# Supplementary material for: Cuproptosis in ccRCC: key player in therapeutic and prognostic targets
Source: Front Oncol. 2023 Oct 27;13:1271864. doi: 10.3389/fonc.2023.1271864 (PMC10642186; doi:10.3389/fonc.2023.1271864)
Supplement: Supplementary file 1 [file DataSheet_1.zip]

Archive with 51 entries (48 files):
- Step1/1.pdf
- Step1/1_survival2.pdf
- Step1/clinical.txt
- Step1/clinical.xls
- Step1/ClusterCorrelation.pdf
- Step1/Consensuscluster.R
- Step1/ConsensusCluster/
- Step1/ConsensusCluster/consensus.pdf
- Step1/ConsensusCluster/ConsensusCluster.k=2.consensusClass.csv
- Step1/ConsensusCluster/ConsensusCluster.k=2.consensusMatrix.csv
- Step1/ConsensusCluster/ConsensusCluster.k=3.consensusClass.csv
- Step1/ConsensusCluster/ConsensusCluster.k=3.consensusMatrix.csv
- Step1/ConsensusCluster/ConsensusCluster.k=4.consensusClass.csv
- Step1/ConsensusCluster/ConsensusCluster.k=4.consensusMatrix.csv
- Step1/ConsensusCluster/ConsensusCluster.log.csv
- Step1/cuproptosis_genes.txt
- Step1/cuproptosis_genes.xls
- Step1/gsealog.txt
- Step1/ouput_ICIsignatureGene.txt
- Step1/PCA/
- Step1/PCA/clinical.xls
- Step1/PCA/clinical.zip
- Step1/PCA/ClusterCorrelation.pdf
- Step1/PCA/cuproptosis_genes.xls
- Step1/PCA/easy_input_meta.csv
- Step1/PCA/geom_ord_ellipse.R
- Step1/PCA/PCA.R
- Step1/PCA/PCA.rar
- Step1/PCA/PCA/
- Step1/PCA/PCA/demo1.png
- Step1/PCA/PCA/demo2.png
- Step1/PCA/PCA/easy_input_expr.csv
- Step1/PCA/PCA/easy_input_meta.csv
- Step1/PCA/PCA/FigureYa38PCA.html
- Step1/PCA/PCA/FigureYa38PCA.Rmd
- Step1/PCA/PCA/geom_ord_ellipse.R
- Step1/PCA/PCA/hoptop.png
- Step1/PCA/PCA/PCA_arrow.pdf
- Step1/PCA/PCA/PCA_classic.pdf
- Step1/PCA/PCA/PCA_DIY1.pdf
- Step1/PCA/PCA/PCA_DIY2.pdf
- Step1/PCA/PCA/╨í╚a╚a.png
- Step1/PCA/PCA_arrow.pdf
- Step1/PCA/PCA_classic.pdf
- Step1/PCA/PCA_DIY1.pdf
- Step1/PCA/TCGA_TPM.expr.csv
- Step1/risk.txt
- Step1/su.pdf
- Step1/Sur.R
- Step1/sur.xlsx
- Step1/╨┬╜¿╬─▒╛╬─╡╡.R
