# Supplementary material for: Cuproptosis in ccRCC: key player in therapeutic and prognostic targets
Source: Front Oncol. 2023 Oct 27;13:1271864. doi: 10.3389/fonc.2023.1271864 (PMC10642186; doi:10.3389/fonc.2023.1271864)
Supplement: Supplementary file 1 [file DataSheet_1.zip › Step1/clinical.txt]

Id	Status	Age	Gender	Grade	Stage	T	M	N	Cluster
TCGA.DV.5568	Alive	¡Ü50	Male	G2	Stage I	T1	M0	Unknown	2
TCGA.DV.5569	Alive	¡Ü50	Female	G2	Stage I	T1	M0	Unknown	1
TCGA.CW.6097	Dead	¡Ü50	Male	G4	Stage III	T3	M0	Unknown	1
TCGA.B0.5084	Dead	¡Ü50	Male	G3	Stage IV	T3	M1	N1	2
TCGA.BP.4797	Alive	¡Ü50	Male	G3	Stage III	T3	M0	N0	1
TCGA.A3.3349	Alive	¡Ü50	Female	G2	Stage I	T1	M0	N0	1
TCGA.AS.3778	Alive	¡Ü50	Male	G1	Stage I	T1	M0	Unknown	1
TCGA.BP.4332	Alive	¡Ü50	Male	G2	Stage III	T3	M0	N0	1
TCGA.A3.A8OW	Alive	¡Ü50	Male	G2	Stage III	T3	Unknown	Unknown	1
TCGA.DV.5574	Alive	¡Ü50	Male	G2	Stage I	T1	M0	Unknown	1
TCGA.AK.3426	Dead	¡Ü50	Male	G3	Stage III	T3	M0	N1	2
TCGA.CJ.4908	Alive	¡Ü50	Male	G2	Stage I	T1	M0	Unknown	1
TCGA.B8.5546	Alive	¡Ü50	Female	G2	Stage I	T1	M0	N0	1
TCGA.CZ.5988	Alive	¡Ü50	Male	G2	Stage I	T1	M0	N0	1
TCGA.CZ.4858	Dead	¡Ü50	Male	G4	Stage II	T2	M0	Unknown	2
TCGA.BP.5194	Alive	¡Ü50	Male	G2	Stage I	T1	M0	Unknown	1
TCGA.B0.5707	Alive	¡Ü50	Female	G3	Stage I	T1	M0	N0	1
TCGA.BP.4758	Alive	¡Ü50	Male	G2	Stage I	T1	M0	Unknown	2
TCGA.B0.5117	Alive	¡Ü50	Male	G2	Stage I	T1	M0	Unknown	2
TCGA.BP.5000	Alive	¡Ü50	Male	G3	Stage I	T1	M0	Unknown	2
TCGA.DV.5567	Alive	¡Ü50	Female	G2	Stage I	T1	M0	Unknown	1
TCGA.BP.4975	Alive	¡Ü50	Male	G3	Stage I	T1	M0	Unknown	1
TCGA.BP.4354	Dead	¡Ü50	Male	G4	Stage IV	T4	M1	N1	1
TCGA.AK.3436	Alive	¡Ü50	Male	G2	Stage IV	T2	M1	N0	2
TCGA.BP.4971	Alive	¡Ü50	Male	G3	Stage III	T3	M0	N0	2
TCGA.BP.4968	Alive	¡Ü50	Male	G3	Stage I	T1	M0	N0	2
TCGA.MM.A563	Alive	¡Ü50	Male	G2	Unknown	T3	Unknown	Unknown	2
TCGA.CJ.4881	Alive	¡Ü50	Male	G3	Stage III	T3	M0	Unknown	2
TCGA.DV.5573	Alive	¡Ü50	Male	G2	Stage I	T1	M0	Unknown	1
TCGA.B8.4146	Alive	¡Ü50	Female	G2	Stage I	T1	M0	Unknown	1
TCGA.B8.5552	Alive	¡Ü50	Female	G2	Stage I	T1	M0	Unknown	1
TCGA.BP.4987	Alive	¡Ü50	Female	G2	Stage I	T1	M0	Unknown	1
TCGA.CZ.5469	Dead	¡Ü50	Male	G2	Stage II	T2	M0	N0	2
TCGA.A3.3335	Alive	¡Ü50	Male	G4	Stage II	T2	M0	N0	2
TCGA.CJ.4899	Alive	¡Ü50	Male	G2	Stage I	T1	M0	Unknown	1
TCGA.CJ.4886	Alive	¡Ü50	Female	G3	Stage I	T1	M0	Unknown	1
TCGA.BP.4807	Alive	¡Ü50	Male	G3	Stage I	T1	M0	Unknown	1
TCGA.BP.4762	Dead	¡Ü50	Male	G3	Stage I	T1	M0	Unknown	1
TCGA.BP.4982	Alive	¡Ü50	Male	G3	Stage I	T1	M0	Unknown	1
TCGA.CJ.4868	Dead	¡Ü50	Male	G3	Stage IV	T3	M1	N0	2
TCGA.A3.3351	Alive	¡Ü50	Male	G2	Stage II	T2	M0	N0	1
TCGA.B8.5545	Alive	¡Ü50	Male	G2	Stage I	T1	M0	N0	1
TCGA.BP.4972	Alive	¡Ü50	Female	G3	Stage III	T3	M0	Unknown	1
TCGA.CZ.5458	Alive	¡Ü50	Male	G3	Stage III	T3	M0	Unknown	1
TCGA.BP.5001	Alive	¡Ü50	Female	G2	Stage I	T1	M0	Unknown	2
TCGA.BP.4765	Alive	¡Ü50	Male	G2	Stage I	T1	M0	Unknown	1
TCGA.BP.4766	Alive	¡Ü50	Female	G3	Stage I	T1	M0	Unknown	1
TCGA.B0.5115	Alive	¡Ü50	Male	G3	Stage IV	T2	M1	N0	1
TCGA.BP.4338	Alive	¡Ü50	Male	G3	Stage I	T1	M0	N0	2
TCGA.B8.5165	Alive	¡Ü50	Male	G2	Stage I	T1	M0	N0	1
TCGA.CJ.5681	Dead	¡Ü50	Female	G3	Stage IV	T3	M1	Unknown	1
TCGA.BP.5200	Alive	¡Ü50	Male	G4	Stage II	T2	M0	Unknown	1
TCGA.CW.5581	Alive	¡Ü50	Male	G3	Stage I	T1	M0	Unknown	1
TCGA.BP.4970	Alive	¡Ü50	Male	G3	Stage III	T1	M0	N1	1
TCGA.BP.5174	Alive	¡Ü50	Female	G2	Stage I	T1	M0	Unknown	2
TCGA.B0.5706	Alive	¡Ü50	Male	G2	Stage II	T2	M0	N0	2
TCGA.BP.5007	Alive	¡Ü50	Male	G2	Stage II	T2	M0	N0	1
TCGA.AK.3443	Alive	¡Ü50	Male	GX	Stage II	T2	M0	N0	1
TCGA.B0.4697	Dead	¡Ü50	Female	G4	Stage IV	T3	M1	Unknown	2
TCGA.B2.5639	Dead	¡Ü50	Male	G3	Stage IV	T3	M1	Unknown	1
TCGA.BP.5177	Alive	¡Ü50	Female	G3	Stage I	T1	M0	Unknown	2
TCGA.A3.3365	Alive	¡Ü50	Male	G2	Stage I	T1	M0	Unknown	1
TCGA.BP.5008	Alive	¡Ü50	Male	G2	Stage I	T1	M0	Unknown	1
TCGA.BP.4965	Alive	¡Ü50	Male	G2	Stage I	T1	M0	Unknown	1
TCGA.CZ.4862	Alive	¡Ü50	Male	G2	Stage I	T1	M0	Unknown	1
TCGA.BP.4777	Alive	¡Ü50	Male	G3	Stage I	T1	M0	Unknown	1
TCGA.CJ.4638	Dead	¡Ü50	Female	G4	Stage IV	T3	M1	N1	2
TCGA.B0.4688	Dead	¡Ü50	Male	G4	Stage IV	T4	M1	N0	1
TCGA.BP.4960	Alive	¡Ü50	Male	G3	Stage II	T2	M0	N0	2
TCGA.A3.3385	Alive	¡Ü50	Female	G2	Stage I	T1	M0	N0	1
TCGA.B0.5399	Alive	¡Ü50	Male	G2	Stage I	T1	M0	N0	1
TCGA.T7.A92I	Alive	¡Ü50	Female	G1	Stage I	T1	Unknown	Unknown	1
TCGA.A3.A6NI	Alive	¡Ü50	Male	G3	Stage I	T1	Unknown	Unknown	1
TCGA.CJ.4901	Alive	¡Ü50	Male	G3	Stage III	T3	M0	Unknown	2
TCGA.CJ.5676	Alive	¡Ü50	Male	G3	Stage III	T3	M0	Unknown	2
TCGA.BP.4973	Alive	¡Ü50	Male	G3	Stage III	T3	M0	Unknown	1
TCGA.CJ.4642	Alive	¡Ü50	Male	G2	Stage II	T2	M0	Unknown	2
TCGA.EU.5904	Alive	¡Ü50	Female	G1	Stage I	T1	M0	Unknown	1
TCGA.A3.3326	Alive	¡Ü50	Male	G1	Stage I	T1	M0	Unknown	1
TCGA.BP.4961	Alive	¡Ü50	Male	G2	Stage I	T1	M0	Unknown	1
TCGA.B0.5693	Alive	¡Ü50	Female	G2	Stage I	T1	M0	Unknown	1
TCGA.B0.4810	Dead	¡Ü50	Male	G3	Stage III	T3	M0	N1	1
TCGA.BP.4173	Alive	¡Ü50	Male	G3	Stage II	T2	M0	N0	1
TCGA.B8.A54I	Alive	¡Ü50	Male	G3	Stage I	T1	Unknown	Unknown	2
TCGA.CJ.4887	Dead	¡Ü50	Male	G3	Stage IV	T3	M1	Unknown	2
TCGA.BP.4789	Alive	¡Ü50	Male	G2	Stage I	T1	M0	Unknown	1
TCGA.AK.3458	Alive	¡Ü50	Male	G3	Stage I	T1	M0	Unknown	1
TCGA.CJ.4635	Alive	¡Ü50	Male	G3	Stage I	T1	M0	Unknown	1
TCGA.CJ.4644	Dead	¡Ü50	Female	G3	Stage IV	T3	M1	N0	1
TCGA.B0.4811	Dead	¡Ü50	Male	G3	Stage III	T3	M0	N0	2
TCGA.AK.3451	Alive	¡Ü50	Male	G3	Stage II	T2	M0	N0	2
TCGA.AK.3456	Alive	¡Ü50	Male	G3	Stage II	T2	M0	N0	1
TCGA.AK.3433	Alive	¡Ü50	Female	GX	Stage II	T2	M0	N0	1
TCGA.A3.3370	Alive	¡Ü50	Female	G2	Stage I	T1	M0	N0	1
TCGA.B8.A54F	Alive	¡Ü50	Female	G2	Stage I	T1	Unknown	Unknown	1
TCGA.A3.A6NL	Alive	¡Ü50	Female	G2	Stage I	T1	Unknown	Unknown	1
TCGA.BP.4998	Alive	¡Ü50	Male	G3	Stage I	T1	M0	Unknown	1
TCGA.BP.4959	Alive	¡Ü50	Male	G3	Stage I	T1	M0	Unknown	1
TCGA.CJ.4869	Alive	¡Ü50	Male	G2	Stage III	T2	M0	N1	2
TCGA.CJ.4640	Alive	¡Ü50	Male	G4	Stage III	T3	M0	N0	1
TCGA.B0.4816	Dead	¡Ü50	Male	G3	Stage II	T2	M0	N0	2
TCGA.CJ.4639	Alive	¡Ü50	Female	G2	Stage II	T2	M0	N0	1
TCGA.BP.4174	Alive	¡Ü50	Male	G3	Stage II	T2	M0	N0	1
TCGA.A3.3387	Alive	¡Ü50	Male	G2	Stage I	T1	M0	N0	1
TCGA.B0.4824	Dead	¡Ü50	Female	G3	Stage I	T1	M0	N0	1
TCGA.B0.4834	Dead	¡Ü50	Male	G3	Stage I	T1	M0	N0	1
TCGA.B8.A54G	Alive	¡Ü50	Male	G3	Stage I	T1	Unknown	Unknown	2
TCGA.B0.5711	Alive	¡Ü50	Male	G3	Stage III	T3	M0	Unknown	1
TCGA.BP.4759	Alive	¡Ü50	Male	G2	Stage I	T1	M0	Unknown	2
TCGA.CJ.4903	Alive	¡Ü50	Male	G3	Stage I	T1	M0	Unknown	1
TCGA.A3.3363	Alive	¡Ü50	Male	G2	Stage II	T2	M0	N0	1
TCGA.BP.5186	Alive	¡Ü50	Female	G2	Stage I	T1	M0	N0	1
TCGA.B0.5697	Alive	¡Ü50	Male	G2	Stage I	T1	M0	N0	1
TCGA.CW.5590	Dead	£¾50	Male	G3	Stage IV	T3	M1	Unknown	1
TCGA.B0.4849	Dead	£¾50	Male	G3	Stage III	T3	M0	Unknown	2
TCGA.BP.4164	Dead	£¾50	Female	G2	Stage III	T3	M0	Unknown	1
TCGA.CJ.5671	Alive	£¾50	Male	G3	Stage I	T1	M0	Unknown	2
TCGA.CW.5583	Alive	£¾50	Female	G2	Stage I	T1	M0	Unknown	1
TCGA.A3.3322	Alive	£¾50	Male	G2	Stage I	T1	M0	Unknown	1
TCGA.A3.3324	Alive	£¾50	Male	G3	Stage I	T1	M0	Unknown	1
TCGA.B0.4703	Dead	£¾50	Male	G4	Stage IV	T3	M1	N0	2
TCGA.CW.5585	Alive	£¾50	Male	G2	Stage IV	T3	M1	N0	1
TCGA.BP.4351	Alive	£¾50	Female	G2	Stage III	T3	M0	N0	2
TCGA.CJ.4636	Alive	£¾50	Male	G3	Stage III	T3	M0	N0	2
TCGA.B8.4151	Alive	£¾50	Female	G2	Stage III	T3	M0	N0	1
TCGA.CZ.4863	Alive	£¾50	Female	G3	Stage III	T3	M0	N0	1
TCGA.A3.3374	Alive	£¾50	Female	G2	Stage I	T1	M0	N0	2
TCGA.CJ.4872	Alive	£¾50	Male	G4	Stage I	T1	M0	N0	2
TCGA.A3.3376	Dead	£¾50	Male	G2	Stage I	T1	M0	N0	1
TCGA.CZ.5984	Alive	£¾50	Male	G3	Stage I	T1	M0	N0	1
TCGA.CJ.4637	Dead	£¾50	Female	G4	Stage IV	T2	M1	Unknown	2
TCGA.CZ.5461	Dead	£¾50	Male	G4	Stage IV	T1	M1	Unknown	1
TCGA.B2.4101	Alive	£¾50	Male	G3	Stage II	T2	M0	Unknown	1
TCGA.A3.3383	Alive	£¾50	Male	G2	Stage I	T1	M0	Unknown	2
TCGA.BP.4776	Alive	£¾50	Male	G2	Stage I	T1	M0	Unknown	2
TCGA.BP.5009	Dead	£¾50	Male	G3	Stage I	T1	M0	Unknown	2
TCGA.A3.3320	Alive	£¾50	Female	G1	Stage I	T1	M0	Unknown	1
TCGA.DV.5575	Alive	£¾50	Female	G2	Stage I	T1	M0	Unknown	1
TCGA.A3.3325	Dead	£¾50	Male	G2	Stage I	T1	M0	Unknown	1
TCGA.CW.5589	Alive	£¾50	Male	G2	Stage I	T1	M0	Unknown	1
TCGA.B4.5838	Alive	£¾50	Male	G2	Unknown	T3	M0	N1	1
TCGA.B0.4846	Dead	£¾50	Male	G2	Stage IV	T3	M1	N0	1
TCGA.B0.5116	Alive	£¾50	Male	G3	Stage III	T3	M0	N0	1
TCGA.BP.4331	Dead	£¾50	Male	G2	Stage I	T1	M0	N0	1
TCGA.DV.A4VZ	Alive	£¾50	Male	G2	Stage I	T1	Unknown	Unknown	2
TCGA.BP.5196	Alive	£¾50	Male	G2	Stage I	T1	M0	Unknown	2
TCGA.BP.5180	Alive	£¾50	Male	G2	Stage I	T1	M0	Unknown	2
TCGA.B0.5690	Alive	£¾50	Female	G1	Stage I	T1	M0	Unknown	1
TCGA.A3.3323	Alive	£¾50	Male	G1	Stage I	T1	M0	Unknown	1
TCGA.B0.5098	Dead	£¾50	Female	G3	Stage I	T1	M0	Unknown	1
TCGA.BP.5004	Alive	£¾50	Male	G3	Stage I	T1	M0	Unknown	1
TCGA.B0.5812	Alive	£¾50	Male	G3	Stage I	T1	M0	Unknown	1
TCGA.B0.5092	Dead	£¾50	Female	G3	Stage IV	T1	M1	N0	2
TCGA.BP.4326	Dead	£¾50	Female	G2	Stage I	T1	M0	N0	2
TCGA.B0.5088	Dead	£¾50	Male	G3	Stage I	T1	M0	N0	2
TCGA.B0.5699	Alive	£¾50	Male	G2	Stage I	T1	M0	N0	1
TCGA.B8.5549	Alive	£¾50	Male	G3	Stage I	T1	M0	N0	1
TCGA.B8.A7U6	Alive	£¾50	Female	G3	Stage I	T1	Unknown	Unknown	1
TCGA.CJ.5677	Dead	£¾50	Female	G4	Stage IV	T3	M1	Unknown	2
TCGA.B0.4848	Dead	£¾50	Male	G3	Stage III	T3	M0	Unknown	1
TCGA.CJ.6031	Alive	£¾50	Male	G3	Stage I	T1	M0	Unknown	2
TCGA.BP.5187	Alive	£¾50	Male	G2	Stage I	T1	M0	Unknown	1
TCGA.BP.4991	Alive	£¾50	Male	G2	Stage I	T1	M0	Unknown	1
TCGA.BP.5184	Alive	£¾50	Male	G3	Stage I	T1	M0	Unknown	1
TCGA.BP.4994	Alive	£¾50	Male	G3	Stage I	T1	M0	Unknown	1
TCGA.CJ.6033	Dead	£¾50	Female	G4	Stage IV	T3	M1	N0	2
TCGA.G6.A5PC	Dead	£¾50	Female	G4	Stage IV	T1	M1	N0	2
TCGA.B0.5108	Alive	£¾50	Male	G2	Stage III	T3	M0	N0	1
TCGA.AK.3429	Alive	£¾50	Female	G2	Stage II	T2	M0	N0	2
TCGA.A3.3380	Alive	£¾50	Male	G2	Stage I	T1	M0	N0	1
TCGA.BP.4964	Alive	£¾50	Female	G2	Stage I	T1	M0	N0	1
TCGA.A3.3373	Alive	£¾50	Female	G3	Stage I	T1	M0	N0	1
TCGA.G6.A8L6	Dead	£¾50	Male	G3	Stage IV	T2	Unknown	Unknown	2
TCGA.DV.A4W0	Alive	£¾50	Male	G3	Stage I	T1	Unknown	Unknown	1
TCGA.CZ.5460	Alive	£¾50	Male	G2	Stage IV	T3	M1	Unknown	2
TCGA.CJ.4641	Dead	£¾50	Female	G4	Stage IV	T3	M1	Unknown	1
TCGA.BP.5170	Alive	£¾50	Male	G2	Stage I	T1	M0	Unknown	2
TCGA.BP.4782	Alive	£¾50	Female	G2	Stage I	T1	M0	Unknown	1
TCGA.DV.5576	Dead	£¾50	Female	G2	Stage I	T1	M0	Unknown	1
TCGA.BP.4775	Alive	£¾50	Female	G2	Stage I	T1	M0	Unknown	1
TCGA.EU.5906	Alive	£¾50	Male	G2	Stage I	T1	M0	Unknown	1
TCGA.B0.4691	Dead	£¾50	Male	G3	Stage IV	T2	M1	N0	2
TCGA.BP.5185	Alive	£¾50	Male	G3	Stage I	T1	M0	Unknown	2
TCGA.BP.4999	Alive	£¾50	Male	G2	Stage I	T1	M0	Unknown	1
TCGA.B8.5158	Alive	£¾50	Male	G4	Stage III	T3	M0	N1	1
TCGA.CZ.4857	Dead	£¾50	Male	G3	Stage IV	T3	M1	N0	2
TCGA.CW.5591	Alive	£¾50	Male	G2	Stage IV	T3	M1	N0	1
TCGA.BP.4334	Dead	£¾50	Male	G3	Stage III	T3	M0	N0	2
TCGA.B0.5121	Alive	£¾50	Male	G2	Stage I	T1	M0	N0	2
TCGA.B2.5633	Alive	£¾50	Male	G2	Stage I	T1	M0	N0	1
TCGA.BP.5182	Alive	£¾50	Male	G3	Stage I	T1	M0	N0	1
TCGA.A3.A6NJ	Alive	£¾50	Female	G1	Stage I	T1	Unknown	Unknown	1
TCGA.B0.4718	Alive	£¾50	Male	G2	Stage III	T3	M0	Unknown	2
TCGA.CJ.4882	Alive	£¾50	Male	G3	Stage III	T3	M0	Unknown	2
TCGA.BP.5183	Alive	£¾50	Male	G3	Stage III	T3	M0	Unknown	1
TCGA.A3.3316	Alive	£¾50	Male	G3	Stage II	T2	M0	Unknown	1
TCGA.BP.4774	Alive	£¾50	Female	G2	Stage I	T1	M0	Unknown	2
TCGA.A3.3311	Dead	£¾50	Male	G2	Stage I	T1	M0	Unknown	1
TCGA.BP.4801	Alive	£¾50	Male	G2	Stage I	T1	M0	Unknown	1
TCGA.BP.4977	Alive	£¾50	Male	G3	Stage I	T1	M0	Unknown	1
TCGA.BP.4761	Alive	£¾50	Male	G4	Stage III	T3	M0	N1	2
TCGA.B8.4622	Alive	£¾50	Male	G3	Stage IV	T3	M1	N0	1
TCGA.B0.4843	Dead	£¾50	Male	G3	Stage III	T3	M0	N0	2
TCGA.BP.4346	Dead	£¾50	Male	G3	Stage III	T3	M0	N0	2
TCGA.CJ.4891	Dead	£¾50	Female	G4	Stage III	T3	M0	N0	2
TCGA.CZ.5456	Alive	£¾50	Male	G3	Stage II	T2	M0	N0	2
TCGA.CJ.4876	Alive	£¾50	Male	G3	Stage II	T2	M0	N0	2
TCGA.A3.3358	Alive	£¾50	Female	G2	Stage I	T1	M0	N0	1
TCGA.B0.5710	Alive	£¾50	Male	G2	Stage I	T1	M0	N0	1
TCGA.MM.A84U	Alive	£¾50	Female	G2	Stage I	T1	Unknown	Unknown	2
TCGA.CJ.6028	Dead	£¾50	Male	G4	Stage IV	T3	M1	Unknown	1
TCGA.CJ.4870	Alive	£¾50	Female	G2	Stage III	T3	M0	Unknown	2
TCGA.CJ.4907	Alive	£¾50	Male	G3	Stage III	T3	M0	Unknown	1
TCGA.AK.3453	Alive	£¾50	Female	G2	Stage II	T2	M0	Unknown	2
TCGA.BP.4962	Alive	£¾50	Male	G2	Stage II	T2	M0	Unknown	2
TCGA.BP.4993	Alive	£¾50	Male	G3	Stage I	T1	M0	Unknown	2
TCGA.AK.3460	Alive	£¾50	Male	G2	Stage I	T1	M0	Unknown	1
TCGA.BP.5181	Alive	£¾50	Female	G2	Stage I	T1	M0	Unknown	1
TCGA.AK.3440	Alive	£¾50	Male	G3	Stage I	T1	M0	Unknown	1
TCGA.B0.4814	Dead	£¾50	Male	G3	Stage IV	T4	M1	N0	1
TCGA.BP.4974	Dead	£¾50	Male	G4	Stage IV	T3	M1	N0	1
TCGA.BP.4989	Alive	£¾50	Male	G3	Stage III	T3	M0	N0	2
TCGA.CJ.4894	Dead	£¾50	Male	G3	Stage III	T3	M0	N0	1
TCGA.B0.4696	Dead	£¾50	Male	G3	Stage III	T3	M0	N0	1
TCGA.BP.5199	Alive	£¾50	Male	G4	Stage II	T2	M0	N0	2
TCGA.CZ.5985	Alive	£¾50	Male	G2	Stage II	T2	M0	N0	1
TCGA.B8.4619	Alive	£¾50	Male	G2	Stage I	T1	M0	N0	1
TCGA.CJ.4888	Dead	£¾50	Male	G4	Stage IV	T3	M1	Unknown	2
TCGA.BP.4167	Alive	£¾50	Male	G2	Stage III	T3	M0	Unknown	2
TCGA.BP.4355	Dead	£¾50	Female	G4	Stage III	T3	M0	Unknown	2
TCGA.B2.3923	Alive	£¾50	Male	G2	Stage II	T2	M0	Unknown	1
TCGA.DV.5565	Alive	£¾50	Male	G2	Stage I	T1	M0	Unknown	2
TCGA.BP.4804	Alive	£¾50	Male	G2	Stage I	T1	M0	Unknown	2
TCGA.CZ.5982	Alive	£¾50	Female	G2	Stage I	T1	M0	Unknown	1
TCGA.BP.5192	Alive	£¾50	Male	G2	Stage I	T1	M0	Unknown	1
TCGA.CJ.5686	Alive	£¾50	Female	G3	Stage I	T1	M0	Unknown	1
TCGA.DV.A4VX	Dead	£¾50	Male	G4	Stage IV	T3	Unknown	N0	2
TCGA.BP.4787	Dead	£¾50	Female	G4	Stage IV	T3	M1	N0	2
TCGA.B0.5097	Alive	£¾50	Female	G2	Stage III	T3	M0	N0	2
TCGA.B0.5400	Alive	£¾50	Female	G4	Stage III	T3	M0	N0	2
TCGA.B4.5834	Alive	£¾50	Male	G1	Stage I	T1	M0	N0	1
TCGA.CZ.4859	Alive	£¾50	Female	G2	Stage I	T1	M0	N0	1
TCGA.A3.3313	Dead	£¾50	Male	G3	Stage I	T1	M0	N0	1
TCGA.B8.A54J	Alive	£¾50	Male	G2	Stage II	T2	Unknown	Unknown	1
TCGA.B8.A8YJ	Alive	£¾50	Female	G2	Stage I	T1	Unknown	Unknown	1
TCGA.B0.4700	Dead	£¾50	Male	G4	Stage IV	T4	M1	Unknown	2
TCGA.CZ.4860	Dead	£¾50	Male	G4	Stage IV	T4	M1	Unknown	1
TCGA.CZ.5987	Dead	£¾50	Male	G2	Stage IV	T3	M1	Unknown	2
TCGA.B0.4844	Dead	£¾50	Male	G3	Stage IV	T3	M1	Unknown	2
TCGA.B0.4847	Dead	£¾50	Male	G3	Stage IV	T3	M1	Unknown	2
TCGA.CJ.5682	Alive	£¾50	Male	G4	Stage IV	T3	M1	Unknown	2
TCGA.B0.4819	Dead	£¾50	Female	G4	Stage IV	T3	M1	Unknown	2
TCGA.BP.5175	Alive	£¾50	Male	G3	Stage I	T1	M0	Unknown	2
TCGA.CJ.4634	Alive	£¾50	Female	G2	Stage I	T1	M0	Unknown	1
TCGA.BP.5189	Dead	£¾50	Male	G4	Stage I	T1	M0	Unknown	1
TCGA.CJ.4904	Alive	£¾50	Female	G3	Stage IV	T3	M1	N0	1
TCGA.BP.4163	Alive	£¾50	Female	G3	Stage III	T3	M0	N0	2
TCGA.BP.4330	Alive	£¾50	Female	G2	Stage III	T3	M0	N0	1
TCGA.CZ.5989	Alive	£¾50	Male	G2	Stage II	T2	M0	N0	1
TCGA.A3.3362	Alive	£¾50	Female	G2	Stage I	T1	M0	N0	1
TCGA.CW.6088	Alive	£¾50	Male	G2	Stage I	T1	M0	N0	1
TCGA.A3.3378	Alive	£¾50	Male	G3	Stage I	T1	M0	N0	1
TCGA.B8.A54K	Alive	£¾50	Male	G1	Stage I	T1	Unknown	Unknown	1
TCGA.B0.4836	Dead	£¾50	Male	G3	Stage IV	T3	M1	Unknown	2
TCGA.CJ.4902	Alive	£¾50	Male	G3	Stage III	T3	M0	Unknown	2
TCGA.B0.4706	Dead	£¾50	Male	G4	Stage III	T3	M0	Unknown	2
TCGA.CJ.5684	Alive	£¾50	Male	G2	Stage III	T3	M0	Unknown	1
TCGA.CJ.4912	Alive	£¾50	Male	G3	Stage II	T2	M0	Unknown	2
TCGA.B2.A4SR	Alive	£¾50	Male	GX	Stage II	T2	M0	Unknown	1
TCGA.BP.5190	Alive	£¾50	Male	G3	Stage I	T1	M0	Unknown	2
TCGA.B2.4102	Alive	£¾50	Male	G2	Stage I	T1	M0	Unknown	1
TCGA.CW.6087	Dead	£¾50	Male	G4	Stage IV	T3	M1	N1	1
TCGA.BP.4353	Dead	£¾50	Male	G2	Stage I	T1	M0	N0	1
TCGA.BP.5006	Alive	£¾50	Male	G2	Stage I	T1	M0	N0	1
TCGA.B4.5836	Alive	£¾50	Female	G2	Stage I	T1	M0	N0	1
TCGA.B0.5119	Alive	£¾50	Female	G2	Stage I	T1	M0	N0	1
TCGA.B0.5695	Alive	£¾50	Female	G2	Stage I	T1	M0	N0	1
TCGA.CZ.5986	Alive	£¾50	Male	G3	Stage I	T1	M0	N0	1
TCGA.B8.5159	Alive	£¾50	Female	G3	Stage I	T1	M0	N0	1
TCGA.G6.A8L8	Dead	£¾50	Female	G3	Stage I	T1	Unknown	Unknown	2
TCGA.B8.A54E	Alive	£¾50	Female	G3	Stage I	T1	Unknown	Unknown	1
TCGA.CJ.4895	Dead	£¾50	Male	G4	Stage IV	T3	M1	Unknown	1
TCGA.B0.5709	Alive	£¾50	Female	G3	Stage III	T3	M0	Unknown	1
TCGA.CZ.5457	Alive	£¾50	Male	G4	Stage III	T3	M0	Unknown	1
TCGA.B8.5162	Alive	£¾50	Male	G2	Stage II	T2	M0	Unknown	2
TCGA.AK.3431	Dead	£¾50	Female	G3	Stage II	T2	M0	Unknown	1
TCGA.CJ.4905	Alive	£¾50	Female	G2	Stage I	T1	M0	Unknown	1
TCGA.B0.5094	Dead	£¾50	Male	G2	Stage IV	T3	M1	N0	2
TCGA.BP.4771	Dead	£¾50	Male	G4	Stage IV	T3	M1	N0	2
TCGA.CJ.5678	Dead	£¾50	Male	G3	Stage IV	T2	M1	N0	2
TCGA.BP.4345	Alive	£¾50	Male	G3	Stage III	T3	M0	N0	2
TCGA.CW.5587	Alive	£¾50	Female	G2	Stage III	T3	M0	N0	1
TCGA.AK.3428	Alive	£¾50	Male	G2	Stage III	T3	M0	N0	1
TCGA.A3.3357	Alive	£¾50	Male	G3	Stage II	T2	M0	N0	1
TCGA.B4.5378	Alive	£¾50	Male	G2	Stage I	T1	M0	N0	1
TCGA.BP.4756	Alive	£¾50	Female	G2	Stage I	T1	M0	N0	1
TCGA.CJ.4871	Alive	£¾50	Male	G4	Stage IV	T3	M1	Unknown	1
TCGA.CZ.5455	Dead	£¾50	Male	G4	Stage IV	T3	M1	Unknown	1
TCGA.B0.4841	Dead	£¾50	Male	G3	Stage IV	T2	M1	Unknown	2
TCGA.B0.4707	Dead	£¾50	Male	G4	Stage III	T3	M0	Unknown	2
TCGA.CZ.5459	Alive	£¾50	Male	G3	Stage III	T3	M0	Unknown	1
TCGA.CZ.4861	Dead	£¾50	Male	G2	Stage II	T2	M0	Unknown	1
TCGA.CJ.6032	Alive	£¾50	Female	G3	Stage II	T2	M0	Unknown	1
TCGA.BP.4969	Alive	£¾50	Female	G2	Stage I	T1	M0	Unknown	2
TCGA.AS.3777	Alive	£¾50	Male	GX	Stage I	T1	M0	Unknown	2
TCGA.BP.4769	Alive	£¾50	Male	G2	Stage I	T1	M0	Unknown	1
TCGA.BP.4963	Alive	£¾50	Male	G3	Stage I	T1	M0	Unknown	1
TCGA.CJ.4889	Alive	£¾50	Female	G4	Stage I	T1	M0	Unknown	1
TCGA.B0.5080	Dead	£¾50	Male	G3	Stage IV	T3	M1	N0	2
TCGA.BP.5201	Alive	£¾50	Male	G4	Stage IV	T3	M1	N0	2
TCGA.CZ.5454	Dead	£¾50	Male	G2	Stage IV	T2	M1	N0	1
TCGA.BP.5010	Dead	£¾50	Male	G4	Stage III	T3	M0	N0	2
TCGA.B8.5163	Alive	£¾50	Female	G3	Stage III	T3	M0	N0	1
TCGA.B0.4837	Dead	£¾50	Male	G3	Stage I	T1	M0	N0	2
TCGA.B8.4148	Alive	£¾50	Female	G3	Stage I	T1	M0	N0	1
TCGA.B0.5083	Dead	£¾50	Male	G3	Stage I	T1	M0	N0	1
TCGA.B8.4621	Alive	£¾50	Male	G3	Stage I	T1	M0	N0	1
TCGA.CJ.4885	Alive	£¾50	Male	G3	Stage IV	T3	M1	Unknown	1
TCGA.B0.5402	Alive	£¾50	Male	G4	Stage IV	T4	M0	Unknown	1
TCGA.A3.3372	Alive	£¾50	Male	G2	Stage III	T3	M0	Unknown	1
TCGA.CJ.4920	Dead	£¾50	Female	G2	Stage I	T1	M0	Unknown	1
TCGA.BP.4176	Alive	£¾50	Male	G2	Stage I	T1	M0	Unknown	1
TCGA.CJ.4918	Dead	£¾50	Male	G4	Stage IV	T3	M1	N0	1
TCGA.BP.4343	Dead	£¾50	Male	G3	Stage III	T3	M0	N0	1
TCGA.BP.4165	Alive	£¾50	Female	G1	Stage I	T1	M0	N0	2
TCGA.B0.5106	Dead	£¾50	Male	G2	Stage I	T1	M0	N0	2
TCGA.BP.4325	Alive	£¾50	Female	G2	Stage I	T1	M0	N0	1
TCGA.CJ.5680	Dead	£¾50	Female	G4	Stage IV	T3	M1	Unknown	1
TCGA.B0.4815	Dead	£¾50	Male	G4	Stage III	T3	M0	Unknown	2
TCGA.BP.4177	Alive	£¾50	Male	G2	Stage I	T1	M0	Unknown	1
TCGA.B0.4690	Dead	£¾50	Male	G3	Stage IV	T4	M1	N0	1
TCGA.BP.4335	Dead	£¾50	Female	G3	Stage IV	T3	M1	N0	2
TCGA.B0.5107	Dead	£¾50	Female	G4	Stage IV	T2	M1	N0	2
TCGA.B4.5832	Alive	£¾50	Male	G2	Stage III	T3	M0	N0	1
TCGA.B0.5701	Alive	£¾50	Male	G4	Stage III	T3	M0	N0	1
TCGA.B0.5705	Alive	£¾50	Female	G2	Stage I	T1	M0	N0	1
TCGA.CJ.4892	Alive	£¾50	Female	G2	Stage I	T1	M0	N0	1
TCGA.BP.4162	Alive	£¾50	Female	G2	Stage I	T1	M0	N0	1
TCGA.CJ.6030	Dead	£¾50	Male	G3	Stage I	T1	M0	N0	1
TCGA.AK.3427	Alive	£¾50	Male	GX	Stage I	T1	M0	N0	1
TCGA.BP.4992	Alive	£¾50	Male	G4	Stage I	T1	M0	Unknown	2
TCGA.B8.4143	Dead	£¾50	Female	G3	Stage IV	T3	M1	N0	2
TCGA.B0.4701	Dead	£¾50	Female	G3	Stage IV	T3	M1	N0	1
TCGA.B0.5692	Alive	£¾50	Female	G3	Stage III	T3	M0	N0	2
TCGA.A3.3307	Alive	£¾50	Male	G3	Stage III	T3	M0	N0	1
TCGA.B0.5691	Alive	£¾50	Female	G3	Stage I	T1	M0	N0	1
TCGA.CJ.4875	Dead	£¾50	Male	G3	Stage IV	T3	M1	Unknown	2
TCGA.BP.4341	Dead	£¾50	Male	G2	Stage III	T3	M0	Unknown	2
TCGA.BP.4983	Alive	£¾50	Female	G4	Stage III	T3	M0	Unknown	2
TCGA.CZ.5466	Alive	£¾50	Male	G2	Stage III	T3	M0	Unknown	1
TCGA.CZ.5453	Dead	£¾50	Male	G2	Stage II	T2	M0	Unknown	1
TCGA.DV.5566	Alive	£¾50	Female	G2	Stage I	T1	M0	Unknown	1
TCGA.BP.4784	Alive	£¾50	Female	G2	Stage I	T1	M0	Unknown	1
TCGA.EU.5905	Alive	£¾50	Female	G3	Stage I	T1	M0	Unknown	1
TCGA.BP.4160	Alive	£¾50	Male	G2	Stage III	T3	M0	N0	1
TCGA.A3.3317	Alive	£¾50	Male	G2	Stage II	T2	M0	N0	1
TCGA.CJ.4643	Alive	£¾50	Female	G3	Stage II	T2	M0	N0	1
TCGA.B8.5553	Alive	£¾50	Female	G2	Stage I	T1	M0	N0	1
TCGA.A3.3306	Alive	£¾50	Male	G3	Stage I	T1	M0	N0	1
TCGA.MM.A564	Alive	£¾50	Male	G2	Stage II	T2	Unknown	Unknown	2
TCGA.6D.AA2E	Alive	£¾50	Female	G2	Stage I	T1	Unknown	Unknown	1
TCGA.B0.4818	Dead	£¾50	Female	G3	Stage II	T2	M0	Unknown	1
TCGA.BP.4349	Alive	£¾50	Female	G2	Stage I	T1	M0	Unknown	2
TCGA.A3.3346	Dead	£¾50	Male	G3	Stage I	T1	M0	Unknown	2
TCGA.CW.6090	Alive	£¾50	Male	G3	Stage I	T1	M0	Unknown	2
TCGA.B4.5377	Alive	£¾50	Female	G3	Stage IV	T3	M1	N0	1
TCGA.B0.5712	Alive	£¾50	Female	G3	Stage IV	T2	M1	N0	1
TCGA.B0.4821	Dead	£¾50	Female	G3	Stage III	T3	M0	N0	2
TCGA.AK.3425	Alive	£¾50	Male	G2	Stage I	T1	M0	N0	2
TCGA.CZ.4854	Dead	£¾50	Male	G2	Stage I	T1	M0	N0	2
TCGA.BP.4995	Alive	£¾50	Male	G3	Stage I	T1	M0	N0	1
TCGA.B8.A54D	Alive	£¾50	Male	G2	Stage III	T3	Unknown	Unknown	2
TCGA.CZ.5464	Alive	£¾50	Male	G2	Stage IV	T3	M1	Unknown	2
TCGA.CJ.4916	Alive	£¾50	Female	G3	Stage III	T3	M0	Unknown	2
TCGA.AK.3445	Alive	£¾50	Male	G3	Stage III	T3	M0	Unknown	2
TCGA.BP.4760	Alive	£¾50	Male	G2	Stage I	T1	M0	Unknown	1
TCGA.A3.3382	Alive	£¾50	Male	G3	Stage I	T1	M0	Unknown	1
TCGA.CJ.4900	Dead	£¾50	Female	G4	Stage IV	T4	M1	N1	2
TCGA.B0.5109	Dead	£¾50	Male	G4	Stage III	T3	M0	N1	2
TCGA.B8.A54H	Alive	£¾50	Female	G3	Stage II	T2	Unknown	N0	1
TCGA.B0.5113	Alive	£¾50	Female	G2	Stage III	T3	M0	N0	1
TCGA.B0.5696	Alive	£¾50	Male	G4	Stage III	T3	M0	N0	1
TCGA.CZ.5452	Alive	£¾50	Male	G2	Stage II	T2	M0	N0	2
TCGA.3Z.A93Z	Alive	£¾50	Male	G2	Stage I	T1	M0	N0	1
TCGA.BP.4158	Alive	£¾50	Male	G2	Stage I	T1	M0	N0	1
TCGA.B0.4838	Dead	£¾50	Female	G3	Stage I	T1	M0	N0	1
TCGA.B0.4845	Dead	£¾50	Male	G2	Stage IV	T3	M1	Unknown	2
TCGA.CJ.5675	Alive	£¾50	Male	G3	Stage II	T2	M0	Unknown	1
TCGA.A3.3319	Alive	£¾50	Male	G2	Stage I	T1	M0	Unknown	2
TCGA.CZ.4865	Dead	£¾50	Female	G2	Stage I	T1	M0	Unknown	1
TCGA.B8.4620	Alive	£¾50	Female	G2	Stage III	T3	M0	N0	2
TCGA.BP.4799	Dead	£¾50	Male	G3	Stage III	T3	M0	N0	2
TCGA.BP.4159	Dead	£¾50	Male	G2	Stage I	T1	M0	N0	2
TCGA.BP.5169	Alive	£¾50	Male	G4	Stage I	T1	M0	N0	2
TCGA.BP.4340	Dead	£¾50	Female	G2	Stage I	T1	M0	N0	1
TCGA.BP.5178	Dead	£¾50	Male	G4	Stage IV	T3	M1	Unknown	2
TCGA.CJ.4878	Alive	£¾50	Female	G2	Stage III	T3	M0	Unknown	2
TCGA.AK.3455	Dead	£¾50	Female	G3	Stage III	T3	M0	Unknown	1
TCGA.AK.3465	Alive	£¾50	Female	GX	Stage I	T1	M0	Unknown	1
TCGA.B0.5694	Dead	£¾50	Male	G3	Stage III	T3	M0	N0	2
TCGA.B8.5550	Alive	£¾50	Male	G3	Stage III	T3	M0	N0	1
TCGA.B0.5702	Alive	£¾50	Male	G2	Stage I	T1	M0	N0	2
TCGA.B0.5110	Alive	£¾50	Female	G2	Stage I	T1	M0	N0	1
TCGA.MW.A4EC	Alive	£¾50	Female	G2	Stage I	T1	Unknown	Unknown	1
TCGA.CJ.4884	Alive	£¾50	Female	G3	Stage III	T3	M0	Unknown	2
TCGA.B0.5100	Dead	£¾50	Male	G3	Stage III	T3	M0	Unknown	2
TCGA.B0.4694	Dead	£¾50	Male	G4	Stage III	T3	M0	Unknown	1
TCGA.B2.4098	Dead	£¾50	Female	G2	Stage I	T1	M0	Unknown	2
TCGA.AK.3434	Alive	£¾50	Male	G2	Stage I	T1	M0	Unknown	2
TCGA.AK.3461	Alive	£¾50	Male	G2	Stage I	T1	M0	Unknown	1
TCGA.B0.5096	Dead	£¾50	Female	GX	Stage III	T3	M0	N1	1
TCGA.CJ.4890	Alive	£¾50	Male	G4	Stage IV	T3	M1	N0	2
TCGA.BP.5198	Alive	£¾50	Male	G3	Stage III	T3	M0	N0	2
TCGA.BP.4985	Dead	£¾50	Male	G4	Stage III	T3	M0	N0	2
TCGA.B0.4693	Dead	£¾50	Female	G4	Stage III	T3	M0	N0	1
TCGA.CZ.5470	Alive	£¾50	Female	G3	Stage II	T2	M0	N0	1
TCGA.BP.4768	Alive	£¾50	Female	G2	Stage I	T1	M0	N0	1
TCGA.B0.5120	Alive	£¾50	Female	G2	Stage I	T1	M0	N0	1
TCGA.BP.4170	Dead	£¾50	Female	G2	Stage I	T1	M0	N0	1
TCGA.A3.3367	Alive	£¾50	Male	G3	Stage I	T1	M0	N0	1
TCGA.CW.5580	Dead	£¾50	Female	G3	Stage IV	T3	M1	Unknown	1
TCGA.CJ.5679	Dead	£¾50	Male	G4	Stage III	T3	M0	Unknown	2
TCGA.CW.6093	Alive	£¾50	Male	G1	Stage I	T1	M0	Unknown	1
TCGA.B2.3924	Alive	£¾50	Male	G2	Stage I	T1	M0	Unknown	1
TCGA.BP.4770	Dead	£¾50	Female	G4	Stage IV	T4	M0	N0	1
TCGA.B0.4842	Dead	£¾50	Female	G4	Stage III	T3	M0	N0	2
TCGA.B0.5703	Alive	£¾50	Male	G3	Stage I	T1	M0	N0	2
TCGA.B8.4154	Alive	£¾50	Female	G2	Stage I	T1	M0	N0	1
TCGA.CJ.4874	Alive	£¾50	Female	G3	Stage I	T1	M0	N0	1
TCGA.B8.4153	Alive	£¾50	Male	G3	Stage III	T3	M0	Unknown	2
TCGA.BP.4347	Alive	£¾50	Male	G2	Stage III	T3	M0	Unknown	1
TCGA.B2.5635	Alive	£¾50	Male	G2	Stage I	T1	M0	Unknown	2
TCGA.B0.5102	Dead	£¾50	Female	G3	Stage I	T1	M0	Unknown	2
TCGA.BP.4161	Alive	£¾50	Male	G3	Stage I	T1	M0	Unknown	1
TCGA.CW.5584	Dead	£¾50	Male	G3	Stage III	T3	M0	N1	1
TCGA.B0.4699	Dead	£¾50	Male	G4	Stage IV	T4	M1	N0	1
TCGA.BP.4798	Dead	£¾50	Male	G4	Unknown	T3	M1	N0	2
TCGA.BP.4352	Dead	£¾50	Female	G4	Stage IV	T3	M1	N0	2
TCGA.A3.3352	Dead	£¾50	Male	G3	Stage III	T3	M0	N0	1
TCGA.CZ.5451	Alive	£¾50	Male	G3	Stage II	T2	M0	N0	1
TCGA.BP.4795	Alive	£¾50	Female	G2	Stage I	T1	M0	N0	1
TCGA.A3.A8OV	Alive	£¾50	Male	G2	Stage I	T1	Unknown	Unknown	1
TCGA.B0.4698	Dead	£¾50	Male	G4	Stage IV	T4	M0	Unknown	1
TCGA.BP.4981	Dead	£¾50	Female	G3	Stage III	T3	M0	Unknown	2
TCGA.BP.4344	Alive	£¾50	Female	G2	Stage I	T1	M0	Unknown	1
TCGA.BP.5173	Dead	£¾50	Male	G2	Stage I	T1	M0	Unknown	1
TCGA.BP.5195	Alive	£¾50	Male	G2	Stage I	T1	M0	Unknown	1
TCGA.BP.5168	Dead	£¾50	Male	G2	Stage I	T1	M0	Unknown	1
TCGA.BP.4329	Dead	£¾50	Male	G2	Stage III	T3	M0	N0	2
TCGA.B0.4710	Alive	£¾50	Female	G3	Stage III	T3	M0	N0	1
TCGA.B0.5713	Alive	£¾50	Female	G3	Stage III	T3	M0	N0	1
TCGA.BP.4327	Dead	£¾50	Female	G2	Stage II	T2	M0	N0	2
TCGA.B0.4945	Dead	£¾50	Female	G2	Stage I	T1	M0	N0	1
TCGA.A3.3329	Alive	£¾50	Male	G2	Stage I	T1	M0	N0	1
TCGA.BP.4986	Alive	£¾50	Male	G3	Stage I	T1	M0	N0	1
TCGA.GK.A6C7	Alive	£¾50	Female	GX	Stage I	T1	Unknown	Unknown	1
TCGA.B0.4712	Dead	£¾50	Male	G3	Stage IV	T3	M1	Unknown	2
TCGA.B0.4713	Dead	£¾50	Female	G2	Stage III	T3	M0	Unknown	2
TCGA.CZ.5465	Dead	£¾50	Female	G2	Stage III	T3	M0	Unknown	1
TCGA.CZ.5463	Alive	£¾50	Male	G2	Stage II	T2	M0	Unknown	1
TCGA.BP.4790	Dead	£¾50	Male	G2	Stage I	T1	M0	Unknown	1
TCGA.CJ.4893	Alive	£¾50	Female	G3	Stage I	T1	M0	Unknown	1
TCGA.A3.3347	Dead	£¾50	Female	G2	Stage III	T1	M0	N1	2
TCGA.B0.5085	Dead	£¾50	Female	G3	Stage III	T3	M0	N0	2
TCGA.BP.4967	Alive	£¾50	Male	G2	Stage III	T3	M0	N0	1
TCGA.BP.4169	Dead	£¾50	Female	G2	Stage II	T2	M0	N0	1
TCGA.BP.4976	Alive	£¾50	Male	G3	Stage I	T1	M0	Unknown	1
TCGA.CJ.6027	Dead	£¾50	Male	G4	Stage I	T1	M0	Unknown	1
TCGA.B0.5075	Dead	£¾50	Female	G2	Stage III	T3	M0	N0	2
TCGA.B0.4827	Dead	£¾50	Female	G4	Stage III	T3	M0	N0	1
TCGA.B0.5700	Alive	£¾50	Male	G2	Stage I	T1	M0	N0	1
TCGA.B0.5077	Dead	£¾50	Male	G3	Stage I	T1	M0	N0	1
TCGA.B0.5698	Alive	£¾50	Male	G3	Stage I	T1	M0	N0	1
TCGA.B0.4822	Dead	£¾50	Male	G4	Stage II	T2	M0	Unknown	2
TCGA.BP.5176	Dead	£¾50	Female	G2	Stage I	T1	M0	Unknown	1
TCGA.CW.5588	Alive	£¾50	Female	G2	Stage I	T1	M0	Unknown	1
TCGA.BP.4781	Alive	£¾50	Male	G3	Stage I	T1	M0	Unknown	1
TCGA.CJ.5683	Alive	£¾50	Male	G3	Stage I	T1	M0	Unknown	1
TCGA.B0.4852	Dead	£¾50	Female	G2	Stage II	T2	M0	N0	1
TCGA.B0.4828	Dead	£¾50	Male	G3	Stage IV	T2	M1	Unknown	2
TCGA.CJ.4897	Alive	£¾50	Female	G3	Stage III	T3	M0	Unknown	1
TCGA.BP.4803	Alive	£¾50	Male	G3	Stage III	T3	M0	Unknown	1
TCGA.BP.4763	Dead	£¾50	Female	G2	Stage I	T1	M0	Unknown	1
TCGA.B2.5636	Alive	£¾50	Male	G2	Stage I	T1	M0	Unknown	1
TCGA.CZ.4866	Alive	£¾50	Female	G3	Stage I	T1	M0	Unknown	1
TCGA.BP.5191	Alive	£¾50	Male	G2	Stage III	T3	M0	N0	2
TCGA.B0.5081	Dead	£¾50	Female	G2	Stage III	T3	M0	N0	2
TCGA.A3.3343	Alive	£¾50	Male	G3	Stage II	T2	M0	N0	1
TCGA.BP.4342	Dead	£¾50	Male	G3	Stage II	T2	M0	N0	1
TCGA.A3.3328	Alive	£¾50	Male	G2	Stage I	T1	M0	N0	1
TCGA.B2.5641	Alive	£¾50	Male	G3	Stage I	T1	M0	N0	1
TCGA.B0.4839	Dead	£¾50	Female	G2	Stage I	T1	M0	N0	2
TCGA.B0.4714	Dead	£¾50	Male	G3	Stage IV	T3	M1	Unknown	2
TCGA.EU.5907	Alive	£¾50	Male	G3	Stage III	T3	M0	Unknown	1
TCGA.G6.A8L7	Alive	£¾50	Female	G3	Stage I	T1	Unknown	N0	2
TCGA.B0.4817	Dead	£¾50	Male	G3	Stage III	T3	M0	N0	2
TCGA.B0.5095	Dead	£¾50	Male	G3	Stage III	T3	M0	N0	1
TCGA.CZ.4853	Alive	£¾50	Male	G2	Stage I	T1	M0	Unknown	1
TCGA.B0.4833	Dead	£¾50	Female	G2	Stage I	T1	M0	N0	2
TCGA.A3.3359	Alive	£¾50	Female	G2	Stage I	T1	M0	N0	1
TCGA.CZ.5462	Dead	£¾50	Male	G3	Stage IV	T1	M1	Unknown	1
TCGA.AK.3447	Alive	£¾50	Male	G2	Stage II	T2	M0	Unknown	2
TCGA.B2.4099	Alive	£¾50	Male	G3	Stage I	T1	M0	Unknown	1
TCGA.CZ.5468	Dead	£¾50	Male	G4	Stage IV	T3	M1	Unknown	2
TCGA.CJ.5672	Dead	£¾50	Male	G3	Stage I	T1	M0	Unknown	2
TCGA.AK.3454	Alive	£¾50	Male	G3	Stage I	T1	M0	Unknown	2
TCGA.CJ.4873	Alive	£¾50	Female	G3	Stage III	T3	M0	N0	2
TCGA.AK.3450	Alive	£¾50	Female	G2	Stage I	T1	M0	N0	1
TCGA.CZ.5467	Dead	£¾50	Female	G4	Stage III	T3	M0	N0	1
TCGA.CZ.4864	Dead	£¾50	Male	G3	Stage II	T2	M0	N0	1
TCGA.A3.3331	Alive	£¾50	Female	G2	Stage I	T1	M0	N0	1
TCGA.B0.5099	Dead	£¾50	Female	G3	Stage III	T3	M0	Unknown	1
TCGA.B0.4823	Dead	£¾50	Male	G2	Stage I	T1	M0	N0	1
