# Supplementary material for: Cuproptosis in ccRCC: key player in therapeutic and prognostic targets
Source: Front Oncol. 2023 Oct 27;13:1271864. doi: 10.3389/fonc.2023.1271864 (PMC10642186; doi:10.3389/fonc.2023.1271864)
Supplement: Supplementary file 1 [file DataSheet_1.zip › Step1/Consensuscluster.R]

library(ConsensusClusterPlus)
library(pheatmap)
setwd("C:\\Users\\又见香椿\\Desktop\\铜死亡\\Step1")          #设置工作目录              

expr <- read.table("TCGA_TPM.expr.txt",sep = "\t",row.names = 1,check.names = F,stringsAsFactors = F,header = T)
dim(expr)
clin <- read.table("clinical.txt",sep = "\t",row.names = 1,check.names = F,stringsAsFactors = F,header = T)
clin[1:3,]
degs <- read.table("cuproptosis_genes.txt",sep = "\t", row.names = NULL, header = F,stringsAsFactors = F,check.names = F)
head(degs)
comgene <- intersect(rownames(expr), degs$V1) #提取有表达数据的目标基因
comsam <- intersect(colnames(expr), rownames(clin)) #提取既有表达矩阵又有样本信息的样本
indata <- log2(expr[comgene,comsam] + 1) #这里示例数据是FPKM值，+1再取log2，实际应用时根据自己的数据灵活处理
dim(indata)

subtype <- ConsensusClusterPlus(d = as.matrix(indata),
                                maxK = 4, # 原文参数
                                pItem = 0.8, # 默认参数
                                pFeature = 1, # 默认参数
                                reps = 1000, # 原文参数
                                clusterAlg = "pam", # 原文参数
                                innerLinkage = "ward.D", # 原文参数
                                finalLinkage = "ward.D", # 原文参数
                                distance = "euclidean", # 原文参数
                                seed = 123456,
                                plot = "pdf", #或png
                                writeTable = TRUE,
                                title = "ConsensusCluster") 
geneclust <- subtype[[2]]
table(geneclust$consensusClass)
samorder <- sort(geneclust$consensusClass)


outTab <- NULL
for (i in rownames(indata)) {
  tmp <- as.numeric(indata[i,names(samorder)])
  cor.res <- cor.test(tmp, as.numeric(samorder), method = "pearson")
  outTab <- rbind.data.frame(outTab,
                             data.frame(gene = i,
                                        r = cor.res$estimate,
                                        p = cor.res$p.value,
                                        stringsAsFactors = F),
                             stringsAsFactors = F)
}

# 按相关性正负来分类
outTab$direct <- ifelse(outTab$r > 0, "A","B") # 正相关标为A，否则标为B
outTab <- outTab[order(outTab$r, decreasing = T),]
table(outTab$direct) # 事实上最终用于展示热图的基因数目更少，因为作者进一步采用了随机森林降维
write.table(outTab,"ouput_ICIsignatureGene.txt",sep = "\t", row.names = F, col.names = T, quote = F)


annCol <- data.frame("Gene cluster" = ifelse(samorder == 1,"A", ifelse(samorder == 2, "B", "C")),
                     row.names = names(samorder),
                     check.names = F,
                     stringsAsFactors = F)
annCol <- cbind.data.frame(annCol,clin[rownames(annCol),])

annRow <- data.frame("ICI signature gene" = outTab$direct,
                     row.names = outTab$gene,
                     check.names = F,
                     stringsAsFactors = F)
annColors <- list("Gene cluster" = c("A" = "#008ECB", "B" = "#EA921D", "C" = "#D14039"),
                  "Gender" = c("Male" = "#79B789", "Female" = "#B5262A"),
                  "Status" = c("Alive" = "#79B789", "Dead" = "#B5262A"),
                  "Grade" = c("G1" = "#CBBEC1", "G2" = "#53B1E7", "G3" = "#C78157", "G4" = "#A54D48","GX"="#ABABAB"),
                  "Age" = colorRampPalette(c("#F7D202", "#96862A"))(64),
                  "ICI signature gene" = c("A" = "#D14039", "B" = "#008ECB"))

plotdata <- t(scale(t(indata[rownames(annRow), rownames(annCol)])))
plotdata[plotdata > 3] <- 3 # 截断极端值
plotdata[plotdata < -3] <- -3 # 截断极端值

pheatmap(plotdata,
         cluster_rows = F,
         cluster_cols = F,
         show_rownames = F,
         show_colnames = F,
         annotation_row = annRow,
         annotation_col = annCol,
         annotation_colors = annColors,
         color = colorRampPalette(c("#343493", "white", "#C24A45"))(64))
dev.copy2pdf(file = "ClusterCorrelation.pdf", width = 10, height = 10) # 保存图像
