# Supplementary material for: Cuproptosis in ccRCC: key player in therapeutic and prognostic targets
Source: Front Oncol. 2023 Oct 27;13:1271864. doi: 10.3389/fonc.2023.1271864 (PMC10642186; doi:10.3389/fonc.2023.1271864)
Supplement: Supplementary file 1 [file DataSheet_1.zip › Step1/ConsensusCluster/ConsensusCluster.k=2.consensusMatrix.csv]

	V1	V2	V3	V4	V5	V6	V7	V8	V9	V10	V11	V12	V13	V14	V15	V16	V17	V18	V19	V20	V21	V22	V23	V24	V25	V26	V27	V28	V29	V30	V31	V32	V33	V34	V35	V36	V37	V38	V39	V40	V41	V42	V43	V44	V45	V46	V47	V48	V49
1	1	1	1	1	1	1	1	1	0	0.37037037037037	0.0128617363344051	0	1	0.536741214057508	0.764705882352941	0	0	1	1	1	1	1	0.0126984126984127	1	0.167202572347267	1	1	0	0.35632183908046	1	1	1	1	0	1	0.993517017828201	0	0.371382636655949	0.00950871632329636	1	1	1	1	0	0.0126182965299685	1	0.732594936708861	0	1
2	1	1	1	1	1	1	1	1	0	0.374626865671642	0.0108695652173913	0	1	0.532012195121951	0.764705882352941	0	0	1	1	1	1	1	0.0091324200913242	1	0.160990712074303	1	1	0	0.370015948963317	1	1	1	1	0	1	0.995348837209302	0	0.371559633027523	0.0078003120124805	1	1	1	1	0	0.00920245398773006	1	0.732330827067669	0	1
3	1	1	1	1	1	1	1	1	0	0.381954887218045	0.0124610591900312	0	1	0.545878693623639	0.774844720496894	0	0	1	1	1	1	1	0.0122699386503067	1	0.165876777251185	1	1	0	0.372611464968153	1	1	1	1	0	1	0.996820349761526	0	0.384136858475894	0.0112	1	1	1	1	0	0.012326656394453	1	0.733128834355828	0	1
4	1	1	1	1	1	1	1	1	0	0.388305847076462	0.0140625	0	1	0.547619047619048	0.769230769230769	0	0	1	1	1	1	1	0.0138036809815951	1	0.173775671406003	1	1	0	0.376221498371336	1	1	1	1	0	1	0.993670886075949	0	0.387596899224806	0.0125786163522013	1	1	1	1	0	0.0140845070422535	1	0.731895223420647	0	1
5	1	1	1	1	1	1	1	1	0	0.375389408099688	0.0144927536231884	0	1	0.513385826771654	0.759615384615385	0	0	1	1	1	1	1	0.0141509433962264	1	0.163751987281399	1	1	0	0.349417637271215	1	1	1	1	0	1	0.995137763371151	0	0.365506329113924	0.0111642743221691	1	1	1	1	0	0.0123076923076923	1	0.728971962616822	0	1
6	1	1	1	1	1	1	1	1	0	0.362776025236593	0.011400651465798	0	1	0.528089887640449	0.746268656716418	0	0	1	1	1	1	1	0.0144230769230769	1	0.167741935483871	1	1	0	0.35738255033557	1	1	1	1	0	1	0.995024875621891	0	0.359677419354839	0.0113268608414239	1	1	1	1	0	0.0128	1	0.722397476340694	0	1
7	1	1	1	1	1	1	1	1	0	0.367283950617284	0.00947867298578199	0	1	0.523364485981308	0.771065182829889	0	0	1	1	1	1	1	0.0153609831029186	1	0.160883280757098	1	1	0	0.352553542009885	1	1	1	1	0	1	0.996825396825397	0	0.363779527559055	0.00789889415481832	1	1	1	1	0	0.00923076923076923	1	0.741885625965997	0	1
8	1	1	1	1	1	1	1	1	0	0.363777089783282	0.0126182965299685	0	1	0.517884914463453	0.7625	0	0	1	1	1	1	1	0.0123647604327666	1	0.171653543307087	1	1	0	0.353968253968254	1	1	1	1	0	1	0.995290423861852	0	0.358609794628752	0.0124804992199688	1	1	1	1	0	0.013719512195122	1	0.727692307692308	0	1
9	0	0	0	0	0	0	0	0	1	0.615151515151515	0.987261146496815	1	0	0.472307692307692	0.224165341812401	1	1	0	0	0	0	0	0.987748851454824	0	0.845911949685535	0	0	1	0.626602564102564	0	0	0	0	1	0	0.00628930817610063	1	0.61259842519685	0.989197530864197	0	0	0	0	1	0.986153846153846	0	0.259720062208398	1	0
10	0.37037037037037	0.374626865671642	0.381954887218045	0.388305847076462	0.375389408099688	0.362776025236593	0.367283950617284	0.363777089783282	0.615151515151515	1	0.641452344931921	0.622781065088757	0.3859375	0.839258114374034	0.614906832298137	0.604068857589984	0.628346456692913	0.376722817764165	0.380952380952381	0.365591397849462	0.386259541984733	0.375572519083969	0.657185628742515	0.372932330827068	0.497709923664122	0.375	0.369047619047619	0.628398791540785	1	0.384155455904335	0.364329268292683	0.375	0.379939209726444	0.625189681335357	0.367601246105919	0.390357698289269	0.627511591962906	0.966616084977238	0.642526964560863	0.3640625	0.367069486404834	0.371814092953523	0.375189107413011	0.632286995515695	0.648648648648649	0.371987951807229	0.61631419939577	0.628346456692913	0.36793893129771
11	0.0128617363344051	0.0108695652173913	0.0124610591900312	0.0140625	0.0144927536231884	0.011400651465798	0.00947867298578199	0.0126182965299685	0.987261146496815	0.641452344931921	1	0.985981308411215	0.014308426073132	0.488924050632911	0.245253164556962	0.98389694041868	0.987117552334944	0.0125786163522013	0.0106707317073171	0.0111287758346582	0.00933125972006221	0.0125588697017268	0.989263803680982	0.00622083981337481	0.853035143769968	0.0128205128205128	0.0093167701863354	0.990610328638498	0.654340836012862	0.0109375	0.0139751552795031	0.0128205128205128	0.00946372239747634	0.987281399046105	0.0112540192926045	0.0192	0.990338164251208	0.641838351822504	1	0.00949367088607595	0.0108864696734059	0.0126782884310618	0.0123839009287926	0.989147286821705	1	0.0109546165884194	0.274844720496894	0.986776859504132	0.0141287284144427
12	0	0	0	0	0	0	0	0	1	0.622781065088757	0.985981308411215	1	0	0.460587326120556	0.236476043276662	1	1	0	0	0	0	0	0.986547085201794	0	0.840425531914894	0	0	1	0.634615384615385	0	0	0	0	1	0	0.00465116279069767	1	0.625192012288787	0.987654320987654	0	0	0	0	1	0.986466165413534	0	0.267071320182094	1	0
13	1	1	1	1	1	1	1	1	0	0.3859375	0.014308426073132	0	1	0.524879614767255	0.7776	0	0	1	1	1	1	1	0.0155763239875389	1	0.157980456026059	1	1	0	0.381967213114754	1	1	1	1	0	1	0.993569131832797	0	0.378205128205128	0.0129032258064516	1	1	1	1	0	0.014218009478673	1	0.743788819875776	0	1
14	0.536741214057508	0.532012195121951	0.545878693623639	0.547619047619048	0.513385826771654	0.528089887640449	0.523364485981308	0.517884914463453	0.472307692307692	0.839258114374034	0.488924050632911	0.460587326120556	0.524879614767255	1	0.474603174603175	0.458064516129032	0.475513428120063	0.520376175548589	0.526865671641791	0.526813880126183	0.530326594090202	0.540284360189573	0.489859594383775	0.530920060331825	0.621069182389937	0.536776212832551	0.530581039755352	0.462848297213622	0.832268370607029	0.537267080745342	0.530864197530864	0.537242472266244	0.5125	0.47068145800317	0.538095238095238	0.5265625	0.476947535771065	0.854914196567863	0.488958990536278	0.509345794392523	0.515576323987539	0.511146496815287	0.520186335403727	0.472952086553323	0.497667185069984	0.517241379310345	0.448916408668731	0.466019417475728	0.517996870109546
15	0.764705882352941	0.764705882352941	0.774844720496894	0.769230769230769	0.759615384615385	0.746268656716418	0.771065182829889	0.7625	0.224165341812401	0.614906832298137	0.245253164556962	0.236476043276662	0.7776	0.474603174603175	1	0.221690590111643	0.25	0.777429467084639	0.772519083969466	0.768860353130016	0.762578616352201	0.777424483306836	0.25314465408805	0.759055118110236	0.106518282988871	0.753993610223642	0.76	0.247634069400631	0.619902120717781	0.768867924528302	0.748043818466354	0.760629921259843	0.777429467084639	0.24294670846395	0.758675078864353	0.755520504731861	0.233226837060703	0.6208	0.259083728278041	0.772511848341232	0.757142857142857	0.763492063492063	0.757009345794392	0.243827160493827	0.257410296411856	0.767080745341615	0.975232198142415	0.222950819672131	0.778996865203762
16	0	0	0	0	0	0	0	0	1	0.604068857589984	0.98389694041868	1	0	0.458064516129032	0.221690590111643	1	1	0	0	0	0	0	0.984399375975039	0	0.843800322061192	0	0	1	0.623946037099494	0	0	0	0	1	0	0.00325732899022801	1	0.602543720190779	0.98694942903752	0	0	0	0	1	0.985483870967742	0	0.2512	1	0
17	0	0	0	0	0	0	0	0	1	0.628346456692913	0.987117552334944	1	0	0.475513428120063	0.25	1	1	0	0	0	0	0	0.983974358974359	0	0.826580226904376	0	0	1	0.646566164154104	0	0	0	0	1	0	0.00656814449917898	1	0.628849270664506	0.986970684039088	0	0	0	0	1	0.987441130298273	0	0.266982622432859	1	0
18	1	1	1	1	1	1	1	1	0	0.376722817764165	0.0125786163522013	0	1	0.520376175548589	0.777429467084639	0	0	1	1	1	1	1	0.0140625	1	0.150316455696203	1	1	0	0.362459546925566	1	1	1	1	0	1	0.993630573248408	0	0.372056514913658	0.0110236220472441	1	1	1	1	0	0.0122699386503067	1	0.745398773006135	0	1
19	1	1	1	1	1	1	1	1	0	0.380952380952381	0.0106707317073171	0	1	0.526865671641791	0.772519083969466	0	0	1	1	1	1	1	0.0119402985074627	1	0.153374233128834	1	1	0	0.361067503924647	1	1	1	1	0	1	0.995419847328244	0	0.364885496183206	0.0075642965204236	1	1	1	1	0	0.0104166666666667	1	0.746200607902736	0	1
20	1	1	1	1	1	1	1	1	0	0.365591397849462	0.0111287758346582	0	1	0.526813880126183	0.768860353130016	0	0	1	1	1	1	1	0.0153609831029186	1	0.163265306122449	1	1	0	0.354368932038835	1	1	1	1	0	1	0.995230524642289	0	0.368421052631579	0.00943396226415094	1	1	1	1	0	0.0109375	1	0.738461538461539	0	1
21	1	1	1	1	1	1	1	1	0	0.386259541984733	0.00933125972006221	0	1	0.530326594090202	0.762578616352201	0	0	1	1	1	1	1	0.0124223602484472	1	0.155660377358491	1	1	0	0.371335504885993	1	1	1	1	0	1	0.995356037151703	0	0.387596899224806	0.00783699059561128	1	1	1	1	0	0.00927357032457496	1	0.73374613003096	0	1
22	1	1	1	1	1	1	1	1	0	0.375572519083969	0.0125588697017268	0	1	0.540284360189573	0.777424483306836	0	0	1	1	1	1	1	0.0154559505409583	1	0.157643312101911	1	1	0	0.372964169381107	1	1	1	1	0	1	0.993690851735016	0	0.376190476190476	0.0125391849529781	1	1	1	1	0	0.0126182965299685	1	0.744113029827316	0	1
23	0.0126984126984127	0.0091324200913242	0.0122699386503067	0.0138036809815951	0.0141509433962264	0.0144230769230769	0.0153609831029186	0.0123647604327666	0.987748851454824	0.657185628742515	0.989263803680982	0.986547085201794	0.0155763239875389	0.489859594383775	0.25314465408805	0.984399375975039	0.983974358974359	0.0140625	0.0119402985074627	0.0153609831029186	0.0124223602484472	0.0154559505409583	1	0.0076103500761035	0.837712519319938	0.014218009478673	0.0121951219512195	0.989197530864197	0.669316375198728	0.0137614678899083	0.0137404580152672	0.0140625	0.0108191653786708	0.988993710691824	0.0125391849529781	0.0219092331768388	0.986196319018405	0.650381679389313	0.992175273865415	0.015552099533437	0.0124416796267496	0.0155763239875389	0.0151975683890578	0.987841945288754	0.989345509893455	0.0121580547112462	0.290468986384266	0.987321711568938	0.0120845921450151
24	1	1	1	1	1	1	1	1	0	0.372932330827068	0.00622083981337481	0	1	0.530920060331825	0.759055118110236	0	0	1	1	1	1	1	0.0076103500761035	1	0.156346749226006	1	1	0	0.356012658227848	1	1	1	1	0	1	0.993846153846154	0	0.367534456355283	0.00772797527047913	1	1	1	1	0	0.00749625187406297	1	0.725341426403642	0	1
25	0.167202572347267	0.160990712074303	0.165876777251185	0.173775671406003	0.163751987281399	0.167741935483871	0.160883280757098	0.171653543307087	0.845911949685535	0.497709923664122	0.853035143769968	0.840425531914894	0.157980456026059	0.621069182389937	0.106518282988871	0.843800322061192	0.826580226904376	0.150316455696203	0.153374233128834	0.163265306122449	0.155660377358491	0.157643312101911	0.837712519319938	0.156346749226006	1	0.175632911392405	0.161442006269592	0.83596214511041	0.495098039215686	0.170579029733959	0.175824175824176	0.166144200626959	0.151419558359621	0.828571428571429	0.169811320754717	0.168269230769231	0.846518987341772	0.491392801251956	0.842948717948718	0.153364632237872	0.162460567823344	0.154205607476636	0.1671826625387	0.828703703703704	0.847457627118644	0.167449139280125	0.140845070422535	0.833605220228385	0.154929577464789
26	1	1	1	1	1	1	1	1	0	0.375	0.0128205128205128	0	1	0.536776212832551	0.753993610223642	0	0	1	1	1	1	1	0.014218009478673	1	0.175632911392405	1	1	0	0.357963875205255	1	1	1	1	0	1	0.993527508090615	0	0.36984126984127	0.0129032258064516	1	1	1	1	0	0.0141732283464567	1	0.7203125	0	1
27	1	1	1	1	1	1	1	1	0	0.369047619047619	0.0093167701863354	0	1	0.530581039755352	0.76	0	0	1	1	1	1	1	0.0121951219512195	1	0.161442006269592	1	1	0	0.352	1	1	1	1	0	1	0.995327102803738	0	0.359133126934985	0.0093167701863354	1	1	1	1	0	0.00921658986175115	1	0.734138972809668	0	1
28	0	0	0	0	0	0	0	0	1	0.628398791540785	0.990610328638498	1	0	0.462848297213622	0.247634069400631	1	1	0	0	0	0	0	0.989197530864197	0	0.83596214511041	0	0	1	0.639741518578352	0	0	0	0	1	0	0.00630914826498423	1	0.629457364341085	0.9890625	0	0	0	0	1	0.989028213166144	0	0.276435045317221	1	0
29	0.35632183908046	0.370015948963317	0.372611464968153	0.376221498371336	0.349417637271215	0.35738255033557	0.352553542009885	0.353968253968254	0.626602564102564	1	0.654340836012862	0.634615384615385	0.381967213114754	0.832268370607029	0.619902120717781	0.623946037099494	0.646566164154104	0.362459546925566	0.361067503924647	0.354368932038835	0.371335504885993	0.372964169381107	0.669316375198728	0.356012658227848	0.495098039215686	0.357963875205255	0.352	0.639741518578352	1	0.373397435897436	0.35828025477707	0.362889983579639	0.3504	0.637254901960784	0.356792144026187	0.370675453047776	0.636963696369637	0.976935749588138	0.654220779220779	0.364820846905537	0.357371794871795	0.354943273905997	0.368	0.646302250803859	0.662921348314607	0.352848101265823	0.626391096979332	0.64321608040201	0.357843137254902
30	1	1	1	1	1	1	1	1	0	0.384155455904335	0.0109375	0	1	0.537267080745342	0.768867924528302	0	0	1	1	1	1	1	0.0137614678899083	1	0.170579029733959	1	1	0	0.373397435897436	1	1	1	1	0	1	0.993670886075949	0	0.374608150470219	0.00934579439252336	1	1	1	1	0	0.0107858243451464	1	0.73394495412844	0	1
31	1	1	1	1	1	1	1	1	0	0.364329268292683	0.0139751552795031	0	1	0.530864197530864	0.748043818466354	0	0	1	1	1	1	1	0.0137404580152672	1	0.175824175824176	1	1	0	0.35828025477707	1	1	1	1	0	1	0.996870109546166	0	0.360123647604328	0.0124416796267496	1	1	1	1	0	0.0138248847926267	1	0.726299694189602	0	1
32	1	1	1	1	1	1	1	1	0	0.375	0.0128205128205128	0	1	0.537242472266244	0.760629921259843	0	0	1	1	1	1	1	0.0140625	1	0.166144200626959	1	1	0	0.362889983579639	1	1	1	1	0	1	0.993517017828201	0	0.371019108280255	0.0125984251968504	1	1	1	1	0	0.0125	1	0.736842105263158	0	1
33	1	1	1	1	1	1	1	1	0	0.379939209726444	0.00946372239747634	0	1	0.5125	0.777429467084639	0	0	1	1	1	1	1	0.0108191653786708	1	0.151419558359621	1	1	0	0.3504	1	1	1	1	0	1	0.995275590551181	0	0.361801242236025	0.00782472613458529	1	1	1	1	0	0.0106870229007634	1	0.74884437596302	0	1
34	0	0	0	0	0	0	0	0	1	0.625189681335357	0.987281399046105	1	0	0.47068145800317	0.24294670846395	1	1	0	0	0	0	0	0.988993710691824	0	0.828571428571429	0	0	1	0.637254901960784	0	0	0	0	1	0	0.00630914826498423	1	0.630094043887147	0.992076069730586	0	0	0	0	1	0.989113530326594	0	0.275968992248062	1	0
35	1	1	1	1	1	1	1	1	0	0.367601246105919	0.0112540192926045	0	1	0.538095238095238	0.758675078864353	0	0	1	1	1	1	1	0.0125391849529781	1	0.169811320754717	1	1	0	0.356792144026187	1	1	1	1	0	1	0.993569131832797	0	0.360759493670886	0.0112359550561798	1	1	1	1	0	0.0123076923076923	1	0.721958925750395	0	1
36	0.993517017828201	0.995348837209302	0.996820349761526	0.993670886075949	0.995137763371151	0.995024875621891	0.996825396825397	0.995290423861852	0.00628930817610063	0.390357698289269	0.0192	0.00465116279069767	0.993569131832797	0.5265625	0.755520504731861	0.00325732899022801	0.00656814449917898	0.993630573248408	0.995419847328244	0.995230524642289	0.995356037151703	0.993690851735016	0.0219092331768388	0.993846153846154	0.168269230769231	0.993527508090615	0.995327102803738	0.00630914826498423	0.370675453047776	0.993670886075949	0.996870109546166	0.993517017828201	0.995275590551181	0.00630914826498423	0.993569131832797	1	0.00483870967741936	0.3796875	0.0175718849840256	0.993700787401575	0.993690851735016	0.996810207336523	0.993788819875776	0.00305343511450382	0.0204724409448819	0.996870109546166	0.736434108527132	0.00662251655629139	0.995253164556962
37	0	0	0	0	0	0	0	0	1	0.627511591962906	0.990338164251208	1	0	0.476947535771065	0.233226837060703	1	1	0	0	0	0	0	0.986196319018405	0	0.846518987341772	0	0	1	0.636963696369637	0	0	0	0	1	0	0.00483870967741936	1	0.632329635499208	0.988817891373802	0	0	0	0	1	0.990476190476191	0	0.262243285939968	1	0
38	0.371382636655949	0.371559633027523	0.384136858475894	0.387596899224806	0.365506329113924	0.359677419354839	0.363779527559055	0.358609794628752	0.61259842519685	0.966616084977238	0.641838351822504	0.625192012288787	0.378205128205128	0.854914196567863	0.6208	0.602543720190779	0.628849270664506	0.372056514913658	0.364885496183206	0.368421052631579	0.387596899224806	0.376190476190476	0.650381679389313	0.367534456355283	0.491392801251956	0.36984126984127	0.359133126934985	0.629457364341085	0.976935749588138	0.374608150470219	0.360123647604328	0.371019108280255	0.361801242236025	0.630094043887147	0.360759493670886	0.3796875	0.632329635499208	1	0.657276995305164	0.353218210361067	0.36405529953917	0.3625	0.357032457496136	0.644859813084112	0.657276995305164	0.361538461538462	0.582689335394127	0.626623376623377	0.36687306501548
39	0.00950871632329636	0.0078003120124805	0.0112	0.0125786163522013	0.0111642743221691	0.0113268608414239	0.00789889415481832	0.0124804992199688	0.989197530864197	0.642526964560863	1	0.987654320987654	0.0129032258064516	0.488958990536278	0.259083728278041	0.98694942903752	0.986970684039088	0.0110236220472441	0.0075642965204236	0.00943396226415094	0.00783699059561128	0.0125391849529781	0.992175273865415	0.00772797527047913	0.842948717948718	0.0129032258064516	0.0093167701863354	0.9890625	0.654220779220779	0.00934579439252336	0.0124416796267496	0.0125984251968504	0.00782472613458529	0.992076069730586	0.0112359550561798	0.0175718849840256	0.988817891373802	0.657276995305164	1	0.0109034267912773	0.00940438871473354	0.0111287758346582	0.0124804992199688	0.989113530326594	1	0.0093603744149766	0.2890625	0.986863711001642	0.0110062893081761
40	1	1	1	1	1	1	1	1	0	0.3640625	0.00949367088607595	0	1	0.509345794392523	0.772511848341232	0	0	1	1	1	1	1	0.015552099533437	1	0.153364632237872	1	1	0	0.364820846905537	1	1	1	1	0	1	0.993700787401575	0	0.353218210361067	0.0109034267912773	1	1	1	1	0	0.00928792569659443	1	0.746130030959752	0	1
41	1	1	1	1	1	1	1	1	0	0.367069486404834	0.0108864696734059	0	1	0.515576323987539	0.757142857142857	0	0	1	1	1	1	1	0.0124416796267496	1	0.162460567823344	1	1	0	0.357371794871795	1	1	1	1	0	1	0.993690851735016	0	0.36405529953917	0.00940438871473354	1	1	1	1	0	0.0109546165884194	1	0.72782874617737	0	1
42	1	1	1	1	1	1	1	1	0	0.371814092953523	0.0126782884310618	0	1	0.511146496815287	0.763492063492063	0	0	1	1	1	1	1	0.0155763239875389	1	0.154205607476636	1	1	0	0.354943273905997	1	1	1	1	0	1	0.996810207336523	0	0.3625	0.0111287758346582	1	1	1	1	0	0.0124610591900312	1	0.73094867807154	0	1
43	1	1	1	1	1	1	1	1	0	0.375189107413011	0.0123839009287926	0	1	0.520186335403727	0.757009345794392	0	0	1	1	1	1	1	0.0151975683890578	1	0.1671826625387	1	1	0	0.368	1	1	1	1	0	1	0.993788819875776	0	0.357032457496136	0.0124804992199688	1	1	1	1	0	0.0121580547112462	1	0.723241590214067	0	1
44	0	0	0	0	0	0	0	0	1	0.632286995515695	0.989147286821705	1	0	0.472952086553323	0.243827160493827	1	1	0	0	0	0	0	0.987841945288754	0	0.828703703703704	0	0	1	0.646302250803859	0	0	0	0	1	0	0.00305343511450382	1	0.644859813084112	0.989113530326594	0	0	0	0	1	0.989312977099237	0	0.273006134969325	1	0
45	0.0126182965299685	0.00920245398773006	0.012326656394453	0.0140845070422535	0.0123076923076923	0.0128	0.00923076923076923	0.013719512195122	0.986153846153846	0.648648648648649	1	0.986466165413534	0.014218009478673	0.497667185069984	0.257410296411856	0.985483870967742	0.987441130298273	0.0122699386503067	0.0104166666666667	0.0109375	0.00927357032457496	0.0126182965299685	0.989345509893455	0.00749625187406297	0.847457627118644	0.0141732283464567	0.00921658986175115	0.989028213166144	0.662921348314607	0.0107858243451464	0.0138248847926267	0.0125	0.0106870229007634	0.989113530326594	0.0123076923076923	0.0204724409448819	0.990476190476191	0.657276995305164	1	0.00928792569659443	0.0109546165884194	0.0124610591900312	0.0121580547112462	0.989312977099237	1	0.0107197549770291	0.291858678955453	0.985436893203884	0.0141287284144427
46	1	1	1	1	1	1	1	1	0	0.371987951807229	0.0109546165884194	0	1	0.517241379310345	0.767080745341615	0	0	1	1	1	1	1	0.0121580547112462	1	0.167449139280125	1	1	0	0.352848101265823	1	1	1	1	0	1	0.996870109546166	0	0.361538461538462	0.0093603744149766	1	1	1	1	0	0.0107197549770291	1	0.739263803680982	0	1
47	0.732594936708861	0.732330827067669	0.733128834355828	0.731895223420647	0.728971962616822	0.722397476340694	0.741885625965997	0.727692307692308	0.259720062208398	0.61631419939577	0.274844720496894	0.267071320182094	0.743788819875776	0.448916408668731	0.975232198142415	0.2512	0.266982622432859	0.745398773006135	0.746200607902736	0.738461538461539	0.73374613003096	0.744113029827316	0.290468986384266	0.725341426403642	0.140845070422535	0.7203125	0.734138972809668	0.276435045317221	0.626391096979332	0.73394495412844	0.726299694189602	0.736842105263158	0.74884437596302	0.275968992248062	0.721958925750395	0.736434108527132	0.262243285939968	0.582689335394127	0.2890625	0.746130030959752	0.72782874617737	0.73094867807154	0.723241590214067	0.273006134969325	0.291858678955453	0.739263803680982	1	0.256369426751592	0.75195007800312
48	0	0	0	0	0	0	0	0	1	0.628346456692913	0.986776859504132	1	0	0.466019417475728	0.222950819672131	1	1	0	0	0	0	0	0.987321711568938	0	0.833605220228385	0	0	1	0.64321608040201	0	0	0	0	1	0	0.00662251655629139	1	0.626623376623377	0.986863711001642	0	0	0	0	1	0.985436893203884	0	0.256369426751592	1	0
49	1	1	1	1	1	1	1	1	0	0.36793893129771	0.0141287284144427	0	1	0.517996870109546	0.778996865203762	0	0	1	1	1	1	1	0.0120845921450151	1	0.154929577464789	1	1	0	0.357843137254902	1	1	1	1	0	1	0.995253164556962	0	0.36687306501548	0.0110062893081761	1	1	1	1	0	0.0141287284144427	1	0.75195007800312	0	1
50	1	1	1	1	1	1	1	1	0	0.364471669218989	0.0126182965299685	0	1	0.530769230769231	0.762128325508607	0	0	1	1	1	1	1	0.0136363636363636	1	0.177115987460815	1	1	0	0.358520900321543	1	1	1	1	0	1	0.995290423861852	0	0.366306027820711	0.0125195618153365	1	1	1	1	0	0.0137825421133231	1	0.727414330218069	0	1
51	0	0	0	0	0	0	0	0	1	0.738275340393343	0.996913580246914	1	0	0.570135746606335	0.28416149068323	1	1	0	0	0	0	0	0.993984962406015	0	0.814528593508501	0	0	1	0.740279937791602	0	0	0	0	1	0	0.00619195046439629	1	0.759938837920489	0.996913580246914	0	0	0	0	1	0.996974281391831	0	0.288519637462236	1	0
52	1	1	1	1	1	1	1	1	0	0.374057315233786	0.0108695652173913	0	1	0.528963414634146	0.761467889908257	0	0	1	1	1	1	1	0.0121396054628225	1	0.162538699690402	1	1	0	0.362776025236593	1	1	1	1	0	1	0.9953125	0	0.367534456355283	0.00918836140888208	1	1	1	1	0	0.0105740181268882	1	0.728358208955224	0	1
53	1	1	1	1	1	1	1	1	0	0.371695178849145	0.0140845070422535	0	1	0.535321821036107	0.768370607028754	0	0	1	1	1	1	1	0.0124416796267496	1	0.168789808917197	1	1	0	0.358552631578947	1	1	1	1	0	1	0.993650793650794	0	0.3671875	0.0111287758346582	1	1	1	1	0	0.0126182965299685	1	0.734375	0	1
54	1	1	1	1	1	1	1	1	0	0.386292834890966	0.0111642743221691	0	1	0.534920634920635	0.761217948717949	0	0	1	1	1	1	1	0.0141509433962264	1	0.162679425837321	1	1	0	0.364975450081833	1	1	1	1	0	1	0.995215311004785	0	0.386792452830189	0.0112540192926045	1	1	1	1	0	0.00950871632329636	1	0.732198142414861	0	1
55	0.352564102564103	0.350689127105666	0.355828220858896	0.361934477379095	0.345425867507886	0.341894060995185	0.334905660377358	0.329211746522411	0.646781789638933	0.992319508448541	0.665625	0.658054711246201	0.355661881977671	0.823712948517941	0.5984375	0.630990415335463	0.661881977671451	0.343354430379747	0.347496206373293	0.333333333333333	0.357910906298003	0.348580441640379	0.671826625386997	0.343987823439878	0.505529225908373	0.349304482225657	0.339477726574501	0.657364341085271	0.996747967479675	0.347758887171561	0.340490797546012	0.352201257861635	0.335925349922239	0.660406885758998	0.331189710610932	0.358934169278997	0.658767772511848	0.976599063962558	0.677777777777778	0.340625	0.332810047095761	0.335433070866142	0.340523882896764	0.656441717791411	0.676425269645609	0.341463414634146	0.613394216133942	0.650326797385621	0.342812006319115
56	0	0	0	0	0	0	0	0	1	0.609907120743034	0.984202211690363	1	0	0.462992125984252	0.231017770597738	1	1	0	0	0	0	0	0.984227129337539	0	0.837025316455696	0	0	1	0.628899835796388	0	0	0	0	1	0	0.00483870967741936	1	0.6144	0.985530546623794	0	0	0	0	1	0.984326018808777	0	0.251956181533646	1	0
57	1	1	1	1	1	1	1	1	0	0.368580060422961	0.0124031007751938	0	1	0.523809523809524	0.771121351766513	0	0	1	1	1	1	1	0.0154083204930663	1	0.164576802507837	1	1	0	0.356120826709062	1	1	1	1	0	1	0.993798449612403	0	0.3578125	0.0108695652173913	1	1	1	1	0	0.0121580547112462	1	0.741194486983155	0	1
58	1	1	1	1	1	1	1	1	0	0.37202380952381	0.0122511485451761	0	1	0.529680365296804	0.759090909090909	0	0	1	1	1	1	1	0.015015015015015	1	0.168224299065421	1	1	0	0.348580441640379	1	1	1	1	0	1	0.995327102803738	0	0.366261398176292	0.0123647604327666	1	1	1	1	0	0.0122511485451761	1	0.728658536585366	0	1
59	1	1	1	1	1	1	1	1	0	0.3725782414307	0.0122137404580153	0	1	0.530487804878049	0.756797583081571	0	0	1	1	1	1	1	0.0136570561456753	1	0.166666666666667	1	1	0	0.3546875	1	1	1	1	0	1	0.99388379204893	0	0.36404833836858	0.0138248847926267	1	1	1	1	0	0.0133729569093611	1	0.72876304023845	0	1
60	1	1	1	1	1	1	1	1	0	0.380809595202399	0.0155763239875389	0	1	0.533026113671275	0.761240310077519	0	0	1	1	1	1	1	0.0152671755725191	1	0.171875	1	1	0	0.3664	1	1	1	1	0	1	0.993759750390016	0	0.370597243491577	0.0142857142857143	1	1	1	1	0	0.0152905198776758	1	0.73604826546003	0	1
61	0	0	0	0	0	0	0	0	1	0.601217656012177	0.987421383647799	1	0	0.454258675078864	0.22432859399684	1	1	0	0	0	0	0	0.986024844720497	0	0.848341232227488	0	0	1	0.616883116883117	0	0	0	0	1	0	0.00636942675159236	1	0.615748031496063	0.987321711568938	0	0	0	0	1	0.987616099071207	0	0.252321981424149	1	0
62	0.899186991869919	0.894904458598726	0.906497622820919	0.900316455696203	0.890145395799677	0.894736842105263	0.908945686900958	0.899361022364217	0.0957613814756672	0.469673405909798	0.116987179487179	0.0962145110410095	0.901453957996769	0.610492845786963	0.841346153846154	0.0953947368421053	0.10327868852459	0.899513776337115	0.905572755417957	0.906645569620253	0.8976	0.905144694533762	0.123417721518987	0.889776357827476	0.262321144674086	0.896607431340872	0.898148148148148	0.108832807570978	0.461794019933555	0.90282131661442	0.894230769230769	0.898550724637681	0.903691813804173	0.0985691573926868	0.901960784313726	0.901771336553945	0.100323624595469	0.467845659163987	0.113085621970921	0.892455858747994	0.891338582677165	0.892282958199357	0.888372093023256	0.0961538461538462	0.1264	0.908661417322835	0.831761006289308	0.0906095551894563	0.908507223113965
63	1	1	1	1	1	1	1	1	0	0.381761978361669	0.0110062893081761	0	1	0.53323029366306	0.7671875	0	0	1	1	1	1	1	0.012326656394453	1	0.15615141955836	1	1	0	0.37037037037037	1	1	1	1	0	1	0.993680884676145	0	0.372641509433962	0.0109717868338558	1	1	1	1	0	0.0108359133126935	1	0.728813559322034	0	1
64	1	1	1	1	1	1	1	1	0	0.367534456355283	0.0139318885448916	0	1	0.517133956386293	0.756329113924051	0	0	1	1	1	1	1	0.0136157337367625	1	0.165625	1	1	0	0.352941176470588	1	1	1	1	0	1	0.99685534591195	0	0.355694227769111	0.0109546165884194	1	1	1	1	0	0.0139968895800933	1	0.72782874617737	0	1
65	0.413114754098361	0.418604651162791	0.426127527216174	0.418495297805643	0.4016	0.40359477124183	0.401263823064771	0.397781299524564	0.575851393188854	0.969183359013868	0.602201257861635	0.5875	0.419457735247209	0.875981161695447	0.626373626373626	0.576051779935275	0.601626016260163	0.408450704225352	0.403348554033486	0.415064102564103	0.417701863354037	0.420221169036335	0.615023474178404	0.410852713178295	0.465489566613162	0.405844155844156	0.405572755417957	0.594043887147335	0.982084690553746	0.413249211356467	0.39258114374034	0.415873015873016	0.406885758998435	0.582539682539683	0.409677419354839	0.414944356120827	0.588888888888889	0.984326018808777	0.614035087719298	0.39873417721519	0.39968152866242	0.396825396825397	0.405362776025237	0.59472049689441	0.610591900311526	0.409810126582278	0.578864353312303	0.583881578947368	0.405362776025237
66	1	1	1	1	1	1	1	1	0	0.383458646616541	0.0126382306477093	0	1	0.513260530421217	0.783825816485226	0	0	1	1	1	1	1	0.0153846153846154	1	0.146456692913386	1	1	0	0.361873990306947	1	1	1	1	0	1	0.995245641838352	0	0.376344086021505	0.0110062893081761	1	1	1	1	0	0.0121580547112462	1	0.753445635528331	0	1
67	1	1	1	1	1	1	1	1	0	0.379256965944272	0.0128	0	1	0.514866979655712	0.7664	0	0	1	1	1	1	1	0.014308426073132	1	0.158653846153846	1	1	0	0.360330578512397	1	1	1	1	0	1	0.995207667731629	0	0.375193798449612	0.0111287758346582	1	1	1	1	0	0.0110062893081761	1	0.732171156893819	0	1
68	0	0	0	0	0	0	0	0	1	0.621052631578947	0.985959438377535	1	0	0.463452566096423	0.222741433021807	1	1	0	0	0	0	0	0.986404833836858	0	0.838006230529595	0	0	1	0.63474025974026	0	0	0	0	1	0	0.004739336492891	1	0.615863141524106	0.987480438184664	0	0	0	0	1	0.986217457886677	0	0.25625	1	0
69	1	1	1	1	1	1	1	1	0	0.37962962962963	0.00955414012738853	0	1	0.519047619047619	0.773885350318471	0	0	1	1	1	1	1	0.0125	1	0.152276295133438	1	1	0	0.357723577235772	1	1	1	1	0	1	0.993620414673046	0	0.370486656200942	0.00796178343949045	1	1	1	1	0	0.00949367088607595	1	0.736349453978159	0	1
70	1	1	1	1	1	1	1	1	0	0.374613003095975	0.0126782884310618	0	1	0.530612244897959	0.773082942097027	0	0	1	1	1	1	1	0.0140845070422535	1	0.171653543307087	1	1	0	0.355371900826446	1	1	1	1	0	1	0.993569131832797	0	0.362204724409449	0.0112540192926045	1	1	1	1	0	0.0138674884437596	1	0.744075829383886	0	1
71	0.778675282714055	0.783950617283951	0.7875	0.775834658187599	0.779904306220096	0.769607843137255	0.788491446345257	0.779714738510301	0.213395638629283	0.580495356037152	0.225755166931638	0.210608424336973	0.7968	0.4608	0.992138364779874	0.212317666126418	0.230016313213703	0.789223454833597	0.780821917808219	0.78740157480315	0.784037558685446	0.786858974358974	0.239567233384853	0.774193548387097	0.0993788819875776	0.776357827476038	0.775193798449612	0.231611893583725	0.589869281045752	0.77602523659306	0.765527950310559	0.785150078988942	0.791732909379968	0.231259968102073	0.774960380348653	0.7776	0.211290322580645	0.596244131455399	0.242902208201893	0.778662420382166	0.776190476190476	0.778846153846154	0.766561514195584	0.215384615384615	0.235747303543914	0.789391575663027	0.969183359013868	0.212765957446809	0.797805642633229
72	1	1	1	1	1	1	1	1	0	0.380585516178737	0.0142857142857143	0	1	0.533123028391167	0.769108280254777	0	0	1	1	1	1	1	0.0156739811912226	1	0.159744408945687	1	1	0	0.363636363636364	1	1	1	1	0	1	0.993650793650794	0	0.381475667189953	0.0111111111111111	1	1	1	1	0	0.0124223602484472	1	0.735849056603774	0	1
73	1	1	1	1	1	1	1	1	0	0.38006230529595	0.0159489633173844	0	1	0.526729559748428	0.760765550239234	0	0	1	1	1	1	1	0.0169230769230769	1	0.1568	1	1	0	0.358428805237316	1	1	1	1	0	1	0.993660855784469	0	0.367088607594937	0.0126984126984127	1	1	1	1	0	0.015600624024961	1	0.729133858267716	0	1
74	0	0	0	0	0	0	0	0	1	0.617960426179604	0.984177215189873	1	0	0.469096671949287	0.234009360374415	1	1	0	0	0	0	0	0.989096573208723	0	0.842271293375394	0	0	1	0.628289473684211	0	0	0	0	1	0	0.00635930047694754	1	0.622874806800618	0.987361769352291	0	0	0	0	1	0.985981308411215	0	0.253477588871716	1	0
75	1	1	1	1	1	1	1	1	0	0.378625954198473	0.0156985871271586	0	1	0.524767801857585	0.768025078369906	0	0	1	1	1	1	1	0.0151057401812689	1	0.161741835147745	1	1	0	0.358064516129032	1	1	1	1	0	1	0.995297805642633	0	0.376722817764165	0.0141509433962264	1	1	1	1	0	0.0154320987654321	1	0.7357910906298	0	1
76	0	0	0	0	0	0	0	0	1	0.637702503681885	0.987711213517665	1	0	0.49390243902439	0.23583460949464	1	1	0	0	0	0	0	0.986627043090639	0	0.839753466872111	0	0	1	0.657142857142857	0	0	0	0	1	0	0.00610687022900763	1	0.637059724349158	0.987748851454824	0	0	0	0	1	0.987860394537178	0	0.263473053892216	1	0
77	0.914473684210526	0.914012738853503	0.911290322580645	0.911184210526316	0.900641025641026	0.906462585034014	0.91042345276873	0.911575562700965	0.0838709677419355	0.467716535433071	0.106732348111658	0.0817307692307692	0.911037891268534	0.618122977346278	0.852596314907873	0.0847176079734219	0.0938023450586265	0.914473684210526	0.920560747663551	0.921696574225122	0.909238249594814	0.91887417218543	0.0992	0.901273885350318	0.241042345276873	0.910299003322259	0.912559618441971	0.0983606557377049	0.463497453310696	0.912140575079872	0.906752411575563	0.911184210526316	0.913461538461538	0.0898502495840266	0.912541254125413	0.908346972176759	0.09	0.472668810289389	0.0970394736842105	0.904761904761905	0.905296950240771	0.902120717781403	0.898387096774194	0.0838607594936709	0.104065040650407	0.916535433070866	0.8352	0.0883333333333333	0.910543130990415
78	1	1	1	1	1	1	1	1	0	0.3671875	0.0127186009538951	0	1	0.526813880126183	0.755980861244019	0	0	1	1	1	1	1	0.0108359133126935	1	0.159235668789809	1	1	0	0.353896103896104	1	1	1	1	0	1	0.998394863563403	0	0.369496855345912	0.0110584518167457	1	1	1	1	0	0.0126382306477093	1	0.73094867807154	0	1
79	0.291245791245791	0.293637846655791	0.289644012944984	0.304635761589404	0.291245791245791	0.286926994906621	0.28665568369028	0.284539473684211	0.704248366013072	0.924558587479936	0.718543046357616	0.7088	0.305743243243243	0.767710049423394	0.535234899328859	0.684210526315789	0.706576728499157	0.294701986754967	0.292134831460674	0.284539473684211	0.3	0.294701986754967	0.726247987117552	0.2928	0.561779242174629	0.29	0.288492706645057	0.721393034825871	0.924114671163575	0.289256198347107	0.282958199356913	0.284033613445378	0.290791599353796	0.708053691275168	0.286666666666667	0.304347826086957	0.708542713567839	0.915584415584416	0.734660033167496	0.276143790849673	0.287581699346405	0.288743882544861	0.285481239804241	0.706754530477759	0.724193548387097	0.28125	0.544283413848631	0.719931271477663	0.28665568369028
80	0	0	0	0	0	0	0	0	1	0.634945397815913	0.991935483870968	1	0	0.479166666666667	0.236507936507937	1	1	0	0	0	0	0	0.987538940809969	0	0.842696629213483	0	0	1	0.658901830282862	0	0	0	0	1	0	0.00483870967741936	1	0.632165605095541	0.990430622009569	0	0	0	0	1	0.99203821656051	0	0.265402843601896	1	0
81	1	1	1	1	1	1	1	1	0	0.376506024096386	0.00773993808049536	0	1	0.531684698608965	0.776377952755905	0	0	1	1	1	1	1	0.0136157337367625	1	0.1578125	1	1	0	0.364227642276423	1	1	1	1	0	1	0.99537037037037	0	0.369230769230769	0.0077639751552795	1	1	1	1	0	0.00921658986175115	1	0.753030303030303	0	1
82	1	1	1	1	1	1	1	1	0	0.376923076923077	0.014218009478673	0	1	0.529141104294479	0.751203852327448	0	0	1	1	1	1	1	0.0123839009287926	1	0.168238993710692	1	1	0	0.364069952305246	1	1	1	1	0	1	0.995305164319249	0	0.361934477379095	0.010989010989011	1	1	1	1	0	0.0125588697017268	1	0.720062208398134	0	1
83	1	1	1	1	1	1	1	1	0	0.384012539184953	0.0143312101910828	0	1	0.550079491255962	0.779578606158833	0	0	1	1	1	1	1	0.0141287284144427	1	0.171849427168576	1	1	0	0.36963696369637	1	1	1	1	0	1	0.993333333333333	0	0.381493506493506	0.0130081300813008	1	1	1	1	0	0.0146103896103896	1	0.7472	0	1
84	1	1	1	1	1	1	1	1	0	0.393568147013783	0.00952380952380952	0	1	0.53953488372093	0.764612954186414	0	0	1	1	1	1	1	0.0138888888888889	1	0.162754303599374	1	1	0	0.378466557911909	1	1	1	1	0	1	0.993680884676145	0	0.375	0.009375	1	1	1	1	0	0.00941915227629513	1	0.721461187214612	0	1
85	0	0	0	0	0	0	0	0	1	0.638198757763975	0.985645933014354	1	0	0.4858934169279	0.226837060702875	1	1	0	0	0	0	0	0.985645933014354	0	0.833865814696486	0	0	1	0.651315789473684	0	0	0	0	1	0	0.00641025641025641	1	0.645468998410175	0.987321711568938	0	0	0	0	1	0.985691573926868	0	0.265116279069767	1	0
86	1	1	1	1	1	1	1	1	0	0.379785604900459	0.0125195618153365	0	1	0.53822629969419	0.761978361669243	0	0	1	1	1	1	1	0.0138674884437596	1	0.174726989079563	1	1	0	0.366129032258065	1	1	1	1	0	1	0.995305164319249	0	0.368663594470046	0.012326656394453	1	1	1	1	0	0.0123076923076923	1	0.726586102719033	0	1
87	0	0	0	0	0	0	0	0	1	0.61377245508982	0.985826771653543	1	0	0.466463414634146	0.221528861154446	1	1	0	0	0	0	0	0.984639016897081	0	0.845425867507886	0	0	1	0.624203821656051	0	0	0	0	1	0	0.0062015503875969	1	0.617151607963247	0.987577639751553	0	0	0	0	1	0.98644578313253	0	0.251896813353566	1	0
88	0	0	0	0	0	0	0	0	1	0.613394216133942	0.987321711568938	1	0	0.470957613814757	0.234548335974643	1	1	0	0	0	0	0	0.984591679506934	0	0.845659163987138	0	0	1	0.627062706270627	0	0	0	0	1	0	0.00626959247648903	1	0.615141955835962	0.988817891373802	0	0	0	0	1	0.9875	0	0.264797507788162	1	0
89	1	1	1	1	1	1	1	1	0	0.382445141065831	0.0128205128205128	0	1	0.525806451612903	0.773462783171521	0	0	1	1	1	1	1	0.0094488188976378	1	0.156606851549755	1	1	0	0.372093023255814	1	1	1	1	0	1	0.99347471451876	0	0.387459807073955	0.0113821138211382	1	1	1	1	0	0.0127591706539075	1	0.738924050632911	0	1
90	0	0	0	0	0	0	0	0	1	0.625	0.987616099071207	1	0	0.479198767334361	0.227414330218069	1	1	0	0	0	0	0	0.987841945288754	0	0.850308641975309	0	0	1	0.63884430176565	0	0	0	0	1	0	0.0062111801242236	1	0.622324159021407	0.986153846153846	0	0	0	0	1	0.986089644513138	0	0.259541984732824	1	0
91	0	0	0	0	0	0	0	0	1	0.619119878603945	0.986046511627907	1	0	0.455950540958269	0.237654320987654	1	1	0	0	0	0	0	0.984520123839009	0	0.824806201550388	0	0	1	0.633870967741936	0	0	0	0	1	0	0.0046875	1	0.624413145539906	0.987381703470032	0	0	0	0	1	0.985981308411215	0	0.257274119448698	1	0
92	1	1	1	1	1	1	1	1	0	0.370942812982998	0.0111642743221691	0	1	0.535545023696682	0.767255216693419	0	0	1	1	1	1	1	0.0126984126984127	1	0.163987138263666	1	1	0	0.368678629690049	1	1	1	1	0	1	0.995192307692308	0	0.375776397515528	0.0112903225806452	1	1	1	1	0	0.010989010989011	1	0.737833594976452	0	1
93	1	1	1	1	1	1	1	1	0	0.375384615384615	0.0125786163522013	0	1	0.5359375	0.762204724409449	0	0	1	1	1	1	1	0.0155038759689922	1	0.161741835147745	1	1	0	0.364085667215815	1	1	1	1	0	1	0.996820349761526	0	0.367762128325509	0.0109546165884194	1	1	1	1	0	0.0124416796267496	1	0.728682170542636	0	1
94	0	0	0	0	0	0	0	0	1	0.623853211009174	0.985981308411215	1	0	0.470588235294118	0.244865718799368	1	1	0	0	0	0	0	0.984802431610942	0	0.837209302325581	0	0	1	0.644012944983819	0	0	0	0	1	0	0.00314465408805031	1	0.626168224299065	0.988906497622821	0	0	0	0	1	0.985959438377535	0	0.275384615384615	1	0
95	0.00955414012738853	0.0075642965204236	0.00930232558139535	0.0108695652173913	0.0108695652173913	0.0112179487179487	0.00623052959501558	0.0108024691358025	0.989230769230769	0.643835616438356	1	0.989247311827957	0.0124804992199688	0.485496183206107	0.252730109204368	0.988727858293076	0.988888888888889	0.0108695652173913	0.00892857142857143	0.00928792569659443	0.00764525993883792	0.0093167701863354	0.992331288343558	0.00757575757575758	0.848580441640379	0.0108527131782946	0.00904977375565611	0.990580847723705	0.653418124006359	0.00775193798449612	0.0106870229007634	0.010989010989011	0.00762195121951219	0.990580847723705	0.0108864696734059	0.015600624024961	0.992076069730586	0.641304347826087	1	0.0060790273556231	0.00933125972006221	0.0093603744149766	0.00909090909090909	0.99079754601227	1	0.00764525993883792	0.287671232876712	0.988745980707395	0.0107033639143731
96	0	0	0	0	0	0	0	0	1	0.610859728506787	0.986003110419907	1	0	0.46	0.226917057902973	1	1	0	0	0	0	0	0.984894259818731	0	0.844375963020031	0	0	1	0.621236133122029	0	0	0	0	1	0	0.00612557427258806	1	0.615146831530139	0.987616099071207	0	0	0	0	1	0.986217457886677	0	0.265957446808511	1	0
97	0.0128410914927769	0.00782472613458529	0.0108695652173913	0.014308426073132	0.0127186009538951	0.0132450331125828	0.0126382306477093	0.0125195618153365	0.987301587301587	0.660436137071651	0.998397435897436	0.987460815047022	0.0146579804560261	0.485759493670886	0.267100977198697	0.985413290113452	0.986991869918699	0.0128	0.0107858243451464	0.0141065830721003	0.010989010989011	0.0161550888529887	0.993759750390016	0.00467289719626168	0.83495145631068	0.0128410914927769	0.00927357032457496	0.990580847723705	0.671617161716172	0.0125588697017268	0.0141065830721003	0.0144	0.0109546165884194	0.990384615384615	0.0128205128205128	0.0192	0.988691437802908	0.654028436018957	0.998402555910543	0.0127591706539075	0.0109375	0.0129032258064516	0.014018691588785	0.989130434782609	0.998435054773083	0.0109717868338558	0.302795031055901	0.986842105263158	0.014308426073132
98	0	0	0	0	0	0	0	0	1	0.645015105740181	0.9890625	1	0	0.472136222910217	0.246511627906977	1	1	0	0	0	0	0	0.987897125567322	0	0.823161189358372	0	0	1	0.655555555555556	0	0	0	0	1	0	0.0062111801242236	1	0.636080870917574	0.990610328638498	0	0	0	0	1	0.990825688073395	0	0.2701062215478	1	0
99	1	1	1	1	1	1	1	1	0	0.382488479262673	0.00797448165869218	0	1	0.521259842519685	0.774193548387097	0	0	1	1	1	1	1	0.0126182965299685	1	0.146067415730337	1	1	0	0.365539452495974	1	1	1	1	0	1	0.995192307692308	0	0.366771159874608	0.00796178343949045	1	1	1	1	0	0.0078740157480315	1	0.745341614906832	0	1
100	0.503215434083601	0.50314465408805	0.511182108626198	0.507131537242472	0.492822966507177	0.488448844884488	0.498412698412698	0.490536277602524	0.502369668246445	0.852760736196319	0.519480519480519	0.494656488549618	0.4976	0.96998420221169	0.437802907915994	0.483606557377049	0.493421052631579	0.492063492063492	0.494607087827427	0.495283018867925	0.501582278481013	0.4992	0.527472527472527	0.499217527386541	0.655608214849921	0.504854368932039	0.496087636932707	0.503164556962025	0.84390243902439	0.508716323296355	0.504658385093168	0.502415458937198	0.493670886075949	0.496	0.497584541062802	0.513513513513513	0.514331210191083	0.827315541601256	0.518167456556082	0.479299363057325	0.500770416024653	0.49445324881141	0.494488188976378	0.496835443037975	0.523882896764253	0.493788819875776	0.465625	0.502463054187192	0.4896331738437
101	1	1	1	1	1	1	1	1	0	0.37593984962406	0.0139968895800933	0	1	0.549698795180723	0.762269938650307	0	0	1	1	1	1	1	0.0150602409638554	1	0.182098765432099	1	1	0	0.3609375	1	1	1	1	0	1	0.993874425727412	0	0.367127496159754	0.0138248847926267	1	1	1	1	0	0.0150829562594268	1	0.730061349693252	0	1
102	0.756451612903226	0.753105590062112	0.761904761904762	0.76138147566719	0.763665594855305	0.751235584843493	0.768987341772152	0.761755485893417	0.226917057902973	0.624213836477987	0.243589743589744	0.236842105263158	0.781701444622793	0.465299684542587	0.980769230769231	0.224390243902439	0.242765273311897	0.771428571428571	0.770167427701674	0.77151799687011	0.770061728395062	0.776167471819646	0.258164852255054	0.7546875	0.114104595879556	0.752411575562701	0.756589147286822	0.245222929936306	0.631051752921536	0.766295707472178	0.7484375	0.774193548387097	0.777080062794348	0.2448	0.756714060031596	0.759811616954474	0.230769230769231	0.587596899224806	0.260731319554849	0.774447949526814	0.762951334379906	0.763116057233704	0.753125	0.244167962674961	0.25434439178515	0.771653543307087	0.993720565149137	0.234527687296417	0.77151799687011
103	0.00930232558139535	0.00892857142857143	0.0119225037257824	0.0136570561456753	0.0107692307692308	0.0109034267912773	0.0091324200913242	0.0121212121212121	0.989393939393939	0.63001485884101	0.998482549317147	0.988059701492537	0.0122511485451761	0.476407914764079	0.237082066869301	0.9875	0.987577639751553	0.0106707317073171	0.0072992700729927	0.00909090909090909	0.00754147812971342	0.0122511485451761	0.992492492492492	0.00448430493273543	0.849923430321593	0.0108359133126935	0.00888888888888889	0.992378048780488	0.643533123028391	0.0121951219512195	0.0136570561456753	0.00933125972006221	0.00753012048192771	0.990853658536585	0.00615384615384615	0.016793893129771	0.989263803680982	0.633181126331811	0.998473282442748	0.0121765601217656	0.0106060606060606	0.0121951219512195	0.0118694362017804	0.989536621823617	0.998511904761905	0.0120481927710843	0.259878419452888	0.9890625	0.0107692307692308
104	1	1	1	1	1	1	1	1	0	0.384259259259259	0.0125588697017268	0	1	0.533950617283951	0.774447949526814	0	0	1	1	1	1	1	0.0152671755725191	1	0.161137440758294	1	1	0	0.371794871794872	1	1	1	1	0	1	0.995245641838352	0	0.376923076923077	0.0126582278481013	1	1	1	1	0	0.0124610591900312	1	0.740740740740741	0	1
105	1	1	1	1	1	1	1	1	0	0.368663594470046	0.00789889415481832	0	1	0.512539184952978	0.786833855799373	0	0	1	1	1	1	1	0.0078003120124805	1	0.14873417721519	1	1	0	0.357963875205255	1	1	1	1	0	1	0.996774193548387	0	0.369327073552426	0.00796178343949045	1	1	1	1	0	0.009375	1	0.760432766615147	0	1
106	1	1	1	1	1	1	1	1	0	0.35375191424196	0.0156494522691706	0	1	0.510172143974961	0.765069551777434	0	0	1	1	1	1	1	0.0137614678899083	1	0.161442006269592	1	1	0	0.342948717948718	1	1	1	1	0	1	0.993690851735016	0	0.36687306501548	0.0139751552795031	1	1	1	1	0	0.0151057401812689	1	0.726993865030675	0	1
107	1	1	1	1	1	1	1	1	0	0.381987577639752	0.0126382306477093	0	1	0.531347962382445	0.757188498402556	0	0	1	1	1	1	1	0.0141732283464567	1	0.164556962025316	1	1	0	0.370731707317073	1	1	1	1	0	1	0.993589743589744	0	0.364207221350078	0.0109717868338558	1	1	1	1	0	0.0126984126984127	1	0.733333333333333	0	1
108	0	0	0	0	0	0	0	0	1	0.609160305343511	0.984177215189873	1	0	0.46551724137931	0.221153846153846	1	1	0	0	0	0	0	0.983024691358025	0	0.840189873417722	0	0	1	0.621533442088091	0	0	0	0	1	0	0.004739336492891	1	0.618210862619808	0.985483870967742	0	0	0	0	1	0.984639016897081	0	0.25193199381762	1	0
109	0	0	0	0	0	0	0	0	1	0.622154779969651	0.984496124031008	1	0	0.458588957055215	0.238095238095238	1	1	0	0	0	0	0	0.983483483483483	0	0.827102803738318	0	0	1	0.631746031746032	0	0	0	0	1	0	0.00467289719626168	1	0.626728110599078	0.985981308411215	0	0	0	0	1	0.98468606431853	0	0.269817073170732	1	0
110	1	1	1	1	1	1	1	1	0	0.375384615384615	0.0127591706539075	0	1	0.547169811320755	0.762282091917591	0	0	1	1	1	1	1	0.0123839009287926	1	0.166666666666667	1	1	0	0.364227642276423	1	1	1	1	0	1	0.993680884676145	0	0.371473354231975	0.0109546165884194	1	1	1	1	0	0.0140845070422535	1	0.729393468118196	0	1
111	1	1	1	1	1	1	1	1	0	0.374260355029586	0.0152439024390244	0	1	0.533536585365854	0.758513931888545	0	0	1	1	1	1	1	0.0165413533834586	1	0.179723502304147	1	1	0	0.360759493670886	1	1	1	1	0	1	0.995391705069124	0	0.360730593607306	0.0138461538461538	1	1	1	1	0	0.0150602409638554	1	0.72700296735905	0	1
112	0	0	0	0	0	0	0	0	1	0.623076923076923	0.9859375	1	0	0.458914728682171	0.23125	1	1	0	0	0	0	0	0.9828125	0	0.831230283911672	0	0	1	0.631493506493506	0	0	0	0	1	0	0.004739336492891	1	0.624405705229794	0.985781990521327	0	0	0	0	1	0.98613251155624	0	0.264615384615385	1	0
113	1	1	1	1	1	1	1	1	0	0.378012048192771	0.0125195618153365	0	1	0.523956723338485	0.7601246105919	0	0	1	1	1	1	1	0.0154320987654321	1	0.161695447409733	1	1	0	0.360655737704918	1	1	1	1	0	1	0.995297805642633	0	0.369969040247678	0.0110410094637224	1	1	1	1	0	0.0123076923076923	1	0.728395061728395	0	1
114	1	1	1	1	1	1	1	1	0	0.378254211332312	0.0145395799676898	0	1	0.5552	0.754777070063694	0	0	1	1	1	1	1	0.0173501577287066	1	0.173139158576052	1	1	0	0.363192182410423	1	1	1	1	0	1	0.993517017828201	0	0.368839427662957	0.0147299509001637	1	1	1	1	0	0.0141732283464567	1	0.729133858267716	0	1
115	1	1	1	1	1	1	1	1	0	0.368580060422961	0.013677811550152	0	1	0.518181818181818	0.761102603369066	0	0	1	1	1	1	1	0.0135135135135135	1	0.160493827160494	1	1	0	0.354430379746835	1	1	1	1	0	1	0.993817619783617	0	0.36500754147813	0.010752688172043	1	1	1	1	0	0.0120845921450151	1	0.72768532526475	0	1
116	0.0126984126984127	0.0107033639143731	0.0121765601217656	0.0141732283464567	0.0125786163522013	0.0113268608414239	0.00930232558139535	0.0137825421133231	0.985981308411215	0.651127819548872	1	0.986238532110092	0.0144	0.494556765163297	0.258970358814353	0.985691573926868	0.987075928917609	0.0125195618153365	0.0105740181268882	0.0109546165884194	0.00925925925925926	0.0126782884310618	0.989214175654854	0.0062015503875969	0.849378881987578	0.0128410914927769	0.00925925925925926	0.990783410138249	0.660771704180064	0.0108527131782946	0.0152671755725191	0.0126182965299685	0.00928792569659443	0.989010989010989	0.0110935023771791	0.0170542635658915	0.990445859872611	0.64451313755796	1	0.0108864696734059	0.0108359133126935	0.012326656394453	0.0137825421133231	0.989280245022971	1	0.012012012012012	0.290076335877863	0.987179487179487	0.015625
117	0.907378335949764	0.906344410876133	0.911764705882353	0.90381679389313	0.89622641509434	0.902362204724409	0.916923076923077	0.910197869101979	0.0893682588597843	0.47085201793722	0.108527131782946	0.0926756352765321	0.911811023622047	0.631007751937985	0.835658914728682	0.0843949044585987	0.0952380952380952	0.901869158878505	0.912071535022355	0.91499227202473	0.905343511450382	0.911490683229814	0.108761329305136	0.900151285930408	0.258970358814353	0.902476780185758	0.901215805471125	0.10381679389313	0.460443037974684	0.908950617283951	0.900914634146341	0.90795631825273	0.904761904761905	0.0938461538461538	0.906832298136646	0.904388714733542	0.094488188976378	0.472307692307692	0.108895705521472	0.903875968992248	0.902021772939347	0.895962732919255	0.89739663093415	0.0878787878787879	0.113636363636364	0.917557251908397	0.822188449848024	0.0853462157809984	0.91499227202473
118	1	1	1	1	1	1	1	1	0	0.367534456355283	0.0128205128205128	0	1	0.53525641025641	0.769105691056911	0	0	1	1	1	1	1	0.0139751552795031	1	0.163751987281399	1	1	0	0.360197368421053	1	1	1	1	0	1	0.995192307692308	0	0.369085173501577	0.0127186009538951	1	1	1	1	0	0.0126382306477093	1	0.740916271721959	0	1
119	1	1	1	1	1	1	1	1	0	0.363235294117647	0.0121028744326778	0	1	0.515060240963855	0.76030534351145	0	0	1	1	1	1	1	0.015015015015015	1	0.166921898928025	1	1	0	0.349606299212598	1	1	1	1	0	1	0.993855606758833	0	0.36431784107946	0.0123839009287926	1	1	1	1	0	0.0120481927710843	1	0.723146747352496	0	1
120	1	1	1	1	1	1	1	1	0	0.361702127659574	0.0142405063291139	0	1	0.523148148148148	0.761755485893417	0	0	1	1	1	1	1	0.0152439024390244	1	0.162460567823344	1	1	0	0.346153846153846	1	1	1	1	0	1	0.993779160186625	0	0.363494539781591	0.012779552715655	1	1	1	1	0	0.0139318885448916	1	0.734254992319508	0	1
121	1	1	1	1	1	1	1	1	0	0.3861852433281	0.0129032258064516	0	1	0.529126213592233	0.752012882447665	0	0	1	1	1	1	1	0.0144	1	0.160453808752026	1	1	0	0.362126245847176	1	1	1	1	0	1	0.99347471451876	0	0.369009584664537	0.0129449838187702	1	1	1	1	0	0.012987012987013	1	0.729857819905213	0	1
122	1	1	1	1	1	1	1	1	0	0.368088467614534	0.011400651465798	0	1	0.540930979133226	0.753289473684211	0	0	1	1	1	1	1	0.0162337662337662	1	0.166129032258065	1	1	0	0.366220735785953	1	1	1	1	0	1	0.99670510708402	0	0.379421221864952	0.0113085621970921	1	1	1	1	0	0.0110759493670886	1	0.725521669341894	0	1
123	0	0	0	0	0	0	0	0	1	0.613003095975232	0.9888	1	0	0.466141732283465	0.229903536977492	1	1	0	0	0	0	0	0.9859375	0	0.84	0	0	1	0.628849270664506	0	0	0	0	1	0	0.00638977635782748	1	0.614896988906498	0.988673139158576	0	0	0	0	1	0.989079563182527	0	0.263074484944533	1	0
124	1	1	1	1	1	1	1	1	0	0.37821482602118	0.010989010989011	0	1	0.5265625	0.772151898734177	0	0	1	1	1	1	1	0.0138888888888889	1	0.164576802507837	1	1	0	0.363934426229508	1	1	1	1	0	1	0.993630573248408	0	0.364197530864198	0.0109375	1	1	1	1	0	0.0108191653786708	1	0.737654320987654	0	1
125	1	1	1	1	1	1	1	1	0	0.385560675883257	0.0127591706539075	0	1	0.534700315457413	0.761310452418097	0	0	1	1	1	1	1	0.0152905198776758	1	0.168810289389068	1	1	0	0.370550161812298	1	1	1	1	0	1	0.995253164556962	0	0.3703125	0.0109717868338558	1	1	1	1	0	0.0123839009287926	1	0.731481481481482	0	1
126	1	1	1	1	1	1	1	1	0	0.375	0.00955414012738853	0	1	0.528	0.764320785597381	0	0	1	1	1	1	1	0.0110062893081761	1	0.167202572347267	1	1	0	0.352159468438538	1	1	1	1	0	1	0.996774193548387	0	0.375	0.00964630225080386	1	1	1	1	0	0.00943396226415094	1	0.733542319749216	0	1
127	1	1	1	1	1	1	1	1	0	0.383411580594679	0.0144694533762058	0	1	0.547923322683706	0.74203821656051	0	0	1	1	1	1	1	0.0156985871271586	1	0.177705977382876	1	1	0	0.368678629690049	1	1	1	1	0	1	0.995176848874598	0	0.375198728139905	0.0128824476650564	1	1	1	1	0	0.0143769968051118	1	0.712715855572998	0	1
128	1	1	1	1	1	1	1	1	0	0.368421052631579	0.0111642743221691	0	1	0.525821596244131	0.756058158319871	0	0	1	1	1	1	1	0.0108191653786708	1	0.163695299837925	1	1	0	0.34991974317817	1	1	1	1	0	1	0.993610223642173	0	0.364500792393027	0.00956937799043062	1	1	1	1	0	0.0110759493670886	1	0.724683544303797	0	1
129	0.0094488188976378	0.0107033639143731	0.0109204368174727	0.0124804992199688	0.0123076923076923	0.0111111111111111	0.00770416024653313	0.0122324159021407	0.989263803680982	0.645454545454546	1	0.98780487804878	0.0125588697017268	0.487062404870624	0.262992125984252	0.985576923076923	0.988691437802908	0.0110584518167457	0.00745156482861401	0.0093167701863354	0.00614439324116743	0.0123839009287926	0.990853658536585	0.00455235204855842	0.844135802469136	0.0110759493670886	0.00771604938271605	0.992343032159265	0.660743134087238	0.0108695652173913	0.0138888888888889	0.0108695652173913	0.00768049155145929	0.990712074303406	0.00778816199376947	0.0186335403726708	0.992163009404389	0.646058732612056	1	0.0106544901065449	0.00921658986175115	0.010752688172043	0.0121951219512195	0.990783410138249	1	0.0106382978723404	0.284615384615385	0.988709677419355	0.0122324159021407
130	1	1	1	1	1	1	1	1	0	0.352852852852853	0.0126182965299685	0	1	0.526234567901235	0.757575757575758	0	0	1	1	1	1	1	0.0107033639143731	1	0.166666666666667	1	1	0	0.35702746365105	1	1	1	1	0	1	0.995245641838352	0	0.352850539291217	0.0125391849529781	1	1	1	1	0	0.0137825421133231	1	0.72281776416539	0	1
131	1	1	1	1	1	1	1	1	0	0.378995433789954	0.015552099533437	0	1	0.530769230769231	0.752755905511811	0	0	1	1	1	1	1	0.0136157337367625	1	0.171296296296296	1	1	0	0.36031746031746	1	1	1	1	0	1	0.993710691823899	0	0.368098159509202	0.0107033639143731	1	1	1	1	0	0.013595166163142	1	0.728395061728395	0	1
132	1	1	1	1	1	1	1	1	0	0.386292834890966	0.0159744408945687	0	1	0.524720893141946	0.77511961722488	0	0	1	1	1	1	1	0.0156985871271586	1	0.163987138263666	1	1	0	0.364975450081833	1	1	1	1	0	1	0.995153473344103	0	0.377567140600316	0.0144230769230769	1	1	1	1	0	0.0158730158730159	1	0.744548286604361	0	1
133	1	1	1	1	1	1	1	1	0	0.360429447852761	0.00958466453674121	0	1	0.530612244897959	0.763866877971474	0	0	1	1	1	1	1	0.0124610591900312	1	0.1632	1	1	0	0.355737704918033	1	1	1	1	0	1	0.993548387096774	0	0.358609794628752	0.00952380952380952	1	1	1	1	0	0.00940438871473354	1	0.738317757009346	0	1
134	1	1	1	1	1	1	1	1	0	0.377245508982036	0.00625978090766823	0	1	0.53323029366306	0.767441860465116	0	0	1	1	1	1	1	0.00899550224887556	1	0.159509202453988	1	1	0	0.364779874213836	1	1	1	1	0	1	0.993670886075949	0	0.37403400309119	0.00786163522012579	1	1	1	1	0	0.00765696784073507	1	0.734662576687117	0	1
135	0	0	0	0	0	0	0	0	1	0.616296296296296	0.987673343605547	1	0	0.462006079027356	0.234398782343988	1	1	0	0	0	0	0	0.986466165413534	0	0.838167938931298	0	0	1	0.629513343799058	0	0	0	0	1	0	0.00461538461538462	1	0.617960426179604	0.989280245022971	0	0	0	0	1	0.989393939393939	0	0.271084337349398	1	0
136	1	1	1	1	1	1	1	1	0	0.361069836552749	0.0155038759689922	0	1	0.516079632465544	0.755451713395639	0	0	1	1	1	1	1	0.0152905198776758	1	0.16304347826087	1	1	0	0.345971563981043	1	1	1	1	0	1	0.993779160186625	0	0.353395061728395	0.0125984251968504	1	1	1	1	0	0.015220700152207	1	0.73030303030303	0	1
137	1	1	1	1	1	1	1	1	0	0.377708978328173	0.0110584518167457	0	1	0.535143769968051	0.761980830670926	0	0	1	1	1	1	1	0.0123839009287926	1	0.161084529505582	1	1	0	0.371150729335494	1	1	1	1	0	1	0.995245641838352	0	0.375198728139905	0.0113636363636364	1	1	1	1	0	0.0108024691358025	1	0.738317757009346	0	1
138	0	0	0	0	0	0	0	0	1	0.623493975903614	0.984301412872841	1	0	0.466981132075472	0.240683229813665	1	1	0	0	0	0	0	0.986196319018405	0	0.836448598130841	0	0	1	0.638888888888889	0	0	0	0	1	0	0.00460122699386503	1	0.627511591962906	0.985915492957746	0	0	0	0	1	0.984472049689441	0	0.266871165644172	1	0
139	1	1	1	1	1	1	1	1	0	0.362537764350453	0.0125786163522013	0	1	0.532710280373832	0.749216300940439	0	0	1	1	1	1	1	0.0137825421133231	1	0.172839506172839	1	1	0	0.344605475040258	1	1	1	1	0	1	0.995176848874598	0	0.363354037267081	0.00927357032457496	1	1	1	1	0	0.0122887864823349	1	0.720930232558139	0	1
140	1	1	1	1	1	1	1	1	0	0.361408882082695	0.00949367088607595	0	1	0.530612244897959	0.753184713375796	0	0	1	1	1	1	1	0.00918836140888208	1	0.161442006269592	1	1	0	0.350081037277148	1	1	1	1	0	1	0.995260663507109	0	0.364485981308411	0.00642054574638844	1	1	1	1	0	0.00949367088607595	1	0.715179968701095	0	1
141	0.0114754098360656	0.0108359133126935	0.0111111111111111	0.0147058823529412	0.0162074554294976	0.012987012987013	0.00811688311688312	0.014308426073132	0.987301587301587	0.632329635499208	0.998371335504886	0.987381703470032	0.016260162601626	0.484326018808777	0.249206349206349	0.98371335504886	0.985270049099836	0.0128617363344051	0.00928792569659443	0.0112540192926045	0.00967741935483871	0.0130505709624796	0.990536277602524	0.00788643533123028	0.858520900321543	0.0145161290322581	0.0111464968152866	0.990445859872611	0.645	0.0112721417069243	0.0142857142857143	0.0146818923327896	0.00964630225080386	0.990180032733224	0.0112540192926045	0.0209677419354839	0.99021207177814	0.642857142857143	0.998381877022654	0.00967741935483871	0.0112540192926045	0.0126984126984127	0.0125588697017268	0.987301587301587	0.998394863563403	0.0112359550561798	0.276729559748428	0.985123966942149	0.0128205128205128
142	1	1	1	1	1	1	1	1	0	0.375370919881306	0.012326656394453	0	1	0.537750385208012	0.753086419753086	0	0	1	1	1	1	1	0.0149925037481259	1	0.170542635658915	1	1	0	0.369255150554675	1	1	1	1	0	1	0.993788819875776	0	0.374810318664643	0.0123076923076923	1	1	1	1	0	0.0121028744326778	1	0.724505327245053	0	1
143	1	1	1	1	1	1	1	1	0	0.368827160493827	0.0110759493670886	0	1	0.518633540372671	0.763779527559055	0	0	1	1	1	1	1	0.0153609831029186	1	0.156832298136646	1	1	0	0.357495881383855	1	1	1	1	0	1	0.993730407523511	0	0.363919129082426	0.0112	1	1	1	1	0	0.0107361963190184	1	0.736196319018405	0	1
144	1	1	1	1	1	1	1	1	0	0.375196232339089	0.0127186009538951	0	1	0.524564183835182	0.7568	0	0	1	1	1	1	1	0.0141955835962145	1	0.171383647798742	1	1	0	0.357262103505843	1	1	1	1	0	1	0.9952	0	0.376582278481013	0.0129032258064516	1	1	1	1	0	0.0142857142857143	1	0.724727838258165	0	1
145	0.303875968992248	0.301775147928994	0.304347826086957	0.312594840667678	0.301829268292683	0.283255086071987	0.280120481927711	0.288315629742033	0.695195195195195	0.928994082840237	0.714285714285714	0.695393759286776	0.301223241590214	0.773413897280967	0.534848484848485	0.680981595092024	0.7015625	0.301801801801802	0.298091042584435	0.294117647058824	0.301829268292683	0.300911854103343	0.724397590361446	0.29585798816568	0.55	0.298165137614679	0.297176820208024	0.716030534351145	0.934169278996865	0.302710843373494	0.287425149700599	0.298937784522003	0.293313069908815	0.702290076335878	0.293577981651376	0.307692307692308	0.707430340557275	0.914634146341463	0.729607250755287	0.289634146341463	0.288753799392097	0.295281582952816	0.297904191616766	0.704035874439462	0.722962962962963	0.29066265060241	0.555720653789004	0.703174603174603	0.295558958652374
146	0.998432601880878	0.998484848484849	0.998491704374057	0.998444790046656	0.998459167950693	0.998427672955975	1	0.998475609756098	0.00152439024390244	0.372754491017964	0.015600624024961	0	0.998463901689708	0.544764795144158	0.753125	0.00156494522691706	0.00157977883096367	0.998447204968944	0.99851411589896	1	0.998480243161094	0.998447204968944	0.0181543116490166	0.998482549317147	0.177469135802469	0.998432601880878	0.998502994011976	0.00152439024390244	0.361464968152866	0.998475609756098	1	0.998456790123457	0.998468606431853	0.00154083204930663	0.998435054773083	0.996913580246914	0.0015527950310559	0.375	0.0139103554868624	0.998439937597504	0.998466257668712	0.998439937597504	0.998473282442748	0	0.0151285930408472	1	0.723823975720789	0.00158730158730159	0.998468606431853
147	0	0	0	0	0	0	0	0	1	0.61236802413273	0.987654320987654	1	0	0.466049382716049	0.233438485804416	1	1	0	0	0	0	0	0.987711213517665	0	0.839313572542902	0	0	1	0.628205128205128	0	0	0	0	1	0	0.00625978090766823	1	0.618153364632238	0.988906497622821	0	0	0	0	1	0.987596899224806	0	0.259878419452888	1	0
148	0	0	0	0	0	0	0	0	1	0.619783616692427	0.985959438377535	1	0	0.4640625	0.229559748427673	1	1	0	0	0	0	0	0.982839313572543	0	0.8304	0	0	1	0.635483870967742	0	0	0	0	1	0	0.00632911392405063	1	0.625776397515528	0.987381703470032	0	0	0	0	1	0.986111111111111	0	0.255451713395639	1	0
149	1	1	1	1	1	1	1	1	0	0.389937106918239	0.00802568218298555	0	1	0.538338658146965	0.768488745980707	0	0	1	1	1	1	1	0.0111111111111111	1	0.15224358974359	1	1	0	0.370247933884297	1	1	1	1	0	1	0.995137763371151	0	0.374800637958533	0.00796178343949045	1	1	1	1	0	0.00784929356357928	1	0.736507936507937	0	1
150	0	0	0	0	0	0	0	0	1	0.644716692189893	0.990476190476191	1	0	0.490506329113924	0.246056782334385	1	1	0	0	0	0	0	0.987616099071207	0	0.841692789968652	0	0	1	0.662809917355372	0	0	0	0	1	0	0.00475435816164818	1	0.647798742138365	0.990430622009569	0	0	0	0	1	0.990668740279938	0	0.270440251572327	1	0
151	0	0	0	0	0	0	0	0	1	0.622324159021407	0.985804416403785	1	0	0.469648562300319	0.243328100470958	1	1	0	0	0	0	0	0.9858934169279	0	0.837795275590551	0	0	1	0.63474025974026	0	0	0	0	1	0	0.00480769230769231	1	0.628930817610063	0.985691573926868	0	0	0	0	1	0.984567901234568	0	0.2625	1	0
152	1	1	1	1	1	1	1	1	0	0.389751552795031	0.0141509433962264	0	1	0.538819875776398	0.775316455696203	0	0	1	1	1	1	1	0.014018691588785	1	0.166666666666667	1	1	0	0.371335504885993	1	1	1	1	0	1	0.993589743589744	0	0.386792452830189	0.0125786163522013	1	1	1	1	0	0.0139968895800933	1	0.745007680491551	0	1
153	1	1	1	1	1	1	1	1	0	0.368975903614458	0.0125391849529781	0	1	0.518237082066869	0.767801857585139	0	0	1	1	1	1	1	0.0121765601217656	1	0.151468315301391	1	1	0	0.355345911949686	1	1	1	1	0	1	0.993730407523511	0	0.364329268292683	0.00770416024653313	1	1	1	1	0	0.0106707317073171	1	0.740853658536585	0	1
154	1	1	1	1	1	1	1	1	0	0.371165644171779	0.0110062893081761	0	1	0.521060842433697	0.767772511848341	0	0	1	1	1	1	1	0.0123456790123457	1	0.152139461172742	1	1	0	0.356451612903226	1	1	1	1	0	1	0.996794871794872	0	0.368088467614534	0.00947867298578199	1	1	1	1	0	0.0109034267912773	1	0.736760124610592	0	1
155	0	0	0	0	0	0	0	0	1	0.634108527131783	0.987341772151899	1	0	0.478260869565217	0.24685534591195	1	1	0	0	0	0	0	0.986111111111111	0	0.830745341614907	0	0	1	0.650406504065041	0	0	0	0	1	0	0.00474683544303797	1	0.6359375	0.988888888888889	0	0	0	0	1	0.987616099071207	0	0.283489096573209	1	0
156	1	1	1	1	1	1	1	1	0	0.372128637059724	0.014308426073132	0	1	0.521259842519685	0.774647887323944	0	0	1	1	1	1	1	0.0153846153846154	1	0.1648	1	1	0	0.3664	1	1	1	1	0	1	0.993650793650794	0	0.376788553259142	0.0142857142857143	1	1	1	1	0	0.014018691588785	1	0.738390092879257	0	1
157	1	1	1	1	1	1	1	1	0	0.372754491017964	0.0124223602484472	0	1	0.532507739938081	0.768049155145929	0	0	1	1	1	1	1	0.013677811550152	1	0.161787365177196	1	1	0	0.361331220285261	1	1	1	1	0	1	0.996865203761755	0	0.378834355828221	0.0138888888888889	1	1	1	1	0	0.0138036809815951	1	0.742033383915023	0	1
158	0.3776	0.37173579109063	0.38006230529595	0.376766091051805	0.368589743589744	0.366720516962843	0.367507886435331	0.357927786499215	0.61741835147745	0.998454404945904	0.645110410094637	0.627511591962906	0.378164556962025	0.836702954898911	0.608214849921011	0.60291734197731	0.624183006535948	0.372239747634069	0.371775417298938	0.370139968895801	0.378504672897196	0.378930817610063	0.654631083202512	0.370030581039755	0.48006379585327	0.370839936608558	0.371695178849145	0.627358490566038	1	0.376971608832808	0.356923076923077	0.377567140600316	0.3703125	0.630744849445325	0.370839936608558	0.392125984251968	0.63275039745628	0.973270440251572	0.650393700787402	0.365777080062794	0.357473035439137	0.3648	0.365891472868217	0.641421947449768	0.648148148148148	0.365325077399381	0.625	0.631404958677686	0.379905808477237
159	1	1	1	1	1	1	1	1	0	0.373860182370821	0.0094488188976378	0	1	0.538102643856921	0.777434312210201	0	0	1	1	1	1	1	0.0109204368174727	1	0.157977883096367	1	1	0	0.370915032679739	1	1	1	1	0	1	0.993700787401575	0	0.377358490566038	0.00784929356357928	1	1	1	1	0	0.00927357032457496	1	0.731066460587326	0	1
160	0	0	0	0	0	0	0	0	1	0.615037593984962	0.986153846153846	1	0	0.458204334365325	0.226502311248074	1	1	0	0	0	0	0	0.984591679506934	0	0.836990595611285	0	0	1	0.634920634920635	0	0	0	0	1	0	0.00611620795107034	1	0.614551083591331	0.987673343605547	0	0	0	0	1	0.986280487804878	0	0.260211800302572	1	0
161	1	1	1	1	1	1	1	1	0	0.367534456355283	0.00938967136150235	0	1	0.514240506329114	0.747217806041335	0	0	1	1	1	1	1	0.0138461538461538	1	0.161341853035144	1	1	0	0.352066115702479	1	1	1	1	0	1	0.995230524642289	0	0.362363919129082	0.00964630225080386	1	1	1	1	0	0.009375	1	0.722662440570523	0	1
162	1	1	1	1	1	1	1	1	0	0.366412213740458	0.0110759493670886	0	1	0.529141104294479	0.761755485893417	0	0	1	1	1	1	1	0.0138036809815951	1	0.154088050314465	1	1	0	0.361290322580645	1	1	1	1	0	1	0.995184590690209	0	0.371913580246914	0.00791139240506329	1	1	1	1	0	0.0109546165884194	1	0.730769230769231	0	1
163	1	1	1	1	1	1	1	1	0	0.375	0.0129032258064516	0	1	0.536891679748823	0.75796178343949	0	0	1	1	1	1	1	0.0124610591900312	1	0.16984126984127	1	1	0	0.357377049180328	1	1	1	1	0	1	0.996840442338073	0	0.368670886075949	0.0112	1	1	1	1	0	0.0108527131782946	1	0.731669266770671	0	1
164	1	1	1	1	1	1	1	1	0	0.370139968895801	0.0113268608414239	0	1	0.523659305993691	0.762360446570973	0	0	1	1	1	1	1	0.0141732283464567	1	0.169329073482428	1	1	0	0.358890701468189	1	1	1	1	0	1	0.998381877022654	0	0.371428571428571	0.0112721417069243	1	1	1	1	0	0.0110935023771791	1	0.733017377567141	0	1
165	0	0	0	0	0	0	0	0	1	0.634146341463415	0.987281399046105	1	0	0.483670295489891	0.237048665620094	1	1	0	0	0	0	0	0.987823439878234	0	0.831496062992126	0	0	1	0.645161290322581	0	0	0	0	1	0	0.00480769230769231	1	0.641185647425897	0.988871224165342	0	0	0	0	1	0.987711213517665	0	0.272024729520866	1	0
166	0	0	0	0	0	0	0	0	1	0.621004566210046	0.988924050632911	1	0	0.450549450549451	0.240566037735849	1	1	0	0	0	0	0	0.984496124031008	0	0.825949367088608	0	0	1	0.632013201320132	0	0	0	0	1	0	0.00636942675159236	1	0.622848200312989	0.988871224165342	0	0	0	0	1	0.989130434782609	0	0.270353302611367	1	0
167	1	1	1	1	1	1	1	1	0	0.376543209876543	0.014218009478673	0	1	0.533127889060092	0.75594294770206	0	0	1	1	1	1	1	0.013953488372093	1	0.172413793103448	1	1	0	0.370839936608558	1	1	1	1	0	1	0.995319812792512	0	0.37245696400626	0.0140625	1	1	1	1	0	0.0157232704402516	1	0.729646697388633	0	1
168	1	1	1	1	1	1	1	1	0	0.385083713850837	0.0125391849529781	0	1	0.515479876160991	0.788976377952756	0	0	1	1	1	1	1	0.014018691588785	1	0.152996845425868	1	1	0	0.370550161812298	1	1	1	1	0	1	0.995260663507109	0	0.376744186046512	0.0127388535031847	1	1	1	1	0	0.0125391849529781	1	0.763157894736842	0	1
169	1	1	1	1	1	1	1	1	0	0.379746835443038	0.0161290322580645	0	1	0.528089887640449	0.769230769230769	0	0	1	1	1	1	1	0.0156739811912226	1	0.170178282009724	1	1	0	0.366500829187396	1	1	1	1	0	1	0.998387096774194	0	0.381789137380192	0.0144694533762058	1	1	1	1	0	0.015552099533437	1	0.738993710691824	0	1
170	1	1	1	1	1	1	1	1	0	0.379968203497615	0.00986842105263158	0	1	0.538087520259319	0.764026402640264	0	0	1	1	1	1	1	0.0111111111111111	1	0.173770491803279	1	1	0	0.36	1	1	1	1	0	1	0.995049504950495	0	0.370786516853933	0.00816993464052288	1	1	1	1	0	0.00797448165869218	1	0.730081300813008	0	1
171	1	1	1	1	1	1	1	1	0	0.374436090225564	0.0108864696734059	0	1	0.524464831804281	0.767550702028081	0	0	1	1	1	1	1	0.0138674884437596	1	0.155038759689922	1	1	0	0.363782051282051	1	1	1	1	0	1	0.995356037151703	0	0.371695178849145	0.0123456790123457	1	1	1	1	0	0.0121951219512195	1	0.73972602739726	0	1
172	1	1	1	1	1	1	1	1	0	0.379362670713202	0.0138461538461538	0	1	0.545176110260337	0.769706336939722	0	0	1	1	1	1	1	0.0153846153846154	1	0.162538699690402	1	1	0	0.375601926163724	1	1	1	1	0	1	0.993630573248408	0	0.381987577639752	0.0124223602484472	1	1	1	1	0	0.0139751552795031	1	0.736762481089259	0	1
173	0.406752411575563	0.407751937984496	0.409657320872274	0.4171875	0.391373801916933	0.387096774193548	0.395238095238095	0.390551181102362	0.58528951486698	0.972434915773354	0.613672496025437	0.600614439324117	0.401913875598086	0.863422291993721	0.626984126984127	0.579545454545455	0.613376835236542	0.399366085578447	0.397881996974281	0.400316455696203	0.408163265306122	0.406003159557662	0.62962962962963	0.399075500770416	0.463607594936709	0.39708265802269	0.396899224806202	0.599369085173502	0.980424143556281	0.406593406593407	0.383886255924171	0.397476340694006	0.398119122257053	0.6032	0.402889245585875	0.405405405405405	0.612012987012987	0.988976377952756	0.6304	0.393650793650794	0.388198757763975	0.379310344827586	0.3861852433281	0.614197530864197	0.622291021671827	0.393846153846154	0.6	0.602605863192182	0.392744479495268
174	1	1	1	1	1	1	1	1	0	0.366459627329193	0.0146579804560261	0	1	0.518867924528302	0.761980830670926	0	0	1	1	1	1	1	0.0141287284144427	1	0.174121405750799	1	1	0	0.350649350649351	1	1	1	1	0	1	0.993579454253612	0	0.360759493670886	0.0127591706539075	1	1	1	1	0	0.0141509433962264	1	0.732503888024883	0	1
175	1	1	1	1	1	1	1	1	0	0.397608370702541	0.015552099533437	0	1	0.53405572755418	0.776923076923077	0	0	1	1	1	1	1	0.015220700152207	1	0.153364632237872	1	1	0	0.373590982286634	1	1	1	1	0	1	0.993779160186625	0	0.382126348228043	0.0125588697017268	1	1	1	1	0	0.0135542168674699	1	0.74468085106383	0	1
176	1	1	1	1	1	1	1	1	0	0.374436090225564	0.0124610591900312	0	1	0.520865533230294	0.784711388455538	0	0	1	1	1	1	1	0.016566265060241	1	0.15600624024961	1	1	0	0.355769230769231	1	1	1	1	0	1	0.9953125	0	0.370769230769231	0.0124610591900312	1	1	1	1	0	0.0124610591900312	1	0.749244712990937	0	1
177	0.00952380952380952	0.00611620795107034	0.0078125	0.00947867298578199	0.00792393026941363	0.00823723228995058	0.00949367088607595	0.0078003120124805	0.992248062015504	0.642857142857143	0.995207667731629	0.99075500770416	0.00964630225080386	0.4858934169279	0.247261345852895	0.990306946688207	0.990243902439024	0.00801282051282051	0.00754147812971342	0.0093603744149766	0.00783699059561128	0.0112359550561798	0.995341614906832	0.00469483568075117	0.837282780410742	0.008	0.00613496932515337	0.993769470404984	0.658064516129032	0.00778816199376947	0.00941915227629513	0.00955414012738853	0.0062992125984252	0.993720565149137	0.00793650793650794	0.0173775671406003	0.991974317817014	0.651419558359621	0.998410174880763	0.00958466453674121	0.00622083981337481	0.00941915227629513	0.0093167701863354	0.992331288343558	0.995348837209302	0.00618238021638331	0.274961597542243	0.991974317817014	0.0093603744149766
178	0.00163398692810458	0.00153609831029186	0.00159744408945687	0.00160771704180064	0.00161030595813205	0.0033167495854063	0.00160771704180064	0.00315457413249211	0.996810207336523	0.62111801242236	0.988817891373802	0.996850393700787	0.00161030595813205	0.454545454545455	0.244444444444444	0.996779388083736	0.998333333333333	0.00317460317460317	0.00310077519379845	0.00159235668789809	0	0.0032520325203252	0.988924050632911	0.00157232704402516	0.826984126984127	0.00324675324675325	0.00155038759689922	0.996825396825397	0.628712871287129	0.00161550888529887	0.00318471337579618	0.0016	0.00158982511923688	0.998387096774194	0.0032626427406199	0.00654664484451719	0.998373983739837	0.62540192926045	0.990322580645161	0.00321027287319422	0.0016025641025641	0.00161290322580645	0.00317460317460317	0.998435054773083	0.988976377952756	0.00157728706624606	0.269592476489028	0.998330550918197	0.00318979266347687
179	0	0	0	0	0	0	0	0	1	0.617054263565891	0.985915492957746	1	0	0.454983922829582	0.233766233766234	1	1	0	0	0	0	0	0.987480438184664	0	0.836767036450079	0	0	1	0.63	0	0	0	0	1	0	0.0032520325203252	1	0.615506329113924	0.987138263665595	0	0	0	0	1	0.985826771653543	0	0.26038338658147	1	0
180	0	0	0	0	0	0	0	0	1	0.626865671641791	0.989197530864197	1	0	0.469673405909798	0.246056782334385	1	1	0	0	0	0	0	0.986068111455108	0	0.835182250396197	0	0	1	0.644480519480519	0	0	0	0	1	0	0.0047244094488189	1	0.64018691588785	0.989028213166144	0	0	0	0	1	0.989263803680982	0	0.272727272727273	1	0
181	0.0109717868338558	0.00892857142857143	0.0121396054628225	0.0138036809815951	0.0124416796267496	0.0126382306477093	0.00927357032457496	0.0121765601217656	0.98936170212766	0.633928571428571	1	0.986567164179105	0.0139318885448916	0.483333333333333	0.251920122887865	0.985736925515055	0.985668789808917	0.0122137404580153	0.00891530460624071	0.0107692307692308	0.00769230769230769	0.0138888888888889	0.995468277945619	0.00754147812971342	0.85099846390169	0.0125	0.0104947526236882	0.990683229813665	0.644654088050314	0.0119940029985007	0.0135746606334842	0.0124031007751938	0.00906344410876133	0.990825688073395	0.00918836140888208	0.0197869101978691	0.989180834621329	0.638167938931298	1	0.0122511485451761	0.0106382978723404	0.0122887864823349	0.0121951219512195	0.988005997001499	1	0.010590015128593	0.279699248120301	0.987240829346092	0.0122887864823349
182	0	0	0	0	0	0	0	0	1	0.606824925816024	0.986068111455108	1	0	0.461538461538462	0.234303215926493	1	1	0	0	0	0	0	0.98310291858679	0	0.832565284178187	0	0	1	0.6272	0	0	0	0	1	0	0.00459418070444104	1	0.6156202143951	0.987635239567233	0	0	0	0	1	0.986506746626687	0	0.268072289156627	1	0
183	0	0	0	0	0	0	0	0	1	0.632075471698113	0.988562091503268	1	0	0.478468899521531	0.238249594813614	1	1	0	0	0	0	0	0.98705501618123	0	0.847154471544715	0	0	1	0.639316239316239	0	0	0	0	1	0	0.00164203612479475	1	0.634146341463415	0.990275526742301	0	0	0	0	1	0.99025974025974	0	0.261217948717949	1	0
184	1	1	1	1	1	1	1	1	0	0.374807987711214	0.0110759493670886	0	1	0.53323029366306	0.7601246105919	0	0	1	1	1	1	1	0.0153609831029186	1	0.165891472868217	1	1	0	0.35828025477707	1	1	1	1	0	1	0.996865203761755	0	0.37403400309119	0.0124416796267496	1	1	1	1	0	0.0108527131782946	1	0.722983257229833	0	1
185	0	0	0	0	0	0	0	0	1	0.654631083202512	0.987179487179487	1	0	0.486223662884927	0.259904912836767	1	1	0	0	0	0	0	0.989096573208723	0	0.825320512820513	0	0	1	0.66394779771615	0	0	0	0	1	0	0.0032258064516129	1	0.659777424483307	0.9904	0	0	0	0	1	0.987480438184664	0	0.288611544461778	1	0
186	0.3808	0.377535101404056	0.3984375	0.389589905362776	0.379421221864952	0.367213114754098	0.3828125	0.364928909952607	0.611455108359133	0.961300309597523	0.632165605095541	0.61741835147745	0.384615384615385	0.866459627329193	0.598070739549839	0.59935379644588	0.622820919175911	0.3801261829653	0.373475609756098	0.382581648522551	0.389671361502347	0.385579937304075	0.642072213500785	0.385220125786164	0.489499192245557	0.387096774193548	0.373292867981791	0.623233908948195	0.968280467445743	0.392523364485981	0.354889589905363	0.390048154093098	0.379095163806552	0.624203821656051	0.373417721518987	0.381329113924051	0.631578947368421	0.987538940809969	0.647619047619048	0.366352201257862	0.367507886435331	0.368	0.364779874213836	0.63312693498452	0.645962732919255	0.369158878504673	0.56859756097561	0.614634146341463	0.375987361769352
187	1	1	1	1	1	1	1	1	0	0.366352201257862	0.0110236220472441	0	1	0.5344	0.75705329153605	0	0	1	1	1	1	1	0.0126582278481013	1	0.178282009724473	1	1	0	0.356550580431177	1	1	1	1	0	1	0.995121951219512	0	0.369496855345912	0.0125588697017268	1	1	1	1	0	0.0126182965299685	1	0.725552050473186	0	1
188	0	0	0	0	0	0	0	0	1	0.624447717231222	0.986153846153846	1	0	0.463452566096423	0.24653312788906	1	1	0	0	0	0	0	0.985096870342772	0	0.831306990881459	0	0	1	0.637380191693291	0	0	0	0	1	0	0.00462962962962963	1	0.627659574468085	0.9875	0	0	0	0	1	0.986587183308495	0	0.277526395173454	1	0
189	0.00956937799043062	0.00763358778625954	0.0124610591900312	0.0123456790123457	0.0110410094637224	0.00969305331179321	0.00796178343949045	0.00928792569659443	0.992199687987519	0.654078549848943	1	0.987730061349693	0.012779552715655	0.494590417310665	0.248037676609105	0.988709677419355	0.988709677419355	0.0111111111111111	0.00749625187406297	0.00924499229583975	0.00764525993883792	0.0110236220472441	0.992223950233281	0.0060882800608828	0.845669291338583	0.0110759493670886	0.00924499229583975	0.992163009404389	0.670454545454545	0.0124031007751938	0.0108359133126935	0.0110935023771791	0.00925925925925926	0.992125984251969	0.00626959247648903	0.0142405063291139	0.992088607594937	0.656488549618321	1	0.00773993808049536	0.0108359133126935	0.0109546165884194	0.00924499229583975	0.989473684210526	1	0.0107361963190184	0.277439024390244	0.988505747126437	0.0093167701863354
190	0.0132669983416252	0.0110759493670886	0.0127186009538951	0.016366612111293	0.0148514851485149	0.0118243243243243	0.00985221674876847	0.0144	0.987012987012987	0.638759689922481	0.998357963875205	0.9872	0.0149501661129568	0.478827361563518	0.239669421487603	0.983471074380165	0.986531986531986	0.012924071082391	0.0095389507154213	0.00985221674876847	0.00963081861958266	0.0131147540983607	0.990369181380417	0.0048	0.8500823723229	0.0132669983416252	0.00961538461538462	0.99184339314845	0.653198653198653	0.012924071082391	0.0158982511923688	0.0131578947368421	0.00969305331179321	0.988562091503268	0.00993377483443709	0.0198019801980198	0.988352745424293	0.643435980551053	0.998355263157895	0.0115702479338843	0.0129659643435981	0.0146341463414634	0.0145867098865478	0.988853503184713	0.998397435897436	0.0145395799676898	0.269230769230769	0.984873949579832	0.0147058823529412
191	1	1	1	1	1	1	1	1	0	0.375	0.0127388535031847	0	1	0.537124802527646	0.755591054313099	0	0	1	1	1	1	1	0.0154083204930663	1	0.175824175824176	1	1	0	0.355263157894737	1	1	1	1	0	1	0.995215311004785	0	0.363349131121643	0.0110410094637224	1	1	1	1	0	0.0123456790123457	1	0.719874804381847	0	1
192	0	0	0	0	0	0	0	0	1	0.614664586583463	0.99016393442623	1	0	0.478190630048465	0.235772357723577	1	1	0	0	0	0	0	0.987179487179487	0	0.837925445705024	0	0	1	0.637417218543046	0	0	0	0	1	0	0.00489396411092985	1	0.624405705229794	0.99016393442623	0	0	0	0	1	0.988835725677831	0	0.263910969793323	1	0
193	1	1	1	1	1	1	1	1	0	0.378012048192771	0.0139968895800933	0	1	0.531202435312024	0.751937984496124	0	0	1	1	1	1	1	0.0165165165165165	1	0.16796267496112	1	1	0	0.36833855799373	1	1	1	1	0	1	0.996870109546166	0	0.373831775700935	0.0122324159021407	1	1	1	1	0	0.0136157337367625	1	0.724505327245053	0	1
194	1	1	1	1	1	1	1	1	0	0.370588235294118	0.0121951219512195	0	1	0.533834586466165	0.766513056835638	0	0	1	1	1	1	1	0.0148367952522255	1	0.169753086419753	1	1	0	0.356357927786499	1	1	1	1	0	1	0.995398773006135	0	0.364329268292683	0.012326656394453	1	1	1	1	0	0.0121212121212121	1	0.732835820895522	0	1
195	0.0128205128205128	0.0109375	0.0140405616224649	0.0160513643659711	0.0127591706539075	0.0115702479338843	0.00952380952380952	0.013953488372093	0.987321711568938	0.647692307692308	1	0.986068111455108	0.0147299509001637	0.492868462757528	0.259968102073365	0.985172981878089	0.986970684039088	0.0128410914927769	0.00925925925925926	0.00963081861958266	0.00946372239747634	0.012987012987013	0.990639625585023	0.0062015503875969	0.84430176565008	0.012987012987013	0.00943396226415094	0.990445859872611	0.66936790923825	0.0125588697017268	0.0157977883096366	0.0128205128205128	0.00940438871473354	0.988691437802908	0.00969305331179321	0.0193548387096774	0.988782051282051	0.655608214849921	1	0.0111287758346582	0.0126182965299685	0.0142857142857143	0.013953488372093	0.988976377952756	1	0.0139968895800933	0.28503937007874	0.985123966942149	0.0143312101910828
196	1	1	1	1	1	1	1	1	0	0.391502276176024	0.0141065830721003	0	1	0.524332810047096	0.755520504731861	0	0	1	1	1	1	1	0.0137614678899083	1	0.150159744408946	1	1	0	0.374392220421394	1	1	1	1	0	1	1	0	0.388364779874214	0.0126382306477093	1	1	1	1	0	0.0141509433962264	1	0.735068912710567	0	1
197	0.91496062992126	0.909502262443439	0.913657770800628	0.915756630265211	0.901430842607313	0.910714285714286	0.918876755070203	0.910906298003072	0.0819165378670788	0.47175572519084	0.0985915492957746	0.0814132104454685	0.915492957746479	0.611111111111111	0.850234009360374	0.0803858520900322	0.0900473933649289	0.914503816793893	0.917043740573152	0.928012519561815	0.910658307210031	0.921752738654147	0.0982839313572543	0.910060975609756	0.244167962674961	0.911251980982567	0.913897280966767	0.0916149068322981	0.457326892109501	0.913846153846154	0.902927580893683	0.913178294573643	0.914728682170543	0.084375	0.909090909090909	0.903328050713154	0.0859872611464968	0.45226917057903	0.0948678071539658	0.906396255850234	0.909657320872274	0.90077519379845	0.904907975460123	0.088145896656535	0.098613251155624	0.920610687022901	0.836671802773498	0.0846905537459283	0.928237129485179
198	1	1	1	1	1	1	1	1	0	0.379154078549849	0.0109204368174727	0	1	0.516279069767442	0.767550702028081	0	0	1	1	1	1	1	0.0121028744326778	1	0.151702786377709	1	1	0	0.357827476038339	1	1	1	1	0	1	0.99375	0	0.37173579109063	0.00930232558139535	1	1	1	1	0	0.010752688172043	1	0.732928679817906	0	1
199	1	1	1	1	1	1	1	1	0	0.362940275650842	0.0126582278481013	0	1	0.515625	0.774447949526814	0	0	1	1	1	1	1	0.0171606864274571	1	0.161189358372457	1	1	0	0.345779220779221	1	1	1	1	0	1	0.996865203761755	0	0.364906832298137	0.0125391849529781	1	1	1	1	0	0.012326656394453	1	0.748091603053435	0	1
200	0.382445141065831	0.385083713850837	0.392307692307692	0.391035548686244	0.375	0.371794871794872	0.369158878504673	0.371385083713851	0.607692307692308	0.971556886227545	0.630030959752322	0.61144578313253	0.381846635367762	0.867078825347759	0.603803486529319	0.597156398104265	0.630225080385852	0.376744186046512	0.378539493293592	0.38	0.390168970814132	0.384853168469861	0.648936170212766	0.378419452887538	0.47887323943662	0.371653543307087	0.377272727272727	0.626139817629179	0.979032258064516	0.383435582822086	0.363086232980333	0.377151799687011	0.375384615384615	0.6296875	0.374805598755832	0.390205371248025	0.627329192546584	0.989329268292683	0.641538461538462	0.365891472868217	0.366718027734977	0.373250388802488	0.373292867981791	0.624620060790274	0.645608628659476	0.372907153729072	0.574468085106383	0.617460317460317	0.38109756097561
201	1	1	1	1	1	1	1	1	0	0.385911179173047	0.0145631067961165	0	1	0.527216174183515	0.769716088328076	0	0	1	1	1	1	1	0.0139103554868624	1	0.166153846153846	1	1	0	0.359349593495935	1	1	1	1	0	1	0.995260663507109	0	0.377125193199382	0.0108527131782946	1	1	1	1	0	0.012326656394453	1	0.740458015267176	0	1
202	0	0	0	0	0	0	0	0	1	0.614088820826952	0.987460815047022	1	0	0.45046439628483	0.2398753894081	1	1	0	0	0	0	0	0.984615384615385	0	0.830218068535826	0	0	1	0.632492113564669	0	0	0	0	1	0	0.00476947535771065	1	0.62037037037037	0.988924050632911	0	0	0	0	1	0.987596899224806	0	0.272445820433437	1	0
203	1	1	1	1	1	1	1	1	0	0.370839936608558	0.00967741935483871	0	1	0.522508038585209	0.76759410801964	0	0	1	1	1	1	1	0.0143312101910828	1	0.160714285714286	1	1	0	0.35632183908046	1	1	1	1	0	1	0.993453355155483	0	0.356451612903226	0.0113452188006483	1	1	1	1	0	0.00958466453674121	1	0.73015873015873	0	1
204	1	1	1	1	1	1	1	1	0	0.359516616314199	0.00921658986175115	0	1	0.510802469135803	0.766091051805338	0	0	1	1	1	1	1	0.0119940029985007	1	0.152671755725191	1	1	0	0.344103392568659	1	1	1	1	0	1	0.993720565149137	0	0.353846153846154	0.0109034267912773	1	1	1	1	0	0.010590015128593	1	0.735562310030395	0	1
205	1	1	1	1	1	1	1	1	0	0.372932330827068	0.0139968895800933	0	1	0.520423600605144	0.759750390015601	0	0	1	1	1	1	1	0.012012012012012	1	0.165378670788253	1	1	0	0.348726114649682	1	1	1	1	0	1	0.993779160186625	0	0.366153846153846	0.0125588697017268	1	1	1	1	0	0.013719512195122	1	0.726717557251908	0	1
206	0.0146579804560261	0.0109204368174727	0.0125984251968504	0.0144694533762058	0.012987012987013	0.0115321252059308	0.0111287758346582	0.0126182965299685	0.9875	0.64018691588785	1	0.985981308411215	0.0144694533762058	0.490595611285266	0.248427672955975	0.985483870967742	0.986885245901639	0.0126984126984127	0.0124416796267496	0.0110759493670886	0.0109717868338558	0.0129659643435981	0.990654205607477	0.00773993808049536	0.854430379746835	0.0128410914927769	0.00924499229583975	0.990521327014218	0.66025641025641	0.0110935023771791	0.0140405616224649	0.0128617363344051	0.00950871632329636	0.988993710691824	0.0112359550561798	0.0209339774557166	0.990322580645161	0.645569620253165	1	0.00956937799043062	0.0109717868338558	0.0142405063291139	0.0123456790123457	0.988958990536278	1	0.0108864696734059	0.28328173374613	0.986970684039088	0.0141732283464567
207	0	0	0	0	0	0	0	0	1	0.642857142857143	0.987240829346092	1	0	0.498427672955975	0.251602564102564	1	1	0	0	0	0	0	0.990506329113924	0	0.832797427652733	0	0	1	0.667763157894737	0	0	0	0	1	0	0.00483870967741936	1	0.659711075441412	0.987158908507223	0	0	0	0	1	0.985959438377535	0	0.269413629160063	1	0
208	0	0	0	0	0	0	0	0	1	0.638426626323752	0.986024844720497	1	0	0.481762917933131	0.231124807395994	1	1	0	0	0	0	0	0.989489489489489	0	0.838212634822804	0	0	1	0.653481012658228	0	0	0	0	1	0	0.00309597523219814	1	0.643518518518518	0.98755832037325	0	0	0	0	1	0.986238532110092	0	0.266362252663623	1	0
209	1	1	1	1	1	1	1	1	0	0.391176470588235	0.0137825421133231	0	1	0.54954954954955	0.769230769230769	0	0	1	1	1	1	1	0.013353115727003	1	0.172519083969466	1	1	0	0.370542635658915	1	1	1	1	0	1	0.995440729483283	0	0.384036144578313	0.0137404580152672	1	1	1	1	0	0.0149253731343284	1	0.736686390532544	0	1
210	1	1	1	1	1	1	1	1	0	0.367924528301887	0.016260162601626	0	1	0.521951219512195	0.771986970684039	0	0	1	1	1	1	1	0.016	1	0.16260162601626	1	1	0	0.357262103505843	1	1	1	1	0	1	0.995065789473684	0	0.373572593800979	0.015	1	1	1	1	0	0.0162074554294976	1	0.733441033925687	0	1
211	0	0	0	0	0	0	0	0	1	0.617378048780488	0.984350547730829	1	0	0.466141732283465	0.235478806907378	1	1	0	0	0	0	0	0.98468606431853	0	0.835443037974684	0	0	1	0.638263665594855	0	0	0	0	1	0	0.0062402496099844	1	0.63020030816641	0.985915492957746	0	0	0	0	1	0.984567901234568	0	0.258064516129032	1	0
212	1	1	1	1	1	1	1	1	0	0.375379939209726	0.0140405616224649	0	1	0.531393568147014	0.763608087091757	0	0	1	1	1	1	1	0.0153609831029186	1	0.166405023547881	1	1	0	0.369951534733441	1	1	1	1	0	1	0.993798449612403	0	0.369905956112853	0.0124804992199688	1	1	1	1	0	0.0138461538461538	1	0.728658536585366	0	1
213	0.395275590551181	0.376722817764165	0.394777265745008	0.396255850234009	0.381475667189953	0.371382636655949	0.376947040498442	0.381987577639752	0.60377358490566	0.962292609351433	0.631172839506173	0.614439324116744	0.386895475819033	0.846749226006192	0.625786163522013	0.593949044585987	0.627388535031847	0.383045525902669	0.382882882882883	0.385692068429238	0.395705521472393	0.3921875	0.631419939577039	0.379785604900459	0.467084639498433	0.372611464968153	0.38	0.617784711388456	0.973058637083994	0.382848392036753	0.374223602484472	0.386075949367089	0.37888198757764	0.618380062305296	0.3861852433281	0.397496087636933	0.624213836477987	0.995268138801262	0.63301282051282	0.38390092879257	0.372854914196568	0.370942812982998	0.37442218798151	0.625	0.636225266362253	0.37403400309119	0.583206106870229	0.612641815235008	0.384496124031008
214	0.0015748031496063	0.00149700598802395	0.00153846153846154	0.00154320987654321	0.0015748031496063	0.00320512820512821	0.0015625	0.00308641975308642	0.996918335901387	0.631818181818182	0.992125984251969	0.996937212863706	0.00158982511923688	0.467391304347826	0.2326656394453	0.996820349761526	0.998389694041868	0.0031104199066874	0.00303030303030303	0.00156494522691706	0	0.0031104199066874	0.99236641221374	0.00151745068285281	0.834920634920635	0.00317460317460317	0.00152671755725191	0.996918335901387	0.648475120385233	0.00152671755725191	0.00308166409861325	0.00156494522691706	0.00153609831029186	0.998430141287284	0.00313479623824451	0.00788643533123028	0.998415213946117	0.631083202511774	0.993630573248408	0.0031055900621118	0.00154559505409583	0.0015600624024961	0.00310077519379845	0.998484848484849	0.992331288343558	0.0015220700152207	0.264525993883792	0.998392282958199	0.00307219662058372
215	1	1	1	1	1	1	1	1	0	0.37219730941704	0.0123839009287926	0	1	0.534668721109399	0.769470404984424	0	0	1	1	1	1	1	0.012012012012012	1	0.162037037037037	1	1	0	0.364779874213836	1	1	1	1	0	1	0.995268138801262	0	0.36875	0.0109546165884194	1	1	1	1	0	0.0121580547112462	1	0.737160120845921	0	1
216	1	1	1	1	1	1	1	1	0	0.367378048780488	0.0142630744849445	0	1	0.516329704510109	0.768	0	0	1	1	1	1	1	0.0153609831029186	1	0.150078988941548	1	1	0	0.353130016051364	1	1	1	1	0	1	0.993769470404984	0	0.366771159874608	0.0126984126984127	1	1	1	1	0	0.0139103554868624	1	0.743076923076923	0	1
217	1	1	1	1	1	1	1	1	0	0.390769230769231	0.0155763239875389	0	1	0.556962025316456	0.769475357710652	0	0	1	1	1	1	1	0.015527950310559	1	0.171114599686028	1	1	0	0.375816993464052	1	1	1	1	0	1	0.993730407523511	0	0.380503144654088	0.0126182965299685	1	1	1	1	0	0.0153846153846154	1	0.738390092879257	0	1
218	1	1	1	1	1	1	1	1	0	0.371601208459215	0.0141732283464567	0	1	0.526234567901235	0.758675078864353	0	0	1	1	1	1	1	0.0153374233128834	1	0.162037037037037	1	1	0	0.35828025477707	1	1	1	1	0	1	0.996820349761526	0	0.366718027734977	0.0124416796267496	1	1	1	1	0	0.0138248847926267	1	0.734351145038168	0	1
219	0	0	0	0	0	0	0	0	1	0.618181818181818	0.987596899224806	1	0	0.46141975308642	0.240188383045526	1	1	0	0	0	0	0	0.984615384615385	0	0.8328125	0	0	1	0.628617363344051	0	0	0	0	1	0	0.0062111801242236	1	0.623839009287926	0.987616099071207	0	0	0	0	1	0.986003110419907	0	0.263239875389408	1	0
220	1	1	1	1	1	1	1	1	0	0.379573170731707	0.0108864696734059	0	1	0.5296875	0.762658227848101	0	0	1	1	1	1	1	0.0139968895800933	1	0.161648177496038	1	1	0	0.357605177993528	1	1	1	1	0	1	0.9953125	0	0.371913580246914	0.00943396226415094	1	1	1	1	0	0.0106707317073171	1	0.737248840803709	0	1
221	1	1	1	1	1	1	1	1	0	0.393700787401575	0.00969305331179321	0	1	0.544	0.769105691056911	0	0	1	1	1	1	1	0.0126382306477093	1	0.160572337042925	1	1	0	0.381031613976705	1	1	1	1	0	1	0.996732026143791	0	0.390048154093098	0.0113268608414239	1	1	1	1	0	0.0110584518167457	1	0.745253164556962	0	1
222	0	0	0	0	0	0	0	0	1	0.618683001531394	0.989147286821705	1	0	0.47723704866562	0.226917057902973	1	1	0	0	0	0	0	0.992401215805471	0	0.856687898089172	0	0	1	0.63768115942029	0	0	0	0	1	0	0.00617283950617284	1	0.623255813953488	0.990595611285266	0	0	0	0	1	0.989180834621329	0	0.255384615384615	1	0
223	1	1	1	1	1	1	1	1	0	0.365269461077844	0.0137825421133231	0	1	0.521212121212121	0.771251931993818	0	0	1	1	1	1	1	0.0163204747774481	1	0.165123456790123	1	1	0	0.349761526232114	1	1	1	1	0	1	0.993911719939117	0	0.366818873668189	0.0137614678899083	1	1	1	1	0	0.0135135135135135	1	0.737313432835821	0	1
224	0.355305466237942	0.366003062787136	0.363919129082426	0.373015873015873	0.353312302839117	0.344771241830065	0.348580441640379	0.344339622641509	0.63182527301092	0.993920972644377	0.642289348171701	0.640986132511556	0.370015948963317	0.833592534992224	0.597156398104265	0.6256	0.645264847512038	0.355450236966825	0.35258358662614	0.357698289269051	0.375	0.364069952305246	0.668740279937792	0.355590062111801	0.497615262321145	0.356012658227848	0.352112676056338	0.648606811145511	0.993558776167472	0.365054602184087	0.348159509202454	0.35828025477707	0.355694227769111	0.646496815286624	0.3552	0.368589743589744	0.648	0.969936708860759	0.663987138263666	0.345483359746434	0.349056603773585	0.346645367412141	0.359447004608295	0.652307692307692	0.665605095541401	0.348837209302326	0.613953488372093	0.63884430176565	0.358161648177496
225	1	1	1	1	1	1	1	1	0	0.369030390738061	0.0135338345864662	0	1	0.50220913107511	0.78419452887538	0	0	1	1	1	1	1	0.0117130307467057	1	0.146268656716418	1	1	0	0.351766513056836	1	1	1	1	0	1	0.995461422087746	0	0.362555720653789	0.0105740181268882	1	1	1	1	0	0.0118168389955687	1	0.749258160237389	0	1
226	1	1	1	1	1	1	1	1	0	0.365325077399381	0.00802568218298555	0	1	0.518867924528302	0.761526232114467	0	0	1	1	1	1	1	0.0108695652173913	1	0.166139240506329	1	1	0	0.356209150326797	1	1	1	1	0	1	0.995245641838352	0	0.366197183098592	0.010989010989011	1	1	1	1	0	0.00924499229583975	1	0.734375	0	1
227	1	1	1	1	1	1	1	1	0	0.370426829268293	0.015748031496063	0	1	0.526964560862866	0.762128325508607	0	0	1	1	1	1	1	0.0153609831029186	1	0.165625	1	1	0	0.364516129032258	1	1	1	1	0	1	0.995238095238095	0	0.367441860465116	0.0126382306477093	1	1	1	1	0	0.015625	1	0.722222222222222	0	1
228	1	1	1	1	1	1	1	1	0	0.375	0.0124610591900312	0	1	0.519201228878648	0.771384136858476	0	0	1	1	1	1	1	0.0151745068285281	1	0.16385911179173	1	1	0	0.357142857142857	1	1	1	1	0	1	0.993827160493827	0	0.365030674846626	0.012326656394453	1	1	1	1	0	0.0121580547112462	1	0.73587786259542	0	1
229	1	1	1	1	1	1	1	1	0	0.375379939209726	0.0127388535031847	0	1	0.532608695652174	0.763322884012539	0	0	1	1	1	1	1	0.010752688172043	1	0.170579029733959	1	1	0	0.362760834670947	1	1	1	1	0	1	0.995327102803738	0	0.374233128834356	0.00938967136150235	1	1	1	1	0	0.0107197549770291	1	0.730354391371341	0	1
230	0	0	0	0	0	0	0	0	1	0.621374045801527	0.992076069730586	1	0	0.464788732394366	0.240188383045526	1	1	0	0	0	0	0	0.987538940809969	0	0.83596214511041	0	0	1	0.634146341463415	0	0	0	0	1	0	0.00476947535771065	1	0.613953488372093	0.990461049284579	0	0	0	0	1	0.992199687987519	0	0.274961597542243	1	0
231	1	1	1	1	1	1	1	1	0	0.369137670196672	0.0109375	0	1	0.518808777429467	0.773082942097027	0	0	1	1	1	1	1	0.0125391849529781	1	0.14968152866242	1	1	0	0.361247947454844	1	1	1	1	0	1	0.993610223642173	0	0.372854914196568	0.00940438871473354	1	1	1	1	0	0.00928792569659443	1	0.741140215716487	0	1
232	1	1	1	1	1	1	1	1	0	0.378582202111614	0.0109546165884194	0	1	0.530959752321981	0.762345679012346	0	0	1	1	1	1	1	0.0123076923076923	1	0.163522012578616	1	1	0	0.365971107544141	1	1	1	1	0	1	0.996865203761755	0	0.377329192546584	0.0109546165884194	1	1	1	1	0	0.0108024691358025	1	0.730593607305936	0	1
233	0.297939778129952	0.295558958652374	0.29264475743349	0.305084745762712	0.293375394321767	0.284345047923323	0.289473684210526	0.290571870170015	0.694227769110764	0.942249240121581	0.710691823899371	0.70381679389313	0.305863708399366	0.774294670846395	0.543613707165109	0.686998394863563	0.709470304975923	0.300462249614792	0.294561933534743	0.291277258566978	0.298921417565485	0.293023255813953	0.721362229102167	0.289393939393939	0.557632398753894	0.293375394321767	0.288549618320611	0.7125	0.940705128205128	0.292834890965732	0.279752704791345	0.296875	0.29393468118196	0.705511811023622	0.28343949044586	0.305164319248826	0.714968152866242	0.923676012461059	0.724727838258165	0.288135593220339	0.289676425269646	0.28503937007874	0.296923076923077	0.709035222052067	0.728682170542636	0.291925465838509	0.550834597875569	0.705977382875606	0.295133437990581
234	1	1	1	1	1	1	1	1	0	0.374251497005988	0.010752688172043	0	1	0.525757575757576	0.762345679012346	0	0	1	1	1	1	1	0.0106707317073171	1	0.160186625194401	1	1	0	0.35126582278481	1	1	1	1	0	1	0.993759750390016	0	0.361538461538462	0.0124804992199688	1	1	1	1	0	0.0122324159021407	1	0.731117824773414	0	1
235	1	1	1	1	1	1	1	1	0	0.397239263803681	0.0111287758346582	0	1	0.547880690737834	0.769716088328076	0	0	1	1	1	1	1	0.0155763239875389	1	0.157392686804452	1	1	0	0.382113821138211	1	1	1	1	0	1	0.993640699523052	0	0.392405063291139	0.0110584518167457	1	1	1	1	0	0.0109204368174727	1	0.746130030959752	0	1
236	0	0	0	0	0	0	0	0	1	0.626524390243902	0.9890625	1	0	0.464788732394366	0.23943661971831	1	1	0	0	0	0	0	0.989230769230769	0	0.828843106180666	0	0	1	0.63768115942029	0	0	0	0	1	0	0.0062111801242236	1	0.635239567233385	0.990668740279938	0	0	0	0	1	0.989164086687306	0	0.263803680981595	1	0
237	0	0	0	0	0	0	0	0	1	0.642748091603053	0.985849056603774	1	0	0.471048513302034	0.237795275590551	1	1	0	0	0	0	0	0.984399375975039	0	0.82484076433121	0	0	1	0.65089722675367	0	0	0	0	1	0	0.00483870967741936	1	0.643081761006289	0.987138263665595	0	0	0	0	1	0.985959438377535	0	0.2734375	1	0
238	1	1	1	1	1	1	1	1	0	0.384853168469861	0.0112179487179487	0	1	0.545454545454545	0.760765550239234	0	0	1	1	1	1	1	0.0124804992199688	1	0.175438596491228	1	1	0	0.362295081967213	1	1	1	1	0	1	0.995268138801262	0	0.381475667189953	0.0128617363344051	1	1	1	1	0	0.0126182965299685	1	0.726851851851852	0	1
239	1	1	1	1	1	1	1	1	0	0.373643410852713	0.00801282051282051	0	1	0.529225908372828	0.76038338658147	0	0	1	1	1	1	1	0.00928792569659443	1	0.161341853035144	1	1	0	0.356907894736842	1	1	1	1	0	1	0.993548387096774	0	0.356687898089172	0.00797448165869218	1	1	1	1	0	0.00949367088607595	1	0.729559748427673	0	1
240	0.311666666666667	0.313195548489666	0.311074918566775	0.326829268292683	0.308319738988581	0.300664451827243	0.303630363036304	0.304	0.684126984126984	0.938388625592417	0.695934959349593	0.690705128205128	0.314424635332253	0.764135702746365	0.563311688311688	0.66996699669967	0.692567567567568	0.313213703099511	0.310618066561014	0.308562197092084	0.314516129032258	0.308702791461412	0.710610932475884	0.297637795275591	0.537216828478964	0.312091503267974	0.309033280507132	0.6957928802589	0.934232715008432	0.308823529411765	0.298076923076923	0.318181818181818	0.309562398703404	0.695364238410596	0.302675585284281	0.313821138211382	0.691151919866444	0.924558587479936	0.717569786535304	0.299019607843137	0.304487179487179	0.303858520900322	0.305732484076433	0.687600644122383	0.716129032258065	0.304075235109718	0.570048309178744	0.697324414715719	0.310789049919485
241	0	0	0	0	0	0	0	0	1	0.621212121212121	0.984615384615385	1	0	0.467791411042945	0.226771653543307	1	1	0	0	0	0	0	0.983383685800604	0	0.837712519319938	0	0	1	0.62779552715655	0	0	0	0	1	0	0.00474683544303797	1	0.620743034055728	0.987460815047022	0	0	0	0	1	0.984802431610942	0	0.259659969088099	1	0
242	0	0	0	0	0	0	0	0	1	0.600306278713629	0.985691573926868	1	0	0.456386292834891	0.220125786163522	1	1	0	0	0	0	0	0.986003110419907	0	0.841368584758942	0	0	1	0.6128	0	0	0	0	1	0	0.00476947535771065	1	0.6078125	0.987538940809969	0	0	0	0	1	0.986003110419907	0	0.252307692307692	1	0
243	1	1	1	1	1	1	1	1	0	0.382215288611544	0.0112903225806452	0	1	0.538338658146965	0.76031746031746	0	0	1	1	1	1	1	0.0140845070422535	1	0.162679425837321	1	1	0	0.370617696160267	1	1	1	1	0	1	0.996789727126806	0	0.37459807073955	0.00955414012738853	1	1	1	1	0	0.0125786163522013	1	0.744514106583072	0	1
244	1	1	1	1	1	1	1	1	0	0.379362670713202	0.0139103554868624	0	1	0.539412673879444	0.758832565284178	0	0	1	1	1	1	1	0.0153846153846154	1	0.165109034267913	1	1	0	0.366826156299841	1	1	1	1	0	1	0.995297805642633	0	0.375389408099688	0.0124223602484472	1	1	1	1	0	0.0138674884437596	1	0.725190839694656	0	1
245	1	1	1	1	1	1	1	1	0	0.383206106870229	0.015625	0	1	0.53198127925117	0.756548536209553	0	0	1	1	1	1	1	0.0138248847926267	1	0.158555729984301	1	1	0	0.359805510534846	1	1	1	1	0	1	0.995207667731629	0	0.377503852080123	0.0126582278481013	1	1	1	1	0	0.0155038759689922	1	0.724031007751938	0	1
246	0	0	0	0	0	0	0	0	1	0.60546282245827	0.987301587301587	1	0	0.450949367088608	0.230031948881789	1	1	0	0	0	0	0	0.984520123839009	0	0.837753510140406	0	0	1	0.61247947454844	0	0	0	0	1	0	0.00470957613814757	1	0.617283950617284	0.986003110419907	0	0	0	0	1	0.986068111455108	0	0.256134969325153	1	0
247	0	0	0	0	0	0	0	0	1	0.616822429906542	0.985804416403785	1	0	0.470866141732283	0.240683229813665	1	1	0	0	0	0	0	0.987538940809969	0	0.835443037974684	0	0	1	0.630470016207455	0	0	0	0	1	0	0.0047244094488189	1	0.626373626373626	0.988888888888889	0	0	0	0	1	0.987480438184664	0	0.26813880126183	1	0
248	0.00166666666666667	0	0.0016	0.00161290322580645	0	0.00167224080267559	0.00158982511923688	0.00160771704180064	0.998389694041868	0.624213836477987	0.995065789473684	0.998425196850394	0	0.460547504025765	0.247572815533981	0.998341625207297	1	0.00161030595813205	0.0015552099533437	0	0	0.00163398692810458	0.990610328638498	0	0.837925445705024	0.00165016501650165	0	0.998407643312102	0.650819672131148	0.00161030595813205	0.00159489633173844	0	0.00162337662337662	0.998357963875205	0.00162337662337662	0.00650406504065041	0.998360655737705	0.635483870967742	0.995114006514658	0.00162074554294976	0.0016	0.0016025641025641	0.00157977883096367	1	0.993589743589744	0.0016025641025641	0.28006329113924	0.998322147651007	0.00162074554294976
249	0.0062402496099844	0.0029673590504451	0.00454545454545455	0.00604229607250755	0.00460829493087558	0.00770416024653313	0.00612557427258806	0.00602409638554217	0.993930197268589	0.658788774002954	0.995426829268293	0.994091580502216	0.00622083981337481	0.494656488549618	0.255742725880551	0.993817619783617	0.993769470404984	0.00612557427258806	0.00579710144927536	0.00612557427258806	0.00447761194029851	0.00773993808049536	0.99554234769688	0.00444444444444444	0.83179012345679	0.00609756097560976	0.00445765230312036	0.993948562783661	0.665615141955836	0.00453857791225416	0.00599700149925037	0.00618238021638331	0.00455927051671732	0.99537750385208	0.0078003120124805	0.0121580547112462	0.993846153846154	0.661119515885023	0.995475113122172	0.00606980273141123	0.00453857791225416	0.00611620795107034	0.00586510263929619	0.995502248875562	0.995488721804511	0.00297176820208024	0.282089552238806	0.993710691823899	0.00610687022900763
250	0.0695102685624013	0.0746951219512195	0.0825688073394495	0.0745341614906832	0.0753532182103611	0.0823909531502423	0.0789473684210526	0.0744186046511628	0.917829457364341	0.690225563909774	0.941640378548896	0.922610015174507	0.0816326530612245	0.551401869158878	0.297971918876755	0.925632911392405	0.920127795527157	0.0665634674922601	0.0719640179910045	0.0792682926829268	0.0764525993883792	0.08125	0.930408472012103	0.0706766917293233	0.784829721362229	0.0747663551401869	0.0701219512195122	0.91601866251944	0.714285714285714	0.0798771121351766	0.081039755351682	0.0815047021943574	0.0670731707317073	0.922720247295209	0.0795631825273011	0.0757341576506955	0.921850079744817	0.694573643410853	0.932098765432099	0.0796875	0.0689127105666156	0.0698757763975155	0.0779816513761468	0.933534743202417	0.930091185410334	0.0748091603053435	0.32312404287902	0.921221864951768	0.0752688172043011
251	1	1	1	1	1	1	1	1	0	0.382445141065831	0.0115131578947368	0	1	0.54066985645933	0.754500818330606	0	0	1	1	1	1	1	0.0127186009538951	1	0.168576104746318	1	1	0	0.36986301369863	1	1	1	1	0	1	0.995161290322581	0	0.378246753246753	0.00980392156862745	1	1	1	1	0	0.0110584518167457	1	0.72463768115942	0	1
252	1	1	1	1	1	1	1	1	0	0.379204892966361	0.0127186009538951	0	1	0.529133858267717	0.784565916398714	0	0	1	1	1	1	1	0.015552099533437	1	0.160513643659711	1	1	0	0.367816091954023	1	1	1	1	0	1	0.993650793650794	0	0.3734375	0.0141732283464567	1	1	1	1	0	0.014018691588785	1	0.748837209302326	0	1
253	0	0	0	0	0	0	0	0	1	0.610350076103501	0.984423676012461	1	0	0.45324881141046	0.232854864433812	1	1	0	0	0	0	0	0.984496124031008	0	0.836220472440945	0	0	1	0.621087314662274	0	0	0	0	1	0	0.00478468899521531	1	0.62111801242236	0.985781990521327	0	0	0	0	1	0.984301412872841	0	0.261609907120743	1	0
254	1	1	1	1	1	1	1	1	0	0.376701966717095	0.0141509433962264	0	1	0.534181240063593	0.762870514820593	0	0	1	1	1	1	1	0.0169753086419753	1	0.16796267496112	1	1	0	0.3648	1	1	1	1	0	1	0.996840442338073	0	0.363782051282051	0.0142857142857143	1	1	1	1	0	0.0139751552795031	1	0.734883720930233	0	1
255	0	0	0	0	0	0	0	0	1	0.6546875	0.987096774193548	1	0	0.49047619047619	0.2672	1	1	0	0	0	0	0	0.987519500780031	0	0.825525040387722	0	0	1	0.670549084858569	0	0	0	0	1	0	0.00646203554119548	1	0.661341853035144	0.988617886178862	0	0	0	0	1	0.985691573926868	0	0.290015847860539	1	0
256	1	1	1	1	1	1	1	1	0	0.380733944954128	0.0125	0	1	0.523809523809524	0.777777777777778	0	0	1	1	1	1	1	0.0107197549770291	1	0.148031496062992	1	1	0	0.37239165329053	1	1	1	1	0	1	0.995319812792512	0	0.381102362204724	0.0110236220472441	1	1	1	1	0	0.0123839009287926	1	0.752293577981651	0	1
257	1	1	1	1	1	1	1	1	0	0.382308845577211	0.0140845070422535	0	1	0.535768645357686	0.774691358024691	0	0	1	1	1	1	1	0.0151285930408472	1	0.16380655226209	1	1	0	0.369009584664537	1	1	1	1	0	1	0.993740219092332	0	0.375951293759513	0.0109034267912773	1	1	1	1	0	0.0122137404580153	1	0.739329268292683	0	1
258	0.636507936507936	0.640122511485452	0.645061728395062	0.649612403100775	0.630503144654088	0.637239165329053	0.618296529968454	0.625776397515528	0.364760432766615	0.75	0.384858044164038	0.363774733637747	0.626771653543307	0.903276131045242	0.407582938388626	0.357030015797788	0.364365971107544	0.628705148205928	0.622526636225266	0.627906976744186	0.641975308641975	0.627358490566038	0.389908256880734	0.641421947449768	0.518575851393189	0.639810426540284	0.630534351145038	0.358372456964006	0.729299363057325	0.647692307692308	0.632872503840246	0.63125	0.617647058823529	0.363636363636364	0.634493670886076	0.636075949367089	0.371248025276461	0.746522411128284	0.377535101404056	0.610328638497653	0.626582278481013	0.627172195892575	0.628048780487805	0.36979969183359	0.381316998468606	0.610091743119266	0.361801242236025	0.370786516853933	0.619344773790952
259	0	0	0	0	0	0	0	0	1	0.604724409448819	0.987138263665595	1	0	0.450479233226837	0.225538971807629	1	1	0	0	0	0	0	0.985553772070626	0	0.839869281045752	0	0	1	0.613065326633166	0	0	0	0	1	0	0.00328947368421053	1	0.606851549755302	0.986906710310966	0	0	0	0	1	0.987138263665595	0	0.247154471544715	1	0
260	0	0	0	0	0	0	0	0	1	0.607936507936508	0.987034035656402	1	0	0.466237942122186	0.231281198003328	1	1	0	0	0	0	0	0.985623003194888	0	0.846153846153846	0	0	1	0.620338983050847	0	0	0	0	1	0	0.00488599348534202	1	0.618122977346278	0.990180032733224	0	0	0	0	1	0.988888888888889	0	0.263327948303716	1	0
261	1	1	1	1	1	1	1	1	0	0.391369047619048	0.0137614678899083	0	1	0.546707503828484	0.769230769230769	0	0	1	1	1	1	1	0.012012012012012	1	0.166414523449319	1	1	0	0.377358490566038	1	1	1	1	0	1	0.995363214837713	0	0.382530120481928	0.0107361963190184	1	1	1	1	0	0.0120845921450151	1	0.739788199697428	0	1
262	1	1	1	1	1	1	1	1	0	0.350769230769231	0.0141732283464567	0	1	0.5140625	0.753623188405797	0	0	1	1	1	1	1	0.00773993808049536	1	0.167449139280125	1	1	0	0.337115072933549	1	1	1	1	0	1	0.9952	0	0.35423197492163	0.0095389507154213	1	1	1	1	0	0.0125588697017268	1	0.731366459627329	0	1
263	1	1	1	1	1	1	1	1	0	0.387786259541985	0.0111464968152866	0	1	0.543343653250774	0.753894080996885	0	0	1	1	1	1	1	0.0108359133126935	1	0.166666666666667	1	1	0	0.369529983792545	1	1	1	1	0	1	0.996865203761755	0	0.375786163522013	0.0078740157480315	1	1	1	1	0	0.00930232558139535	1	0.729813664596273	0	1
264	1	1	1	1	1	1	1	1	0	0.380880121396055	0.014446227929374	0	1	0.536661466458658	0.774494556765163	0	0	1	1	1	1	1	0.0123647604327666	1	0.153726708074534	1	1	0	0.367909238249595	1	1	1	1	0	1	0.995283018867924	0	0.382848392036753	0.0125588697017268	1	1	1	1	0	0.0139103554868624	1	0.738390092879257	0	1
265	0.788368336025848	0.785493827160494	0.793157076205288	0.784	0.78743961352657	0.780366056572379	0.800637958532695	0.782131661442006	0.202211690363349	0.584758942457232	0.224193548387097	0.207488299531981	0.796774193548387	0.478056426332288	0.993630573248408	0.207792207792208	0.222039473684211	0.79549114331723	0.798151001540832	0.793322734499205	0.792	0.7968	0.23374613003096	0.780715396578538	0.090625	0.777597402597403	0.78516228748068	0.226771653543307	0.600326264274062	0.783570300157978	0.770465489566613	0.790143084260731	0.792663476874003	0.22792937399679	0.782608695652174	0.786516853932584	0.20097244732577	0.587774294670846	0.228295819935691	0.790880503144654	0.775316455696203	0.791862284820031	0.778471138845554	0.217729393468118	0.234836702954899	0.789799072642968	0.968553459119497	0.20949263502455	0.802547770700637
266	1	1	1	1	1	1	1	1	0	0.371775417298938	0.014308426073132	0	1	0.532407407407407	0.751188589540412	0	0	1	1	1	1	1	0.014018691588785	1	0.163522012578616	1	1	0	0.354838709677419	1	1	1	1	0	1	0.995238095238095	0	0.370769230769231	0.0128410914927769	1	1	1	1	0	0.0137825421133231	1	0.728682170542636	0	1
267	1	1	1	1	1	1	1	1	0	0.383045525902669	0.0143540669856459	0	1	0.533762057877814	0.764984227129338	0	0	1	1	1	1	1	0.0124610591900312	1	0.168539325842697	1	1	0	0.371150729335494	1	1	1	1	0	1	0.993548387096774	0	0.368839427662957	0.0128205128205128	1	1	1	1	0	0.014218009478673	1	0.734276729559748	0	1
268	1	1	1	1	1	1	1	1	0	0.373088685015291	0.015552099533437	0	1	0.519685039370079	0.768867924528302	0	0	1	1	1	1	1	0.0170015455950541	1	0.167721518987342	1	1	0	0.358064516129032	1	1	1	1	0	1	0.995305164319249	0	0.368258859784284	0.014308426073132	1	1	1	1	0	0.015625	1	0.736111111111111	0	1
269	0.352180936995153	0.3453125	0.347962382445141	0.353697749196141	0.33063209076175	0.332786885245902	0.343898573692552	0.329113924050633	0.650793650793651	0.990712074303406	0.665625	0.650621118012422	0.355628058727569	0.828125	0.5856	0.638888888888889	0.654220779220779	0.345541401273885	0.334869431643625	0.337519623233909	0.3584	0.344103392568659	0.677519379844961	0.348297213622291	0.508828250401284	0.346341463414634	0.335913312693498	0.652037617554859	0.991922455573506	0.346456692913386	0.339563862928349	0.342995169082126	0.339171974522293	0.655844155844156	0.340872374798061	0.352941176470588	0.65742251223491	0.968304278922345	0.674085850556439	0.337662337662338	0.344773790951638	0.335483870967742	0.346273291925466	0.662519440124417	0.680555555555556	0.337519623233909	0.602184087363494	0.655574043261231	0.343949044585987
270	0	0	0	0	0	0	0	0	1	0.614803625377644	0.986089644513138	1	0	0.453560371517028	0.235114503816794	1	1	0	0	0	0	0	0.986363636363636	0	0.834890965732087	0	0	1	0.62779552715655	0	0	0	0	1	0	0.00311526479750779	1	0.607692307692308	0.987654320987654	0	0	0	0	1	0.986238532110092	0	0.259036144578313	1	0
271	0.0016260162601626	0.00155038759689922	0.00157977883096367	0.00157728706624606	0.00158982511923688	0.00327332242225859	0.0016	0.00315457413249211	0.996845425867508	0.641421947449768	0.988673139158576	0.996875	0.00159744408945687	0.496062992125984	0.236133122028526	0.996753246753247	0.99837925445705	0.00320512820512821	0.00309597523219814	0.00161030595813205	0	0.00323624595469256	0.992236024844721	0.00156739811912226	0.840836012861736	0.00321027287319422	0.0015527950310559	0.996860282574568	0.652823920265781	0.00157232704402516	0.003125	0.00158730158730159	0.00157728706624606	0.998410174880763	0.00322061191626409	0.00941915227629513	0.998397435897436	0.644757433489828	0.992012779552716	0.00319488817891374	0.0016	0.00156985871271586	0.0031104199066874	0.998442367601246	0.990521327014218	0.00157232704402516	0.273570324574961	0.998349834983498	0.00315955766192733
272	1	1	1	1	1	1	1	1	0	0.379518072289157	0.015600624024961	0	1	0.547256097560976	0.765990639625585	0	0	1	1	1	1	1	0.0168453292496172	1	0.170471841704718	1	1	0	0.370015948963317	1	1	1	1	0	1	0.996870109546166	0	0.379573170731707	0.0140845070422535	1	1	1	1	0	0.0153609831029186	1	0.737730061349693	0	1
273	0.0016260162601626	0.00156739811912226	0.0015748031496063	0.00158227848101266	0.00158478605388273	0.00325732899022801	0.00158227848101266	0.00316957210776545	0.996825396825397	0.623277182235835	0.987158908507223	0.996894409937888	0.00159489633173844	0.474258970358814	0.237096774193548	0.996742671009772	0.998384491114701	0.00314465408805031	0.00306748466257669	0.00158227848101266	0	0.00317965023847377	0.987480438184664	0.00154320987654321	0.839427662957075	0.00322061191626409	0.0015552099533437	0.996870109546166	0.634551495016611	0.00158730158730159	0.00313971742543171	0.00159235668789809	0.00159489633173844	0.998407643312102	0.00321027287319422	0.00793650793650794	0.998410174880763	0.622047244094488	0.990384615384615	0.00321543408360129	0.00156494522691706	0.00161030595813205	0.00311526479750779	0.998452012383901	0.988941548183254	0.0015748031496063	0.265625	0.99837925445705	0.00317460317460317
274	0.401574803149606	0.405487804878049	0.415360501567398	0.41287284144427	0.393364928909953	0.383495145631068	0.396255850234009	0.3859375	0.5921875	0.96319018404908	0.610062893081761	0.604229607250755	0.40952380952381	0.858712715855573	0.628164556962025	0.5818759936407	0.614886731391586	0.3953125	0.395770392749245	0.391849529780564	0.400311526479751	0.407290015847861	0.627480916030534	0.399082568807339	0.464454976303318	0.392344497607655	0.396024464831804	0.602184087363494	0.972402597402597	0.4	0.381395348837209	0.39937106918239	0.385692068429238	0.598736176935229	0.392063492063492	0.405705229793978	0.604761904761905	0.987480438184664	0.629807692307692	0.385579937304075	0.38810641627543	0.384012539184953	0.384735202492212	0.610328638497653	0.6296875	0.38719512195122	0.583333333333333	0.596434359805511	0.392801251956182
275	0.00969305331179321	0.00914634146341463	0.00934579439252336	0.0111464968152866	0.0111821086261981	0.0113085621970921	0.00794912559618442	0.0110062893081761	0.990712074303406	0.643730886850153	1	0.989197530864197	0.0128824476650564	0.493001555209953	0.239302694136292	0.988727858293076	0.988745980707395	0.00934579439252336	0.00755287009063444	0.0093603744149766	0.00783699059561128	0.0110759493670886	0.992248062015504	0.0078125	0.85243328100471	0.0110759493670886	0.00771604938271605	0.992150706436421	0.657556270096463	0.00914634146341463	0.010989010989011	0.0111111111111111	0.0078125	0.993690851735016	0.00802568218298555	0.0189274447949527	0.993670886075949	0.64375	1	0.00778816199376947	0.00771604938271605	0.0110584518167457	0.00923076923076923	0.990867579908676	1	0.0077639751552795	0.28149300155521	0.988429752066116	0.00933125972006221
276	0	0	0	0	0	0	0	0	1	0.612518628912072	0.987616099071207	1	0	0.460030165912519	0.23728813559322	1	1	0	0	0	0	0	0.986384266263237	0	0.835637480798771	0	0	1	0.627575277337559	0	0	0	0	1	0	0.00623052959501558	1	0.618238021638331	0.987673343605547	0	0	0	0	1	0.986196319018405	0	0.267071320182094	1	0
277	1	1	1	1	1	1	1	1	0	0.374812593703148	0.0107692307692308	0	1	0.511415525114155	0.760736196319018	0	0	1	1	1	1	1	0.0134932533733133	1	0.155624036979969	1	1	0	0.356012658227848	1	1	1	1	0	1	0.995384615384615	0	0.361408882082695	0.00923076923076923	1	1	1	1	0	0.0120481927710843	1	0.731523378582202	0	1
278	0	0	0	0	0	0	0	0	1	0.607250755287009	0.987421383647799	1	0	0.457006369426752	0.24405705229794	1	1	0	0	0	0	0	0.986089644513138	0	0.826224328593997	0	0	1	0.62540192926045	0	0	0	0	1	0	0.00476190476190476	1	0.619122257053291	0.988817891373802	0	0	0	0	1	0.987480438184664	0	0.271889400921659	1	0
279	1	1	1	1	1	1	1	1	0	0.374617737003058	0.0126382306477093	0	1	0.5312	0.768370607028754	0	0	1	1	1	1	1	0.0139318885448916	1	0.162420382165605	1	1	0	0.358642972536349	1	1	1	1	0	1	0.9984	0	0.372056514913658	0.0129659643435981	1	1	1	1	0	0.0141732283464567	1	0.73953488372093	0	1
280	0	0	0	0	0	0	0	0	1	0.625373134328358	0.986301369863014	1	0	0.476263399693721	0.230171073094868	1	1	0	0	0	0	0	0.984732824427481	0	0.83641975308642	0	0	1	0.632329635499208	0	0	0	0	1	0	0.00463678516228748	1	0.63013698630137	0.987711213517665	0	0	0	0	1	0.987951807228916	0	0.25609756097561	1	0
281	0	0	0	0	0	0	0	0	1	0.645357686453577	0.984375	1	0	0.489197530864198	0.23861852433281	1	1	0	0	0	0	0	0.984639016897081	0	0.830218068535826	0	0	1	0.66347687400319	0	0	0	0	1	0	0.00471698113207547	1	0.65284178187404	0.986068111455108	0	0	0	0	1	0.984567901234568	0	0.266165413533835	1	0
282	1	1	1	1	1	1	1	1	0	0.363636363636364	0.0128410914927769	0	1	0.519809825673534	0.756369426751592	0	0	1	1	1	1	1	0.015552099533437	1	0.164556962025316	1	1	0	0.349180327868852	1	1	1	1	0	1	0.993537964458804	0	0.366352201257862	0.0127591706539075	1	1	1	1	0	0.0126182965299685	1	0.729938271604938	0	1
283	0.339285714285714	0.337962962962963	0.349761526232114	0.355769230769231	0.329617834394904	0.332794830371567	0.339622641509434	0.330670926517572	0.649921507064364	0.989164086687306	0.675675675675676	0.659409020217729	0.351524879614767	0.8208	0.597774244833068	0.639477977161501	0.672131147540984	0.3408	0.344036697247706	0.342857142857143	0.349683544303797	0.353225806451613	0.67601246105919	0.338050314465409	0.511848341232227	0.346031746031746	0.336973478939158	0.661490683229814	0.993311036789298	0.348297213622291	0.330218068535826	0.342902711323764	0.333333333333333	0.659270998415214	0.328502415458937	0.353225806451613	0.669354838709677	0.978021978021978	0.682108626198083	0.329052969502408	0.333848531684699	0.328455284552846	0.33953488372093	0.665620094191523	0.690363349131122	0.340659340659341	0.615506329113924	0.656401944894652	0.338118022328549
284	0.362204724409449	0.360902255639098	0.373846153846154	0.370542635658915	0.361370716510903	0.357142857142857	0.35202492211838	0.350308641975309	0.625382262996942	0.998511904761905	0.648606811145511	0.638392857142857	0.370139968895801	0.83695652173913	0.601226993865031	0.619651347068146	0.641269841269841	0.356269113149847	0.362818590704648	0.348367029548989	0.377300613496933	0.363354037267081	0.668202764976959	0.359635811836115	0.503105590062112	0.354889589905363	0.354354354354354	0.640672782874618	1	0.358118361153263	0.351226993865031	0.36150234741784	0.352760736196319	0.64	0.357585139318885	0.369327073552426	0.636505460218409	0.96793893129771	0.666151468315301	0.353395061728395	0.351145038167939	0.352760736196319	0.354449472096531	0.646341463414634	0.663622526636225	0.354294478527607	0.617378048780488	0.6421875	0.35423197492163
285	1	1	1	1	1	1	1	1	0	0.36	0.0096	0	1	0.524720893141946	0.767515923566879	0	0	1	1	1	1	1	0.0078003120124805	1	0.162974683544304	1	1	0	0.34910277324633	1	1	1	1	0	1	0.995176848874598	0	0.371653543307087	0.00788643533123028	1	1	1	1	0	0.009375	1	0.728125	0	1
286	1	1	1	1	1	1	1	1	0	0.363076923076923	0.00956937799043062	0	1	0.53125	0.753554502369668	0	0	1	1	1	1	1	0.0108864696734059	1	0.169014084507042	1	1	0	0.353796445880452	1	1	1	1	0	1	0.993710691823899	0	0.366352201257862	0.0095389507154213	1	1	1	1	0	0.0093603744149766	1	0.723076923076923	0	1
287	0.0130718954248366	0.00784929356357928	0.010989010989011	0.0141955835962145	0.012779552715655	0.0130718954248366	0.00946372239747634	0.0143312101910828	0.9856	0.647887323943662	0.998412698412698	0.987480438184664	0.0144927536231884	0.496111975116641	0.24483306836248	0.985365853658537	0.98546042003231	0.0124031007751938	0.010752688172043	0.0111287758346582	0.009375	0.0126984126984127	0.995334370139969	0.00777604976671851	0.849514563106796	0.0144694533762058	0.0108191653786708	0.9904	0.676470588235294	0.0110759493670886	0.0139751552795031	0.012924071082391	0.0110584518167457	0.990369181380417	0.0127388535031847	0.0205371248025276	0.98876404494382	0.65625	0.998402555910543	0.0111464968152866	0.0110584518167457	0.0126782884310618	0.0125984251968504	0.987480438184664	0.9984375	0.0110759493670886	0.276729559748428	0.985074626865672	0.0142630744849445
288	1	1	1	1	1	1	1	1	0	0.368580060422961	0.0125588697017268	0	1	0.52887537993921	0.750783699059561	0	0	1	1	1	1	1	0.0136363636363636	1	0.165378670788253	1	1	0	0.362619808306709	1	1	1	1	0	1	0.99375	0	0.362790697674419	0.0108359133126935	1	1	1	1	0	0.0122324159021407	1	0.723564954682779	0	1
289	1	1	1	1	1	1	1	1	0	0.376160990712074	0.016	0	1	0.527472527472527	0.762282091917591	0	0	1	1	1	1	1	0.0171606864274571	1	0.1584	1	1	0	0.359098228663446	1	1	1	1	0	1	0.9952	0	0.379968203497615	0.014446227929374	1	1	1	1	0	0.0157728706624606	1	0.729430379746835	0	1
290	1	1	1	1	1	1	1	1	0	0.381818181818182	0.0142405063291139	0	1	0.532710280373832	0.758675078864353	0	0	1	1	1	1	1	0.0171606864274571	1	0.163522012578616	1	1	0	0.362179487179487	1	1	1	1	0	1	0.99685534591195	0	0.366306027820711	0.0142630744849445	1	1	1	1	0	0.0137825421133231	1	0.739329268292683	0	1
291	0	0	0	0	0	0	0	0	1	0.64696734059098	0.98694942903752	1	0	0.494345718901454	0.239549839228296	1	1	0	0	0	0	0	0.988906497622821	0	0.838235294117647	0	0	1	0.661073825503356	0	0	0	0	1	0	0.00490196078431373	1	0.654458598726115	0.990275526742301	0	0	0	0	1	0.988871224165342	0	0.270700636942675	1	0
292	0	0	0	0	0	0	0	0	1	0.613193403298351	0.986111111111111	1	0	0.453004622496148	0.236476043276662	1	1	0	0	0	0	0	0.986175115207373	0	0.833333333333333	0	0	1	0.621236133122029	0	0	0	0	1	0	0.00465116279069767	1	0.611455108359133	0.987616099071207	0	0	0	0	1	0.98780487804878	0	0.270928462709285	1	0
293	0	0	0	0	0	0	0	0	1	0.617210682492582	0.987673343605547	1	0	0.472012102874433	0.231950844854071	1	1	0	0	0	0	0	0.983282674772036	0	0.836166924265842	0	0	1	0.630744849445325	0	0	0	0	1	0	0.00306278713629403	1	0.619047619047619	0.987767584097859	0	0	0	0	1	0.987841945288754	0	0.259818731117825	1	0
294	1	1	1	1	1	1	1	1	0	0.378125	0.0161550888529887	0	1	0.5264	0.769726247987118	0	0	1	1	1	1	1	0.0156494522691706	1	0.1648	1	1	0	0.365573770491803	1	1	1	1	0	1	0.9952	0	0.382445141065831	0.0146103896103896	1	1	1	1	0	0.0156494522691706	1	0.737756714060032	0	1
295	1	1	1	1	1	1	1	1	0	0.36969696969697	0.0108864696734059	0	1	0.531782945736434	0.765354330708661	0	0	1	1	1	1	1	0.00903614457831325	1	0.165625	1	1	0	0.352750809061489	1	1	1	1	0	1	0.995275590551181	0	0.366352201257862	0.0107361963190184	1	1	1	1	0	0.0123647604327666	1	0.733846153846154	0	1
296	1	1	1	1	1	1	1	1	0	0.377643504531722	0.0125786163522013	0	1	0.549079754601227	0.764612954186414	0	0	1	1	1	1	1	0.0138036809815951	1	0.17192429022082	1	1	0	0.361702127659574	1	1	1	1	0	1	0.9952	0	0.371695178849145	0.0125984251968504	1	1	1	1	0	0.0125195618153365	1	0.734059097978227	0	1
297	0	0	0	0	0	0	0	0	1	0.615384615384615	0.98694942903752	1	0	0.475590551181102	0.225806451612903	1	1	0	0	0	0	0	0.984472049689441	0	0.840764331210191	0	0	1	0.634426229508197	0	0	0	0	1	0	0.00484652665589661	1	0.621451104100946	0.987261146496815	0	0	0	0	1	0.987421383647799	0	0.245669291338583	1	0
298	1	1	1	1	1	1	1	1	0	0.377742946708464	0.0112359550561798	0	1	0.523125996810207	0.785478547854785	0	0	1	1	1	1	1	0.00791139240506329	1	0.143089430894309	1	1	0	0.37248322147651	1	1	1	1	0	1	0.993421052631579	0	0.381410256410256	0.00827814569536424	1	1	1	1	0	0.00940438871473354	1	0.761526232114467	0	1
299	1	1	1	1	1	1	1	1	0	0.37444279346211	0.0124223602484472	0	1	0.526717557251908	0.77760736196319	0	0	1	1	1	1	1	0.0151745068285281	1	0.156346749226006	1	1	0	0.3632	1	1	1	1	0	1	0.993827160493827	0	0.371913580246914	0.0123647604327666	1	1	1	1	0	0.0120663650075415	1	0.744326777609682	0	1
300	1	1	1	1	1	1	1	1	0	0.388888888888889	0.008	0	1	0.528951486697966	0.771565495207668	0	0	1	1	1	1	1	0.0126182965299685	1	0.152996845425868	1	1	0	0.369817578772803	1	1	1	1	0	1	0.993620414673046	0	0.374803149606299	0.00797448165869218	1	1	1	1	0	0.00789889415481832	1	0.74685534591195	0	1
301	0.368916797488226	0.366322008862629	0.382175226586103	0.382397572078907	0.366003062787136	0.36734693877551	0.359327217125382	0.358006042296073	0.619548872180451	0.992548435171386	0.63914373088685	0.621861152141802	0.379905808477237	0.835595776772247	0.602719033232628	0.613953488372093	0.626168224299065	0.370426829268293	0.366136034732272	0.367378048780488	0.377811094452774	0.374045801526718	0.653673163418291	0.371641791044776	0.484018264840183	0.366153846153846	0.372781065088757	0.631419939577039	0.995334370139969	0.378625954198473	0.358006042296073	0.372128637059724	0.368024132730015	0.637345679012346	0.362940275650842	0.38	0.635384615384615	0.96865671641791	0.649847094801223	0.358118361153263	0.366666666666667	0.357798165137615	0.360655737704918	0.636500754147813	0.655120481927711	0.358630952380952	0.605654761904762	0.633070866141732	0.367534456355283
302	0.376582278481013	0.385542168674699	0.386259541984733	0.381846635367762	0.37914691943128	0.374407582938389	0.373456790123457	0.362790697674419	0.613707165109034	0.998507462686567	0.63125	0.621580547112462	0.387658227848101	0.831269349845201	0.604037267080745	0.605055292259084	0.619741100323625	0.375579598145286	0.381024096385542	0.372056514913658	0.388198757763975	0.385579937304075	0.655015197568389	0.373134328358209	0.489827856025039	0.3776	0.370992366412214	0.621329211746522	1	0.38391502276176	0.370257966616085	0.381172839506173	0.378294573643411	0.6234375	0.377151799687011	0.389751552795031	0.623809523809524	0.967592592592593	0.646781789638933	0.36517719568567	0.368012422360248	0.376947040498442	0.378048780487805	0.625942684766214	0.646341463414634	0.367781155015198	0.624420401854714	0.622820919175911	0.371517027863777
303	1	1	1	1	1	1	1	1	0	0.372699386503067	0.0142630744849445	0	1	0.512618296529968	0.761526232114467	0	0	1	1	1	1	1	0.0154559505409583	1	0.165869218500797	1	1	0	0.364975450081833	1	1	1	1	0	1	0.996753246753247	0	0.365079365079365	0.0129032258064516	1	1	1	1	0	0.0142405063291139	1	0.726851851851852	0	1
304	1	1	1	1	1	1	1	1	0	0.354198473282443	0.0125	0	1	0.512345679012346	0.770800627943485	0	0	1	1	1	1	1	0.0153609831029186	1	0.157650695517774	1	1	0	0.34621578099839	1	1	1	1	0	1	0.995238095238095	0	0.36687306501548	0.00938967136150235	1	1	1	1	0	0.0122324159021407	1	0.738601823708207	0	1
305	0.00802568218298555	0.00470219435736677	0.00474683544303797	0.00786163522012579	0.00801282051282051	0.00803858520900321	0.00784929356357928	0.00623052959501558	0.993650793650794	0.637059724349158	0.993740219092332	0.993855606758833	0.00803858520900321	0.496087636932707	0.241001564945227	0.990430622009569	0.991974317817014	0.0078003120124805	0.00762195121951219	0.00783699059561128	0.00625	0.0095389507154213	0.99537037037037	0.00309597523219814	0.847723704866562	0.00647249190938511	0.00615384615384615	0.995283018867924	0.649837133550489	0.00625	0.00769230769230769	0.0078740157480315	0.00474683544303797	0.993630573248408	0.00798722044728434	0.0155763239875389	0.991974317817014	0.645061728395062	0.995260663507109	0.00783699059561128	0.0062015503875969	0.00784929356357928	0.00771604938271605	0.993817619783617	0.993769470404984	0.00467289719626168	0.275494672754947	0.99341021416804	0.00782472613458529
306	0.720748829953198	0.722473604826546	0.72	0.720062208398134	0.721003134796238	0.720516962843296	0.728395061728395	0.724505327245053	0.264385692068429	0.659638554216867	0.289922480620155	0.274096385542169	0.736593059936908	0.464285714285714	0.970358814352574	0.264659270998415	0.282747603833866	0.728682170542636	0.741456166419019	0.731066460587326	0.726708074534162	0.736434108527132	0.3	0.70933734939759	0.144634525660964	0.718995290423862	0.717522658610272	0.2921875	0.649122807017544	0.719626168224299	0.71969696969697	0.724137931034483	0.739197530864197	0.28414442700157	0.710485133020344	0.734059097978227	0.268987341772152	0.598449612403101	0.292569659442724	0.738317757009346	0.717868338557994	0.719626168224299	0.716923076923077	0.279210925644917	0.30568356374808	0.728813559322034	1	0.277867528271405	0.737577639751553
307	1	1	1	1	1	1	1	1	0	0.378787878787879	0.0140845070422535	0	1	0.519201228878648	0.768273716951788	0	0	1	1	1	1	1	0.0151745068285281	1	0.165390505359877	1	1	0	0.367834394904459	1	1	1	1	0	1	0.996904024767802	0	0.365740740740741	0.0125588697017268	1	1	1	1	0	0.0138248847926267	1	0.736923076923077	0	1
308	1	1	1	1	1	1	1	1	0	0.38301043219076	0.0153139356814701	0	1	0.524962178517398	0.764976958525346	0	0	1	1	1	1	1	0.0151975683890578	1	0.159817351598174	1	1	0	0.364928909952607	1	1	1	1	0	1	0.993893129770992	0	0.377099236641221	0.0139318885448916	1	1	1	1	0	0.0151515151515152	1	0.725373134328358	0	1
309	1	1	1	1	1	1	1	1	0	0.387944358578053	0.0156985871271586	0	1	0.545031055900621	0.7536	0	0	1	1	1	1	1	0.0138248847926267	1	0.171974522292994	1	1	0	0.370065789473684	1	1	1	1	0	1	0.995283018867924	0	0.381026438569207	0.014446227929374	1	1	1	1	0	0.0155038759689922	1	0.726708074534162	0	1
310	1	1	1	1	1	1	1	1	0	0.378995433789954	0.00943396226415094	0	1	0.524539877300613	0.775193798449612	0	0	1	1	1	1	1	0.0122511485451761	1	0.169491525423729	1	1	0	0.363924050632911	1	1	1	1	0	1	0.996860282574568	0	0.364341085271318	0.0107858243451464	1	1	1	1	0	0.0107361963190184	1	0.745098039215686	0	1
311	1	1	1	1	1	1	1	1	0	0.364197530864198	0.00797448165869218	0	1	0.5312	0.7568	0	0	1	1	1	1	1	0.0139751552795031	1	0.16852146263911	1	1	0	0.350819672131148	1	1	1	1	0	1	0.996789727126806	0	0.3632	0.00964630225080386	1	1	1	1	0	0.009375	1	0.726134585289515	0	1
312	0.998387096774194	0.998442367601246	0.998430141287284	0.998410174880763	0.998402555910543	0.998357963875205	1	0.998430141287284	0.00156494522691706	0.358231707317073	0.0158730158730159	0	0.998371335504886	0.531446540880503	0.765079365079365	0.00160513643659711	0.00163132137030995	0.998415213946117	0.998480243161094	1	0.998430141287284	0.998430141287284	0.0173501577287066	0.998412698412698	0.1712	0.998384491114701	0.998435054773083	0.0015600624024961	0.351485148514851	0.998412698412698	1	0.998410174880763	0.998405103668262	0.0016025641025641	0.998397435897436	0.995245641838352	0.00161550888529887	0.366771159874608	0.0141955835962145	0.998420221169036	0.998456790123457	0.998417721518987	0.998454404945904	0	0.0158227848101266	1	0.742902208201893	0.00163934426229508	0.998430141287284
313	1	1	1	1	1	1	1	1	0	0.36969696969697	0.0141065830721003	0	1	0.520801232665639	0.766823161189358	0	0	1	1	1	1	1	0.0123647604327666	1	0.162460567823344	1	1	0	0.356913183279743	1	1	1	1	0	1	0.9953125	0	0.368421052631579	0.0126182965299685	1	1	1	1	0	0.0137825421133231	1	0.740683229813665	0	1
314	0.384879725085911	0.382258064516129	0.392320534223706	0.391891891891892	0.381756756756757	0.365217391304348	0.374576271186441	0.367109634551495	0.609555189456343	0.970394736842105	0.630252100840336	0.613008130081301	0.379251700680272	0.848932676518883	0.627906976744186	0.601739130434783	0.634315424610052	0.382154882154882	0.383870967741935	0.378964941569282	0.394039735099338	0.382402707275804	0.64297520661157	0.377049180327869	0.479338842975207	0.378194207836457	0.376432078559738	0.628140703517588	0.975736568457539	0.378964941569282	0.368421052631579	0.391822827938671	0.369706840390879	0.629194630872483	0.377703826955075	0.388609715242881	0.622866894197952	0.995033112582781	0.640599001663893	0.377887788778878	0.363025210084034	0.374161073825503	0.369105691056911	0.626623376623377	0.641322314049587	0.369028006589786	0.604651162790698	0.612959719789842	0.375626043405676
315	1	1	1	1	1	1	1	1	0	0.386259541984733	0.015748031496063	0	1	0.555038759689922	0.74565560821485	0	0	1	1	1	1	1	0.016793893129771	1	0.186625194401244	1	1	0	0.365539452495974	1	1	1	1	0	1	0.993660855784469	0	0.373456790123457	0.0124804992199688	1	1	1	1	0	0.0153374233128834	1	0.718654434250764	0	1
316	0.882629107981221	0.878923766816143	0.88030303030303	0.875190258751903	0.874809160305344	0.878930817610063	0.884969325153374	0.876712328767123	0.120426829268293	0.504518072289157	0.142414860681115	0.116843702579666	0.884194053208138	0.592024539877301	0.82472613458529	0.114285714285714	0.116169544740973	0.87673343605547	0.886094674556213	0.882800608828006	0.876146788990826	0.884375	0.144992526158445	0.868580060422961	0.28328173374613	0.87673343605547	0.877086494688923	0.128834355828221	0.496025437201908	0.882442748091603	0.878419452887538	0.880434782608696	0.882896764252696	0.1203125	0.875389408099688	0.882534775888717	0.119565217391304	0.453996983408748	0.130568356374808	0.877112135176651	0.875576036866359	0.870229007633588	0.871987951807229	0.119225037257824	0.138719512195122	0.885196374622356	0.857575757575758	0.120443740095087	0.885844748858447
317	1	1	1	1	1	1	1	1	0	0.375	0.0126582278481013	0	1	0.521806853582555	0.761829652996845	0	0	1	1	1	1	1	0.0153139356814701	1	0.169811320754717	1	1	0	0.355305466237942	1	1	1	1	0	1	0.995222929936306	0	0.360759493670886	0.0125391849529781	1	1	1	1	0	0.0124223602484472	1	0.725731895223421	0	1
318	1	1	1	1	1	1	1	1	0	0.374429223744292	0.0127186009538951	0	1	0.533333333333333	0.759375	0	0	1	1	1	1	1	0.0124804992199688	1	0.165366614664587	1	1	0	0.356209150326797	1	1	1	1	0	1	0.993630573248408	0	0.366666666666667	0.00961538461538462	1	1	1	1	0	0.0110759493670886	1	0.73094867807154	0	1
319	0	0	0	0	0	0	0	0	1	0.614420062695925	0.985436893203884	1	0	0.453968253968254	0.237479806138934	1	1	0	0	0	0	0	0.984126984126984	0	0.83495145631068	0	0	1	0.624579124579125	0	0	0	0	1	0	0.00327868852459016	1	0.610223642172524	0.988562091503268	0	0	0	0	1	0.985781990521327	0	0.270833333333333	1	0
320	0	0	0	0	0	0	0	0	1	0.63109756097561	0.985759493670886	1	0	0.471582181259601	0.235015772870662	1	1	0	0	0	0	0	0.984615384615385	0	0.835147744945568	0	0	1	0.646003262642741	0	0	0	0	1	0	0.0063391442155309	1	0.632970451010886	0.9858934169279	0	0	0	0	1	0.984567901234568	0	0.26502311248074	1	0
321	0	0	0	0	0	0	0	0	1	0.625199362041467	0.988727858293076	1	0	0.474358974358974	0.238172920065253	1	1	0	0	0	0	0	0.987281399046105	0	0.834983498349835	0	0	1	0.63953488372093	0	0	0	0	1	0	0.00485436893203883	1	0.634615384615385	0.9904	0	0	0	0	1	0.990306946688207	0	0.273885350318471	1	0
322	1	1	1	1	1	1	1	1	0	0.390317700453858	0.0107858243451464	0	1	0.538102643856921	0.7640625	0	0	1	1	1	1	1	0.0121212121212121	1	0.160686427457098	1	1	0	0.371382636655949	1	1	1	1	0	1	0.993690851735016	0	0.38785046728972	0.0078740157480315	1	1	1	1	0	0.0105740181268882	1	0.736196319018405	0	1
323	1	1	1	1	1	1	1	1	0	0.368501529051988	0.0143540669856459	0	1	0.534072900158479	0.761006289308176	0	0	1	1	1	1	1	0.0141065830721003	1	0.1669341894061	1	1	0	0.358085808580858	1	1	1	1	0	1	0.993670886075949	0	0.372611464968153	0.0127388535031847	1	1	1	1	0	0.014218009478673	1	0.733333333333333	0	1
324	0	0	0	0	0	0	0	0	1	0.615625	0.995098039215686	1	0	0.4640625	0.231766612641815	1	1	0	0	0	0	0	0.990536277602524	0	0.845906902086677	0	0	1	0.626446280991735	0	0	0	0	1	0	0.004739336492891	1	0.622186495176849	0.993569131832797	0	0	0	0	1	0.993640699523052	0	0.260530421216849	1	0
325	1	1	1	1	1	1	1	1	0	0.371428571428571	0.0153139356814701	0	1	0.534562211981567	0.771739130434783	0	0	1	1	1	1	1	0.0149476831091181	1	0.16820987654321	1	1	0	0.361198738170347	1	1	1	1	0	1	0.993836671802773	0	0.371559633027523	0.0137825421133231	1	1	1	1	0	0.0152439024390244	1	0.729770992366412	0	1
326	0.534591194968553	0.529320987654321	0.539781591263651	0.546296296296296	0.517241379310345	0.5248	0.525267993874426	0.524844720496894	0.464396284829721	0.837878787878788	0.483464566929134	0.468468468468468	0.526984126984127	0.996923076923077	0.477987421383648	0.456730769230769	0.469194312796209	0.525114155251142	0.521021021021021	0.531587057010786	0.52833078101072	0.530421216848674	0.493212669683258	0.519260400616333	0.620472440944882	0.533333333333333	0.522935779816514	0.459876543209877	0.832528180354267	0.537993920972644	0.524767801857585	0.528213166144201	0.51937984496124	0.461778471138846	0.533123028391167	0.537735849056604	0.480252764612954	0.849693251533742	0.482115085536547	0.511737089201878	0.521875	0.509433962264151	0.521276595744681	0.468509984639017	0.489984591679507	0.526881720430108	0.453703703703704	0.45933014354067	0.518053375196232
327	0	0	0	0	0	0	0	0	1	0.632872503840246	0.985804416403785	1	0	0.482866043613707	0.236760124610592	1	1	0	0	0	0	0	0.984639016897081	0	0.838006230529595	0	0	1	0.646203554119548	0	0	0	0	1	0	0.0063391442155309	1	0.643962848297214	0.987361769352291	0	0	0	0	1	0.987616099071207	0	0.258805513016845	1	0
328	0	0	0	0	0	0	0	0	1	0.613876319758673	0.985981308411215	1	0	0.470588235294118	0.220657276995305	1	1	0	0	0	0	0	0.984615384615385	0	0.84044233807267	0	0	1	0.626794258373206	0	0	0	0	1	0	0.0031496062992126	1	0.617283950617284	0.986024844720497	0	0	0	0	1	0.986322188449848	0	0.251141552511416	1	0
329	1	1	1	1	1	1	1	1	0	0.388036809815951	0.0112359550561798	0	1	0.531684698608965	0.77007874015748	0	0	1	1	1	1	1	0.0138248847926267	1	0.15251572327044	1	1	0	0.37620578778135	1	1	1	1	0	1	0.996860282574568	0	0.3859375	0.0124804992199688	1	1	1	1	0	0.0124031007751938	1	0.746932515337423	0	1
330	0.914927768860353	0.910334346504559	0.914196567862715	0.916139240506329	0.904610492845787	0.908646003262643	0.920684292379471	0.912908242612753	0.0847457627118644	0.460949464012251	0.0981012658227848	0.0878274268104777	0.909385113268608	0.6140625	0.846761453396525	0.0827922077922078	0.0898692810457516	0.910094637223975	0.915022761760243	0.91875	0.90937019969278	0.917197452229299	0.104454685099846	0.906870229007634	0.247261345852895	0.910685805422648	0.913312693498452	0.0941915227629513	0.466346153846154	0.917057902973396	0.906103286384977	0.916535433070866	0.916666666666667	0.088	0.915873015873016	0.903328050713154	0.0869565217391304	0.474097331240188	0.101587301587302	0.905511811023622	0.910216718266254	0.900466562986003	0.903726708074534	0.0846153846153846	0.101246105919003	0.923547400611621	0.824961948249619	0.0792880258899676	0.918238993710692
331	0.919175911251981	0.916167664670659	0.918711656441718	0.919753086419753	0.907378335949764	0.909810126582278	0.9265625	0.91820987654321	0.0796324655436447	0.457957957957958	0.0956112852664577	0.081447963800905	0.9216	0.631172839506173	0.833073322932917	0.0755627009646302	0.0884244372990354	0.90894819466248	0.918674698795181	0.922118380062305	0.914634146341463	0.924031007751938	0.0984615384615385	0.908814589665654	0.259720062208398	0.914149443561208	0.916540212443096	0.0917431192660551	0.456730769230769	0.916666666666667	0.913713405238829	0.91588785046729	0.923076923076923	0.0833333333333333	0.919047619047619	0.907523510971787	0.0818619582664527	0.466153846153846	0.0970266040688576	0.912037037037037	0.909937888198758	0.90527950310559	0.904545454545455	0.0783410138248848	0.0980091883614089	0.925531914893617	0.816666666666667	0.0726978998384491	0.922118380062305
332	1	1	1	1	1	1	1	1	0	0.377916018662519	0.0158982511923688	0	1	0.540157480314961	0.76038338658147	0	0	1	1	1	1	1	0.0158227848101266	1	0.169657422512235	1	1	0	0.369281045751634	1	1	1	1	0	1	0.993589743589744	0	0.382165605095541	0.012987012987013	1	1	1	1	0	0.0141287284144427	1	0.73469387755102	0	1
333	0	0	0	0	0	0	0	0	1	0.636641221374046	0.989113530326594	1	0	0.483231707317073	0.235569422776911	1	1	0	0	0	0	0	0.990909090909091	0	0.843653250773994	0	0	1	0.648089171974522	0	0	0	0	1	0	0.0046656298600311	1	0.635384615384615	0.990683229813665	0	0	0	0	1	0.98937784522003	0	0.265957446808511	1	0
334	1	1	1	1	1	1	1	1	0	0.381538461538462	0.0128	0	1	0.532407407407407	0.77567140600316	0	0	1	1	1	1	1	0.0122699386503067	1	0.155763239875389	1	1	0	0.37459807073955	1	1	1	1	0	1	0.995268138801262	0	0.384136858475894	0.0125195618153365	1	1	1	1	0	0.0125984251968504	1	0.745341614906832	0	1
335	1	1	1	1	1	1	1	1	0	0.369631901840491	0.00956937799043062	0	1	0.5296875	0.765650080256822	0	0	1	1	1	1	1	0.009375	1	0.164536741214058	1	1	0	0.359016393442623	1	1	1	1	0	1	0.993650793650794	0	0.368827160493827	0.0096	1	1	1	1	0	0.00928792569659443	1	0.729770992366412	0	1
336	0.00974025974025974	0.0078125	0.0111111111111111	0.0126984126984127	0.0113085621970921	0.0129449838187702	0.0078740157480315	0.0124804992199688	0.989028213166144	0.665123456790123	1	0.9875	0.0128824476650564	0.508580343213729	0.245253164556962	0.986970684039088	0.98858075040783	0.0126984126984127	0.00917431192660551	0.00961538461538462	0.00802568218298555	0.0129032258064516	0.992175273865415	0.00784929356357928	0.854132901134522	0.0127591706539075	0.009375	0.9875	0.669934640522876	0.00947867298578199	0.0124031007751938	0.0130081300813008	0.00789889415481832	0.990521327014218	0.0126182965299685	0.0194489465153971	0.988636363636364	0.655226209048362	1	0.00952380952380952	0.010989010989011	0.0111642743221691	0.0126182965299685	0.990595611285266	1	0.009375	0.278740157480315	0.986970684039088	0.0111821086261981
337	0	0	0	0	0	0	0	0	1	0.609230769230769	0.985413290113452	1	0	0.470866141732283	0.222222222222222	1	1	0	0	0	0	0	0.986003110419907	0	0.847376788553259	0	0	1	0.62258064516129	0	0	0	0	1	0	0.00317460317460317	1	0.625990491283677	0.987281399046105	0	0	0	0	1	0.987480438184664	0	0.249221183800623	1	0
338	1	1	1	1	1	1	1	1	0	0.358547655068079	0.0078125	0	1	0.514728682170543	0.763440860215054	0	0	1	1	1	1	1	0.00762195121951219	1	0.15968992248062	1	1	0	0.338141025641026	1	1	1	1	0	1	0.993740219092332	0	0.353677621283255	0.00775193798449612	1	1	1	1	0	0.00771604938271605	1	0.720364741641337	0	1
339	0	0	0	0	0	0	0	0	1	0.623893805309734	0.986425339366516	1	0	0.482654600301659	0.233486943164363	1	1	0	0	0	0	0	0.986404833836858	0	0.841628959276018	0	0	1	0.642857142857143	0	0	0	0	1	0	0.00458715596330275	1	0.633484162895928	0.987823439878234	0	0	0	0	1	0.986425339366516	0	0.263703703703704	1	0
340	1	1	1	1	1	1	1	1	0	0.380434782608696	0.0127591706539075	0	1	0.568503937007874	0.745283018867924	0	0	1	1	1	1	1	0.00788643533123028	1	0.200315457413249	1	1	0	0.372168284789644	1	1	1	1	0	1	1	0	0.375786163522013	0.0095389507154213	1	1	1	1	0	0.0110759493670886	1	0.726283048211509	0	1
341	1	1	1	1	1	1	1	1	0	0.374812593703148	0.0108191653786708	0	1	0.527439024390244	0.759433962264151	0	0	1	1	1	1	1	0.0119760479041916	1	0.168469860896445	1	1	0	0.362776025236593	1	1	1	1	0	1	0.996908809891808	0	0.370030581039755	0.0109546165884194	1	1	1	1	0	0.0107033639143731	1	0.731003039513678	0	1
342	1	1	1	1	1	1	1	1	0	0.380216383307573	0.0126984126984127	0	1	0.544585987261146	0.753993610223642	0	0	1	1	1	1	1	0.010989010989011	1	0.166666666666667	1	1	0	0.358890701468189	1	1	1	1	0	1	0.995222929936306	0	0.374803149606299	0.00793650793650794	1	1	1	1	0	0.0110236220472441	1	0.721617418351477	0	1
343	0	0	0	0	0	0	0	0	1	0.630368098159509	0.984076433121019	1	0	0.477449455676516	0.248803827751196	1	1	0	0	0	0	0	0.984544049459042	0	0.83125	0	0	1	0.646496815286624	0	0	0	0	1	0	0.00316455696202532	1	0.6390625	0.985623003194888	0	0	0	0	1	0.984496124031008	0	0.263888888888889	1	0
344	1	1	1	1	1	1	1	1	0	0.387537993920973	0.0124223602484472	0	1	0.540958268933539	0.769828926905132	0	0	1	1	1	1	1	0.0170278637770898	1	0.158059467918623	1	1	0	0.373590982286634	1	1	1	1	0	1	0.993680884676145	0	0.378294573643411	0.0126182965299685	1	1	1	1	0	0.0122699386503067	1	0.748456790123457	0	1
345	1	1	1	1	1	1	1	1	0	0.385779122541604	0.0111111111111111	0	1	0.531152647975078	0.7640625	0	0	1	1	1	1	1	0.0138248847926267	1	0.161949685534591	1	1	0	0.37378640776699	1	1	1	1	0	1	0.993640699523052	0	0.381026438569207	0.0110410094637224	1	1	1	1	0	0.0108695652173913	1	0.731066460587326	0	1
346	0	0	0	0	0	0	0	0	1	0.613707165109034	0.984	1	0	0.466129032258065	0.222772277227723	1	1	0	0	0	0	0	0.984177215189873	0	0.85048231511254	0	0	1	0.624584717607973	0	0	0	0	1	0	0.00650406504065041	1	0.619426751592357	0.985436893203884	0	0	0	0	1	0.984076433121019	0	0.252818035426731	1	0
347	1	1	1	1	1	1	1	1	0	0.37173579109063	0.0124804992199688	0	1	0.513178294573643	0.775	0	0	1	1	1	1	1	0.0153846153846154	1	0.146031746031746	1	1	0	0.3648	1	1	1	1	0	1	0.993710691823899	0	0.367283950617284	0.0110759493670886	1	1	1	1	0	0.0122887864823349	1	0.747692307692308	0	1
348	1	1	1	1	1	1	1	1	0	0.383411580594679	0.0130718954248366	0	1	0.540584415584416	0.769357495881384	0	0	1	1	1	1	1	0.0141509433962264	1	0.168026101141925	1	1	0	0.367174280879865	1	1	1	1	0	1	0.995073891625616	0	0.380032206119163	0.0116086235489221	1	1	1	1	0	0.0129032258064516	1	0.734299516908213	0	1
349	1	1	1	1	1	1	1	1	0	0.372932330827068	0.0139103554868624	0	1	0.525525525525526	0.777429467084639	0	0	1	1	1	1	1	0.0151285930408472	1	0.156832298136646	1	1	0	0.366614664586583	1	1	1	1	0	1	0.993808049535604	0	0.378995433789954	0.0109546165884194	1	1	1	1	0	0.0123076923076923	1	0.737654320987654	0	1
350	1	1	1	1	1	1	1	1	0	0.357698289269051	0.0144230769230769	0	1	0.508634222919937	0.762820512820513	0	0	1	1	1	1	1	0.0125391849529781	1	0.163779527559055	1	1	0	0.341059602649007	1	1	1	1	0	1	0.996779388083736	0	0.363779527559055	0.012924071082391	1	1	1	1	0	0.0143540669856459	1	0.734597156398104	0	1
351	0.00974025974025974	0.0105740181268882	0.014218009478673	0.014308426073132	0.0128205128205128	0.0114754098360656	0.00941915227629513	0.0141509433962264	0.987381703470032	0.642526964560863	0.998405103668262	0.984544049459042	0.0146579804560261	0.488924050632911	0.261980830670927	0.985645933014354	0.98705501618123	0.0142857142857143	0.0106544901065449	0.0109375	0.00946372239747634	0.0141065830721003	0.995290423861852	0.0061633281972265	0.85781990521327	0.0144927536231884	0.0109034267912773	0.9875	0.653721682847896	0.0125786163522013	0.015625	0.0128205128205128	0.00786163522012579	0.99025974025974	0.00949367088607595	0.0175438596491228	0.988888888888889	0.638668779714738	0.998410174880763	0.0125786163522013	0.0126782884310618	0.0126782884310618	0.015552099533437	0.9875	0.998447204968944	0.0138888888888889	0.283489096573209	0.988524590163934	0.0125984251968504
352	1	1	1	1	1	1	1	1	0	0.360239162929746	0.00933125972006221	0	1	0.513056835637481	0.761682242990654	0	0	1	1	1	1	1	0.0134529147982063	1	0.157076205287714	1	1	0	0.35031847133758	1	1	1	1	0	1	0.993769470404984	0	0.358461538461538	0.00625	1	1	1	1	0	0.00769230769230769	1	0.731003039513678	0	1
353	0	0	0	0	0	0	0	0	1	0.6328125	0.988817891373802	1	0	0.468354430379747	0.243156199677939	1	1	0	0	0	0	0	0.984301412872841	0	0.833870967741935	0	0	1	0.646666666666667	0	0	0	0	1	0	0.00636942675159236	1	0.635792778649921	0.9888	0	0	0	0	1	0.988958990536278	0	0.275862068965517	1	0
354	1	1	1	1	1	1	1	1	0	0.381381381381381	0.0124804992199688	0	1	0.536434108527132	0.766355140186916	0	0	1	1	1	1	1	0.013719512195122	1	0.16796267496112	1	1	0	0.363924050632911	1	1	1	1	0	1	0.995305164319249	0	0.375384615384615	0.0126182965299685	1	1	1	1	0	0.0123647604327666	1	0.734351145038168	0	1
355	1	1	1	1	1	1	1	1	0	0.358778625954198	0.0062992125984252	0	1	0.524922118380062	0.757861635220126	0	0	1	1	1	1	1	0.0108527131782946	1	0.159810126582278	1	1	0	0.346153846153846	1	1	1	1	0	1	0.993700787401575	0	0.360123647604328	0.0062402496099844	1	1	1	1	0	0.00782472613458529	1	0.727692307692308	0	1
356	1	1	1	1	1	1	1	1	0	0.375191424196018	0.0124223602484472	0	1	0.537867078825348	0.766561514195584	0	0	1	1	1	1	1	0.0107361963190184	1	0.160377358490566	1	1	0	0.361426256077796	1	1	1	1	0	1	0.993650793650794	0	0.372699386503067	0.0111111111111111	1	1	1	1	0	0.0107033639143731	1	0.731481481481482	0	1
357	0	0	0	0	0	0	0	0	1	0.626888217522659	0.989045383411581	1	0	0.477657935285054	0.239811912225705	1	1	0	0	0	0	0	0.984871406959153	0	0.830218068535826	0	0	1	0.642172523961661	0	0	0	0	1	0	0.00309597523219814	1	0.631498470948012	0.989028213166144	0	0	0	0	1	0.989180834621329	0	0.264840182648402	1	0
358	1	1	1	1	1	1	1	1	0	0.365591397849462	0.0125	0	1	0.526148969889065	0.755980861244019	0	0	1	1	1	1	1	0.0138888888888889	1	0.162717219589258	1	1	0	0.345394736842105	1	1	1	1	0	1	0.995222929936306	0	0.366929133858268	0.00955414012738853	1	1	1	1	0	0.0109375	1	0.727699530516432	0	1
359	1	1	1	1	1	1	1	1	0	0.365243004418262	0.0151285930408472	0	1	0.522388059701492	0.753012048192771	0	0	1	1	1	1	1	0.0162962962962963	1	0.169954476479514	1	1	0	0.351014040561622	1	1	1	1	0	1	0.995468277945619	0	0.364188163884674	0.0120663650075415	1	1	1	1	0	0.0149700598802395	1	0.732835820895522	0	1
360	0	0	0	0	0	0	0	0	1	0.627871362940276	0.988871224165342	1	0	0.46551724137931	0.244865718799368	1	1	0	0	0	0	0	0.987281399046105	0	0.822294022617124	0	0	1	0.649093904448105	0	0	0	0	1	0	0.00641025641025641	1	0.6390625	0.990476190476191	0	0	0	0	1	0.988958990536278	0	0.274603174603175	1	0
361	1	1	1	1	1	1	1	1	0	0.364599092284418	0.012326656394453	0	1	0.520361990950226	0.760802469135803	0	0	1	1	1	1	1	0.0136363636363636	1	0.171156893819334	1	1	0	0.3392	1	1	1	1	0	1	0.993720565149137	0	0.356814701378254	0.00938967136150235	1	1	1	1	0	0.0121396054628225	1	0.726153846153846	0	1
362	0.9171875	0.911987860394537	0.922492401215805	0.911353032659409	0.907232704402516	0.914239482200647	0.923312883435583	0.918960244648318	0.0815384615384615	0.456883509833585	0.0993788819875776	0.0846153846153846	0.918495297805643	0.591263650546022	0.855345911949686	0.0817307692307692	0.0859872611464968	0.915902140672783	0.923076923076923	0.925349922239502	0.914596273291925	0.919175911251981	0.106153846153846	0.908256880733945	0.246913580246914	0.910094637223975	0.915254237288136	0.0917573872472784	0.443910256410256	0.917956656346749	0.907550077041603	0.9203125	0.916537867078825	0.0866141732283465	0.916139240506329	0.904761904761905	0.0812101910828025	0.456828885400314	0.0982839313572543	0.912307692307692	0.915151515151515	0.906832298136646	0.904024767801858	0.0786686838124055	0.102874432677761	0.926040061633282	0.838167938931298	0.0770465489566613	0.924764890282132
363	0	0	0	0	0	0	0	0	1	0.605304212168487	0.985553772070626	1	0	0.445880452342488	0.2336	1	1	0	0	0	0	0	0.984101748807631	0	0.834394904458599	0	0	1	0.619047619047619	0	0	0	0	1	0	0.00648298217179903	1	0.610845295055821	0.986906710310966	0	0	0	0	1	0.9859375	0	0.262910798122066	1	0
364	1	1	1	1	1	1	1	1	0	0.376506024096386	0.0124031007751938	0	1	0.517611026033691	0.773353751914242	0	0	1	1	1	1	1	0.0121765601217656	1	0.155384615384615	1	1	0	0.361022364217252	1	1	1	1	0	1	0.993788819875776	0	0.365591397849462	0.0109034267912773	1	1	1	1	0	0.0123076923076923	1	0.745038167938931	0	1
365	1	1	1	1	1	1	1	1	0	0.376947040498442	0.0110935023771791	0	1	0.522222222222222	0.779552715654952	0	0	1	1	1	1	1	0.0141732283464567	1	0.159677419354839	1	1	0	0.369458128078818	1	1	1	1	0	1	0.995161290322581	0	0.358255451713396	0.00956937799043062	1	1	1	1	0	0.0111464968152866	1	0.753488372093023	0	1
366	1	1	1	1	1	1	1	1	0	0.371601208459215	0.0140625	0	1	0.530046224961479	0.769110764430577	0	0	1	1	1	1	1	0.0151515151515152	1	0.161189358372457	1	1	0	0.368248772504092	1	1	1	1	0	1	0.993630573248408	0	0.361963190184049	0.0141065830721003	1	1	1	1	0	0.0138461538461538	1	0.737878787878788	0	1
367	1	1	1	1	1	1	1	1	0	0.37984496124031	0.0128	0	1	0.525121555915721	0.774557165861514	0	0	1	1	1	1	1	0.0127186009538951	1	0.158730158730159	1	1	0	0.363636363636364	1	1	1	1	0	1	0.993569131832797	0	0.377388535031847	0.00972447325769854	1	1	1	1	0	0.0126582278481013	1	0.742088607594937	0	1
368	1	1	1	1	1	1	1	1	0	0.390243902439024	0.0124031007751938	0	1	0.540752351097179	0.769953051643192	0	0	1	1	1	1	1	0.013719512195122	1	0.163833075734158	1	1	0	0.37152209492635	1	1	1	1	0	1	0.995245641838352	0	0.385335413416537	0.0108024691358025	1	1	1	1	0	0.0123076923076923	1	0.737248840803709	0	1
369	1	1	1	1	1	1	1	1	0	0.396875	0.0143312101910828	0	1	0.545454545454545	0.783783783783784	0	0	1	1	1	1	1	0.0141065830721003	1	0.16	1	1	0	0.377235772357724	1	1	1	1	0	1	0.99512987012987	0	0.395866454689984	0.0128	1	1	1	1	0	0.014218009478673	1	0.750392464678179	0	1
370	1	1	1	1	1	1	1	1	0	0.363636363636364	0.00964630225080386	0	1	0.531400966183575	0.7552	0	0	1	1	1	1	1	0.0142857142857143	1	0.177033492822967	1	1	0	0.350328947368421	1	1	1	1	0	1	0.996753246753247	0	0.347133757961783	0.0111287758346582	1	1	1	1	0	0.0111287758346582	1	0.7232	0	1
371	0	0	0	0	0	0	0	0	1	0.630602782071097	0.987321711568938	1	0	0.487301587301587	0.234920634920635	1	1	0	0	0	0	0	0.987441130298273	0	0.8416	0	0	1	0.636807817589576	0	0	0	0	1	0	0.00479233226837061	1	0.625592417061611	0.988871224165342	0	0	0	0	1	0.987519500780031	0	0.266666666666667	1	0
372	0	0	0	0	0	0	0	0	1	0.612557427258805	0.987460815047022	1	0	0.462145110410095	0.23186119873817	1	1	0	0	0	0	0	0.984520123839009	0	0.839486356340289	0	0	1	0.632013201320132	0	0	0	0	1	0	0.00642054574638844	1	0.61875	0.987179487179487	0	0	0	0	1	0.98755832037325	0	0.264475743348983	1	0
373	1	1	1	1	1	1	1	1	0	0.367441860465116	0.012779552715655	0	1	0.522012578616352	0.772151898734177	0	0	1	1	1	1	1	0.00933125972006221	1	0.166666666666667	1	1	0	0.350081037277148	1	1	1	1	0	1	0.993569131832797	0	0.362776025236593	0.0095389507154213	1	1	1	1	0	0.0110410094637224	1	0.74294670846395	0	1
374	0	0	0	0	0	0	0	0	1	0.61144578313253	0.985826771653543	1	0	0.460365853658537	0.243034055727554	1	1	0	0	0	0	0	0.984615384615385	0	0.8328125	0	0	1	0.631832797427653	0	0	0	0	1	0	0.0062111801242236	1	0.626356589147287	0.987577639751553	0	0	0	0	1	0.98613251155624	0	0.272307692307692	1	0
375	1	1	1	1	1	1	1	1	0	0.379256965944272	0.0111287758346582	0	1	0.53448275862069	0.754901960784314	0	0	1	1	1	1	1	0.0109034267912773	1	0.17219589257504	1	1	0	0.352649006622517	1	1	1	1	0	1	0.995192307692308	0	0.373817034700315	0.00802568218298555	1	1	1	1	0	0.0110236220472441	1	0.724842767295597	0	1
376	1	1	1	1	1	1	1	1	0	0.366826156299841	0.00819672131147541	0	1	0.554294975688817	0.745033112582781	0	0	1	1	1	1	1	0.0113636363636364	1	0.188118811881188	1	1	0	0.357983193277311	1	1	1	1	0	1	0.993333333333333	0	0.370309951060359	0.0116279069767442	1	1	1	1	0	0.00993377483443709	1	0.716612377850163	0	1
377	1	1	1	1	1	1	1	1	0	0.373676248108926	0.0138888888888889	0	1	0.531393568147014	0.767080745341615	0	0	1	1	1	1	1	0.0136363636363636	1	0.165898617511521	1	1	0	0.359424920127796	1	1	1	1	0	1	0.99375	0	0.375951293759513	0.0123839009287926	1	1	1	1	0	0.0151285930408472	1	0.736363636363636	0	1
378	1	1	1	1	1	1	1	1	0	0.39375	0.00950871632329636	0	1	0.5328	0.7664	0	0	1	1	1	1	1	0.0109375	1	0.145367412140575	1	1	0	0.374172185430464	1	1	1	1	0	1	0.993558776167472	0	0.384737678855326	0.00798722044728434	1	1	1	1	0	0.00789889415481832	1	0.737089201877934	0	1
379	0	0	0	0	0	0	0	0	1	0.551359516616314	0.996879875195008	1	0	0.436251920122888	0.215267175572519	1	1	0	0	0	0	0	0.992424242424242	0	0.861801242236025	0	0	1	0.5696	0	0	0	0	1	0	0.00459418070444104	1	0.582689335394127	0.996899224806202	0	0	0	0	1	0.996946564885496	0	0.229832572298326	1	0
380	1	1	1	1	1	1	1	1	0	0.354294478527607	0.0139103554868624	0	1	0.517829457364341	0.751181102362205	0	0	1	1	1	1	1	0.0137825421133231	1	0.166153846153846	1	1	0	0.344	1	1	1	1	0	1	0.995297805642633	0	0.350769230769231	0.014218009478673	1	1	1	1	0	0.0153846153846154	1	0.733333333333333	0	1
381	1	1	1	1	1	1	1	1	0	0.371851851851852	0.0106870229007634	0	1	0.522003034901366	0.77526395173454	0	0	1	1	1	1	1	0.0118694362017804	1	0.156773211567732	1	1	0	0.36734693877551	1	1	1	1	0	1	0.993817619783617	0	0.360482654600302	0.0060882800608828	1	1	1	1	0	0.00894187779433681	1	0.748502994011976	0	1
382	1	1	1	1	1	1	1	1	0	0.382581648522551	0.014308426073132	0	1	0.54281098546042	0.772435897435897	0	0	1	1	1	1	1	0.0141955835962145	1	0.169105691056911	1	1	0	0.375	1	1	1	1	0	1	0.995153473344103	0	0.37799043062201	0.0145631067961165	1	1	1	1	0	0.0159235668789809	1	0.7453125	0	1
383	1	1	1	1	1	1	1	1	0	0.387291981845688	0.0107361963190184	0	1	0.538109756097561	0.759571209800919	0	0	1	1	1	1	1	0.0136570561456753	1	0.160493827160494	1	1	0	0.36984126984127	1	1	1	1	0	1	0.995363214837713	0	0.377845220030349	0.0093603744149766	1	1	1	1	0	0.0106870229007634	1	0.732223903177005	0	1
384	0	0	0	0	0	0	0	0	1	0.618834080717489	0.989247311827957	1	0	0.454404945904173	0.23374613003096	1	1	0	0	0	0	0	0.989393939393939	0	0.833841463414634	0	0	1	0.631496062992126	0	0	0	0	1	0	0.00310077519379845	1	0.622874806800618	0.990625	0	0	0	0	1	0.989312977099237	0	0.261724659606657	1	0
385	1	1	1	1	1	1	1	1	0	0.365527488855869	0.0154559505409583	0	1	0.513097072419106	0.769230769230769	0	0	1	1	1	1	1	0.0136157337367625	1	0.156832298136646	1	1	0	0.36	1	1	1	1	0	1	0.993769470404984	0	0.36322188449848	0.0141287284144427	1	1	1	1	0	0.0152671755725191	1	0.74079754601227	0	1
386	1	1	1	1	1	1	1	1	0	0.387815750371471	0.0154559505409583	0	1	0.545176110260337	0.763358778625954	0	0	1	1	1	1	1	0.0151515151515152	1	0.166153846153846	1	1	0	0.366771159874608	1	1	1	1	0	1	0.996879875195008	0	0.385321100917431	0.0139103554868624	1	1	1	1	0	0.0151515151515152	1	0.742081447963801	0	1
387	1	1	1	1	1	1	1	1	0	0.384976525821596	0.00978792822185971	0	1	0.52258064516129	0.782324058919804	0	0	1	1	1	1	1	0.009375	1	0.152845528455285	1	1	0	0.372322899505766	1	1	1	1	0	1	0.993431855500821	0	0.375594294770206	0.0113268608414239	1	1	1	1	0	0.0111821086261981	1	0.753164556962025	0	1
388	0	0	0	0	0	0	0	0	1	0.622356495468278	0.984447900466563	1	0	0.470137825421133	0.241860465116279	1	1	0	0	0	0	0	0.983383685800604	0	0.826687116564417	0	0	1	0.639109697933227	0	0	0	0	1	0	0.00461538461538462	1	0.62962962962963	0.986046511627907	0	0	0	0	1	0.984709480122324	0	0.268702290076336	1	0
389	1	1	1	1	1	1	1	1	0	0.354391371340524	0.0142630744849445	0	1	0.51510333863275	0.757911392405063	0	0	1	1	1	1	1	0.0141065830721003	1	0.168810289389068	1	1	0	0.337704918032787	1	1	1	1	0	1	0.995215311004785	0	0.357594936708861	0.0144694533762058	1	1	1	1	0	0.0142405063291139	1	0.721003134796238	0	1
390	1	1	1	1	1	1	1	1	0	0.38145896656535	0.0140405616224649	0	1	0.531152647975078	0.748815165876777	0	0	1	1	1	1	1	0.0168453292496172	1	0.172684458398744	1	1	0	0.3616	1	1	1	1	0	1	0.993769470404984	0	0.37173579109063	0.013953488372093	1	1	1	1	0	0.0136570561456753	1	0.715596330275229	0	1
391	0.00943396226415094	0.00606980273141123	0.00769230769230769	0.00925925925925926	0.00772797527047913	0.00793650793650794	0.00765696784073507	0.00928792569659443	0.990811638591118	0.645015105740181	1	0.990853658536585	0.00938967136150235	0.496941896024465	0.247663551401869	0.990566037735849	0.990580847723705	0.00773993808049536	0.00744047619047619	0.0076103500761035	0.00763358778625954	0.00921658986175115	0.994029850746269	0.00601503759398496	0.848392036753446	0.00950871632329636	0.00600600600600601	0.992424242424242	0.656500802568218	0.00613496932515337	0.00921658986175115	0.00923076923076923	0.00615384615384615	0.993730407523511	0.00930232558139535	0.0169230769230769	0.9921875	0.652373660030628	0.998480243161094	0.00763358778625954	0.0060882800608828	0.00930232558139535	0.00902255639097744	0.992435703479576	1	0.0060790273556231	0.277526395173454	0.990521327014218	0.00925925925925926
392	1	1	1	1	1	1	1	1	0	0.367378048780488	0.0126382306477093	0	1	0.5265625	0.767515923566879	0	0	1	1	1	1	1	0.0136570561456753	1	0.158218125960061	1	1	0	0.3504	1	1	1	1	0	1	0.993690851735016	0	0.374213836477987	0.0095389507154213	1	1	1	1	0	0.0125391849529781	1	0.732115677321157	0	1
393	1	1	1	1	1	1	1	1	0	0.376854599406528	0.0154559505409583	0	1	0.525190839694657	0.761904761904762	0	0	1	1	1	1	1	0.0135746606334842	1	0.159264931087289	1	1	0	0.359424920127796	1	1	1	1	0	1	0.995319812792512	0	0.370090634441088	0.0122887864823349	1	1	1	1	0	0.0134529147982063	1	0.737951807228916	0	1
394	1	1	1	1	1	1	1	1	0	0.377073906485671	0.0139318885448916	0	1	0.522550544323484	0.762422360248447	0	0	1	1	1	1	1	0.013677811550152	1	0.162327718223583	1	1	0	0.363489499192246	1	1	1	1	0	1	0.995391705069124	0	0.358695652173913	0.0124416796267496	1	1	1	1	0	0.0136363636363636	1	0.731117824773414	0	1
395	1	1	1	1	1	1	1	1	0	0.371695178849145	0.0145161290322581	0	1	0.528861154446178	0.760765550239234	0	0	1	1	1	1	1	0.0126382306477093	1	0.166666666666667	1	1	0	0.363489499192246	1	1	1	1	0	1	0.993620414673046	0	0.363779527559055	0.0128	1	1	1	1	0	0.0140625	1	0.724299065420561	0	1
396	0.779771615008157	0.778309409888357	0.782884310618067	0.784219001610306	0.773983739837398	0.773553719008264	0.788368336025848	0.780063291139241	0.200320512820513	0.5828125	0.2256	0.220820189274448	0.794830371567044	0.472353870458136	0.993589743589744	0.205930807248764	0.229508196721311	0.782958199356913	0.787461773700306	0.785488958990536	0.78525641025641	0.789644012944984	0.244131455399061	0.773015873015873	0.1	0.771065182829889	0.776744186046512	0.231139646869984	0.590604026845638	0.778135048231511	0.7703125	0.774244833068362	0.790143084260731	0.231766612641815	0.769726247987118	0.780844155844156	0.212662337662338	0.585826771653543	0.233118971061093	0.78806907378336	0.77373417721519	0.775974025974026	0.762204724409449	0.218700475435816	0.240887480190174	0.78391167192429	0.971875	0.211666666666667	0.786163522012579
397	0	0	0	0	0	0	0	0	1	0.636363636363636	0.987711213517665	1	0	0.477272727272727	0.238461538461538	1	1	0	0	0	0	0	0.98644578313253	0	0.834355828220859	0	0	1	0.66031746031746	0	0	0	0	1	0	0.00617283950617284	1	0.645801526717557	0.990726429675425	0	0	0	0	1	0.989409984871407	0	0.276595744680851	1	0
398	0	0	0	0	0	0	0	0	1	0.621538461538461	0.985553772070626	1	0	0.466458658346334	0.232227488151659	1	1	0	0	0	0	0	0.985849056603774	0	0.835164835164835	0	0	1	0.634146341463415	0	0	0	0	1	0	0.00482315112540193	1	0.626182965299685	0.987240829346092	0	0	0	0	1	0.98613251155624	0	0.262830482115086	1	0
399	1	1	1	1	1	1	1	1	0	0.372519083969466	0.0094488188976378	0	1	0.514728682170543	0.768503937007874	0	0	1	1	1	1	1	0.00923076923076923	1	0.150078988941548	1	1	0	0.357259380097879	1	1	1	1	0	1	0.993589743589744	0	0.357030015797788	0.00938967136150235	1	1	1	1	0	0.0107858243451464	1	0.740916271721959	0	1
400	0	0	0	0	0	0	0	0	1	0.636645962732919	0.98876404494382	1	0	0.482428115015974	0.242424242424242	1	1	0	0	0	0	0	0.985714285714286	0	0.824390243902439	0	0	1	0.654424040066778	0	0	0	0	1	0	0.00324675324675325	1	0.637931034482759	0.988599348534202	0	0	0	0	1	0.9875	0	0.266666666666667	1	0
401	0	0	0	0	0	0	0	0	1	0.625570776255708	0.987460815047022	1	0	0.491577335375191	0.237341772151899	1	1	0	0	0	0	0	0.98613251155624	0	0.842349304482226	0	0	1	0.646774193548387	0	0	0	0	1	0	0.00478468899521531	1	0.6453125	0.990521327014218	0	0	0	0	1	0.987730061349693	0	0.258164852255054	1	0
402	0.391575663026521	0.400602409638554	0.402124430955994	0.406676783004552	0.393188854489164	0.38871473354232	0.394495412844037	0.375951293759513	0.596385542168675	0.974739970282318	0.619414483821264	0.606606606606607	0.3953125	0.869767441860465	0.625585023400936	0.582417582417582	0.611374407582938	0.393568147013783	0.391369047619048	0.388379204892966	0.407012195121951	0.394171779141104	0.627067669172932	0.391830559757943	0.464285714285714	0.394321766561514	0.390207715133531	0.604037267080745	0.981102362204724	0.393343419062027	0.382716049382716	0.391304347826087	0.388973966309342	0.609302325581395	0.395348837209302	0.41185647425897	0.607198748043818	0.987596899224806	0.626153846153846	0.384969325153374	0.382262996941896	0.38785046728972	0.394578313253012	0.610942249240122	0.629179331306991	0.379671150971599	0.585218702865762	0.60828025477707	0.387596899224806
403	1	1	1	1	1	1	1	1	0	0.378254211332312	0.0110759493670886	0	1	0.524409448818898	0.767660910518053	0	0	1	1	1	1	1	0.0108864696734059	1	0.154213036565978	1	1	0	0.364238410596026	1	1	1	1	0	1	0.996810207336523	0	0.378930817610063	0.00938967136150235	1	1	1	1	0	0.00943396226415094	1	0.74375	0	1
404	0	0	0	0	0	0	0	0	1	0.642526964560863	0.995260663507109	1	0	0.474842767295597	0.248025276461295	1	1	0	0	0	0	0	0.992343032159265	0	0.847133757961783	0	0	1	0.657894736842105	0	0	0	0	1	0	0.00634920634920635	1	0.634108527131783	0.995253164556962	0	0	0	0	1	0.996875	0	0.275384615384615	1	0
405	1	1	1	1	1	1	1	1	0	0.371775417298938	0.0141065830721003	0	1	0.523956723338485	0.750390015600624	0	0	1	1	1	1	1	0.0169491525423729	1	0.169517884914463	1	1	0	0.356687898089172	1	1	1	1	0	1	0.9953125	0	0.361963190184049	0.0141065830721003	1	1	1	1	0	0.013677811550152	1	0.722983257229833	0	1
406	0.288372093023256	0.292974588938714	0.284403669724771	0.289514866979656	0.284615384615385	0.27373417721519	0.264437689969605	0.272588055130168	0.708649468892261	0.929640718562874	0.73208722741433	0.717522658610272	0.290423861852433	0.761467889908257	0.533127889060092	0.69701726844584	0.725155279503106	0.286821705426357	0.283382789317507	0.270642201834862	0.290076335877863	0.286604361370716	0.728787878787879	0.28	0.564142194744977	0.287267080745342	0.278860569715142	0.722054380664653	0.928343949044586	0.277349768875193	0.268996960486322	0.279816513761468	0.277862595419847	0.7234375	0.273972602739726	0.299050632911392	0.72386895475819	0.912576687116564	0.743390357698289	0.272590361445783	0.281345565749235	0.274961597542243	0.274626865671642	0.712556732223903	0.74051593323217	0.275757575757576	0.544764795144158	0.72	0.280245022970904
407	1	1	1	1	1	1	1	1	0	0.386748844375963	0.0126984126984127	0	1	0.527386541471048	0.774143302180685	0	0	1	1	1	1	1	0.0152439024390244	1	0.15955766192733	1	1	0	0.368078175895765	1	1	1	1	0	1	0.995290423861852	0	0.374608150470219	0.0109204368174727	1	1	1	1	0	0.0122887864823349	1	0.737984496124031	0	1
408	0.367909238249595	0.362519201228879	0.369327073552426	0.3776	0.362204724409449	0.346839546191248	0.35303265940902	0.34748427672956	0.624610591900312	0.993788819875776	0.650641025641026	0.638167938931298	0.373182552504039	0.834375	0.597774244833068	0.6128	0.640983606557377	0.361635220125786	0.362670713201821	0.351910828025478	0.372239747634069	0.369085173501577	0.661442006269592	0.361370716510903	0.495253164556962	0.350649350649351	0.35202492211838	0.640253565768621	0.995145631067961	0.3640625	0.347352024922118	0.364928909952607	0.35625	0.635220125786163	0.3552	0.376971608832808	0.633757961783439	0.977848101265823	0.666136724960254	0.356481481481481	0.346456692913386	0.35423197492163	0.351014040561622	0.646417445482866	0.655226209048362	0.355905511811024	0.607198748043818	0.637704918032787	0.362204724409449
409	1	1	1	1	1	1	1	1	0	0.375917767988253	0.0153609831029186	0	1	0.529862174578867	0.772865853658537	0	0	1	1	1	1	1	0.0148367952522255	1	0.159021406727829	1	1	0	0.360189573459716	1	1	1	1	0	1	0.995341614906832	0	0.374057315233786	0.013719512195122	1	1	1	1	0	0.0149700598802395	1	0.731927710843373	0	1
410	0	0	0	0	0	0	0	0	1	0.626865671641791	0.986342943854325	1	0	0.483231707317073	0.21580547112462	1	1	0	0	0	0	0	0.985052316890882	0	0.845092024539877	0	0	1	0.642289348171701	0	0	0	0	1	0	0.00460829493087558	1	0.634182908545727	0.989214175654854	0	0	0	0	1	0.988005997001499	0	0.258594917787743	1	0
411	0.972267536704731	0.972136222910217	0.96969696969697	0.974151857835218	0.977848101265823	0.97708674304419	0.973561430793157	0.973312401883831	0.02660406885759	0.410852713178295	0.0383386581469649	0.0246913580246914	0.977564102564103	0.500782472613459	0.752	0.0272873194221509	0.0195439739413681	0.974643423137876	0.975384615384615	0.969745222929936	0.978056426332288	0.974481658692185	0.0438184663536776	0.973520249221184	0.184542586750789	0.975450081833061	0.975	0.028391167192429	0.390082644628099	0.978056426332288	0.978056426332288	0.974643423137876	0.975232198142415	0.0256821829855538	0.969936708860759	0.969745222929936	0.0253565768621236	0.351937984496124	0.0408805031446541	0.981072555205047	0.976114649681529	0.976415094339623	0.97626582278481	0.0262751159196291	0.0420560747663551	0.976525821596244	0.761310452418097	0.0301507537688442	0.973270440251572
412	0.303571428571429	0.3	0.299363057324841	0.302507836990596	0.290996784565916	0.286415711947627	0.295133437990581	0.283255086071987	0.695583596214511	0.932098765432099	0.70253164556962	0.702127659574468	0.304	0.753577106518283	0.560821484992101	0.679032258064516	0.706645056726094	0.300469483568075	0.298937784522003	0.292834890965732	0.30564263322884	0.300476947535771	0.71689497716895	0.293291731669267	0.533333333333333	0.3008	0.292379471228616	0.714285714285714	0.929853181076672	0.304482225656878	0.291411042944785	0.2912	0.285493827160494	0.707936507936508	0.291139240506329	0.306709265175719	0.70926517571885	0.921259842519685	0.723004694835681	0.283464566929134	0.29375	0.290679304897314	0.298136645962733	0.706605222734255	0.721875	0.289719626168224	0.56055900621118	0.706362153344209	0.300623052959502
413	1	1	1	1	1	1	1	1	0	0.365558912386707	0.0107858243451464	0	1	0.516717325227964	0.763076923076923	0	0	1	1	1	1	1	0.0120481927710843	1	0.162246489859594	1	1	0	0.337579617834395	1	1	1	1	0	1	0.995283018867924	0	0.359877488514548	0.00930232558139535	1	1	1	1	0	0.00923076923076923	1	0.739788199697428	0	1
414	1	1	1	1	1	1	1	1	0	0.370597243491577	0.0125984251968504	0	1	0.5296875	0.769716088328076	0	0	1	1	1	1	1	0.0140405616224649	1	0.155905511811024	1	1	0	0.365415986949429	1	1	1	1	0	1	0.995253164556962	0	0.376582278481013	0.00947867298578199	1	1	1	1	0	0.0125391849529781	1	0.730650154798762	0	1
415	1	1	1	1	1	1	1	1	0	0.37904468412943	0.00805152979066022	0	1	0.513385826771654	0.792332268370607	0	0	1	1	1	1	1	0.0109375	1	0.141045958795563	1	1	0	0.364842454394693	1	1	1	1	0	1	0.993620414673046	0	0.380726698262243	0.00480769230769231	1	1	1	1	0	0.00625	1	0.754658385093168	0	1
416	1	1	1	1	1	1	1	1	0	0.388544891640867	0.0127591706539075	0	1	0.542130365659777	0.764423076923077	0	0	1	1	1	1	1	0.0124804992199688	1	0.164495114006515	1	1	0	0.370617696160267	1	1	1	1	0	1	0.99512987012987	0	0.382539682539683	0.0112540192926045	1	1	1	1	0	0.012924071082391	1	0.740566037735849	0	1
417	0	0	0	0	0	0	0	0	1	0.632776934749621	0.984177215189873	1	0	0.475590551181102	0.237341772151899	1	1	0	0	0	0	0	0.987635239567233	0	0.839427662957075	0	0	1	0.640322580645161	0	0	0	0	1	0	0.0047244094488189	1	0.623052959501558	0.987281399046105	0	0	0	0	1	0.985781990521327	0	0.267584097859327	1	0
418	1	1	1	1	1	1	1	1	0	0.370942812982998	0.0110935023771791	0	1	0.511075949367089	0.764705882352941	0	0	1	1	1	1	1	0.0124031007751938	1	0.156346749226006	1	1	0	0.355737704918033	1	1	1	1	0	1	0.993558776167472	0	0.373228346456693	0.0111464968152866	1	1	1	1	0	0.0122137404580153	1	0.733542319749216	0	1
419	0	0	0	0	0	0	0	0	1	0.601851851851852	0.984227129337539	1	0	0.4640625	0.227906976744186	1	1	0	0	0	0	0	0.98297213622291	0	0.8375	0	0	1	0.624203821656051	0	0	0	0	1	0	0.00476190476190476	1	0.616692426584235	0.985759493670886	0	0	0	0	1	0.984544049459042	0	0.258914728682171	1	0
420	0	0	0	0	0	0	0	0	1	0.608490566037736	0.9888	1	0	0.466876971608833	0.233704292527822	1	1	0	0	0	0	0	0.987654320987654	0	0.841017488076312	0	0	1	0.630114566284779	0	0	0	0	1	0	0.00323101777059774	1	0.622222222222222	0.991922455573506	0	0	0	0	1	0.990491283676704	0	0.252351097178683	1	0
421	1	1	1	1	1	1	1	1	0	0.373015873015873	0.0147058823529412	0	1	0.522653721682848	0.761750405186386	0	0	1	1	1	1	1	0.0144230769230769	1	0.162866449511401	1	1	0	0.370431893687708	1	1	1	1	0	1	0.995073891625616	0	0.376432078559738	0.0130505709624796	1	1	1	1	0	0.0145631067961165	1	0.739268680445151	0	1
422	1	1	1	1	1	1	1	1	0	0.375186846038864	0.00925925925925926	0	1	0.517557251908397	0.775193798449612	0	0	1	1	1	1	1	0.00764525993883792	1	0.150855365474339	1	1	0	0.361464968152866	1	1	1	1	0	1	0.996884735202492	0	0.370769230769231	0.0062992125984252	1	1	1	1	0	0.0075642965204236	1	0.737556561085973	0	1
423	1	1	1	1	1	1	1	1	0	0.363076923076923	0.0111642743221691	0	1	0.510869565217391	0.749206349206349	0	0	1	1	1	1	1	0.0124610591900312	1	0.170886075949367	1	1	0	0.338187702265372	1	1	1	1	0	1	0.993650793650794	0	0.342679127725857	0.0111821086261981	1	1	1	1	0	0.0110584518167457	1	0.731366459627329	0	1
424	0	0	0	0	0	0	0	0	1	0.610169491525424	0.987075928917609	1	0	0.452076677316294	0.23482428115016	1	1	0	0	0	0	0	0.985871271585557	0	0.840322580645161	0	0	1	0.618421052631579	0	0	0	0	1	0	0.00641025641025641	1	0.617784711388456	0.985623003194888	0	0	0	0	1	0.985714285714286	0	0.2625	1	0
425	1	1	1	1	1	1	1	1	0	0.363496932515337	0.0123839009287926	0	1	0.522480620155039	0.766561514195584	0	0	1	1	1	1	1	0.015527950310559	1	0.158307210031348	1	1	0	0.357371794871795	1	1	1	1	0	1	0.993690851735016	0	0.370769230769231	0.0112	1	1	1	1	0	0.0124416796267496	1	0.735294117647059	0	1
426	1	1	1	1	1	1	1	1	0	0.379527559055118	0.011437908496732	0	1	0.528830313014827	0.772802653399668	0	0	1	1	1	1	1	0.0127186009538951	1	0.163025210084034	1	1	0	0.37123745819398	1	1	1	1	0	1	0.993399339933993	0	0.367149758454106	0.00963081861958266	1	1	1	1	0	0.0112359550561798	1	0.742251223491028	0	1
427	1	1	1	1	1	1	1	1	0	0.36322869955157	0.00933125972006221	0	1	0.508474576271186	0.764615384615385	0	0	1	1	1	1	1	0.0107033639143731	1	0.157076205287714	1	1	0	0.346153846153846	1	1	1	1	0	1	0.995283018867924	0	0.36055469953775	0.0108359133126935	1	1	1	1	0	0.010752688172043	1	0.736923076923077	0	1
428	1	1	1	1	1	1	1	1	0	0.375748502994012	0.0122137404580153	0	1	0.539156626506024	0.756923076923077	0	0	1	1	1	1	1	0.0134932533733133	1	0.16969696969697	1	1	0	0.362068965517241	1	1	1	1	0	1	0.993808049535604	0	0.378419452887538	0.0122324159021407	1	1	1	1	0	0.0135746606334842	1	0.722727272727273	0	1
429	0	0	0	0	0	0	0	0	1	0.609794628751975	0.985576923076923	1	0	0.46742671009772	0.219512195121951	1	1	0	0	0	0	0	0.982758620689655	0	0.840255591054313	0	0	1	0.6214405360134	0	0	0	0	1	0	0.00486223662884927	1	0.611464968152866	0.988486842105263	0	0	0	0	1	0.985623003194888	0	0.246815286624204	1	0
430	1	1	1	1	1	1	1	1	0	0.387045813586098	0.0145161290322581	0	1	0.535211267605634	0.768740031897927	0	0	1	1	1	1	1	0.0141065830721003	1	0.163492063492063	1	1	0	0.370431893687708	1	1	1	1	0	1	0.993537964458804	0	0.374603174603175	0.0128205128205128	1	1	1	1	0	0.0142630744849445	1	0.728139904610493	0	1
431	0	0	0	0	0	0	0	0	1	0.612121212121212	0.987616099071207	1	0	0.466049382716049	0.231974921630094	1	1	0	0	0	0	0	0.987767584097859	0	0.843167701863354	0	0	1	0.629807692307692	0	0	0	0	1	0	0.00631911532385466	1	0.621165644171779	0.989164086687306	0	0	0	0	1	0.987692307692308	0	0.261398176291793	1	0
432	1	1	1	1	1	1	1	1	0	0.385885885885886	0.0139318885448916	0	1	0.534562211981567	0.755832037325039	0	0	1	1	1	1	1	0.0152671755725191	1	0.172043010752688	1	1	0	0.3616	1	1	1	1	0	1	0.993788819875776	0	0.372340425531915	0.0125391849529781	1	1	1	1	0	0.0138888888888889	1	0.720679012345679	0	1
433	1	1	1	1	1	1	1	1	0	0.373313343328336	0.0141732283464567	0	1	0.521276595744681	0.751159196290572	0	0	1	1	1	1	1	0.0150829562594268	1	0.172839506172839	1	1	0	0.353035143769968	1	1	1	1	0	1	0.995327102803738	0	0.365591397849462	0.0124804992199688	1	1	1	1	0	0.0136986301369863	1	0.737481031866464	0	1
434	1	1	1	1	1	1	1	1	0	0.383206106870229	0.0156494522691706	0	1	0.542768273716952	0.762422360248447	0	0	1	1	1	1	1	0.0152671755725191	1	0.170769230769231	1	1	0	0.361464968152866	1	1	1	1	0	1	0.9953125	0	0.380216383307573	0.0125786163522013	1	1	1	1	0	0.0154083204930663	1	0.729770992366412	0	1
435	1	1	1	1	1	1	1	1	0	0.374613003095975	0.0128205128205128	0	1	0.537096774193548	0.764890282131661	0	0	1	1	1	1	1	0.0140625	1	0.169902912621359	1	1	0	0.362889983579639	1	1	1	1	0	1	0.993640699523052	0	0.373040752351097	0.0111464968152866	1	1	1	1	0	0.0126182965299685	1	0.734059097978227	0	1
436	1	1	1	1	1	1	1	1	0	0.369532428355958	0.00778816199376947	0	1	0.536434108527132	0.757763975155279	0	0	1	1	1	1	1	0.0122887864823349	1	0.170542635658915	1	1	0	0.356466876971609	1	1	1	1	0	1	0.995283018867924	0	0.36687306501548	0.00764525993883792	1	1	1	1	0	0.00766871165644172	1	0.740458015267176	0	1
437	1	1	1	1	1	1	1	1	0	0.376701966717095	0.0110584518167457	0	1	0.53953488372093	0.769592476489028	0	0	1	1	1	1	1	0.014018691588785	1	0.165861513687601	1	1	0	0.370662460567823	1	1	1	1	0	1	0.9952	0	0.376766091051805	0.010989010989011	1	1	1	1	0	0.0108527131782946	1	0.741085271317829	0	1
438	1	1	1	1	1	1	1	1	0	0.389908256880734	0.0110759493670886	0	1	0.5296875	0.759170653907496	0	0	1	1	1	1	1	0.0154559505409583	1	0.170382165605096	1	1	0	0.372990353697749	1	1	1	1	0	1	0.996825396825397	0	0.370486656200942	0.00952380952380952	1	1	1	1	0	0.0107197549770291	1	0.73208722741433	0	1
439	1	1	1	1	1	1	1	1	0	0.377218934911243	0.0138461538461538	0	1	0.533333333333333	0.757668711656442	0	0	1	1	1	1	1	0.0136157337367625	1	0.161240310077519	1	1	0	0.362916006339144	1	1	1	1	0	1	0.993700787401575	0	0.374429223744292	0.0107361963190184	1	1	1	1	0	0.0119581464872945	1	0.730941704035874	0	1
440	1	1	1	1	1	1	1	1	0	0.36979969183359	0.0127388535031847	0	1	0.5328125	0.761904761904762	0	0	1	1	1	1	1	0.0108359133126935	1	0.172684458398744	1	1	0	0.358208955223881	1	1	1	1	0	1	0.993700787401575	0	0.363494539781591	0.0111111111111111	1	1	1	1	0	0.0125786163522013	1	0.720062208398134	0	1
441	1	1	1	1	1	1	1	1	0	0.366616989567809	0.015220700152207	0	1	0.52623688155922	0.762996941896025	0	0	1	1	1	1	1	0.014903129657228	1	0.1671826625387	1	1	0	0.359621451104101	1	1	1	1	0	1	0.995461422087746	0	0.364188163884674	0.0121212121212121	1	1	1	1	0	0.0148809523809524	1	0.734328358208955	0	1
442	1	1	1	1	1	1	1	1	0	0.375	0.0138248847926267	0	1	0.532924961715161	0.757716049382716	0	0	1	1	1	1	1	0.0120663650075415	1	0.170542635658915	1	1	0	0.36650868878357	1	1	1	1	0	1	0.995341614906832	0	0.364741641337386	0.0122699386503067	1	1	1	1	0	0.0136157337367625	1	0.733637747336377	0	1
443	1	1	1	1	1	1	1	1	0	0.362252663622527	0.0125984251968504	0	1	0.536392405063291	0.756369426751592	0	0	1	1	1	1	1	0.0123456790123457	1	0.17246835443038	1	1	0	0.347967479674797	1	1	1	1	0	1	0.993680884676145	0	0.357927786499215	0.0110062893081761	1	1	1	1	0	0.0125195618153365	1	0.722049689440994	0	1
444	0	0	0	0	0	0	0	0	1	0.626934984520124	0.987281399046105	1	0	0.462992125984252	0.245557350565428	1	1	0	0	0	0	0	0.9890625	0	0.829617834394904	0	0	1	0.633116883116883	0	0	0	0	1	0	0.00483870967741936	1	0.629160063391442	0.988906497622821	0	0	0	0	1	0.985915492957746	0	0.270440251572327	1	0
445	1	1	1	1	1	1	1	1	0	0.371517027863777	0.0128205128205128	0	1	0.519872813990461	0.778501628664495	0	0	1	1	1	1	1	0.0126782884310618	1	0.159163987138264	1	1	0	0.362153344208809	1	1	1	1	0	1	0.993548387096774	0	0.36984126984127	0.0146579804560261	1	1	1	1	0	0.014308426073132	1	0.736677115987461	0	1
446	1	1	1	1	1	1	1	1	0	0.361408882082695	0.00791139240506329	0	1	0.5078125	0.763492063492063	0	0	1	1	1	1	1	0.0093167701863354	1	0.158653846153846	1	1	0	0.34789644012945	1	1	1	1	0	1	0.9953125	0	0.364485981308411	0.0078740157480315	1	1	1	1	0	0.00623052959501558	1	0.741486068111455	0	1
447	0	0	0	0	0	0	0	0	1	0.627871362940276	0.992	1	0	0.462875197472354	0.247208931419458	1	1	0	0	0	0	0	0.990712074303406	0	0.834138486312399	0	0	1	0.644736842105263	0	0	0	0	1	0	0.00476190476190476	1	0.628571428571429	0.993589743589744	0	0	0	0	1	0.99211356466877	0	0.263803680981595	1	0
448	0	0	0	0	0	0	0	0	1	0.636792452830189	0.988835725677831	1	0	0.480127186009539	0.239482200647249	1	1	0	0	0	0	0	0.987381703470032	0	0.835748792270531	0	0	1	0.656198347107438	0	0	0	0	1	0	0.00495867768595041	1	0.645007923930269	0.990275526742301	0	0	0	0	1	0.988976377952756	0	0.27892234548336	1	0
449	1	1	1	1	1	1	1	1	0	0.369734789391576	0.0146818923327896	0	1	0.5232	0.757188498402556	0	0	1	1	1	1	1	0.0110236220472441	1	0.167479674796748	1	1	0	0.341708542713568	1	1	1	1	0	1	0.995137763371151	0	0.358730158730159	0.0143540669856459	1	1	1	1	0	0.0159235668789809	1	0.730337078651685	0	1
450	0.356677524429967	0.358255451713396	0.366614664586583	0.373228346456693	0.353503184713376	0.350565428109855	0.354992076069731	0.352941176470588	0.635367762128325	0.998447204968944	0.658653846153846	0.6359375	0.376996805111821	0.829953198127925	0.588328075709779	0.620967741935484	0.639802631578947	0.3609375	0.355322338830585	0.360446570972887	0.371248025276461	0.363207547169811	0.670807453416149	0.355038759689922	0.503154574132492	0.34991974317817	0.355828220858896	0.64251968503937	1	0.36734693877551	0.348909657320872	0.360446570972887	0.356687898089172	0.6448	0.3486529318542	0.368421052631579	0.643435980551053	0.970404984423676	0.65511811023622	0.350467289719626	0.354430379746835	0.357030015797788	0.349922239502333	0.638719512195122	0.666149068322981	0.356807511737089	0.606201550387597	0.640065146579805	0.363349131121643
451	1	1	1	1	1	1	1	1	0	0.368501529051988	0.0128	0	1	0.531055900621118	0.744444444444444	0	0	1	1	1	1	1	0.0139103554868624	1	0.176377952755906	1	1	0	0.355877616747182	1	1	1	1	0	1	0.995275590551181	0	0.363494539781591	0.0095389507154213	1	1	1	1	0	0.0108191653786708	1	0.718944099378882	0	1
452	0	0	0	0	0	0	0	0	1	0.622526636225266	0.985981308411215	1	0	0.457231726283048	0.237048665620094	1	1	0	0	0	0	0	0.986175115207373	0	0.83596214511041	0	0	1	0.627575277337559	0	0	0	0	1	0	0.00628930817610063	1	0.622047244094488	0.989010989010989	0	0	0	0	1	0.987596899224806	0	0.262672811059908	1	0
453	0	0	0	0	0	0	0	0	1	0.613846153846154	0.985781990521327	1	0	0.462992125984252	0.230031948881789	1	1	0	0	0	0	0	0.984350547730829	0	0.836248012718601	0	0	1	0.623778501628665	0	0	0	0	1	0	0.00322061191626409	1	0.619344773790952	0.988835725677831	0	0	0	0	1	0.986024844720497	0	0.257410296411856	1	0
454	1	1	1	1	1	1	1	1	0	0.385802469135802	0.012779552715655	0	1	0.534267912772586	0.772870662460568	0	0	1	1	1	1	1	0.0154798761609907	1	0.156105100463679	1	1	0	0.367647058823529	1	1	1	1	0	1	0.9968	0	0.380434782608696	0.0124610591900312	1	1	1	1	0	0.0122699386503067	1	0.747286821705426	0	1
455	1	1	1	1	1	1	1	1	0	0.373040752351097	0.0144694533762058	0	1	0.520376175548589	0.770096463022508	0	0	1	1	1	1	1	0.0142857142857143	1	0.163961038961039	1	1	0	0.363939899833055	1	1	1	1	0	1	0.995161290322581	0	0.3648	0.0129449838187702	1	1	1	1	0	0.0145161290322581	1	0.737756714060032	0	1
456	0	0	0	0	0	0	0	0	1	0.607142857142857	0.987519500780031	1	0	0.474576271186441	0.224299065420561	1	1	0	0	0	0	0	0.98780487804878	0	0.852713178294574	0	0	1	0.624398073836276	0	0	0	0	1	0	0.00627943485086342	1	0.611620795107034	0.989130434782609	0	0	0	0	1	0.987711213517665	0	0.258646616541353	1	0
457	1	1	1	1	1	1	1	1	0	0.370716510903427	0.0127388535031847	0	1	0.532385466034755	0.751173708920188	0	0	1	1	1	1	1	0.00946372239747634	1	0.171474358974359	1	1	0	0.358890701468189	1	1	1	1	0	1	0.995222929936306	0	0.367029548989114	0.00952380952380952	1	1	1	1	0	0.0108359133126935	1	0.718068535825545	0	1
458	0	0	0	0	0	0	0	0	1	0.602985074626866	0.989079563182527	1	0	0.461897356143079	0.2125	1	1	0	0	0	0	0	0.990853658536585	0	0.860031104199067	0	0	1	0.619582664526485	0	0	0	0	1	0	0.00464396284829721	1	0.609230769230769	0.989096573208723	0	0	0	0	1	0.987748851454824	0	0.242658423493045	1	0
459	0.0112179487179487	0.0109204368174727	0.015552099533437	0.0158982511923688	0.0144230769230769	0.0145867098865478	0.00946372239747634	0.0141065830721003	0.987480438184664	0.647328244274809	0.998405103668262	0.983024691358025	0.0158982511923688	0.490536277602524	0.249605055292259	0.983870967741935	0.985197368421053	0.0173775671406003	0.0135746606334842	0.0110236220472441	0.00950871632329636	0.0142405063291139	0.992211838006231	0.00921658986175115	0.858267716535433	0.0159744408945687	0.013953488372093	0.985804416403785	0.653094462540717	0.0141065830721003	0.015552099533437	0.0126382306477093	0.00947867298578199	0.987321711568938	0.0111821086261981	0.0193548387096774	0.987341772151899	0.642405063291139	0.998397435897436	0.0110759493670886	0.0154320987654321	0.0142405063291139	0.0140405616224649	0.986259541984733	0.998449612403101	0.0140625	0.273148148148148	0.987034035656402	0.0124031007751938
460	1	1	1	1	1	1	1	1	0	0.385670731707317	0.0140625	0	1	0.549606299212598	0.769230769230769	0	0	1	1	1	1	1	0.015600624024961	1	0.170616113744076	1	1	0	0.365415986949429	1	1	1	1	0	1	0.995253164556962	0	0.381102362204724	0.0127388535031847	1	1	1	1	0	0.0140405616224649	1	0.728971962616822	0	1
461	0.0123839009287926	0.0104633781763827	0.0136157337367625	0.0153846153846154	0.0138888888888889	0.0144230769230769	0.00917431192660551	0.0150375939849624	0.986486486486487	0.655688622754491	1	0.985074626865672	0.0153374233128834	0.494720965309201	0.256134969325153	0.984276729559748	0.985915492957746	0.0136570561456753	0.0104011887072808	0.0106382978723404	0.00911854103343465	0.0138461538461538	0.989457831325301	0.00894187779433681	0.844615384615385	0.015625	0.0106382978723404	0.987786259541985	0.673501577287066	0.0122324159021407	0.0151745068285281	0.0139968895800933	0.0105740181268882	0.989045383411581	0.0123456790123457	0.0182648401826484	0.989010989010989	0.655120481927711	1	0.0107361963190184	0.0121028744326778	0.0138461538461538	0.013677811550152	0.988095238095238	1	0.0120300751879699	0.280359820089955	0.984152139461173	0.0137614678899083
462	1	1	1	1	1	1	1	1	0	0.393312101910828	0.0112903225806452	0	1	0.469453376205788	0.905228758169935	0	0	1	1	1	1	1	0.00792393026941363	1	0.0682926829268293	1	1	0	0.381849315068493	1	1	1	1	0	1	1	0	0.404220779220779	0.00830564784053156	1	1	1	1	0	0.0113821138211382	1	0.869565217391304	0	1
463	1	1	1	1	1	1	1	1	0	0.36793893129771	0.0138888888888889	0	1	0.52099533437014	0.7703125	0	0	1	1	1	1	1	0.0138888888888889	1	0.160377358490566	1	1	0	0.354889589905363	1	1	1	1	0	1	0.995268138801262	0	0.363779527559055	0.0110584518167457	1	1	1	1	0	0.0123647604327666	1	0.739663093415008	0	1
464	1	1	1	1	1	1	1	1	0	0.370992366412214	0.014018691588785	0	1	0.524105754276827	0.766091051805338	0	0	1	1	1	1	1	0.0136986301369863	1	0.171339563862928	1	1	0	0.359872611464968	1	1	1	1	0	1	0.99375	0	0.360429447852761	0.0108024691358025	1	1	1	1	0	0.0122887864823349	1	0.735068912710567	0	1
465	0.910969793322735	0.907407407407407	0.914463452566096	0.907407407407407	0.901098901098901	0.905448717948718	0.918960244648318	0.911076443057722	0.0868217054263566	0.457757296466974	0.105263157894737	0.0860215053763441	0.9136	0.616692426584235	0.837539432176656	0.0813008130081301	0.0950080515297907	0.902021772939347	0.908545727136432	0.917057902973396	0.908385093167702	0.911392405063291	0.104294478527607	0.904320987654321	0.259026687598116	0.90952380952381	0.906727828746177	0.095679012345679	0.460547504025765	0.910493827160494	0.901716068642746	0.9088	0.91271056661562	0.0917721518987342	0.905362776025237	0.907232704402516	0.0922098569157393	0.462132921174652	0.104333868378812	0.9	0.900621118012422	0.898753894080997	0.898773006134969	0.089644513137558	0.109230769230769	0.915254237288136	0.823255813953488	0.0830618892508143	0.92093023255814
466	1	1	1	1	1	1	1	1	0	0.375379939209726	0.0125786163522013	0	1	0.5375	0.77337559429477	0	0	1	1	1	1	1	0.0138461538461538	1	0.165884194053208	1	1	0	0.360576923076923	1	1	1	1	0	1	0.995290423861852	0	0.375389408099688	0.0124223602484472	1	1	1	1	0	0.0124416796267496	1	0.73972602739726	0	1
467	0.920065252854812	0.913875598086124	0.917741935483871	0.914653784219002	0.906300484652666	0.911371237458194	0.920454545454545	0.9152	0.0826580226904376	0.450079239302694	0.102141680395387	0.0748407643312102	0.91653290529695	0.616747181964573	0.841935483870968	0.0762852404643449	0.0852459016393443	0.911147011308562	0.922239502332815	0.92741935483871	0.913322632423756	0.919803600654664	0.0949367088607595	0.910969793322735	0.253267973856209	0.914332784184514	0.916139240506329	0.0919354838709677	0.449251247920133	0.916398713826367	0.907790143084261	0.917741935483871	0.9185667752443	0.0827814569536424	0.914754098360656	0.910743801652893	0.086038961038961	0.462662337662338	0.101472995090016	0.907348242811502	0.909677419354839	0.899186991869919	0.903691813804173	0.0814696485623003	0.098705501618123	0.916932907348243	0.821086261980831	0.0748752079866889	0.9248
468	1	1	1	1	1	1	1	1	0	0.382621951219512	0.0124223602484472	0	1	0.538699690402477	0.765451664025357	0	0	1	1	1	1	1	0.0137614678899083	1	0.161442006269592	1	1	0	0.36248012718601	1	1	1	1	0	1	0.995268138801262	0	0.37984496124031	0.00943396226415094	1	1	1	1	0	0.0122324159021407	1	0.726153846153846	0	1
469	1	1	1	1	1	1	1	1	0	0.38109756097561	0.0128	0	1	0.538341158059468	0.752755905511811	0	0	1	1	1	1	1	0.0137825421133231	1	0.171114599686028	1	1	0	0.368506493506494	1	1	1	1	0	1	0.995297805642633	0	0.373250388802488	0.0109717868338558	1	1	1	1	0	0.0123456790123457	1	0.730529595015576	0	1
470	1	1	1	1	1	1	1	1	0	0.374429223744292	0.0109375	0	1	0.525741029641186	0.769352290679305	0	0	1	1	1	1	1	0.0138461538461538	1	0.154574132492114	1	1	0	0.356687898089172	1	1	1	1	0	1	0.995260663507109	0	0.370139968895801	0.0125588697017268	1	1	1	1	0	0.0122887864823349	1	0.736842105263158	0	1
471	0.00317965023847377	0.00306748466257669	0.00470219435736677	0.00467289719626168	0.0031104199066874	0.00323101777059774	0.00152905198776758	0.0046583850931677	0.996955859969559	0.621580547112462	0.990610328638498	0.995412844036697	0.00316957210776545	0.47196261682243	0.228125	0.995253164556962	0.996815286624204	0.00463678516228748	0.00303030303030303	0	0.00154320987654321	0.0031055900621118	0.987616099071207	0.00303951367781155	0.852484472049689	0.00471698113207547	0.003125	0.995319812792512	0.63029315960912	0.00310077519379845	0.0045662100456621	0.0031055900621118	0.00154798761609907	0.996840442338073	0.00318979266347687	0.009375	0.995176848874598	0.622848200312989	0.993740219092332	0.0031055900621118	0.00462962962962963	0.00469483568075117	0.00460122699386503	0.996974281391831	0.99079754601227	0.00458015267175573	0.258461538461538	0.995065789473684	0.00308166409861325
472	1	1	1	1	1	1	1	1	0	0.380434782608696	0.0111111111111111	0	1	0.54320987654321	0.760064412238325	0	0	1	1	1	1	1	0.0122887864823349	1	0.1743264659271	1	1	0	0.358064516129032	1	1	1	1	0	1	0.993579454253612	0	0.369565217391304	0.0109375	1	1	1	1	0	0.0123076923076923	1	0.723241590214067	0	1
473	0.909090909090909	0.90795631825273	0.912762520193861	0.911037891268534	0.896890343698854	0.906510851419032	0.915993537964459	0.909379968203498	0.0830670926517572	0.45253164556962	0.109149277688604	0.0857142857142857	0.915841584158416	0.601910828025478	0.845024469820555	0.0841584158415842	0.0918032786885246	0.911475409836066	0.9140625	0.92332268370607	0.906200317965024	0.917073170731707	0.103059581320451	0.903633491311216	0.256117455138662	0.910543130990415	0.910969793322735	0.0950871632329636	0.454849498327759	0.908945686900958	0.90521327014218	0.910858995137763	0.906349206349206	0.0894308943089431	0.907317073170732	0.901477832512315	0.0953947368421053	0.45324881141046	0.102439024390244	0.904458598726115	0.905901116427432	0.900958466453674	0.897476340694006	0.0849056603773585	0.110584518167457	0.919129082426128	0.825196850393701	0.0853858784893268	0.915605095541401
474	1	1	1	1	1	1	1	1	0	0.376899696048632	0.0125195618153365	0	1	0.535101404056162	0.7546875	0	0	1	1	1	1	1	0.013953488372093	1	0.161189358372457	1	1	0	0.362760834670947	1	1	1	1	0	1	0.996860282574568	0	0.377151799687011	0.0095389507154213	1	1	1	1	0	0.0124223602484472	1	0.728110599078341	0	1
475	1	1	1	1	1	1	1	1	0	0.379365079365079	0.0165562913907285	0	1	0.53484602917342	0.761750405186386	0	0	1	1	1	1	1	0.017515923566879	1	0.168316831683168	1	1	0	0.361344537815126	1	1	1	1	0	1	0.995098039215686	0	0.369458128078818	0.0130932896890344	1	1	1	1	0	0.0161550888529887	1	0.727416798732171	0	1
476	1	1	1	1	1	1	1	1	0	0.375394321766562	0.013136288998358	0	1	0.517128874388255	0.767213114754098	0	0	1	1	1	1	1	0.0142630744849445	1	0.154975530179445	1	1	0	0.36271186440678	1	1	1	1	0	1	0.995065789473684	0	0.369706840390879	0.00827814569536424	1	1	1	1	0	0.0113636363636364	1	0.735247208931419	0	1
477	1	1	1	1	1	1	1	1	0	0.389489953632148	0.0142405063291139	0	1	0.533751962323391	0.764984227129338	0	0	1	1	1	1	1	0.0123076923076923	1	0.1552	1	1	0	0.375203915171289	1	1	1	1	0	1	0.996879875195008	0	0.391705069124424	0.0128	1	1	1	1	0	0.014218009478673	1	0.73587786259542	0	1
478	1	1	1	1	1	1	1	1	0	0.371212121212121	0.0096	0	1	0.521259842519685	0.7728	0	0	1	1	1	1	1	0.0122699386503067	1	0.156645569620253	1	1	0	0.358890701468189	1	1	1	1	0	1	0.995230524642289	0	0.36150234741784	0.00783699059561128	1	1	1	1	0	0.00946372239747634	1	0.749613601236476	0	1
479	1	1	1	1	1	1	1	1	0	0.35832083958021	0.0124804992199688	0	1	0.524539877300613	0.7578125	0	0	1	1	1	1	1	0.0121951219512195	1	0.167441860465116	1	1	0	0.352380952380952	1	1	1	1	0	1	0.99375	0	0.357032457496136	0.0125195618153365	1	1	1	1	0	0.0136570561456753	1	0.738931297709924	0	1
480	1	1	1	1	1	1	1	1	0	0.394984326018809	0.0114754098360656	0	1	0.527646129541864	0.773246329526917	0	0	1	1	1	1	1	0.0158730158730159	1	0.153724247226624	1	1	0	0.375617792421746	1	1	1	1	0	1	0.998363338788871	0	0.385964912280702	0.00801282051282051	1	1	1	1	0	0.00956937799043062	1	0.750397456279809	0	1
481	0	0	0	0	0	0	0	0	1	0.624620060790274	0.985736925515055	1	0	0.474097331240188	0.236593059936909	1	1	0	0	0	0	0	0.986175115207373	0	0.837282780410742	0	0	1	0.640194489465154	0	0	0	0	1	0	0.004739336492891	1	0.629513343799058	0.988924050632911	0	0	0	0	1	0.987711213517665	0	0.266770670826833	1	0
482	0	0	0	0	0	0	0	0	1	0.632621951219512	0.985645933014354	1	0	0.467094703049759	0.236883942766296	1	1	0	0	0	0	0	0.982998454404946	0	0.835703001579779	0	0	1	0.638888888888889	0	0	0	0	1	0	0.00477707006369427	1	0.634920634920635	0.987341772151899	0	0	0	0	1	0.986175115207373	0	0.268330733229329	1	0
483	1	1	1	1	1	1	1	1	0	0.374021909233177	0.0163398692810458	0	1	0.539432176656151	0.769854132901134	0	0	1	1	1	1	1	0.0158982511923688	1	0.17515923566879	1	1	0	0.361666666666667	1	1	1	1	0	1	0.99512987012987	0	0.37258064516129	0.0147540983606557	1	1	1	1	0	0.0159489633173844	1	0.737341772151899	0	1
484	1	1	1	1	1	1	1	1	0	0.380880121396055	0.0126182965299685	0	1	0.545038167938931	0.755868544600939	0	0	1	1	1	1	1	0.0107197549770291	1	0.174726989079563	1	1	0	0.364516129032258	1	1	1	1	0	1	0.996875	0	0.374223602484472	0.0126582278481013	1	1	1	1	0	0.0139318885448916	1	0.737654320987654	0	1
485	0.00159489633173844	0.00152905198776758	0.00153374233128834	0.0015600624024961	0.00157232704402516	0.00321543408360129	0.00153374233128834	0.00307692307692308	0.996996996996997	0.629297458893871	0.989164086687306	0.996978851963746	0.00157232704402516	0.48780487804878	0.232227488151659	0.9968	0.998405103668262	0.003125	0.00296296296296296	0.00154320987654321	0	0.003125	0.990825688073395	0.00151515151515152	0.833592534992224	0.00316455696202532	0.00152905198776758	0.996923076923077	0.640944881889764	0.00154320987654321	0.00305810397553517	0.0015625	0.00152905198776758	0.998442367601246	0.0031201248049922	0.0094488188976378	0.998427672955975	0.645161290322581	0.989147286821705	0.00310077519379845	0.00153374233128834	0.00156494522691706	0.00303030303030303	0.998468606431853	0.987878787878788	0.00151515151515152	0.269938650306748	0.998410174880763	0.0031104199066874
486	0	0	0	0	0	0	0	0	1	0.624615384615385	0.984051036682616	1	0	0.46801872074883	0.236133122028526	1	1	0	0	0	0	0	0.98297213622291	0	0.844094488188976	0	0	1	0.640650406504065	0	0	0	0	1	0	0.00476947535771065	1	0.619195046439629	0.985871271585557	0	0	0	0	1	0.984375	0	0.264705882352941	1	0
487	1	1	1	1	1	1	1	1	0	0.383561643835616	0.0141955835962145	0	1	0.53323029366306	0.762204724409449	0	0	1	1	1	1	1	0.013719512195122	1	0.162754303599374	1	1	0	0.359677419354839	1	1	1	1	0	1	0.995334370139969	0	0.379204892966361	0.0109546165884194	1	1	1	1	0	0.0124031007751938	1	0.735703245749614	0	1
488	1	1	1	1	1	1	1	1	0	0.368815592203898	0.0124223602484472	0	1	0.516923076923077	0.761978361669243	0	0	1	1	1	1	1	0.0166919575113809	1	0.169954476479514	1	1	0	0.352290679304897	1	1	1	1	0	1	0.996904024767802	0	0.357473035439137	0.0111111111111111	1	1	1	1	0	0.0121212121212121	1	0.738998482549317	0	1
489	1	1	1	1	1	1	1	1	0	0.36979969183359	0.0126984126984127	0	1	0.512422360248447	0.764331210191083	0	0	1	1	1	1	1	0.015552099533437	1	0.158555729984301	1	1	0	0.34621578099839	1	1	1	1	0	1	0.9953125	0	0.361669242658423	0.0094488188976378	1	1	1	1	0	0.0127186009538951	1	0.730354391371341	0	1
490	0	0	0	0	0	0	0	0	1	0.628224582701062	0.990536277602524	1	0	0.473765432098765	0.233070866141732	1	1	0	0	0	0	0	0.984615384615385	0	0.843260188087774	0	0	1	0.648475120385233	0	0	0	0	1	0	0.00628930817610063	1	0.62596599690881	0.992163009404389	0	0	0	0	1	0.990668740279938	0	0.272307692307692	1	0
491	0.365354330708661	0.368580060422961	0.373065015479876	0.371248025276461	0.358609794628752	0.341894060995185	0.358490566037736	0.347826086956522	0.626153846153846	0.998466257668712	0.645007923930269	0.633846153846154	0.3712	0.82642089093702	0.601866251944012	0.623003194888179	0.636942675159236	0.356589147286822	0.362951807228916	0.364885496183206	0.372093023255814	0.375579598145286	0.665130568356375	0.36055469953775	0.493788819875776	0.365625	0.354887218045113	0.639016897081413	1	0.369969040247678	0.360983102918587	0.372239747634069	0.36	0.639553429027113	0.359497645211931	0.371069182389937	0.631496062992126	0.9734375	0.657187993680885	0.356481481481481	0.352395672333849	0.351937984496124	0.362537764350453	0.645608628659476	0.658986175115207	0.354489164086687	0.60763358778626	0.641935483870968	0.363214837712519
492	1	1	1	1	1	1	1	1	0	0.371385083713851	0.0124031007751938	0	1	0.539308176100629	0.756589147286822	0	0	1	1	1	1	1	0.0106382978723404	1	0.165615141955836	1	1	0	0.358552631578947	1	1	1	1	0	1	0.996835443037975	0	0.385335413416537	0.0095389507154213	1	1	1	1	0	0.0110062893081761	1	0.72239263803681	0	1
493	1	1	1	1	1	1	1	1	0	0.370314842578711	0.0110236220472441	0	1	0.535384615384615	0.756756756756757	0	0	1	1	1	1	1	0.013719512195122	1	0.1640625	1	1	0	0.362459546925566	1	1	1	1	0	1	0.993670886075949	0	0.367851622874807	0.00927357032457496	1	1	1	1	0	0.0108527131782946	1	0.727272727272727	0	1
494	0.0110410094637224	0.00920245398773006	0.0124031007751938	0.0141065830721003	0.0126382306477093	0.0147540983606557	0.00946372239747634	0.0124804992199688	0.989214175654854	0.644409937888199	1	0.98613251155624	0.0141955835962145	0.488335925349922	0.264566929133858	0.985507246376812	0.987096774193548	0.0141065830721003	0.0107033639143731	0.0107361963190184	0.0078740157480315	0.0143540669856459	0.992295839753467	0.00770416024653313	0.841444270015699	0.0126984126984127	0.0108359133126935	0.989045383411581	0.663382594417077	0.0125391849529781	0.0140845070422535	0.0127388535031847	0.0093167701863354	0.988993710691824	0.0111111111111111	0.0191693290734824	0.988817891373802	0.65210608424337	1	0.0110236220472441	0.0125984251968504	0.0126782884310618	0.0124610591900312	0.989296636085627	1	0.0108527131782946	0.285060975609756	0.986906710310966	0.0125391849529781
495	0	0	0	0	0	0	0	0	1	0.602523659305994	0.986970684039088	1	0	0.455555555555556	0.235294117647059	1	1	0	0	0	0	0	0.985668789808917	0	0.840764331210191	0	0	1	0.614093959731544	0	0	0	0	1	0	0.0032258064516129	1	0.6128	0.98705501618123	0	0	0	0	1	0.987460815047022	0	0.25314465408805	1	0
496	0	0	0	0	0	0	0	0	1	0.63568215892054	0.989096573208723	1	0	0.483076923076923	0.241112828438949	1	1	0	0	0	0	0	0.986486486486487	0	0.829984544049459	0	0	1	0.653418124006359	0	0	0	0	1	0	0.00462249614791988	1	0.648936170212766	0.989096573208723	0	0	0	0	1	0.98937784522003	0	0.274774774774775	1	0
497	0.0112903225806452	0.00933125972006221	0.0142857142857143	0.0140845070422535	0.0128	0.00983606557377049	0.00786163522012579	0.0110759493670886	0.990595611285266	0.643856920684292	1	0.985981308411215	0.012924071082391	0.475743348982786	0.266244057052298	0.985245901639344	0.988691437802908	0.012779552715655	0.0093167701863354	0.00788643533123028	0.00791139240506329	0.0111821086261981	0.990566037735849	0.00625978090766823	0.843450479233227	0.0128205128205128	0.0093603744149766	0.990461049284579	0.653094462540717	0.0126782884310618	0.0126582278481013	0.0113452188006483	0.00949367088607595	0.988782051282051	0.00803858520900321	0.0178861788617886	0.990243902439024	0.641955835962145	1	0.00811688311688312	0.0126582278481013	0.0129659643435981	0.010989010989011	0.988853503184713	1	0.0125588697017268	0.291338582677165	0.986885245901639	0.0110935023771791
498	1	1	1	1	1	1	1	1	0	0.388802488335925	0.0161550888529887	0	1	0.530805687203792	0.779014308426073	0	0	1	1	1	1	1	0.0173228346456693	1	0.157556270096463	1	1	0	0.373333333333333	1	1	1	1	0	1	0.995137763371151	0	0.389776357827476	0.014446227929374	1	1	1	1	0	0.0159744408945687	1	0.760697305863708	0	1
499	0	0	0	0	0	0	0	0	1	0.609642301710731	0.985781990521327	1	0	0.475728155339806	0.220967741935484	1	1	0	0	0	0	0	0.985645933014354	0	0.850406504065041	0	0	1	0.624161073825503	0	0	0	0	1	0	0.00495049504950495	1	0.615136876006441	0.987012987012987	0	0	0	0	1	0.985576923076923	0	0.255150554675119	1	0
500	1	1	1	1	1	1	1	1	0	0.367851622874807	0.0127388535031847	0	1	0.531300160513644	0.754807692307692	0	0	1	1	1	1	1	0.0124610591900312	1	0.170653907496013	1	1	0	0.35973597359736	1	1	1	1	0	1	0.996768982229402	0	0.370786516853933	0.0127591706539075	1	1	1	1	0	0.014308426073132	1	0.726283048211509	0	1
501	0	0	0	0	0	0	0	0	1	0.621052631578947	0.989164086687306	1	0	0.459041731066461	0.242990654205607	1	1	0	0	0	0	0	0.987915407854985	0	0.8328125	0	0	1	0.6432	0	0	0	0	1	0	0.00632911392405063	1	0.624036979969183	0.9921875	0	0	0	0	1	0.990712074303406	0	0.272588055130168	1	0
502	1	1	1	1	1	1	1	1	0	0.38719512195122	0.010989010989011	0	1	0.542768273716952	0.761682242990654	0	0	1	1	1	1	1	0.0107197549770291	1	0.1640625	1	1	0	0.370607028753994	1	1	1	1	0	1	0.993798449612403	0	0.381538461538462	0.0094488188976378	1	1	1	1	0	0.0107692307692308	1	0.740061162079511	0	1
503	0.372742200328407	0.3734375	0.380952380952381	0.377633711507293	0.366129032258065	0.359797297297297	0.36624203821656	0.355305466237942	0.618819776714514	0.993630573248408	0.64390243902439	0.624605678233438	0.380191693290735	0.827922077922078	0.619047619047619	0.612377850162866	0.625827814569536	0.373397435897436	0.370486656200942	0.37239165329053	0.378205128205128	0.380645161290323	0.6528	0.3776	0.479166666666667	0.374592833876221	0.367670364500792	0.626003210272873	0.998347107438017	0.380191693290735	0.3536	0.376012965964344	0.367670364500792	0.628617363344051	0.369529983792545	0.372322899505766	0.632450331125828	0.961538461538462	0.648780487804878	0.359677419354839	0.363344051446945	0.36231884057971	0.365930599369085	0.63391442155309	0.640625	0.357594936708861	0.622432859399684	0.626689189189189	0.368589743589744
504	1	1	1	1	1	1	1	1	0	0.36998514115899	0.0136570561456753	0	1	0.51285930408472	0.767660910518053	0	0	1	1	1	1	1	0.0135338345864662	1	0.15668202764977	1	1	0	0.363636363636364	1	1	1	1	0	1	0.993740219092332	0	0.361538461538462	0.0108864696734059	1	1	1	1	0	0.0119402985074627	1	0.74051593323217	0	1
505	1	1	1	1	1	1	1	1	0	0.381240544629349	0.013953488372093	0	1	0.546707503828484	0.746006389776358	0	0	1	1	1	1	1	0.0167682926829268	1	0.179127725856698	1	1	0	0.365384615384615	1	1	1	1	0	1	0.995283018867924	0	0.364485981308411	0.0126382306477093	1	1	1	1	0	0.013719512195122	1	0.715151515151515	0	1
506	1	1	1	1	1	1	1	1	0	0.357473035439137	0.0112721417069243	0	1	0.507109004739337	0.762439807383628	0	0	1	1	1	1	1	0.0125588697017268	1	0.168810289389068	1	1	0	0.34860883797054	1	1	1	1	0	1	0.995215311004785	0	0.353968253968254	0.00952380952380952	1	1	1	1	0	0.0110410094637224	1	0.735524256651017	0	1
507	1	1	1	1	1	1	1	1	0	0.362252663622527	0.0110062893081761	0	1	0.523882896764253	0.763866877971474	0	0	1	1	1	1	1	0.0140625	1	0.166149068322981	1	1	0	0.352845528455285	1	1	1	1	0	1	0.995283018867924	0	0.359567901234568	0.0109546165884194	1	1	1	1	0	0.0110236220472441	1	0.731297709923664	0	1
508	1	1	1	1	1	1	1	1	0	0.371987951807229	0.0126182965299685	0	1	0.5296875	0.766823161189358	0	0	1	1	1	1	1	0.0137404580152672	1	0.168769716088328	1	1	0	0.355305466237942	1	1	1	1	0	1	0.993700787401575	0	0.370892018779343	0.0111111111111111	1	1	1	1	0	0.0122699386503067	1	0.742813918305598	0	1
509	1	1	1	1	1	1	1	1	0	0.371212121212121	0.0125391849529781	0	1	0.515432098765432	0.765990639625585	0	0	1	1	1	1	1	0.0153139356814701	1	0.158555729984301	1	1	0	0.353518821603928	1	1	1	1	0	1	0.995327102803738	0	0.369397217928903	0.0124610591900312	1	1	1	1	0	0.0123456790123457	1	0.743076923076923	0	1
510	1	1	1	1	1	1	1	1	0	0.37173579109063	0.0125391849529781	0	1	0.523882896764253	0.754330708661417	0	0	1	1	1	1	1	0.0122699386503067	1	0.177115987460815	1	1	0	0.356913183279743	1	1	1	1	0	1	0.995290423861852	0	0.36030534351145	0.0109204368174727	1	1	1	1	0	0.0124610591900312	1	0.722910216718266	0	1
511	1	1	1	1	1	1	1	1	0	0.356481481481481	0.0127388535031847	0	1	0.518282988871224	0.753577106518283	0	0	1	1	1	1	1	0.0138461538461538	1	0.168269230769231	1	1	0	0.343598055105348	1	1	1	1	0	1	0.995222929936306	0	0.360248447204969	0.0110410094637224	1	1	1	1	0	0.0123839009287926	1	0.712962962962963	0	1
512	0.998456790123457	0.998498498498498	0.998475609756098	0.998473282442748	0.998454404945904	0.998422712933754	1	0.998493975903614	0.0015220700152207	0.373156342182891	0.0152439024390244	0	0.998439937597504	0.527355623100304	0.76793893129771	0.0015748031496063	0.00157232704402516	0.998468606431853	0.998511904761905	1	0.998493975903614	0.998482549317147	0.0151285930408472	0.998527245949926	0.166414523449319	0.998463901689708	0.998482549317147	0.00152905198776758	0.364779874213836	0.998473282442748	1	0.998432601880878	0.998475609756098	0.0015220700152207	0.998449612403101	0.995305164319249	0.0015600624024961	0.376327769347496	0.0124223602484472	0.998475609756098	0.998484848484849	0.998480243161094	0.998482549317147	0	0.0151057401812689	1	0.73071104387292	0.0015600624024961	0.998468606431853
513	1	1	1	1	1	1	1	1	0	0.384848484848485	0.0124031007751938	0	1	0.531914893617021	0.770800627943485	0	0	1	1	1	1	1	0.0136157337367625	1	0.162861491628615	1	1	0	0.369668246445498	1	1	1	1	0	1	0.995268138801262	0	0.378048780487805	0.0108527131782946	1	1	1	1	0	0.0122137404580153	1	0.734756097560976	0	1
[truncated: 464 more columns]
