# Supplementary material for: Cuproptosis in ccRCC: key player in therapeutic and prognostic targets
Source: Front Oncol. 2023 Oct 27;13:1271864. doi: 10.3389/fonc.2023.1271864 (PMC10642186; doi:10.3389/fonc.2023.1271864)
Supplement: Supplementary file 1 [file DataSheet_1.zip › Step1/ConsensusCluster/ConsensusCluster.k=3.consensusClass.csv]

TCGA.BP.4164	1
TCGA.B8.4619	1
TCGA.DV.5567	1
TCGA.B0.5120	1
TCGA.B0.5697	1
TCGA.BP.4174	1
TCGA.CZ.4853	1
TCGA.B8.4151	1
TCGA.B0.4828	2
TCGA.B0.5075	2
TCGA.MM.A563	2
TCGA.BP.5191	3
TCGA.B2.A4SR	1
TCGA.A3.3347	2
TCGA.BP.4777	2
TCGA.B0.5107	3
TCGA.B0.4712	3
TCGA.A3.A6NJ	2
TCGA.CJ.4889	1
TCGA.CJ.4893	1
TCGA.CW.5583	1
TCGA.CJ.5684	2
TCGA.BP.4787	2
TCGA.B2.3923	1
TCGA.BP.4351	2
TCGA.CZ.5465	1
TCGA.A3.A6NL	1
TCGA.B0.5400	3
TCGA.CZ.5452	2
TCGA.CW.5581	1
TCGA.B8.5165	1
TCGA.CZ.5989	1
TCGA.BP.4970	1
TCGA.BP.4969	2
TCGA.B0.5691	1
TCGA.BP.4768	1
TCGA.B0.5088	3
TCGA.BP.4993	2
TCGA.CJ.4902	2
TCGA.CJ.4897	1
TCGA.B2.5633	1
TCGA.CJ.4640	2
TCGA.CJ.6032	1
TCGA.BP.4355	2
TCGA.CJ.4870	2
TCGA.BP.4998	1
TCGA.BP.4770	2
TCGA.B0.4817	3
TCGA.B0.5812	1
TCGA.A3.3382	1
TCGA.CJ.4916	2
TCGA.AK.3431	1
TCGA.BP.4769	1
TCGA.CJ.4903	1
TCGA.A3.3335	2
TCGA.CJ.4875	3
TCGA.B0.4701	2
TCGA.A3.A6NI	2
TCGA.A3.3363	1
TCGA.CZ.4860	2
TCGA.BP.5169	3
TCGA.CJ.6027	2
TCGA.CZ.4859	1
TCGA.BP.5168	2
TCGA.B2.5635	2
TCGA.CW.6097	1
TCGA.B8.A7U6	1
TCGA.CJ.4882	3
TCGA.B8.5545	1
TCGA.A3.3358	2
TCGA.B0.5096	2
TCGA.B8.A54H	1
TCGA.A3.3328	1
TCGA.B0.4819	3
TCGA.BP.4760	1
TCGA.DV.5568	2
TCGA.CJ.6030	2
TCGA.AK.3456	1
TCGA.CJ.4878	2
TCGA.BP.5177	2
TCGA.B2.5639	1
TCGA.BP.4781	1
TCGA.BP.5195	2
TCGA.3Z.A93Z	1
TCGA.CJ.4888	2
TCGA.B0.5099	2
TCGA.B8.4153	3
TCGA.DV.5565	3
TCGA.CJ.4644	1
TCGA.B0.4706	2
TCGA.AK.3453	3
TCGA.AK.3440	1
TCGA.B2.4102	1
TCGA.BP.4989	3
TCGA.BP.4326	2
TCGA.B0.5702	3
TCGA.CJ.5682	2
TCGA.A3.3383	2
TCGA.B0.5711	1
TCGA.B0.5102	2
TCGA.CZ.5459	2
TCGA.B0.5698	2
TCGA.B0.4845	2
TCGA.CJ.4907	1
TCGA.B0.5709	1
TCGA.CZ.4864	1
TCGA.CZ.5470	1
TCGA.BP.4334	3
TCGA.CJ.4891	3
TCGA.BP.5181	1
TCGA.B0.5695	1
TCGA.G6.A5PC	3
TCGA.A3.3325	1
TCGA.B4.5838	1
TCGA.AK.3461	1
TCGA.BP.5199	2
TCGA.BP.4977	2
TCGA.BP.4177	1
TCGA.A3.3362	1
TCGA.B8.5549	1
TCGA.BP.4173	2
TCGA.CJ.4885	1
TCGA.B0.4691	3
TCGA.CW.6088	1
TCGA.CJ.5675	1
TCGA.CZ.5466	1
TCGA.B0.5707	1
TCGA.EU.5905	1
TCGA.B8.A54D	2
TCGA.CW.5585	1
TCGA.A3.3365	1
TCGA.BP.4973	1
TCGA.BP.4801	1
TCGA.A3.3331	1
TCGA.B0.5100	3
TCGA.CJ.4874	1
TCGA.A3.3326	2
TCGA.BP.4167	3
TCGA.CJ.4634	1
TCGA.B8.A54K	1
TCGA.BP.4968	2
TCGA.DV.5576	1
TCGA.B0.5098	1
TCGA.AK.3433	1
TCGA.BP.5198	2
TCGA.BP.4158	2
TCGA.B0.4839	3
TCGA.BP.4799	3
TCGA.BP.4331	1
TCGA.BP.5196	2
TCGA.CJ.5678	3
TCGA.CW.5580	1
TCGA.BP.4974	2
TCGA.B0.4818	1
TCGA.BP.4759	3
TCGA.CJ.5681	1
TCGA.BP.4991	1
TCGA.CZ.5456	2
TCGA.BP.5200	1
TCGA.CJ.5676	3
TCGA.CZ.5986	1
TCGA.EU.5904	1
TCGA.A3.3313	1
TCGA.A3.3307	1
TCGA.BP.4771	2
TCGA.BP.4776	3
TCGA.A3.3380	2
TCGA.BP.4999	1
TCGA.B0.5077	1
TCGA.B0.5095	2
TCGA.CZ.5988	1
TCGA.BP.4795	1
TCGA.B0.4836	2
TCGA.B0.5399	1
TCGA.B0.4688	1
TCGA.BP.4972	1
TCGA.CJ.5672	2
TCGA.B0.4844	2
TCGA.BP.4960	3
TCGA.CJ.4881	3
TCGA.BP.4329	2
TCGA.CJ.4638	3
TCGA.BP.5190	2
TCGA.DV.5573	1
TCGA.CJ.4636	2
TCGA.B0.4703	2
TCGA.B0.4848	1
TCGA.B0.4718	3
TCGA.B0.5106	2
TCGA.CZ.5460	2
TCGA.BP.4330	1
TCGA.B0.5109	2
TCGA.CZ.5462	1
TCGA.B2.4101	1
TCGA.BP.5180	2
TCGA.CW.5589	1
TCGA.CZ.4861	2
TCGA.BP.5189	1
TCGA.BP.4967	1
TCGA.B0.5097	2
TCGA.CJ.4905	1
TCGA.G6.A8L7	3
TCGA.B0.5699	1
TCGA.B0.4852	1
TCGA.B8.A54E	1
TCGA.BP.4327	2
TCGA.CJ.5671	2
TCGA.B0.5084	3
TCGA.BP.5194	1
TCGA.CJ.4894	1
TCGA.AK.3454	3
TCGA.B8.4148	1
TCGA.B8.4620	2
TCGA.CJ.5677	2
TCGA.A3.3320	1
TCGA.BP.4976	1
TCGA.CZ.5458	2
TCGA.CW.5588	2
TCGA.MM.A564	3
TCGA.BP.4332	1
TCGA.A3.3323	1
TCGA.BP.4341	2
TCGA.BP.5008	2
TCGA.CZ.5468	2
TCGA.BP.4782	1
TCGA.EU.5906	1
TCGA.A3.3370	1
TCGA.B4.5832	1
TCGA.B2.5636	1
TCGA.B0.4697	3
TCGA.B4.5836	1
TCGA.BP.4994	1
TCGA.CJ.4868	2
TCGA.BP.4797	1
TCGA.B4.5834	1
TCGA.BP.4761	3
TCGA.B0.5117	2
TCGA.B0.4698	2
TCGA.B8.5550	1
TCGA.BP.4774	2
TCGA.B0.4822	3
TCGA.BP.5000	3
TCGA.GK.A6C7	1
TCGA.CZ.5457	1
TCGA.BP.4995	1
TCGA.BP.4338	3
TCGA.BP.4971	3
TCGA.G6.A8L8	2
TCGA.A3.3319	2
TCGA.B0.5094	2
TCGA.A3.3372	1
TCGA.B0.5690	2
TCGA.BP.4335	3
TCGA.A3.3316	2
TCGA.BP.4804	2
TCGA.DV.5566	1
TCGA.B2.3924	1
TCGA.AK.3429	2
TCGA.B0.4841	3
TCGA.BP.4981	3
TCGA.A3.3322	1
TCGA.A3.3385	1
TCGA.BP.4343	1
TCGA.DV.5569	1
TCGA.B8.A8YJ	2
TCGA.A3.3317	1
TCGA.B0.5402	1
TCGA.CJ.4920	2
TCGA.CJ.4637	2
TCGA.B0.4847	3
TCGA.CJ.4890	2
TCGA.B0.5710	2
TCGA.B0.5703	2
TCGA.B8.A54G	2
TCGA.AK.3425	2
TCGA.B0.4842	3
TCGA.CW.5591	1
TCGA.B0.4821	3
TCGA.B0.5119	1
TCGA.BP.5178	3
TCGA.AS.3777	2
TCGA.DV.A4W0	1
TCGA.B0.5080	2
TCGA.CZ.4857	2
TCGA.CJ.4908	2
TCGA.A3.3349	1
TCGA.CJ.6033	2
TCGA.A3.3306	1
TCGA.B8.5158	1
TCGA.A3.3324	1
TCGA.CZ.4854	2
TCGA.CJ.4912	3
TCGA.B0.4707	3
TCGA.CZ.4862	1
TCGA.BP.4982	1
TCGA.BP.4344	1
TCGA.CZ.5469	3
TCGA.CZ.5454	2
TCGA.CZ.5985	1
TCGA.BP.5192	1
TCGA.CW.6090	2
TCGA.B0.4849	2
TCGA.B0.5705	1
TCGA.CW.5587	1
TCGA.BP.5174	2
TCGA.BP.5176	2
TCGA.CZ.5453	1
TCGA.BP.4160	1
TCGA.CJ.5680	1
TCGA.B8.A54F	1
TCGA.B0.4693	1
TCGA.BP.4342	2
TCGA.B0.5083	1
TCGA.BP.4983	2
TCGA.BP.4987	1
TCGA.B0.5700	2
TCGA.B8.5159	1
TCGA.B0.4945	1
TCGA.BP.5010	3
TCGA.BP.4345	2
TCGA.BP.4985	3
TCGA.CJ.5686	1
TCGA.MW.A4EC	1
TCGA.B0.4714	3
TCGA.BP.4162	1
TCGA.BP.4163	2
TCGA.B0.4713	3
TCGA.BP.4992	3
TCGA.A3.3373	1
TCGA.B0.5108	2
TCGA.BP.4986	2
TCGA.CW.6087	2
TCGA.BP.4349	2
TCGA.BP.5187	2
TCGA.CJ.4635	1
TCGA.B0.5692	2
TCGA.DV.A4VX	3
TCGA.B0.5110	1
TCGA.B0.4815	3
TCGA.BP.4765	1
TCGA.BP.4784	1
TCGA.BP.4353	1
TCGA.B0.5092	3
TCGA.BP.4789	1
TCGA.CZ.4863	1
TCGA.B0.5121	3
TCGA.CJ.4904	1
TCGA.BP.5183	1
TCGA.B0.4696	1
TCGA.B0.4690	2
TCGA.CJ.4876	2
TCGA.CZ.4865	1
TCGA.BP.4798	2
TCGA.A3.A8OW	1
TCGA.6D.AA2E	1
TCGA.CZ.5463	1
TCGA.CJ.6031	2
TCGA.B0.4838	1
TCGA.B8.5553	1
TCGA.BP.5201	3
TCGA.BP.4347	1
TCGA.B0.4810	2
TCGA.BP.5175	3
TCGA.CW.5590	2
TCGA.A3.3329	1
TCGA.A3.3376	1
TCGA.A3.A8OV	1
TCGA.B0.4846	1
TCGA.B0.4824	1
TCGA.AK.3428	1
TCGA.CJ.4901	2
TCGA.B0.4843	3
TCGA.CJ.6028	2
TCGA.DV.A4VZ	3
TCGA.CJ.4899	1
TCGA.BP.4803	1
TCGA.AK.3460	2
TCGA.B8.4146	1
TCGA.B0.4833	3
TCGA.B8.5552	1
TCGA.BP.4170	1
TCGA.B0.4710	1
TCGA.CJ.4892	1
TCGA.CJ.5679	3
TCGA.CJ.4871	1
TCGA.BP.4964	2
TCGA.B2.4099	1
TCGA.AK.3436	3
TCGA.B0.4834	1
TCGA.CZ.5461	1
TCGA.AK.3445	2
TCGA.B0.4823	1
TCGA.DV.5574	2
TCGA.CJ.4886	1
TCGA.AK.3465	1
TCGA.BP.4354	2
TCGA.B8.5162	2
TCGA.CJ.4869	3
TCGA.A3.3311	1
TCGA.BP.5170	2
TCGA.B8.4143	2
TCGA.BP.4346	2
TCGA.B0.4827	1
TCGA.CJ.4887	2
TCGA.BP.4807	1
TCGA.CZ.5464	2
TCGA.A3.3387	2
TCGA.B0.4816	2
TCGA.CW.6093	1
TCGA.B0.4837	2
TCGA.CJ.5683	2
TCGA.BP.4962	2
TCGA.CJ.4643	1
TCGA.BP.4965	1
TCGA.CZ.5982	1
TCGA.BP.4176	2
TCGA.CJ.4642	3
TCGA.B8.5546	1
TCGA.BP.4159	3
TCGA.AK.3426	3
TCGA.CJ.4639	1
TCGA.B0.5701	1
TCGA.B0.5693	1
TCGA.G6.A8L6	3
TCGA.BP.5184	1
TCGA.B8.4622	1
TCGA.A3.3357	1
TCGA.B0.4694	1
TCGA.BP.4758	3
TCGA.A3.3367	1
TCGA.BP.4165	3
TCGA.EU.5907	1
TCGA.A3.3378	1
TCGA.BP.4762	1
TCGA.A3.3343	1
TCGA.BP.4763	1
TCGA.BP.4325	1
TCGA.AK.3450	1
TCGA.T7.A92I	1
TCGA.B4.5378	1
TCGA.B0.4699	1
TCGA.B0.5696	1
TCGA.B0.5113	1
TCGA.B0.5706	2
TCGA.BP.4963	2
TCGA.CZ.4866	1
TCGA.B0.5081	3
TCGA.BP.5009	3
TCGA.CZ.5984	1
TCGA.CZ.4858	2
TCGA.BP.4161	1
TCGA.B8.A54I	3
TCGA.BP.5001	3
TCGA.BP.5186	1
TCGA.BP.4756	1
TCGA.MM.A84U	3
TCGA.AK.3458	1
TCGA.B0.4811	3
TCGA.B0.5694	2
TCGA.BP.5173	1
TCGA.CJ.4872	2
TCGA.DV.5575	1
TCGA.CJ.4641	2
TCGA.BP.4790	1
TCGA.B0.5116	2
TCGA.CJ.4895	1
TCGA.BP.5007	2
TCGA.B0.4814	1
TCGA.CZ.5451	1
TCGA.B8.4621	1
TCGA.A3.3346	2
TCGA.B8.5163	2
TCGA.CJ.4918	2
TCGA.BP.4766	1
TCGA.CZ.5467	1
TCGA.BP.4340	1
TCGA.CW.5584	1
TCGA.B8.A54J	2
TCGA.CZ.5455	1
TCGA.AS.3778	1
TCGA.BP.4352	3
TCGA.B0.4700	2
TCGA.B0.5713	1
TCGA.B0.5115	1
TCGA.B2.4098	2
TCGA.A3.3374	2
TCGA.BP.4975	1
TCGA.BP.5004	1
TCGA.BP.4959	1
TCGA.CJ.4900	3
TCGA.CJ.4884	2
TCGA.BP.4775	1
TCGA.A3.3352	1
TCGA.AK.3434	2
TCGA.BP.5185	3
TCGA.AK.3451	3
TCGA.CZ.5987	2
TCGA.BP.5182	2
TCGA.B0.5085	3
TCGA.B4.5377	1
TCGA.CJ.4873	3
TCGA.A3.3351	1
TCGA.AK.3447	2
TCGA.A3.3359	1
TCGA.B8.4154	1
TCGA.B2.5641	1
TCGA.BP.4961	1
TCGA.B0.5712	1
TCGA.BP.5006	2
TCGA.AK.3427	1
TCGA.AK.3443	1
TCGA.BP.4169	2
TCGA.AK.3455	1
