# Supplementary material for: Cuproptosis in ccRCC: key player in therapeutic and prognostic targets
Source: Front Oncol. 2023 Oct 27;13:1271864. doi: 10.3389/fonc.2023.1271864 (PMC10642186; doi:10.3389/fonc.2023.1271864)
Supplement: Supplementary file 1 [file DataSheet_1.zip › Step1/ConsensusCluster/ConsensusCluster.k=3.consensusMatrix.csv]

	V1	V2	V3	V4	V5	V6	V7	V8	V9	V10	V11	V12	V13	V14	V15	V16	V17	V18	V19	V20	V21	V22	V23	V24	V25	V26	V27	V28	V29	V30	V31	V32	V33	V34	V35	V36	V37	V38	V39	V40	V41	V42	V43	V44	V45	V46	V47	V48	V49
1	1	1	1	0.863636363636364	0.924920127795527	1	0.793880837359098	1	0	0.0216049382716049	0	0	1	0	0	0	0	0.168	0.930015552099533	1	1	0.1	0	1	0.0739549839228296	0.819063004846527	0.8375	0	0	1	1	1	0.932283464566929	0	1	0.455429497568882	0	0	0	0.926634768740032	0.859399684044234	0.304761904761905	1	0	0	0.974723538704581	0.0158227848101266	0	1
2	1	1	1	0.87789799072643	0.924528301886792	1	0.808219178082192	1	0	0.0208955223880597	0	0	1	0	0	0	0	0.165644171779141	0.926646706586826	1	1	0.0907668231611894	0	1	0.0696594427244582	0.826625386996904	0.842578710644678	0	0	1	1	1	0.932203389830508	0	1	0.474418604651163	0	0	0	0.921779141104294	0.859594383775351	0.297380585516179	1	0	0	0.980122324159021	0.0120300751879699	0	1
3	1	1	1	0.869291338582677	0.917573872472784	1	0.795348837209302	1	0	0.0225563909774436	0	0	1	0	0	0	0	0.173643410852713	0.930197268588771	1	1	0.0992125984251968	0	1	0.0837282780410742	0.819047619047619	0.841221374045802	0	0	1	1	1	0.931570762052877	0	1	0.462639109697933	0	0	0	0.921011058451817	0.862174578866769	0.302003081664099	1	0	0	0.978560490045942	0.0153374233128834	0	1
4	0.863636363636364	0.87789799072643	0.869291338582677	1	0.795275590551181	0.871794871794872	0.923676012461059	0.87244094488189	0.0580847723704867	0.143928035982009	0.13125	0	0.872374798061389	0.125396825396825	0.124018838304553	0.00485436893203883	0	0.282539682539683	0.806106870229008	0.868544600938967	0.865325077399381	0.222047244094488	0.128834355828221	0.874233128834356	0.14218009478673	0.91025641025641	0.969512195121951	0	0.135179153094463	0.869767441860465	0.870109546165884	0.877813504823151	0.933753943217666	0	0.861290322580645	0.602848101265823	0	0.128682170542636	0.125786163522013	0.79559748427673	0.976525821596244	0.379310344827586	0.873456790123457	0.0638629283489097	0.0625978090766823	0.891135303265941	0.135593220338983	0	0.871069182389937
5	0.924920127795527	0.924528301886792	0.917573872472784	0.795275590551181	1	0.927272727272727	0.875389408099688	0.924050632911392	0.0109717868338558	0.0996884735202492	0.0112721417069243	0	0.9185667752443	0.0755905511811024	0.078525641025641	0	0	0.246835443037975	0.990936555891239	0.921974522292994	0.93125	0.171701112877583	0.0817610062893082	0.932601880877743	0.155802861685215	0.895666131621188	0.781102362204724	0	0.0815307820299501	0.934681181959565	0.926216640502355	0.921507064364207	0.8484375	0	0.926282051282051	0.515397082658023	0	0.064873417721519	0.0685805422647528	1	0.792721518987342	0.389408099688474	0.931782945736434	0.0109717868338558	0.0723076923076923	0.901716068642746	0.0825545171339564	0	0.931089743589744
6	1	1	1	0.871794871794872	0.927272727272727	1	0.806709265175719	1	0	0.0252365930599369	0	0	1	0	0	0	0	0.166118421052632	0.93563579277865	1	1	0.0877483443708609	0	1	0.0661290322580645	0.823723228995058	0.841269841269841	0	0	1	1	1	0.931147540983607	0	1	0.45771144278607	0	0	0	0.932038834951456	0.854575163398693	0.308186195826645	1	0	0	0.976038338658147	0.0141955835962145	0	1
7	0.793880837359098	0.808219178082192	0.795348837209302	0.923676012461059	0.875389408099688	0.806709265175719	1	0.79559748427673	0.0668740279937792	0.219135802469136	0.135860979462875	0	0.793269230769231	0.194704049844237	0.197138314785374	0.00805152979066022	0	0.363349131121643	0.873111782477341	0.803405572755418	0.804075235109718	0.288854003139717	0.201228878648233	0.808282208588957	0.222397476340694	0.976076555023923	0.902325581395349	0	0.209225700164745	0.808575803981623	0.794712286158631	0.80188679245283	0.862442040185471	0	0.803432137285491	0.676190476190476	0	0.184251968503937	0.184834123222749	0.8734375	0.917851500789889	0.444444444444444	0.815789473684211	0.078003120124805	0.133846153846154	0.825545171339564	0.19629057187017	0	0.814580031695721
8	1	1	1	0.87244094488189	0.924050632911392	1	0.79559748427673	1	0	0.0232198142414861	0	0	1	0	0	0	0	0.1609375	0.926093514328808	1	1	0.097331240188383	0	1	0.0740157480314961	0.815831987075929	0.844512195121951	0	0	1	1	1	0.927692307692308	0	1	0.464678178963893	0	0	0	0.921538461538462	0.862229102167183	0.295418641390205	1	0	0	0.974045801526718	0.0153846153846154	0	1
9	0	0	0	0.0580847723704867	0.0109717868338558	0	0.0668740279937792	0	1	0.83030303030303	0.920382165605096	0.13109756097561	0	0.852307692307692	0.861685214626391	0.651685393258427	0.5232	0.689547581903276	0.00904977375565611	0	0	0.756756756756757	0.856049004594181	0	0.849056603773585	0.0532915360501567	0.0806697108066971	0.564142194744977	0.852564102564103	0	0	0	0	0.842356687898089	0	0.415094339622642	0.433333333333333	0.858267716535433	0.865740740740741	0.00784929356357928	0.0771604938271605	0.551401869158878	0	0.992199687987519	0.924615384615385	0	0.850699844479005	0.136363636363636	0
10	0.0216049382716049	0.0208955223880597	0.0225563909774436	0.143928035982009	0.0996884735202492	0.0252365930599369	0.219135802469136	0.0232198142414861	0.83030303030303	1	0.931921331316188	0	0.0234375	0.972179289026275	0.978260869565217	0.486697965571205	0.395275590551181	0.865237366003063	0.0967261904761905	0.0261136712749616	0.016793893129771	0.912977099236641	0.982035928143713	0.0240601503759399	0.83206106870229	0.205246913580247	0.181547619047619	0.429003021148036	0.978090766823161	0.0239162929745889	0.0228658536585366	0.0216049382716049	0.0911854103343465	0.678300455235205	0.0280373831775701	0.516329704510109	0.273570324574961	0.977238239757208	0.976887519260401	0.1	0.167673716012085	0.715142428785607	0.0196671709531014	0.84304932735426	0.911411411411411	0.0496987951807229	0.990936555891239	0	0.0213740458015267
11	0	0	0	0.13125	0.0112721417069243	0	0.135860979462875	0	0.920382165605096	0.931921331316188	1	0.043613707165109	0	0.94620253164557	0.947784810126582	0.555555555555556	0.455716586151369	0.775157232704403	0.0121951219512195	0	0	0.866562009419152	0.94478527607362	0	0.797124600638978	0.121794871794872	0.156832298136646	0.489827856025039	0.942122186495177	0	0	0	0.0757097791798107	0.758346581875994	0	0.4784	0.351046698872786	0.946117274167987	0.95	0.00632911392405063	0.144634525660964	0.645007923930269	0	0.928682170542636	0.887171561051005	0.02660406885759	0.944099378881988	0.0545454545454545	0
12	0	0	0	0	0	0	0	0	0.13109756097561	0	0.043613707165109	1	0	0	0	0.482866043613707	0.575039494470774	0	0	0	0	0	0	0	0.0653495440729483	0	0	0.542113323124043	0	0	0	0	0	0.276234567901235	0	0	0.7109375	0	0	0	0	0	0	0.118003025718608	0.0616541353383459	0	0	1	0
13	1	1	1	0.872374798061389	0.9185667752443	1	0.793269230769231	1	0	0.0234375	0	0	1	0	0	0	0	0.166931637519873	0.925925925925926	1	1	0.098705501618123	0	1	0.0749185667752443	0.821428571428571	0.841444270015699	0	0	1	1	1	0.928	0	1	0.459807073954984	0	0	0	0.926984126984127	0.854003139717425	0.3042071197411	1	0	0	0.975193798449612	0.0170807453416149	0	1
14	0	0	0	0.125396825396825	0.0755905511811024	0	0.194704049844237	0	0.852307692307692	0.972179289026275	0.94620253164557	0	0	1	1	0.506451612903226	0.393364928909953	0.830721003134796	0.0701492537313433	0	0	0.897314375987362	1	0	0.85377358490566	0.170579029733959	0.159021406727829	0.430340557275542	1	0	0	0	0.071875	0.702060221870048	0	0.5234375	0.276629570747218	1	1	0.0763239875389408	0.141744548286604	0.710191082802548	0	0.865533230293663	0.942457231726283	0.0266457680250784	0.984520123839009	0	0
15	0	0	0	0.124018838304553	0.078525641025641	0	0.197138314785374	0	0.861685214626391	0.978260869565217	0.947784810126582	0	0	1	1	0.497607655502392	0.401612903225806	0.833855799373041	0.0748091603053435	0	0	0.901430842607313	1	0	0.860095389507154	0.177316293929712	0.152307692307692	0.43217665615142	1	0	0	0	0.0689655172413793	0.716300940438871	0	0.520504731861199	0.276357827476038	1	1	0.0758293838862559	0.136507936507936	0.704761904761905	0	0.873456790123457	0.940717628705148	0.0248447204968944	0.987616099071207	0	0
16	0	0	0	0.00485436893203883	0	0	0.00805152979066022	0	0.651685393258427	0.486697965571205	0.555555555555556	0.482866043613707	0	0.506451612903226	0.497607655502392	1	0.594417077175698	0.378980891719745	0	0	0	0.448051948051948	0.497659906396256	0	0.552334943639291	0.00163132137030995	0.0282131661442006	0.631493506493506	0.497470489038786	0	0	0	0	0.587947882736156	0	0.338762214983713	0.760726072607261	0.524642289348172	0.510603588907015	0	0.0256	0.205501618122977	0	0.636075949367089	0.583870967741935	0	0.48	0.483277591973244	0
17	0	0	0	0	0	0	0	0	0.5232	0.395275590551181	0.455716586151369	0.575039494470774	0	0.393364928909953	0.401612903225806	0.594417077175698	1	0.340322580645161	0	0	0	0.343598055105348	0.389423076923077	0	0.406807131280389	0	0	0.982539682539682	0.385259631490787	0	0	0	0	0.682487725040916	0	0.0656814449917898	0.833876221498371	0.40194489465154	0.40228013029316	0	0	0.341423948220065	0	0.507936507936508	0.452119309262166	0	0.387045813586098	0.598650927487352	0
18	0.168	0.165644171779141	0.173643410852713	0.282539682539683	0.246835443037975	0.166118421052632	0.363349131121643	0.1609375	0.689547581903276	0.865237366003063	0.775157232704403	0	0.166931637519873	0.830721003134796	0.833855799373041	0.378980891719745	0.340322580645161	1	0.250755287009063	0.1743264659271	0.165615141955836	0.924528301886792	0.8484375	0.171606864274571	0.848101265822785	0.343898573692552	0.314024390243902	0.378716744913928	0.830097087378641	0.161741835147745	0.164596273291925	0.1703125	0.232558139534884	0.604724409448819	0.180511182108626	0.50796178343949	0.2491961414791	0.810047095761381	0.825196850393701	0.244479495268139	0.314814814814815	0.710900473933649	0.172360248447205	0.706336939721793	0.769938650306748	0.193498452012384	0.846625766871166	0	0.181388012618297
19	0.930015552099533	0.926646706586826	0.930197268588771	0.806106870229008	0.990936555891239	0.93563579277865	0.873111782477341	0.926093514328808	0.00904977375565611	0.0967261904761905	0.0121951219512195	0	0.925925925925926	0.0701492537313433	0.0748091603053435	0	0	0.250755287009063	1	0.928571428571429	0.931714719271624	0.164383561643836	0.0761194029850746	0.934131736526946	0.151840490797546	0.898928024502297	0.793205317577548	0	0.0722135007849294	0.93984962406015	0.927927927927928	0.926493108728943	0.865443425076453	0	0.926267281105991	0.525190839694657	0	0.0610687022900763	0.0665658093797277	0.996992481203008	0.805429864253394	0.384146341463415	0.936011904761905	0.00895522388059702	0.0669642857142857	0.91904047976012	0.0759878419452888	0	0.933933933933934
20	1	1	1	0.868544600938967	0.921974522292994	1	0.803405572755418	1	0	0.0261136712749616	0	0	1	0	0	0	0	0.1743264659271	0.928571428571429	1	1	0.1015625	0	1	0.0784929356357928	0.819047619047619	0.845801526717557	0	0	1	1	1	0.928348909657321	0	1	0.473767885532591	0	0	0	0.924290220820189	0.8546875	0.282988871224165	1	0	0	0.976887519260401	0.0153846153846154	0	1
21	1	1	1	0.865325077399381	0.93125	1	0.804075235109718	1	0	0.016793893129771	0	0	1	0	0	0	0	0.165615141955836	0.931714719271624	1	1	0.0916271721958926	0	1	0.0738993710691824	0.815286624203822	0.837209302325581	0	0	1	1	1	0.92	0	1	0.46749226006192	0	0	0	0.93125	0.85179407176287	0.295839753466872	1	0	0	0.972179289026275	0.00928792569659443	0	1
22	0.1	0.0907668231611894	0.0992125984251968	0.222047244094488	0.171701112877583	0.0877483443708609	0.288854003139717	0.097331240188383	0.756756756756757	0.912977099236641	0.866562009419152	0	0.098705501618123	0.897314375987362	0.901430842607313	0.448051948051948	0.343598055105348	0.924528301886792	0.164383561643836	0.1015625	0.0916271721958926	1	0.910355486862442	0.107476635514019	0.906050955414013	0.284552845528455	0.253086419753086	0.368253968253968	0.90228013029316	0.0948678071539658	0.0954616588419405	0.0900473933649289	0.164556962025316	0.605388272583201	0.102728731942215	0.585173501577287	0.247572815533981	0.901587301587302	0.898119122257053	0.173228346456693	0.246875	0.640822784810127	0.103610675039246	0.773497688751926	0.83596214511041	0.116169544740973	0.91679748822606	0	0.0995260663507109
23	0	0	0	0.128834355828221	0.0817610062893082	0	0.201228878648233	0	0.856049004594181	0.982035928143713	0.94478527607362	0	0	1	1	0.497659906396256	0.389423076923077	0.8484375	0.0761194029850746	0	0	0.910355486862442	1	0	0.85935085007728	0.184834123222749	0.160060975609756	0.430555555555556	1	0	0	0	0.0680061823802164	0.705974842767296	0	0.536776212832551	0.276073619631902	1	1	0.0777604976671851	0.141524105754277	0.708722741433022	0	0.869300911854103	0.940639269406393	0.0212765957446809	0.986384266263237	0	0
24	1	1	1	0.874233128834356	0.932601880877743	1	0.808282208588957	1	0	0.0240601503759399	0	0	1	0	0	0	0	0.171606864274571	0.934131736526946	1	1	0.107476635514019	0	1	0.0820433436532508	0.832298136645963	0.84789156626506	0	0	1	1	1	0.929012345679012	0	1	0.472307692307692	0	0	0	0.929447852760736	0.864197530864197	0.294930875576037	1	0	0	0.973886328725038	0.0136570561456753	0	1
25	0.0739549839228296	0.0696594427244582	0.0837282780410742	0.14218009478673	0.155802861685215	0.0661290322580645	0.222397476340694	0.0740157480314961	0.849056603773585	0.83206106870229	0.797124600638978	0.0653495440729483	0.0749185667752443	0.85377358490566	0.860095389507154	0.552334943639291	0.406807131280389	0.848101265822785	0.151840490797546	0.0784929356357928	0.0738993710691824	0.906050955414013	0.85935085007728	0.0820433436532508	1	0.207278481012658	0.18025078369906	0.451104100946372	0.849673202614379	0.0735524256651017	0.0722135007849294	0.0736677115987461	0.082018927444795	0.687301587301587	0.0786163522012579	0.559294871794872	0.318037974683544	0.849765258215962	0.854166666666667	0.153364632237872	0.17192429022082	0.55607476635514	0.0851393188854489	0.861111111111111	0.919876733436055	0.081377151799687	0.848200312989045	0.0701468189233279	0.0829420970266041
26	0.819063004846527	0.826625386996904	0.819047619047619	0.91025641025641	0.895666131621188	0.823723228995058	0.976076555023923	0.815831987075929	0.0532915360501567	0.205246913580247	0.121794871794872	0	0.821428571428571	0.170579029733959	0.177316293929712	0.00163132137030995	0	0.343898573692552	0.898928024502297	0.819047619047619	0.815286624203822	0.284552845528455	0.184834123222749	0.832298136645963	0.207278481012658	1	0.890822784810127	0	0.180623973727422	0.832802547770701	0.822966507177033	0.811594202898551	0.87719298245614	0	0.816393442622951	0.656957928802589	0	0.168253968253968	0.166129032258065	0.89171974522293	0.896331738437002	0.465489566613162	0.82753164556962	0.0555555555555556	0.121259842519685	0.84044233807267	0.1828125	0	0.82670906200318
27	0.8375	0.842578710644678	0.841221374045802	0.969512195121951	0.781102362204724	0.841269841269841	0.902325581395349	0.844512195121951	0.0806697108066971	0.181547619047619	0.156832298136646	0	0.841444270015699	0.159021406727829	0.152307692307692	0.0282131661442006	0	0.314024390243902	0.793205317577548	0.845801526717557	0.837209302325581	0.253086419753086	0.160060975609756	0.84789156626506	0.18025078369906	0.890822784810127	1	0	0.16	0.846625766871166	0.843653250773994	0.837962962962963	0.905343511450382	0	0.834365325077399	0.629283489096573	0	0.157894736842105	0.150621118012422	0.778461538461538	0.99075500770416	0.406441717791411	0.842662632375189	0.088145896656535	0.0906298003072197	0.864864864864865	0.158610271903323	0	0.842748091603053
28	0	0	0	0	0	0	0	0	0.564142194744977	0.429003021148036	0.489827856025039	0.542113323124043	0	0.430340557275542	0.43217665615142	0.631493506493506	0.982539682539682	0.378716744913928	0	0	0	0.368253968253968	0.430555555555556	0	0.451104100946372	0	0	1	0.415185783521809	0	0	0	0	0.72408293460925	0	0.0962145110410095	0.812206572769953	0.446511627906977	0.4328125	0	0.00306748466257669	0.353968253968254	0	0.545878693623639	0.490595611285266	0	0.425981873111782	0.565008025682183	0
29	0	0	0	0.135179153094463	0.0815307820299501	0	0.209225700164745	0	0.852564102564103	0.978090766823161	0.942122186495177	0	0	1	1	0.497470489038786	0.385259631490787	0.830097087378641	0.0722135007849294	0	0	0.90228013029316	1	0	0.849673202614379	0.180623973727422	0.16	0.415185783521809	1	0	0	0	0.0704	0.700980392156863	0	0.543657331136738	0.282178217821782	1	1	0.0781758957654723	0.137820512820513	0.698541329011345	0	0.869774919614148	0.942215088282504	0.0237341772151899	0.988871224165342	0	0
30	1	1	1	0.869767441860465	0.934681181959565	1	0.808575803981623	1	0	0.0239162929745889	0	0	1	0	0	0	0	0.161741835147745	0.93984962406015	1	1	0.0948678071539658	0	1	0.0735524256651017	0.832802547770701	0.846625766871166	0	0	1	1	1	0.931464174454829	0	1	0.468354430379747	0	0	0	0.93563579277865	0.858662613981763	0.3078125	1	0	0	0.981424148606811	0.0152905198776758	0	1
31	1	1	1	0.870109546165884	0.926216640502355	1	0.794712286158631	1	0	0.0228658536585366	0	0	1	0	0	0	0	0.164596273291925	0.927927927927928	1	1	0.0954616588419405	0	1	0.0722135007849294	0.822966507177033	0.843653250773994	0	0	1	1	1	0.927131782945736	0	1	0.475743348982786	0	0	0	0.926153846153846	0.858662613981763	0.292569659442724	1	0	0	0.973886328725038	0.0137614678899083	0	1
32	1	1	1	0.877813504823151	0.921507064364207	1	0.80188679245283	1	0	0.0216049382716049	0	0	1	0	0	0	0	0.1703125	0.926493108728943	1	1	0.0900473933649289	0	1	0.0736677115987461	0.811594202898551	0.837962962962963	0	0	1	1	1	0.923809523809524	0	1	0.473257698541329	0	0	0	0.917829457364341	0.85423197492163	0.288431061806656	1	0	0	0.976780185758514	0.0111642743221691	0	1
33	0.932283464566929	0.932203389830508	0.931570762052877	0.933753943217666	0.8484375	0.931147540983607	0.862442040185471	0.927692307692308	0	0.0911854103343465	0.0757097791798107	0	0.928	0.071875	0.0689655172413793	0	0	0.232558139534884	0.865443425076453	0.928348909657321	0.92	0.164556962025316	0.0680061823802164	0.929012345679012	0.082018927444795	0.87719298245614	0.905343511450382	0	0.0704	0.931464174454829	0.927131782945736	0.923809523809524	1	0	0.917829457364341	0.540157480314961	0	0.0729813664596273	0.0672926447574335	0.855606758832565	0.924382716049383	0.367441860465116	0.929906542056075	0.00766871165644172	0.00458015267175573	0.947368421052632	0.0785824345146379	0	0.926100628930818
34	0	0	0	0	0	0	0	0	0.842356687898089	0.678300455235205	0.758346581875994	0.276234567901235	0	0.702060221870048	0.716300940438871	0.587947882736156	0.682487725040916	0.604724409448819	0	0	0	0.605388272583201	0.705974842767296	0	0.687301587301587	0	0	0.72408293460925	0.700980392156863	0	0	0	0	1	0	0.22397476340694	0.545016077170418	0.695924764890282	0.709984152139461	0	0.00313479623824451	0.504777070063694	0	0.82398753894081	0.766718506998445	0	0.708527131782946	0.290849673202614	0
35	1	1	1	0.861290322580645	0.926282051282051	1	0.803432137285491	1	0	0.0280373831775701	0	0	1	0	0	0	0	0.180511182108626	0.926267281105991	1	1	0.102728731942215	0	1	0.0786163522012579	0.816393442622951	0.834365325077399	0	0	1	1	1	0.917829457364341	0	1	0.454983922829582	0	0	0	0.926751592356688	0.85781990521327	0.295161290322581	1	0	0	0.968152866242038	0.0157977883096366	0	1
36	0.455429497568882	0.474418604651163	0.462639109697933	0.602848101265823	0.515397082658023	0.45771144278607	0.676190476190476	0.464678178963893	0.415094339622642	0.516329704510109	0.4784	0	0.459807073954984	0.5234375	0.520504731861199	0.338762214983713	0.0656814449917898	0.50796178343949	0.525190839694657	0.473767885532591	0.46749226006192	0.585173501577287	0.536776212832551	0.472307692307692	0.559294871794872	0.656957928802589	0.629283489096573	0.0962145110410095	0.543657331136738	0.468354430379747	0.475743348982786	0.473257698541329	0.540157480314961	0.22397476340694	0.454983922829582	1	0.1	0.5390625	0.528753993610224	0.535433070866142	0.618296529968454	0.205741626794258	0.46583850931677	0.419847328244275	0.480314960629921	0.482003129890454	0.493023255813954	0	0.473101265822785
37	0	0	0	0	0	0	0	0	0.433333333333333	0.273570324574961	0.351046698872786	0.7109375	0	0.276629570747218	0.276357827476038	0.760726072607261	0.833876221498371	0.2491961414791	0	0	0	0.247572815533981	0.276073619631902	0	0.318037974683544	0	0	0.812206572769953	0.282178217821782	0	0	0	0	0.545016077170418	0	0.1	1	0.286846275752773	0.282747603833866	0	0	0.192307692307692	0	0.424764890282132	0.349206349206349	0	0.270142180094787	0.71900826446281	0
38	0	0	0	0.128682170542636	0.064873417721519	0	0.184251968503937	0	0.858267716535433	0.977238239757208	0.946117274167987	0	0	1	1	0.524642289348172	0.40194489465154	0.810047095761381	0.0610687022900763	0	0	0.901587301587302	1	0	0.849765258215962	0.168253968253968	0.157894736842105	0.446511627906977	1	0	0	0	0.0729813664596273	0.695924764890282	0	0.5390625	0.286846275752773	1	1	0.0675039246467818	0.141321044546851	0.6953125	0	0.866043613707165	0.932707355242567	0.0276923076923077	0.986089644513138	0	0
39	0	0	0	0.125786163522013	0.0685805422647528	0	0.184834123222749	0	0.865740740740741	0.976887519260401	0.95	0	0	1	1	0.510603588907015	0.40228013029316	0.825196850393701	0.0665658093797277	0	0	0.898119122257053	1	0	0.854166666666667	0.166129032258065	0.150621118012422	0.4328125	1	0	0	0	0.0672926447574335	0.709984152139461	0	0.528753993610224	0.282747603833866	1	1	0.0654205607476635	0.137931034482759	0.696343402225755	0	0.87402799377916	0.937791601866252	0.0234009360374415	0.9875	0	0
40	0.926634768740032	0.921779141104294	0.921011058451817	0.79559748427673	1	0.932038834951456	0.8734375	0.921538461538462	0.00784929356357928	0.1	0.00632911392405063	0	0.926984126984127	0.0763239875389408	0.0758293838862559	0	0	0.244479495268139	0.996992481203008	0.924290220820189	0.93125	0.173228346456693	0.0777604976671851	0.929447852760736	0.153364632237872	0.89171974522293	0.778461538461538	0	0.0781758957654723	0.93563579277865	0.926153846153846	0.917829457364341	0.855606758832565	0	0.926751592356688	0.535433070866142	0	0.0675039246467818	0.0654205607476635	1	0.794628751974723	0.381558028616852	0.933641975308642	0.00613496932515337	0.0758513931888545	0.905572755417957	0.0789473684210526	0	0.93217665615142
41	0.859399684044234	0.859594383775351	0.862174578866769	0.976525821596244	0.792721518987342	0.854575163398693	0.917851500789889	0.862229102167183	0.0771604938271605	0.167673716012085	0.144634525660964	0	0.854003139717425	0.141744548286604	0.136507936507936	0.0256	0	0.314814814814815	0.805429864253394	0.8546875	0.85179407176287	0.246875	0.141524105754277	0.864197530864197	0.17192429022082	0.896331738437002	0.99075500770416	0.00306748466257669	0.137820512820513	0.858662613981763	0.858662613981763	0.85423197492163	0.924382716049383	0.00313479623824451	0.85781990521327	0.618296529968454	0	0.141321044546851	0.137931034482759	0.794628751974723	1	0.402843601895735	0.86046511627907	0.0843558282208589	0.0829420970266041	0.874613003095975	0.148318042813456	0	0.853582554517134
42	0.304761904761905	0.297380585516179	0.302003081664099	0.379310344827586	0.389408099688474	0.308186195826645	0.444444444444444	0.295418641390205	0.551401869158878	0.715142428785607	0.645007923930269	0	0.3042071197411	0.710191082802548	0.704761904761905	0.205501618122977	0.341423948220065	0.710900473933649	0.384146341463415	0.282988871224165	0.295839753466872	0.640822784810127	0.708722741433022	0.294930875576037	0.55607476635514	0.465489566613162	0.406441717791411	0.353968253968254	0.698541329011345	0.3078125	0.292569659442724	0.288431061806656	0.367441860465116	0.504777070063694	0.295161290322581	0.205741626794258	0.192307692307692	0.6953125	0.696343402225755	0.381558028616852	0.402843601895735	1	0.302752293577982	0.560371517027864	0.638629283489097	0.328638497652582	0.721617418351477	0	0.303599374021909
43	1	1	1	0.873456790123457	0.931782945736434	1	0.815789473684211	1	0	0.0196671709531014	0	0	1	0	0	0	0	0.172360248447205	0.936011904761905	1	1	0.103610675039246	0	1	0.0851393188854489	0.82753164556962	0.842662632375189	0	0	1	1	1	0.929906542056075	0	1	0.46583850931677	0	0	0	0.933641975308642	0.86046511627907	0.302752293577982	1	0	0	0.97583081570997	0.0107033639143731	0	1
44	0	0	0	0.0638629283489097	0.0109717868338558	0	0.078003120124805	0	0.992199687987519	0.84304932735426	0.928682170542636	0.118003025718608	0	0.865533230293663	0.873456790123457	0.636075949367089	0.507936507936508	0.706336939721793	0.00895522388059702	0	0	0.773497688751926	0.869300911854103	0	0.861111111111111	0.0555555555555556	0.088145896656535	0.545878693623639	0.869774919614148	0	0	0	0.00766871165644172	0.82398753894081	0	0.419847328244275	0.424764890282132	0.866043613707165	0.87402799377916	0.00613496932515337	0.0843558282208589	0.560371517027864	0	1	0.937404580152672	0.003003003003003	0.863496932515337	0.133012820512821	0
45	0	0	0	0.0625978090766823	0.0723076923076923	0	0.133846153846154	0	0.924615384615385	0.911411411411411	0.887171561051005	0.0616541353383459	0	0.942457231726283	0.940717628705148	0.583870967741935	0.452119309262166	0.769938650306748	0.0669642857142857	0	0	0.83596214511041	0.940639269406393	0	0.919876733436055	0.121259842519685	0.0906298003072197	0.490595611285266	0.942215088282504	0	0	0	0.00458015267175573	0.766718506998445	0	0.480314960629921	0.349206349206349	0.932707355242567	0.937791601866252	0.0758513931888545	0.0829420970266041	0.638629283489097	0	0.937404580152672	1	0.00306278713629403	0.926267281105991	0.0663430420711974	0
46	0.974723538704581	0.980122324159021	0.978560490045942	0.891135303265941	0.901716068642746	0.976038338658147	0.825545171339564	0.974045801526718	0	0.0496987951807229	0.02660406885759	0	0.975193798449612	0.0266457680250784	0.0248447204968944	0	0	0.193498452012384	0.91904047976012	0.976887519260401	0.972179289026275	0.116169544740973	0.0212765957446809	0.973886328725038	0.081377151799687	0.84044233807267	0.864864864864865	0	0.0237341772151899	0.981424148606811	0.973886328725038	0.976780185758514	0.947368421052632	0	0.968152866242038	0.482003129890454	0	0.0276923076923077	0.0234009360374415	0.905572755417957	0.874613003095975	0.328638497652582	0.97583081570997	0.003003003003003	0.00306278713629403	1	0.0368098159509202	0	0.977099236641221
47	0.0158227848101266	0.0120300751879699	0.0153374233128834	0.135593220338983	0.0825545171339564	0.0141955835962145	0.19629057187017	0.0153846153846154	0.850699844479005	0.990936555891239	0.944099378881988	0	0.0170807453416149	0.984520123839009	0.987616099071207	0.48	0.387045813586098	0.846625766871166	0.0759878419452888	0.0153846153846154	0.00928792569659443	0.91679748822606	0.986384266263237	0.0136570561456753	0.848200312989045	0.1828125	0.158610271903323	0.425981873111782	0.988871224165342	0.0152905198776758	0.0137614678899083	0.0111642743221691	0.0785824345146379	0.708527131782946	0.0157977883096366	0.493023255813954	0.270142180094787	0.986089644513138	0.9875	0.0789473684210526	0.148318042813456	0.721617418351477	0.0107033639143731	0.863496932515337	0.926267281105991	0.0368098159509202	1	0	0.0124804992199688
48	0	0	0	0	0	0	0	0	0.136363636363636	0	0.0545454545454545	1	0	0	0	0.483277591973244	0.598650927487352	0	0	0	0	0	0	0	0.0701468189233279	0	0	0.565008025682183	0	0	0	0	0	0.290849673202614	0	0	0.71900826446281	0	0	0	0	0	0	0.133012820512821	0.0663430420711974	0	0	1	0
49	1	1	1	0.871069182389937	0.931089743589744	1	0.814580031695721	1	0	0.0213740458015267	0	0	1	0	0	0	0	0.181388012618297	0.933933933933934	1	1	0.0995260663507109	0	1	0.0829420970266041	0.82670906200318	0.842748091603053	0	0	1	1	1	0.926100628930818	0	1	0.473101265822785	0	0	0	0.93217665615142	0.853582554517134	0.303599374021909	1	0	0	0.977099236641221	0.0124804992199688	0	1
50	0.998412698412698	0.998468606431853	1	0.875195007800312	0.923317683881064	1	0.809597523219814	0.998442367601246	0	0.0199081163859112	0	0	0.998407643312102	0	0.00156494522691706	0	0	0.168503937007874	0.927162367223065	0.998461538461539	0.998449612403101	0.093167701863354	0.00151515151515152	0.998454404945904	0.0752351097178683	0.821484992101106	0.846270928462709	0	0.00160771704180064	0.998449612403101	1	0.998420221169036	0.933229813664596	0	0.998417721518987	0.455259026687598	0	0.00154559505409583	0.00156494522691706	0.924882629107981	0.858934169278997	0.31201248049922	0.998461538461539	0	0	0.975193798449612	0.014018691588785	0	0.998444790046656
51	0	0	0	0.0523076923076923	0	0	0.0531914893617021	0	0.992424242424242	0.830559757942511	0.916666666666667	0.138345864661654	0	0.852187028657617	0.857142857142857	0.644444444444444	0.530805687203792	0.693251533742331	0	0	0	0.769828926905132	0.849624060150376	0	0.843894899536321	0.0412844036697248	0.0655737704918033	0.569018404907976	0.855365474339036	0	0	0	0	0.858255451713396	0	0.388544891640867	0.433641975308642	0.853211009174312	0.864197530864197	0	0.0677710843373494	0.557926829268293	0	0.986384266263237	0.91679273827534	0	0.856495468277946	0.146263910969793	0
52	0.838957055214724	0.845112781954887	0.846737481031866	0.956325301204819	0.787692307692308	0.84384858044164	0.898305084745763	0.846036585365854	0.0823170731707317	0.179487179487179	0.149068322981366	0	0.839813374805599	0.157012195121951	0.148318042813456	0.031104199066874	0	0.31859756097561	0.792846497764531	0.83661119515885	0.835595776772247	0.257410296411856	0.159332321699545	0.849028400597907	0.190402476780186	0.876352395672334	0.995508982035928	0.00153139356814701	0.157728706624606	0.841389728096677	0.842105263157895	0.848531684698609	0.908256880733945	0.00309597523219814	0.839563862928349	0.634375	0	0.151607963246554	0.156202143950995	0.78328173374613	0.98796992481203	0.396604938271605	0.84779299847793	0.0972644376899696	0.0966767371601208	0.856049004594181	0.158208955223881	0	0.844036697247706
53	1	1	1	0.871019108280255	0.92948717948718	1	0.810509554140127	1	0	0.0248833592534992	0	0	1	0	0	0	0	0.176751592356688	0.935085007727975	1	1	0.0971337579617834	0	1	0.0780254777070064	0.826923076923077	0.851851851851852	0	0	1	1	1	0.930379746835443	0	1	0.463492063492064	0	0	0	0.924050632911392	0.861370716510903	0.314696485623003	1	0	0	0.979969183359014	0.0125	0	1
54	0.503225806451613	0.511664074650078	0.502392344497608	0.632165605095541	0.567524115755627	0.498349834983498	0.703296703296703	0.507911392405063	0.375594294770206	0.512461059190031	0.451355661881978	0	0.504823151125402	0.482539682539683	0.477564102564103	0.305	0.0651465798045603	0.511146496815287	0.560747663551402	0.515974440894569	0.507936507936508	0.568438003220612	0.492138364779874	0.514018691588785	0.518341307814992	0.686084142394822	0.664615384615385	0.0843949044585987	0.495908346972177	0.514285714285714	0.509523809523809	0.512779552715655	0.574132492113565	0.188197767145136	0.504792332268371	0.972886762360447	0.0936995153473344	0.487421383647799	0.479099678456592	0.57667731629393	0.662440570522979	0.21486268174475	0.508716323296355	0.378294573643411	0.429477020602219	0.532283464566929	0.476780185758514	0	0.507154213036566
55	0	0	0	0.124804992199688	0.0772870662460568	0	0.199685534591195	0	0.860282574568289	0.976958525345622	0.9515625	0	0	1	1	0.503194888178914	0.400318979266348	0.829113924050633	0.0713201820940819	0	0	0.899053627760252	1	0	0.854660347551343	0.17774343122102	0.158218125960061	0.429457364341085	1	0	0	0	0.0684292379471229	0.697965571205008	0	0.529780564263323	0.274881516587678	1	1	0.0796875	0.139717425431711	0.688188976377953	0	0.871165644171779	0.942989214175655	0.0228658536585366	0.987823439878234	0	0
56	0	0	0	0	0	0	0	0	0.150316455696203	0	0.0552922590837283	1	0	0	0	0.492682926829268	0.610749185667752	0	0	0	0	0	0	0	0.069620253164557	0	0	0.581210191082803	0	0	0	0	0	0.29140127388535	0	0	0.728295819935691	0	0	0	0	0	0	0.135725429017161	0.0642633228840125	0	0	1	0
57	0.00316957210776545	0.00303490136570561	0.00302114803625378	0.126959247648903	0.0845070422535211	0.00319488817891374	0.197836166924266	0.00305810397553517	0.858678955453149	0.971299093655589	0.941085271317829	0	0.00160513643659711	0.996927803379416	1	0.523961661341853	0.39268680445151	0.821705426356589	0.0771513353115727	0.00313479623824451	0.00307692307692308	0.906793048973144	0.998459167950693	0.00303490136570561	0.857366771159875	0.177847113884555	0.158610271903323	0.426153846153846	0.998410174880763	0.00309119010819165	0.00153846153846154	0.0015552099533437	0.0649149922720247	0.696062992125984	0.00311526479750779	0.544186046511628	0.2896	0.9984375	0.996894409937888	0.0858034321372855	0.137770897832817	0.690737833594976	0.00304878048780488	0.866464339908953	0.937689969604863	0.0273141122913505	0.983154670750383	0	0.0031201248049922
58	0.046583850931677	0.0434782608695652	0.0501519756838906	0.164615384615385	0.135007849293564	0.0435483870967742	0.247678018575851	0.0484848484848485	0.808801213960546	0.973214285714286	0.894333843797856	0	0.0557275541795666	0.948249619482496	0.95	0.460815047021944	0.385579937304075	0.889400921658986	0.131851851851852	0.0538461538461538	0.0388198757763975	0.927914110429448	0.962462462462462	0.0538922155688623	0.85202492211838	0.229102167182663	0.191679049034175	0.418181818181818	0.951104100946372	0.0502283105022831	0.0496987951807229	0.0458860759493671	0.110429447852761	0.666151468315301	0.0495356037151703	0.526479750778816	0.266457680250784	0.951367781155015	0.947449768160742	0.137715179968701	0.184615384615385	0.703533026113671	0.0489296636085627	0.822021116138763	0.892802450229709	0.0746951219512195	0.966463414634146	0	0.0458715596330275
59	1	1	1	0.875757575757576	0.923780487804878	1	0.799396681749623	1	0	0.0238450074515648	0	0	1	0	0	0	0	0.159879336349925	0.928888888888889	1	1	0.0903522205206738	0	1	0.0696969696969697	0.821100917431193	0.848214285714286	0	0	1	1	1	0.924471299093656	0	1	0.467889908256881	0	0	0	0.922492401215805	0.86085626911315	0.298003072196621	1	0	0	0.973094170403587	0.0134128166915052	0	1
60	0.297339593114241	0.306525037936267	0.313935681470138	0.431007751937985	0.27115987460815	0.3024	0.392801251956182	0.315301391035549	0.591263650546022	0.68815592203898	0.693146417445483	0	0.28548644338118	0.700460829493088	0.697674418604651	0.294770206022187	0.318541996830428	0.65987460815047	0.273413897280967	0.297507788161994	0.298299845440495	0.71496062992126	0.697709923664122	0.312217194570136	0.65625	0.380877742946708	0.463636363636364	0.341158059467919	0.6848	0.306501547987616	0.301369863013699	0.297637795275591	0.385335413416537	0.46801872074883	0.307692307692308	0.316692667706708	0.186520376175549	0.701378254211332	0.692063492063492	0.271028037383178	0.451863354037267	0.793157076205288	0.31651376146789	0.601217656012177	0.617737003058104	0.327217125382263	0.681749622926094	0	0.3
61	0	0	0	0	0	0	0	0	0.132605304212168	0	0.0455974842767296	1	0	0	0	0.486312399355878	0.583067092651757	0	0	0	0	0	0	0	0.0616113744075829	0	0	0.549689440993789	0	0	0	0	0	0.275039745627981	0	0	0.7152	0	0	0	0	0	0	0.114599686028257	0.0557275541795666	0	0	1	0
62	0	0	0	0.129746835443038	0.0759289176090469	0	0.190095846645367	0	0.860282574568289	0.976671850699845	0.948717948717949	0	0	1	1	0.491776315789474	0.391803278688525	0.839546191247974	0.065015479876161	0	0	0.901929260450161	1	0	0.863275039745628	0.177705977382876	0.162037037037037	0.43217665615142	1	0	0	0	0.07223113964687	0.720190779014308	0	0.523349436392915	0.260517799352751	1	1	0.07223113964687	0.140157480314961	0.712218649517685	0	0.871794871794872	0.9376	0.0283464566929134	0.985849056603774	0	0
63	1	1	1	0.869158878504673	0.927131782945736	1	0.799382716049383	1	0	0.0247295208655332	0	0	1	0	0	0	0	0.171339563862928	0.930827067669173	1	1	0.0922098569157393	0	1	0.0694006309148265	0.809448818897638	0.833841463414634	0	0	1	1	1	0.920684292379471	0	1	0.46129541864139	0	0	0	0.922958397534669	0.847826086956522	0.299065420560748	1	0	0	0.9765625	0.0138674884437596	0	1
64	0.0903328050713154	0.0844854070660522	0.0893682588597843	0.20404984423676	0.172897196261682	0.0823909531502423	0.278033794162826	0.0913312693498452	0.7671875	0.915773353751914	0.857585139318885	0	0.0904761904761905	0.90809968847352	0.911392405063291	0.471153846153846	0.341346153846154	0.921507064364207	0.171732522796353	0.0928792569659443	0.0850077279752705	1	0.918305597579425	0.0960365853658537	0.925	0.272151898734177	0.238828967642527	0.379527559055118	0.905228758169935	0.0883720930232558	0.0820433436532508	0.0858505564387917	0.144859813084112	0.614173228346457	0.0937996820349762	0.589622641509434	0.2496	0.914196567862715	0.907668231611894	0.174528301886792	0.232558139534884	0.621283255086072	0.0944272445820433	0.776934749620637	0.853810264385692	0.113846153846154	0.918960244648318	0	0.0957613814756672
65	0.0688524590163934	0.0635658914728682	0.073094867807154	0.202194357366771	0.016	0.0669934640522876	0.145339652448657	0.0744849445324881	0.839009287925697	0.924499229583975	0.929245283018868	0	0.0685805422647528	0.930926216640502	0.929356357927786	0.5	0.383739837398374	0.780907668231612	0.0273972602739726	0.0705128205128205	0.062111801242236	0.842022116903633	0.929577464788732	0.062015503875969	0.776886035313002	0.126623376623377	0.243034055727554	0.423197492163009	0.928338762214984	0.0630914826498423	0.0726429675425039	0.0714285714285714	0.153364632237872	0.682539682539683	0.0629032258064516	0.481717011128776	0.280952380952381	0.935736677115988	0.936204146730462	0.0142405063291139	0.213375796178344	0.63968253968254	0.0646687697160883	0.843167701863354	0.861370716510903	0.0933544303797468	0.922712933753943	0	0.0630914826498423
66	0.998394863563403	0.996955859969559	0.998454404945904	0.877300613496933	0.925867507886435	0.996784565916399	0.81055900621118	0.996923076923077	0	0.0270676691729323	0.00315955766192733	0	0.996865203761755	0.0031201248049922	0.0031104199066874	0	0	0.175738724727838	0.934032983508246	0.998427672955975	0.996913580246914	0.105511811023622	0.00307692307692308	0.997001499250375	0.0771653543307087	0.824921135646688	0.846625766871166	0	0	0.998454404945904	0.996913580246914	1	0.929012345679012	0	0.996860282574568	0.472266244057052	0	0.00307219662058372	0.00157232704402516	0.926677067082683	0.861111111111111	0.294025157232704	0.998449612403101	0	0	0.975308641975309	0.0153139356814701	0	0.996879875195008
67	0.887070376432079	0.896389324960754	0.888540031397174	0.842105263157895	0.959055118110236	0.897651006711409	0.921259842519685	0.893141945773525	0.0493630573248408	0.131578947368421	0.0496	0	0.895666131621188	0.10641627543036	0.1088	0.00163934426229508	0	0.286846275752773	0.952453987730061	0.893481717011129	0.901253918495298	0.206785137318255	0.114467408585056	0.90625	0.195512820512821	0.940609951845907	0.832543443917852	0	0.11404958677686	0.902021772939347	0.894736842105263	0.884126984126984	0.817460317460317	0	0.894230769230769	0.579872204472843	0	0.0961240310077519	0.095389507154213	0.961290322580645	0.842607313195548	0.411392405063291	0.90282131661442	0.0451713395638629	0.113207547169811	0.872239747634069	0.112519809825674	0	0.892690513219285
68	0	0	0	0	0	0	0	0	0.148091603053435	0	0.0530421216848674	1	0	0	0	0.486571879936809	0.594594594594595	0	0	0	0	0	0	0	0.0716510903426791	0	0	0.57469512195122	0	0	0	0	0	0.312597200622084	0	0	0.716744913928013	0	0	0	0	0	0	0.136986301369863	0.0658499234303216	0	0	1	0
69	1	1	1	0.881435257410296	0.915064102564103	1	0.810641627543036	1	0	0.0262345679012346	0	0	1	0	0	0	0	0.174528301886792	0.926717557251908	1	1	0.106918238993711	0	1	0.0784929356357928	0.829073482428115	0.853620955315871	0	0	1	1	1	0.938967136150235	0	1	0.470494417862839	0	0	0	0.92259083728278	0.864197530864197	0.305511811023622	1	0	0	0.9734375	0.0171606864274571	0	1
70	0.0176848874598071	0.0138248847926267	0.0174603174603175	0.136217948717949	0.0870253164556962	0.0164203612479475	0.201574803149606	0.0189274447949527	0.842592592592593	0.986068111455108	0.938193343898574	0	0.0195121951219512	0.98116169544741	0.985915492957746	0.476499189627229	0.410891089108911	0.844339622641509	0.0852713178294574	0.0172413793103448	0.0141509433962264	0.909238249594814	0.985915492957746	0.015552099533437	0.834645669291339	0.183279742765273	0.169254658385093	0.444976076555024	0.983471074380165	0.0204081632653061	0.0156494522691706	0.0126382306477093	0.0796875	0.698541329011345	0.0206022187004754	0.495176848874598	0.277511961722488	0.984251968503937	0.985530546623794	0.0906148867313916	0.147385103011094	0.726837060702875	0.0124031007751938	0.8515625	0.922958397534669	0.0394944707740916	0.996840442338073	0	0.0157977883096366
71	0	0	0	0.125596184419714	0.0653907496012759	0	0.1850699844479	0	0.869158878504673	0.976780185758514	0.95389507154213	0	0	1	1	0.510534846029173	0.404567699836868	0.824088748019017	0.060882800608828	0	0	0.90224358974359	1	0	0.846273291925466	0.156549520766773	0.153488372093023	0.438184663536776	1	0	0	0	0.0747217806041336	0.706539074960128	0	0.5184	0.280645161290323	1	1	0.0621019108280255	0.13968253968254	0.693910256410256	0	0.88	0.938366718027735	0.0296411856474259	0.989214175654854	0	0
72	1	1	1	0.867834394904459	0.920454545454545	1	0.796875	1	0	0.0215716486902928	0	0	1	0	0	0	0	0.172143974960876	0.921296296296296	1	1	0.095389507154213	0	1	0.0766773162939297	0.812600969305331	0.836166924265842	0	0	1	1	1	0.931464174454829	0	1	0.461904761904762	0	0	0	0.922222222222222	0.854199683042789	0.297124600638978	1	0	0	0.976377952755906	0.0110062893081761	0	1
73	1	1	1	0.868253968253968	0.9184	1	0.7921875	1	0	0.0186915887850467	0	0	1	0	0	0	0	0.170926517571885	0.921331316187595	1	1	0.0995184590690209	0	1	0.0752	0.811688311688312	0.836448598130841	0	0	1	1	1	0.930489731437599	0	1	0.461172741679873	0	0	0	0.920634920634921	0.85625	0.295345104333868	1	0	0	0.97339593114241	0.0125984251968504	0	1
74	0	0	0	0	0	0	0	0	0.130841121495327	0	0.0443037974683544	1	0	0	0	0.490322580645161	0.588617886178862	0	0	0	0	0	0	0	0.0646687697160883	0	0	0.553968253968254	0	0	0	0	0	0.294303797468354	0	0	0.72972972972973	0	0	0	0	0	0	0.119266055045872	0.059190031152648	0	0	1	0
75	1	1	1	0.86833855799373	0.926216640502355	1	0.799373040752351	1	0	0.0229007633587786	0	0	1	0	0	0	0	0.1734375	0.931818181818182	1	1	0.100463678516229	0	1	0.0762052877138414	0.817610062893082	0.828967642526965	0	0	1	1	1	0.923676012461059	0	1	0.463949843260188	0	0	0	0.926216640502355	0.850234009360374	0.296296296296296	1	0	0	0.97542242703533	0.0122887864823349	0	1
76	0	0	0	0.00153609831029186	0	0	0.00154320987654321	0	0.7526395173454	0.61119293078056	0.678955453149002	0.375186846038864	0	0.615853658536585	0.614088820826952	0.490595611285266	0.8	0.524031007751938	0	0	0	0.525581395348837	0.612184249628529	0	0.596302003081664	0.00156494522691706	0.00595238095238095	0.828173374613003	0.606349206349206	0	0	0	0	0.873831775700935	0	0.126717557251908	0.67601246105919	0.614088820826952	0.621745788667688	0	0.00461538461538462	0.523956723338485	0	0.746177370030581	0.678300455235205	0	0.630239520958084	0.3872	0
77	0	0	0	0.134868421052632	0.0801282051282051	0	0.203583061889251	0	0.851612903225806	0.977952755905512	0.942528735632184	0	0	1	1	0.506644518272425	0.402010050251256	0.830592105263158	0.0747663551401869	0	0	0.903973509933775	1	0	0.848534201954397	0.186046511627907	0.162162162162162	0.437704918032787	1	0	0	0	0.078525641025641	0.697171381031614	0	0.533551554828151	0.286666666666667	1	1	0.0755336617405583	0.149277688603531	0.696574225122349	0	0.860759493670886	0.933333333333333	0.0251968503937008	0.9888	0	0
78	0.998394863563403	0.998449612403101	0.998442367601246	0.866242038216561	0.924679487179487	0.998357963875205	0.79746835443038	1	0	0.0234375	0	0	0.99837925445705	0.00157728706624606	0.00159489633173844	0	0	0.169303797468354	0.928571428571429	0.998439937597504	1	0.101587301587302	0.00154798761609907	1	0.0796178343949045	0.824367088607595	0.841121495327103	0	0.00162337662337662	0.998432601880878	1	0.998410174880763	0.932389937106918	0	1	0.473515248796148	0	0	0	0.926984126984127	0.857142857142857	0.289348171701113	1	0	0.00157977883096367	0.972006220839813	0.0139968895800933	0	0.998430141287284
79	0	0	0	0.0629139072847682	0.0824915824915825	0	0.14662273476112	0	0.910130718954248	0.926163723916533	0.885761589403974	0.0464	0	0.943986820428336	0.954697986577181	0.561969439728353	0.451939291736931	0.778145695364238	0.0754414125200642	0	0	0.834437086092715	0.946859903381642	0	0.917627677100494	0.126666666666667	0.0842787682333874	0.482587064676617	0.951096121416526	0	0	0	0.00807754442649435	0.756711409395973	0	0.479933110367893	0.32998324958124	0.948051948051948	0.956882255389718	0.0849673202614379	0.0800653594771242	0.646003262642741	0	0.927512355848435	1	0.00328947368421053	0.93719806763285	0.0567010309278351	0
80	0	0	0	0.0572337042925278	0	0	0.0594855305466238	0	0.990506329113924	0.850234009360374	0.92741935483871	0.128682170542636	0	0.868589743589744	0.873015873015873	0.646381578947368	0.532467532467532	0.698564593301435	0	0	0	0.770226537216828	0.866043613707165	0	0.853932584269663	0.0407830342577488	0.078003120124805	0.561708860759494	0.866888519134775	0	0	0	0.00474683544303797	0.845528455284553	0	0.4	0.416932907348243	0.864649681528662	0.875598086124402	0	0.0769230769230769	0.55784469096672	0	0.995348837209302	0.931528662420382	0.00157977883096367	0.867298578199052	0.132231404958678	0
81	0.944968553459119	0.949308755760369	0.942724458204334	0.809076682316119	0.985826771653543	0.949756888168558	0.863987635239567	0.938176197836167	0.00770416024653313	0.0813253012048193	0.00773993808049536	0	0.945141065830721	0.0540958268933539	0.0566929133858268	0	0	0.236133122028526	0.980509745127436	0.945736434108527	0.948012232415902	0.153965785381026	0.0574886535552194	0.948484848484848	0.1328125	0.884244372990354	0.780152671755725	0	0.0617886178861789	0.950995405819296	0.944869831546707	0.941640378548896	0.865834633385335	0	0.949685534591195	0.527777777777778	0	0.0476923076923077	0.0559006211180124	0.987519500780031	0.810769230769231	0.363636363636364	0.947772657450077	0.00618238021638331	0.0537634408602151	0.920807453416149	0.0666666666666667	0	0.952755905511811
82	1	1	1	0.875776397515528	0.921875	1	0.803100775193798	1	0	0.0246153846153846	0	0	1	0	0	0	0	0.165891472868217	0.925757575757576	1	1	0.0965189873417722	0	1	0.0770440251572327	0.820754716981132	0.843226788432268	0	0	1	1	1	0.931087289433384	0	1	0.463223787167449	0	0	0	0.922720247295209	0.860429447852761	0.315625	1	0	0	0.972350230414747	0.0139968895800933	0	1
83	0.00328947368421053	0.00317460317460317	0.00315955766192733	0.1472	0.0750407830342577	0.00332778702163062	0.215210355987055	0.00320512820512821	0.8416	0.973354231974922	0.947452229299363	0	0.00163934426229508	0.996820349761526	1	0.500815660685155	0.378109452736318	0.832528180354267	0.0669781931464174	0.00321027287319422	0.00319488817891374	0.909238249594814	0.998430141287284	0.00317460317460317	0.841243862520458	0.187192118226601	0.176470588235294	0.424878836833603	0.998349834983498	0.00315457413249211	0.00159744408945687	0.00161290322580645	0.0885668276972625	0.689822294022617	0.00329489291598023	0.533333333333333	0.275577557755776	0.998376623376623	0.996747967479675	0.0765472312703583	0.156957928802589	0.702127659574468	0.00313479623824451	0.857594936708861	0.922077922077922	0.0296411856474259	0.984	0	0.00316957210776545
84	0.474522292993631	0.48159509202454	0.4625	0.600315955766193	0.542857142857143	0.471636952998379	0.678740157480315	0.482003129890454	0.40282131661442	0.514548238897397	0.46984126984127	0	0.467511885895404	0.51937984496124	0.518167456556082	0.3216	0.0841423948220065	0.473270440251572	0.534638554216867	0.482334869431644	0.471048513302034	0.541732283464567	0.523148148148148	0.484894259818731	0.524256651017214	0.654088050314465	0.614906832298137	0.0971786833855799	0.531810766721044	0.479876160990712	0.471317829457364	0.476947535771065	0.535101404056162	0.223809523809524	0.465378421900161	0.971563981042654	0.0971337579617834	0.525316455696203	0.5171875	0.552755905511811	0.616352201257862	0.224842767295597	0.472698907956318	0.403726708074534	0.475667189952904	0.482170542635659	0.490106544901065	0	0.472353870458136
85	0	0	0	0	0	0	0	0	0.860095389507154	0.706521739130435	0.794258373205742	0.257009345794392	0	0.721003134796238	0.73482428115016	0.611650485436893	0.672077922077922	0.624213836477987	0	0	0	0.624595469255663	0.730462519936204	0	0.693290734824281	0	0.0015625	0.720706260032103	0.726973684210526	0	0	0	0	0.980952380952381	0	0.246794871794872	0.560777957860616	0.724960254372019	0.736925515055468	0	0.00314465408805031	0.511146496815287	0	0.849144634525661	0.790143084260731	0	0.737984496124031	0.26580226904376	0
86	0.117460317460317	0.113496932515337	0.124042879019908	0.117924528301887	0.196540880503145	0.113268608414239	0.19969040247678	0.116564417177914	0.8	0.877488514548239	0.830985915492958	0	0.116535433070866	0.879204892966361	0.876352395672334	0.484652665589661	0.359934853420195	0.838759689922481	0.198795180722892	0.118461538461538	0.126543209876543	0.910798122065728	0.882896764252696	0.127853881278539	0.90015600624025	0.191823899371069	0.15	0.396630934150077	0.874193548387097	0.115919629057187	0.120743034055728	0.125198098256735	0.0619195046439628	0.635646687697161	0.134585289514867	0.508607198748044	0.250793650793651	0.869431643625192	0.87673343605547	0.197226502311248	0.142194744976816	0.604395604395604	0.123475609756098	0.793051359516616	0.872307692307692	0.112977099236641	0.88821752265861	0	0.118380062305296
87	0	0	0	0	0	0	0	0	0.147013782542113	0	0.0535433070866142	1	0	0	0	0.485849056603774	0.609120521172638	0	0	0	0	0	0	0	0.0709779179810726	0	0	0.563944530046225	0	0	0	0	0	0.293478260869565	0	0	0.70820189274448	0	0	0	0	0	0	0.137614678899083	0.0647590361445783	0	0	1	0
88	0	0	0	0	0	0	0	0	0.137931034482759	0	0.0507131537242472	1	0	0	0	0.494345718901454	0.632352941176471	0	0	0	0	0	0	0	0.0659163987138264	0	0	0.595576619273302	0	0	0	0	0	0.309148264984227	0	0	0.738287560581583	0	0	0	0	0	0	0.125776397515528	0.0625	0	0	1	0
89	1	1	1	0.863636363636364	0.923948220064725	1	0.799674267100977	1	0	0.0219435736677116	0	0	1	0	0	0	0	0.16031746031746	0.926905132192846	1	1	0.0870967741935484	0	1	0.066884176182708	0.812603648424544	0.844197138314785	0	0	1	1	1	0.92604501607717	0	1	0.455138662316476	0	0	0	0.924959216965742	0.856682769726248	0.30048465266559	1	0	0	0.976228209191759	0.0110759493670886	0	1
90	0	0	0	0.0629800307219662	0.00791139240506329	0	0.0716510903426791	0	0.995391705069124	0.830792682926829	0.925696594427245	0.130769230769231	0	0.859784283513097	0.866043613707165	0.65008025682183	0.52572347266881	0.696784073506891	0.00749625187406297	0	0	0.768388106416275	0.860182370820669	0	0.851851851851852	0.0537974683544304	0.0809160305343511	0.556067588325653	0.860353130016051	0	0	0	0.00460829493087558	0.830455259026688	0	0.406832298136646	0.440625	0.86085626911315	0.867692307692308	0.00622083981337481	0.0797546012269939	0.560250391236307	0	1	0.9258114374034	0.00154559505409583	0.859541984732824	0.1376	0
91	0	0	0	0	0	0	0	0	0.151234567901235	0	0.0558139534883721	1	0	0	0	0.5008	0.585209003215434	0	0	0	0	0	0	0	0.0697674418604651	0	0	0.539657853810264	0	0	0	0	0	0.29375	0	0	0.717665615141956	0	0	0	0	0	0	0.14018691588785	0.0654205607476635	0	0	1	0
92	0.99837925445705	0.998461538461539	0.998405103668262	0.861685214626391	0.92845786963434	0.998341625207297	0.8	1	0	0.0247295208655332	0	0	0.99837925445705	0.00157977883096367	0.00160513643659711	0	0	0.17007874015748	0.924731182795699	0.998394863563403	1	0.0992	0.00158730158730159	1	0.0787781350482315	0.819218241042345	0.834115805946792	0	0.00163132137030995	0.998405103668262	1	0.998389694041868	0.924409448818898	0	1	0.46474358974359	0	0	0	0.925806451612903	0.8528	0.297297297297297	1	0	0.00156985871271586	0.974763406940063	0.0141287284144427	0	0.998392282958199
93	1	1	1	0.875394321766562	0.924170616113744	1	0.804043545878694	1	0	0.0261538461538462	0	0	1	0	0	0	0	0.173981191222571	0.930408472012103	1	1	0.101880877742947	0	1	0.0777604976671851	0.822966507177033	0.843558282208589	0	0	1	1	1	0.927672955974843	0	1	0.467408585055644	0	0	0	0.922712933753943	0.860576923076923	0.310344827586207	1	0	0	0.976489028213166	0.0170542635658915	0	1
94	0	0	0	0	0	0	0	0	0.229559748427673	0.0642201834862385	0.124610591900312	0.921331316187595	0	0.0681114551083591	0.0663507109004739	0.569620253164557	0.6688	0.0694006309148265	0	0	0	0.0704225352112676	0.0729483282674772	0	0.13953488372093	0	0	0.636222910216718	0.0744336569579288	0	0	0	0	0.354430379746835	0	0.0707547169811321	0.798425196850394	0.0716510903426791	0.0792393026941363	0	0	0.00308641975308642	0	0.212213740458015	0.134165366614665	0	0.0553846153846154	0.922705314009662	0
95	0	0	0	0.131987577639752	0.062111801242236	0	0.183800623052959	0	0.869230769230769	0.972602739726027	0.952012383900929	0	0	1	1	0.520128824476651	0.4	0.833850931677019	0.0610119047619048	0	0	0.895962732919255	1	0	0.854889589905363	0.170542635658915	0.158371040723982	0.441130298273155	1	0	0	0	0.0746951219512195	0.714285714285714	0	0.542901716068643	0.283676703645008	1	1	0.0638297872340425	0.141524105754277	0.692667706708268	0	0.883435582822086	0.940092165898618	0.0244648318042813	0.983257229832572	0	0
96	0	0	0	0	0	0	0	0	0.137825421133231	0	0.0528771384136858	1	0	0	0	0.488958990536278	0.611727416798732	0	0	0	0	0	0	0	0.0647149460708783	0	0	0.580152671755725	0	0	0	0	0	0.3	0	0	0.717425431711146	0	0	0	0	0	0	0.121661721068249	0.0581929555895865	0	0	1	0
97	0	0	0	0.124006359300477	0.0810810810810811	0	0.192733017377567	0	0.858730158730159	0.975077881619938	0.948717948717949	0.00156739811912226	0	1	0.998371335504886	0.495948136142626	0.4	0.8256	0.0677966101694915	0	0	0.901453957996769	0.998439937597504	0	0.851132686084142	0.173354735152488	0.15919629057187	0.433281004709576	0.998349834983498	0	0	0	0.0672926447574335	0.701923076923077	0	0.5328	0.266558966074313	0.998420221169036	0.998402555910543	0.076555023923445	0.1359375	0.708064516129032	0	0.87111801242236	0.937402190923318	0.0203761755485893	0.984472049689441	0.00164473684210526	0
98	0	0	0	0.0482115085536547	0.0124031007751938	0	0.0610328638497653	0	1	0.829305135951662	0.9171875	0.134969325153374	0	0.854489164086687	0.857364341085271	0.646592709984152	0.522435897435897	0.689655172413793	0.00909090909090909	0	0	0.757763975155279	0.851739788199697	0	0.845070422535211	0.0425867507886435	0.0708898944193062	0.560675883256528	0.855555555555556	0	0	0	0	0.847826086956522	0	0.397515527950311	0.433333333333333	0.855365474339036	0.860719874804382	0.00771604938271605	0.0696594427244582	0.556782334384858	0	0.993966817496229	0.926605504587156	0	0.848254931714719	0.141269841269841	0
99	0.979032258064516	0.984756097560976	0.984350547730829	0.905660377358491	0.896774193548387	0.979166666666667	0.825273010920437	0.978159126365055	0	0.0414746543778802	0.0207336523125997	0	0.980707395498392	0.0204724409448819	0.0225806451612903	0	0	0.192982456140351	0.912254160363086	0.980922098569157	0.978125	0.109854604200323	0.0173501577287066	0.978260869565217	0.0802568218298555	0.849445324881141	0.873634945397816	0	0.0177133655394525	0.986024844720497	0.979591836734694	0.982286634460548	0.957547169811321	0	0.974193548387097	0.491987179487179	0	0.0219435736677116	0.0191082802547771	0.901273885350318	0.884858044164038	0.30952380952381	0.981510015408321	0.00313479623824451	0.0031496062992126	1	0.0295031055900621	0	0.9792
100	0	0	0	0.133122028526149	0.0845295055821372	0	0.207936507936508	0	0.843601895734597	0.975460122699387	0.939935064935065	0	0	1	1	0.488524590163934	0.389802631578947	0.83968253968254	0.0785824345146379	0	0	0.9056	1	0	0.85781990521327	0.186084142394822	0.164319248826291	0.42879746835443	1	0	0	0	0.0759493670886076	0.6992	0	0.545310015898251	0.277070063694268	1	1	0.0812101910828025	0.146379044684129	0.694136291600634	0	0.856012658227848	0.936825885978428	0.0232919254658385	0.9875	0	0
101	0.00308166409861325	0.00305343511450382	0.00303951367781155	0.137345679012346	0.0805471124620061	0.00314465408805031	0.210606060606061	0.0029673590504451	0.848802395209581	0.971428571428571	0.940902021772939	0	0.00153609831029186	0.996987951807229	1	0.512539184952978	0.386748844375963	0.828438948995363	0.0818713450292398	0.00305810397553517	0.00303030303030303	0.895705521472393	0.998493975903614	0.00298953662182362	0.848765432098765	0.183229813664596	0.164670658682635	0.422727272727273	0.9984375	0.003003003003003	0.00147710487444609	0.00155038759689922	0.0741301059001513	0.700934579439252	0.00307219662058372	0.549770290964778	0.271585557299843	0.998463901689708	0.996927803379416	0.0843558282208589	0.148318042813456	0.690658499234303	0.00299850074962519	0.862745098039216	0.932126696832579	0.0314842578710645	0.980061349693252	0	0.00305343511450382
102	0	0	0	0.124018838304553	0.0819935691318328	0	0.197784810126582	0	0.856025039123631	0.974842767295597	0.942307692307692	0	0	1	1	0.499186991869919	0.389067524115756	0.833333333333333	0.0791476407914764	0	0	0.903381642512077	1	0	0.866877971473851	0.17524115755627	0.150387596899225	0.434713375796178	1	0	0	0	0.0643642072213501	0.7056	0	0.538461538461538	0.280448717948718	1	1	0.082018927444795	0.139717425431711	0.701112877583466	0	0.867807153965785	0.944707740916272	0.0267716535433071	0.987441130298273	0	0
103	0	0	0	0.0667678300455235	0.0753846153846154	0	0.144596651445967	0	0.925757575757576	0.915304606240713	0.881638846737481	0.0597014925373134	0	0.943683409436834	0.942249240121581	0.5734375	0.450310559006211	0.771341463414634	0.0686131386861314	0	0	0.840735068912711	0.941441441441441	0	0.918836140888208	0.123839009287926	0.0992592592592593	0.486280487804878	0.943217665615142	0	0	0	0.00451807228915663	0.766768292682927	0	0.490076335877863	0.348159509202454	0.93455098934551	0.943511450381679	0.0791476407914764	0.0848484848484849	0.634146341463415	0	0.935724962630792	0.998511904761905	0.00301204819277108	0.928571428571429	0.0640625	0
104	0.889423076923077	0.895545314900154	0.887675507020281	0.960443037974684	0.836477987421384	0.897226753670473	0.898251192368839	0.895545314900154	0.0341614906832298	0.12962962962963	0.106750392464678	0	0.8848	0.108024691358025	0.105678233438486	0.00159744408945687	0	0.273449920508744	0.844175491679274	0.896551724137931	0.883076923076923	0.197492163009404	0.111450381679389	0.896124031007752	0.12480252764613	0.924170616113744	0.955108359133127	0	0.116987179487179	0.895705521472393	0.891271056661562	0.890127388535032	0.95440251572327	0	0.879746835443038	0.58161648177496	0	0.107692307692308	0.0996835443037975	0.835703001579779	0.940902021772939	0.391849529780564	0.896341463414634	0.0400616332819723	0.0451713395638629	0.909375	0.114197530864198	0	0.897081413210445
105	0.996747967479675	0.995405819295559	0.998425196850394	0.872641509433962	0.9185303514377	0.9967585089141	0.79746835443038	0.9953125	0	0.0307219662058372	0.00315955766192733	0	0.995268138801262	0.00313479623824451	0.00470219435736677	0	0	0.173228346456693	0.929984779299848	0.99685534591195	0.995238095238095	0.106349206349206	0.0046801872074883	0.995334370139969	0.0838607594936709	0.824921135646688	0.841781874039939	0	0.00164203612479475	0.99685534591195	0.996879875195008	0.998397435897436	0.927803379416283	0	0.9952	0.485483870967742	0	0.00469483568075117	0.00318471337579618	0.91875	0.853582554517134	0.290625	0.996879875195008	0	0	0.9796875	0.0200927357032458	0	0.995283018867924
106	0.938193343898574	0.93558282208589	0.930769230769231	0.940345368916798	0.857142857142857	0.931818181818182	0.864615384615385	0.933744221879815	0	0.0903522205206738	0.0704225352112676	0	0.934065934065934	0.0688575899843505	0.0618238021638331	0	0	0.228615863141524	0.865761689291101	0.934681181959565	0.925076452599388	0.154574132492114	0.0688073394495413	0.930662557781202	0.0799373040752351	0.882352941176471	0.91131498470948	0	0.0657051282051282	0.935085007727975	0.9296875	0.930489731437599	1	0	0.921474358974359	0.533123028391167	0	0.0712074303405573	0.062111801242236	0.859621451104101	0.9234375	0.35748031496063	0.934883720930233	0.00759878419452888	0.00453172205438067	0.950387596899225	0.0751533742331288	0	0.935433070866142
107	0.682464454976303	0.702492211838006	0.686900958466454	0.814102564102564	0.758957654723127	0.687397708674304	0.891547049441786	0.696682464454976	0.180511182108626	0.332298136645963	0.259083728278041	0	0.685990338164251	0.310344827586207	0.308306709265176	0.118421052631579	0.00972447325769854	0.315457413249211	0.757296466973886	0.687898089171974	0.688783570300158	0.395498392282958	0.318110236220472	0.69922480620155	0.324367088607595	0.878594249201278	0.850699844479005	0.0158730158730159	0.308943089430894	0.704180064308682	0.696261682242991	0.670436187399031	0.753554502369668	0.0176848874598071	0.689102564102564	0.769230769230769	0.00477707006369427	0.317111459968603	0.310344827586207	0.766773162939297	0.851910828025478	0.4185303514377	0.700626959247649	0.181959564541213	0.242857142857143	0.70820189274448	0.297674418604651	0	0.680064308681672
108	0	0	0	0	0	0	0	0	0.13237639553429	0	0.0458860759493671	1	0	0	0	0.481421647819063	0.596091205211726	0	0	0	0	0	0	0	0.060126582278481	0	0	0.561320754716981	0	0	0	0	0	0.28548644338118	0	0	0.714516129032258	0	0	0	0	0	0	0.117283950617284	0.0552995391705069	0	0	1	0
109	0	0	0	0	0	0	0	0	0.1296875	0	0.0511627906976744	1	0	0	0	0.473354231974922	0.598736176935229	0	0	0	0	0	0	0	0.0560747663551402	0	0	0.559375	0	0	0	0	0	0.27613104524181	0	0	0.7	0	0	0	0	0	0	0.117557251908397	0.0551301684532925	0	0	1	0
110	1	1	1	0.867716535433071	0.922345483359746	1	0.798107255520505	1	0	0.0184615384615385	0	0	1	0	0	0	0	0.157232704402516	0.932721712538226	1	1	0.0932069510268562	0	1	0.0761904761904762	0.826645264847512	0.833850931677019	0	0	1	1	1	0.925233644859813	0	1	0.456556082148499	0	0	0	0.925750394944708	0.849765258215962	0.306349206349206	1	0	0	0.978260869565217	0.00933125972006221	0	1
111	1	1	1	0.870090634441088	0.928134556574923	1	0.803921568627451	1	0	0.0207100591715976	0	0	1	0	0	0	0	0.175115207373272	0.930882352941176	1	1	0.10260336906585	0	1	0.0783410138248848	0.824261275272162	0.845345345345345	0	0	1	1	1	0.927914110429448	0	1	0.462365591397849	0	0	0	0.928571428571429	0.862537764350453	0.311077389984825	1	0	0	0.982116244411326	0.0118694362017804	0	1
112	0	0	0	0	0	0	0	0	0.130970724191063	0	0.040625	1	0	0	0	0.496742671009772	0.605136436597111	0	0	0	0	0	0	0	0.0615141955835962	0	0	0.555555555555556	0	0	0	0	0	0.285947712418301	0	0	0.73482428115016	0	0	0	0	0	0	0.120060790273556	0.0570107858243451	0	0	1	0
113	0.893819334389857	0.891271056661562	0.8887171561051	0.84037558685446	0.966981132075472	0.896496815286624	0.917431192660551	0.895705521472393	0.0410958904109589	0.135542168674699	0.0453834115805947	0	0.89589905362776	0.102009273570325	0.109034267912773	0	0	0.272445820433437	0.968325791855204	0.896923076923077	0.898148148148148	0.191455696202532	0.112654320987654	0.899236641221374	0.175824175824176	0.941455696202532	0.827534039334342	0	0.113114754098361	0.901716068642746	0.900611620795107	0.892690513219285	0.826356589147287	0	0.899053627760252	0.587774294670846	0	0.0959752321981424	0.0930599369085174	0.96875	0.834365325077399	0.408736349453978	0.902439024390244	0.0382848392036753	0.104615384615385	0.882621951219512	0.115740740740741	0	0.903125
114	1	1	1	0.878164556962025	0.924071082390953	1	0.801587301587302	1	0	0.0260336906584992	0	0	1	0	0	0	0	0.169036334913112	0.925632911392405	1	1	0.102106969205835	0	1	0.0776699029126214	0.813204508856683	0.848909657320872	0	0	1	1	1	0.931746031746032	0	1	0.458670988654781	0	0	0	0.9185667752443	0.864864864864865	0.300813008130081	1	0	0	0.976489028213166	0.015748031496063	0	1
115	1	1	1	0.865947611710324	0.919504643962848	1	0.791793313069909	1	0	0.0256797583081571	0	0	1	0	0	0	0	0.166666666666667	0.922848664688427	1	1	0.102803738317757	0	1	0.0725308641975309	0.811728395061728	0.840601503759398	0	0	1	1	1	0.922492401215805	0	1	0.459041731066461	0	0	0	0.922610015174507	0.853211009174312	0.304147465437788	1	0	0	0.972685887708649	0.0151285930408472	0	1
116	0	0	0	0.118110236220472	0.0770440251572327	0	0.187596899224806	0	0.858255451713396	0.977443609022556	0.942812982998454	0	0	1	1	0.505564387917329	0.408723747980614	0.832550860719875	0.0755287009063444	0	0	0.903328050713154	1	0	0.860248447204969	0.181380417335474	0.152777777777778	0.440860215053763	1	0	0	0	0.0665634674922601	0.712715855572998	0	0.530232558139535	0.270700636942675	1	1	0.0762052877138414	0.136222910216718	0.693374422187982	0	0.868300153139357	0.941807044410414	0.0225225225225225	0.986259541984733	0	0
117	0	0	0	0.117557251908397	0.080188679245283	0	0.192307692307692	0	0.861325115562404	0.977578475336323	0.942635658914729	0	0	1	1	0.512738853503185	0.395238095238095	0.82398753894081	0.0760059612518629	0	0	0.895962732919255	1	0	0.854914196567863	0.1671826625387	0.148936170212766	0.442748091603053	1	0	0	0	0.0645161290322581	0.704615384615385	0	0.515673981191223	0.289763779527559	1	1	0.0775193798449612	0.130637636080871	0.711180124223602	0	0.872727272727273	0.943939393939394	0.0213740458015267	0.986322188449848	0	0
118	0.9968	0.996904024767802	0.998422712933754	0.879614767255217	0.921221864951768	0.998349834983498	0.804416403785489	0.998407643312102	0	0.0260336906584992	0	0	0.996742671009772	0.0016025641025641	0.0032520325203252	0	0	0.179365079365079	0.927692307692308	0.996805111821086	0.998402555910543	0.0939490445859873	0.0031055900621118	0.998430141287284	0.0779014308426073	0.821829855537721	0.847826086956522	0	0.00328947368421053	0.996845425867508	1	0.996830427892235	0.937898089171974	0	0.998371335504886	0.474358974358974	0	0.00157728706624606	0.00158982511923688	0.923930269413629	0.868253968253968	0.305057096247961	0.998432601880878	0	0.00157977883096367	0.974960876369327	0.0157977883096366	0	0.996875
119	1	1	1	0.867175572519084	0.925531914893617	1	0.796946564885496	1	0	0.0191176470588235	0	0	1	0	0	0	0	0.167173252279635	0.92463768115942	1	1	0.0923076923076923	0	1	0.0826952526799387	0.811526479750779	0.834074074074074	0	0	1	1	1	0.925869894099849	0	1	0.473118279569892	0	0	0	0.923076923076923	0.851515151515152	0.281155015197568	1	0	0	0.969650986342944	0.00907715582450832	0	1
120	1	1	1	0.870662460567823	0.920508744038156	1	0.797788309636651	1	0	0.027355623100304	0	0	1	0	0	0	0	0.163265306122449	0.927601809954751	1	1	0.093603744149766	0	1	0.0725552050473186	0.819935691318328	0.841221374045802	0	0	1	1	1	0.925	0	1	0.474339035769829	0	0	0	0.924528301886792	0.855799373040752	0.292063492063492	1	0	0	0.972560975609756	0.0153609831029186	0	1
121	0.0294117647058824	0.0298273155416013	0.0304	0.157723577235772	0.108239095315024	0.0360065466448445	0.222222222222222	0.0350877192982456	0.811501597444089	0.992150706436421	0.925806451612903	0	0.0314569536423841	0.964401294498382	0.969404186795491	0.460132890365449	0.383855024711697	0.86084142394822	0.102167182662539	0.0336	0.0286168521462639	0.918138041733547	0.9744	0.0347551342812006	0.816855753646678	0.212765957446809	0.182250396196513	0.409017713365539	0.970099667774086	0.0330708661417323	0.0317965023847377	0.0290322580645161	0.107765451664025	0.680921052631579	0.0344262295081967	0.497553017944535	0.268292682926829	0.966453674121406	0.967637540453074	0.106858054226475	0.17192429022082	0.733974358974359	0.0264797507788162	0.8328173374613	0.899350649350649	0.0641627543035994	0.981042654028436	0	0.0272435897435897
122	1	1	1	0.865040650406504	0.924466338259442	1	0.802907915993538	1	0	0.023696682464455	0	0	1	0	0	0	0	0.16256157635468	0.929245283018868	1	1	0.090311986863711	0	1	0.0725806451612903	0.824120603015075	0.8384	0	0	1	1	1	0.927184466019418	0	1	0.471169686985173	0	0	0	0.924959216965742	0.859903381642512	0.301980198019802	1	0	0	0.970967741935484	0.0128410914927769	0	1
123	0	0	0	0	0	0	0	0	0.142630744849445	0	0.0576	1	0	0	0	0.501612903225806	0.621087314662274	0	0	0	0	0	0	0	0.0704	0	0	0.586921850079745	0	0	0	0	0	0.292407108239095	0	0	0.7491961414791	0	0	0	0	0	0	0.13166144200627	0.0592823712948518	0	0	1	0
124	1	1	1	0.870917573872473	0.931962025316456	1	0.823076923076923	1	0	0.0242057488653555	0	0	1	0	0	0	0	0.17219589257504	0.938345864661654	1	1	0.107086614173228	0	1	0.0815047021943574	0.827476038338658	0.842592592592593	0	0	1	1	1	0.925465838509317	0	1	0.477707006369427	0	0	0	0.938291139240506	0.85981308411215	0.289514866979656	1	0	0	0.97191887675507	0.0154320987654321	0	1
125	1	1	1	0.881987577639752	0.915873015873016	1	0.80690737833595	1	0	0.0230414746543779	0	0	1	0	0	0	0	0.180533751962323	0.915407854984894	1	1	0.101612903225806	0	1	0.0787781350482315	0.821256038647343	0.847692307692308	0	0	1	1	1	0.937402190923318	0	1	0.468354430379747	0	0	0	0.918367346938776	0.8609375	0.293185419968304	1	0	0	0.981424148606811	0.0138888888888889	0	1
126	0.892109500805153	0.900153609831029	0.886115444617785	0.81042654028436	0.964630225080386	0.886914378029079	0.890649762282092	0.89375	0.0359375	0.117283950617284	0.0429936305732484	0	0.889423076923077	0.1152	0.109656301145663	0.0181818181818182	0	0.264984227129338	0.954898911353033	0.89171974522293	0.895638629283489	0.2	0.105345911949686	0.893915756630265	0.188102893890675	0.867528271405493	0.7984375	0.0031104199066874	0.112956810631229	0.895569620253165	0.888198757763975	0.891547049441786	0.811410459587956	0.00782472613458529	0.894904458598726	0.570967741935484	0.0016	0.1015625	0.109324758842444	0.963258785942492	0.81055900621118	0.360576923076923	0.898461538461538	0.0442338072669826	0.110062893081761	0.864485981308411	0.114420062695925	0	0.89622641509434
127	0.996784565916399	0.996884735202492	0.995253164556962	0.86698717948718	0.924558587479936	0.995090016366612	0.806451612903226	0.996899224806202	0	0.028169014084507	0	0	0.995215311004785	0.00479233226837061	0.00318471337579618	0	0	0.168	0.923312883435583	0.995215311004785	0.998407643312102	0.0980707395498392	0.00470957613814757	0.998435054773083	0.0823909531502423	0.823909531502423	0.837539432176656	0	0.0032626427406199	0.995222929936306	0.996870109546166	0.995176848874598	0.919175911251981	0	0.9968	0.463022508038585	0	0.00317965023847377	0.00322061191626409	0.9216	0.854632587859425	0.307324840764331	0.996845425867508	0	0.00479233226837061	0.970172684458399	0.0188383045525903	0	0.995222929936306
128	0.99837925445705	0.998442367601246	1	0.875	0.92109500805153	1	0.807017543859649	0.9984375	0	0.0247678018575851	0	0	0.998392282958199	0	0.00161550888529887	0	0	0.169059011164274	0.928571428571429	0.998402555910543	0.998415213946117	0.102685624012638	0.00154559505409583	0.998470948012232	0.0810372771474878	0.816855753646678	0.846034214618974	0	0.00160513643659711	0.998422712933754	1	0.998412698412698	0.925396825396825	0	0.998387096774194	0.461661341853035	0	0.00158478605388273	0.00159489633173844	0.923444976076555	0.863924050632911	0.306089743589744	0.998449612403101	0	0	0.973186119873817	0.0142405063291139	0	0.998402555910543
129	0	0	0	0.118564742589704	0.0769230769230769	0	0.187981510015408	0	0.854294478527607	0.975757575757576	0.948995363214838	0.00152439024390244	0	1	0.998425196850394	0.512820512820513	0.411954765751212	0.82780410742496	0.0700447093889717	0	0	0.908668730650155	0.998475609756098	0	0.858024691358025	0.177215189873418	0.145061728395062	0.442572741194487	0.998384491114701	0	0	0	0.0721966205837174	0.712074303405573	0	0.535714285714286	0.278996865203762	0.998454404945904	0.998435054773083	0.0730593607305936	0.133640552995392	0.695852534562212	0	0.8678955453149	0.940092165898618	0.0258358662613982	0.984615384615385	0.00161290322580645	0
130	1	1	1	0.874608150470219	0.928125	1	0.809076682316119	1	0	0.0225225225225225	0	0	1	0	0	0	0	0.15968992248062	0.930618401206637	1	1	0.0953125	0	1	0.0763239875389408	0.831761006289308	0.844512195121951	0	0	1	1	1	0.927469135802469	0	1	0.469096671949287	0	0	0	0.929121725731895	0.86286594761171	0.29746835443038	1	0	0	0.973966309341501	0.0107197549770291	0	1
131	1	1	1	0.874223602484472	0.923197492163009	1	0.804651162790698	1	0	0.0243531202435312	0	0	1	0	0	0	0	0.181533646322379	0.928358208955224	1	1	0.0958268933539413	0	1	0.0756172839506173	0.821371610845295	0.845688350983359	0	0	1	1	1	0.932307692307692	0	1	0.45125786163522	0	0	0	0.921875	0.856702619414484	0.311912225705329	1	0	0	0.974164133738602	0.0154320987654321	0	1
132	0.821717990275527	0.829984544049459	0.823529411764706	0.881789137380192	0.905448717948718	0.828711256117455	0.961290322580645	0.820592823712949	0.0282574568288854	0.207165109034268	0.113418530351438	0	0.822966507177033	0.18341307814992	0.170653907496013	0.00323101777059774	0	0.333855799373041	0.906153846153846	0.82306477093207	0.815748031496063	0.266982622432859	0.17425431711146	0.830188679245283	0.184887459807074	0.942215088282504	0.868300153139357	0	0.183306055646481	0.831230283911672	0.814756671899529	0.824561403508772	0.894654088050314	0	0.817170111287758	0.633279483037157	0	0.164296998420221	0.169871794871795	0.903481012658228	0.880503144654088	0.45	0.830721003134796	0.0421875	0.103174603174603	0.847352024922118	0.180685358255452	0	0.831460674157303
133	0.975688816855754	0.981481481481482	0.979365079365079	0.895569620253165	0.900651465798046	0.975450081833061	0.829383886255924	0.97456279809221	0	0.0429447852760736	0.0255591054313099	0	0.97588424437299	0.0251177394034537	0.0237717908082409	0	0	0.192926045016077	0.916666666666667	0.977671451355662	0.972843450479233	0.117552334943639	0.0218068535825545	0.975193798449612	0.088	0.851549755301794	0.872307692307692	0	0.0229508196721311	0.982649842271293	0.974643423137876	0.977635782747604	0.95141065830721	0	0.969745222929936	0.496774193548387	0	0.0268562401263823	0.0222222222222222	0.906349206349206	0.884735202492212	0.320634920634921	0.976525821596244	0.0031104199066874	0.00313479623824451	1	0.029595015576324	0	0.976190476190476
134	1	1	1	0.869029275808937	0.916006339144215	1	0.792248062015504	1	0	0.0254491017964072	0	0	1	0	0	0	0	0.161787365177196	0.918674698795181	1	1	0.0984375	0	1	0.0705521472392638	0.812111801242236	0.835595776772247	0	0	1	1	1	0.926267281105991	0	1	0.450949367088608	0	0	0	0.914860681114551	0.860681114551084	0.309119010819165	1	0	0	0.977168949771689	0.0168711656441718	0	1
135	0	0	0	0.00308166409861325	0	0	0.00305343511450382	0	0.420814479638009	0.26962962962963	0.352850539291217	0.707462686567164	0	0.275075987841945	0.275494672754947	0.75705329153605	0.842767295597484	0.243034055727554	0	0	0	0.244548286604361	0.269172932330827	0	0.329770992366412	0	0.00598802395209581	0.805810397553517	0.270015698587127	0	0	0	0	0.532208588957055	0	0.107692307692308	0.984496124031008	0.286149162861492	0.287901990811639	0	0.00609756097560976	0.192307692307692	0	0.415037593984962	0.346969696969697	0	0.259036144578313	0.711755233494364	0
136	1	1	1	0.887692307692308	0.929121725731895	1	0.816358024691358	1	0	0.025260029717682	0	0	1	0	0	0	0	0.175572519083969	0.931137724550898	1	1	0.1015625	0	1	0.0791925465838509	0.828346456692913	0.859281437125748	0	0	1	1	1	0.936335403726708	0	1	0.472783825816485	0	0	0	0.923547400611621	0.869831546707504	0.306027820710974	1	0	0	0.975609756097561	0.0151515151515152	0	1
137	0.0928338762214984	0.089922480620155	0.101880877742947	0.233333333333333	0.168253968253968	0.0891089108910891	0.291338582677165	0.0949367088607595	0.763492063492063	0.919504643962848	0.862559241706161	0	0.0976	0.904153354632588	0.902555910543131	0.453507340946166	0.336065573770492	0.926791277258567	0.165390505359877	0.102040816326531	0.0873015873015873	1	0.913312693498452	0.102685624012638	0.907496012759171	0.282504012841092	0.250783699059561	0.375786163522013	0.897893030794165	0.0960629921259843	0.0953125	0.0965189873417722	0.164274322169059	0.61648177496038	0.097444089456869	0.573692551505547	0.258373205741627	0.906200317965024	0.899350649350649	0.1664	0.249211356466877	0.638263665594855	0.096875	0.776744186046512	0.83641975308642	0.123244929797192	0.917445482866044	0	0.103833865814696
138	0	0	0	0	0	0	0	0	0.116640746500778	0	0.0392464678178964	1	0	0	0	0.486529318541997	0.6096	0	0	0	0	0	0	0	0.0623052959501558	0	0	0.575153374233129	0	0	0	0	0	0.278816199376947	0	0	0.726415094339623	0	0	0	0	0	0	0.115384615384615	0.0574534161490683	0	0	1	0
139	1	1	1	0.875195007800312	0.924882629107981	1	0.802816901408451	1	0	0.0211480362537764	0	0	1	0	0	0	0	0.171032357473035	0.92781954887218	1	1	0.104199066874028	0	1	0.0817901234567901	0.8203125	0.850381679389313	0	0	1	1	1	0.928571428571429	0	1	0.454983922829582	0	0	0	0.921507064364207	0.858475894245723	0.312597200622084	1	0	0	0.975497702909648	0.0155038759689922	0	1
140	0.996789727126806	0.995461422087746	0.996865203761755	0.870607028753994	0.92109500805153	0.9967585089141	0.813990461049285	0.996865203761755	0.00312989045383412	0.0245022970903522	0.00316455696202532	0	0.995145631067961	0.00156985871271586	0.00477707006369427	0	0	0.1648	0.927914110429448	0.995253164556962	0.998432601880878	0.0944	0.00459418070444104	0.995391705069124	0.0799373040752351	0.834384858044164	0.852941176470588	0	0.00486223662884927	0.995283018867924	0.996845425867508	0.995207667731629	0.930340557275542	0	0.9953125	0.480252764612954	0	0.00467289719626168	0.00321027287319422	0.921221864951768	0.8703125	0.313694267515924	0.995283018867924	0.0015527950310559	0.00158227848101266	0.974763406940063	0.0140845070422535	0	0.995297805642633
141	0	0	0	0.0637254901960784	0.0777957860615883	0	0.144480519480519	0	0.922222222222222	0.904912836767036	0.874592833876222	0.0646687697160883	0	0.934169278996865	0.936507936507937	0.583061889250814	0.461538461538462	0.763665594855305	0.0712074303405573	0	0	0.825448613376835	0.933753943217666	0	0.918006430868167	0.117741935483871	0.0939490445859873	0.488853503184713	0.936666666666667	0	0	0	0.00160771704180064	0.772504091653028	0	0.470967741935484	0.350734094616639	0.925396825396825	0.936893203883495	0.0774193548387097	0.0836012861736334	0.636507936507936	0	0.934920634920635	1	0.00160513643659711	0.921383647798742	0.0694214876033058	0
142	1	1	1	0.882352941176471	0.921538461538462	1	0.806501547987616	1	0	0.0237388724035608	0	0	1	0	0	0	0	0.167682926829268	0.925816023738872	1	1	0.0969230769230769	0	1	0.0790697674418605	0.825077399380805	0.849397590361446	0	0	1	1	1	0.936267071320182	0	1	0.46583850931677	0	0	0	0.921092564491654	0.865151515151515	0.305007587253414	1	0	0	0.981762917933131	0.015220700152207	0	1
143	0.575320512820513	0.597560975609756	0.582689335394127	0.578446909667195	0.648902821316614	0.585209003215434	0.657853810264386	0.585826771653543	0.34789391575663	0.425925925925926	0.359177215189873	0	0.588888888888889	0.394409937888199	0.407874015748032	0.29016393442623	0.0686274509803922	0.434108527131783	0.65	0.604395604395604	0.59190031152648	0.481832543443918	0.407066052227343	0.601217656012177	0.481366459627329	0.649289099526066	0.567692307692308	0.0858034321372855	0.418451400329489	0.589341692789969	0.588957055214724	0.597200622083981	0.505409582689335	0.203732503888025	0.596184419713832	0.879310344827586	0.0813397129186603	0.404354587869362	0.4032	0.660347551342812	0.56055900621118	0.131578947368421	0.591962905718702	0.351063829787234	0.412576687116564	0.558320373250389	0.401840490797546	0	0.5859375
144	1	1	1	0.881219903691814	0.928802588996764	1	0.813990461049285	1	0	0.0235478806907378	0	0	1	0	0	0	0	0.163961038961039	0.932098765432099	1	1	0.090032154340836	0	1	0.0644654088050314	0.825732899022801	0.849445324881141	0	0	1	1	1	0.9344	0	1	0.4752	0	0	0	0.93217665615142	0.864	0.301916932907348	1	0	0	0.976228209191759	0.0139968895800933	0	1
145	0	0	0	0.125948406676783	0.0777439024390244	0	0.189759036144578	0	0.857357357357357	0.976331360946746	0.941628264208909	0	0	1	1	0.519938650306748	0.40625	0.83033033033033	0.0778267254038179	0	0	0.90273556231003	1	0	0.857575757575758	0.178899082568807	0.148588410104012	0.43969465648855	1	0	0	0	0.0668693009118541	0.708396946564885	0	0.530769230769231	0.287925696594427	1	1	0.0823170731707317	0.13677811550152	0.706240487062405	0	0.863976083707025	0.940740740740741	0.0256024096385542	0.986627043090639	0	0
146	0.0736677115987461	0.0651515151515152	0.0799396681749623	0.205287713841369	0.151001540832049	0.0660377358490566	0.278713629402757	0.0746951219512195	0.782012195121951	0.904191616766467	0.868954758190328	0	0.0737327188940092	0.922610015174507	0.9265625	0.483568075117371	0.339652448657188	0.908385093167702	0.144130757800892	0.0782208588957055	0.074468085106383	0.975155279503106	0.930408472012103	0.0804248861911988	0.925925925925926	0.264890282131661	0.233532934131737	0.375	0.921974522292994	0.0731707317073171	0.0696969696969697	0.0725308641975309	0.147013782542113	0.627118644067797	0.0751173708920188	0.614197530864197	0.25	0.923780487804878	0.921174652241113	0.154446177847114	0.225460122699387	0.617784711388456	0.0824427480916031	0.785388127853881	0.854765506807867	0.0954545454545455	0.905918057663126	0	0.0796324655436447
147	0	0	0	0	0	0	0	0	0.144393241167435	0	0.0493827160493827	1	0	0	0	0.493569131832797	0.621236133122029	0	0	0	0	0	0	0	0.0670826833073323	0	0	0.588325652841782	0	0	0	0	0	0.298600311041991	0	0	0.713831478537361	0	0	0	0	0	0	0.127659574468085	0.0573643410852713	0	0	1	0
148	0	0	0	0	0	0	0	0	0.129541864139021	0	0.0514820592823713	1	0	0	0	0.486798679867987	0.604575163398693	0	0	0	0	0	0	0	0.0608	0	0	0.56828885400314	0	0	0	0	0	0.281889763779528	0	0	0.717460317460317	0	0	0	0	0	0	0.122887864823349	0.0524691358024691	0	0	1	0
149	1	1	1	0.865814696485623	0.930645161290323	1	0.805993690851735	1	0	0.0235849056603774	0	0	1	0	0	0	0	0.170967741935484	0.936532507739938	1	1	0.102439024390244	0	1	0.0769230769230769	0.829346092503987	0.837753510140406	0	0	1	1	1	0.930047694753577	0	1	0.473257698541329	0	0	0	0.930533117932149	0.858954041204437	0.294685990338164	1	0	0	0.976152623211447	0.0158730158730159	0	1
150	0	0	0	0.0566037735849057	0	0	0.0632911392405063	0	0.984301412872841	0.856049004594181	0.926984126984127	0.116666666666667	0	0.876582278481013	0.878548895899054	0.636363636363636	0.52124183006536	0.701754385964912	0	0	0	0.774960380348653	0.876160990712074	0	0.851097178683386	0.0429936305732484	0.0809968847352025	0.554858934169279	0.877685950413223	0	0	0	0.00628930817610063	0.84044233807267	0	0.408874801901743	0.418269230769231	0.877358490566038	0.880382775119617	0	0.0784929356357928	0.570300157977883	0	0.992175273865415	0.936236391912908	0.0015748031496063	0.872641509433962	0.124584717607973	0
151	0	0	0	0	0	0	0	0	0.564668769716088	0.425076452599388	0.488958990536278	0.546850998463902	0	0.420127795527157	0.43171114599686	0.621187800963082	0.97444089456869	0.373205741626794	0	0	0	0.37239165329053	0.421630094043887	0	0.448818897637795	0	0.00153846153846154	1	0.415584415584416	0	0	0	0	0.732057416267943	0	0.105769230769231	0.815112540192926	0.433962264150943	0.430842607313196	0	0.00314465408805031	0.335949764521193	0	0.548387096774194	0.486111111111111	0	0.4265625	0.564860426929392	0
152	1	1	1	0.860062893081761	0.922712933753943	1	0.795918367346939	1	0	0.0217391304347826	0	0	1	0	0	0	0	0.175824175824176	0.933434190620272	1	1	0.103011093502377	0	1	0.0817610062893082	0.815705128205128	0.833841463414634	0	0	1	1	1	0.926905132192846	0	1	0.466346153846154	0	0	0	0.925465838509317	0.849378881987578	0.293838862559242	1	0	0	0.97542242703533	0.0138248847926267	0	1
153	0.0903328050713154	0.0825825825825826	0.0945121951219512	0.222052067381317	0.16820987654321	0.0779014308426073	0.296296296296296	0.0911854103343465	0.756838905775076	0.920180722891566	0.860501567398119	0	0.0906298003072197	0.905775075987842	0.913312693498452	0.454833597464342	0.335423197492163	0.929110105580694	0.169616519174041	0.0953846153846154	0.0837070254110613	1	0.920852359208524	0.0953101361573374	0.916537867078825	0.286377708978328	0.254545454545455	0.378254211332312	0.908805031446541	0.0823170731707317	0.0870229007633588	0.0900621118012422	0.154907975460123	0.602150537634409	0.0956112852664577	0.601880877742947	0.240188383045526	0.910060975609756	0.904468412942989	0.176651305683564	0.241641337386018	0.6328125	0.0932721712538226	0.763277693474962	0.844512195121951	0.112462006079027	0.916158536585366	0	0.0888208269525268
154	0.861244019138756	0.872868217054264	0.868544600938967	0.869291338582677	0.932069510268562	0.869354838709677	0.946117274167987	0.862714508580343	0.0635658914728682	0.153374233128834	0.0660377358490566	0	0.864951768488746	0.132605304212168	0.127962085308057	0.00485436893203883	0	0.306729264475743	0.936459909228442	0.8640625	0.871069182389937	0.2384	0.132716049382716	0.871559633027523	0.217115689381933	0.92822966507177	0.849544072948328	0	0.146774193548387	0.868544600938967	0.868217054263566	0.8712715855573	0.7984375	0	0.87719298245614	0.600961538461538	0	0.113744075829384	0.123222748815166	0.937205651491366	0.866251944012442	0.394904458598726	0.874039938556068	0.0670826833073323	0.129283489096573	0.846635367762128	0.146417445482866	0	0.873040752351097
155	0	0	0	0	0	0	0	0	0.137984496124031	0	0.0522151898734177	1	0	0	0	0.477272727272727	0.610749185667752	0	0	0	0	0	0	0	0.0590062111801242	0	0	0.56875	0	0	0	0	0	0.298887122416534	0	0	0.717011128775835	0	0	0	0	0	0	0.124031007751938	0.0603715170278638	0	0	1	0
156	1	1	1	0.858712715855573	0.918918918918919	1	0.788121990369181	1	0	0.0183767228177642	0	0	1	0	0	0	0	0.163522012578616	0.923780487804878	1	1	0.0927672955974843	0	1	0.0752	0.813804173354735	0.833333333333333	0	0	1	1	1	0.929577464788732	0	1	0.468253968253968	0	0	0	0.92018779342723	0.854003139717425	0.289099526066351	1	0	0	0.976887519260401	0.0108359133126935	0	1
157	0.933438985736926	0.934848484848485	0.93140243902439	0.947772657450077	0.858475894245723	0.933977455716586	0.872868217054264	0.930232558139535	0	0.0973053892215569	0.0760869565217391	0	0.931464174454829	0.0712074303405573	0.0675883256528418	0	0	0.252351097178683	0.872919818456883	0.932926829268293	0.922256097560976	0.174183514774495	0.0683890577507599	0.930722891566265	0.086286594761171	0.897035881435257	0.926829268292683	0	0.0697305863708399	0.930124223602484	0.929003021148036	0.9258114374034	1	0	0.917057902973396	0.547021943573668	0	0.0736196319018405	0.066358024691358	0.865116279069767	0.928895612708018	0.36687306501548	0.93030303030303	0.00762195121951219	0.00460122699386503	0.946727549467275	0.0819423368740516	0	0.930340557275542
158	0	0	0	0.122448979591837	0.0769230769230769	0	0.186119873817035	0	0.858475894245723	0.972179289026275	0.94006309148265	0	0	1	1	0.487844408427877	0.401960784313726	0.826498422712934	0.0713201820940819	0	0	0.89622641509434	1	0	0.854864433811802	0.172741679873217	0.146189735614308	0.44811320754717	1	0	0	0	0.0703125	0.719492868462758	0	0.507086614173228	0.281399046104928	1	1	0.0784929356357928	0.130970724191063	0.7136	0	0.874806800618238	0.942901234567901	0.0247678018575851	0.984375	0	0
159	0.908945686900958	0.915022761760243	0.905718701700155	0.831761006289308	0.973561430793157	0.914516129032258	0.90282131661442	0.902668759811617	0.0109546165884194	0.120060790273556	0.0362204724409449	0	0.904	0.0948678071539658	0.100463678516229	0	0	0.2660406885759	0.977443609022556	0.909375	0.906050955414013	0.195652173913043	0.0982839313572543	0.910470409711684	0.154818325434439	0.919224555735057	0.817073170731707	0	0.0964052287581699	0.917682926829268	0.900928792569659	0.902627511591963	0.875786163522013	0	0.898412698412698	0.563779527559055	0	0.089622641509434	0.0894819466248038	0.974803149606299	0.821981424148607	0.39622641509434	0.908668730650155	0.0139103554868624	0.0757341576506955	0.934984520123839	0.100463678516229	0	0.912140575079872
160	0	0	0	0	0	0	0	0	0.0857580398162328	0	0.0369230769230769	1	0	0	0	0.47887323943662	0.635499207606973	0	0	0	0	0	0	0	0.0391849529780564	0	0	0.595419847328244	0	0	0	0	0	0.265527950310559	0	0	0.744075829383886	0	0	0	0	0	0	0.0784313725490196	0.038109756097561	0	0	1	0
161	1	1	1	0.875399361022364	0.920840064620355	1	0.802907915993538	1	0	0.0183767228177642	0	0	1	0	0	0	0	0.169059011164274	0.9258114374034	1	1	0.0995260663507109	0	1	0.0782747603833866	0.821256038647343	0.8484375	0	0	1	1	1	0.92515923566879	0	1	0.46422893481717	0	0	0	0.917460317460317	0.860759493670886	0.291935483870968	1	0	0	0.971563981042654	0.0110935023771791	0	1
162	0.996865203761755	0.99537037037037	0.998473282442748	0.8796875	0.920062695924765	0.996805111821086	0.807751937984496	0.995253164556962	0	0.0290076335877863	0.00316455696202532	0	0.995260663507109	0.00306748466257669	0.00470219435736677	0	0	0.178294573643411	0.934250764525994	0.99685534591195	0.995412844036697	0.105095541401274	0.00460122699386503	0.995412844036697	0.0849056603773585	0.827044025157233	0.848297213622291	0	0.00161290322580645	0.996879875195008	0.996879875195008	0.998415213946117	0.936532507739938	0	0.995268138801262	0.481540930979133	0	0.00462962962962963	0.00316455696202532	0.922345483359746	0.864696734059098	0.296411856474259	0.996908809891808	0	0	0.983128834355828	0.0184615384615385	0	0.995283018867924
163	0.928571428571429	0.929797191887676	0.928343949044586	0.811023622047244	1	0.932786885245902	0.874801901743265	0.92515923566879	0.00628930817610063	0.0972222222222222	0.00483870967741936	0	0.927184466019418	0.0737833594976452	0.071656050955414	0	0	0.241433021806854	0.993930197268589	0.92845786963434	0.937791601866252	0.169329073482428	0.073208722741433	0.934984520123839	0.152380952380952	0.898251192368839	0.794162826420891	0	0.0754098360655738	0.939873417721519	0.926905132192846	0.923809523809524	0.857142857142857	0	0.93192868719611	0.535545023696682	0	0.060126582278481	0.0656	1	0.809006211180124	0.381410256410256	0.937007874015748	0.00626959247648903	0.0744186046511628	0.909090909090909	0.0826833073322933	0	0.933962264150943
164	1	1	1	0.871382636655949	0.92515923566879	1	0.794258373205742	1	0	0.0233281493001555	0	0	1	0	0	0	0	0.17524115755627	0.932203389830508	1	1	0.103833865814696	0	1	0.0814696485623003	0.821782178217822	0.838810641627543	0	0	1	1	1	0.928115015974441	0	1	0.472491909385113	0	0	0	0.92443729903537	0.855769230769231	0.298722044728434	1	0	0	0.974882260596546	0.0126382306477093	0	1
165	0	0	0	0	0	0	0.00156494522691706	0	0.942724458204334	0.791158536585366	0.866454689984102	0.175840978593272	0	0.813374805598756	0.811616954474097	0.696	0.603864734299517	0.652931854199683	0	0	0	0.721153846153846	0.80517503805175	0	0.796850393700787	0	0.0199386503067485	0.637795275590551	0.798387096774194	0	0	0	0	0.89776357827476	0	0.336538461538462	0.4896331738437	0.823712948517941	0.825119236883943	0	0.0184615384615385	0.523659305993691	0	0.92824427480916	0.874039938556068	0	0.80370942812983	0.186084142394822	0
166	0	0	0	0	0	0	0	0	0.139020537124803	0	0.0427215189873418	1	0	0	0	0.503225806451613	0.61437908496732	0	0	0	0	0	0	0	0.0664556962025316	0	0	0.574303405572755	0	0	0	0	0	0.28594249201278	0	0	0.734726688102894	0	0	0	0	0	0	0.126168224299065	0.0605590062111801	0	0	1	0
167	0.0793650793650794	0.0743550834597876	0.0833333333333333	0.1953125	0.161341853035144	0.0711974110032362	0.274725274725275	0.0789473684210526	0.776212832550861	0.896604938271605	0.862559241706161	0	0.082670906200318	0.918335901386749	0.919175911251981	0.491085899513776	0.333870967741935	0.896713615023474	0.153262518968134	0.0822981366459627	0.0783699059561129	0.976303317535545	0.925581395348837	0.0871559633027523	0.935736677115988	0.262321144674086	0.233486943164363	0.384853168469861	0.909667194928685	0.0726429675425039	0.0775193798449612	0.0818897637795276	0.150470219435737	0.611464968152866	0.0851735015772871	0.614664586583463	0.248407643312102	0.917057902973396	0.9125	0.168486739469579	0.22015503875969	0.61198738170347	0.0875	0.782208588957055	0.861635220125786	0.100154083204931	0.900153609831029	0	0.0845070422535211
168	0.826366559485531	0.832049306625578	0.829420970266041	0.966772151898734	0.779365079365079	0.830917874396135	0.907523510971787	0.836990595611285	0.0822981366459627	0.19482496194825	0.167711598746081	0	0.829888712241653	0.171826625386997	0.165354330708661	0.0291734197730956	0	0.326594090202177	0.786910197869102	0.829383886255924	0.824451410658307	0.265923566878981	0.174454828660436	0.831269349845201	0.181388012618297	0.880573248407643	0.998454404945904	0.00312989045383412	0.171521035598705	0.832012678288431	0.824644549763033	0.826984126984127	0.905808477237049	0.003125	0.8224	0.627172195892575	0	0.167441860465116	0.162420382165605	0.773940345368917	0.992101105845182	0.42566510172144	0.838461538461538	0.0937019969278034	0.0971786833855799	0.846034214618974	0.168730650154799	0	0.824644549763033
169	0.92520325203252	0.926634768740032	0.921259842519685	0.789049919484702	1	0.929411764705882	0.872	0.925039872408293	0.00964630225080386	0.0981012658227848	0.0112903225806452	0	0.920711974110032	0.0770465489566613	0.0769230769230769	0	0	0.25	0.989079563182527	0.92332268370607	0.932283464566929	0.173419773095624	0.0815047021943574	0.930047694753577	0.157212317666126	0.891268533772652	0.782334384858044	0	0.0796019900497512	0.931962025316456	0.925278219395866	0.92109500805153	0.849206349206349	0	0.92671009771987	0.537096774193548	0	0.0670926517571885	0.0659163987138264	1	0.800637958532695	0.387096774193548	0.924050632911392	0.00949367088607595	0.0762052877138414	0.90625	0.0817610062893082	0	0.934920634920635
170	0.309243697478992	0.303030303030303	0.320325203252033	0.427652733118971	0.394736842105263	0.304857621440536	0.49203821656051	0.31973898858075	0.541195476575121	0.701112877583466	0.638157894736842	0	0.316558441558442	0.692058346839546	0.693069306930693	0.249575551782683	0.266886326194399	0.725619834710744	0.392464678178964	0.306089743589744	0.298722044728434	0.796694214876033	0.696825396825397	0.332805071315372	0.708196721311475	0.488486842105263	0.460547504025765	0.281350482315113	0.681666666666667	0.320846905537459	0.306688417618271	0.295751633986928	0.3712	0.401294498381877	0.33003300330033	0.372937293729373	0.15625	0.686998394863563	0.681372549019608	0.386473429951691	0.468497576736672	0.814876033057851	0.3248	0.556259904912837	0.625199362041467	0.334943639291465	0.705691056910569	0	0.315619967793881
171	0.998422712933754	0.996960486322188	0.998454404945904	0.880248833592535	0.919254658385093	0.996865203761755	0.8125	0.996937212863706	0	0.0270676691729323	0.0031104199066874	0	0.996845425867508	0.00305810397553517	0.0031201248049922	0	0	0.174726989079563	0.93030303030303	0.998449612403101	0.996870109546166	0.096875	0.00308166409861325	0.996937212863706	0.075968992248062	0.834645669291339	0.851681957186544	0	0	0.998461538461539	0.996932515337423	1	0.930875576036866	0	0.996860282574568	0.470588235294118	0	0.0031104199066874	0.00154320987654321	0.924615384615385	0.870229007633588	0.310452418096724	0.998466257668712	0	0	0.975720789074355	0.015220700152207	0	0.996908809891808
172	0.806603773584906	0.831029185867896	0.823975720789074	0.846875	0.784929356357928	0.813915857605178	0.818040435458787	0.829493087557604	0.149765990639626	0.201820940819423	0.169230769230769	0	0.814873417721519	0.182235834609495	0.179289026275116	0.102040816326531	0.00641025641025641	0.212264150943396	0.784431137724551	0.818604651162791	0.816358024691358	0.276234567901235	0.186153846153846	0.829007633587786	0.25077399380805	0.802907915993538	0.878603945371775	0.00933125972006221	0.173354735152488	0.820552147239264	0.818181818181818	0.816037735849057	0.785381026438569	0.0109717868338558	0.82120253164557	0.667197452229299	0.00479233226837061	0.197204968944099	0.177018633540373	0.784591194968553	0.869230769230769	0.293291731669267	0.821646341463415	0.156534954407295	0.159937888198758	0.837672281776417	0.183055975794251	0	0.813953488372093
173	0	0	0	0.1234375	0.0750798722044728	0	0.193650793650794	0	0.859154929577465	0.978560490045942	0.94912559618442	0	0	1	1	0.51461038961039	0.401305057096248	0.835182250396197	0.065052950075643	0	0	0.90521327014218	1	0	0.856012658227848	0.173419773095624	0.156589147286822	0.441640378548896	1	0	0	0	0.0689655172413793	0.7168	0	0.529411764705882	0.282467532467532	1	1	0.073015873015873	0.141304347826087	0.692789968652038	0	0.873456790123457	0.936532507739938	0.0215384615384615	0.988976377952756	0	0
174	0.831973898858075	0.855161787365177	0.834905660377358	0.873194221508828	0.922455573505654	0.845901639344262	0.965299684542587	0.837282780410742	0.0610328638497653	0.178571428571429	0.0879478827361563	0	0.838449111470113	0.155660377358491	0.15814696485623	0.00644122383252818	0	0.33652312599681	0.924242424242424	0.847376788553259	0.84688995215311	0.264423076923077	0.161695447409733	0.849612403100775	0.233226837060703	0.941463414634146	0.865116279069767	0	0.165584415584416	0.852614896988906	0.841614906832298	0.840836012861736	0.814756671899529	0	0.844444444444444	0.630818619582664	0	0.139240506329114	0.145135566188198	0.920760697305864	0.877551020408163	0.419047619047619	0.854460093896714	0.0660377358490566	0.14622641509434	0.87111801242236	0.158631415241058	0	0.853968253968254
175	0.998420221169036	0.998477929984779	0.998482549317147	0.865325077399381	0.924961715160796	0.998392282958199	0.795348837209302	1	0	0.0239162929745889	0	0	0.998452012383901	0.00154798761609907	0.00153846153846154	0	0	0.16380655226209	0.92433234421365	0.998452012383901	1	0.0921875	0.0015220700152207	1	0.0688575899843505	0.815873015873016	0.837837837837838	0	0.00161030595813205	0.998449612403101	1	0.998454404945904	0.922958397534669	0	1	0.455676516329705	0	0	0	0.921417565485362	0.860394537177542	0.299531981279251	1	0	0.00150602409638554	0.970992366412214	0.0151975683890578	0	0.998442367601246
176	0.90625	0.91324200913242	0.908527131782946	0.822804314329738	0.970219435736677	0.916006339144215	0.891808346213292	0.90726429675425	0.00609756097560976	0.118796992481203	0.0327102803738318	0	0.908242612752722	0.0942812982998454	0.093603744149766	0	0	0.266563944530046	0.980597014925373	0.908950617283951	0.906976744186046	0.1890625	0.0933734939759036	0.908396946564885	0.148205928237129	0.909375	0.809595202398801	0	0.094551282051282	0.927131782945736	0.906298003072197	0.903426791277259	0.877138413685848	0	0.905511811023622	0.5484375	0	0.0892307692307692	0.088785046728972	0.975232198142415	0.821705426356589	0.396284829721362	0.918057663125948	0.0105580693815988	0.0685358255451713	0.940998487140696	0.0981873111782477	0	0.912908242612753
177	0	0	0	0.0631911532385466	0.0760697305863708	0	0.140822784810127	0	0.927131782945736	0.919452887537994	0.900958466453674	0.049306625577812	0	0.948275862068966	0.953051643192488	0.575121163166397	0.440650406504065	0.778846153846154	0.0648567119155355	0	0	0.847512038523275	0.947204968944099	0	0.924170616113744	0.12	0.093558282208589	0.482866043613707	0.95	0	0	0	0.0047244094488189	0.772370486656201	0	0.480252764612954	0.332263242375602	0.941640378548896	0.94912559618442	0.073482428115016	0.0855365474339036	0.648351648351648	0	0.937116564417178	1	0.00154559505409583	0.938556067588326	0.0593900481540931	0
178	0	0	0	0.0643086816720257	0.0112721417069243	0	0.0836012861736334	0	0.993620414673046	0.849378881987578	0.936102236421725	0.110236220472441	0	0.880382775119617	0.880952380952381	0.619967793880837	0.506666666666667	0.717460317460317	0.00930232558139535	0	0	0.783739837398374	0.876582278481013	0	0.865079365079365	0.0551948051948052	0.089922480620155	0.549206349206349	0.874587458745875	0	0	0	0.00635930047694754	0.832258064516129	0	0.414075286415712	0.413008130081301	0.87620578778135	0.879032258064516	0.00963081861958266	0.0849358974358974	0.575806451612903	0	1	0.933858267716535	0.00315457413249211	0.869905956112853	0.123539232053422	0
179	0	0	0	0	0	0	0	0	0.128617363344051	0	0.05320813771518	1	0	0	0	0.477049180327869	0.567434210526316	0	0	0	0	0	0	0	0.0554675118858954	0	0	0.524350649350649	0	0	0	0	0	0.276527331189711	0	0	0.691176470588235	0	0	0	0	0	0	0.121875	0.0440944881889764	0	0	1	0
180	0	0	0	0	0	0	0	0	0.132921174652241	0	0.0478395061728395	1	0	0	0	0.509584664536741	0.633279483037157	0	0	0	0	0	0	0	0.063391442155309	0	0	0.604327666151468	0	0	0	0	0	0.300940438871473	0	0	0.742138364779874	0	0	0	0	0	0	0.121351766513057	0.0582822085889571	0	0	1	0
181	0	0	0	0.122699386503067	0.0746500777604977	0	0.19629057187017	0	0.844984802431611	0.97172619047619	0.943076923076923	0	0	1	1	0.519809825673534	0.396496815286624	0.845801526717557	0.0757800891530461	0	0	0.901234567901235	1	0	0.847926267281106	0.175	0.146926536731634	0.437888198757764	1	0	0	0	0.0755287009063444	0.7217125382263	0	0.552511415525114	0.284389489953632	1	1	0.0781010719754977	0.138297872340426	0.671274961597542	0	0.859070464767616	0.934351145038168	0.0257186081694402	0.983458646616541	0	0
182	0	0	0	0	0	0	0	0	0.13464447806354	0	0.0510835913312693	1	0	0	0	0.495268138801262	0.609448818897638	0	0	0	0	0	0	0	0.0629800307219662	0	0	0.575153374233129	0	0	0	0	0	0.297213622291022	0	0	0.7390625	0	0	0	0	0	0	0.128205128205128	0.0614692653673163	0	0	1	0
183	0	0	0	0	0	0	0	0	0.851612903225806	0.680817610062893	0.777777777777778	0.272873194221509	0	0.711323763955343	0.716369529983793	0.600328947368421	0.682804674457429	0.605095541401274	0	0	0	0.599670510708402	0.70873786407767	0	0.682926829268293	0	0	0.706451612903226	0.702564102564103	0	0	0	0	0.968543046357616	0	0.251231527093596	0.553191489361702	0.712195121951219	0.716369529983793	0	0	0.49016393442623	0	0.843014128728414	0.775974025974026	0	0.711538461538462	0.289075630252101	0
184	1	1	1	0.881619937694704	0.919811320754717	1	0.810047095761381	1	0	0.0276497695852535	0	0	1	0	0	0	0	0.173913043478261	0.923880597014925	1	1	0.101088646967341	0	1	0.075968992248062	0.820472440944882	0.853881278538813	0	0	1	1	1	0.934984520123839	0	1	0.476489028213166	0	0	0	0.924615384615385	0.863777089783282	0.291021671826625	1	0	0	0.975155279503106	0.0167427701674277	0	1
185	0	0	0	0.1312	0.0113821138211382	0	0.13237639553429	0	0.923076923076923	0.912087912087912	0.998397435897436	0.0550314465408805	0	0.938411669367909	0.936608557844691	0.568852459016393	0.467661691542289	0.757624398073836	0.00927357032457496	0	0	0.849918433931484	0.93613707165109	0	0.788461538461538	0.113114754098361	0.14797507788162	0.498407643312102	0.933115823817292	0	0	0	0.0744849445324881	0.761750405186386	0	0.479032258064516	0.364500792393027	0.941176470588235	0.9408	0.00645161290322581	0.1408	0.636075949367089	0	0.928902627511592	0.879499217527387	0.0234741784037559	0.929797191887676	0.0593080724876442	0
186	0	0	0	0.124605678233438	0.0739549839228296	0	0.19375	0	0.865325077399381	0.979876160990712	0.945859872611465	0	0	1	1	0.500807754442649	0.40095087163233	0.83596214511041	0.0670731707317073	0	0	0.907523510971787	1	0	0.861066235864297	0.175806451612903	0.150227617602428	0.434850863422292	1	0	0	0	0.0717628705148206	0.705414012738854	0	0.509493670886076	0.27591706539075	1	1	0.0754716981132075	0.135646687697161	0.7088	0	0.874613003095975	0.944099378881988	0.0233644859813084	0.98780487804878	0	0
187	1	1	1	0.87378640776699	0.92	1	0.8	1	0	0.0220125786163522	0	0	1	0	0	0	0	0.174121405750799	0.926380368098159	1	1	0.0982286634460548	0	1	0.0810372771474878	0.82475884244373	0.847376788553259	0	0	1	1	1	0.939778129952456	0	1	0.471544715447154	0	0	0	0.920760697305864	0.862776025236593	0.3	1	0	0	0.974522292993631	0.0110410094637224	0	1
188	0	0	0	0	0	0	0	0	0.143730886850153	0	0.0569230769230769	1	0	0	0	0.493730407523511	0.602465331278891	0	0	0	0	0	0	0	0.0653495440729483	0	0	0.561933534743202	0	0	0	0	0	0.292944785276074	0	0	0.726989079563182	0	0	0	0	0	0	0.130239520958084	0.0625931445603577	0	0	1	0
189	0	0	0	0.118827160493827	0.00946372239747634	0	0.117834394904459	0	0.934477379095164	0.90785498489426	0.996850393700787	0.0582822085889571	0	0.938176197836167	0.938775510204082	0.595161290322581	0.462903225806452	0.753968253968254	0.00899550224887556	0	0	0.833070866141732	0.934681181959565	0	0.792125984251968	0.104430379746835	0.144838212634823	0.501567398119122	0.933441558441558	0	0	0	0.0601851851851852	0.77007874015748	0	0.468354430379747	0.354430379746835	0.943511450381679	0.940988835725678	0.00619195046439629	0.134674922600619	0.619718309859155	0	0.933834586466165	0.883540372670807	0.0214723926380368	0.93140243902439	0.0574712643678161	0
190	0	0	0	0.121112929623568	0.0775577557755776	0	0.19047619047619	0	0.86038961038961	0.970542635658915	0.944170771756979	0.0016	0	1	0.998347107438017	0.502479338842975	0.414141414141414	0.822294022617124	0.0699523052464229	0	0	0.89344262295082	0.998394863563403	0	0.85337726523888	0.177446102819237	0.150641025641026	0.455138662316476	0.998316498316498	0	0	0	0.061389337641357	0.704248366013072	0	0.526402640264026	0.281198003327787	0.99837925445705	0.998355263157895	0.0776859504132231	0.13614262560778	0.700813008130081	0	0.872611464968153	0.942307692307692	0.0177705977382876	0.982371794871795	0.00168067226890756	0
191	0.712460063897764	0.726574500768049	0.725856697819315	0.843014128728414	0.7792	0.729684908789386	0.910969793322735	0.732704402515723	0.149136577708006	0.305555555555556	0.229299363057325	0	0.725396825396825	0.279620853080569	0.274760383386581	0.101777059773829	0.00319488817891374	0.319488817891374	0.782874617737003	0.714285714285714	0.712519319938176	0.387658227848101	0.281972265023112	0.724031007751938	0.304552590266876	0.890499194847021	0.875776397515528	0.00475435816164818	0.279605263157895	0.740157480314961	0.71830985915493	0.709320695102686	0.785266457680251	0.00474683544303797	0.721958925750395	0.751196172248804	0.00316957210776545	0.292259083728278	0.279179810725552	0.789889415481833	0.872813990461049	0.410658307210031	0.73374613003096	0.155384615384615	0.21141975308642	0.74294670846395	0.270735524256651	0	0.709828393135725
192	0	0	0	0.048	0.0147540983606557	0	0.0549273021001615	0	0.993558776167472	0.840873634945398	0.919672131147541	0.126582278481013	0	0.8578352180937	0.868292682926829	0.614093959731544	0.534883720930233	0.704654895666132	0.0126182965299685	0	0	0.771381578947368	0.862179487179487	0	0.841166936790924	0.0423452768729642	0.0679304897314376	0.574918566775244	0.857615894039735	0	0	0	0	0.848932676518883	0	0.380097879282219	0.438220757825371	0.862123613312203	0.872131147540984	0.0115131578947368	0.0650793650793651	0.5718901453958	0	0.984202211690363	0.929824561403509	0	0.861685214626391	0.128378378378378	0
193	1	1	1	0.886153846153846	0.924882629107981	1	0.815384615384615	1	0	0.0150602409638554	0	0	1	0	0	0	0	0.160686427457098	0.928358208955224	1	1	0.0930232558139535	0	1	0.0746500777604977	0.840189873417722	0.853474320241692	0	0	1	1	1	0.943076923076923	0	1	0.472613458528951	0	0	0	0.925925925925926	0.871517027863777	0.309707241910632	1	0	0	0.981566820276498	0.0091324200913242	0	1
194	0.835889570552147	0.845007451564829	0.845577211394303	0.969230769230769	0.787365177195686	0.837579617834395	0.907975460122699	0.844854070660522	0.0861027190332326	0.183823529411765	0.155487804878049	0	0.833592534992224	0.157894736842105	0.153609831029186	0.02660406885759	0	0.320552147239264	0.791976225854383	0.837593984962406	0.830045523520486	0.255351681957187	0.158753709198813	0.84789156626506	0.186728395061728	0.889922480620155	1	0.00150829562594268	0.166405023547881	0.838855421686747	0.841628959276018	0.84472049689441	0.911719939117199	0.00151285930408472	0.84031007751938	0.636503067484663	0	0.153963414634146	0.157164869029276	0.778963414634146	0.993865030674847	0.41112828438949	0.843702579666161	0.0952380952380952	0.0893939393939394	0.86036036036036	0.164179104477612	0	0.842342342342342
195	0	0	0	0.128410914927769	0.0781499202551834	0	0.198412698412698	0	0.852614896988906	0.98	0.9424	0	0	1	1	0.509060955518946	0.407166123778502	0.841091492776886	0.0740740740740741	0	0	0.902597402597403	1	0	0.849117174959872	0.181818181818182	0.160377358490566	0.439490445859873	1	0	0	0	0.0705329153605016	0.704361873990307	0	0.543548387096774	0.282051282051282	1	1	0.0794912559618442	0.140378548895899	0.693650793650794	0	0.866141732283465	0.938582677165354	0.0217729393468118	0.985826771653543	0	0
196	1	1	1	0.918622848200313	0.924920127795527	1	0.84447900466563	1	0	0	0	0	1	0	0	0	0	0.0721003134796238	0.926717557251908	1	1	0.00314465408805031	0	1	0	0.867313915857605	0.918711656441718	0	0	1	1	1	0.941176470588235	0	1	0.499205087440382	0	0	0	0.919431279620853	0.91937984496124	0.338006230529595	1	0	0	1	0	0	1
197	0.0251968503937008	0.0256410256410256	0.0282574568288854	0.149765990639626	0.095389507154213	0.0308441558441558	0.21216848673947	0.0276497695852535	0.828438948995363	0.996946564885496	0.937402190923318	0	0.0250391236306729	0.970679012345679	0.976599063962558	0.463022508038585	0.409162717219589	0.854961832061069	0.0904977375565611	0.0297339593114241	0.0219435736677116	0.912363067292645	0.979719188767551	0.0259146341463415	0.825816485225505	0.199683042789223	0.170694864048338	0.436335403726708	0.977455716586151	0.0292307692307692	0.0231124807395994	0.0232558139534884	0.10077519379845	0.703125	0.0297805642633229	0.475435816164818	0.264331210191083	0.974960876369327	0.973561430793157	0.0920436817472699	0.161993769470405	0.736434108527132	0.0245398773006135	0.843465045592705	0.902927580893683	0.0564885496183206	0.987673343605547	0	0.0249609984399376
198	0.937597503900156	0.936170212765957	0.932307692307692	0.943164362519201	0.864274570982839	0.931962025316456	0.878274268104777	0.930875576036866	0	0.0876132930513595	0.0748829953198128	0	0.932496075353218	0.0682170542635659	0.0670826833073323	0	0	0.240428790199081	0.875739644970414	0.935185185185185	0.922839506172839	0.168224299065421	0.0680786686838124	0.928571428571429	0.086687306501548	0.888888888888889	0.913173652694611	0	0.0654952076677316	0.933539412673879	0.930875576036866	0.927357032457496	1	0	0.923556942277691	0.5453125	0	0.0691244239631336	0.0682170542635659	0.864485981308411	0.920610687022901	0.35748031496063	0.934451219512195	0.00758725341426404	0.00460829493087558	0.949464012251149	0.0743550834597876	0	0.933028919330289
199	0.777424483306836	0.792424242424242	0.785060975609756	0.903328050713154	0.851910828025478	0.781701444622793	0.970588235294118	0.780864197530864	0.0954616588419405	0.238897396630934	0.158227848101266	0	0.774244833068362	0.2203125	0.214511041009464	0.0323101777059774	0	0.391236306729264	0.852187028657617	0.776744186046512	0.777950310559006	0.326498422712934	0.226209048361934	0.786585365853659	0.251956181533646	0.950871632329635	0.936630602782071	0.0031055900621118	0.224025974025974	0.798461538461538	0.77760736196319	0.774960380348653	0.844135802469136	0.00313971742543171	0.7792	0.681818181818182	0	0.21583850931677	0.211598746081505	0.850863422291994	0.93944099378882	0.489763779527559	0.796923076923077	0.106221547799697	0.157164869029276	0.807044410413476	0.215267175572519	0	0.787735849056604
200	0	0	0	0.126738794435858	0.069620253164557	0	0.182242990654206	0	0.863076923076923	0.977544910179641	0.95046439628483	0	0	1	1	0.499210110584518	0.405144694533762	0.831007751937984	0.0670640834575261	0	0	0.901081916537867	1	0	0.854460093896714	0.174803149606299	0.140909090909091	0.443768996960486	1	0	0	0	0.0723076923076923	0.7171875	0	0.505529225908373	0.279503105590062	1	1	0.0697674418604651	0.140215716486903	0.709175738724728	0	0.875379939209726	0.933744221879815	0.0243531202435312	0.987841945288754	0	0
201	0.937399678972713	0.935681470137825	0.935534591194969	0.944099378881988	0.872841444270016	0.93517017828201	0.868827160493827	0.929797191887676	0	0.0934150076569678	0.0711974110032362	0	0.932475884244373	0.0668740279937792	0.0615141955835962	0	0	0.240188383045526	0.875757575757576	0.933021806853583	0.924731182795699	0.1734375	0.0680061823802164	0.93161094224924	0.0830769230769231	0.890995260663507	0.912576687116564	0	0.0682926829268293	0.939628482972136	0.930599369085173	0.9328	1	0	0.924290220820189	0.530805687203792	0	0.0680061823802164	0.0651162790697674	0.869085173501577	0.924882629107981	0.372611464968153	0.9328125	0.00465116279069767	0.00308166409861325	0.949074074074074	0.0793893129770992	0	0.934065934065934
202	0	0	0	0	0	0	0	0	0.139570552147239	0	0.0517241379310345	1	0	0	0	0.496050552922591	0.583601286173633	0	0	0	0	0	0	0	0.0654205607476635	0	0	0.547692307692308	0	0	0	0	0	0.291666666666667	0	0	0.713395638629283	0	0	0	0	0	0	0.12788906009245	0.0604651162790698	0	0	1	0
203	0.99673735725938	0.998422712933754	0.995230524642289	0.864909390444811	0.927302100161551	0.994932432432432	0.794871794871795	0.9952	0.00161030595813205	0.0285261489698891	0.00161290322580645	0	0.995098039215686	0.00482315112540193	0.00327332242225859	0	0	0.170178282009724	0.925349922239502	0.995215311004785	0.99836867862969	0.0946166394779772	0.00477707006369427	0.996860282574568	0.073051948051948	0.819699499165276	0.842356687898089	0	0.00328407224958949	0.995161290322581	0.996789727126806	0.996715927750411	0.928115015974441	0	0.995176848874598	0.445171849427169	0	0.00483870967741936	0.00486223662884927	0.923076923076923	0.853697749196141	0.317957166392092	0.995176848874598	0.00157728706624606	0.00479233226837061	0.971153846153846	0.019047619047619	0	0.9968
204	0.803432137285491	0.819548872180451	0.812982998454405	0.852201257861635	0.879310344827586	0.810207336523126	0.933028919330289	0.811263318112633	0.100303951367781	0.208459214501511	0.122887864823349	0	0.808411214953271	0.195987654320988	0.189952904238619	0.0350877192982456	0.00317965023847377	0.345092024539877	0.882789317507418	0.808219178082192	0.814984709480122	0.27639751552795	0.191904047976012	0.812688821752266	0.254961832061069	0.909952606635071	0.878787878787879	0.00907715582450832	0.192245557350565	0.826021180030257	0.813953488372093	0.808477237048666	0.783206106870229	0.00783699059561128	0.813953488372093	0.654631083202512	0	0.18	0.180685358255452	0.880551301684533	0.894736842105263	0.45046439628483	0.821646341463415	0.104704097116844	0.167927382753404	0.840735068912711	0.182370820668693	0	0.813559322033898
205	1	1	1	0.874039938556068	0.92093023255814	1	0.796661608497724	1	0	0.0210526315789474	0	0	1	0	0	0	0	0.162037037037037	0.922272047832586	1	1	0.0862068965517241	0	1	0.0680061823802164	0.825	0.845220030349014	0	0	1	1	1	0.932307692307692	0	1	0.474339035769829	0	0	0	0.920122887864823	0.861751152073733	0.295665634674923	1	0	0	0.977443609022556	0.0106870229007634	0	1
206	0	0	0	0.0610932475884244	0.0681818181818182	0	0.135135135135135	0	0.925	0.90809968847352	0.883096366508689	0.0560747663551402	0	0.938871473354232	0.941823899371069	0.574193548387097	0.445901639344262	0.766666666666667	0.0637636080870918	0	0	0.829821717990275	0.942367601246106	0	0.920886075949367	0.118780096308186	0.0939907550077042	0.4739336492891	0.9375	0	0	0	0.00792393026941363	0.764150943396226	0	0.483091787439614	0.329032258064516	0.931962025316456	0.9408	0.0733652312599681	0.0830721003134796	0.629746835443038	0	0.941640378548896	1	0.0031104199066874	0.925696594427245	0.0635179153094463	0
207	0	0	0	0.1168	0.00809061488673139	0	0.121212121212121	0	0.928571428571429	0.909937888198758	0.995215311004785	0.0610328638497653	0	0.930817610062893	0.934294871794872	0.567164179104478	0.460912052117264	0.759229534510433	0.00769230769230769	0	0	0.833060556464812	0.92879746835443	0	0.784565916398714	0.106012658227848	0.138582677165354	0.502369668246445	0.930921052631579	0	0	0	0.0702875399361022	0.774716369529984	0	0.451612903225806	0.349840255591054	0.93900481540931	0.93900481540931	0.00798722044728434	0.128930817610063	0.625201938610662	0	0.932601880877743	0.878315132605304	0.0221870047543582	0.927099841521395	0.0637254901960784	0
208	0	0	0	0	0	0	0	0	0.223744292237443	0.0726172465960666	0.12888198757764	0.917664670658683	0	0.0729483282674772	0.0708782742681048	0.588419405320814	0.669316375198728	0.0729483282674772	0	0	0	0.0631741140215717	0.0720720720720721	0	0.13713405238829	0	0	0.629402756508423	0.0743670886075949	0	0	0	0	0.364760432766615	0	0.0758513931888545	0.7981220657277	0.0740740740740741	0.0824261275272162	0	0	0.00306278713629403	0	0.205089820359281	0.13914373088685	0	0.060882800608828	0.921383647798742	0
209	0.759630200308166	0.774002954209749	0.769001490312966	0.904109589041096	0.711246200607903	0.767660910518053	0.848254931714719	0.783382789317507	0.150971599402093	0.252941176470588	0.226646248085758	0	0.767801857585139	0.228228228228228	0.221719457013575	0.0927357032457496	0.00154083204930663	0.278443113772455	0.724087591240876	0.771084337349398	0.76	0.328787878787879	0.229970326409496	0.77299703264095	0.26412213740458	0.828528072837633	0.941616766467066	0.0045045045045045	0.235658914728682	0.775480059084195	0.769230769230769	0.764885496183206	0.838368580060423	0.00453857791225416	0.766412213740458	0.697568389057751	0.00153139356814701	0.246987951807229	0.225954198473282	0.714503816793893	0.925190839694657	0.347094801223242	0.77645305514158	0.152941176470588	0.158208955223881	0.791044776119403	0.230769230769231	0	0.759818731117825
210	0.7	0.731746031746032	0.716129032258065	0.83739837398374	0.789819376026273	0.725	0.910277324632953	0.719869706840391	0.154589371980676	0.29874213836478	0.229268292682927	0	0.72108843537415	0.282926829268293	0.270358306188925	0.0938023450586265	0.00497512437810945	0.322259136212625	0.782747603833866	0.72013093289689	0.719155844155844	0.37741935483871	0.2832	0.7344	0.307317073170732	0.887788778877888	0.874799357945425	0.00657894736842105	0.282136894824708	0.72875816993464	0.718649517684887	0.710264900662252	0.790923824959481	0.00829187396351575	0.724422442244224	0.748355263157895	0.00491803278688525	0.287112561174551	0.27	0.796116504854369	0.871544715447155	0.416393442622951	0.729299363057325	0.152733118971061	0.213938411669368	0.739837398373984	0.261712439418417	0	0.710569105691057
211	0	0	0	0	0	0	0	0	0.128284389489954	0	0.0500782472613459	1	0	0	0	0.468599033816425	0.570274636510501	0	0	0	0	0	0	0	0.055379746835443	0	0	0.538461538461538	0	0	0	0	0	0.282780410742496	0	0	0.696969696969697	0	0	0	0	0	0	0.116923076923077	0.0478395061728395	0	0	1	0
212	1	1	1	0.872037914691943	0.926100628930818	1	0.813374805598756	1	0	0.0258358662613982	0	0	1	0	0	0	0	0.173643410852713	0.930197268588771	1	1	0.10077519379845	0	1	0.0832025117739403	0.829113924050633	0.844512195121951	0	0	1	1	1	0.930981595092024	0	1	0.48062015503876	0	0	0	0.925581395348837	0.858267716535433	0.293650793650794	1	0	0	0.976958525345622	0.0121951219512195	0	1
213	0	0	0	0.135725429017161	0.0816326530612245	0	0.199376947040498	0	0.85062893081761	0.97737556561086	0.945987654320988	0	0	1	1	0.495222929936306	0.38375796178344	0.84458398744113	0.0705705705705706	0	0	0.915625	1	0	0.863636363636364	0.187898089171975	0.16	0.419656786271451	1	0	0	0	0.0745341614906832	0.694704049844237	0	0.549295774647887	0.272012578616352	1	1	0.0758513931888545	0.148205928237129	0.690880989180835	0	0.867283950617284	0.940639269406393	0.0231839258114374	0.986259541984733	0	0
214	0	0	0	0.0632716049382716	0.015748031496063	0	0.0765625	0	0.996918335901387	0.848484848484849	0.932283464566929	0.116385911179173	0	0.868012422360248	0.87211093990755	0.616852146263911	0.518518518518518	0.715396578538103	0.0121212121212121	0	0	0.774494556765163	0.870229007633588	0	0.853968253968254	0.0555555555555556	0.0824427480916031	0.560862865947612	0.869983948635634	0	0	0	0.00307219662058372	0.839874411302983	0	0.39589905362776	0.426307448494453	0.866562009419152	0.875796178343949	0.0108695652173913	0.0757341576506955	0.575663026521061	0	1	0.932515337423313	0.0015220700152207	0.86697247706422	0.12540192926045	0
215	1	1	1	0.867078825347759	0.923076923076923	1	0.799694189602447	1	0	0.0239162929745889	0	0	1	0	0	0	0	0.160377358490566	0.92503748125937	1	1	0.0965732087227414	0	1	0.0740740740740741	0.815336463223787	0.846737481031866	0	0	1	1	1	0.926605504587156	0	1	0.462145110410095	0	0	0	0.923676012461059	0.850769230769231	0.307098765432099	1	0	0	0.974164133738602	0.013595166163142	0	1
216	1	1	1	0.85691573926868	0.924646781789639	1	0.8015625	1	0	0.0228658536585366	0	0	1	0	0	0	0	0.161949685534591	0.928353658536585	1	1	0.0926517571884984	0	1	0.0710900473933649	0.815705128205128	0.825	0	0	1	1	1	0.920436817472699	0	1	0.454828660436137	0	0	0	0.926751592356688	0.844961240310077	0.308892355694228	1	0	0	0.970125786163522	0.0123076923076923	0	1
217	0.0257648953301127	0.0231481481481481	0.0291858678955453	0.162246489859594	0.0947867298578199	0.0227272727272727	0.213500784929356	0.0278637770897833	0.8390625	0.947692307692308	0.925233644859813	0	0.031496062992126	0.969936708860759	0.972972972972973	0.491987179487179	0.375601926163724	0.85	0.0917293233082707	0.0295489891135303	0.0234375	0.927652733118971	0.978260869565217	0.0327613104524181	0.868131868131868	0.202229299363057	0.185185185185185	0.428794992175274	0.972222222222222	0.0277777777777778	0.0294573643410853	0.0267295597484277	0.0992248062015504	0.680445151033386	0.0253968253968254	0.543887147335423	0.27140549273021	0.974842767295597	0.971608832807571	0.0952380952380952	0.1703125	0.670886075949367	0.0308166409861325	0.854070660522273	0.910769230769231	0.0544323483670296	0.955108359133127	0	0.0297805642633229
218	0.00796178343949045	0.00909090909090909	0.00927357032457496	0.133748055987558	0.0907668231611894	0.0128617363344051	0.202143950995406	0.0078125	0.843076923076923	0.981873111782477	0.935433070866142	0	0.0109204368174727	0.989197530864197	0.99211356466877	0.491283676703645	0.413078149920255	0.837920489296636	0.0858433734939759	0.00924499229583975	0.0108864696734059	0.886821705426357	0.995398773006135	0.0107197549770291	0.844135802469136	0.176100628930818	0.151975683890578	0.442424242424242	0.99203821656051	0.00925925925925926	0.0107197549770291	0.0108864696734059	0.0719754977029096	0.70735524256651	0.009375	0.497615262321145	0.293103448275862	0.987673343605547	0.990668740279938	0.0890625	0.143076923076923	0.727131782945736	0.00770416024653313	0.862654320987654	0.935483870967742	0.0337423312883436	0.974045801526718	0	0.009375
219	0	0	0	0	0	0	0	0	0.151234567901235	0	0.0573643410852713	1	0	0	0	0.511923688394277	0.6112	0	0	0	0	0	0	0	0.075	0	0	0.571875	0	0	0	0	0	0.308777429467085	0	0	0.737678855325914	0	0	0	0	0	0	0.143518518518519	0.0668740279937792	0	0	1	0
220	0.930708661417323	0.928902627511592	0.925349922239502	0.812101910828026	0.996840442338073	0.935379644588045	0.884194053208138	0.931142410015649	0.0108191653786708	0.0945121951219512	0.0124416796267496	0	0.930599369085173	0.0671875	0.069620253164557	0	0	0.246489859594384	0.991017964071856	0.928909952606635	0.938650306748466	0.170111287758347	0.073094867807154	0.936728395061728	0.147385103011094	0.906349206349206	0.789473684210526	0	0.0776699029126214	0.936728395061728	0.925581395348837	0.923076923076923	0.854714064914992	0	0.92845786963434	0.515625	0	0.0648148148148148	0.0644654088050314	0.996889580093313	0.812693498452012	0.396825396825397	0.936363636363636	0.00925925925925926	0.0685975609756098	0.910355486862442	0.0819165378670788	0	0.937007874015748
221	0.872	0.882075471698113	0.87741935483871	1	0.803252032520325	0.882059800664452	0.926163723916533	0.881219903691814	0.0445859872611465	0.137007874015748	0.126009693053312	0	0.876823338735819	0.1216	0.113821138211382	0.00332225913621262	0	0.279552715654952	0.818181818181818	0.881329113924051	0.868167202572347	0.219512195121951	0.123222748815166	0.881977671451356	0.135135135135135	0.912337662337662	0.975155279503106	0	0.128119800332779	0.874403815580286	0.876386687797147	0.883606557377049	0.949919224555735	0	0.87075928917609	0.598039215686274	0	0.117174959871589	0.114886731391586	0.803921568627451	0.979133226324238	0.365695792880259	0.882539682539683	0.0584518167456556	0.0505529225908373	0.89622641509434	0.131329113924051	0	0.881685575364668
222	0	0	0	0.054858934169279	0	0	0.054858934169279	0	0.989130434782609	0.820826952526799	0.913178294573643	0.140888208269525	0	0.839874411302983	0.845070422535211	0.663461538461538	0.553259141494436	0.691338582677165	0	0	0	0.751974723538705	0.844984802431611	0	0.832802547770701	0.042654028436019	0.0695517774343122	0.587155963302752	0.838969404186795	0	0	0	0	0.865414710485133	0	0.390432098765432	0.4512	0.849612403100775	0.855799373040752	0	0.0740740740740741	0.55	0	0.98310291858679	0.911901081916538	0	0.84	0.155482815057283	0
223	0.281776416539051	0.283132530120482	0.296803652968037	0.417682926829268	0.376722817764165	0.286614173228346	0.492378048780488	0.298325722983257	0.556561085972851	0.732035928143713	0.664624808575804	0	0.291472868217054	0.716666666666667	0.71097372488408	0.259659969088099	0.281538461538462	0.734351145038168	0.372230428360414	0.274961597542243	0.286363636363636	0.809006211180124	0.716617210682493	0.3003003003003	0.712962962962963	0.48	0.45037037037037	0.300455235204856	0.70429252782194	0.297709923664122	0.293154761904762	0.274119448698315	0.370650529500756	0.417054263565891	0.298761609907121	0.371385083713851	0.165891472868217	0.712328767123288	0.704892966360856	0.376722817764165	0.445288753799392	0.834848484848485	0.306002928257687	0.56929955290611	0.632132132132132	0.32185628742515	0.72089552238806	0	0.293494704992436
224	0	0	0	0.128571428571429	0.0788643533123028	0	0.201892744479495	0	0.85179407176287	0.975683890577508	0.945945945945946	0	0	1	1	0.496	0.409309791332263	0.837282780410742	0.0729483282674772	0	0	0.90302066772655	1	0	0.855325914149444	0.180379746835443	0.162754303599374	0.45046439628483	1	0	0	0	0.0748829953198128	0.710191082802548	0	0.517628205128205	0.272	1	1	0.0760697305863708	0.139937106918239	0.733226837060703	0	0.867692307692308	0.937898089171974	0.0263565891472868	0.989147286821705	0	0
225	0.924924924924925	0.926686217008798	0.921167883211679	0.800904977375566	0.998475609756098	0.933021806853583	0.877828054298643	0.923076923076923	0.0103550295857988	0.0955137481910275	0.0105263157894737	0	0.921921921921922	0.0721649484536082	0.0790273556231003	0	0	0.246676514032496	0.992764109985528	0.924219910846954	0.929535232383808	0.180576631259484	0.0775988286969253	0.932748538011696	0.155223880597015	0.894817073170732	0.780882352941176	0	0.0752688172043011	0.936484490398818	0.927728613569322	0.920489296636086	0.852678571428571	0	0.927162367223065	0.540090771558245	0	0.0683506686478455	0.0694864048338369	0.998484848484849	0.797619047619048	0.382530120481928	0.930473372781065	0.0103092783505155	0.0723781388478582	0.904903417533432	0.0801186943620178	0	0.934131736526946
226	1	1	1	0.867298578199052	0.925984251968504	1	0.804451510333863	1	0	0.0247678018575851	0	0	1	0	0	0	0	0.16875	0.934947049924357	1	1	0.1024	0	1	0.0791139240506329	0.8272	0.842349304482226	0	0	1	1	1	0.931357254290172	0	1	0.45324881141046	0	0	0	0.925984251968504	0.857142857142857	0.309636650868878	1	0	0	0.974960876369327	0.015625	0	1
227	1	1	1	0.8734375	0.924290220820189	1	0.805337519623234	1	0	0.0259146341463415	0	0	1	0	0	0	0	0.180967238689548	0.930827067669173	1	1	0.102848101265823	0	1	0.078125	0.823248407643312	0.845092024539877	0	0	1	1	1	0.928792569659443	0	1	0.471428571428571	0	0	0	0.927672955974843	0.863987635239567	0.307453416149068	1	0	0	0.978395061728395	0.0154320987654321	0	1
228	0.998439937597504	0.998509687034277	0.998480243161094	0.878419452887538	0.9140625	0.998405103668262	0.799691833590139	0.998484848484849	0.00150829562594268	0.0282738095238095	0	0	1	0.00153609831029186	0	0	0.0015748031496063	0.185867895545315	0.918639053254438	0.998473282442748	0.998482549317147	0.1	0	0.998498498498498	0.0857580398162328	0.816901408450704	0.845112781954887	0.00150375939849624	0.00158730158730159	0.998482549317147	1	0.998454404945904	0.93455098934551	0	0.998442367601246	0.469135802469136	0	0	0.00154083204930663	0.913978494623656	0.86015037593985	0.297872340425532	0.998491704374057	0.0015015015015015	0.00151975683890578	0.978851963746224	0.016793893129771	0	0.998477929984779
229	1	1	1	0.877112135176651	0.922834645669291	1	0.796267496111975	1	0	0.027355623100304	0	0	1	0	0	0	0	0.174183514774495	0.926865671641791	1	1	0.101246105919003	0	1	0.0766823161189358	0.820634920634921	0.83963691376702	0	0	1	1	1	0.924731182795699	0	1	0.445482866043614	0	0	0	0.926791277258567	0.851851851851852	0.296124031007752	1	0	0	0.973846153846154	0.0154083204930663	0	1
230	0	0	0	0	0	0	0	0	0.128930817610063	0	0.0507131537242472	1	0	0	0	0.498387096774194	0.58252427184466	0	0	0	0	0	0	0	0.0599369085173502	0	0	0.543035993740219	0	0	0	0	0	0.286846275752773	0	0	0.7168	0	0	0	0	0	0	0.118195956454121	0.0561622464898596	0	0	1	0
231	1	1	1	0.872841444270016	0.932601880877743	1	0.809672386895476	1	0	0.0287443267776097	0	0	1	0	0	0	0	0.177018633540373	0.932618683001531	1	1	0.101910828025478	0	1	0.0748407643312102	0.831442463533225	0.842105263157895	0	0	1	1	1	0.930015552099533	0	1	0.472843450479233	0	0	0	0.9296875	0.859154929577465	0.311728395061728	1	0	0	0.978294573643411	0.0169491525423729	0	1
232	1	1	1	0.8640625	0.926100628930818	1	0.801857585139319	1	0	0.0226244343891403	0	0	1	0	0	0	0	0.155038759689922	0.929429429429429	1	1	0.0867507886435331	0	1	0.0613207547169811	0.819032761310452	0.840182648401826	0	0	1	1	1	0.929012345679012	0	1	0.457680250783699	0	0	0	0.924646781789639	0.851162790697674	0.311912225705329	1	0	0	0.970633693972179	0.0121765601217656	0	1
233	0	0	0	0.12788906009245	0.0646687697160883	0	0.190402476780186	0	0.864274570982839	0.986322188449848	0.949685534591195	0	0	1	1	0.4446227929374	0.451043338683788	0.850539291217257	0.0649546827794562	0	0	0.897674418604651	1	0	0.845794392523365	0.168769716088328	0.145038167938931	0.475	1	0	0	0	0.0653188180404355	0.759055118110236	0	0.422535211267606	0.294585987261146	1	1	0.0693374422187981	0.130970724191063	0.798425196850394	0	0.875957120980092	0.947286821705426	0.0248447204968944	0.993930197268589	0	0
234	0.847113884555382	0.868580060422961	0.849170437405732	0.768273716951788	0.918083462132921	0.859424920127795	0.844854070660522	0.853846153846154	0.0698027314112291	0.172155688622754	0.0860215053763441	0	0.856259659969088	0.156060606060606	0.143518518518519	0.0221518987341772	0.0409448818897638	0.211746522411128	0.916666666666667	0.848765432098765	0.854294478527607	0.131782945736434	0.146341463414634	0.855029585798817	0.105754276827372	0.860282574568289	0.751506024096386	0.0412213740458015	0.15506329113924	0.865648854961832	0.854790419161677	0.841368584758942	0.817764165390505	0.0603715170278638	0.844236760124611	0.530421216848674	0.0251968503937008	0.144615384615385	0.149765990639626	0.919876733436055	0.769938650306748	0.44031007751938	0.852307692307692	0.0729483282674772	0.136085626911315	0.872146118721461	0.149546827794562	0	0.852534562211982
235	1	1	1	0.87244094488189	0.928571428571429	1	0.807453416149068	1	0	0.0230061349693252	0	0	1	0	0	0	0	0.164296998420221	0.931087289433384	1	1	0.095389507154213	0	1	0.0715421303656598	0.822294022617124	0.849462365591398	0	0	1	1	1	0.922712933753943	0	1	0.451510333863275	0	0	0	0.92515923566879	0.856474258970359	0.315619967793881	1	0	0	0.973684210526316	0.0139318885448916	0	1
236	0	0	0	0	0	0	0	0	0.117647058823529	0	0.0546875	1	0	0	0	0.479365079365079	0.59967845659164	0	0	0	0	0	0	0	0.0507131537242472	0	0	0.556923076923077	0	0	0	0	0	0.282539682539683	0	0	0.717460317460317	0	0	0	0	0	0	0.109567901234568	0.0495356037151703	0	0	1	0
237	0	0	0	0.0604133545310016	0.0873015873015873	0	0.137223974763407	0	0.920760697305864	0.925190839694657	0.882075471698113	0.0540958268933539	0	0.948356807511737	0.948031496062992	0.550488599348534	0.474878444084279	0.776714513556619	0.0746951219512195	0	0	0.850157728706625	0.940717628705148	0	0.910828025477707	0.128410914927769	0.0865533230293663	0.5	0.946166394779772	0	0	0	0	0.767255216693419	0	0.459677419354839	0.352180936995153	0.944968553459119	0.946945337620579	0.0817610062893082	0.0743670886075949	0.66984126984127	0	0.921752738654147	0.992199687987519	0	0.9375	0.0563607085346216	0
238	0.451612903225806	0.441497659906396	0.444270015698587	0.309148264984227	0.524350649350649	0.443719412724307	0.373228346456693	0.448330683624801	0.479495268138801	0.582689335394127	0.503205128205128	0	0.440514469453376	0.556426332288401	0.559808612440191	0.186495176848875	0.340983606557377	0.582539682539683	0.519083969465649	0.42472266244057	0.448494453248811	0.5	0.558502340093604	0.436728395061728	0.464114832535885	0.404255319148936	0.296923076923077	0.357927786499215	0.549180327868853	0.445839874411303	0.4416	0.432739059967585	0.379365079365079	0.49047619047619	0.454692556634304	0.0772870662460568	0.197019867549669	0.54160125588697	0.562700964630225	0.5152	0.305863708399366	0.8816	0.442546583850932	0.4765625	0.548895899053628	0.432601880877743	0.58179012345679	0	0.4464
239	1	1	1	0.873194221508828	0.923202614379085	1	0.805031446540881	1	0	0.0232558139534884	0	0	1	0	0	0	0	0.158730158730159	0.929012345679012	1	1	0.0914927768860353	0	1	0.0718849840255591	0.825525040387722	0.842923794712286	0	0	1	1	1	0.932707355242567	0	1	0.469354838709677	0	0	0	0.920382165605096	0.858505564387917	0.302100161550889	1	0	0	0.973520249221184	0.0110062893081761	0	1
240	0	0	0	0.12520325203252	0.0815660685154976	0	0.198019801980198	0	0.86031746031746	0.971563981042654	0.941463414634146	0	0	1	1	0.496699669966997	0.385135135135135	0.823817292006525	0.080824088748019	0	0	0.899835796387521	1	0	0.864077669902913	0.184640522875817	0.15689381933439	0.41747572815534	1	0	0	0	0.0648298217179903	0.687086092715232	0	0.536585365853659	0.260434056761269	1	1	0.0833333333333333	0.136217948717949	0.696141479099678	0	0.869565217391304	0.937096774193548	0.0250783699059561	0.98389694041868	0	0
241	0	0	0	0	0	0	0	0	0.137770897832817	0	0.0584615384615385	1	0	0	0	0.497630331753554	0.591482649842271	0	0	0	0	0	0	0	0.0618238021638331	0	0	0.548989113530327	0	0	0	0	0	0.297805642633229	0	0	0.714060031595577	0	0	0	0	0	0	0.12937595129376	0.0547112462006079	0	0	1	0
242	0	0	0	0	0	0	0	0	0.14175654853621	0	0.0508744038155803	1	0	0	0	0.496835443037975	0.586151368760064	0	0	0	0	0	0	0	0.0684292379471229	0	0	0.546165884194053	0	0	0	0	0	0.294585987261146	0	0	0.71474358974359	0	0	0	0	0	0	0.130841121495327	0.0622083981337481	0	0	1	0
243	0.996774193548387	0.995283018867924	0.998417721518987	0.885668276972625	0.925278219395866	0.996649916247906	0.816037735849057	0.995245641838352	0	0.0202808112324493	0.0032258064516129	0	0.995145631067961	0.00319488817891374	0.00476190476190476	0	0	0.178104575163399	0.937019969278034	0.996835443037975	0.995230524642289	0.106280193236715	0.00469483568075117	0.995305164319249	0.0829346092503987	0.830097087378641	0.854460093896714	0	0.00166944908180301	0.996860282574568	0.996845425867508	0.998381877022654	0.941823899371069	0	0.995145631067961	0.470304975922953	0	0.00482315112540193	0.00318471337579618	0.926163723916533	0.862776025236593	0.303370786516854	0.996845425867508	0	0	0.982511923688394	0.0156739811912226	0	0.995297805642633
244	0.996860282574568	0.996974281391831	0.998468606431853	0.871674491392801	0.927444794952681	0.998412698412698	0.809451219512195	0.998449612403101	0	0.0242792109256449	0	0	0.99685534591195	0.00154559505409583	0.00307219662058372	0	0	0.173913043478261	0.93591654247392	0.996889580093313	0.998470948012232	0.0965732087227414	0.00307692307692308	0.998487140695915	0.0778816199376947	0.827258320126783	0.844410876132931	0	0.00318979266347687	0.996941896024465	1	0.996899224806202	0.925696594427245	0	0.998442367601246	0.478056426332288	0	0.00155763239875389	0.0015527950310559	0.932307692307692	0.867283950617284	0.297839506172839	0.998461538461539	0	0.00154083204930663	0.972222222222222	0.0152671755725191	0	0.99685534591195
245	1	1	1	0.888888888888889	0.925515055467512	1	0.819334389857369	1	0	0.0259541984732824	0	0	1	0	0	0	0	0.167721518987342	0.93030303030303	1	1	0.0974842767295598	0	1	0.0753532182103611	0.839171974522293	0.861111111111111	0	0	1	1	1	0.938582677165354	0	1	0.469648562300319	0	0	0	0.922345483359746	0.877708978328173	0.310618066561014	1	0	0	0.976744186046512	0.0155038759689922	0	1
246	0	0	0	0	0	0	0	0	0.139318885448916	0	0.0571428571428571	1	0	0	0	0.496774193548387	0.604133545310016	0	0	0	0	0	0	0	0.062402496099844	0	0	0.569875776397516	0	0	0	0	0	0.304975922953451	0	0	0.723101265822785	0	0	0	0	0	0	0.131578947368421	0.0557275541795666	0	0	1	0
247	0	0	0	0	0	0	0	0	0.131987577639752	0	0.0425867507886435	1	0	0	0	0.498381877022654	0.601926163723916	0	0	0	0	0	0	0	0.0632911392405063	0	0	0.56786271450858	0	0	0	0	0	0.294025157232704	0	0	0.7408	0	0	0	0	0	0	0.121725731895223	0.0563380281690141	0	0	1	0
248	0	0	0	0.0532258064516129	0.0113821138211382	0	0.0667726550079491	0	0.995169082125604	0.831761006289308	0.924342105263158	0.133858267716535	0	0.855072463768116	0.859223300970874	0.635157545605307	0.528333333333333	0.687600644122383	0.00777604976671851	0	0	0.769607843137255	0.851330203442879	0	0.850891410048622	0.0544554455445545	0.0754716981132075	0.568471337579618	0.860655737704918	0	0	0	0.00487012987012987	0.839080459770115	0	0.408130081300813	0.421311475409836	0.853225806451613	0.864820846905538	0.00648298217179903	0.08	0.560897435897436	0	1	0.924679487179487	0	0.854430379746835	0.147651006711409	0
249	0	0	0	0.113293051359517	0.0706605222734255	0	0.179173047473201	0	0.866464339908953	0.971935007385524	0.951219512195122	0.00295420974889217	0	0.996946564885496	0.995405819295559	0.510046367851623	0.417445482866044	0.831546707503829	0.0623188405797101	0	0	0.89938080495356	0.99554234769688	0	0.858024691358025	0.164634146341463	0.138187221396731	0.452344931921331	0.998422712933754	0	0	0	0.0638297872340425	0.724191063174114	0	0.509118541033435	0.286153846153846	0.995461422087746	0.996983408748115	0.0728376327769348	0.125567322239032	0.715596330275229	0	0.877061469265367	0.944360902255639	0.0208023774145617	0.982089552238806	0.00471698113207547	0
250	0	0	0	0.135093167701863	0.0769230769230769	0	0.204334365325077	0	0.855813953488372	0.972932330827068	0.94794952681388	0	0	1	1	0.514240506329114	0.402555910543131	0.831269349845201	0.0764617691154423	0	0	0.8984375	1	0	0.856037151702786	0.183800623052959	0.163109756097561	0.440124416796268	1	0	0	0	0.0746951219512195	0.70015455950541	0	0.544049459041731	0.279106858054226	1	1	0.0765625	0.142419601837672	0.703416149068323	0	0.868580060422961	0.937689969604863	0.0290076335877863	0.98468606431853	0	0
251	0.996710526315789	0.995230524642289	0.9984	0.87741935483871	0.91653290529695	0.996710526315789	0.799668874172185	0.995184590690209	0	0.0297805642633229	0.00328947368421053	0	0.995098039215686	0.00318979266347687	0.00490998363338789	0	0	0.164251207729469	0.926677067082683	0.996779388083736	0.995222929936306	0.0907590759075908	0.00476947535771065	0.995184590690209	0.0703764320785597	0.821428571428571	0.843949044585987	0	0.00171232876712329	0.996789727126806	0.996815286624204	0.998384491114701	0.931707317073171	0	0.99504132231405	0.470967741935484	0	0.00487012987012987	0.00326797385620915	0.918962722852512	0.857827476038339	0.302931596091205	0.996763754045307	0	0	0.977671451355662	0.0193236714975845	0	0.995073891625616
252	0.10126582278481	0.0937019969278034	0.105919003115265	0.239370078740157	0.179775280898876	0.0925039872408294	0.3078125	0.103448275862069	0.751962323390895	0.922018348623853	0.847376788553259	0	0.0992	0.889763779527559	0.898713826366559	0.437898089171975	0.318255250403877	0.928684627575277	0.190548780487805	0.106084243369735	0.0950155763239875	0.993740219092332	0.908242612752722	0.109230769230769	0.902086677367576	0.304838709677419	0.270642201834862	0.353870458135861	0.894909688013136	0.104199066874028	0.093167701863354	0.0979133226324237	0.1671875	0.5824	0.107936507936508	0.576190476190476	0.231391585760518	0.8984375	0.891338582677165	0.190174326465927	0.25	0.657643312101911	0.103076923076923	0.757621951219512	0.830218068535826	0.12597200622084	0.913178294573643	0	0.10377358490566
253	0	0	0	0	0	0	0	0	0.279365079365079	0.106544901065449	0.169781931464174	0.883720930232558	0	0.098256735340729	0.105263157894737	0.607779578606159	0.643548387096774	0.102362204724409	0	0	0	0.100946372239748	0.108527131782946	0	0.188976377952756	0	0	0.641390205371248	0.112026359143328	0	0	0	0	0.384126984126984	0	0.110047846889952	0.795238095238095	0.108695652173913	0.105845181674566	0	0	0	0	0.262518968133536	0.178963893249608	0	0.0944272445820433	0.886326194398682	0
254	0.0705128205128205	0.0697674418604651	0.0783699059561129	0.210031347962382	0.160063391442155	0.0586319218241042	0.292063492063492	0.0727554179566563	0.771604938271605	0.901664145234493	0.871069182389937	0	0.0742496050552923	0.926868044515103	0.925117004680187	0.468998410174881	0.332794830371567	0.91283676703645	0.157575757575758	0.0772797527047913	0.0703125	0.976377952755906	0.933641975308642	0.0808709175738725	0.926905132192846	0.280898876404494	0.246575342465753	0.376947040498442	0.9232	0.0719874804381847	0.0662460567823344	0.073482428115016	0.147335423197492	0.61698717948718	0.0769230769230769	0.619273301737757	0.240566037735849	0.926282051282051	0.922222222222222	0.157728706624606	0.232558139534884	0.634945397815913	0.0762052877138414	0.778637770897833	0.857142857142857	0.100763358778626	0.908527131782946	0	0.0804416403785489
255	0	0	0	0	0	0	0	0	0.731942215088282	0.590625	0.67741935483871	0.385220125786164	0	0.598412698412698	0.6016	0.490909090909091	0.79635761589404	0.516746411483254	0	0	0	0.513029315960912	0.602184087363494	0	0.5718901453958	0	0.00156494522691706	0.818611987381703	0.599001663893511	0	0	0	0	0.864649681528662	0	0.134087237479806	0.6875	0.603833865814696	0.617886178861789	0	0.004739336492891	0.4896	0	0.737261146496815	0.65818759936407	0	0.614896988906498	0.392384105960265	0
256	0.995238095238095	0.996932515337423	0.993779160186625	0.862928348909657	0.928348909657321	0.993558776167472	0.795069337442219	0.995419847328244	0.00154559505409583	0.0290519877675841	0.0015625	0	0.993700787401575	0.00614439324116743	0.00469483568075117	0	0	0.172897196261682	0.916167664670659	0.993700787401575	0.998442367601246	0.10641627543036	0.00612557427258806	0.996946564885496	0.078740157480315	0.815457413249211	0.831818181818182	0	0.00481540930979133	0.993865030674847	0.996932515337423	0.995297805642633	0.923430321592649	0	0.995297805642633	0.463338533541342	0	0.0047244094488189	0.0047244094488189	0.922480620155039	0.849693251533742	0.310126582278481	0.995384615384615	0.00151057401812689	0.00619195046439629	0.964723926380368	0.0229357798165138	0	0.9953125
257	1	1	1	0.876923076923077	0.920436817472699	1	0.808219178082192	1	0	0.0254872563718141	0	0	1	0	0	0	0	0.167950693374422	0.920588235294118	1	1	0.102325581395349	0	1	0.078003120124805	0.822429906542056	0.839939024390244	0	0	1	1	1	0.93030303030303	0	1	0.461658841940532	0	0	0	0.918586789554531	0.865151515151515	0.305295950155763	1	0	0	0.977134146341463	0.0152439024390244	0	1
258	0.250793650793651	0.249617151607963	0.260802469135802	0.378294573643411	0.334905660377358	0.252006420545746	0.433753943217666	0.260869565217391	0.604327666151468	0.740909090909091	0.703470031545741	0	0.244094488188976	0.748829953198128	0.747235387045814	0.281200631911532	0.319422150882825	0.702028081123245	0.327245053272451	0.241860465116279	0.242283950617284	0.75314465408805	0.746177370030581	0.261205564142195	0.715170278637771	0.428120063191153	0.40763358778626	0.331768388106416	0.743630573248408	0.252307692307692	0.248847926267281	0.2421875	0.325077399380805	0.473354231974922	0.259493670886076	0.346518987341772	0.17693522906793	0.751159196290572	0.745709828393136	0.327073552425665	0.403481012658228	0.854660347551343	0.260670731707317	0.62095531587057	0.67687595712098	0.281345565749235	0.737577639751553	0	0.251170046801872
259	0	0	0	0	0	0	0	0	0.132352941176471	0	0.0530546623794212	1	0	0	0	0.477537437603993	0.588333333333333	0	0	0	0	0	0	0	0.0588235294117647	0	0	0.549755301794454	0	0	0	0	0	0.282430213464696	0	0	0.695081967213115	0	0	0	0	0	0	0.121642969984202	0.0546623794212219	0	0	1	0
260	0	0	0	0	0	0	0	0	0.129186602870813	0	0.0583468395461912	1	0	0	0	0.46843853820598	0.597014925373134	0	0	0	0	0	0	0	0.0523731587561375	0	0	0.554838709677419	0	0	0	0	0	0.286898839137645	0	0	0.704809286898839	0	0	0	0	0	0	0.125996810207337	0.0507936507936508	0	0	1	0
261	0.5	0.512592592592593	0.490284005979073	0.634556574923547	0.567567567567568	0.500784929356358	0.707575757575758	0.503067484662577	0.379727685325265	0.504464285714286	0.452599388379205	0	0.503888024883359	0.48698315467075	0.487692307692308	0.308411214953271	0.0649762282091918	0.519938650306748	0.571428571428571	0.519201228878648	0.493846153846154	0.581288343558282	0.495495495495495	0.514074074074074	0.524962178517398	0.684451219512195	0.651197604790419	0.0843373493975904	0.506289308176101	0.505247376311844	0.50748502994012	0.512307692307692	0.567567567567568	0.202764976958525	0.505443234836703	0.973724884080371	0.0861538461538462	0.492469879518072	0.49079754601227	0.572948328267477	0.650914634146341	0.205792682926829	0.509803921568627	0.381736526946108	0.436555891238671	0.521545319465082	0.481089258698941	0	0.501515151515151
262	1	1	1	0.871632329635499	0.9234375	1	0.807570977917981	1	0	0.0246153846153846	0	0	1	0	0	0	0	0.166929133858268	0.928895612708018	1	1	0.100158982511924	0	1	0.0735524256651017	0.826016260162602	0.847113884555382	0	0	1	1	1	0.93026941362916	0	1	0.4832	0	0	0	0.927444794952681	0.857585139318885	0.299212598425197	1	0	0	0.971786833855799	0.0170807453416149	0	1
263	0.964458804523425	0.966616084977238	0.962204724409449	0.837753510140406	0.910828025477707	0.975845410628019	0.78816199376947	0.967441860465116	0.0205371248025276	0.0595419847328244	0.0270700636942675	0	0.964573268921095	0.0340557275541796	0.0327102803738318	0.0128	0.0209677419354839	0.15541601255887	0.911854103343465	0.9640625	0.968847352024922	0.0837282780410742	0.0278637770897833	0.961832061068702	0.0747663551401869	0.803514376996805	0.829268292682927	0.0171606864274571	0.0340356564019449	0.966981132075472	0.967289719626168	0.969793322734499	0.886996904024768	0.01875	0.961965134706815	0.454545454545455	0.00797448165869218	0.0330188679245283	0.0362204724409449	0.911490683229814	0.826291079812207	0.339089481946625	0.962732919254658	0.0228310502283105	0.0310077519379845	0.946957878315133	0.0481366459627329	0	0.96551724137931
264	0.924315619967794	0.926791277258567	0.927469135802469	0.786163522012579	0.998417721518987	0.935275080906149	0.866352201257862	0.928125	0.00612557427258806	0.100151745068285	0.00481540930979133	0	0.931528662420382	0.0733229329173167	0.0746500777604977	0	0	0.261829652996845	0.995440729483283	0.929121725731895	0.93140243902439	0.182250396196513	0.0741885625965997	0.930875576036866	0.158385093167702	0.888178913738019	0.773006134969325	0	0.0777957860615883	0.938271604938272	0.928909952606635	0.922955974842767	0.847826086956522	0	0.930926216640502	0.536163522012579	0	0.0673813169984686	0.0675039246467818	1	0.799382716049383	0.371294851794072	0.936532507739938	0.00613496932515337	0.0757341576506955	0.905343511450382	0.0851393188854489	0	0.93613707165109
265	0	0	0	0.1312	0.0789049919484702	0	0.199362041467305	0	0.848341232227488	0.973561430793157	0.946774193548387	0	0	1	1	0.483766233766234	0.396381578947368	0.824476650563607	0.073959938366718	0	0	0.8928	1	0	0.8390625	0.186688311688312	0.162287480680062	0.428346456692913	1	0	0	0	0.076555023923445	0.714285714285714	0	0.51685393258427	0.26418152350081	1	1	0.0754716981132075	0.150316455696203	0.71830985915493	0	0.858475894245723	0.930015552099533	0.0293663060278207	0.985849056603774	0	0
266	1	1	1	0.873417721518987	0.925233644859813	1	0.805255023183926	1	0	0.0212443095599393	0	0	1	0	0	0	0	0.172955974842767	0.929323308270677	1	1	0.100470957613815	0	1	0.0770440251572327	0.817891373801917	0.847926267281106	0	0	1	1	1	0.923794712286159	0	1	0.458730158730159	0	0	0	0.922955974842767	0.858695652173913	0.301857585139319	1	0	0	0.975077881619938	0.0155038759689922	0	1
267	0.778140293637847	0.781395348837209	0.775316455696203	0.903846153846154	0.852512155591572	0.779605263157895	0.977382875605816	0.7765625	0.0976377952755905	0.233908948194662	0.159489633173844	0	0.774716369529984	0.233118971061093	0.219242902208202	0.0277777777777778	0	0.377388535031847	0.852484472049689	0.777604976671851	0.777251184834123	0.321144674085851	0.227414330218069	0.783359497645212	0.256821829855538	0.959150326797386	0.934984520123839	0.00156985871271586	0.228525121555916	0.785488958990536	0.777429467084639	0.77258064516129	0.837795275590551	0.00164473684210526	0.78060413354531	0.688709677419355	0	0.211446740858506	0.211538461538462	0.85214626391097	0.939586645468998	0.476725521669342	0.788819875776398	0.10062893081761	0.165876777251185	0.795348837209302	0.218553459119497	0	0.780757097791798
268	0.00159744408945687	0.00154320987654321	0.00156739811912226	0.12202852614897	0.07981220657277	0.00163132137030995	0.191522762951334	0.00156739811912226	0.853354134165367	0.975535168195719	0.942457231726283	0	0.0015625	0.998425196850394	1	0.513470681458003	0.405448717948718	0.837025316455696	0.0766871165644172	0.0015527950310559	0.0015600624024961	0.909375	0.998454404945904	0.0015220700152207	0.863924050632911	0.170926517571885	0.151468315301391	0.445839874411303	1	0.0015552099533437	0.00155038759689922	0	0.0686427457098284	0.710077519379845	0.00159744408945687	0.524256651017214	0.279365079365079	0.998459167950693	0.998410174880763	0.0769230769230769	0.131537242472266	0.695859872611465	0.00155763239875389	0.868131868131868	0.9390625	0.0216383307573416	0.983024691358025	0	0.00157728706624606
269	0	0	0	0.127009646302251	0.06645056726094	0	0.187004754358162	0	0.861904761904762	0.978328173374613	0.9515625	0	0	1	1	0.506535947712418	0.402597402597403	0.828025477707006	0.0645161290322581	0	0	0.898222940226171	1	0	0.85553772070626	0.170731707317073	0.147058823529412	0.442006269592476	1	0	0	0	0.0684713375796178	0.719155844155844	0	0.508744038155803	0.280587275693312	1	1	0.0665584415584416	0.132605304212168	0.714516129032258	0	0.872472783825817	0.941358024691358	0.0251177394034537	0.989079563182527	0	0
270	0	0	0	0	0	0	0	0	0.146788990825688	0	0.0525502318392581	1	0	0	0	0.493650793650794	0.562101910828026	0	0	0	0	0	0	0	0.0685358255451713	0	0	0.534743202416918	0	0	0	0	0	0.287284144427002	0	0	0.700156985871272	0	0	0	0	0	0	0.131818181818182	0.0596330275229358	0	0	1	0
271	0	0	0	0.1198738170347	0.0779014308426073	0	0.184	0	0.862776025236593	0.973724884080371	0.949838187702265	0.0015625	0	1	0.998415213946117	0.5	0.411669367909238	0.82051282051282	0.0665634674922601	0	0	0.894822006472492	0.998447204968944	0	0.853697749196141	0.173354735152488	0.149068322981366	0.447409733124019	0.998338870431894	0	0	0	0.0630914826498423	0.713831478537361	0	0.500784929356358	0.288461538461538	0.998435054773083	0.998402555910543	0.0750798722044728	0.128	0.711145996860283	0	0.870716510903427	0.941548183254344	0.0188679245283019	0.98145285935085	0.00165016501650165	0
272	0.0972886762360447	0.0888208269525268	0.095679012345679	0.227906976744186	0.0424528301886792	0.0912	0.165123456790123	0.0989345509893455	0.801251956181534	0.926204819277108	0.912636505460218	0	0.0978260869565217	0.900914634146341	0.90795631825273	0.452978056426332	0.389324960753532	0.779299847792998	0.0507462686567164	0.098159509202454	0.0840978593272171	0.847560975609756	0.906584992343032	0.0936555891238671	0.748858447488584	0.14937106918239	0.266768292682927	0.41321044546851	0.902711323763955	0.0892307692307692	0.0903522205206738	0.0990712074303406	0.170278637770898	0.660436137071651	0.0950155763239875	0.439749608763693	0.264240506329114	0.911585365853659	0.912363067292645	0.0389408099688473	0.232307692307692	0.659409020217729	0.0837138508371385	0.818731117824773	0.832565284178187	0.122699386503067	0.921779141104294	0	0.0830769230769231
273	0	0	0	0.064873417721519	0.0142630744849445	0	0.0806962025316456	0	0.992063492063492	0.859111791730475	0.934189406099519	0.110248447204969	0	0.876755070202808	0.885483870967742	0.644951140065147	0.505654281098546	0.720125786163522	0.0107361963190184	0	0	0.786963434022258	0.884194053208138	0	0.863275039745628	0.0611916264090177	0.0917573872472784	0.552425665101721	0.878737541528239	0	0	0	0.00637958532695375	0.823248407643312	0	0.434920634920635	0.421303656597774	0.878740157480315	0.887820512820513	0.00964630225080386	0.0892018779342723	0.578099838969404	0	0.998452012383901	0.943127962085308	0.0031496062992126	0.875	0.116693679092382	0
274	0	0	0	0.135007849293564	0.0647709320695103	0	0.195007800312012	0	0.8640625	0.980061349693252	0.957547169811321	0	0	1	1	0.508744038155803	0.402912621359223	0.8234375	0.0604229607250755	0	0	0.896988906497623	1	0	0.856240126382307	0.175438596491228	0.163608562691131	0.436817472698908	1	0	0	0	0.0715396578538103	0.691943127962085	0	0.52931854199683	0.282539682539683	1	1	0.061128526645768	0.147104851330203	0.703761755485893	0	0.879499217527387	0.9421875	0.0228658536585366	0.986111111111111	0	0
275	0	0	0	0.127388535031847	0.073482428115016	0	0.190779014308426	0	0.854489164086687	0.972477064220184	0.94770206022187	0	0	1	1	0.51207729468599	0.401929260450161	0.828660436137072	0.0725075528700906	0	0	0.893987341772152	1	0	0.855572998430141	0.17879746835443	0.151234567901235	0.434850863422292	1	0	0	0	0.06875	0.722397476340694	0	0.531545741324921	0.272151898734177	1	1	0.0763239875389408	0.132716049382716	0.696682464454976	0	0.87062404870624	0.942724458204334	0.0232919254658385	0.982892690513219	0	0
276	0	0	0	0	0	0	0	0	0.149925037481259	0	0.0572755417956656	1	0	0	0	0.495297805642633	0.60828025477707	0	0	0	0	0	0	0	0.0675883256528418	0	0	0.58179012345679	0	0	0	0	0	0.292117465224111	0	0	0.731481481481482	0	0	0	0	0	0	0.135746606334842	0.0628834355828221	0	0	1	0
277	1	1	1	0.863987635239567	0.924961715160796	1	0.794251134644478	1	0	0.0209895052473763	0	0	1	0	0	0	0	0.167692307692308	0.929307805596465	1	1	0.0910470409711684	0	1	0.073959938366718	0.810344827586207	0.831831831831832	0	0	1	1	1	0.924698795180723	0	1	0.455384615384615	0	0	0	0.926605504587156	0.851351351351351	0.313455657492355	1	0	0	0.974664679582712	0.0135746606334842	0	1
278	0	0	0	0	0	0	0	0	0.145569620253165	0	0.0534591194968553	1	0	0	0	0.482926829268293	0.600654664484452	0	0	0	0	0	0	0	0.0710900473933649	0	0	0.555727554179567	0	0	0	0	0	0.298887122416534	0	0	0.722222222222222	0	0	0	0	0	0	0.136712749615975	0.0688575899843505	0	0	1	0
279	1	1	1	0.864217252396166	0.915335463258786	1	0.789137380191693	1	0	0.0244648318042813	0	0	1	0	0	0	0	0.166931637519873	0.926829268292683	1	1	0.0996835443037975	0	1	0.0700636942675159	0.816	0.837712519319938	0	0	1	1	1	0.929577464788732	0	1	0.4608	0	0	0	0.921974522292994	0.852201257861635	0.297770700636943	1	0	0	0.976816074188563	0.0170542635658915	0	1
280	0	0	0	0	0	0	0	0	0.132621951219512	0	0.045662100456621	1	0	0	0	0.486739469578783	0.608557844690967	0	0	0	0	0	0	0	0.0679012345679012	0	0	0.578703703703704	0	0	0	0	0	0.294851794071763	0	0	0.716510903426791	0	0	0	0	0	0	0.12184249628529	0.0632530120481928	0	0	1	0
281	0	0	0	0	0.0736196319018405	0	0.073094867807154	0	0.659476117103236	0.67427701674277	0.628125	0.319758672699849	0	0.674382716049383	0.682888540031397	0.388888888888889	0.730586370839937	0.610942249240122	0.0673652694610778	0	0	0.588419405320814	0.675883256528418	0	0.651090342679128	0.0735524256651017	0.0106707317073171	0.758139534883721	0.674641148325359	0	0	0	0	0.8078125	0	0.165094339622642	0.584786053882726	0.666666666666667	0.681114551083591	0.075968992248062	0.00306278713629403	0.612244897959184	0	0.673748103186646	0.731481481481482	0	0.681203007518797	0.326433121019108	0
282	0.929738562091503	0.933021806853583	0.928684627575277	0.7936	1	0.932565789473684	0.875394321766562	0.932584269662921	0.00949367088607595	0.0909090909090909	0.0112359550561798	0	0.9248	0.0697305863708399	0.0732484076433121	0	0	0.252747252747253	0.992236024844721	0.927786499215071	0.936	0.165594855305466	0.0715396578538103	0.931142410015649	0.151898734177215	0.889789303079417	0.793798449612403	0	0.0737704918032787	0.93730407523511	0.930379746835443	0.92332268370607	0.852895148669797	0	0.931419457735247	0.529886914378029	0	0.0644654088050314	0.0669856459330144	1	0.804416403785489	0.376811594202899	0.9375	0.00938967136150235	0.0678233438485804	0.908950617283951	0.0694444444444444	0	0.933014354066986
283	0	0	0	0.128205128205128	0.0732484076433121	0	0.190251572327044	0	0.857142857142857	0.98297213622291	0.950715421303657	0	0	1	1	0.500815660685155	0.390163934426229	0.8304	0.0688073394495413	0	0	0.903225806451613	1	0	0.85781990521327	0.16984126984127	0.157566302652106	0.434782608695652	1	0	0	0	0.0738993710691824	0.70364500792393	0	0.532258064516129	0.270967741935484	1	1	0.0738362760834671	0.146831530139104	0.699186991869919	0	0.869701726844584	0.936808846761453	0.0266875981161695	0.990506329113924	0	0
284	0	0	0	0.131782945736434	0.0716510903426791	0	0.194704049844237	0	0.857798165137615	0.976190476190476	0.952012383900929	0	0	1	1	0.508716323296355	0.401587301587302	0.831804281345566	0.0674662668665667	0	0	0.900621118012422	1	0	0.852484472049689	0.176656151419558	0.154654654654655	0.435779816513761	1	0	0	0	0.0751533742331288	0.712307692307692	0	0.530516431924883	0.274570982839314	1	1	0.0725308641975309	0.138931297709924	0.697852760736196	0	0.86890243902439	0.937595129375951	0.0245398773006135	0.984756097560976	0	0
285	0.0926517571884984	0.0837138508371385	0.0952380952380952	0.210776545166403	0.165329052969502	0.0811688311688312	0.279809220985692	0.0930232558139535	0.771251931993818	0.915384615384615	0.8672	0	0.0938511326860841	0.904306220095694	0.907643312101911	0.485436893203884	0.338211382113821	0.91866028708134	0.153729071537291	0.0979462875197472	0.0838509316770186	1	0.921996879875195	0.102362204724409	0.909810126582278	0.273462783171521	0.251572327044025	0.36608557844691	0.905383360522023	0.0881410256410256	0.0917573872472784	0.0928	0.151658767772512	0.603864734299517	0.097444089456869	0.593247588424437	0.251993620414673	0.907086614173228	0.905362776025237	0.164817749603803	0.242902208201893	0.627172195892575	0.096875	0.780674846625767	0.840625	0.109034267912773	0.91875	0	0.0944
286	0.977382875605816	0.986196319018405	0.98256735340729	0.902362204724409	0.900158478605388	0.980327868852459	0.833070866141732	0.979591836734694	0	0.0461538461538462	0.025518341307815	0	0.979133226324238	0.0203125	0.0205371248025276	0	0	0.183835182250396	0.918057663125948	0.979719188767551	0.976303317535545	0.113564668769716	0.0202177293934681	0.978527607361963	0.0751173708920188	0.846031746031746	0.871362940275651	0	0.0193861066235864	0.984350547730829	0.976671850699845	0.9792663476874	0.949230769230769	0	0.973228346456693	0.490566037735849	0	0.0235849056603774	0.0190779014308426	0.898894154818325	0.883076923076923	0.310618066561014	0.9796875	0.00308641975308642	0.0031201248049922	1	0.0307692307692308	0	0.978193146417445
287	0	0	0	0.130914826498423	0.0718849840255591	0	0.200315457413249	0	0.856	0.978090766823161	0.946031746031746	0	0	1	1	0.505691056910569	0.389337641357027	0.834108527131783	0.0675883256528418	0	0	0.901587301587302	1	0	0.855987055016181	0.178456591639871	0.157650695517774	0.4336	1	0	0	0	0.0742496050552923	0.706260032102729	0	0.533965244865719	0.274478330658106	1	1	0.0748407643312102	0.146919431279621	0.708399366085578	0	0.865414710485133	0.9359375	0.0253164556962025	0.985849056603774	0	0
288	1	1	1	0.867807153965785	0.927131782945736	1	0.804953560371517	1	0	0.0256797583081571	0	0	1	0	0	0	0	0.178899082568807	0.938714499252616	1	1	0.108895705521472	0	1	0.0865533230293663	0.816745655608215	0.842662632375189	0	0	1	1	1	0.923430321592649	0	1	0.478125	0	0	0	0.927357032457496	0.86280487804878	0.296703296703297	1	0	0	0.975572519083969	0.0166163141993958	0	1
289	1	1	1	0.862341772151899	0.928802588996764	1	0.801932367149758	1	0	0.021671826625387	0	0	1	0	0	0	0	0.1712	0.927803379416283	1	1	0.102040816326531	0	1	0.0816	0.81421647819063	0.8375	0	0	1	1	1	0.927672955974843	0	1	0.4576	0	0	0	0.924558587479936	0.856692913385827	0.301435406698565	1	0	0	0.973015873015873	0.0158227848101266	0	1
290	0.478330658105939	0.489393939393939	0.476117103235747	0.623824451410658	0.536858974358974	0.479099678456592	0.679748822605965	0.482758620689655	0.400621118012422	0.489393939393939	0.460443037974684	0	0.485849056603774	0.509345794392523	0.498422712933754	0.326892109500805	0.0691318327974277	0.495341614906832	0.542553191489362	0.499215070643642	0.485086342229199	0.564102564102564	0.508580343213729	0.494704992435703	0.537735849056604	0.6703125	0.633846153846154	0.0954616588419405	0.514423076923077	0.48811410459588	0.488993710691824	0.491228070175439	0.549689440993789	0.211023622047244	0.476114649681529	0.990566037735849	0.0897637795275591	0.511591962905719	0.505546751188589	0.552922590837283	0.634796238244514	0.205974842767296	0.485133020344288	0.391912908242613	0.451761102603369	0.496147919876733	0.477134146341463	0	0.485668789808917
291	0	0	0	0.1168	0.00950871632329636	0	0.116242038216561	0	0.932496075353218	0.912908242612753	0.99836867862969	0.0582677165354331	0	0.930533117932149	0.932475884244373	0.575707154742097	0.48772504091653	0.762820512820513	0.00773993808049536	0	0	0.829581993569132	0.928684627575277	0	0.779411764705882	0.100660066006601	0.139020537124803	0.51993620414673	0.929530201342282	0	0	0	0.0668789808917197	0.777235772357724	0	0.446078431372549	0.37152209492635	0.937898089171974	0.93354943273906	0.00809061488673139	0.12202852614897	0.640776699029126	0	0.9344	0.874403815580286	0.0237341772151899	0.921974522292994	0.0646766169154229	0
292	0	0	0	0	0	0	0	0	0.130637636080871	0	0.0478395061728395	1	0	0	0	0.490595611285266	0.579778830963665	0	0	0	0	0	0	0	0.059190031152648	0	0	0.549019607843137	0	0	0	0	0	0.286821705426357	0	0	0.722570532915361	0	0	0	0	0	0	0.120481927710843	0.0548780487804878	0	0	1	0
293	0	0	0	0	0	0	0	0	0.138719512195122	0	0.0523882896764253	1	0	0	0	0.493710691823899	0.60625	0	0	0	0	0	0	0	0.0649149922720247	0	0	0.566869300911854	0	0	0	0	0	0.289514866979656	0	0	0.709923664122137	0	0	0	0	0	0	0.126888217522659	0.0592705167173252	0	0	1	0
294	1	1	1	0.878594249201278	0.92332268370607	1	0.808	1	0	0.0234375	0	0	1	0	0	0	0	0.172741679873217	0.927357032457496	1	1	0.096	0	1	0.0784	0.827814569536424	0.843167701863354	0	0	1	1	1	0.926517571884984	0	1	0.4688	0	0	0	0.923076923076923	0.862123613312203	0.3	1	0	0	0.975039001560062	0.0126382306477093	0	1
295	1	1	1	0.873239436619718	0.924528301886792	1	0.804615384615385	1	0	0.0257575757575758	0	0	1	0	0	0	0	0.175193798449612	0.931240657698057	1	1	0.0877742946708464	0	1	0.075	0.818885448916409	0.841368584758942	0	0	1	1	1	0.927692307692308	0	1	0.47244094488189	0	0	0	0.9296875	0.861111111111111	0.302003081664099	1	0	0	0.977168949771689	0.0138461538461538	0	1
296	0.822327044025157	0.839203675344564	0.834633385335413	0.96583850931677	0.777952755905512	0.829268292682927	0.914556962025316	0.836702954898911	0.0862068965517241	0.187311178247734	0.163522012578616	0	0.823248407643312	0.170245398773006	0.167456556082148	0.0338709677419355	0	0.328660436137072	0.791090629800307	0.829953198127925	0.825347758887172	0.259493670886076	0.168711656441718	0.835889570552147	0.194006309148265	0.890127388535032	0.998487140695915	0.00154798761609907	0.178396072013093	0.836166924265842	0.831546707503829	0.835423197492163	0.89937106918239	0.00158478605388273	0.826984126984127	0.6416	0	0.16796267496112	0.163779527559055	0.777258566978193	0.990668740279938	0.412322274881517	0.840735068912711	0.0998439937597504	0.0985915492957746	0.851393188854489	0.164852255054432	0	0.829754601226994
297	0	0	0	0	0	0	0	0	0.14576802507837	0	0.0538336052202284	1	0	0	0	0.501628664495114	0.608837970540098	0	0	0	0	0	0	0	0.0748407643312102	0	0	0.580441640378549	0	0	0	0	0	0.298555377207063	0	0	0.749206349206349	0	0	0	0	0	0	0.140157480314961	0.0644654088050314	0	0	1	0
298	0.0567260940032415	0.0503937007874016	0.0578778135048231	0.180354267310789	0.119086460032626	0.0549084858569052	0.245161290322581	0.0563607085346216	0.799050632911392	0.96551724137931	0.900481540930979	0	0.0593900481540931	0.939393939393939	0.942244224422442	0.454844006568144	0.386363636363636	0.8784	0.12597200622084	0.0642054574638844	0.0463258785942492	0.930081300813008	0.957278481012658	0.0631911532385466	0.832520325203252	0.230642504118616	0.217115689381933	0.421900161030596	0.944630872483222	0.0584518167456556	0.0587301587301587	0.0557377049180328	0.13452188006483	0.662866449511401	0.0634146341463415	0.504934210526316	0.264367816091954	0.94551282051282	0.937086092715232	0.124193548387097	0.200956937799043	0.703764320785597	0.0604133545310016	0.808752025931929	0.874608150470219	0.0887480190174326	0.95389507154213	0	0.0524642289348172
299	1	1	1	0.873651771956857	0.917956656346749	1	0.799387442572741	1	0	0.0237741456166419	0	0	1	0	0	0	0	0.169753086419753	0.921921921921922	1	1	0.0989180834621329	0	1	0.0789473684210526	0.819595645412131	0.840361445783133	0	0	1	1	1	0.929663608562691	0	1	0.467592592592593	0	0	0	0.921898928024502	0.856923076923077	0.301369863013699	1	0	0	0.982116244411326	0.0166414523449319	0	1
300	0.916129032258065	0.929878048780488	0.925278219395866	0.917609046849758	0.878594249201278	0.921926910299003	0.883870967741936	0.927215189873418	0.0592823712948518	0.0925925925925926	0.0672	0	0.921348314606742	0.0704225352112676	0.0766773162939297	0.00483870967741936	0	0.24405705229794	0.885496183206107	0.925632911392405	0.927672955974843	0.168810289389068	0.0788643533123028	0.930015552099533	0.146687697160883	0.869143780290792	0.906103286384977	0	0.0779436152570481	0.920634920634921	0.925233644859813	0.92879746835443	0.852664576802508	0	0.931746031746032	0.543859649122807	0	0.0661417322834646	0.0669856459330144	0.8848	0.909233176838811	0.338211382113821	0.929467084639498	0.0587326120556414	0.0679304897314376	0.908527131782946	0.0833333333333333	0	0.919614147909968
301	0	0	0	0.119878603945372	0.0689127105666156	0	0.18348623853211	0	0.855639097744361	0.974664679582712	0.944954128440367	0	0	1	1	0.513178294573643	0.395638629283489	0.827743902439024	0.0709117221418234	0	0	0.90381679389313	1	0	0.864535768645358	0.172307692307692	0.152366863905325	0.429003021148036	1	0	0	0	0.0708898944193062	0.714506172839506	0	0.54	0.278461538461538	1	1	0.0713201820940819	0.140909090909091	0.692660550458716	0	0.871794871794872	0.939759036144578	0.0238095238095238	0.985119047619048	0	0
302	0	0	0	0.129890453834116	0.0853080568720379	0	0.208333333333333	0	0.856697819314642	0.976119402985075	0.94375	0	0	1	1	0.5260663507109	0.398058252427184	0.836166924265842	0.0768072289156626	0	0	0.912225705329154	1	0	0.865414710485133	0.1888	0.158778625954198	0.440494590417311	1	0	0	0	0.0697674418604651	0.690625	0	0.552795031055901	0.282539682539683	1	1	0.0801232665639445	0.144409937888199	0.691588785046729	0	0.865761689291101	0.9375	0.0243161094224924	0.987635239567233	0	0
303	1	1	1	0.872239747634069	0.924050632911392	1	0.801916932907348	1	0	0.0230061349693252	0	0	1	0	0	0	0	0.166134185303514	0.929663608562691	1	1	0.103059581320451	0	1	0.0749601275917065	0.825320512820513	0.847589424572317	0	0	1	1	1	0.929356357927786	0	1	0.459415584415584	0	0	0	0.926100628930818	0.8625	0.31911532385466	1	0	0	0.975077881619938	0.0154320987654321	0	1
304	1	1	1	0.871913580246914	0.921052631578947	1	0.807633587786259	1	0	0.0198473282442748	0	0	1	0	0	0	0	0.159021406727829	0.927299703264095	1	1	0.0875	0	1	0.0695517774343122	0.820031298904538	0.843797856049005	0	0	1	1	1	0.929447852760736	0	1	0.46984126984127	0	0	0	0.921052631578947	0.86046511627907	0.289230769230769	1	0	0	0.973966309341501	0.0106382978723404	0	1
305	0	0	0	0.122641509433962	0.0801282051282051	0	0.191522762951334	0	0.868253968253968	0.978560490045942	0.948356807511737	0	0	1	1	0.505582137161085	0.409309791332263	0.833073322932917	0.0746951219512195	0	0	0.896661367249603	1	0	0.860282574568289	0.173139158576052	0.146153846153846	0.443396226415094	1	0	0	0	0.0569620253164557	0.718152866242038	0	0.520249221183801	0.2776886035313	1	1	0.0799373040752351	0.131782945736434	0.698587127158556	0	0.870170015455951	0.950155763239875	0.0233644859813084	0.986301369863014	0	0
306	0	0	0	0.124416796267496	0.0830721003134796	0	0.199074074074074	0	0.852255054432348	0.977409638554217	0.941085271317829	0	0	1	1	0.500792393026941	0.410543130990415	0.838759689922481	0.0757800891530461	0	0	0.905426356589147	1	0	0.867807153965785	0.183673469387755	0.151057401812689	0.4515625	1	0	0	0	0.066358024691358	0.717425431711146	0	0.534992223950233	0.287974683544304	1	1	0.0841121495327103	0.13166144200627	0.685358255451713	0	0.8649468892261	0.940092165898618	0.0261941448382126	0.984825493171472	0	0
307	0.995222929936306	0.993957703927492	0.993865030674847	0.874233128834356	0.918495297805643	0.991935483870968	0.802507836990596	0.995412844036697	0.00461538461538462	0.0287878787878788	0.00469483568075117	0	0.9921875	0.00614439324116743	0.0046656298600311	0	0	0.16796267496112	0.917417417417417	0.992283950617284	0.996889580093313	0.10625	0.00758725341426404	0.993865030674847	0.0872894333843798	0.826498422712934	0.849544072948328	0	0.00477707006369427	0.992199687987519	0.992307692307692	0.992125984251969	0.922958397534669	0	0.993720565149137	0.469040247678019	0	0.00771604938271605	0.00627943485086342	0.91304347826087	0.856927710843373	0.2984375	0.993817619783617	0.00303490136570561	0.00460829493087558	0.972644376899696	0.0215384615384615	0	0.992283950617284
308	0.998435054773083	0.99851411589896	0.998484848484849	0.869831546707504	0.932307692307692	0.998435054773083	0.815151515151515	1	0	0.0238450074515648	0	0	0.998430141287284	0.00151285930408472	0.00153609831029186	0	0	0.170245398773006	0.934814814814815	0.998461538461539	1	0.093558282208589	0.00151975683890578	1	0.0730593607305936	0.82306477093207	0.835555555555556	0	0.00157977883096367	0.998487140695915	1	0.998489425981873	0.924961715160796	0	1	0.453435114503817	0	0	0	0.932721712538226	0.848024316109423	0.317629179331307	1	0	0.00151515151515152	0.971299093655589	0.0119402985074627	0	0.998470948012232
309	1	1	1	0.86697965571205	0.915335463258786	1	0.794025157232704	1	0	0.0200927357032458	0	0	1	0	0	0	0	0.160883280757098	0.916413373860182	1	1	0.0923566878980892	0	1	0.0732484076433121	0.810593900481541	0.84447900466563	0	0	1	1	1	0.92755905511811	0	1	0.476415094339623	0	0	0	0.914012738853503	0.856918238993711	0.281847133757962	1	0	0	0.972093023255814	0.0093167701863354	0	1
310	0.486529318541997	0.505311077389985	0.495398773006135	0.631415241057543	0.572755417956656	0.48705501618123	0.708527131782946	0.498466257668712	0.368501529051988	0.511415525114155	0.446540880503145	0	0.5	0.487730061349693	0.49922480620155	0.310015898251192	0.0589171974522293	0.535321821036107	0.56390977443609	0.512345679012346	0.486739469578783	0.598116169544741	0.508422664624809	0.507598784194529	0.530046224961479	0.688372093023256	0.665144596651446	0.0843558282208589	0.512658227848101	0.500770416024653	0.5	0.500787401574803	0.563944530046225	0.2	0.488958990536278	0.974882260596546	0.0883280757097792	0.508527131782946	0.49306625577812	0.570769230769231	0.65891472868217	0.227554179566563	0.499231950844854	0.376344086021505	0.440184049079755	0.511380880121396	0.491704374057315	0	0.498466257668712
311	0.933006535947712	0.934272300469484	0.931854199683043	0.804416403785489	0.996747967479675	0.940983606557377	0.869426751592357	0.935587761674718	0.00317965023847377	0.0941358024691358	0.00637958532695375	0	0.93719806763285	0.0656	0.0672	0	0	0.246774193548387	0.993759750390016	0.937106918238994	0.94375	0.153968253968254	0.0667701863354037	0.937007874015748	0.141494435612083	0.88961038961039	0.791139240506329	0	0.0672131147540984	0.942277691107644	0.93603744149766	0.929260450160772	0.866028708133971	0	0.935064935064935	0.518459069020867	0	0.0608	0.0627009646302251	1	0.805031446540881	0.3792	0.943910256410256	0.00469483568075117	0.0671875	0.924170616113744	0.07981220657277	0	0.939873417721519
312	0.0838709677419355	0.0778816199376947	0.0894819466248038	0.213036565977742	0.148562300319489	0.0755336617405583	0.271132376395534	0.0784929356357928	0.782472613458529	0.88719512195122	0.858730158730159	0	0.0846905537459283	0.911949685534591	0.914285714285714	0.489566613162119	0.32300163132137	0.903328050713154	0.155015197568389	0.0876369327073552	0.0800627943485086	0.98116169544741	0.921135646687697	0.0936507936507937	0.9296	0.269789983844911	0.245696400625978	0.369734789391576	0.909240924092409	0.0825396825396825	0.0826833073322933	0.0842607313195548	0.157894736842105	0.628205128205128	0.0849358974358974	0.613312202852615	0.243941841680129	0.91692789968652	0.910094637223975	0.154818325434439	0.229938271604938	0.607594936708861	0.0942812982998454	0.787925696594427	0.85126582278481	0.111801242236025	0.900630914826498	0	0.0910518053375196
313	0.906349206349206	0.913109756097561	0.905132192846034	0.821766561514196	0.976635514018692	0.912762520193861	0.901081916537867	0.907120743034056	0.010752688172043	0.11969696969697	0.0329153605015674	0	0.903576982892691	0.0955315870570108	0.0923317683881064	0	0	0.26502311248074	0.974397590361446	0.9109375	0.908242612752722	0.1875	0.0942812982998454	0.910334346504559	0.151419558359621	0.912908242612753	0.806060606060606	0	0.0980707395498392	0.917701863354037	0.908527131782946	0.897990726429675	0.868702290076336	0.00156739811912226	0.900787401574803	0.5546875	0	0.0882352941176471	0.0867507886435331	0.976816074188563	0.81733746130031	0.400936037441498	0.908536585365854	0.0108024691358025	0.0750382848392037	0.926605504587156	0.0962732919254658	0	0.912172573189522
314	0	0	0	0.109797297297297	0.0760135135135135	0	0.18135593220339	0	0.85996705107084	0.980263157894737	0.94453781512605	0	0	1	1	0.500869565217391	0.417677642980936	0.823232323232323	0.0661290322580645	0	0	0.893401015228426	1	0	0.847933884297521	0.165247018739353	0.140752864157119	0.455611390284757	1	0	0	0	0.0684039087947883	0.721476510067114	0	0.509212730318258	0.281569965870307	1	1	0.0742574257425743	0.12436974789916	0.724832214765101	0	0.87012987012987	0.935537190082645	0.0247116968698517	0.990033222591362	0	0
315	1	1	1	0.875	0.924764890282132	1	0.805031446540881	1	0	0.0183206106870229	0	0	1	0	0	0	0	0.174528301886792	0.927492447129909	1	1	0.10377358490566	0	1	0.0824261275272162	0.823248407643312	0.847457627118644	0	0	1	1	1	0.930340557275542	0	1	0.465927099841521	0	0	0	0.925581395348837	0.86046511627907	0.299531981279251	1	0	0	0.978428351309707	0.0107033639143731	0	1
316	0	0	0	0.12937595129376	0.0824427480916031	0	0.200920245398773	0	0.856707317073171	0.978915662650602	0.936532507739938	0	0	1	1	0.511111111111111	0.392464678178964	0.844375963020031	0.0784023668639053	0	0	0.9140625	1	0	0.871517027863777	0.186440677966102	0.153262518968134	0.427914110429448	1	0	0	0	0.0662557781201849	0.703125	0	0.548686244204019	0.287267080745342	1	1	0.0798771121351766	0.138248847926267	0.699236641221374	0	0.865871833084948	0.94359756097561	0.0302114803625378	0.987878787878788	0	0
317	1	1	1	0.882445141065831	0.927444794952681	1	0.815047021943574	1	0	0.024390243902439	0	0	1	0	0	0	0	0.16380655226209	0.928679817905918	1	1	0.0970266040688576	0	1	0.0723270440251572	0.834920634920635	0.856037151702786	0	0	1	1	1	0.937888198757764	0	1	0.490445859872611	0	0	0	0.929797191887676	0.868421052631579	0.29874213836478	1	0	0	0.981395348837209	0.0154083204930663	0	1
318	0.984025559105431	0.984567901234568	0.984276729559748	0.856697819314642	0.936	0.988636363636364	0.819047619047619	0.990610328638498	0.00158227848101266	0.0350076103500761	0.00317965023847377	0	0.985436893203884	0.0142857142857143	0.0171875	0	0	0.18957345971564	0.935779816513762	0.987261146496815	0.987361769352291	0.104430379746835	0.015600624024961	0.989045383411581	0.0904836193447738	0.829307568438003	0.856920684292379	0	0.0147058823529412	0.987421383647799	0.9858934169279	0.985871271585557	0.91601866251944	0	0.984	0.474522292993631	0	0.0126984126984127	0.0128205128205128	0.93217665615142	0.85511811023622	0.313291139240506	0.989113530326594	0.00309597523219814	0.0126582278481013	0.967391304347826	0.0233281493001555	0	0.9856
319	0	0	0	0	0	0	0	0	0.144927536231884	0	0.0485436893203883	1	0	0	0	0.469320066334992	0.569514237855946	0	0	0	0	0	0	0	0.0728155339805825	0	0	0.53577106518283	0	0	0	0	0	0.275974025974026	0	0	0.697068403908795	0	0	0	0	0	0	0.135566188197767	0.0600315955766193	0	0	1	0
320	0	0	0	0	0	0	0.00156494522691706	0	0.935483870967742	0.783536585365854	0.862341772151899	0.182648401826484	0	0.807987711213518	0.805993690851735	0.68362480127186	0.600323624595469	0.639498432601881	0	0	0	0.697933227344992	0.807692307692308	0	0.782270606531882	0	0.021505376344086	0.632558139534884	0.807504078303426	0	0	0	0	0.904610492845787	0	0.312202852614897	0.484375	0.827371695178849	0.824451410658307	0	0.01875	0.557299843014129	0	0.931192660550459	0.876543209876543	0	0.802773497688752	0.185365853658537	0
321	0	0	0	0	0	0	0	0	0.407643312101911	0.261562998405104	0.342995169082126	0.707592891760905	0	0.275641025641026	0.272430668841762	0.752883031301483	0.834738617200675	0.244336569579288	0	0	0	0.247135842880524	0.268680445151033	0	0.306930693069307	0	0.00316957210776545	0.809294871794872	0.26578073089701	0	0	0	0	0.529886914378029	0	0.0825242718446602	0.995137763371151	0.27724358974359	0.2864	0	0.00160771704180064	0.19935170178282	0	0.412698412698413	0.344103392568659	0	0.264331210191083	0.713073005093379	0
322	1	1	1	0.865947611710324	0.927018633540373	1	0.802773497688752	1	0	0.0211800302571861	0	0	1	0	0	0	0	0.168970814132104	0.928571428571429	1	1	0.0914826498422713	0	1	0.0764430577223089	0.819334389857369	0.844311377245509	0	0	1	1	1	0.934984520123839	0	1	0.476340694006309	0	0	0	0.9265625	0.858461538461538	0.296411856474259	1	0	0	0.978658536585366	0.00920245398773006	0	1
323	0.99512987012987	0.996889580093313	0.995283018867924	0.864485981308411	0.928684627575277	0.995114006514658	0.80248833592535	0.99685534591195	0.00158478605388273	0.0290519877675841	0.00159489633173844	0	0.995176848874598	0.00475435816164818	0.00471698113207547	0	0	0.168486739469579	0.923076923076923	0.995305164319249	1	0.101587301587302	0.00470219435736677	0.998449612403101	0.0738362760834671	0.82741935483871	0.846270928462709	0	0.0033003300330033	0.995245641838352	0.998439937597504	0.996805111821086	0.927672955974843	0	0.9968	0.473101265822785	0	0.00318471337579618	0.00318471337579618	0.924290220820189	0.865506329113924	0.300955414012739	0.996875	0.00154798761609907	0.004739336492891	0.975116640746501	0.0186046511627907	0	0.996870109546166
324	0	0	0	0	0	0	0	0	0.370253164556962	0.1859375	0.264705882352941	0.792125984251968	0	0.20625	0.20097244732577	0.714052287581699	0.518760195758564	0.184590690208668	0	0	0	0.180936995153473	0.197160883280757	0	0.274478330658106	0	0	0.517515923566879	0.209917355371901	0	0	0	0	0.475279106858054	0	0.22432859399684	0.703883495145631	0.204180064308682	0.205787781350482	0	0	0	0	0.350793650793651	0.279809220985692	0	0.19188767550702	0.78476821192053	0
325	1	1	1	0.881172839506173	0.924882629107981	1	0.811059907834101	1	0	0.0210526315789474	0	0	1	0	0	0	0	0.165378670788253	0.934426229508197	1	1	0.0949464012251149	0	1	0.0817901234567901	0.829192546583851	0.853731343283582	0	0	1	1	1	0.935285053929122	0	1	0.479198767334361	0	0	0	0.928792569659443	0.866666666666667	0.299079754601227	1	0	0	0.978787878787879	0.0106870229007634	0	1
326	0	0	0	0.135802469135802	0.0642633228840125	0	0.196018376722818	0	0.857585139318885	0.978787878787879	0.962204724409449	0	0	1	1	0.488782051282051	0.391785150078989	0.82648401826484	0.0615615615615616	0	0	0.903276131045242	1	0	0.847244094488189	0.176190476190476	0.168195718654434	0.429012345679012	1	0	0	0	0.0775193798449612	0.700468018720749	0	0.534591194968553	0.263823064770932	1	1	0.0657276995305164	0.153125	0.699685534591195	0	0.877112135176651	0.929121725731895	0.0245775729646697	0.987654320987654	0	0
327	0	0	0	0	0	0	0	0	0.142635658914729	0.00153609831029186	0.055205047318612	0.998463901689708	0	0.00155763239875389	0	0.497607655502392	0.62992125984252	0	0	0	0	0	0	0	0.0654205607476635	0	0	0.592248062015504	0.00161550888529887	0	0	0	0	0.293375394321767	0	0.00158478605388273	0.745222929936306	0	0.00157977883096367	0	0	0.00157232704402516	0	0.134351145038168	0.0619195046439628	0	0.00153139356814701	0.998371335504886	0
328	0	0	0	0	0	0	0	0	0.143740340030912	0	0.0576323987538941	1	0	0	0	0.492890995260663	0.585874799357945	0	0	0	0	0	0	0	0.0647709320695103	0	0	0.552833078101072	0	0	0	0	0	0.289763779527559	0	0	0.714285714285714	0	0	0	0	0	0	0.13677811550152	0.060790273556231	0	0	1	0
329	0.928115015974441	0.928251121076233	0.925233644859813	0.798425196850394	1	0.935275080906149	0.885220125786163	0.925349922239502	0.00609756097560976	0.101226993865031	0.00802568218298555	0	0.927215189873418	0.071097372488408	0.0724409448818898	0	0	0.251170046801872	0.995440729483283	0.93167701863354	0.936908517350158	0.176656151419558	0.0752688172043011	0.932824427480916	0.15251572327044	0.893416927899687	0.785714285714286	0	0.0755627009646302	0.942277691107644	0.931993817619784	0.922955974842767	0.858475894245723	0	0.933544303797468	0.54160125588697	0	0.0625	0.0655226209048362	1	0.811145510835913	0.367601246105919	0.938461538461538	0.00750750750750751	0.0728682170542636	0.912172573189522	0.0782208588957055	0	0.935837245696401
330	0.00160513643659711	0.00151975683890578	0.0015600624024961	0.118670886075949	0.0763116057233704	0.00163132137030995	0.1850699844479	0.0015552099533437	0.861325115562404	0.980091883614089	0.947784810126582	0	0	0.9984375	1	0.50487012987013	0.40359477124183	0.824921135646688	0.0713201820940819	0.0015625	0.00153609831029186	0.89968152866242	1	0.00152671755725191	0.857589984350548	0.167464114832536	0.148606811145511	0.441130298273155	0.998397435897436	0.00156494522691706	0	0.0015748031496063	0.0691823899371069	0.7104	0.00158730158730159	0.508716323296355	0.280193236714976	1	0.998412698412698	0.0755905511811024	0.128482972136223	0.70606531881804	0.0015527950310559	0.872307692307692	0.937694704049844	0.0290519877675841	0.987823439878234	0	0.00157232704402516
331	0	0	0	0.132716049382716	0.0769230769230769	0	0.196875	0	0.85145482388974	0.975975975975976	0.946708463949843	0	0	1	1	0.508038585209003	0.397106109324759	0.824175824175824	0.0692771084337349	0	0	0.896124031007752	1	0	0.850699844479005	0.184419713831479	0.165402124430956	0.431192660550459	1	0	0	0	0.0769230769230769	0.69811320754717	0	0.539184952978056	0.264847512038523	1	1	0.0756172839506173	0.144409937888199	0.698757763975155	0	0.863287250384025	0.934150076569678	0.027355623100304	0.986363636363636	0	0
332	0.442122186495177	0.430141287284144	0.443573667711599	0.43879173290938	0.391442155309033	0.444078947368421	0.3776	0.428346456692913	0.471608832807571	0.589424572317263	0.565977742448331	0	0.438311688311688	0.565354330708661	0.573482428115016	0.186885245901639	0.334426229508197	0.585209003215434	0.391104294478528	0.429022082018927	0.4288	0.502384737678855	0.564873417721519	0.419152276295133	0.409461663947798	0.382306477093207	0.430141287284144	0.34181240063593	0.55718954248366	0.433070866141732	0.42654028436019	0.426751592356688	0.5	0.490228013029316	0.431818181818182	0.0769230769230769	0.188498402555911	0.558917197452229	0.573051948051948	0.378640776699029	0.412673879443586	0.862179487179487	0.435736677115987	0.488299531981279	0.49607535321821	0.461172741679873	0.599686028257457	0	0.431061806656101
333	0	0	0	0.061128526645768	0.0125391849529781	0	0.0782208588957055	0	0.995348837209302	0.842748091603053	0.933125972006221	0.123287671232877	0	0.865853658536585	0.87207488299532	0.64171974522293	0.517515923566879	0.69969040247678	0.00891530460624071	0	0	0.773643410852713	0.86969696969697	0	0.84984520123839	0.0532915360501567	0.0792682926829268	0.563552833078101	0.869426751592357	0	0	0	0.00458715596330275	0.836923076923077	0	0.418351477449456	0.420970266040689	0.867692307692308	0.875776397515528	0.00765696784073507	0.0806697108066971	0.56043956043956	0	1	0.933232169954476	0.00153139356814701	0.864741641337386	0.12779552715655	0
334	0.00160771704180064	0.00153846153846154	0.0015527950310559	0.137071651090343	0.0796178343949045	0.00161290322580645	0.20253164556962	0.00154798761609907	0.854003139717425	0.98	0.9488	0	0	0.998456790123457	1	0.512738853503185	0.391304347826087	0.837060702875399	0.072289156626506	0.0015600624024961	0.00157977883096367	0.908227848101266	1	0.0015552099533437	0.858255451713396	0.18370607028754	0.173981191222571	0.417701863354037	0.998392282958199	0.00156985871271586	0	0.00160771704180064	0.0722135007849294	0.68362480127186	0.00158730158730159	0.54416403785489	0.273885350318471	1	0.998435054773083	0.0770440251572327	0.149300155520995	0.693910256410256	0.00155763239875389	0.863496932515337	0.935433070866142	0.0248833592534992	0.987577639751553	0	0.0015625
335	0.924071082390953	0.923664122137405	0.922958397534669	0.940625	0.849358974358974	0.921951219512195	0.865718799368088	0.921383647798742	0	0.104294478527607	0.0845295055821372	0	0.919224555735057	0.0796875	0.0754414125200642	0	0	0.23950233281493	0.856269113149847	0.921850079744817	0.910769230769231	0.184	0.0796875	0.920367534456355	0.0878594249201278	0.883757961783439	0.915254237288136	0	0.0786885245901639	0.924882629107981	0.919254658385093	0.9185303514377	1	0	0.909090909090909	0.550793650793651	0	0.0833333333333333	0.0768	0.845553822152886	0.92755905511811	0.359300476947536	0.922720247295209	0.0077639751552795	0.00464396284829721	0.937791601866252	0.0900763358778626	0	0.919937205651491
336	0	0	0	0.128571428571429	0.0710823909531502	0	0.188976377952756	0	0.863636363636364	0.975308641975309	0.942307692307692	0	0	1	1	0.51628664495114	0.404567699836868	0.833333333333333	0.0688073394495413	0	0	0.903225806451613	1	0	0.862236628849271	0.169059011164274	0.15	0.4328125	1	0	0	0	0.0710900473933649	0.717219589257504	0	0.53322528363047	0.282467532467532	1	1	0.0746031746031746	0.139717425431711	0.690590111642743	0	0.873040752351097	0.938871473354232	0.0265625	0.985826771653543	0	0
337	0	0	0	0	0	0	0	0	0.141509433962264	0.00461538461538462	0.0502431118314425	0.995334370139969	0	0.0047244094488189	0.00158730158730159	0.503215434083601	0.633116883116883	0.00158982511923688	0	0	0	0	0.0015552099533437	0	0.0715421303656598	0	0	0.604761904761905	0.0032258064516129	0	0	0	0	0.306962025316456	0	0.00476190476190476	0.726688102893891	0.00316957210776545	0.00476947535771065	0	0	0.00317460317460317	0	0.133540372670807	0.0688575899843505	0	0.00311526479750779	0.995049504950495	0
338	1	1	1	0.870426829268293	0.926905132192846	1	0.805031446540881	1	0	0.0257186081694402	0	0	1	0	0	0	0	0.160246533127889	0.92921686746988	1	1	0.0927357032457496	0	1	0.0682170542635659	0.826153846153846	0.846616541353383	0	0	1	1	1	0.927469135802469	0	1	0.466353677621283	0	0	0	0.928571428571429	0.856269113149847	0.302034428794992	1	0	0	0.972560975609756	0.0121580547112462	0	1
339	0	0	0	0	0	0	0	0	0.570135746606335	0.426253687315634	0.502262443438914	0.538922155688623	0	0.434389140271493	0.447004608294931	0.620689655172414	0.976816074188563	0.385756676557863	0	0	0	0.374807987711214	0.438066465256798	0	0.441930618401207	0	0.0014903129657228	1	0.423913043478261	0	0	0	0	0.722049689440994	0	0.0948012232415902	0.811926605504587	0.437405731523379	0.442922374429224	0	0.0045662100456621	0.350076103500761	0	0.559880239520958	0.484162895927602	0	0.426666666666667	0.549363057324841	0
340	1	1	1	0.875583203732504	0.919093851132686	1	0.8	1	0	0.0279503105590062	0	0	1	0	0	0	0	0.162420382165605	0.926493108728943	1	1	0.0976	0	1	0.0788643533123028	0.816	0.839753466872111	0	0	1	1	1	0.926447574334898	0	1	0.470588235294118	0	0	0	0.920382165605096	0.859399684044234	0.290996784565916	1	0	0	0.973354231974922	0.0139968895800933	0	1
341	0.995305164319249	0.995495495495496	0.998484848484849	0.869431643625192	0.916666666666667	0.996810207336523	0.802752293577982	0.996918335901387	0	0.0239880059970015	0.00154559505409583	0	0.995253164556962	0.00304878048780488	0.00471698113207547	0	0	0.165884194053208	0.927083333333333	0.995447647951442	0.997001499250375	0.089644513137558	0.00449101796407186	0.997019374068554	0.0726429675425039	0.811616954474097	0.843517138599106	0	0.00315457413249211	0.995440729483283	0.998496240601504	0.996923076923077	0.927162367223065	0	0.996889580093313	0.476043276661515	0	0.00305810397553517	0.00312989045383412	0.920245398773006	0.863496932515337	0.287692307692308	0.998484848484849	0	0.00152905198776758	0.974320241691843	0.013677811550152	0	0.995363214837713
342	0.892628205128205	0.900621118012422	0.895238095238095	0.971875	0.82120253164557	0.895765472312704	0.895569620253165	0.896875	0.0361635220125786	0.128284389489954	0.107936507936508	0	0.900641025641026	0.0987261146496815	0.100638977635783	0.00160771704180064	0	0.268445839874411	0.831269349845201	0.894488188976378	0.888888888888889	0.212121212121212	0.103610675039246	0.897990726429675	0.122222222222222	0.924071082390953	0.953125	0	0.109298531810767	0.898278560250391	0.901869158878505	0.8896	0.963607594936709	0	0.888709677419355	0.57484076433121	0	0.103937007874016	0.0968253968253968	0.820063694267516	0.958795562599049	0.393987341772152	0.902325581395349	0.0373831775700935	0.0393700787401575	0.9140625	0.115085536547434	0	0.899841017488076
343	0	0	0	0	0	0	0	0	0.382581648522551	0.233128834355828	0.297770700636943	0.745007680491551	0	0.236391912908243	0.228070175438596	0.726844583987441	0.840255591054313	0.210608424336973	0	0	0	0.210361067503925	0.238021638330757	0	0.2796875	0	0	0.81055900621118	0.235668789808917	0	0	0	0	0.526984126984127	0	0.0822784810126582	0.971518987341772	0.2421875	0.246006389776358	0	0	0.167711598746081	0	0.374613003095975	0.30077519379845	0	0.220679012345679	0.757281553398058	0
344	0.998405103668262	0.998473282442748	1	0.875981161695447	0.914728682170543	1	0.797822706065319	0.998456790123457	0	0.027355623100304	0	0	0.998394863563403	0	0.0015552099533437	0	0	0.167711598746081	0.924471299093656	0.998447204968944	0.998454404945904	0.0976377952755905	0.00154798761609907	0.998461538461539	0.0735524256651017	0.819488817891374	0.848854961832061	0	0.00161030595813205	0.998452012383901	1	0.998435054773083	0.933641975308642	0	0.998427672955975	0.464454976303318	0	0.00155038759689922	0.00157728706624606	0.917316692667707	0.873831775700935	0.29922480620155	0.998430141287284	0	0	0.976923076923077	0.0185185185185185	0	0.998473282442748
345	1	1	1	0.87207488299532	0.922345483359746	1	0.801587301587302	1	0	0.0211800302571861	0	0	1	0	0	0	0	0.167721518987342	0.928571428571429	1	1	0.105590062111801	0	1	0.0864779874213836	0.8224	0.838709677419355	0	0	1	1	1	0.926100628930818	0	1	0.465818759936407	0	0	0	0.922712933753943	0.856012658227848	0.289763779527559	1	0	0	0.976744186046512	0.0123647604327666	0	1
346	0	0	0	0	0	0	0	0	0.1328125	0	0.0464	1	0	0	0	0.446843853820598	0.552805280528053	0	0	0	0	0	0	0	0.067524115755627	0	0	0.539936102236422	0	0	0	0	0	0.287828947368421	0	0	0.65089722675367	0	0	0	0	0	0	0.121259842519685	0.0589171974522293	0	0	1	0
347	0.988817891373802	0.989329268292683	0.99075500770416	0.867078825347759	0.931419457735247	0.99349593495935	0.8109375	0.993808049535604	0	0.032258064516129	0.0046801872074883	0	0.990536277602524	0.00930232558139535	0.0125	0	0	0.177115987460815	0.937031484257871	0.993808049535604	0.99075500770416	0.113564668769716	0.0107692307692308	0.990769230769231	0.0873015873015873	0.8368	0.858015267175573	0	0.0096	0.992223950233281	0.989230769230769	0.9936	0.924382716049383	0	0.987301587301587	0.481132075471698	0	0.0123456790123457	0.00949367088607595	0.934272300469484	0.85377358490566	0.318252730109204	0.993846153846154	0.0015220700152207	0.00768049155145929	0.969325153374233	0.0215384615384615	0	0.990551181102362
348	0.922950819672131	0.92515923566879	0.913738019169329	0.788709677419355	0.995121951219512	0.926910299003322	0.871544715447155	0.921951219512195	0.0146103896103896	0.101721439749609	0.0147058823529412	0	0.922185430463576	0.0779220779220779	0.0840197693574959	0.00165562913907285	0.0050251256281407	0.234248788368336	0.984152139461173	0.921824104234528	0.92948717948718	0.159539473684211	0.0754716981132075	0.9296	0.143556280587276	0.892857142857143	0.775862068965517	0.00486223662884927	0.0795262267343486	0.927302100161551	0.9216	0.920065252854812	0.845047923322684	0.0033112582781457	0.917355371900826	0.536945812807882	0	0.07085346215781	0.0729684908789386	0.995081967213115	0.795081967213115	0.38474025974026	0.928455284552846	0.0142630744849445	0.0806451612903226	0.8992	0.0821256038647343	0	0.925686591276252
349	0.998439937597504	0.998496240601504	0.998459167950693	0.87111801242236	0.924265842349305	0.9984	0.804878048780488	1	0	0.0195488721804511	0	0	0.998459167950693	0.0015015015015015	0.00156739811912226	0	0	0.174114021571649	0.928464977645306	0.998456790123457	1	0.100763358778626	0.00151285930408472	1	0.0822981366459627	0.822784810126582	0.844410876132931	0	0.0015600624024961	0.998482549317147	1	0.998452012383901	0.921092564491654	0	1	0.461300309597523	0	0	0	0.923794712286159	0.858895705521472	0.301710730948678	1	0	0.00153846153846154	0.970814132104455	0.0138888888888889	0	0.998449612403101
350	0.458804523424879	0.451104100946372	0.463722397476341	0.457142857142857	0.539074960127592	0.448844884488449	0.527070063694268	0.461049284578696	0.398089171974522	0.573872472783826	0.490384615384615	0	0.452342487883683	0.547880690737834	0.552884615384615	0.148760330578512	0.276490066225166	0.732909379968203	0.535603715170279	0.444620253164557	0.44391785150079	0.646302250803859	0.556426332288401	0.45141065830721	0.544881889763779	0.554119547657512	0.457142857142857	0.290679304897314	0.536423841059603	0.464968152866242	0.44391785150079	0.44408945686901	0.519169329073482	0.408496732026144	0.458536585365854	0.215780998389694	0.157556270096463	0.533858267716535	0.541195476575121	0.535483870967742	0.466034755134281	0.861464968152866	0.466248037676609	0.395931142410016	0.465709728867624	0.494505494505495	0.575039494470774	0	0.46984126984127
351	0	0	0	0.0635930047694754	0.0817307692307692	0	0.14756671899529	0	0.916403785488959	0.916795069337442	0.880382775119617	0.0649149922720247	0	0.938291139240506	0.936102236421725	0.553429027113238	0.444983818770227	0.784126984126984	0.0776255707762557	0	0	0.841692789968652	0.940345368916798	0	0.925750394944708	0.132045088566828	0.0934579439252336	0.478125	0.938511326860841	0	0	0	0.00786163522012579	0.762987012987013	0	0.4688995215311	0.341269841269841	0.931854199683043	0.937996820349762	0.0817610062893082	0.080824088748019	0.657686212361331	0	0.9328125	0.998447204968944	0.00308641975308642	0.926791277258567	0.0672131147540984	0
352	0.998427672955975	0.998505231689088	0.998452012383901	0.861068702290076	0.928792569659443	0.9984	0.801538461538462	1	0	0.0254110612855007	0	0	0.998452012383901	0.00153609831029186	0.00155763239875389	0	0	0.172256097560976	0.927299703264095	0.998461538461539	1	0.102964118564743	0.00149476831091181	1	0.0793157076205288	0.82018927444795	0.840120663650075	0	0.00159235668789809	0.998477929984779	1	0.998461538461539	0.929555895865237	0	1	0.473520249221184	0	0	0	0.925190839694657	0.85258358662614	0.299382716049383	1	0	0.00153846153846154	0.972932330827068	0.0151975683890578	0	0.998466257668712
353	0	0	0	0.0513643659711075	0	0	0.0532915360501567	0	0.97588424437299	0.8453125	0.926517571884984	0.119010819165379	0	0.865506329113924	0.872785829307568	0.635332252836305	0.522875816993464	0.704472843450479	0	0	0	0.776886035313002	0.872841444270016	0	0.845161290322581	0.0448	0.0738993710691824	0.565560821484992	0.87	0	0	0	0.00792393026941363	0.848	0	0.406050955414013	0.430921052631579	0.869701726844584	0.8768	0	0.0718849840255591	0.564308681672026	0	0.983050847457627	0.921135646687697	0.00312989045383412	0.866771159874608	0.128712871287129	0
354	1	1	1	0.869565217391304	0.926100628930818	1	0.80564263322884	1	0	0.021021021021021	0	0	1	0	0	0	0	0.163551401869159	0.931714719271624	1	1	0.0971786833855799	0	1	0.0793157076205288	0.820472440944882	0.836391437308868	0	0	1	1	1	0.925190839694657	0	1	0.471048513302034	0	0	0	0.924764890282132	0.853810264385692	0.307332293291732	1	0	0	0.973765432098765	0.0122137404580153	0	1
355	0.927215189873418	0.930197268588771	0.925349922239502	0.797488226059655	1	0.935691318327974	0.877329192546584	0.926040061633282	0.00768049155145929	0.0931297709923664	0.0078740157480315	0	0.927652733118971	0.0716510903426791	0.0770440251572327	0	0	0.248826291079812	0.989489489489489	0.927357032457496	0.935185185185185	0.17219589257504	0.075968992248062	0.93394777265745	0.158227848101266	0.895498392282958	0.783076923076923	0	0.078525641025641	0.940993788819876	0.930662557781202	0.92246835443038	0.849378881987578	0	0.928571428571429	0.535433070866142	0	0.0633693972179289	0.0655226209048362	1	0.803981623277182	0.379310344827586	0.938461538461538	0.00916030534351145	0.0735524256651017	0.90726429675425	0.0846153846153846	0	0.934169278996865
356	1	1	1	0.867394695787831	0.927444794952681	1	0.802816901408451	1	0	0.0214395099540582	0	0	1	0	0	0	0	0.161648177496038	0.927710843373494	1	1	0.0966719492868463	0	1	0.0707547169811321	0.821371610845295	0.840425531914894	0	0	1	1	1	0.928237129485179	0	1	0.474603174603175	0	0	0	0.925984251968504	0.85377358490566	0.29393468118196	1	0	0	0.973561430793157	0.0123456790123457	0	1
357	0	0	0	0.00158227848101266	0	0	0.00311526479750779	0	0.93394777265745	0.782477341389728	0.868544600938967	0.177811550151976	0	0.810477657935285	0.808777429467085	0.697305863708399	0.601910828025478	0.636222910216718	0	0	0	0.709779179810726	0.804841149773071	0	0.777258566978193	0.0015748031496063	0.0211800302571861	0.635514018691589	0.801916932907348	0	0	0	0	0.903846153846154	0	0.320433436532508	0.496038034865293	0.818042813455658	0.816614420062696	0	0.0184899845916795	0.543171114599686	0	0.927692307692308	0.870170015455951	0	0.806697108066971	0.187096774193548	0
358	0.922455573505654	0.927803379416283	0.922098569157393	0.8	0.995215311004785	0.926829268292683	0.879556259904913	0.924528301886792	0.0126582278481013	0.101382488479263	0.0125	0	0.927884615384615	0.0776545166402536	0.0781499202551834	0.00324149108589951	0.00323101777059774	0.25314465408805	0.990811638591118	0.925396825396825	0.930599369085173	0.171974522292994	0.0756172839506173	0.931782945736434	0.161137440758294	0.895498392282958	0.780864197530864	0.00473186119873817	0.0756578947368421	0.933858267716535	0.920436817472699	0.917197452229299	0.844094488188976	0.00480769230769231	0.92671009771987	0.54140127388535	0	0.0692913385826772	0.0748407643312102	0.996850393700787	0.802215189873418	0.387045813586098	0.929133858267717	0.0141287284144427	0.0765625	0.909810126582278	0.0829420970266041	0	0.930379746835443
359	1	1	1	0.869565217391304	0.928895612708018	1	0.803353658536585	1	0	0.0235640648011782	0	0	1	0	0	0	0	0.170953101361573	0.934782608695652	1	1	0.0990853658536585	0	1	0.0773899848254932	0.822530864197531	0.842105263157895	0	0	1	1	1	0.927382753403933	0	1	0.469788519637462	0	0	0	0.93030303030303	0.855203619909502	0.302469135802469	1	0	0	0.976331360946746	0.0164179104477612	0	1
360	0	0	0	0.00157232704402516	0	0	0.00158982511923688	0	0.71451355661882	0.522205206738132	0.608903020667727	0.42566510172144	0	0.556426332288401	0.563981042654028	0.757377049180328	0.836538461538462	0.466346153846154	0	0	0	0.478190630048465	0.550079491255962	0	0.584814216478191	0.0016025641025641	0.0046656298600311	0.882725832012678	0.543657331136738	0	0	0	0	0.822327044025157	0	0.237179487179487	0.71658615136876	0.5484375	0.552380952380952	0	0.00316957210776545	0.349282296650718	0	0.693972179289026	0.627760252365931	0	0.546031746031746	0.436781609195402	0
361	1	1	1	0.869701726844584	0.922600619195046	1	0.796899224806202	1	0	0.0211800302571861	0	0	1	0	0	0	0	0.172360248447205	0.928358208955224	1	1	0.100787401574803	0	1	0.080824088748019	0.816614420062696	0.845921450151057	0	0	1	1	1	0.931087289433384	0	1	0.470957613814757	0	0	0	0.921779141104294	0.857805255023184	0.29320987654321	1	0	0	0.974006116207951	0.0107692307692308	0	1
362	0	0	0	0.133748055987558	0.0833333333333333	0	0.205521472392638	0	0.855384615384615	0.980332829046899	0.940993788819876	0	0	1	1	0.514423076923077	0.407643312101911	0.839449541284404	0.0754147812971342	0	0	0.908082408874802	1	0	0.862654320987654	0.182965299684543	0.167950693374422	0.430793157076205	1	0	0	0	0.0680061823802164	0.691338582677165	0	0.53968253968254	0.288216560509554	1	1	0.08	0.145454545454545	0.697204968944099	0	0.869894099848714	0.937972768532526	0.0231124807395994	0.990839694656489	0	0
363	0	0	0	0	0	0	0	0	0.124203821656051	0	0.0417335473515249	1	0	0	0	0.479541734860884	0.569767441860465	0	0	0	0	0	0	0	0.0573248407643312	0	0	0.535545023696682	0	0	0	0	0	0.274636510500808	0	0	0.688013136288998	0	0	0	0	0	0	0.106518282988871	0.0578125	0	0	1	0
364	0.0683229813664596	0.0652818991097923	0.0759878419452888	0.196899224806202	0.152410575427683	0.0589171974522293	0.268217054263566	0.0683890577507599	0.796324655436447	0.908132530120482	0.874418604651163	0	0.0638629283489097	0.926493108728943	0.932618683001531	0.477093206951027	0.323899371069182	0.903076923076923	0.146666666666667	0.0718654434250764	0.0670731707317073	0.976816074188563	0.937595129375951	0.0768072289156626	0.938461538461538	0.262243285939968	0.227617602427921	0.376701966717095	0.92332268370607	0.0634674922600619	0.0646153846153846	0.06875	0.13677811550152	0.620743034055728	0.0746500777604977	0.619565217391304	0.2375	0.93394777265745	0.923676012461059	0.145736434108527	0.214395099540582	0.603715170278638	0.0762195121951219	0.799086757990868	0.872307692307692	0.0953101361573374	0.914503816793893	0	0.0752688172043011
365	1	1	1	0.871794871794872	0.920382165605096	1	0.801282051282051	1	0	0.0202492211838006	0	0	1	0	0	0	0	0.164536741214058	0.920245398773006	1	1	0.0933544303797468	0	1	0.0725806451612903	0.816129032258065	0.84	0	0	1	1	1	0.932069510268562	0	1	0.454838709677419	0	0	0	0.919685039370079	0.858267716535433	0.295418641390205	1	0	0	0.973520249221184	0.00930232558139535	0	1
366	0.853035143769968	0.854740061162079	0.858895705521472	0.97984496124031	0.784911717495987	0.857142857142857	0.908385093167702	0.856697819314642	0.0777439024390244	0.161631419939577	0.140625	0	0.849683544303797	0.143297380585516	0.135725429017161	0.0224719101123595	0	0.308049535603715	0.786786786786787	0.855590062111801	0.849144634525661	0.239130434782609	0.143939393939394	0.857805255023184	0.164319248826291	0.887480190174326	0.99390243902439	0.0015625	0.145662847790507	0.857805255023184	0.858895705521472	0.8609375	0.91937984496124	0.00157728706624606	0.851735015772871	0.621019108280255	0	0.139570552147239	0.137931034482759	0.792248062015504	1	0.393650793650794	0.860606060606061	0.086687306501548	0.0846153846153846	0.871317829457364	0.159090909090909	0	0.859594383775351
367	0.996763754045307	0.998435054773083	0.995245641838352	0.869009584664537	0.937908496732026	0.995049504950495	0.80824088748019	0.995222929936306	0.00160513643659711	0.0217054263565891	0.0016	0	0.995161290322581	0.00486223662884927	0.00322061191626409	0	0	0.179902755267423	0.936236391912908	0.995230524642289	0.998417721518987	0.10586319218241	0.00476947535771065	0.996865203761755	0.0841269841269841	0.827302631578947	0.833333333333333	0	0.00330578512396694	0.995260663507109	0.996835443037975	0.9967585089141	0.922712933753943	0	0.995073891625616	0.464630225080386	0	0.00477707006369427	0.00486223662884927	0.93312101910828	0.845161290322581	0.319805194805195	0.995215311004785	0.00158982511923688	0.00474683544303797	0.96998420221169	0.0174050632911392	0	0.996742671009772
368	1	1	1	0.864906832298137	0.928792569659443	1	0.801232665639445	1	0	0.0213414634146341	0	0	1	0	0	0	0	0.163297045101089	0.930513595166163	1	1	0.0966719492868463	0	1	0.0772797527047913	0.820472440944882	0.833333333333333	0	0	1	1	1	0.924499229583975	0	1	0.469096671949287	0	0	0	0.924499229583975	0.845329249617152	0.292379471228616	1	0	0	0.97045101088647	0.0123647604327666	0	1
369	0.996779388083736	0.9953125	0.996850393700787	0.871019108280255	0.925806451612903	0.99673735725938	0.809148264984227	0.996835443037975	0.00317460317460317	0.025	0.00318471337579618	0	0.99512987012987	0.00159489633173844	0.00476947535771065	0	0	0.174603174603175	0.935483870967742	0.9952	0.998425196850394	0.101612903225806	0.00470219435736677	0.995268138801262	0.08	0.831189710610932	0.846761453396525	0	0.0048780487804878	0.995305164319249	0.996879875195008	0.995090016366612	0.935534591194969	0	0.995153473344103	0.472402597402597	0	0.00476947535771065	0.0032	0.928115015974441	0.867834394904459	0.309178743961353	0.995283018867924	0.0015625	0.00157977883096367	0.978021978021978	0.0188383045525903	0	0.995230524642289
370	0.998366013071895	0.998427672955975	1	0.873194221508828	0.920840064620355	1	0.805337519623234	0.998397435897436	0	0.0235109717868339	0	0	0.998381877022654	0	0.0016	0	0	0.17258064516129	0.931888544891641	0.998410174880763	0.998407643312102	0.102439024390244	0.00158730158730159	0.998427672955975	0.0797448165869219	0.825448613376835	0.851910828025478	0	0.00164473684210526	0.998384491114701	1	0.998366013071895	0.930533117932149	0	0.99837925445705	0.48538961038961	0	0.00159235668789809	0.00158982511923688	0.926948051948052	0.863057324840764	0.288025889967638	0.998407643312102	0	0	0.976228209191759	0.016	0	0.998402555910543
371	0	0	0	0.0521327014218009	0.0113085621970921	0	0.0678233438485804	0	0.992223950233281	0.846986089644513	0.93026941362916	0.118564742589704	0	0.866666666666667	0.876190476190476	0.649093904448105	0.526229508196721	0.713385826771654	0.0108024691358025	0	0	0.786858974358974	0.8712715855573	0	0.8592	0.0497592295345104	0.075968992248062	0.56418383518225	0.874592833876222	0	0	0	0.00627943485086342	0.845779220779221	0	0.405750798722045	0.429725363489499	0.867298578199052	0.882352941176471	0.00788643533123028	0.069620253164557	0.566246056782334	0	0.998449612403101	0.934477379095164	0.003125	0.865116279069767	0.132013201320132	0
372	0	0	0	0	0	0	0	0	0.129082426127527	0	0.0501567398119122	1	0	0	0	0.483974358974359	0.594896331738437	0	0	0	0	0	0	0	0.0609951845906902	0	0	0.555382215288612	0	0	0	0	0	0.285483870967742	0	0	0.715421303656598	0	0	0	0	0	0	0.124031007751938	0.0559875583203732	0	0	1	0
373	0.36038961038961	0.355590062111801	0.364207221350078	0.34991974317817	0.44122383252818	0.371100164203612	0.416139240506329	0.352755905511811	0.529505582137161	0.666666666666667	0.589456869009585	0	0.350081037277148	0.644654088050314	0.645569620253165	0.192926045016077	0.319935691318328	0.646964856230032	0.439628482972136	0.340157480314961	0.353407290015848	0.5808	0.651632970451011	0.358490566037736	0.53525641025641	0.426494345718901	0.381172839506173	0.342313787638669	0.646677471636953	0.369426751592357	0.362341772151899	0.352	0.330188679245283	0.493527508090615	0.3632	0.160771704180064	0.178060413354531	0.637223974763407	0.639109697933227	0.4208	0.3801261829653	0.948031496062992	0.367507886435331	0.542813455657492	0.624605678233438	0.399686520376176	0.67398119122257	0	0.35725677830941
374	0	0	0	0	0	0	0	0	0.14	0	0.0566929133858268	1	0	0	0	0.518987341772152	0.607085346215781	0	0	0	0	0	0	0	0.065625	0	0	0.574132492113565	0	0	0	0	0	0.290171606864275	0	0	0.74203821656051	0	0	0	0	0	0	0.126934984520124	0.0523882896764253	0	0	1	0
375	0.998387096774194	0.996879875195008	0.998447204968944	0.873015873015873	0.922953451043339	0.996742671009772	0.802547770700637	0.996835443037975	0	0.0170278637770898	0.00317965023847377	0	0.996784565916399	0.00313479623824451	0.00326797385620915	0	0	0.162074554294976	0.929663608562691	0.998412698412698	0.996870109546166	0.0933544303797468	0.00311526479750779	0.99685534591195	0.0758293838862559	0.822764227642276	0.849693251533742	0	0	0.998427672955975	0.996894409937888	1	0.929022082018927	0	0.996784565916399	0.463141025641026	0	0.00315457413249211	0.00160513643659711	0.921474358974359	0.863207547169811	0.30622009569378	0.998466257668712	0	0	0.971653543307087	0.0125786163522013	0	0.996815286624204
376	0.932203389830508	0.931309904153355	0.931596091205212	0.943089430894309	0.869712351945855	0.930743243243243	0.879799666110184	0.931372549019608	0	0.0940988835725678	0.0770491803278689	0	0.929530201342282	0.0713128038897893	0.0662251655629139	0	0	0.241666666666667	0.876404494382023	0.929042904290429	0.920265780730897	0.174129353233831	0.0681818181818182	0.9296	0.0858085808580858	0.906462585034014	0.911717495987159	0	0.0689075630252101	0.929738562091503	0.930194805194805	0.924496644295302	0.998360655737705	0	0.918333333333333	0.531666666666667	0	0.0750407830342577	0.0681063122923588	0.865448504983389	0.91747572815534	0.382402707275804	0.930533117932149	0.00807754442649435	0.00496688741721854	0.942307692307692	0.0879478827361563	0	0.933006535947712
377	0.0612244897959184	0.0655487804878049	0.0701219512195122	0.200617283950617	0.146153846153846	0.0584518167456556	0.279635258358663	0.061633281972265	0.788253477588872	0.910741301059002	0.876543209876543	0	0.0677165354330709	0.932618683001531	0.934782608695652	0.471875	0.346456692913386	0.905864197530864	0.142222222222222	0.0672782874617737	0.0627871362940276	0.978395061728395	0.940909090909091	0.0730593607305936	0.932411674347158	0.264150943396226	0.23216995447648	0.381901840490798	0.931309904153355	0.0665658093797277	0.0614692653673163	0.0657276995305164	0.138036809815951	0.628125	0.0647149460708783	0.6171875	0.2515625	0.93455098934551	0.927244582043344	0.14525993883792	0.217457886676876	0.61741835147745	0.0719754977029096	0.803030303030303	0.866868381240545	0.0998487140695915	0.91969696969697	0	0.0707831325301205
378	1	1	1	0.8656	0.929712460063898	1	0.804107424960506	1	0	0.01875	0	0	1	0	0	0	0	0.161189358372457	0.92802450229709	1	1	0.0897637795275591	0	1	0.0718849840255591	0.816393442622951	0.837795275590551	0	0	1	1	1	0.925750394944708	0	1	0.458937198067633	0	0	0	0.928684627575277	0.854037267080745	0.304625199362041	1	0	0	0.976671850699845	0.0125195618153365	0	1
379	0	0	0	0	0	0	0	0	0.267776096822995	0.0845921450151057	0.159126365054602	0.90288315629742	0	0.0875576036866359	0.083969465648855	0.6203125	0.669303797468354	0.0814132104454685	0	0	0	0.0794392523364486	0.0878787878787879	0	0.172360248447205	0	0	0.64624808575804	0.0928	0	0	0	0	0.370486656200942	0	0.0980091883614089	0.832298136645963	0.0973724884080371	0.0945736434108527	0	0	0	0	0.254160363086233	0.164885496183206	0	0.0730593607305936	0.904153354632588	0
380	0.998417721518987	0.996960486322188	0.998449612403101	0.864779874213837	0.9248	0.9968	0.800933125972006	0.996951219512195	0	0.0260736196319018	0.00309119010819165	0	0.996784565916399	0.00310077519379845	0.0031496062992126	0	0	0.174803149606299	0.931714719271624	0.998447204968944	0.996894409937888	0.102484472049689	0.00306278713629403	0.996951219512195	0.0769230769230769	0.814285714285714	0.844274809160305	0	0	0.998459167950693	0.996927803379416	1	0.924265842349305	0	0.996860282574568	0.467084639498433	0	0.00307692307692308	0.00157977883096367	0.924031007751938	0.86	0.317262830482115	0.998484848484849	0	0	0.972477064220184	0.0151515151515152	0	0.996918335901387
381	0.827906976744186	0.833084947839046	0.826747720364742	0.910197869101979	0.9	0.837795275590551	0.975535168195719	0.828358208955224	0.0408472012102874	0.18962962962963	0.112977099236641	0	0.834876543209877	0.168437025796662	0.165912518853695	0.00154320987654321	0	0.343511450381679	0.896501457725947	0.836581709145427	0.828571428571429	0.264437689969605	0.169139465875371	0.84304932735426	0.193302891933029	0.993855606758833	0.893648449039882	0	0.172684458398744	0.843465045592705	0.833836858006042	0.826153846153846	0.896084337349398	0	0.83030303030303	0.647604327666152	0	0.155354449472097	0.156773211567732	0.901386748844376	0.90288315629742	0.451313755795981	0.841481481481481	0.0481927710843374	0.102831594634873	0.855007473841555	0.172155688622754	0	0.838612368024133
382	0.88529886914378	0.88783570300158	0.890995260663507	0.839607201309329	0.964227642276423	0.895	0.915605095541401	0.88783570300158	0.0398089171974522	0.136858475894246	0.0476947535771065	0	0.894480519480519	0.109854604200323	0.113782051282051	0	0	0.284329563812601	0.965463108320251	0.889776357827476	0.894736842105263	0.200642054574639	0.115141955835962	0.899841017488076	0.172357723577236	0.938211382113821	0.82306477093207	0	0.110197368421053	0.901898734177215	0.89358372456964	0.887987012987013	0.821256038647343	0	0.890343698854337	0.568659127625202	0	0.0988835725677831	0.098705501618123	0.969255663430421	0.834123222748815	0.423510466988728	0.894654088050314	0.0423861852433281	0.106687898089172	0.882539682539683	0.1171875	0	0.896825396825397
383	0.866043613707165	0.874074074074074	0.865853658536585	0.868827160493827	0.935085007727975	0.880191693290735	0.942812982998454	0.869499241274659	0.0627871362940276	0.146747352496218	0.0674846625766871	0	0.868954758190328	0.121951219512195	0.125574272588055	0.00634920634920635	0	0.304615384615385	0.936296296296296	0.87402799377916	0.875757575757576	0.213622291021672	0.133535660091047	0.879756468797565	0.200617283950617	0.925396825396825	0.850299401197605	0	0.136507936507936	0.875576036866359	0.868181818181818	0.869158878504673	0.8	0	0.875590551181102	0.587326120556414	0	0.107738998482549	0.1201248049922	0.936923076923077	0.858015267175573	0.399075500770416	0.88109756097561	0.065052950075643	0.12824427480916	0.858006042296072	0.136157337367625	0	0.879815100154083
384	0	0	0	0	0	0	0	0	0.525037936267071	0.384155455904335	0.443932411674347	0.596125186289121	0	0.383307573415765	0.380804953560372	0.60347551342812	0.995184590690209	0.337941628264209	0	0	0	0.341614906832298	0.392424242424242	0	0.417682926829268	0	0	0.975535168195719	0.374803149606299	0	0	0	0	0.689230769230769	0	0.0883720930232558	0.842923794712286	0.398763523956723	0.3859375	0	0	0.322085889570552	0	0.510510510510511	0.451908396946565	0	0.382753403933434	0.6	0
385	0.930868167202572	0.92781954887218	0.929339477726575	0.8	0.995222929936306	0.933227344992051	0.875583203732504	0.930662557781202	0.0060790273556231	0.0936106983655275	0.00772797527047913	0	0.930599369085173	0.0724191063174114	0.0769230769230769	0	0	0.244615384615385	0.995468277945619	0.932307692307692	0.934681181959565	0.166924265842349	0.075642965204236	0.937212863705972	0.149068322981366	0.884126984126984	0.782805429864253	0	0.0784	0.941176470588235	0.931192660550459	0.9234375	0.851515151515152	0	0.928125	0.53582554517134	0	0.060790273556231	0.0643642072213501	1	0.800623052959502	0.369397217928903	0.940184049079755	0.00606060606060606	0.0702290076335878	0.91271056661562	0.0782208588957055	0	0.931714719271624
386	0.06875	0.0589123867069486	0.0806697108066971	0.197549770290965	0.148377125193199	0.0613207547169811	0.278033794162826	0.0707831325301205	0.792307692307692	0.910846953937593	0.871715610510046	0	0.0713178294573643	0.92802450229709	0.92824427480916	0.49144634525661	0.342271293375394	0.902587519025875	0.143906020558003	0.0738461538461539	0.0689127105666156	0.982839313572543	0.936363636363636	0.0803030303030303	0.932307692307692	0.260530421216849	0.228571428571429	0.381679389312977	0.921630094043887	0.0691244239631336	0.0720720720720721	0.0705521472392638	0.138931297709924	0.630434782608696	0.0733229329173167	0.599063962558502	0.256609642301711	0.926605504587156	0.921174652241113	0.155487804878049	0.217125382262997	0.626168224299065	0.078907435508346	0.797276853252648	0.866666666666667	0.0958083832335329	0.914027149321267	0	0.0771604938271605
387	0.998347107438017	0.998439937597504	0.998420221169036	0.866883116883117	0.927066450567261	0.998305084745763	0.80577849117175	1	0	0.02660406885759	0	0	0.998366013071895	0.00161290322580645	0.0016366612111293	0	0	0.168810289389068	0.927469135802469	0.998376623376623	1	0.0962479608482871	0.0015625	1	0.0796747967479675	0.823817292006525	0.834375	0	0.00164744645799012	0.998407643312102	1	0.998363338788871	0.931309904153355	0	1	0.476190476190476	0	0	0	0.929373996789727	0.862012987012987	0.286871961102107	1	0	0.00159744408945687	0.977952755905512	0.0158227848101266	0	0.99837925445705
388	0	0	0	0	0	0	0	0	0.587253414264036	0.442598187311178	0.513219284603421	0.523378582202112	0	0.439509954058193	0.451162790697674	0.641838351822504	0.960063897763578	0.389908256880734	0	0	0	0.39375	0.445619335347432	0	0.476993865030675	0	0.0045662100456621	0.983257229832572	0.435612082670906	0	0	0	0	0.695787831513261	0	0.130769230769231	0.832025117739403	0.46141975308642	0.471317829457364	0	0.00611620795107034	0.353395061728395	0	0.569018404907976	0.512232415902141	0	0.451908396946565	0.554119547657512	0
389	1	1	1	0.874203821656051	0.93015873015873	1	0.814580031695721	1	0	0.024653312788906	0	0	1	0	0	0	0	0.174603174603175	0.929906542056075	1	1	0.111111111111111	0	1	0.0836012861736334	0.821256038647343	0.8515625	0	0	1	1	1	0.933649289099526	0	1	0.476874003189793	0	0	0	0.924528301886792	0.861685214626391	0.287539936102236	1	0	0	0.974842767295597	0.0172413793103448	0	1
390	1	1	1	0.869431643625192	0.917177914110429	1	0.794162826420891	1	0	0.0258358662613982	0	0	1	0	0	0	0	0.178571428571429	0.925149700598802	1	1	0.105919003115265	0	1	0.0816326530612245	0.819314641744548	0.83969465648855	0	0	1	1	1	0.928792569659443	0	1	0.457943925233645	0	0	0	0.918876755070203	0.859327217125382	0.302034428794992	1	0	0	0.975867269984917	0.0152905198776758	0	1
391	0	0	0	0.128086419753086	0.0108191653786708	0	0.13323124042879	0	0.92802450229709	0.915407854984894	0.996923076923077	0.0564024390243902	0	0.937308868501529	0.93613707165109	0.578616352201258	0.455259026687598	0.772445820433437	0.00892857142857143	0	0	0.855606758832565	0.932835820895522	0	0.805513016845329	0.112519809825674	0.154654654654655	0.48030303030303	0.935794542536116	0	0	0	0.0692307692307692	0.747648902821317	0	0.475384615384615	0.353125	0.944869831546707	0.945288753799392	0.00610687022900763	0.147640791476408	0.629457364341085	0	0.928895612708018	0.886503067484663	0.0243161094224924	0.933634992458522	0.0568720379146919	0
392	0.873217115689382	0.87856071964018	0.871875	0.8578125	0.944794952681388	0.879614767255217	0.930340557275542	0.8712715855573	0.044822256568779	0.144817073170732	0.0647709320695103	0	0.873801916932907	0.1203125	0.130573248407643	0	0	0.30188679245283	0.943854324734446	0.878461538461539	0.879815100154083	0.223101265822785	0.130500758725341	0.884848484848485	0.188940092165899	0.949367088607595	0.838660578386606	0	0.1264	0.890432098765432	0.879939209726444	0.86697965571205	0.838759689922481	0	0.872641509433962	0.599369085173502	0	0.111635220125786	0.108108108108108	0.946708463949843	0.848297213622291	0.41259842519685	0.886018237082067	0.0458015267175573	0.109717868338558	0.897035881435257	0.123287671232877	0	0.88062015503876
393	0.0155763239875389	0.0134529147982063	0.0137825421133231	0.12824427480916	0.0816640986132511	0.0142857142857143	0.192073170731707	0.0181268882175227	0.846270928462709	0.995548961424332	0.948995363214838	0	0.0184615384615385	0.983206106870229	0.98310291858679	0.482649842271293	0.399375975039002	0.854961832061069	0.0783132530120482	0.0152439024390244	0.0107033639143731	0.915123456790123	0.987933634992459	0.015015015015015	0.840735068912711	0.187207488299532	0.171385991058122	0.437216338880484	0.987220447284345	0.0166666666666667	0.0151975683890578	0.0122887864823349	0.08649468892261	0.694444444444444	0.0172143974960876	0.502340093603744	0.26530612244898	0.986404833836858	0.987711213517665	0.0824427480916031	0.14854517611026	0.716030534351145	0.0120300751879699	0.8649468892261	0.922272047832586	0.0421686746987952	1	0	0.0137614678899083
394	1	1	1	0.878125	0.91820987654321	1	0.802773497688752	1	0	0.0271493212669683	0	0	1	0	0	0	0	0.158461538461538	0.922272047832586	1	1	0.093603744149766	0	1	0.0627871362940276	0.82574568288854	0.854103343465046	0	0	1	1	1	0.930555555555556	0	1	0.462365591397849	0	0	0	0.917057902973396	0.866666666666667	0.313364055299539	1	0	0	0.975683890577508	0.0151057401812689	0	1
395	0.92891760904685	0.928571428571429	0.920255183413078	0.792721518987342	1	0.93354943273906	0.872841444270016	0.923556942277691	0.00625	0.0964230171073095	0.00645161290322581	0	0.928684627575277	0.0748829953198128	0.0749601275917065	0	0	0.242857142857143	0.989329268292683	0.926100628930818	0.930489731437599	0.172302737520129	0.0789889415481833	0.934782608695652	0.150793650793651	0.892857142857143	0.783359497645212	0	0.0775444264943457	0.93026941362916	0.923794712286159	0.921824104234528	0.846518987341772	0	0.925039872408293	0.535885167464115	0	0.0645669291338583	0.0656	1	0.799050632911392	0.387301587301587	0.933544303797468	0.00618238021638331	0.0734375	0.903937007874016	0.0778816199376947	0	0.933438985736926
396	0.0195758564437194	0.0175438596491228	0.01743264659271	0.135265700483092	0.0796747967479675	0.0181818181818182	0.189014539579968	0.0205696202531646	0.844551282051282	0.9875	0.9456	0	0.0193861066235864	0.979462875197472	0.985576923076923	0.492586490939044	0.398360655737705	0.831189710610932	0.0764525993883792	0.0173501577287066	0.0128205128205128	0.911003236245955	0.985915492957746	0.0174603174603175	0.825396825396825	0.184419713831479	0.162790697674419	0.434991974317817	0.986577181208054	0.0192926045016077	0.0171875	0.014308426073132	0.0874403815580286	0.700162074554295	0.0193236714975845	0.50487012987013	0.272727272727273	0.985826771653543	0.983922829581994	0.0816326530612245	0.142405063291139	0.706168831168831	0.0141732283464567	0.858954041204437	0.914421553090333	0.0425867507886435	0.996875	0	0.0157232704402516
397	0	0	0	0.113671274961598	0.0704225352112676	0	0.178899082568807	0	0.859516616314199	0.968703427719821	0.943164362519201	0.00894187779433681	0	0.992424242424242	0.992307692307692	0.508661417322835	0.42472266244057	0.823170731707317	0.0642750373692078	0	0	0.894817073170732	0.990963855421687	0	0.849693251533742	0.168486739469579	0.142424242424242	0.462365591397849	0.992063492063492	0	0	0	0.0683890577507599	0.71671826625387	0	0.50462962962963	0.2875	0.99236641221374	0.992272024729521	0.0725308641975309	0.126139817629179	0.708588957055215	0	0.863429438543247	0.930408472012103	0.0227272727272727	0.975683890577508	0.00788643533123028	0
398	0	0	0	0	0	0	0	0	0.393700787401575	0.24	0.309791332263242	0.738794435857805	0	0.251170046801872	0.243285939968404	0.733009708737864	0.856913183279743	0.213270142180095	0	0	0	0.213500784929356	0.235849056603774	0	0.290423861852433	0	0	0.823809523809524	0.227642276422764	0	0	0	0	0.545746388443018	0	0.0739549839228296	0.969155844155844	0.242902208201893	0.261562998405104	0	0	0.186813186813187	0	0.382215288611544	0.317411402157165	0	0.234836702954899	0.755301794453507	0
399	0.864139020537125	0.863914373088685	0.863636363636364	0.864992150706436	0.933649289099526	0.873977086743044	0.933744221879815	0.867283950617284	0.00770416024653313	0.161832061068702	0.0803149606299213	0	0.863636363636364	0.134883720930233	0.137007874015748	0	0	0.308426073131955	0.934049079754601	0.863849765258216	0.860282574568289	0.231132075471698	0.14	0.869431643625192	0.156398104265403	0.956869009584665	0.857361963190184	0	0.141924959216966	0.875590551181102	0.85981308411215	0.851735015772871	0.921898928024502	0	0.853543307086614	0.596153846153846	0	0.131121642969984	0.13302034428795	0.933125972006221	0.870458135860979	0.437795275590551	0.872894333843798	0.0153609831029186	0.0755007704160247	0.880989180834621	0.140600315955766	0	0.867807153965785
400	0	0	0	0.126984126984127	0.00950871632329636	0	0.12199036918138	0	0.929373996789727	0.914596273291925	0.995184590690209	0.0528	0	0.942492012779553	0.944178628389155	0.582089552238806	0.451718494271686	0.763866877971474	0.0108024691358025	0	0	0.850891410048622	0.938095238095238	0	0.814634146341463	0.109634551495017	0.147151898734177	0.493670886075949	0.943238731218698	0	0	0	0.0677165354330709	0.767479674796748	0	0.478896103896104	0.344660194174757	0.945141065830721	0.947882736156352	0.00646203554119548	0.132492113564669	0.622764227642276	0	0.935126582278481	0.88125	0.0220125786163522	0.931746031746032	0.056198347107438	0
401	0	0	0	0.0540540540540541	0	0	0.0626959247648903	0	0.984276729559748	0.832572298325723	0.924764890282132	0.13587786259542	0	0.862174578866769	0.860759493670886	0.658576051779935	0.525121555915721	0.67879746835443	0	0	0	0.754414125200642	0.861325115562404	0	0.839258114374034	0.0449438202247191	0.0794392523364486	0.555031446540881	0.859677419354839	0	0	0	0.0077639751552795	0.837539432176656	0	0.414673046251994	0.422291993720565	0.8609375	0.860979462875197	0	0.0789473684210526	0.552795031055901	0	0.992248062015504	0.920245398773006	0.00310077519379845	0.856920684292379	0.140776699029126	0
402	0	0	0	0.136570561456753	0.0758513931888545	0	0.206422018348624	0	0.852409638554217	0.974739970282318	0.947611710323575	0	0	1	1	0.505494505494505	0.383886255924171	0.831546707503829	0.0729166666666667	0	0	0.900306748466258	1	0	0.850931677018634	0.187697160883281	0.160237388724036	0.430124223602484	1	0	0	0	0.0796324655436447	0.703875968992248	0	0.544461778471139	0.284820031298905	1	1	0.0705521472392638	0.14525993883792	0.693146417445483	0	0.86322188449848	0.930091185410334	0.0269058295964126	0.984917043740573	0	0
403	0.924679487179487	0.927914110429448	0.920508744038156	0.805337519623234	1	0.930921052631579	0.880952380952381	0.925278219395866	0.00933125972006221	0.0980091883614089	0.00791139240506329	0	0.925081433224756	0.0724409448818898	0.0737833594976452	0	0	0.24251968503937	0.992331288343558	0.92755905511811	0.931854199683043	0.172025723472669	0.0777604976671851	0.927469135802469	0.152623211446741	0.892628205128205	0.787136294027565	0	0.0794701986754967	0.935126582278481	0.929356357927786	0.921011058451817	0.848818897637795	0	0.92948717948718	0.545454545454545	0	0.0676100628930818	0.0735524256651017	1	0.810126582278481	0.388178913738019	0.930124223602484	0.00940438871473354	0.0786163522012579	0.903937007874016	0.0796875	0	0.931570762052877
404	0	0	0	0	0	0	0.00154320987654321	0	0.943127962085308	0.785824345146379	0.854660347551343	0.184732824427481	0	0.805031446540881	0.808846761453397	0.689710610932476	0.601307189542484	0.647151898734177	0	0	0	0.713365539452496	0.805513016845329	0	0.792993630573248	0	0.013677811550152	0.640625	0.800986842105263	0	0	0	0	0.915335463258786	0	0.334920634920635	0.489731437598736	0.817054263565892	0.819620253164557	0	0.0156739811912226	0.519047619047619	0	0.931888544891641	0.871875	0	0.806153846153846	0.193069306930693	0
405	1	1	1	0.875	0.931782945736434	1	0.804281345565749	1	0	0.0197268588770865	0	0	1	0	0	0	0	0.158139534883721	0.932432432432432	1	1	0.0906200317965024	0	1	0.0715396578538103	0.830721003134796	0.844274809160305	0	0	1	1	1	0.932098765432099	0	1	0.4640625	0	0	0	0.932098765432099	0.857142857142857	0.306153846153846	1	0	0	0.972602739726027	0.0091324200913242	0	1
406	0	0	0	0.123630672926448	0.0738461538461539	0	0.194528875379939	0	0.861911987860395	0.976047904191617	0.947040498442368	0	0	1	1	0.502354788069074	0.397515527950311	0.82015503875969	0.0682492581602374	0	0	0.892523364485981	1	0	0.850077279752705	0.175465838509317	0.148425787106447	0.43202416918429	1	0	0	0	0.0625954198473282	0.715625	0	0.530063291139241	0.27613104524181	1	1	0.0737951807228916	0.13914373088685	0.69431643625192	0	0.877458396369138	0.942336874051593	0.0166666666666667	0.986342943854325	0	0
407	0.4	0.379416282642089	0.408668730650155	0.474015748031496	0.474683544303797	0.396411092985318	0.534072900158479	0.397534668721109	0.458333333333333	0.628659476117103	0.557142857142857	0	0.40095087163233	0.615023474178404	0.61214953271028	0.166931637519873	0.275477707006369	0.786833855799373	0.479514415781487	0.390092879256966	0.383775351014041	0.708268330733229	0.620426829268293	0.403348554033486	0.611374407582938	0.552755905511811	0.50834597875569	0.291925465838509	0.591205211726384	0.409937888198758	0.386645962732919	0.378335949764521	0.473035439137134	0.410543130990415	0.400621118012422	0.279434850863422	0.156398104265403	0.595611285266458	0.602184087363494	0.4679186228482	0.507763975155279	0.90625	0.412213740458015	0.464231354642314	0.531490015360983	0.426810477657935	0.617054263565891	0	0.407120743034056
408	0	0	0	0.1344	0.0866141732283465	0	0.214618973561431	0	0.847352024922118	0.975155279503106	0.942307692307692	0	0	1	1	0.5088	0.391803278688525	0.834905660377358	0.0819423368740516	0	0	0.906940063091483	1	0	0.859177215189873	0.201298701298701	0.165109034267913	0.41838351822504	1	0	0	0	0.0703125	0.688679245283019	0	0.545741324921136	0.273885350318471	1	1	0.0848765432098765	0.149606299212598	0.689655172413793	0	0.856697819314642	0.937597503900156	0.0251968503937008	0.982785602503912	0	0
409	1	1	1	0.86697247706422	0.920610687022901	1	0.793626707132018	1	0	0.0176211453744493	0	0	1	0	0	0	0	0.163608562691131	0.92330383480826	1	1	0.0882800608828006	0	1	0.0688073394495413	0.811526479750779	0.840059790732436	0	0	1	1	1	0.926426426426426	0	1	0.454968944099379	0	0	0	0.9209726443769	0.850903614457831	0.309451219512195	1	0	0	0.975975975975976	0.0135542168674699	0	1
410	0	0	0	0.0574018126888218	0	0	0.0605143721633888	0	0.989409984871407	0.832835820895522	0.916540212443096	0.129850746268657	0	0.858231707317073	0.864741641337386	0.649149922720247	0.531152647975078	0.690658499234303	0	0	0	0.762917933130699	0.857997010463378	0	0.852760736196319	0.0398162327718224	0.0798816568047337	0.565284178187404	0.85691573926868	0	0	0	0	0.84331797235023	0	0.397849462365591	0.427701674277017	0.860569715142429	0.865947611710324	0	0.0784313725490196	0.549467275494673	0	0.985141158989599	0.926536731634183	0	0.860986547085202	0.141287284144427	0
411	0.00163132137030995	0.00309597523219814	0.00159489633173844	0.127625201938611	0.0822784810126582	0.00327332242225859	0.19751166407465	0.00313971742543171	0.851330203442879	0.970542635658915	0.939297124600639	0	0.00320512820512821	0.996870109546166	0.9968	0.508828250401284	0.40228013029316	0.832012678288431	0.0784615384615385	0.00159235668789809	0.00313479623824451	0.905901116427432	0.996870109546166	0.00311526479750779	0.854889589905363	0.183306055646481	0.15625	0.438485804416404	1	0.00156739811912226	0.00313479623824451	0	0.0727554179566563	0.701444622792937	0.00316455696202532	0.53343949044586	0.285261489698891	0.996899224806202	0.998427672955975	0.0788643533123028	0.136942675159236	0.694968553459119	0.00158227848101266	0.862442040185471	0.93613707165109	0.0234741784037559	0.982839313572543	0	0.00314465408805031
412	0	0	0	0.11128526645768	0.0803858520900322	0	0.188383045525903	0	0.853312302839117	0.969135802469136	0.938291139240506	0.0060790273556231	0	0.993640699523052	0.995260663507109	0.493548387096774	0.426256077795786	0.834115805946792	0.0773899848254932	0	0	0.890302066772655	0.993911719939117	0	0.851162790697674	0.1712	0.141524105754277	0.453416149068323	0.99510603588907	0	0	0	0.0694444444444444	0.722222222222222	0	0.507987220447284	0.298722044728434	0.995275590551181	0.995305164319249	0.0771653543307087	0.128125	0.701421800947867	0	0.864823348694316	0.9359375	0.0218068535825545	0.981366459627329	0.00489396411092985	0
413	1	1	1	0.869767441860465	0.928237129485179	1	0.798165137614679	1	0	0.0241691842900302	0	0	1	0	0	0	0	0.174772036474164	0.931240657698057	1	1	0.102484472049689	0	1	0.0811232449297972	0.820919175911252	0.840909090909091	0	0	1	1	1	0.925076452599388	0	1	0.463836477987421	0	0	0	0.927244582043344	0.86280487804878	0.303543913713405	1	0	0	0.974397590361446	0.0136157337367625	0	1
414	1	1	1	0.86697965571205	0.927215189873418	1	0.815336463223787	1	0	0.0275650842266462	0	0	1	0	0	0	0	0.170347003154574	0.93455098934551	1	1	0.0976377952755905	0	1	0.078740157480315	0.826984126984127	0.838905775075988	0	0	1	1	1	0.9328125	0	1	0.474683544303797	0	0	0	0.932496075353218	0.852484472049689	0.315955766192733	1	0	0	0.976525821596244	0.0154798761609907	0	1
415	1	1	1	0.860128617363344	0.930081300813008	1	0.800632911392405	1	0	0.0200308166409861	0	0	1	0	0	0	0	0.159055118110236	0.926493108728943	1	1	0.0933544303797468	0	1	0.0760697305863708	0.813915857605178	0.836193447737909	0	0	1	1	1	0.921011058451817	0	1	0.464114832535885	0	0	0	0.933125972006221	0.849840255591054	0.294670846394984	1	0	0	0.974960876369327	0.0124223602484472	0	1
416	0.0524590163934426	0.0457413249211356	0.054140127388535	0.180354267310789	0.120717781402936	0.0446280991735537	0.24251968503937	0.0538827258320127	0.817896389324961	0.925696594427245	0.909090909090909	0	0.0453808752025932	0.947535771065183	0.948717948717949	0.488524590163934	0.357723577235772	0.870047543581617	0.116207951070336	0.0542264752791069	0.0507936507936508	0.955271565495208	0.950078003120125	0.053125	0.907166123778502	0.239669421487603	0.213395638629283	0.39171974522293	0.943238731218698	0.0476947535771065	0.0477707006369427	0.0505709624796085	0.129186602870813	0.640901771336554	0.0554649265905383	0.582792207792208	0.247172859450727	0.946031746031746	0.938906752411576	0.118210862619808	0.2	0.647909967845659	0.05320813771518	0.821484992101106	0.878836833602585	0.0743670886075949	0.932389937106918	0	0.0576923076923077
417	0	0	0	0	0	0	0	0	0.129082426127527	0	0.0490506329113924	1	0	0	0	0.489291598023064	0.594108019639935	0	0	0	0	0	0	0	0.0620031796502385	0	0	0.559375	0	0	0	0	0	0.28525641025641	0	0	0.722044728434505	0	0	0	0	0	0	0.124031007751938	0.0552922590837283	0	0	1	0
418	1	1	1	0.864906832298137	0.927884615384615	1	0.799058084772371	1	0	0.0185471406491499	0	0	1	0	0	0	0	0.157566302652106	0.934749620637329	1	1	0.087719298245614	0	1	0.0743034055727554	0.815409309791332	0.831029185867896	0	0	1	1	1	0.923197492163009	0	1	0.483091787439614	0	0	0	0.933649289099526	0.848818897637795	0.294117647058824	1	0	0	0.972222222222222	0.00940438871473354	0	1
419	0	0	0	0	0	0	0	0	0.135220125786164	0	0.0536277602523659	1	0	0	0	0.510236220472441	0.628617363344051	0	0	0	0	0	0	0	0.0578125	0	0	0.606531881804043	0	0	0	0	0	0.288401253918495	0	0	0.7424	0	0	0	0	0	0	0.123052959501558	0.0571870170015456	0	0	1	0
420	0	0	0	0	0	0	0	0	0.124018838304553	0	0.04	1	0	0	0	0.491883116883117	0.571900826446281	0	0	0	0	0	0	0	0.0667726550079491	0	0	0.536163522012579	0	0	0	0	0	0.270833333333333	0	0	0.708064516129032	0	0	0	0	0	0	0.114599686028257	0.0618066561014263	0	0	1	0
421	1	1	1	0.867313915857605	0.920195439739414	1	0.792822185970636	1	0	0.0238095238095238	0	0	1	0	0	0	0	0.162379421221865	0.921630094043887	1	1	0.0967741935483871	0	1	0.0732899022801303	0.807248764415156	0.838915470494418	0	0	1	1	1	0.926470588235294	0	1	0.459770114942529	0	0	0	0.920195439739414	0.853225806451613	0.303921568627451	1	0	0	0.9712	0.0127186009538951	0	1
422	0.941455696202532	0.944776119402985	0.937689969604863	0.82225656877898	0.990668740279938	0.94408945686901	0.879019908116386	0.933834586466165	0.00924499229583975	0.0792227204783259	0.00771604938271605	0	0.941628264208909	0.0580152671755725	0.062015503875969	0	0	0.226502311248074	0.985141158989599	0.941628264208909	0.943939393939394	0.157320872274143	0.0596330275229358	0.947129909365559	0.133748055987558	0.894488188976378	0.785822021116139	0	0.0589171974522293	0.948012232415902	0.938366718027735	0.937694704049844	0.870917573872473	0	0.942724458204334	0.531152647975078	0	0.0507692307692308	0.0535433070866142	0.992248062015504	0.810318664643399	0.359877488514548	0.946727549467275	0.00764525993883792	0.0605143721633888	0.916666666666667	0.0648567119155355	0	0.944099378881988
423	1	1	1	0.8712715855573	0.917981072555205	1	0.802816901408451	1	0	0.0230769230769231	0	0	1	0	0	0	0	0.169544740973312	0.925531914893617	1	1	0.106518282988871	0	1	0.0791139240506329	0.819776714513557	0.851226993865031	0	0	1	1	1	0.928682170542636	0	1	0.468253968253968	0	0	0	0.925	0.865325077399381	0.301109350237718	1	0	0	0.970633693972179	0.0139751552795031	0	1
424	0	0	0	0.00483091787439614	0	0	0.00644122383252818	0	0.273865414710485	0.121725731895223	0.182552504038772	0.864906832298137	0	0.118210862619808	0.111821086261981	0.612012987012987	0.643435980551053	0.10989010989011	0	0	0	0.110929853181077	0.122448979591837	0	0.2	0.0016025641025641	0.00622083981337481	0.644338118022329	0.123355263157895	0	0	0	0	0.365231259968102	0	0.123397435897436	0.798387096774194	0.126365054602184	0.12779552715655	0	0.0046875	0.00643086816720257	0	0.264150943396226	0.184126984126984	0	0.1046875	0.872093023255814	0
425	0.998392282958199	0.998470948012232	0.998449612403101	0.875394321766562	0.92822966507177	0.998384491114701	0.8171875	1	0	0.0276073619631902	0	0	0.998410174880763	0.00155038759689922	0.00157728706624606	0	0	0.18025078369906	0.926717557251908	0.998449612403101	1	0.0992125984251968	0.0015527950310559	1	0.0768025078369906	0.822683706070288	0.842835130970724	0	0.0016025641025641	0.998452012383901	1	0.998420221169036	0.921996879875195	0	1	0.460567823343849	0	0	0	0.929577464788732	0.856259659969088	0.305295950155763	1	0	0.0015552099533437	0.975308641975309	0.0154798761609907	0	0.998454404945904
426	0.513201320132013	0.512038523274478	0.505654281098546	0.639802631578947	0.577181208053691	0.514285714285714	0.706754530477759	0.525121555915721	0.37785016286645	0.491338582677165	0.439542483660131	0	0.52	0.471169686985173	0.477611940298507	0.312605042016807	0.0619765494137353	0.507364975450082	0.574803149606299	0.531045751633987	0.511326860841424	0.5810147299509	0.486486486486487	0.532905296950241	0.52436974789916	0.685337726523888	0.667726550079491	0.0830618892508143	0.488294314381271	0.513687600644122	0.523125996810207	0.519933554817276	0.564860426929392	0.194398682042834	0.518211920529801	0.968646864686469	0.0873949579831933	0.48792270531401	0.473515248796148	0.589785831960461	0.657556270096463	0.200331125827815	0.519230769230769	0.37741935483871	0.426966292134831	0.526315789473684	0.473083197389886	0	0.516501650165016
427	0.8712715855573	0.872146118721461	0.867692307692308	0.87906976744186	0.93968253968254	0.867954911433172	0.942277691107644	0.869831546707504	0.00769230769230769	0.158445440956652	0.0777604976671851	0	0.869634340222575	0.143297380585516	0.130769230769231	0	0	0.300623052959502	0.930930930930931	0.872274143302181	0.868624420401855	0.230650154798762	0.131498470948012	0.869369369369369	0.139968895800933	0.958466453674121	0.862537764350453	0	0.133012820512821	0.880184331797235	0.868181818181818	0.8640625	0.933744221879815	0	0.854460093896714	0.594339622641509	0	0.130970724191063	0.125386996904025	0.935384615384615	0.871212121212121	0.436055469953775	0.880484114977307	0.0120481927710843	0.0691244239631336	0.891271056661562	0.135384615384615	0	0.875583203732504
428	0.930340557275542	0.92814371257485	0.925644916540212	0.796324655436447	1	0.937597503900156	0.874425727411945	0.922610015174507	0.0104321907600596	0.094311377245509	0.0106870229007634	0	0.927692307692308	0.0677710843373494	0.0723076923076923	0	0	0.257575757575758	0.992570579494799	0.931297709923664	0.933333333333333	0.173643410852713	0.0749625187406297	0.936842105263158	0.153030303030303	0.889230769230769	0.781575037147103	0	0.0736677115987461	0.939814814814815	0.929878048780488	0.923076923076923	0.852187028657617	0	0.93140243902439	0.527863777089783	0	0.060790273556231	0.0626911314984709	1	0.8	0.387291981845688	0.935338345864662	0.0105263157894737	0.0723981900452489	0.903903903903904	0.0742424242424242	0	0.935975609756098
429	0	0	0	0	0	0	0	0	0.1328	0	0.0528846153846154	1	0	0	0	0.5	0.610197368421053	0	0	0	0	0	0	0	0.0575079872204473	0	0	0.565705128205128	0	0	0	0	0	0.286871961102107	0	0	0.747540983606557	0	0	0	0	0	0	0.121405750798722	0.0559105431309904	0	0	1	0
430	0.998349834983498	0.996899224806202	0.9984	0.875404530744337	0.920065252854812	0.998347107438017	0.808306709265176	0.998415213946117	0.00156985871271586	0.0221169036334913	0.00161290322580645	0	0.996774193548387	0.00156494522691706	0.00318979266347687	0	0	0.176282051282051	0.925925925925926	0.996784565916399	0.998407643312102	0.0943089430894309	0.00313479623824451	0.996870109546166	0.0777777777777778	0.821717990275527	0.850079744816587	0	0.00332225913621262	0.996784565916399	0.998415213946117	0.996789727126806	0.920840064620355	0	0.996763754045307	0.450726978998384	0	0.00317460317460317	0.0016025641025641	0.919614147909968	0.859872611464968	0.313504823151125	0.996820349761526	0	0	0.974921630094044	0.0127186009538951	0	0.996820349761526
431	0	0	0	0	0	0	0	0	0.231124807395994	0.0681818181818182	0.126934984520124	0.918918918918919	0	0.0756172839506173	0.0705329153605016	0.573248407643312	0.676190476190476	0.0683229813664596	0	0	0	0.0689655172413793	0.0718654434250764	0	0.150621118012422	0	0	0.646604938271605	0.0769230769230769	0	0	0	0	0.366352201257862	0	0.0726698262243286	0.807631160572337	0.0766871165644172	0.0820433436532508	0	0	0.0015600624024961	0	0.214067278287462	0.147692307692308	0	0.0531914893617021	0.91866028708134	0
432	1	1	1	0.877708978328173	0.936923076923077	1	0.818461538461538	1	0	0.0225225225225225	0	0	1	0	0	0	0	0.169014084507042	0.938897168405365	1	1	0.0982839313572543	0	1	0.0737327188940092	0.836507936507937	0.839285714285714	0	0	1	1	1	0.923430321592649	0	1	0.46583850931677	0	0	0	0.935285053929122	0.864329268292683	0.315870570107858	1	0	0	0.973886328725038	0.0138888888888889	0	1
433	0.938967136150235	0.93161094224924	0.933744221879815	0.934681181959565	0.868012422360248	0.935794542536116	0.86687306501548	0.932721712538226	0	0.0944527736131934	0.0724409448818898	0	0.934477379095164	0.0683890577507599	0.0602782071097372	0	0	0.23374613003096	0.871491875923191	0.935483870967742	0.924731182795699	0.161741835147745	0.0648567119155355	0.93030303030303	0.0787037037037037	0.885400313971743	0.907012195121951	0	0.0638977635782748	0.936923076923077	0.931297709923664	0.931570762052877	1	0	0.921507064364207	0.531152647975078	0	0.0691244239631336	0.0670826833073323	0.865116279069767	0.919876733436055	0.356807511737089	0.934150076569678	0.00611620795107034	0.0045662100456621	0.947611710323575	0.0804248861911988	0	0.93730407523511
434	1	1	1	0.868954758190328	0.925349922239502	1	0.797488226059655	1	0	0.0229007633587786	0	0	1	0	0	0	0	0.165094339622642	0.92503748125937	1	1	0.0900621118012422	0	1	0.0676923076923077	0.817610062893082	0.841704718417047	0	0	1	1	1	0.925696594427245	0	1	0.4609375	0	0	0	0.919876733436055	0.856920684292379	0.303405572755418	1	0	0	0.973846153846154	0.0122137404580153	0	1
435	0.998381877022654	0.998449612403101	1	0.867088607594937	0.92891760904685	1	0.8060413354531	0.998417721518987	0	0.0294117647058824	0	0	0.998384491114701	0	0.00156739811912226	0	0	0.182250396196513	0.934650455927052	0.998425196850394	0.998405103668262	0.0990415335463259	0.0015625	0.998461538461539	0.0825242718446602	0.820224719101124	0.839813374805599	0	0.00164203612479475	0.998439937597504	1	0.998410174880763	0.927444794952681	0	0.998394863563403	0.478537360890302	0	0.00156739811912226	0.00159235668789809	0.930645161290323	0.8484375	0.285251215559157	0.998459167950693	0	0	0.979750778816199	0.015552099533437	0	0.998422712933754
436	0.977917981072555	0.986238532110092	0.981566820276498	0.892802450229709	0.901253918495298	0.980769230769231	0.820121951219512	0.981538461538462	0	0.0422322775263952	0.0202492211838006	0	0.979591836734694	0.0186046511627907	0.0186335403726708	0	0	0.181114551083591	0.918518518518519	0.981651376146789	0.978494623655914	0.116459627329193	0.0168970814132104	0.980213089802131	0.0775193798449612	0.841940532081377	0.858433734939759	0	0.0189274447949527	0.986089644513138	0.980030721966206	0.977987421383648	0.951070336391437	0	0.974683544303797	0.492138364779874	0	0.021671826625387	0.0198776758409786	0.904173106646059	0.878504672897196	0.315301391035549	0.97869101978691	0.00307219662058372	0.00306748466257669	1	0.0290076335877863	0	0.979813664596273
437	1	1	1	0.873817034700315	0.92368839427663	1	0.802795031055901	1	0	0.0257186081694402	0	0	1	0	0	0	0	0.163522012578616	0.927051671732523	1	1	0.0949367088607595	0	1	0.072463768115942	0.8272	0.842342342342342	0	0	1	1	1	0.933333333333333	0	1	0.4672	0	0	0	0.922712933753943	0.856923076923077	0.296998420221169	1	0	0	0.97542242703533	0.013953488372093	0	1
438	1	1	1	0.876971608832808	0.920255183413078	1	0.804075235109718	1	0	0.0214067278287462	0	0	1	0	0	0	0	0.165094339622642	0.925076452599388	1	1	0.095389507154213	0	1	0.0732484076433121	0.8256735340729	0.839258114374034	0	0	1	1	1	0.929577464788732	0	1	0.458730158730159	0	0	0	0.920255183413078	0.859621451104101	0.303317535545024	1	0	0	0.981424148606811	0.0124610591900312	0	1
439	1	1	1	0.872894333843798	0.926605504587156	1	0.803625377643505	1	0	0.0177514792899408	0	0	1	0	0	0	0	0.16969696969697	0.931649331352155	1	1	0.0998439937597504	0	1	0.0790697674418605	0.826625386996904	0.850453172205438	0	0	1	1	1	0.931714719271624	0	1	0.478740157480315	0	0	0	0.930875576036866	0.860816944024206	0.298325722983257	1	0	0	0.972972972972973	0.00896860986547085	0	1
440	1	1	1	0.8671875	0.916932907348243	1	0.790880503144654	1	0	0.0200308166409861	0	0	1	0	0	0	0	0.178683385579937	0.920852359208524	1	1	0.1024	0	1	0.0832025117739403	0.814465408805031	0.843558282208589	0	0	1	1	1	0.929467084639498	0	1	0.458267716535433	0	0	0	0.915470494417863	0.858267716535433	0.300476947535771	1	0	0	0.970769230769231	0.00933125972006221	0	1
441	1	1	1	0.867781155015198	0.927469135802469	1	0.802130898021309	1	0	0.0208643815201192	0	0	1	0	0	0	0	0.166666666666667	0.93026706231454	1	1	0.0928462709284627	0	1	0.0696594427244582	0.822085889570552	0.842962962962963	0	0	1	1	1	0.93202416918429	0	1	0.464447806354009	0	0	0	0.926315789473684	0.854103343465046	0.310291858678955	1	0	0	0.976083707025411	0.0119402985074627	0	1
442	0.995363214837713	0.99702380952381	0.995488721804511	0.869300911854103	0.933125972006221	0.9953125	0.811638591117917	0.996937212863706	0.00150829562594268	0.0240963855421687	0.00153609831029186	0	0.995334370139969	0.00459418070444104	0.00462962962962963	0	0	0.181538461538462	0.932735426008969	0.995391705069124	1	0.106317411402157	0.00452488687782805	0.998502994011976	0.0852713178294574	0.828885400313972	0.843373493975904	0	0.00315955766192733	0.99537750385208	0.998498498498498	0.996927803379416	0.927692307692308	0	0.996850393700787	0.46583850931677	0	0.00303951367781155	0.00306748466257669	0.929339477726575	0.863013698630137	0.306278713629403	0.996969696969697	0.00151745068285281	0.00453857791225416	0.97428139183056	0.0167427701674277	0	0.996913580246914
443	0.935126582278481	0.937212863705972	0.931142410015649	0.938095238095238	0.858505564387917	0.93517017828201	0.871875	0.933962264150943	0	0.0898021308980213	0.0724409448818898	0	0.928115015974441	0.0680379746835443	0.0636942675159236	0	0	0.239370078740157	0.872340425531915	0.9375	0.923197492163009	0.170579029733959	0.0679012345679012	0.931297709923664	0.0901898734177215	0.888178913738019	0.912307692307692	0	0.0666666666666667	0.934681181959565	0.931464174454829	0.929936305732484	1	0	0.92332268370607	0.540284360189573	0	0.0690737833594976	0.0644654088050314	0.865834633385335	0.9234375	0.356807511737089	0.935185185185185	0.0062015503875969	0.00312989045383412	0.948837209302326	0.0807453416149068	0	0.934065934065934
444	0	0	0	0.0583596214511041	0	0	0.0590111642743222	0	0.981042654028436	0.821981424148607	0.918918918918919	0.140625	0	0.850393700787402	0.854604200323102	0.636510500807754	0.543973941368078	0.68503937007874	0	0	0	0.755980861244019	0.8484375	0	0.832802547770701	0.0429936305732484	0.080370942812983	0.571879936808847	0.853896103896104	0	0	0	0.00637958532695375	0.839805825242718	0	0.388709677419355	0.440129449838188	0.855784469096672	0.852614896988906	0	0.0764331210191083	0.553090332805071	0	0.984326018808777	0.913928012519562	0.00311526479750779	0.844339622641509	0.14827018121911	0
445	0.0915032679738562	0.0830721003134796	0.0943396226415094	0.213008130081301	0.16025641025641	0.0824915824915825	0.274636510500808	0.0922098569157393	0.773524720893142	0.91640866873065	0.868589743589744	0	0.0987261146496815	0.906200317965024	0.912052117263844	0.470588235294118	0.338815789473684	0.920127795527157	0.1578125	0.0985691573926868	0.0806962025316456	1	0.91283676703645	0.0984126984126984	0.913183279742765	0.269789983844911	0.244897959183673	0.37620578778135	0.905383360522023	0.0867507886435331	0.0939490445859873	0.0888529886914378	0.156299840510367	0.6192	0.0941558441558442	0.588709677419355	0.245499181669394	0.906349206349206	0.905537459283388	0.163492063492063	0.238853503184713	0.628019323671498	0.0920634920634921	0.783359497645212	0.844197138314785	0.1109375	0.924764890282132	0	0.0947867298578199
446	1	1	1	0.859621451104101	0.92259083728278	1	0.791469194312796	1	0	0.0214395099540582	0	0	1	0	0	0	0	0.1796875	0.92412746585736	1	1	0.0971337579617834	0	1	0.078525641025641	0.808752025931929	0.837461300309598	0	0	1	1	1	0.930015552099533	0	1	0.4625	0	0	0	0.920508744038156	0.850393700787402	0.304278922345483	1	0	0	0.975232198142415	0.0123839009287926	0	1
447	0	0	0	0	0	0	0	0	0.122065727699531	0	0.0496	1	0	0	0	0.487765089722675	0.60129659643436	0	0	0	0	0	0	0	0.0531400966183575	0	0	0.565079365079365	0	0	0	0	0	0.287301587301587	0	0	0.715909090909091	0	0	0	0	0	0	0.109546165884194	0.0410094637223975	0	0	1	0
448	0	0	0	0	0	0	0	0	0.146774193548387	0	0.0574162679425837	1	0	0	0	0.500813008130081	0.6110183639399	0	0	0	0	0	0	0	0.0660225442834139	0	0	0.566993464052288	0	0	0	0	0	0.301458670988655	0	0	0.726384364820847	0	0	0	0	0	0	0.134281200631912	0.0566929133858268	0	0	1	0
449	0.824414715719064	0.836248012718601	0.831230283911672	0.895253682487725	0.900326797385621	0.836092715231788	0.961102106969206	0.835725677830941	0.0465489566613162	0.196567862714509	0.117455138662316	0	0.835218093699515	0.168	0.162939297124601	0.00162074554294976	0.00500834724540901	0.333333333333333	0.902927580893683	0.828990228013029	0.820634920634921	0.251207729468599	0.177952755905512	0.841017488076312	0.198373983739837	0.988599348534202	0.888712241653418	0.0062992125984252	0.172529313232831	0.842857142857143	0.837060702875399	0.828478964401295	0.890302066772655	0.0048780487804878	0.828150572831424	0.654781199351702	0	0.157142857142857	0.151515151515152	0.901929260450161	0.899022801302932	0.465378421900161	0.84	0.0507131537242472	0.101910828025478	0.856240126382307	0.171749598715891	0	0.838658146964856
450	0	0	0	0.129133858267717	0.0748407643312102	0	0.190174326465927	0	0.862284820031299	0.975155279503106	0.943910256410256	0	0	1	1	0.5	0.411184210526316	0.821875	0.0734632683658171	0	0	0.893081761006289	1	0	0.850157728706625	0.174959871589085	0.151840490797546	0.436220472440945	1	0	0	0	0.0652866242038217	0.7136	0	0.515151515151515	0.282009724473258	1	1	0.073208722741433	0.142405063291139	0.720379146919431	0	0.867378048780488	0.942546583850932	0.0234741784037559	0.987596899224806	0	0
451	1	1	1	0.879936808846761	0.923076923076923	1	0.808936825885978	1	0	0.0229357798165138	0	0	1	0	0	0	0	0.161904761904762	0.923547400611621	1	1	0.0951612903225806	0	1	0.0708661417322835	0.835463258785943	0.850539291217257	0	0	1	1	1	0.935331230283912	0	1	0.474015748031496	0	0	0	0.922712933753943	0.869701726844584	0.309262166405024	1	0	0	0.975308641975309	0.0139751552795031	0	1
452	0	0	0	0	0	0	0	0	0.130769230769231	0	0.043613707165109	1	0	0	0	0.495192307692308	0.595505617977528	0	0	0	0	0	0	0	0.0678233438485804	0	0	0.569620253164557	0	0	0	0	0	0.304416403785489	0	0	0.709320695102686	0	0	0	0	0	0	0.126139817629179	0.0558139534883721	0	0	1	0
453	0	0	0	0	0	0	0	0	0.149842271293375	0	0.0600315955766193	1	0	0	0	0.4928	0.59967585089141	0	0	0	0	0	0	0	0.0667726550079491	0	0	0.561904761904762	0	0	0	0	0	0.296062992125984	0	0	0.729064039408867	0	0	0	0	0	0	0.137557959814529	0.0605590062111801	0	0	1	0
454	1	1	1	0.870109546165884	0.922834645669291	1	0.803459119496855	1	0	0.0200617283950617	0	0	1	0	0	0	0	0.161189358372457	0.924698795180723	1	1	0.0981012658227848	0	1	0.0726429675425039	0.819776714513557	0.840978593272171	0	0	1	1	1	0.927692307692308	0	1	0.4704	0	0	0	0.926332288401254	0.856702619414484	0.287519747235387	1	0	0	0.975	0.0155038759689922	0	1
455	0.995161290322581	0.996835443037975	0.993579454253612	0.8736	0.925806451612903	0.993453355155483	0.8048	0.995253164556962	0.00159744408945687	0.0282131661442006	0.00160771704180064	0	0.993548387096774	0.00626959247648903	0.00482315112540193	0	0	0.178343949044586	0.917829457364341	0.993569131832797	0.998412698412698	0.107843137254902	0.00634920634920635	0.996815286624204	0.086038961038961	0.819063004846527	0.850863422291994	0	0.00500834724540901	0.993660855784469	0.996879875195008	0.99512987012987	0.922098569157393	0	0.995090016366612	0.462903225806452	0	0.0048	0.00485436893203883	0.919484702093398	0.866559485530547	0.305863708399366	0.995222929936306	0.0015600624024961	0.00645161290322581	0.9671875	0.0221169036334913	0	0.995238095238095
456	0	0	0	0	0	0	0	0	0.143076923076923	0	0.0530421216848674	1	0	0	0	0.5	0.59904912836767	0	0	0	0	0	0	0	0.0666666666666667	0	0	0.558778625954198	0	0	0	0	0	0.299065420560748	0	0	0.728125	0	0	0	0	0	0	0.12937595129376	0.0583717357910906	0	0	1	0
457	0.773828756058158	0.7984375	0.790625	0.848387096774194	0.71496062992126	0.78	0.771790808240888	0.8	0.191455696202532	0.186915887850467	0.203821656050955	0	0.78743961352657	0.211690363349131	0.206572769953052	0.134868421052632	0.0113821138211382	0.195583596214511	0.726153846153846	0.7856	0.791469194312796	0.269789983844911	0.200315457413249	0.792307692307692	0.282051282051282	0.759289176090469	0.849056603773585	0.0220820189274448	0.210440456769984	0.7981220657277	0.788309636650869	0.785829307568438	0.766192733017378	0.0353130016051364	0.7856	0.667197452229299	0.00969305331179321	0.225505443234837	0.204761904761905	0.722222222222222	0.852201257861635	0.278135048231511	0.8	0.19435736677116	0.187306501547988	0.808544303797468	0.177570093457944	0	0.779365079365079
458	0	0	0	0	0	0	0	0	0.145038167938931	0	0.0577223088923557	1	0	0	0	0.488151658767773	0.588235294117647	0	0	0	0	0	0	0	0.0653188180404355	0	0	0.564142194744977	0	0	0	0	0	0.303459119496855	0	0	0.716300940438871	0	0	0	0	0	0	0.138674884437596	0.0612557427258806	0	0	1	0
459	0	0	0	0.125596184419714	0.0833333333333333	0	0.197160883280757	0	0.854460093896714	0.978625954198473	0.945773524720893	0.00154320987654321	0	1	0.998420221169036	0.519354838709677	0.389802631578947	0.835703001579779	0.0754147812971342	0	0	0.909810126582278	0.998442367601246	0	0.864566929133858	0.180511182108626	0.153488372093023	0.429022082018927	0.998371335504886	0	0	0	0.0647709320695103	0.700475435816165	0	0.55	0.264240506329114	0.998417721518987	0.998397435897436	0.0822784810126582	0.137345679012346	0.681962025316456	0	0.87175572519084	0.945736434108527	0.025	0.986111111111111	0.00162074554294976	0
460	0.918269230769231	0.91875	0.915254237288136	0.777602523659306	0.998427672955975	0.92520325203252	0.871473354231975	0.918836140888208	0.0110759493670886	0.106707317073171	0.0109375	0	0.916932907348243	0.0834645669291339	0.0863422291993721	0	0	0.249216300940439	0.992260061919505	0.919254658385093	0.921875	0.169572107765452	0.0842433697347894	0.923076923076923	0.153238546603476	0.883870967741936	0.76875	0	0.0880913539967374	0.928909952606635	0.919254658385093	0.914556962025316	0.8390625	0	0.918495297805643	0.539556962025316	0	0.0740157480314961	0.0764331210191083	1	0.781789638932496	0.377388535031847	0.926332288401254	0.0107858243451464	0.0811232449297972	0.896124031007752	0.0872274143302181	0	0.921383647798742
461	0	0	0	0.129230769230769	0.00771604938271605	0	0.13302752293578	0	0.929429429429429	0.910179640718563	1	0.0537313432835821	0	0.942684766214178	0.940184049079755	0.572327044025157	0.460093896713615	0.760242792109256	0.00594353640416048	0	0	0.838461538461538	0.938253012048193	0	0.795384615384615	0.1125	0.14741641337386	0.508396946564886	0.936908517350158	0	0	0	0.0664652567975831	0.758998435054773	0	0.468797564687976	0.357927786499215	0.94578313253012	0.938744257274119	0.00613496932515337	0.143721633888048	0.629230769230769	0	0.936011904761905	0.885369532428356	0.0210526315789474	0.931034482758621	0.0554675118858954	0
462	1	1	1	0.871589085072231	0.920065252854812	1	0.800963081861958	1	0	0.0286624203821656	0	0	1	0	0	0	0	0.175523349436393	0.921752738654147	1	1	0.104838709677419	0	1	0.0796747967479675	0.814876033057851	0.841772151898734	0	0	1	1	1	0.925515055467512	0	1	0.482926829268293	0	0	0	0.921951219512195	0.858995137763371	0.286871961102107	1	0	0	0.976114649681529	0.0177133655394525	0	1
463	0.392464678178964	0.374617737003058	0.402476780185758	0.471608832807571	0.470219435736677	0.393203883495146	0.536434108527132	0.384969325153374	0.462365591397849	0.630534351145038	0.558641975308642	0	0.388976377952756	0.623639191290824	0.6140625	0.168	0.28343949044586	0.776377952755905	0.467862481315396	0.377329192546584	0.383647798742138	0.70253164556962	0.628086419753086	0.396341463414634	0.611635220125786	0.552099533437014	0.505376344086022	0.303405572755418	0.596214511041009	0.400621118012422	0.388973966309342	0.374608150470219	0.464285714285714	0.422047244094488	0.390282131661442	0.285488958990536	0.150554675118859	0.604724409448819	0.601895734597156	0.457627118644068	0.503828483920367	0.9203125	0.401225114854518	0.472644376899696	0.539412673879444	0.424886191198786	0.633996937212864	0	0.398473282442748
464	0.977777777777778	0.983358547655068	0.983154670750383	0.899536321483771	0.894654088050314	0.980707395498392	0.828438948995363	0.976923076923077	0	0.0427480916030534	0.0218068535825545	0	0.976228209191759	0.0217729393468118	0.021978021978022	0	0	0.193798449612403	0.908682634730539	0.979907264296754	0.975308641975309	0.115264797507788	0.0182648401826484	0.978527607361963	0.0809968847352025	0.836477987421384	0.868702290076336	0	0.0222929936305732	0.984591679506934	0.978361669242658	0.979938271604938	0.960426179604262	0	0.973312401883831	0.4890625	0	0.0230061349693252	0.0216049382716049	0.892141756548536	0.883435582822086	0.315707620528771	0.978428351309707	0.00152671755725191	0.00153609831029186	1	0.0321592649310873	0	0.980213089802131
465	0.00317965023847377	0.00308641975308642	0.0031104199066874	0.135802469135802	0.0816326530612245	0.00320512820512821	0.211009174311927	0.0031201248049922	0.848062015503876	0.972350230414747	0.945820433436533	0	0.0016	0.996908809891808	1	0.515447154471545	0.371980676328502	0.833592534992224	0.0779610194902549	0.00312989045383412	0.0031055900621118	0.905063291139241	0.998466257668712	0.00308641975308642	0.857142857142857	0.184126984126984	0.166666666666667	0.41820987654321	0.998389694041868	0.00308641975308642	0.0015600624024961	0.0016	0.0765696784073507	0.694620253164557	0.00315457413249211	0.544025157232704	0.273449920508744	0.998454404945904	0.996789727126806	0.0765625	0.149068322981366	0.685358255451713	0.00306748466257669	0.863987635239567	0.933846153846154	0.0261941448382126	0.982945736434109	0	0.00310077519379845
466	0.922345483359746	0.922480620155039	0.92093023255814	0.791277258566978	0.998415213946117	0.926948051948052	0.874613003095975	0.921011058451817	0.0093167701863354	0.100303951367781	0.00786163522012579	0	0.923566878980892	0.0765625	0.0760697305863708	0	0	0.25193199381762	0.992343032159265	0.921052631578947	0.930232558139535	0.165615141955836	0.0784615384615385	0.929110105580694	0.151799687010955	0.89297124600639	0.786259541984733	0	0.0801282051282051	0.934250764525994	0.927131782945736	0.915227629513344	0.847352024922118	0	0.926100628930818	0.544740973312402	0	0.0685358255451713	0.0745341614906832	1	0.802180685358255	0.380503144654088	0.931993817619784	0.00928792569659443	0.0793157076205288	0.904836193447738	0.0791476407914764	0	0.925925925925926
467	0	0	0	0.14170692431562	0.0710823909531502	0	0.209415584415584	0	0.860615883306321	0.976228209191759	0.947281713344316	0	0	1	1	0.509121061359867	0.390163934426229	0.822294022617124	0.0699844479004666	0	0	0.900163666121113	1	0	0.856209150326797	0.179571663920923	0.158227848101266	0.420967741935484	1	0	0	0	0.0684039087947883	0.695364238410596	0	0.547107438016529	0.272727272727273	1	1	0.0750798722044728	0.145161290322581	0.689430894308943	0	0.870607028753994	0.941747572815534	0.0191693290734824	0.984025559105431	0	0
468	0.802250803858521	0.809006211180124	0.799684542586751	0.894409937888199	0.883464566929134	0.808752025931929	0.965408805031447	0.807987711213518	0.0746500777604977	0.201219512195122	0.130434782608696	0	0.810126582278481	0.196594427244582	0.190174326465927	0.0159744408945687	0	0.338028169014085	0.876146788990826	0.803100775193798	0.801857585139319	0.302215189873418	0.18960244648318	0.822458270106222	0.24294670846395	0.95125786163522	0.872503840245776	0.00313479623824451	0.201907790143084	0.810264385692068	0.807098765432099	0.804724409448819	0.821981424148607	0.00961538461538462	0.8109375	0.65615141955836	0.00158982511923688	0.176744186046512	0.187106918238994	0.882445141065831	0.881064162754304	0.421800947867299	0.822530864197531	0.0838509316770186	0.14525993883792	0.788343558282209	0.203076923076923	0	0.815748031496063
469	1	1	1	0.868131868131868	0.930817610062893	1	0.807210031347962	1	0	0.0228658536585366	0	0	1	0	0	0	0	0.17515923566879	0.930513595166163	1	1	0.0940988835725678	0	1	0.0722135007849294	0.821543408360129	0.838006230529595	0	0	1	1	1	0.931142410015649	0	1	0.467084639498433	0	0	0	0.92755905511811	0.858024691358025	0.306122448979592	1	0	0	0.9734375	0.014018691588785	0	1
470	0.995215311004785	0.996923076923077	0.995384615384615	0.861586314152411	0.919811320754717	0.995169082125604	0.785031847133758	0.996894409937888	0.00154320987654321	0.0258751902587519	0.0015625	0	0.995290423861852	0.0046801872074883	0.004739336492891	0	0	0.163009404388715	0.917933130699088	0.995334370139969	1	0.0953125	0.00461538461538462	0.998473282442748	0.0757097791798107	0.799682034976153	0.82542113323124	0	0.00318471337579618	0.99537037037037	0.998470948012232	0.996865203761755	0.919129082426128	0	0.996820349761526	0.453396524486572	0	0.0031104199066874	0.00313971742543171	0.913928012519562	0.848341232227488	0.295031055900621	0.996879875195008	0.00153139356814701	0.00460829493087558	0.970769230769231	0.0170278637770898	0	0.996889580093313
471	0	0	0	0.121495327102804	0.0793157076205288	0	0.195718654434251	0	0.859969558599696	0.97112462006079	0.940532081377152	0.00152905198776758	0	0.998442367601246	0.9984375	0.515822784810127	0.415605095541401	0.826893353941267	0.0696969696969697	0	0	0.90527950310559	0.998452012383901	0	0.863354037267081	0.177672955974843	0.1578125	0.447737909516381	1	0	0	0	0.0696594427244582	0.703001579778831	0	0.5234375	0.294212218649518	0.998435054773083	1	0.077639751552795	0.135802469135802	0.701095461658842	0	0.866868381240545	0.943251533742331	0.0229007633587786	0.983076923076923	0.00164473684210526	0
472	0.0318471337579618	0.0290964777947933	0.0323076923076923	0.15689381933439	0.100478468899522	0.0353697749196141	0.221003134796238	0.0330188679245283	0.819314641744548	0.989130434782609	0.920634920634921	0	0.0318979266347687	0.964506172839506	0.969404186795491	0.466346153846154	0.39776357827476	0.856259659969088	0.103500761035008	0.0344287949921753	0.0252365930599369	0.915335463258786	0.972350230414747	0.0368098159509202	0.816164817749604	0.199044585987261	0.190108191653787	0.422664624808576	0.970967741935484	0.0314465408805031	0.031055900621118	0.028169014084507	0.107142857142857	0.671949286846276	0.0363924050632911	0.486356340288925	0.279620853080569	0.96583850931677	0.96875	0.104430379746835	0.174454828660436	0.729857819905213	0.029320987654321	0.836448598130841	0.901538461538462	0.0587326120556414	0.978593272171254	0	0.0267716535433071
473	0.00324675324675325	0.0031201248049922	0.00323101777059774	0.14003294892916	0.0752864157119476	0.00333889816360601	0.197092084006462	0.00317965023847377	0.859424920127795	0.969936708860759	0.947030497592295	0	0.00165016501650165	0.996815286624204	1	0.50990099009901	0.386885245901639	0.809836065573771	0.0671875	0.00319488817891374	0.00317965023847377	0.894308943089431	0.998389694041868	0.00315955766192733	0.845024469820555	0.178913738019169	0.157392686804452	0.426307448494453	0.998327759197324	0.00319488817891374	0.00157977883096367	0.00162074554294976	0.073015873015873	0.707317073170732	0.0032520325203252	0.535303776683087	0.266447368421053	0.998415213946117	0.996747967479675	0.071656050955414	0.148325358851675	0.68370607028754	0.00315457413249211	0.869496855345912	0.93522906793049	0.0264385692068429	0.981102362204724	0	0.00318471337579618
474	1	1	1	0.865625	0.926216640502355	1	0.796208530805687	1	0	0.0167173252279635	0	0	1	0	0	0	0	0.164086687306502	0.930827067669173	1	1	0.101587301587302	0	1	0.07981220657277	0.821875	0.834609494640122	0	0	1	1	1	0.924148606811146	0	1	0.472527472527473	0	0	0	0.927786499215071	0.854263565891473	0.293103448275862	1	0	0	0.975460122699387	0.010752688172043	0	1
475	1	1	1	0.880597014925373	0.922314049586777	1	0.807817589576547	1	0	0.0222222222222222	0	0	1	0	0	0	0	0.160596026490066	0.927899686520376	1	1	0.100660066006601	0	1	0.0792079207920792	0.829752066115703	0.855987055016181	0	0	1	1	1	0.936378466557912	0	1	0.483660130718954	0	0	0	0.925081433224756	0.870550161812298	0.296173044925125	1	0	0	0.977124183006536	0.0126782884310618	0	1
476	1	1	1	0.883683360258481	0.928571428571429	1	0.814029363784666	1	0	0.0236593059936909	0	0	1	0	0	0	0	0.168576104746318	0.932692307692308	1	1	0.0981697171381032	0	1	0.0766721044045677	0.833333333333333	0.850722311396469	0	0	1	1	1	0.932038834951456	0	1	0.481907894736842	0	0	0	0.924342105263158	0.863563402889246	0.288273615635179	1	0	0	0.97741935483871	0.0127591706539075	0	1
477	1	1	1	0.872841444270016	0.922222222222222	1	0.804381846635368	1	0	0.0216383307573416	0	0	1	0	0	0	0	0.159754224270353	0.925076452599388	1	1	0.103011093502377	0	1	0.0752	0.822222222222222	0.846986089644513	0	0	1	1	1	0.930379746835443	0	1	0.469578783151326	0	0	0	0.91866028708134	0.861154446177847	0.301435406698565	1	0	0	0.976816074188563	0.0137404580152672	0	1
478	0.0576923076923077	0.0566615620214395	0.055379746835443	0.10410094637224	0.125	0.0570032573289902	0.17329093799682	0.0580847723704867	0.847826086956522	0.945454545454545	0.8944	0	0.0623003194888179	0.940157480314961	0.9472	0.480707395498392	0.390953150242326	0.802795031055901	0.125574272588055	0.060126582278481	0.0599369085173502	0.871224165341812	0.94478527607362	0.0558139534883721	0.830696202531646	0.160572337042925	0.130769230769231	0.417840375586854	0.942903752039152	0.059748427672956	0.0572755417956656	0.0584415584415584	0.031104199066874	0.691573926868045	0.0631911532385466	0.476947535771065	0.261637239165329	0.945226917057903	0.943573667711599	0.131455399061033	0.118483412322275	0.67192429022082	0.0533536585365854	0.856923076923077	0.925867507886435	0.0850077279752705	0.956723338485317	0	0.056782334384858
479	1	1	1	0.866251944012442	0.927899686520376	1	0.806853582554517	1	0	0.0239880059970015	0	0	1	0	0	0	0	0.167701863354037	0.934032983508246	1	1	0.100156494522692	0	1	0.0775193798449612	0.825471698113208	0.841704718417047	0	0	1	1	1	0.930662557781202	0	1	0.4671875	0	0	0	0.924499229583975	0.858015267175573	0.303738317757009	1	0	0	0.974320241691843	0.0137404580152672	0	1
480	0.9967585089141	0.998435054773083	0.995222929936306	0.871753246753247	0.934747145187602	0.995049504950495	0.815705128205128	0.995283018867924	0.00159235668789809	0.0297805642633229	0.00163934426229508	0	0.99505766062603	0.004739336492891	0.0032626427406199	0	0	0.172025723472669	0.933333333333333	0.995184590690209	0.998402555910543	0.112359550561798	0.00476190476190476	0.99685534591195	0.0776545166402536	0.839344262295082	0.8375	0	0.00329489291598023	0.995260663507109	0.996815286624204	0.996742671009772	0.928343949044586	0	0.99512987012987	0.48772504091653	0	0.00478468899521531	0.00480769230769231	0.931818181818182	0.856451612903226	0.2896	0.995207667731629	0.00157232704402516	0.00478468899521531	0.973143759873618	0.0222575516693164	0	0.996763754045307
481	0	0	0	0	0	0	0	0	0.144427001569859	0	0.0507131537242472	1	0	0	0	0.4992	0.593080724876441	0	0	0	0	0	0	0	0.0647709320695103	0	0	0.554140127388535	0	0	0	0	0	0.295886075949367	0	0	0.72508038585209	0	0	0	0	0	0	0.127329192546584	0.0568356374807988	0	0	1	0
482	0	0	0	0	0	0	0.00158227848101266	0	0.933229813664596	0.771341463414634	0.861244019138756	0.186335403726708	0	0.804173354735153	0.8060413354531	0.689822294022617	0.613376835236542	0.626771653543307	0	0	0	0.70125786163522	0.799072642967543	0	0.774091627172196	0	0.0154798761609907	0.647335423197492	0.78921568627451	0	0	0	0	0.906645569620253	0	0.328025477707006	0.491987179487179	0.817460317460317	0.811708860759494	0	0.0216383307573416	0.527070063694268	0	0.925696594427245	0.864823348694316	0	0.794071762870515	0.199675324675325	0
483	1	1	1	0.867313915857605	0.926350245499182	1	0.808612440191388	1	0	0.0297339593114241	0	0	1	0	0	0	0	0.169329073482428	0.9265625	1	1	0.102728731942215	0	1	0.0764331210191083	0.822185970636215	0.842356687898089	0	0	1	1	1	0.920967741935484	0	1	0.465909090909091	0	0	0	0.922824302134647	0.8672	0.303225806451613	1	0	0	0.974151857835218	0.0174050632911392	0	1
484	0.958532695374801	0.960244648318043	0.962848297213622	0.910377358490566	0.881889763779528	0.960975609756098	0.838304552590267	0.961059190031153	0.0370942812982998	0.0606980273141123	0.0457413249211356	0	0.962903225806452	0.0351145038167939	0.0391236306729265	0.00162074554294976	0	0.205007824726135	0.899236641221374	0.960815047021944	0.961240310077519	0.130841121495327	0.0413476263399694	0.966463414634146	0.107644305772231	0.869291338582677	0.879154078549849	0	0.0403225806451613	0.959501557632399	0.964831804281346	0.961119751166407	0.892857142857143	0	0.966346153846154	0.515625	0	0.0357142857142857	0.0284810126582278	0.889763779527559	0.886996904024768	0.325914149443561	0.964396284829721	0.0350076103500761	0.0325077399380805	0.944615384615385	0.0524691358024691	0	0.961119751166407
485	0	0	0	0.0592823712948518	0.0707547169811321	0	0.128834355828221	0	0.929429429429429	0.913303437967115	0.885448916408669	0.0649546827794562	0	0.9375	0.939968404423381	0.5792	0.464114832535885	0.7734375	0.0651851851851852	0	0	0.8375	0.940366972477064	0	0.919129082426128	0.113924050632911	0.0856269113149847	0.490769230769231	0.940157480314961	0	0	0	0.00458715596330275	0.778816199376947	0	0.464566929133858	0.342767295597484	0.929339477726575	0.937984496124031	0.0697674418604651	0.0843558282208589	0.641627543035994	0	0.941807044410414	1	0.00151515151515152	0.926380368098159	0.068362480127186	0
486	0	0	0	0.119047619047619	0.0663430420711974	0	0.181533646322379	0	0.858490566037736	0.973846153846154	0.942583732057416	0.00770416024653313	0	0.993759750390016	0.992076069730586	0.5	0.429032258064516	0.822327044025157	0.067175572519084	0	0	0.897271268057785	0.992260061919505	0	0.850393700787402	0.167464114832536	0.143730886850153	0.461658841940532	0.99349593495935	0	0	0	0.068362480127186	0.71405750798722	0	0.492845786963434	0.292993630573248	0.993808049535604	0.993720565149137	0.0678233438485804	0.124213836477987	0.712680577849117	0	0.8703125	0.9328125	0.0232558139534884	0.981424148606811	0.00651465798045603	0
487	1	1	1	0.870866141732283	0.921996879875195	1	0.804878048780488	1	0	0.0213089802130898	0	0	1	0	0	0	0	0.169544740973312	0.925757575757576	1	1	0.0977917981072555	0	1	0.0751173708920188	0.811708860759494	0.842987804878049	0	0	1	1	1	0.920852359208524	0	1	0.463452566096423	0	0	0	0.924528301886792	0.863565891472868	0.304552590266876	1	0	0	0.970858895705521	0.0139103554868624	0	1
488	1	1	1	0.86697965571205	0.917057902973396	1	0.792626728110599	1	0	0.0224887556221889	0	0	1	0	0	0	0	0.166921898928025	0.920236336779911	1	1	0.0984615384615385	0	1	0.0773899848254932	0.809006211180124	0.840840840840841	0	0	1	1	1	0.929878048780488	0	1	0.459752321981424	0	0	0	0.918335901386749	0.857585139318885	0.294753086419753	1	0	0	0.977134146341463	0.0136570561456753	0	1
489	0.872037914691943	0.874809160305344	0.862442040185471	0.748427672955975	0.948031496062992	0.879674796747967	0.82398753894081	0.870716510903427	0.0574534161490683	0.147919876733436	0.0587301587301587	0	0.875195007800312	0.131987577639752	0.128980891719745	0.0145631067961165	0.0340909090909091	0.207109737248841	0.941087613293051	0.869565217391304	0.88125	0.127760252365931	0.130637636080871	0.875384615384615	0.103610675039246	0.841091492776886	0.737248840803709	0.0341614906832298	0.135265700483092	0.886153846153846	0.878274268104777	0.865506329113924	0.80370942812983	0.0522151898734177	0.876175548589342	0.4953125	0.0206677265500795	0.120556414219474	0.125984251968504	0.951026856240126	0.751159196290572	0.439749608763693	0.876755070202808	0.0642201834862385	0.133545310015898	0.859133126934985	0.130970724191063	0	0.875583203732504
490	0	0	0	0	0	0	0	0	0.125581395348837	0	0.0473186119873817	1	0	0	0	0.488782051282051	0.609324758842444	0	0	0	0	0	0	0	0.0642633228840125	0	0	0.573415765069552	0	0	0	0	0	0.292834890965732	0	0	0.727564102564103	0	0	0	0	0	0	0.111627906976744	0.0528771384136858	0	0	1	0
491	0	0	0	0.126382306477093	0.0821484992101106	0	0.196540880503145	0	0.863076923076923	0.976993865030675	0.946117274167987	0	0	1	1	0.487220447284345	0.396496815286624	0.837209302325581	0.0798192771084337	0	0	0.901081916537867	1	0	0.854037267080745	0.1796875	0.157894736842105	0.431643625192012	1	0	0	0	0.0661538461538462	0.704944178628389	0	0.511006289308176	0.269291338582677	1	1	0.0802469135802469	0.143740340030912	0.717829457364341	0	0.869029275808937	0.947772657450077	0.0247678018575851	0.987786259541985	0	0
492	1	1	1	0.873817034700315	0.9296	1	0.809748427672956	1	0	0.0167427701674277	0	0	1	0	0	0	0	0.164835164835165	0.933130699088146	1	1	0.0926517571884984	0	1	0.0757097791798107	0.831210191082803	0.838461538461538	0	0	1	1	1	0.934375	0	1	0.481012658227848	0	0	0	0.930817610062893	0.855590062111801	0.295238095238095	1	0	0	0.973684210526316	0.0122699386503067	0	1
493	1	1	1	0.873651771956857	0.933229813664596	1	0.81377151799687	1	0	0.0254872563718141	0	0	1	0	0	0	0	0.1734375	0.934451219512195	1	1	0.108661417322835	0	1	0.0828125	0.832543443917852	0.846625766871166	0	0	1	1	1	0.924528301886792	0	1	0.468354430379747	0	0	0	0.933858267716535	0.860896445131376	0.304482225656878	1	0	0	0.972768532526475	0.0154083204930663	0	1
494	0	0	0	0.0658307210031348	0.0110584518167457	0	0.0757097791798107	0	0.99537750385208	0.847826086956522	0.935379644588045	0.11864406779661	0	0.87402799377916	0.881889763779528	0.62962962962963	0.519354838709677	0.722570532915361	0.00764525993883792	0	0	0.786283891547049	0.87673343605547	0	0.863422291993721	0.0571428571428571	0.0804953560371517	0.555555555555556	0.875205254515599	0	0	0	0.0046583850931677	0.831761006289308	0	0.416932907348243	0.420127795527157	0.87207488299532	0.878205128205128	0.0062992125984252	0.0803149606299213	0.573692551505547	0	1	0.932917316692668	0.00310077519379845	0.873475609756098	0.121112929623568	0
495	0	0	0	0	0	0	0	0	0.136942675159236	0	0.0472312703583062	1	0	0	0	0.485245901639344	0.573070607553366	0	0	0	0	0	0	0	0.0684713375796178	0	0	0.538461538461538	0	0	0	0	0	0.290791599353796	0	0	0.701954397394137	0	0	0	0	0	0	0.132283464566929	0.0564263322884013	0	0	1	0
496	0	0	0	0	0	0	0	0	0.55895865237366	0.425787106446777	0.496884735202492	0.539274924471299	0	0.427692307692308	0.438948995363215	0.614173228346457	0.975077881619938	0.381316998468606	0	0	0	0.37111801242236	0.432432432432432	0	0.42967542503864	0	0.00149700598802395	1	0.416534181240064	0	0	0	0	0.714064914992272	0	0.0909090909090909	0.811320754716981	0.436170212765957	0.439252336448598	0	0.00303490136570561	0.345679012345679	0	0.542296072507553	0.479514415781487	0	0.429429429429429	0.561996779388084	0
497	0	0	0	0.122065727699531	0.0864	0	0.188679245283019	0	0.85423197492163	0.97045101088647	0.936204146730462	0.00311526479750779	0	0.996870109546166	0.995245641838352	0.513114754098361	0.410339256865913	0.817891373801917	0.0698757763975155	0	0	0.89776357827476	0.995283018867924	0	0.849840255591054	0.176282051282051	0.15600624024961	0.443561208267091	0.998371335504886	0	0	0	0.0680379746835443	0.700320512820513	0	0.539837398373984	0.282926829268293	0.995268138801262	0.996830427892235	0.0827922077922078	0.132911392405063	0.706645056726094	0	0.869426751592357	0.938193343898574	0.0204081632653061	0.979527559055118	0.00491803278688525	0
498	0.0231023102310231	0.017515923566879	0.0190174326465927	0.146067415730337	0.0983606557377049	0.0214168039538715	0.207667731629393	0.0205696202531646	0.841772151898734	0.989113530326594	0.940226171243942	0	0.0197368421052632	0.981042654028436	0.984101748807631	0.471666666666667	0.397415185783522	0.852564102564103	0.09375	0.0192926045016077	0.0158982511923688	0.916666666666667	0.984251968503937	0.01743264659271	0.842443729903537	0.19344262295082	0.170886075949367	0.42741935483871	0.983333333333333	0.0194174757281553	0.0171606864274571	0.0161290322580645	0.0796178343949045	0.686998394863563	0.0196078431372549	0.495948136142626	0.262642740619902	0.982428115015974	0.980738362760835	0.098705501618123	0.161084529505582	0.73354735152488	0.0156985871271586	0.851030110935024	0.92332268370607	0.0414012738853503	0.993660855784469	0	0.0162074554294976
499	0	0	0	0	0	0	0	0	0.130081300813008	0	0.0521327014218009	1	0	0	0	0.477832512315271	0.59567387687188	0	0	0	0	0	0	0	0.0601626016260163	0	0	0.544283413848631	0	0	0	0	0	0.288492706645057	0	0	0.706451612903226	0	0	0	0	0	0	0.12280701754386	0.0544871794871795	0	0	1	0
500	1	1	1	0.876190476190476	0.926948051948052	1	0.807324840764331	1	0	0.0185471406491499	0	0	1	0	0	0	0	0.170692431561997	0.929230769230769	1	1	0.0964630225080386	0	1	0.0781499202551834	0.821086261980831	0.8515625	0	0	1	1	1	0.936102236421725	0	1	0.495961227786753	0	0	0	0.928571428571429	0.861685214626391	0.287560581583199	1	0	0	0.97339593114241	0.0108864696734059	0	1
501	0	0	0	0	0	0	0	0	0.133435582822086	0	0.0510835913312693	1	0	0	0	0.500792393026941	0.588235294117647	0	0	0	0	0	0	0	0.053125	0	0	0.550151975683891	0	0	0	0	0	0.286384976525822	0	0	0.739403453689168	0	0	0	0	0	0	0.119448698315467	0.0495356037151703	0	0	1	0
502	0.757861635220126	0.777439024390244	0.769828926905132	0.908517350157729	0.719435736677116	0.768370607028754	0.854938271604938	0.781538461538462	0.140458015267176	0.253048780487805	0.229199372056515	0	0.771293375394322	0.22706065318818	0.222741433021807	0.0940438871473354	0.00158982511923688	0.262672811059908	0.726865671641791	0.768518518518518	0.765337423312883	0.325984251968504	0.231240428790199	0.783333333333333	0.2453125	0.842923794712286	0.939024390243902	0.0046875	0.226837060702875	0.773700305810398	0.771739130434783	0.764521193092622	0.834609494640122	0.00473186119873817	0.762870514820593	0.70077519379845	0.00157232704402516	0.247692307692308	0.225196850393701	0.723076923076923	0.923664122137405	0.346333853354134	0.774539877300613	0.156773211567732	0.158461538461538	0.784073506891271	0.217125382262997	0	0.760869565217391
503	0.0394088669950739	0.046875	0.0428571428571429	0.0891410048622366	0.125806451612903	0.0439189189189189	0.164012738853503	0.0418006430868167	0.851674641148325	0.931528662420382	0.904065040650406	0	0.0463258785942492	0.956168831168831	0.958730158730159	0.496742671009772	0.417218543046358	0.782051282051282	0.114599686028257	0.0497592295345104	0.0480769230769231	0.840322580645161	0.9536	0.0432	0.83974358974359	0.136807817589577	0.120443740095087	0.447833065810594	0.952066115702479	0.0463258785942492	0.0432	0.0470016207455429	0.0301109350237718	0.705787781350482	0.0502431118314425	0.484349258649094	0.288079470198675	0.955128205128205	0.95609756097561	0.119354838709677	0.101286173633441	0.673107890499195	0.0410094637223975	0.865293185419968	0.9359375	0.0775316455696203	0.938388625592417	0	0.0480769230769231
504	1	1	1	0.869831546707504	0.925	1	0.801857585139319	1	0	0.0222882615156018	0	0	1	0	0	0	0	0.170506912442396	0.931547619047619	1	1	0.0980091883614089	0	1	0.0798771121351766	0.816326530612245	0.843226788432268	0	0	1	1	1	0.92530487804878	0	1	0.463223787167449	0	0	0	0.922137404580153	0.856923076923077	0.297213622291022	1	0	0	0.976047904191617	0.0121396054628225	0	1
505	0.998402555910543	0.998480243161094	0.998447204968944	0.872841444270016	0.928682170542636	0.998387096774194	0.806501547987616	1	0	0.027231467473525	0	0	0.998417721518987	0.00153139356814701	0.00159744408945687	0	0	0.17425431711146	0.932126696832579	0.998449612403101	1	0.101910828025478	0.00152439024390244	1	0.0825545171339564	0.821036106750393	0.841049382716049	0	0.0016025641025641	0.998447204968944	1	0.998432601880878	0.923317683881064	0	1	0.466981132075472	0	0	0	0.928682170542636	0.855813953488372	0.299065420560748	1	0	0.00152439024390244	0.973926380368098	0.0166666666666667	0	0.998432601880878
506	0.953748006379585	0.952526799387443	0.951937984496124	0.920382165605096	0.876190476190476	0.955665024630542	0.851674641148325	0.952830188679245	0	0.0724191063174114	0.0466988727858293	0	0.952922077922078	0.0458135860979463	0.0465489566613162	0	0	0.219435736677116	0.882978723404255	0.951923076923077	0.946117274167987	0.144480519480519	0.0502354788069074	0.950078003120125	0.0787781350482315	0.870065789473684	0.8984375	0	0.0474631751227496	0.948275862068966	0.95	0.949044585987261	0.982758620689655	0	0.946031746031746	0.527910685805423	0	0.0492063492063492	0.0428571428571429	0.879936808846761	0.912772585669782	0.3472	0.955108359133127	0.0031201248049922	0.00157728706624606	0.930817610062893	0.0563380281690141	0	0.952305246422893
507	0.996830427892235	0.995468277945619	0.998459167950693	0.878740157480315	0.923197492163009	0.996784565916399	0.815165876777251	0.995363214837713	0	0.0243531202435312	0.00314465408805031	0	0.995253164556962	0.00308166409861325	0.00475435816164818	0	0	0.172897196261682	0.936842105263158	0.996894409937888	0.995319812792512	0.0988835725677831	0.0046875	0.995398773006135	0.0729813664596273	0.836734693877551	0.846986089644513	0	0.0016260162601626	0.996889580093313	0.996923076923077	0.998412698412698	0.936434108527132	0	0.995238095238095	0.492138364779874	0	0.00462962962962963	0.00312989045383412	0.927672955974843	0.865533230293663	0.299843014128728	0.996913580246914	0	0	0.98297213622291	0.016793893129771	0	0.995290423861852
508	1	1	1	0.867394695787831	0.928348909657321	1	0.802469135802469	1	0	0.0240963855421687	0	0	1	0	0	0	0	0.177293934681182	0.930408472012103	1	1	0.105511811023622	0	1	0.0788643533123028	0.825396825396825	0.844615384615385	0	0	1	1	1	0.929133858267717	0	1	0.456692913385827	0	0	0	0.928012519561815	0.863354037267081	0.298600311041991	1	0	0	0.976958525345622	0.0151285930408472	0	1
509	0.0414673046251994	0.0350609756097561	0.0383435582822086	0.15615141955836	0.130841121495327	0.0341463414634146	0.236391912908243	0.0372670807453416	0.819444444444444	0.968181818181818	0.907523510971787	0	0.0391236306729265	0.962962962962963	0.965678627145086	0.467511885895404	0.354330708661417	0.876369327073552	0.12332838038633	0.0384024577572965	0.0307692307692308	0.948275862068966	0.972434915773354	0.039453717754173	0.879120879120879	0.221153846153846	0.187028657616893	0.396899224806202	0.963993453355156	0.035548686244204	0.0337941628264209	0.0361635220125786	0.0913312693498452	0.65625	0.03486529318542	0.543613707165109	0.236507936507937	0.965996908809892	0.959501557632399	0.131172839506173	0.17638036809816	0.6921875	0.0368098159509202	0.832822085889571	0.915123456790123	0.0578386605783866	0.975384615384615	0	0.0327613104524181
510	0.995283018867924	0.995433789954338	0.996918335901387	0.859375	0.920062695924765	0.996779388083736	0.790372670807453	0.995419847328244	0.00309597523219814	0.0245775729646697	0.00156739811912226	0	0.99685534591195	0.00308166409861325	0.0015748031496063	0.00158730158730159	0.00319488817891374	0.169491525423729	0.924778761061947	0.99537750385208	0.995384615384615	0.0889235569422777	0.00306748466257669	0.995419847328244	0.0721003134796238	0.808681672025723	0.8328173374613	0.00311526479750779	0.00321543408360129	0.9953125	0.998489425981873	0.996850393700787	0.923794712286159	0.00158227848101266	0.995222929936306	0.459968602825746	0	0.00305343511450382	0.0046801872074883	0.922239502332815	0.852080123266564	0.309486780715397	0.995405819295559	0.0030441400304414	0.00311526479750779	0.969465648854962	0.0185758513931889	0	0.995290423861852
511	1	1	1	0.870662460567823	0.935433070866142	1	0.813186813186813	1	0	0.0216049382716049	0	0	1	0	0	0	0	0.169278996865204	0.938744257274119	1	1	0.100787401574803	0	1	0.078525641025641	0.830917874396135	0.846270928462709	0	0	1	1	1	0.93167701863354	0	1	0.484076433121019	0	0	0	0.933649289099526	0.86046511627907	0.303459119496855	1	0	0	0.973643410852713	0.0138888888888889	0	1
512	0.00308641975308642	0.003003003003003	0.00304878048780488	0.126717557251908	0.0772797527047913	0.00315457413249211	0.193893129770992	0.00301204819277108	0.855403348554033	0.970501474926254	0.946646341463415	0	0.0015600624024961	0.996960486322188	1	0.513385826771654	0.386792452830189	0.828483920367534	0.0699404761904762	0.00309597523219814	0.00301204819277108	0.905918057663126	0.998487140695915	0.00294550810014728	0.853252647503782	0.17357910906298	0.160849772382398	0.41131498470948	0.998427672955975	0.00305343511450382	0.0015015015015015	0.00156739811912226	0.0762195121951219	0.706240487062405	0.00310077519379845	0.533646322378717	0.282371294851794	0.998482549317147	0.996894409937888	0.0731707317073171	0.137878787878788	0.693009118541033	0.00303490136570561	0.865979381443299	0.930513595166163	0.0284005979073244	0.980332829046899	0	0.00306278713629403
513	1	1	1	0.86910197869102	0.934375	1	0.812111801242236	1	0	0.0227272727272727	0	0	1	0	0	0	0	0.168486739469579	0.93452380952381	1	1	0.100787401574803	0	1	0.076103500761035	0.832543443917852	0.844984802431611	0	0	1	1	1	0.927357032457496	0	1	0.471608832807571	0	0	0	0.93603744149766	0.859327217125382	0.302180685358255	1	0	0	0.978915662650602	0.013719512195122	0	1
[truncated: 464 more columns]
