# Supplementary material for: Cuproptosis in ccRCC: key player in therapeutic and prognostic targets
Source: Front Oncol. 2023 Oct 27;13:1271864. doi: 10.3389/fonc.2023.1271864 (PMC10642186; doi:10.3389/fonc.2023.1271864)
Supplement: Supplementary file 1 [file DataSheet_1.zip › Step1/ConsensusCluster/ConsensusCluster.k=4.consensusClass.csv]

TCGA.BP.4164	1
TCGA.B8.4619	1
TCGA.DV.5567	1
TCGA.B0.5120	1
TCGA.B0.5697	2
TCGA.BP.4174	1
TCGA.CZ.4853	2
TCGA.B8.4151	1
TCGA.B0.4828	3
TCGA.B0.5075	3
TCGA.MM.A563	3
TCGA.BP.5191	4
TCGA.B2.A4SR	2
TCGA.A3.3347	3
TCGA.BP.4777	3
TCGA.B0.5107	4
TCGA.B0.4712	4
TCGA.A3.A6NJ	2
TCGA.CJ.4889	2
TCGA.CJ.4893	1
TCGA.CW.5583	1
TCGA.CJ.5684	2
TCGA.BP.4787	3
TCGA.B2.3923	1
TCGA.BP.4351	2
TCGA.CZ.5465	2
TCGA.A3.A6NL	2
TCGA.B0.5400	4
TCGA.CZ.5452	3
TCGA.CW.5581	1
TCGA.B8.5165	1
TCGA.CZ.5989	1
TCGA.BP.4970	1
TCGA.BP.4969	3
TCGA.B0.5691	1
TCGA.BP.4768	2
TCGA.B0.5088	4
TCGA.BP.4993	3
TCGA.CJ.4902	3
TCGA.CJ.4897	2
TCGA.B2.5633	2
TCGA.CJ.4640	3
TCGA.CJ.6032	1
TCGA.BP.4355	3
TCGA.CJ.4870	3
TCGA.BP.4998	1
TCGA.BP.4770	3
TCGA.B0.4817	4
TCGA.B0.5812	1
TCGA.A3.3382	1
TCGA.CJ.4916	3
TCGA.AK.3431	1
TCGA.BP.4769	1
TCGA.CJ.4903	2
TCGA.A3.3335	2
TCGA.CJ.4875	4
TCGA.B0.4701	3
TCGA.A3.A6NI	2
TCGA.A3.3363	1
TCGA.CZ.4860	3
TCGA.BP.5169	4
TCGA.CJ.6027	3
TCGA.CZ.4859	1
TCGA.BP.5168	2
TCGA.B2.5635	3
TCGA.CW.6097	1
TCGA.B8.A7U6	2
TCGA.CJ.4882	4
TCGA.B8.5545	1
TCGA.A3.3358	3
TCGA.B0.5096	3
TCGA.B8.A54H	1
TCGA.A3.3328	1
TCGA.B0.4819	4
TCGA.BP.4760	1
TCGA.DV.5568	3
TCGA.CJ.6030	2
TCGA.AK.3456	1
TCGA.CJ.4878	2
TCGA.BP.5177	3
TCGA.B2.5639	2
TCGA.BP.4781	1
TCGA.BP.5195	3
TCGA.3Z.A93Z	2
TCGA.CJ.4888	3
TCGA.B0.5099	3
TCGA.B8.4153	4
TCGA.DV.5565	4
TCGA.CJ.4644	1
TCGA.B0.4706	3
TCGA.AK.3453	4
TCGA.AK.3440	1
TCGA.B2.4102	1
TCGA.BP.4989	4
TCGA.BP.4326	3
TCGA.B0.5702	4
TCGA.CJ.5682	3
TCGA.A3.3383	3
TCGA.B0.5711	1
TCGA.B0.5102	2
TCGA.CZ.5459	3
TCGA.B0.5698	3
TCGA.B0.4845	2
TCGA.CJ.4907	2
TCGA.B0.5709	1
TCGA.CZ.4864	1
TCGA.CZ.5470	2
TCGA.BP.4334	4
TCGA.CJ.4891	4
TCGA.BP.5181	2
TCGA.B0.5695	2
TCGA.G6.A5PC	4
TCGA.A3.3325	2
TCGA.B4.5838	1
TCGA.AK.3461	1
TCGA.BP.5199	3
TCGA.BP.4977	3
TCGA.BP.4177	1
TCGA.A3.3362	1
TCGA.B8.5549	2
TCGA.BP.4173	3
TCGA.CJ.4885	2
TCGA.B0.4691	4
TCGA.CW.6088	1
TCGA.CJ.5675	2
TCGA.CZ.5466	2
TCGA.B0.5707	2
TCGA.EU.5905	1
TCGA.B8.A54D	3
TCGA.CW.5585	1
TCGA.A3.3365	1
TCGA.BP.4973	2
TCGA.BP.4801	1
TCGA.A3.3331	1
TCGA.B0.5100	4
TCGA.CJ.4874	1
TCGA.A3.3326	2
TCGA.BP.4167	4
TCGA.CJ.4634	1
TCGA.B8.A54K	1
TCGA.BP.4968	3
TCGA.DV.5576	1
TCGA.B0.5098	2
TCGA.AK.3433	1
TCGA.BP.5198	3
TCGA.BP.4158	2
TCGA.B0.4839	4
TCGA.BP.4799	4
TCGA.BP.4331	1
TCGA.BP.5196	3
TCGA.CJ.5678	4
TCGA.CW.5580	1
TCGA.BP.4974	2
TCGA.B0.4818	2
TCGA.BP.4759	4
TCGA.CJ.5681	1
TCGA.BP.4991	1
TCGA.CZ.5456	3
TCGA.BP.5200	2
TCGA.CJ.5676	4
TCGA.CZ.5986	1
TCGA.EU.5904	1
TCGA.A3.3313	2
TCGA.A3.3307	1
TCGA.BP.4771	3
TCGA.BP.4776	4
TCGA.A3.3380	2
TCGA.BP.4999	2
TCGA.B0.5077	2
TCGA.B0.5095	2
TCGA.CZ.5988	1
TCGA.BP.4795	1
TCGA.B0.4836	3
TCGA.B0.5399	2
TCGA.B0.4688	1
TCGA.BP.4972	1
TCGA.CJ.5672	3
TCGA.B0.4844	3
TCGA.BP.4960	4
TCGA.CJ.4881	4
TCGA.BP.4329	3
TCGA.CJ.4638	4
TCGA.BP.5190	3
TCGA.DV.5573	1
TCGA.CJ.4636	3
TCGA.B0.4703	3
TCGA.B0.4848	1
TCGA.B0.4718	4
TCGA.B0.5106	3
TCGA.CZ.5460	3
TCGA.BP.4330	2
TCGA.B0.5109	3
TCGA.CZ.5462	1
TCGA.B2.4101	2
TCGA.BP.5180	2
TCGA.CW.5589	1
TCGA.CZ.4861	3
TCGA.BP.5189	2
TCGA.BP.4967	2
TCGA.B0.5097	3
TCGA.CJ.4905	1
TCGA.G6.A8L7	4
TCGA.B0.5699	2
TCGA.B0.4852	2
TCGA.B8.A54E	1
TCGA.BP.4327	3
TCGA.CJ.5671	3
TCGA.B0.5084	4
TCGA.BP.5194	2
TCGA.CJ.4894	2
TCGA.AK.3454	4
TCGA.B8.4148	1
TCGA.B8.4620	2
TCGA.CJ.5677	2
TCGA.A3.3320	1
TCGA.BP.4976	1
TCGA.CZ.5458	2
TCGA.CW.5588	3
TCGA.MM.A564	4
TCGA.BP.4332	2
TCGA.A3.3323	2
TCGA.BP.4341	3
TCGA.BP.5008	2
TCGA.CZ.5468	3
TCGA.BP.4782	2
TCGA.EU.5906	1
TCGA.A3.3370	1
TCGA.B4.5832	1
TCGA.B2.5636	1
TCGA.B0.4697	4
TCGA.B4.5836	1
TCGA.BP.4994	1
TCGA.CJ.4868	3
TCGA.BP.4797	1
TCGA.B4.5834	1
TCGA.BP.4761	4
TCGA.B0.5117	3
TCGA.B0.4698	3
TCGA.B8.5550	1
TCGA.BP.4774	2
TCGA.B0.4822	4
TCGA.BP.5000	4
TCGA.GK.A6C7	2
TCGA.CZ.5457	1
TCGA.BP.4995	1
TCGA.BP.4338	4
TCGA.BP.4971	4
TCGA.G6.A8L8	3
TCGA.A3.3319	3
TCGA.B0.5094	2
TCGA.A3.3372	1
TCGA.B0.5690	2
TCGA.BP.4335	4
TCGA.A3.3316	2
TCGA.BP.4804	3
TCGA.DV.5566	1
TCGA.B2.3924	1
TCGA.AK.3429	3
TCGA.B0.4841	4
TCGA.BP.4981	4
TCGA.A3.3322	2
TCGA.A3.3385	1
TCGA.BP.4343	1
TCGA.DV.5569	1
TCGA.B8.A8YJ	3
TCGA.A3.3317	1
TCGA.B0.5402	2
TCGA.CJ.4920	2
TCGA.CJ.4637	3
TCGA.B0.4847	4
TCGA.CJ.4890	3
TCGA.B0.5710	3
TCGA.B0.5703	3
TCGA.B8.A54G	3
TCGA.AK.3425	3
TCGA.B0.4842	4
TCGA.CW.5591	1
TCGA.B0.4821	4
TCGA.B0.5119	1
TCGA.BP.5178	4
TCGA.AS.3777	3
TCGA.DV.A4W0	2
TCGA.B0.5080	3
TCGA.CZ.4857	3
TCGA.CJ.4908	2
TCGA.A3.3349	1
TCGA.CJ.6033	3
TCGA.A3.3306	1
TCGA.B8.5158	1
TCGA.A3.3324	2
TCGA.CZ.4854	3
TCGA.CJ.4912	4
TCGA.B0.4707	4
TCGA.CZ.4862	1
TCGA.BP.4982	1
TCGA.BP.4344	1
TCGA.CZ.5469	4
TCGA.CZ.5454	3
TCGA.CZ.5985	1
TCGA.BP.5192	1
TCGA.CW.6090	3
TCGA.B0.4849	2
TCGA.B0.5705	1
TCGA.CW.5587	1
TCGA.BP.5174	3
TCGA.BP.5176	2
TCGA.CZ.5453	2
TCGA.BP.4160	1
TCGA.CJ.5680	1
TCGA.B8.A54F	2
TCGA.B0.4693	1
TCGA.BP.4342	2
TCGA.B0.5083	1
TCGA.BP.4983	3
TCGA.BP.4987	2
TCGA.B0.5700	2
TCGA.B8.5159	1
TCGA.B0.4945	1
TCGA.BP.5010	4
TCGA.BP.4345	3
TCGA.BP.4985	4
TCGA.CJ.5686	1
TCGA.MW.A4EC	1
TCGA.B0.4714	4
TCGA.BP.4162	1
TCGA.BP.4163	3
TCGA.B0.4713	4
TCGA.BP.4992	4
TCGA.A3.3373	2
TCGA.B0.5108	3
TCGA.BP.4986	3
TCGA.CW.6087	3
TCGA.BP.4349	3
TCGA.BP.5187	3
TCGA.CJ.4635	2
TCGA.B0.5692	3
TCGA.DV.A4VX	4
TCGA.B0.5110	1
TCGA.B0.4815	4
TCGA.BP.4765	1
TCGA.BP.4784	1
TCGA.BP.4353	1
TCGA.B0.5092	4
TCGA.BP.4789	1
TCGA.CZ.4863	1
TCGA.B0.5121	4
TCGA.CJ.4904	1
TCGA.BP.5183	2
TCGA.B0.4696	1
TCGA.B0.4690	3
TCGA.CJ.4876	2
TCGA.CZ.4865	1
TCGA.BP.4798	3
TCGA.A3.A8OW	2
TCGA.6D.AA2E	1
TCGA.CZ.5463	1
TCGA.CJ.6031	3
TCGA.B0.4838	2
TCGA.B8.5553	1
TCGA.BP.5201	4
TCGA.BP.4347	1
TCGA.B0.4810	3
TCGA.BP.5175	4
TCGA.CW.5590	2
TCGA.A3.3329	1
TCGA.A3.3376	1
TCGA.A3.A8OV	2
TCGA.B0.4846	1
TCGA.B0.4824	2
TCGA.AK.3428	1
TCGA.CJ.4901	3
TCGA.B0.4843	4
TCGA.CJ.6028	3
TCGA.DV.A4VZ	4
TCGA.CJ.4899	1
TCGA.BP.4803	2
TCGA.AK.3460	2
TCGA.B8.4146	1
TCGA.B0.4833	4
TCGA.B8.5552	1
TCGA.BP.4170	2
TCGA.B0.4710	2
TCGA.CJ.4892	2
TCGA.CJ.5679	4
TCGA.CJ.4871	2
TCGA.BP.4964	2
TCGA.B2.4099	1
TCGA.AK.3436	4
TCGA.B0.4834	1
TCGA.CZ.5461	1
TCGA.AK.3445	3
TCGA.B0.4823	1
TCGA.DV.5574	3
TCGA.CJ.4886	1
TCGA.AK.3465	1
TCGA.BP.4354	3
TCGA.B8.5162	3
TCGA.CJ.4869	4
TCGA.A3.3311	2
TCGA.BP.5170	3
TCGA.B8.4143	3
TCGA.BP.4346	3
TCGA.B0.4827	2
TCGA.CJ.4887	3
TCGA.BP.4807	1
TCGA.CZ.5464	3
TCGA.A3.3387	3
TCGA.B0.4816	2
TCGA.CW.6093	1
TCGA.B0.4837	3
TCGA.CJ.5683	2
TCGA.BP.4962	3
TCGA.CJ.4643	1
TCGA.BP.4965	1
TCGA.CZ.5982	1
TCGA.BP.4176	3
TCGA.CJ.4642	4
TCGA.B8.5546	1
TCGA.BP.4159	4
TCGA.AK.3426	4
TCGA.CJ.4639	1
TCGA.B0.5701	2
TCGA.B0.5693	1
TCGA.G6.A8L6	4
TCGA.BP.5184	2
TCGA.B8.4622	2
TCGA.A3.3357	1
TCGA.B0.4694	1
TCGA.BP.4758	4
TCGA.A3.3367	2
TCGA.BP.4165	4
TCGA.EU.5907	1
TCGA.A3.3378	2
TCGA.BP.4762	1
TCGA.A3.3343	2
TCGA.BP.4763	1
TCGA.BP.4325	1
TCGA.AK.3450	1
TCGA.T7.A92I	1
TCGA.B4.5378	1
TCGA.B0.4699	1
TCGA.B0.5696	2
TCGA.B0.5113	1
TCGA.B0.5706	3
TCGA.BP.4963	2
TCGA.CZ.4866	1
TCGA.B0.5081	4
TCGA.BP.5009	4
TCGA.CZ.5984	2
TCGA.CZ.4858	3
TCGA.BP.4161	1
TCGA.B8.A54I	4
TCGA.BP.5001	4
TCGA.BP.5186	1
TCGA.BP.4756	2
TCGA.MM.A84U	4
TCGA.AK.3458	2
TCGA.B0.4811	4
TCGA.B0.5694	2
TCGA.BP.5173	2
TCGA.CJ.4872	3
TCGA.DV.5575	1
TCGA.CJ.4641	3
TCGA.BP.4790	1
TCGA.B0.5116	2
TCGA.CJ.4895	2
TCGA.BP.5007	2
TCGA.B0.4814	2
TCGA.CZ.5451	1
TCGA.B8.4621	1
TCGA.A3.3346	3
TCGA.B8.5163	3
TCGA.CJ.4918	3
TCGA.BP.4766	1
TCGA.CZ.5467	1
TCGA.BP.4340	1
TCGA.CW.5584	1
TCGA.B8.A54J	2
TCGA.CZ.5455	1
TCGA.AS.3778	2
TCGA.BP.4352	4
TCGA.B0.4700	3
TCGA.B0.5713	1
TCGA.B0.5115	2
TCGA.B2.4098	3
TCGA.A3.3374	3
TCGA.BP.4975	1
TCGA.BP.5004	1
TCGA.BP.4959	1
TCGA.CJ.4900	4
TCGA.CJ.4884	3
TCGA.BP.4775	1
TCGA.A3.3352	1
TCGA.AK.3434	2
TCGA.BP.5185	4
TCGA.AK.3451	4
TCGA.CZ.5987	2
TCGA.BP.5182	3
TCGA.B0.5085	4
TCGA.B4.5377	1
TCGA.CJ.4873	4
TCGA.A3.3351	1
TCGA.AK.3447	3
TCGA.A3.3359	1
TCGA.B8.4154	1
TCGA.B2.5641	1
TCGA.BP.4961	1
TCGA.B0.5712	1
TCGA.BP.5006	2
TCGA.AK.3427	1
TCGA.AK.3443	1
TCGA.BP.4169	3
TCGA.AK.3455	1
