# Supplementary material for: Cuproptosis in ccRCC: key player in therapeutic and prognostic targets
Source: Front Oncol. 2023 Oct 27;13:1271864. doi: 10.3389/fonc.2023.1271864 (PMC10642186; doi:10.3389/fonc.2023.1271864)
Supplement: Supplementary file 1 [file DataSheet_1.zip › Step1/ConsensusCluster/ConsensusCluster.k=4.consensusMatrix.csv]

	V1	V2	V3	V4	V5	V6	V7	V8	V9	V10	V11	V12	V13	V14	V15	V16	V17	V18	V19	V20	V21	V22	V23	V24	V25	V26	V27	V28	V29	V30	V31	V32	V33	V34	V35	V36	V37	V38	V39	V40	V41	V42	V43	V44	V45	V46	V47	V48	V49
1	1	0.910518053375196	0.979527559055118	0.512987012987013	0.476038338658147	0.99835255354201	0.0917874396135266	0.977742448330684	0	0.00154320987654321	0	0	0.604918032786885	0.00319488817891374	0.00326797385620915	0	0	0.0032	0.301710730948678	0.977987421383648	0.996805111821086	0	0	0.978159126365055	0	0.0888529886914378	0.1796875	0	0	0.998427672955975	0.998439937597504	0.907766990291262	0.6	0	0.996753246753247	0.00162074554294976	0	0	0	0.511961722488038	0.170616113744076	0.0111111111111111	1	0	0	0.695102685624013	0	0	0.996779388083736
2	0.910518053375196	1	0.929770992366412	0.455950540958269	0.435534591194969	0.914556962025316	0.0030441400304414	0.932618683001531	0	0.0850746268656716	0	0	0.521259842519685	0.0838414634146342	0.0835913312693498	0	0	0.0138036809815951	0.226047904191617	0.938461538461538	0.915902140672783	0.00156494522691706	0.0624048706240487	0.942771084337349	0	0.00773993808049536	0.11544227886057	0	0.0701754385964912	0.918711656441718	0.913178294573643	1	0.644067796610169	0	0.92093023255814	0	0	0.00152905198776758	0.0046801872074883	0.457055214723926	0.196567862714509	0.0924499229583975	0.913897280966767	0	0	0.781345565749236	0.0736842105263158	0	0.918586789554531
3	0.979527559055118	0.929770992366412	1	0.489763779527559	0.493001555209953	0.980551053484603	0.0682170542635659	1	0	0.0165413533834586	0	0	0.584518167456556	0.0233281493001555	0.0263975155279503	0	0	0.0155038759689922	0.291350531107739	0.996865203761755	0.98310291858679	0.0031496062992126	0	1	0.00157977883096367	0.0714285714285714	0.157251908396947	0	0.00159235668789809	0.984939759036145	0.984591679506934	0.928125	0.580093312597201	0	0.987261146496815	0.00317965023847377	0	0.0015552099533437	0	0.533965244865719	0.150076569678407	0.036979969183359	0.987711213517665	0	0	0.724349157733537	0.0184049079754601	0	0.985826771653543
4	0.512987012987013	0.455950540958269	0.489763779527559	1	0.0818897637795276	0.524038461538462	0.510903426791277	0.499212598425197	0	0.122938530734633	0.0234375	0	0.218093699515347	0.285714285714286	0.221350078492936	0	0	0.417460317460317	0.297709923664122	0.49452269170579	0.51702786377709	0.458267716535433	0.00613496932515337	0.501533742331288	0.17219589257504	0.551282051282051	0.646341463414634	0	0.283387622149837	0.497674418604651	0.527386541471048	0.446945337620579	0.821766561514196	0	0.503225806451613	0.471518987341772	0	0.310077519379845	0.00157232704402516	0.106918238993711	0.632237871674491	0.22884012539185	0.513888888888889	0.088785046728972	0.00312989045383412	0.685847589424572	0.209553158705701	0	0.511006289308176
5	0.476038338658147	0.435534591194969	0.493001555209953	0.0818897637795276	1	0.474380165289256	0.588785046728972	0.495253164556962	0	0.143302180685358	0	0	0.835504885993485	0.0992125984251968	0.150641025641026	0	0	0.539556962025316	0.783987915407855	0.493630573248408	0.471875	0.507154213036566	0.0314465408805031	0.493730407523511	0.48489666136725	0.552166934189406	0.437795275590551	0	0.086522462562396	0.486780715396579	0.464678178963893	0.453689167974882	0.103125	0	0.474358974358974	0.453808752025932	0	0.0949367088607595	0.0159489633173844	0.965189873417722	0.343354430379747	0.166666666666667	0.485271317829457	0	0.101538461538462	0.221528861154446	0.146417445482866	0	0.474358974358974
6	0.99835255354201	0.914556962025316	0.980551053484603	0.524038461538462	0.474380165289256	1	0.0830670926517572	0.978827361563518	0	0.00157728706624606	0	0	0.579207920792079	0.00802568218298555	0.0066334991708126	0	0	0.00164473684210526	0.309262166405024	0.980456026058632	0.996774193548387	0	0	0.979233226837061	0	0.0889621087314662	0.161904761904762	0	0	1	1	0.908045977011494	0.608196721311475	0	0.998341625207297	0	0	0	0	0.506472491909385	0.158496732026144	0.0176565008025682	1	0	0	0.715654952076677	0	0	0.9967585089141
7	0.0917874396135266	0.0030441400304414	0.0682170542635659	0.510903426791277	0.588785046728972	0.0830670926517572	1	0.0660377358490566	0	0.24537037037037	0.00947867298578199	0	0.498397435897436	0.328660436137072	0.335453100158982	0	0	0.895734597156398	0.787009063444109	0.0634674922600619	0.0783699059561129	0.918367346938776	0.0307219662058372	0.0567484662576687	0.643533123028391	0.980861244019139	0.866666666666667	0	0.336079077429984	0.0842266462480858	0.0839813374805599	0.00314465408805031	0.31839258114374	0	0.0686427457098284	0.874603174603175	0	0.362204724409449	0.0126382306477093	0.5578125	0.772511848341232	0.350308641975309	0.0820433436532508	0.0795631825273011	0.112307692307692	0.20404984423676	0.31839258114374	0	0.0744849445324881
8	0.977742448330684	0.932618683001531	1	0.499212598425197	0.495253164556962	0.978827361563518	0.0660377358490566	1	0	0.0154798761609907	0	0	0.576086956521739	0.0202177293934681	0.025	0	0	0.0140625	0.285067873303167	0.995305164319249	0.984326018808777	0.00313971742543171	0	0.998480243161094	0.0031496062992126	0.0646203554119548	0.170731707317073	0	0	0.9890625	0.984662576687117	0.929824561403509	0.586153846153846	0	0.987460815047022	0.00470957613814757	0	0	0	0.524615384615385	0.15015479876161	0.0347551342812006	0.984496124031008	0	0	0.723664122137405	0.0153846153846154	0	0.9875
9	0	0	0	0	0	0	0	0	1	0.656060606060606	0.972929936305732	0.0152439024390244	0	0.535384615384615	0.553259141494436	0.685393258426966	0.6752	0.0998439937597504	0	0	0	0.0890302066772655	0.892802450229709	0	0.378930817610063	0	0	0.721792890262751	0.572115384615385	0	0	0	0	0.99203821656051	0	0.117924528301887	0.555555555555556	0.601574803149606	0.976851851851852	0	0	0.534267912772586	0	0.932917316692668	0.881538461538461	0	0.589424572317263	0.202922077922078	0
10	0.00154320987654321	0.0850746268656716	0.0165413533834586	0.122938530734633	0.143302180685358	0.00157728706624606	0.24537037037037	0.0154798761609907	0.656060606060606	1	0.6732223903177	0	0	0.817619783616692	0.903726708074534	0.338028169014085	0.425196850393701	0.294027565084227	0.129464285714286	0.0199692780337942	0.00152671755725191	0.227480916030534	0.767964071856287	0.0180451127819549	0.291603053435115	0.219135802469136	0.117559523809524	0.477341389728097	0.805946791862285	0.00149476831091181	0.00152439024390244	0.0864197530864197	0.182370820668693	0.679817905918058	0	0.199066874027994	0.282843894899536	0.698027314112291	0.702619414483821	0.146875	0.175226586102719	0.890554722638681	0.00151285930408472	0.587443946188341	0.783783783783784	0.102409638554217	0.897280966767372	0.0818897637795276	0.00152671755725191
11	0	0	0	0.0234375	0	0	0.00947867298578199	0	0.972929936305732	0.6732223903177	1	0.00311526479750779	0	0.583860759493671	0.57753164556962	0.661835748792271	0.671497584541063	0.0927672955974843	0.00457317073170732	0	0	0.0784929356357928	0.894171779141104	0	0.39297124600639	0.0224358974358974	0.0232919254658385	0.713615023474178	0.610932475884244	0	0	0	0.0220820189274448	0.969793322734499	0	0.128	0.537842190016103	0.625990491283677	0.980645161290323	0	0.0217729393468118	0.561014263074485	0	0.891472868217054	0.8887171561051	0.00782472613458529	0.596273291925466	0.191735537190083	0
12	0	0	0	0	0	0	0	0	0.0152439024390244	0	0.00311526479750779	1	0	0	0	0.333333333333333	0.304897314375987	0	0	0	0	0	0	0	0	0	0	0.271056661562021	0	0	0	0	0	0.0185185185185185	0	0	0.4578125	0	0	0	0	0	0	0.0151285930408472	0	0	0	0.805422647527911	0
13	0.604918032786885	0.521259842519685	0.584518167456556	0.218093699515347	0.835504885993485	0.579207920792079	0.498397435897436	0.576086956521739	0	0	0	0	1	0.00321027287319422	0.0016	0	0	0.400635930047695	0.674382716049383	0.574603174603175	0.600953895071542	0.402912621359223	0	0.567692307692308	0.400651465798046	0.487012987012987	0.582417582417582	0	0.00327868852459016	0.609448818897638	0.585557299843014	0.521739130434783	0.2144	0	0.594370860927152	0.397106109324759	0	0.0144230769230769	0	0.807936507936508	0.489795918367347	0.00323624595469256	0.600638977635783	0.00157977883096367	0.00157977883096367	0.30077519379845	0.0093167701863354	0	0.588141025641026
14	0.00319488817891374	0.0838414634146342	0.0233281493001555	0.285714285714286	0.0992125984251968	0.00802568218298555	0.328660436137072	0.0202177293934681	0.535384615384615	0.817619783616692	0.583860759493671	0	0.00321027287319422	1	0.922222222222222	0.220967741935484	0.323854660347551	0.313479623824451	0.21044776119403	0.0205047318611987	0.00622083981337481	0.315955766192733	0.620904836193448	0.0226244343891403	0.160377358490566	0.341158059467919	0.290519877675841	0.365325077399381	0.972843450479233	0.0062111801242236	0.00617283950617284	0.0935023771790808	0.340625	0.559429477020602	0.00793650793650794	0.3671875	0.178060413354531	0.861154446177847	0.60410094637224	0.105919003115265	0.338006230529595	0.926751592356688	0.0062111801242236	0.465224111282844	0.659409020217729	0.238244514106583	0.905572755417957	0	0.00625978090766823
15	0.00326797385620915	0.0835913312693498	0.0263975155279503	0.221350078492936	0.150641025641026	0.0066334991708126	0.335453100158982	0.025	0.553259141494436	0.903726708074534	0.57753164556962	0	0.0016	0.922222222222222	1	0.236044657097289	0.343548387096774	0.38871473354232	0.215267175572519	0.0272873194221509	0.00314465408805031	0.321144674085851	0.676100628930818	0.0251968503937008	0.201907790143084	0.305111821086262	0.221538461538462	0.378548895899054	0.903752039151713	0.00628930817610063	0.00469483568075117	0.0913385826771654	0.282131661442006	0.592476489028213	0.00630914826498423	0.287066246056782	0.18370607028754	0.808	0.612954186413902	0.15955766192733	0.263492063492063	0.987301587301587	0.00623052959501558	0.487654320987654	0.689547581903276	0.203416149068323	0.981424148606811	0	0.00626959247648903
16	0	0	0	0	0	0	0	0	0.685393258426966	0.338028169014085	0.661835748792271	0.333333333333333	0	0.220967741935484	0.236044657097289	1	0.737274220032841	0.0907643312101911	0	0	0	0.0746753246753247	0.574102964118565	0	0.384863123993559	0	0	0.774350649350649	0.24283305227656	0	0	0	0	0.667752442996743	0	0.10586319218241	0.867986798679868	0.273449920508744	0.639477977161501	0	0	0.213592233009709	0	0.647151898734177	0.556451612903226	0	0.2448	0.550167224080268	0
17	0	0	0	0	0	0	0	0	0.6752	0.425196850393701	0.671497584541063	0.304897314375987	0	0.323854660347551	0.343548387096774	0.737274220032841	1	0.0241935483870968	0	0	0	0.0307941653160454	0.639423076923077	0	0.249594813614263	0	0	0.974603174603175	0.321608040201005	0	0	0	0	0.679214402618658	0	0.0279146141215107	0.830618892508143	0.3322528363047	0.654723127035831	0	0	0.323624595469256	0	0.619047619047619	0.56828885400314	0	0.344391785150079	0.531197301854975	0
18	0.0032	0.0138036809815951	0.0155038759689922	0.417460317460317	0.539556962025316	0.00164473684210526	0.895734597156398	0.0140625	0.0998439937597504	0.294027565084227	0.0927672955974843	0	0.400635930047695	0.313479623824451	0.38871473354232	0.0907643312101911	0.0241935483870968	1	0.699395770392749	0.0110935023771791	0.00315457413249211	0.949685534591195	0.0671875	0.0124804992199688	0.734177215189873	0.879556259904913	0.76219512195122	0.0234741784037559	0.310679611650485	0.0015552099533437	0	0.0140625	0.275968992248062	0.0866141732283465	0.00319488817891374	0.902866242038217	0.022508038585209	0.414442700156986	0.0976377952755905	0.514195583596215	0.719135802469136	0.401263823064771	0.0015527950310559	0.174652241112828	0.214723926380368	0.188854489164087	0.365030674846626	0	0.00315457413249211
19	0.301710730948678	0.226047904191617	0.291350531107739	0.297709923664122	0.783987915407855	0.309262166405024	0.787009063444109	0.285067873303167	0	0.129464285714286	0.00457317073170732	0	0.674382716049383	0.21044776119403	0.215267175572519	0	0	0.699395770392749	1	0.273556231003039	0.301972685887709	0.719939117199391	0.0298507462686567	0.288922155688623	0.510736196319018	0.762633996937213	0.645494830132939	0	0.213500784929356	0.312781954887218	0.286786786786787	0.231240428790199	0.305810397553517	0	0.287250384024578	0.662595419847328	0	0.259541984732824	0.0136157337367625	0.757894736842105	0.556561085972851	0.245426829268293	0.302083333333333	0	0.105654761904762	0.394302848575712	0.22644376899696	0	0.292792792792793
20	0.977987421383648	0.938461538461538	0.996865203761755	0.49452269170579	0.493630573248408	0.980456026058632	0.0634674922600619	0.995305164319249	0	0.0199692780337942	0	0	0.574603174603175	0.0205047318611987	0.0272873194221509	0	0	0.0110935023771791	0.273556231003039	1	0.981337480559876	0	0	0.996927803379416	0	0.0634920634920635	0.158778625954198	0	0	0.986046511627907	0.981366459627329	0.93026941362916	0.596573208722741	0	0.983974358974359	0.00158982511923688	0	0	0	0.529968454258675	0.146875	0.0381558028616852	0.98468606431853	0	0	0.721109399075501	0.02	0	0.981538461538462
21	0.996805111821086	0.915902140672783	0.98310291858679	0.51702786377709	0.471875	0.996774193548387	0.0783699059561129	0.984326018808777	0	0.00152671755725191	0	0	0.600953895071542	0.00622083981337481	0.00314465408805031	0	0	0.00315457413249211	0.301972685887709	0.981337480559876	1	0.00315955766192733	0	0.979969183359014	0.00314465408805031	0.0812101910828025	0.172093023255814	0	0	0.998454404945904	1	0.910112359550562	0.589230769230769	0	1	0.00464396284829721	0	0	0	0.5125	0.15600624024961	0.0138674884437596	0.998461538461539	0	0	0.712519319938176	0	0	1
22	0	0.00156494522691706	0.0031496062992126	0.458267716535433	0.507154213036566	0	0.918367346938776	0.00313971742543171	0.0890302066772655	0.227480916030534	0.0784929356357928	0	0.402912621359223	0.315955766192733	0.321144674085851	0.0746753246753247	0.0307941653160454	0.949685534591195	0.719939117199391	0	0.00315955766192733	1	0.0540958268933539	0	0.697452229299363	0.905691056910569	0.802469135802469	0.0285714285714286	0.348534201954397	0	0	0.00157977883096367	0.306962025316456	0.0697305863708399	0.00160513643659711	0.95583596214511	0.0307443365695793	0.43968253968254	0.0924764890282132	0.475590551181102	0.75625	0.332278481012658	0	0.164869029275809	0.192429022082019	0.215070643642072	0.310832025117739	0	0.00315955766192733
23	0	0.0624048706240487	0	0.00613496932515337	0.0314465408805031	0	0.0307219662058372	0	0.892802450229709	0.767964071856287	0.894171779141104	0	0	0.620904836193448	0.676100628930818	0.574102964118565	0.639423076923077	0.0671875	0.0298507462686567	0	0	0.0540958268933539	1	0	0.310664605873261	0.0157977883096366	0.00457317073170732	0.686728395061728	0.629570747217806	0	0	0.0640625	0.0618238021638331	0.910377358490566	0	0.0234741784037559	0.498466257668712	0.529770992366412	0.923317683881064	0.0357698289269051	0.0606531881804044	0.651090342679128	0	0.810030395136778	0.817351598173516	0.0592705167173252	0.697428139183056	0.180665610142631	0
24	0.978159126365055	0.942771084337349	1	0.501533742331288	0.493730407523511	0.979233226837061	0.0567484662576687	0.998480243161094	0	0.0180451127819549	0	0	0.567692307692308	0.0226244343891403	0.0251968503937008	0	0	0.0124804992199688	0.288922155688623	0.996927803379416	0.979969183359014	0	0	1	0	0.0574534161490683	0.149096385542169	0	0	0.98780487804878	0.98030303030303	0.939157566302652	0.591049382716049	0	0.984301412872841	0	0	0	0	0.529141104294479	0.140432098765432	0.0384024577572965	0.984662576687117	0	0	0.728110599078341	0.0182094081942337	0	0.981538461538462
25	0	0	0.00157977883096367	0.17219589257504	0.48489666136725	0	0.643533123028391	0.0031496062992126	0.378930817610063	0.291603053435115	0.39297124600639	0	0.400651465798046	0.160377358490566	0.201907790143084	0.384863123993559	0.249594813614263	0.734177215189873	0.510736196319018	0	0.00314465408805031	0.697452229299363	0.310664605873261	0	1	0.625	0.501567398119122	0.280757097791798	0.196078431372549	0	0	0	0.0331230283911672	0.371428571428571	0.00157232704402516	0.705128205128205	0.238924050632911	0.219092331768388	0.373397435897436	0.458528951486698	0.468454258675079	0.20404984423676	0	0.470679012345679	0.485362095531587	0.0234741784037559	0.198748043818466	0.172920065252855	0.00312989045383412
26	0.0888529886914378	0.00773993808049536	0.0714285714285714	0.551282051282051	0.552166934189406	0.0889621087314662	0.980861244019139	0.0646203554119548	0	0.219135802469136	0.0224358974358974	0	0.487012987012987	0.341158059467919	0.305111821086262	0	0	0.879556259904913	0.762633996937213	0.0634920634920635	0.0812101910828025	0.905691056910569	0.0157977883096366	0.0574534161490683	0.625	1	0.882911392405063	0	0.338259441707718	0.0828025477707006	0.0813397129186603	0.00805152979066022	0.352472089314195	0	0.0688524590163934	0.886731391585761	0	0.374603174603175	0.00161290322580645	0.515923566878981	0.791068580542265	0.316211878009631	0.0791139240506329	0.0864197530864197	0.0992125984251968	0.211690363349131	0.3015625	0	0.0842607313195548
27	0.1796875	0.11544227886057	0.157251908396947	0.646341463414634	0.437795275590551	0.161904761904762	0.866666666666667	0.170731707317073	0	0.117559523809524	0.0232919254658385	0	0.582417582417582	0.290519877675841	0.221538461538462	0	0	0.76219512195122	0.645494830132939	0.158778625954198	0.172093023255814	0.802469135802469	0.00457317073170732	0.149096385542169	0.501567398119122	0.882911392405063	1	0	0.28	0.173312883435583	0.176470588235294	0.115740740740741	0.491603053435115	0	0.165634674922601	0.811526479750779	0	0.31733746130031	0	0.398461538461538	0.912172573189522	0.216257668711656	0.173978819969743	0.0790273556231003	0.00614439324116743	0.342342342342342	0.208459214501511	0	0.172519083969466
28	0	0	0	0	0	0	0	0	0.721792890262751	0.477341389728097	0.713615023474178	0.271056661562021	0	0.365325077399381	0.378548895899054	0.774350649350649	0.974603174603175	0.0234741784037559	0	0	0	0.0285714285714286	0.686728395061728	0	0.280757097791798	0	0	1	0.366720516962843	0	0	0	0	0.72408293460925	0	0.028391167192429	0.801251956181534	0.35968992248062	0.6890625	0	0	0.357142857142857	0	0.656298600311042	0.608150470219436	0	0.382175226586103	0.495987158908507	0
29	0	0.0701754385964912	0.00159235668789809	0.283387622149837	0.086522462562396	0	0.336079077429984	0	0.572115384615385	0.805946791862285	0.610932475884244	0	0.00327868852459016	0.972843450479233	0.903752039151713	0.24283305227656	0.321608040201005	0.310679611650485	0.213500784929356	0	0	0.348534201954397	0.629570747217806	0	0.196078431372549	0.338259441707718	0.28	0.366720516962843	1	0	0	0.0656814449917898	0.3264	0.576797385620915	0	0.400329489291598	0.193069306930693	0.884678747940692	0.616883116883117	0.0846905537459283	0.323717948717949	0.901134521880065	0	0.490353697749196	0.68860353130016	0.212025316455696	0.893481717011129	0	0
30	0.998427672955975	0.918711656441718	0.984939759036145	0.497674418604651	0.486780715396579	1	0.0842266462480858	0.9890625	0	0.00149476831091181	0	0	0.609448818897638	0.0062111801242236	0.00628930817610063	0	0	0.0015552099533437	0.312781954887218	0.986046511627907	0.998454404945904	0	0	0.98780487804878	0	0.0828025477707006	0.173312883435583	0	0	1	1	0.913793103448276	0.59190031152648	0	1	0.00158227848101266	0	0	0	0.525902668759812	0.153495440729483	0.015625	1	0	0	0.71671826625387	0	0	0.998468606431853
31	0.998439937597504	0.913178294573643	0.984591679506934	0.527386541471048	0.464678178963893	1	0.0839813374805599	0.984662576687117	0	0.00152439024390244	0	0	0.585557299843014	0.00617283950617284	0.00469483568075117	0	0	0	0.286786786786787	0.981366459627329	1	0	0	0.98030303030303	0	0.0813397129186603	0.176470588235294	0	0	1	1	0.912772585669782	0.603100775193798	0	1	0.00156494522691706	0	0	0	0.501538461538461	0.165653495440729	0.0139318885448916	1	0	0	0.708141321044547	0	0	1
32	0.907766990291262	1	0.928125	0.446945337620579	0.453689167974882	0.908045977011494	0.00314465408805031	0.929824561403509	0	0.0864197530864197	0	0	0.521739130434783	0.0935023771790808	0.0913385826771654	0	0	0.0140625	0.231240428790199	0.93026941362916	0.910112359550562	0.00157977883096367	0.0640625	0.939157566302652	0	0.00805152979066022	0.115740740740741	0	0.0656814449917898	0.913793103448276	0.912772585669782	1	0.646031746031746	0	0.927099841521395	0.00162074554294976	0	0.00159235668789809	0.0047244094488189	0.468217054263566	0.203761755485893	0.101426307448494	0.911627906976744	0	0	0.786377708978328	0.0829346092503987	0	0.914728682170543
33	0.6	0.644067796610169	0.580093312597201	0.821766561514196	0.103125	0.608196721311475	0.31839258114374	0.586153846153846	0	0.182370820668693	0.0220820189274448	0	0.2144	0.340625	0.282131661442006	0	0	0.275968992248062	0.305810397553517	0.596573208722741	0.589230769230769	0.306962025316456	0.0618238021638331	0.591049382716049	0.0331230283911672	0.352472089314195	0.491603053435115	0	0.3264	0.59190031152648	0.603100775193798	0.646031746031746	1	0	0.6	0.340157480314961	0	0.299689440993789	0.00312989045383412	0.133640552995392	0.563271604938272	0.288372093023256	0.590342679127726	0	0	0.865325077399381	0.257318952234206	0	0.605345911949686
34	0	0	0	0	0	0	0	0	0.99203821656051	0.679817905918058	0.969793322734499	0.0185185185185185	0	0.559429477020602	0.592476489028213	0.667752442996743	0.679214402618658	0.0866141732283465	0	0	0	0.0697305863708399	0.910377358490566	0	0.371428571428571	0	0	0.72408293460925	0.576797385620915	0	0	0	0	1	0	0.0977917981072555	0.536977491961415	0.587774294670846	0.974643423137876	0	0	0.558917197452229	0	0.90809968847352	0.881804043545879	0	0.610852713178295	0.212418300653595	0
35	0.996753246753247	0.92093023255814	0.987261146496815	0.503225806451613	0.474358974358974	0.998341625207297	0.0686427457098284	0.987460815047022	0	0	0	0	0.594370860927152	0.00793650793650794	0.00630914826498423	0	0	0.00319488817891374	0.287250384024578	0.983974358974359	1	0.00160513643659711	0	0.984301412872841	0.00157232704402516	0.0688524590163934	0.165634674922601	0	0	1	1	0.927099841521395	0.6	0	1	0.00321543408360129	0	0	0	0.509554140127389	0.161137440758294	0.0161290322580645	0.998449612403101	0	0	0.711783439490446	0	0	1
36	0.00162074554294976	0	0.00317965023847377	0.471518987341772	0.453808752025932	0	0.874603174603175	0.00470957613814757	0.117924528301887	0.199066874027994	0.128	0	0.397106109324759	0.3671875	0.287066246056782	0.10586319218241	0.0279146141215107	0.902866242038217	0.662595419847328	0.00158982511923688	0.00464396284829721	0.95583596214511	0.0234741784037559	0	0.705128205128205	0.886731391585761	0.811526479750779	0.028391167192429	0.400329489291598	0.00158227848101266	0.00156494522691706	0.00162074554294976	0.340157480314961	0.0977917981072555	0.00321543408360129	1	0.0354838709677419	0.49375	0.115015974440895	0.431496062992126	0.766561514195584	0.296650717703349	0	0.189312977099237	0.206299212598425	0.225352112676056	0.282170542635659	0	0.00316455696202532
37	0	0	0	0	0	0	0	0	0.555555555555556	0.282843894899536	0.537842190016103	0.4578125	0	0.178060413354531	0.18370607028754	0.867986798679868	0.830618892508143	0.022508038585209	0	0	0	0.0307443365695793	0.498466257668712	0	0.238924050632911	0	0	0.801251956181534	0.193069306930693	0	0	0	0	0.536977491961415	0	0.0354838709677419	1	0.220285261489699	0.517571884984026	0	0	0.168269230769231	0	0.517241379310345	0.426984126984127	0	0.199052132701422	0.679338842975207	0
38	0	0.00152905198776758	0.0015552099533437	0.310077519379845	0.0949367088607595	0	0.362204724409449	0	0.601574803149606	0.698027314112291	0.625990491283677	0	0.0144230769230769	0.861154446177847	0.808	0.273449920508744	0.3322528363047	0.414442700156986	0.259541984732824	0	0	0.43968253968254	0.529770992366412	0	0.219092331768388	0.374603174603175	0.31733746130031	0.35968992248062	0.884678747940692	0	0	0.00159235668789809	0.299689440993789	0.587774294670846	0	0.49375	0.220285261489699	1	0.644757433489828	0.0941915227629513	0.291858678955453	0.79375	0	0.534267912772586	0.726134585289515	0.192307692307692	0.817619783616692	0	0
39	0	0.0046801872074883	0	0.00157232704402516	0.0159489633173844	0	0.0126382306477093	0	0.976851851851852	0.702619414483821	0.980645161290323	0	0	0.60410094637224	0.612954186413902	0.639477977161501	0.654723127035831	0.0976377952755905	0.0136157337367625	0	0	0.0924764890282132	0.923317683881064	0	0.373397435897436	0.00161290322580645	0	0.6890625	0.616883116883117	0	0	0.0047244094488189	0.00312989045383412	0.974643423137876	0	0.115015974440895	0.517571884984026	0.644757433489828	1	0.0155763239875389	0.00313479623824451	0.594594594594595	0	0.895800933125972	0.906687402799378	0.0031201248049922	0.634375	0.167487684729064	0
40	0.511961722488038	0.457055214723926	0.533965244865719	0.106918238993711	0.965189873417722	0.506472491909385	0.5578125	0.524615384615385	0	0.146875	0	0	0.807936507936508	0.105919003115265	0.15955766192733	0	0	0.514195583596215	0.757894736842105	0.529968454258675	0.5125	0.475590551181102	0.0357698289269051	0.529141104294479	0.458528951486698	0.515923566878981	0.398461538461538	0	0.0846905537459283	0.525902668759812	0.501538461538461	0.468217054263566	0.133640552995392	0	0.509554140127389	0.431496062992126	0	0.0941915227629513	0.0155763239875389	1	0.374407582938389	0.181240063593005	0.520061728395062	0	0.108359133126935	0.252321981424149	0.140866873065015	0	0.511041009463722
41	0.170616113744076	0.196567862714509	0.150076569678407	0.632237871674491	0.343354430379747	0.158496732026144	0.772511848341232	0.15015479876161	0	0.175226586102719	0.0217729393468118	0	0.489795918367347	0.338006230529595	0.263492063492063	0	0	0.719135802469136	0.556561085972851	0.146875	0.15600624024961	0.75625	0.0606531881804044	0.140432098765432	0.468454258675079	0.791068580542265	0.912172573189522	0	0.323717948717949	0.153495440729483	0.165653495440729	0.203761755485893	0.563271604938272	0	0.161137440758294	0.766561514195584	0	0.291858678955453	0.00313479623824451	0.374407582938389	1	0.276461295418641	0.167441860465116	0.0874233128834356	0.00469483568075117	0.419504643962848	0.259938837920489	0	0.158878504672897
42	0.0111111111111111	0.0924499229583975	0.036979969183359	0.22884012539185	0.166666666666667	0.0176565008025682	0.350308641975309	0.0347551342812006	0.534267912772586	0.890554722638681	0.561014263074485	0	0.00323624595469256	0.926751592356688	0.987301587301587	0.213592233009709	0.323624595469256	0.401263823064771	0.245426829268293	0.0381558028616852	0.0138674884437596	0.332278481012658	0.651090342679128	0.0384024577572965	0.20404984423676	0.316211878009631	0.216257668711656	0.357142857142857	0.901134521880065	0.015625	0.0139318885448916	0.101426307448494	0.288372093023256	0.558917197452229	0.0161290322580645	0.296650717703349	0.168269230769231	0.79375	0.594594594594595	0.181240063593005	0.276461295418641	1	0.0137614678899083	0.46594427244582	0.672897196261682	0.209702660406886	0.973561430793157	0	0.0140845070422535
43	1	0.913897280966767	0.987711213517665	0.513888888888889	0.485271317829457	1	0.0820433436532508	0.984496124031008	0	0.00151285930408472	0	0	0.600638977635783	0.0062111801242236	0.00623052959501558	0	0	0.0015527950310559	0.302083333333333	0.98468606431853	0.998461538461539	0	0	0.984662576687117	0	0.0791139240506329	0.173978819969743	0	0	1	1	0.911627906976744	0.590342679127726	0	0.998449612403101	0	0	0	0	0.520061728395062	0.167441860465116	0.0137614678899083	1	0	0	0.706948640483384	0	0	0.998456790123457
44	0	0	0	0.088785046728972	0	0	0.0795631825273011	0	0.932917316692668	0.587443946188341	0.891472868217054	0.0151285930408472	0.00157977883096367	0.465224111282844	0.487654320987654	0.647151898734177	0.619047619047619	0.174652241112828	0	0	0	0.164869029275809	0.810030395136778	0	0.470679012345679	0.0864197530864197	0.0790273556231003	0.656298600311042	0.490353697749196	0	0	0	0	0.90809968847352	0	0.189312977099237	0.517241379310345	0.534267912772586	0.895800933125972	0	0.0874233128834356	0.46594427244582	0	1	0.810687022900763	0	0.507668711656442	0.211538461538462	0
45	0	0	0	0.00312989045383412	0.101538461538462	0	0.112307692307692	0	0.881538461538461	0.783783783783784	0.8887171561051	0	0.00157977883096367	0.659409020217729	0.689547581903276	0.556451612903226	0.56828885400314	0.214723926380368	0.105654761904762	0	0	0.192429022082019	0.817351598173516	0	0.485362095531587	0.0992125984251968	0.00614439324116743	0.608150470219436	0.68860353130016	0	0	0	0	0.881804043545879	0	0.206299212598425	0.426984126984127	0.726134585289515	0.906687402799378	0.108359133126935	0.00469483568075117	0.672897196261682	0	0.810687022900763	1	0	0.698924731182796	0.163430420711974	0
46	0.695102685624013	0.781345565749236	0.724349157733537	0.685847589424572	0.221528861154446	0.715654952076677	0.20404984423676	0.723664122137405	0	0.102409638554217	0.00782472613458529	0	0.30077519379845	0.238244514106583	0.203416149068323	0	0	0.188854489164087	0.394302848575712	0.721109399075501	0.712519319938176	0.215070643642072	0.0592705167173252	0.728110599078341	0.0234741784037559	0.211690363349131	0.342342342342342	0	0.212025316455696	0.71671826625387	0.708141321044547	0.786377708978328	0.865325077399381	0	0.711783439490446	0.225352112676056	0	0.192307692307692	0.0031201248049922	0.252321981424149	0.419504643962848	0.209702660406886	0.706948640483384	0	0	1	0.179447852760736	0	0.711450381679389
47	0	0.0736842105263158	0.0184049079754601	0.209553158705701	0.146417445482866	0	0.31839258114374	0.0153846153846154	0.589424572317263	0.897280966767372	0.596273291925466	0	0.0093167701863354	0.905572755417957	0.981424148606811	0.2448	0.344391785150079	0.365030674846626	0.22644376899696	0.02	0	0.310832025117739	0.697428139183056	0.0182094081942337	0.198748043818466	0.3015625	0.208459214501511	0.382175226586103	0.893481717011129	0	0	0.0829346092503987	0.257318952234206	0.610852713178295	0	0.282170542635659	0.199052132701422	0.817619783616692	0.634375	0.140866873065015	0.259938837920489	0.973561430793157	0	0.507668711656442	0.698924731182796	0.179447852760736	1	0.00636942675159236	0
48	0	0	0	0	0	0	0	0	0.202922077922078	0.0818897637795276	0.191735537190083	0.805422647527911	0	0	0	0.550167224080268	0.531197301854975	0	0	0	0	0	0.180665610142631	0	0.172920065252855	0	0	0.495987158908507	0	0	0	0	0	0.212418300653595	0	0	0.679338842975207	0	0.167487684729064	0	0	0	0	0.211538461538462	0.163430420711974	0	0.00636942675159236	1	0
49	0.996779388083736	0.918586789554531	0.985826771653543	0.511006289308176	0.474358974358974	0.9967585089141	0.0744849445324881	0.9875	0	0.00152671755725191	0	0	0.588141025641026	0.00625978090766823	0.00626959247648903	0	0	0.00315457413249211	0.292792792792793	0.981538461538462	1	0.00315955766192733	0	0.981538461538462	0.00312989045383412	0.0842607313195548	0.172519083969466	0	0	0.998468606431853	1	0.914728682170543	0.605345911949686	0	1	0.00316455696202532	0	0	0	0.511041009463722	0.158878504672897	0.0140845070422535	0.998456790123457	0	0	0.711450381679389	0	0	1
50	0.944444444444444	0.901990811638591	0.970266040688576	0.541341653666147	0.458528951486698	0.949919224555735	0.0897832817337461	0.97196261682243	0	0.0260336906584992	0	0	0.544585987261146	0.0338461538461538	0.0328638497652582	0	0	0.0425196850393701	0.295902883156297	0.964615384615385	0.950387596899225	0.031055900621118	0	0.969088098918083	0.0235109717868339	0.104265402843602	0.199391171993912	0	0.00964630225080386	0.953488372093023	0.948012232415902	0.903633491311216	0.605590062111801	0	0.947784810126582	0.0345368916797488	0	0.00463678516228748	0	0.480438184663537	0.172413793103448	0.046801872074883	0.949230769230769	0	0	0.742635658914729	0.0280373831775701	0	0.954898911353033
51	0	0	0	0	0	0	0	0	1	0.662632375189107	0.979938271604938	0.0120300751879699	0	0.547511312217195	0.569875776397516	0.673015873015873	0.684044233807267	0.0828220858895705	0	0	0	0.0699844479004666	0.911278195488722	0	0.361669242658423	0	0	0.726993865030675	0.569206842923795	0	0	0	0	0.993769470404984	0	0.0975232198142415	0.550925925925926	0.587155963302752	0.986111111111111	0	0	0.539634146341463	0	0.924357034795764	0.874432677760968	0	0.589123867069486	0.214626391096979	0
52	0.535276073619632	0.63609022556391	0.561456752655539	0.789156626506024	0.124615384615385	0.55993690851735	0.305084745762712	0.576219512195122	0.0320121951219512	0.232277526395173	0.0527950310559006	0	0.191290824261275	0.388719512195122	0.330275229357798	0.0046656298600311	0.0201550387596899	0.280487804878049	0.286140089418778	0.565809379727685	0.542986425339366	0.307332293291732	0.0986342943854325	0.56203288490284	0.0417956656346749	0.324574961360124	0.461077844311377	0.0214395099540582	0.370662460567823	0.536253776435045	0.53984962406015	0.630602782071097	0.938837920489297	0.0325077399380805	0.545171339563863	0.3453125	0.0062402496099844	0.321592649310873	0.0413476263399694	0.15015479876161	0.533834586466165	0.344135802469136	0.540334855403349	0.0410334346504559	0.0422960725075529	0.845329249617152	0.31044776119403	0	0.555045871559633
53	0.982428115015974	0.931993817619784	0.996865203761755	0.503184713375796	0.503205128205128	0.980360065466448	0.0652866242038217	0.996899224806202	0	0.0171073094867807	0	0	0.586206896551724	0.0188383045525903	0.0223642172523962	0	0	0.0127388535031847	0.295208655332303	0.998405103668262	0.984076433121019	0.00318471337579618	0	0.995447647951442	0.00318471337579618	0.0721153846153846	0.166666666666667	0	0	0.987321711568938	0.981566820276498	0.933438985736926	0.587025316455696	0	0.985530546623794	0.00476190476190476	0	0	0	0.52373417721519	0.149532710280374	0.036741214057508	0.982866043613707	0	0	0.731895223420647	0.015625	0	0.982649842271293
54	0.0258064516129032	0.0590979782270607	0.00159489633173844	0.49203821656051	0.503215434083601	0.0247524752475248	0.926216640502355	0.00158227848101266	0.00316957210776545	0.277258566978193	0.0223285486443381	0	0.438906752411576	0.387301587301587	0.355769230769231	0.00333333333333333	0	0.882165605095541	0.70404984423676	0.00479233226837061	0.019047619047619	0.909822866344606	0.0660377358490566	0.00155763239875389	0.610845295055821	0.935275080906149	0.852307692307692	0	0.397708674304419	0.019047619047619	0.0206349206349206	0.0575079872204473	0.419558359621451	0	0.0159744408945687	0.893141945773525	0.00161550888529887	0.372641509433962	0.00321543408360129	0.469648562300319	0.874801901743265	0.361873990306947	0.0158478605388273	0.0821705426356589	0.0855784469096672	0.270866141732283	0.337461300309598	0	0.0174880763116057
55	0	0	0	0.141965678627145	0.495268138801262	0	0.616352201257862	0	0.405023547880691	0.339477726574501	0.40625	0	0.38755980861244	0.171606864274571	0.2390625	0.384984025559105	0.277511961722488	0.716772151898734	0.497723823975721	0	0	0.675078864353312	0.36687306501548	0	0.941548183254344	0.595054095826893	0.47926267281106	0.308527131782946	0.186991869918699	0	0	0	0.0046656298600311	0.39906103286385	0	0.647335423197492	0.25434439178515	0.210608424336973	0.396825396825397	0.4671875	0.452119309262166	0.236220472440945	0	0.49079754601227	0.491525423728814	0	0.223744292237443	0.173202614379085	0
56	0	0	0	0	0	0	0	0	0.0379746835443038	0.00154798761609907	0.0173775671406003	0.984520123839009	0	0	0	0.343089430894309	0.337133550488599	0	0	0	0	0	0.0110410094637224	0	0.00474683544303797	0	0	0.310509554140127	0	0	0	0	0	0.036624203821656	0	0	0.471061093247588	0	0.0128617363344051	0	0	0	0	0.0358814352574103	0.00626959247648903	0	0	0.80794701986755	0
57	0	0	0	0.274294670846395	0.136150234741784	0	0.381761978361669	0	0.600614439324117	0.764350453172205	0.606201550387597	0	0.0112359550561798	0.806451612903226	0.866359447004608	0.284345047923323	0.332273449920509	0.475968992248062	0.280415430267062	0	0	0.448657187993681	0.585516178736518	0	0.250783699059561	0.369734789391576	0.279456193353474	0.350769230769231	0.829888712241653	0	0	0	0.256568778979907	0.58740157480315	0	0.432558139534884	0.2144	0.9453125	0.639751552795031	0.137285491419657	0.253869969040248	0.860282574568289	0	0.523520485584218	0.735562310030395	0.165402124430956	0.879019908116386	0	0
58	0.0046583850931677	0.0809595202398801	0.0167173252279635	0.387692307692308	0.538461538461538	0.00645161290322581	0.862229102167183	0.0151515151515152	0.0698027314112291	0.394345238095238	0.0796324655436447	0	0.405572755417957	0.410958904109589	0.483333333333333	0.0658307210031348	0.0203761755485893	0.903225806451613	0.637037037037037	0.0184615384615385	0.0015527950310559	0.840490797546012	0.159159159159159	0.0179640718562874	0.707165109034268	0.839009287925697	0.726597325408618	0.0378787878787879	0.414826498422713	0.0045662100456621	0.00150602409638554	0.0822784810126582	0.299079754601227	0.0757341576506955	0.00309597523219814	0.797507788161994	0	0.31306990881459	0.0726429675425039	0.500782472613459	0.741538461538462	0.491551459293395	0.00458715596330275	0.153846153846154	0.173047473200613	0.216463414634146	0.445121951219512	0	0.00152905198776758
59	0.983050847457627	0.933035714285714	1	0.503030303030303	0.484756097560976	0.981191222570533	0.0618401206636501	1	0	0.014903129657228	0	0	0.576036866359447	0.0198170731707317	0.0241691842900302	0	0	0.0120663650075415	0.285925925925926	0.996937212863706	0.989393939393939	0.00153139356814701	0	1	0.00151515151515152	0.0672782874617737	0.15922619047619	0	0	0.987951807228916	0.98796992481203	0.930981595092024	0.58761329305136	0	0.984732824427481	0.00305810397553517	0	0	0	0.512158054711246	0.13914373088685	0.0307219662058372	0.988023952095808	0	0	0.732436472346786	0.0163934426229508	0	0.986322188449848
60	0.128325508607199	0.204855842185129	0.150076569678407	0.52093023255814	0.0282131661442006	0.12	0.348982785602504	0.153013910355487	0.394695787831513	0.617691154422789	0.412772585669782	0	0.0972886762360447	0.774193548387097	0.722480620155039	0.160063391442155	0.253565768621236	0.34012539184953	0.141993957703928	0.14797507788162	0.123647604327666	0.352755905511811	0.473282442748092	0.141779788838612	0.16875	0.371473354231975	0.489393939393939	0.289514866979656	0.7456	0.123839009287926	0.135464231354642	0.217322834645669	0.502340093603744	0.407176287051482	0.129230769230769	0.371294851794072	0.134796238244514	0.644716692189893	0.426984126984127	0.0482866043613707	0.577639751552795	0.723172628304821	0.131498470948012	0.467275494672755	0.406727828746177	0.383792048929664	0.716440422322775	0	0.130769230769231
61	0	0	0	0	0	0	0	0	0.015600624024961	0	0.00157232704402516	1	0	0	0	0.333333333333333	0.319488817891374	0	0	0	0	0	0	0	0	0	0	0.281055900621118	0	0	0	0	0	0.0174880763116057	0	0	0.4672	0	0	0	0	0	0	0.0156985871271586	0	0	0	0.8	0
62	0	0	0	0.357594936708861	0.124394184168013	0	0.442492012779553	0	0.547880690737834	0.673405909797823	0.55448717948718	0	0.0161550888529887	0.772655007949126	0.782051282051282	0.256578947368421	0.295081967213115	0.518638573743922	0.226006191950464	0	0	0.512861736334405	0.488924050632911	0	0.376788553259142	0.453957996768982	0.358024691358025	0.317034700315457	0.790697674418605	0	0	0	0.255216693418941	0.537360890302067	0	0.520128824476651	0.15210355987055	0.847266881028939	0.568659127625202	0.113964686998395	0.348031496062992	0.778135048231511	0	0.625	0.6528	0.12755905511811	0.784591194968553	0	0
63	0.998407643312102	0.927272727272727	0.982945736434109	0.515576323987539	0.477519379844961	1	0.0709876543209877	0.983050847457627	0	0.00154559505409583	0	0	0.595911949685535	0.00618238021638331	0.00625	0	0	0.00155763239875389	0.294736842105263	0.981132075471698	1	0	0	0.980332829046899	0	0.0677165354330709	0.172256097560976	0	0	1	1	0.921658986175115	0.606531881804043	0	1	0.00157977883096367	0	0	0	0.500770416024653	0.153726708074534	0.0124610591900312	1	0	0	0.7171875	0	0	1
64	0	0.00153609831029186	0.00308166409861325	0.459501557632399	0.506230529595016	0	0.912442396313364	0.00309597523219814	0.09375	0.25114854517611	0.0882352941176471	0	0.388888888888889	0.341121495327103	0.333860759493671	0.0817307692307692	0.0288461538461538	0.948194662480377	0.689969604863222	0	0.00309119010819165	1	0.0544629349470499	0	0.703125	0.897151898734177	0.793528505392912	0.0283464566929134	0.372549019607843	0	0	0.00158982511923688	0.319314641744548	0.0692913385826772	0.00158982511923688	0.959119496855346	0.032	0.458658346333853	0.0954616588419405	0.474842767295597	0.750387596899225	0.347417840375587	0	0.160849772382398	0.200622083981337	0.207692307692308	0.321100917431193	0	0.00313971742543171
65	0.00491803278688525	0.0852713178294574	0.0233281493001555	0.373040752351097	0.0208	0.00980392156862745	0.320695102685624	0.0237717908082409	0.554179566563467	0.670261941448382	0.581761006289308	0	0.00478468899521531	0.85243328100471	0.762951334379906	0.250809061488673	0.35609756097561	0.29264475743349	0.197869101978691	0.0256410256410256	0.0077639751552795	0.334913112164297	0.615023474178404	0.0263565891472868	0.0529695024077047	0.340909090909091	0.365325077399381	0.377742946708464	0.827361563517915	0.00788643533123028	0.00927357032457496	0.0952380952380952	0.424100156494523	0.549206349206349	0.00806451612903226	0.368839427662957	0.246031746031746	0.800940438871473	0.594896331738437	0.0205696202531646	0.42515923566879	0.774603174603175	0.00630914826498423	0.481366459627329	0.504672897196262	0.30379746835443	0.766561514195584	0.00657894736842105	0.00630914826498423
66	0.865168539325843	0.940639269406393	0.884080370942813	0.524539877300613	0.383280757097792	0.866559485530547	0.0543478260869565	0.886153846153846	0	0.0781954887218045	0.00315955766192733	0	0.438871473354232	0.126365054602184	0.111975116640746	0	0	0.0668740279937792	0.280359820089955	0.888364779874214	0.865740740740741	0.0614173228346457	0.0584615384615385	0.887556221889055	0.0015748031496063	0.0615141955835962	0.170245398773006	0	0.098546042003231	0.876352395672334	0.868827160493827	0.940251572327044	0.699074074074074	0	0.875981161695447	0.063391442155309	0	0.0614439324116743	0	0.413416536661466	0.260802469135802	0.132075471698113	0.872868217054264	0	0	0.841049382716049	0.101071975497703	0	0.868954758190328
67	0.440261865793781	0.381475667189953	0.455259026687598	0.0909090909090909	0.962204724409449	0.427852348993289	0.603149606299213	0.45933014354067	0.0382165605095541	0.168730650154799	0.0288	0	0.802568218298555	0.0938967136150235	0.1632	0.0245901639344262	0	0.586370839936609	0.788343558282209	0.456279809220986	0.442006269592476	0.520193861066236	0.0604133545310016	0.4546875	0.520833333333333	0.568218298555377	0.453396524486572	0.00157977883096367	0.0826446280991736	0.44945567651633	0.424148606811146	0.398412698412698	0.104761904761905	0.0334928229665072	0.439102564102564	0.47444089456869	0	0.0992248062015504	0.0349761526232114	0.92741935483871	0.356120826709062	0.180379746835443	0.446708463949843	0.0311526479750779	0.133647798742138	0.211356466876972	0.163232963549921	0	0.441679626749611
68	0	0	0	0	0	0	0	0	0.0381679389312977	0.00150375939849624	0.0202808112324493	0.98340874811463	0	0	0	0.339652448657188	0.340222575516693	0	0	0	0	0	0.013595166163142	0	0.00467289719626168	0	0	0.30640243902439	0	0	0	0	0	0.0404354587869362	0	0	0.477308294209703	0	0.0156494522691706	0	0	0	0	0.0350076103500761	0.00765696784073507	0	0	0.809904153354633	0
69	1	0.925696594427245	0.979559748427673	0.507020280811232	0.482371794871795	1	0.0751173708920188	0.9796875	0	0.00154320987654321	0	0	0.585874799357945	0.00634920634920635	0.00477707006369427	0	0	0.00157232704402516	0.30381679389313	0.982677165354331	0.998387096774194	0	0	0.981308411214953	0	0.0782747603833866	0.164869029275809	0	0	1	1	0.9185303514377	0.607198748043818	0	1	0.00159489633173844	0	0	0	0.518167456556082	0.148148148148148	0.0141732283464567	1	0	0	0.7078125	0	0	0.998410174880763
70	0	0.0660522273425499	0.00158730158730159	0.427884615384615	0.126582278481013	0	0.505511811023622	0	0.404320987654321	0.690402476780186	0.399366085578447	0	0.0130081300813008	0.803767660910518	0.777777777777778	0.144246353322528	0.250825082508251	0.501572327044025	0.322480620155039	0	0	0.547811993517018	0.49452269170579	0	0.270866141732283	0.503215434083601	0.417701863354037	0.259968102073365	0.816528925619835	0	0	0.0679304897314376	0.3734375	0.403565640194489	0	0.516077170418006	0.141945773524721	0.795275590551181	0.442122186495177	0.132686084142395	0.469096671949287	0.795527156549521	0	0.490625	0.537750385208012	0.266982622432859	0.777251184834123	0	0
71	0	0.0941358024691358	0.01875	0.314785373608903	0.13237639553429	0	0.379471228615863	0.01743264659271	0.482866043613707	0.803405572755418	0.518282988871224	0	0.0048	0.9424	0.904088050314465	0.160453808752026	0.305057096247961	0.36608557844691	0.28158295281583	0.0220472440944882	0	0.394230769230769	0.596599690880989	0.0199692780337942	0.104037267080745	0.391373801916933	0.31937984496124	0.325508607198748	0.916666666666667	0	0	0.0995260663507109	0.373608903020668	0.505582137161085	0	0.3872	0.17741935483871	0.885758998435055	0.548895899053628	0.125796178343949	0.36984126984127	0.90224358974359	0	0.404615384615385	0.597842835130971	0.280811232449298	0.902927580893683	0	0
72	0.961038961038961	0.892857142857143	0.940625	0.503184713375796	0.48538961038961	0.958123953098827	0.11875	0.94794952681388	0	0	0	0	0.643769968051118	0	0	0	0	0.0406885758998435	0.327160493827161	0.942675159235669	0.965625	0.0397456279809221	0	0.945397815912636	0.0415335463258786	0.117932148626817	0.21483771251932	0	0.00162337662337662	0.964006259780908	0.957547169811321	0.882165605095541	0.573208722741433	0	0.960254372019078	0.0365079365079365	0	0.00627943485086342	0	0.466666666666667	0.141045958795563	0.00798722044728434	0.958664546899841	0	0	0.675590551181102	0.00628930817610063	0	0.959935897435897
73	0.998389694041868	0.913793103448276	0.979397781299525	0.512698412698413	0.4688	1	0.08125	0.982594936708861	0	0	0	0	0.601941747572815	0.00628930817610063	0.00318979266347687	0	0	0.00159744408945687	0.291981845688351	0.981012658227848	0.9984375	0	0	0.981191222570533	0	0.0795454545454545	0.177570093457944	0	0	1	1	0.911433172302738	0.608214849921011	0	1	0	0	0	0	0.5	0.1671875	0.0128410914927769	1	0	0	0.696400625978091	0	0	0.998430141287284
74	0	0	0	0	0	0	0	0	0.0186915887850467	0	0.00316455696202532	1	0	0	0	0.341935483870968	0.313821138211382	0	0	0	0	0	0	0	0	0	0	0.280952380952381	0	0	0	0	0	0.0189873417721519	0	0	0.480127186009539	0	0	0	0	0	0	0.018348623853211	0.00155763239875389	0	0	0.814516129032258	0
75	0.981042654028436	0.931297709923664	1	0.504702194357367	0.488226059654631	0.979032258064516	0.0673981191222571	1	0	0.0152671755725191	0	0	0.580542264752791	0.0185758513931889	0.0235109717868339	0	0	0.0171875	0.277272727272727	0.996870109546166	0.98297213622291	0.00463678516228748	0	0.998461538461539	0.0031104199066874	0.0707547169811321	0.151001540832049	0	0.00161290322580645	0.987538940809969	0.983024691358025	0.932283464566929	0.579439252336449	0	0.985736925515055	0.00470219435736677	0	0.00153139356814701	0	0.518053375196232	0.137285491419657	0.0339506172839506	0.983333333333333	0	0	0.71889400921659	0.0153609831029186	0	0.987519500780031
76	0	0	0	0	0	0	0	0	0.927601809954751	0.673048600883652	0.915514592933948	0.077727952167414	0	0.545731707317073	0.580398162327718	0.609717868338558	0.75625	0.0589147286821705	0	0	0	0.0387596899224806	0.894502228826152	0	0.315870570107858	0	0	0.797213622291022	0.561904761904762	0	0	0	0	0.933021806853583	0	0.0366412213740458	0.61214953271028	0.54364471669219	0.91271056661562	0	0	0.55177743431221	0	0.845565749235474	0.825493171471927	0	0.598802395209581	0.2784	0
77	0	0.0843949044585987	0.0225806451612903	0.493421052631579	0.498397435897436	0	0.889250814332248	0.0209003215434084	0.0032258064516129	0.316535433070866	0.0229885057471264	0	0.382207578253707	0.435275080906149	0.408710217755444	0.00332225913621262	0.0016750418760469	0.886513157894737	0.672897196261682	0.0244698205546493	0	0.903973509933775	0.08	0.0238853503184713	0.587947882736156	0.906976744186046	0.823529411764706	0	0.422750424448217	0	0	0.0904605263157895	0.400641025641026	0.00166389351081531	0	0.88379705400982	0	0.395498392282958	0.00657894736842105	0.451559934318555	0.836276083467095	0.420880913539967	0	0.0917721518987342	0.0959349593495935	0.307086614173228	0.3904	0	0
78	0.964686998394864	0.894573643410853	0.940809968847352	0.495222929936306	0.487179487179487	0.963875205254516	0.117088607594937	0.94488188976378	0	0.003125	0	0	0.609400324149109	0.00315457413249211	0.00318979266347687	0	0	0.0363924050632911	0.326747720364742	0.942277691107644	0.965732087227414	0.0317460317460317	0	0.947611710323575	0.036624203821656	0.113924050632911	0.21183800623053	0	0.00649350649350649	0.970219435736677	0.962145110410095	0.879173290937997	0.588050314465409	0	0.96260162601626	0.0353130016051364	0	0.00943396226415094	0	0.461904761904762	0.133540372670807	0.0111287758346582	0.960876369327074	0	0.00315955766192733	0.67651632970451	0.00933125972006221	0	0.959183673469388
79	0	0	0	0.033112582781457	0.501683501683502	0	0.537067545304778	0	0.480392156862745	0.436597110754414	0.48841059602649	0	0.380067567567568	0.263591433278418	0.327181208053691	0.410865874363328	0.327150084317032	0.637417218543046	0.512038523274478	0	0	0.600993377483444	0.458937198067633	0	0.8500823723229	0.501666666666667	0.377633711507293	0.369817578772803	0.293423271500843	0	0	0	0	0.479865771812081	0	0.55685618729097	0.294807370184255	0.308441558441558	0.482587064676617	0.467320261437909	0.334967320261438	0.32626427406199	0	0.408566721581549	0.596774193548387	0	0.325281803542673	0.189003436426117	0
80	0	0	0	0	0	0	0	0	0.998417721518987	0.667706708268331	0.97741935483871	0.013953488372093	0	0.549679487179487	0.576190476190476	0.669407894736842	0.685064935064935	0.0925039872408294	0	0	0	0.0760517799352751	0.901869158878505	0	0.369181380417335	0.00163132137030995	0.0015600624024961	0.716772151898734	0.574043261231281	0	0	0	0.00158227848101266	0.991869918699187	0	0.108064516129032	0.538338658146965	0.597133757961783	0.984051036682616	0	0	0.545166402535658	0	0.91937984496124	0.882165605095541	0	0.592417061611374	0.211570247933884	0
81	0.490566037735849	0.417818740399386	0.470588235294118	0.0923317683881064	0.973228346456693	0.491085899513776	0.605873261205564	0.472952086553323	0	0.118975903614458	0	0	0.862068965517241	0.0819165378670788	0.124409448818898	0	0	0.545166402535658	0.800599700149925	0.469767441860465	0.487767584097859	0.516329704510109	0.027231467473525	0.468181818181818	0.4875	0.577170418006431	0.450381679389313	0	0.0878048780487805	0.494640122511485	0.477794793261868	0.424290220820189	0.112324492979719	0	0.492138364779874	0.472222222222222	0	0.0923076923076923	0.0108695652173913	0.946957878315133	0.364615384615385	0.139498432601881	0.491551459293395	0	0.098310291858679	0.204968944099379	0.122727272727273	0	0.486614173228346
82	0.977777777777778	0.927914110429448	0.995327102803738	0.498447204968944	0.503125	0.979299363057325	0.0682170542635659	0.993798449612403	0	0.0184615384615385	0	0	0.581210191082803	0.0230061349693252	0.0256821829855538	0	0	0.013953488372093	0.274242424242424	0.998432601880878	0.978361669242658	0	0	0.99388379204893	0	0.0691823899371069	0.164383561643836	0	0	0.986175115207373	0.980273141122914	0.928012519561815	0.5895865237366	0	0.98256735340729	0.00156494522691706	0	0	0	0.525502318392581	0.145705521472393	0.0375	0.984639016897081	0	0	0.717357910906298	0.0217729393468118	0	0.98
83	0	0.0619047619047619	0	0.4752	0.0831973898858075	0	0.498381877022654	0	0.4032	0.650470219435737	0.410828025477707	0	0.0278688524590164	0.810810810810811	0.721231766612642	0.169657422512235	0.230514096185738	0.466988727858293	0.263239875389408	0	0	0.526742301458671	0.445839874411303	0	0.266775777414075	0.533661740558292	0.465818759936407	0.250403877221325	0.823432343234323	0	0	0.067741935483871	0.412238325281804	0.387722132471729	0	0.57	0.146864686468647	0.814935064935065	0.429268292682927	0.0814332247557003	0.517799352750809	0.723404255319149	0	0.479430379746835	0.508116883116883	0.265210608424337	0.72	0	0
84	0.00159235668789809	0.0797546012269939	0.021875	0.398104265402844	0.533333333333333	0	0.878740157480315	0.0187793427230047	0.0423197492163009	0.378254211332312	0.0571428571428571	0	0.408874801901743	0.444961240310077	0.448657187993681	0.0496	0.0275080906148867	0.872641509433962	0.658132530120482	0.0230414746543779	0.00156494522691706	0.864566929133858	0.140432098765432	0.0196374622356495	0.674491392801252	0.85377358490566	0.756211180124224	0.0470219435736677	0.430668841761827	0.00154798761609907	0.00155038759689922	0.0858505564387917	0.321372854914197	0.0555555555555556	0.00161030595813205	0.826224328593997	0.00159235668789809	0.322784810126582	0.0609375	0.503937007874016	0.770440251572327	0.466981132075472	0	0.12111801242236	0.150706436420722	0.234108527131783	0.424657534246575	0	0
85	0	0	0	0	0	0	0	0	0.996820349761526	0.686335403726708	0.972886762360447	0.0171339563862928	0	0.56269592476489	0.589456869009585	0.663430420711974	0.688311688311688	0.0817610062893082	0	0	0	0.0728155339805825	0.912280701754386	0	0.357827476038339	0	0	0.735152487961477	0.59375	0	0	0	0	0.993650793650794	0	0.0961538461538462	0.557536466774716	0.605723370429253	0.976228209191759	0	0	0.555732484076433	0	0.922239502332815	0.888712241653418	0	0.612403100775194	0.210696920583468	0
86	0.166666666666667	0.243865030674847	0.188361408882083	0.0707547169811321	0.312893081761006	0.168284789644013	0.191950464396285	0.19478527607362	0.542635658914729	0.784073506891271	0.568075117370892	0	0.155905511811024	0.756880733944954	0.82225656877898	0.247172859450727	0.328990228013029	0.258914728682171	0.287650602409639	0.186153846153846	0.177469135802469	0.192488262910798	0.657935285053929	0.185692541856925	0.209048361934477	0.171383647798742	0.0621212121212121	0.358346094946401	0.740322580645161	0.17774343122102	0.174922600619195	0.258320126782884	0.11609907120743	0.564668769716088	0.170579029733959	0.153364632237872	0.185714285714286	0.665130568356375	0.597842835130971	0.317411402157165	0.120556414219474	0.830455259026688	0.170731707317073	0.472809667673716	0.675384615384615	0.229007633587786	0.81570996978852	0	0.174454828660436
87	0	0	0	0	0	0	0	0	0.208269525267994	0.0808383233532934	0.195275590551181	0.798179059180577	0	0	0	0.544025157232704	0.535830618892508	0	0	0	0	0	0.188940092165899	0	0.184542586750789	0	0	0.489984591679507	0	0	0	0	0	0.21583850931677	0	0	0.662460567823344	0	0.178571428571429	0	0	0	0	0.218654434250765	0.173192771084337	0	0.00758725341426404	0.985691573926868	0
88	0	0	0	0	0	0	0	0	0.338557993730408	0.111111111111111	0.312202852614897	0.678571428571429	0	0	0.0063391442155309	0.67205169628433	0.660130718954248	0	0	0	0	0	0.306625577812018	0	0.204180064308682	0	0	0.625592417061611	0.00495049504950495	0	0	0	0	0.33596214511041	0	0	0.798061389337641	0	0.29073482428115	0	0	0	0	0.329192546583851	0.225	0	0.014018691588785	0.891935483870968	0
89	1	0.917316692667707	0.978998384491115	0.506493506493506	0.477346278317152	0.998347107438017	0.0830618892508143	0.982371794871795	0	0.00156739811912226	0	0	0.592775041050903	0.00645161290322581	0.00485436893203883	0	0	0.00317460317460317	0.307931570762053	0.979099678456592	0.995161290322581	0	0	0.984301412872841	0	0.0796019900497512	0.16852146263911	0	0	0.998410174880763	0.998415213946117	0.914614121510673	0.59967845659164	0	0.99672131147541	0.00163132137030995	0	0	0	0.507340946166395	0.162640901771337	0.0145395799676898	1	0	0	0.708399366085578	0	0	0.995114006514658
90	0	0	0	0	0	0	0	0	1	0.664634146341463	0.976780185758514	0.0138461538461538	0	0.551617873651772	0.577881619937695	0.680577849117175	0.676848874598071	0.0949464012251149	0	0	0	0.0829420970266041	0.895136778115502	0	0.378086419753086	0	0	0.715821812596006	0.582664526484751	0	0	0	0	0.993720565149137	0	0.118012422360248	0.5640625	0.614678899082569	0.98	0	0	0.543035993740219	0	0.919753086419753	0.884080370942813	0	0.601526717557252	0.2112	0
91	0	0	0	0	0	0	0	0	0.0231481481481481	0	0.0062015503875969	1	0	0	0	0.3392	0.313504823151125	0	0	0	0	0	0	0	0	0	0	0.259720062208398	0	0	0	0	0	0.0234375	0	0	0.452681388012618	0	0	0	0	0	0	0.0233644859813084	0.00155763239875389	0	0	0.799043062200957	0
92	0.970826580226904	0.929230769230769	0.995215311004785	0.511923688394277	0.499205087440382	0.970149253731343	0.0650793650793651	0.993640699523052	0	0.0247295208655332	0	0	0.565640194489465	0.028436018957346	0.0321027287319422	0	0.0032626427406199	0.0173228346456693	0.288786482334869	0.995184590690209	0.977883096366509	0.0048	0.00317460317460317	0.993700787401575	0.00321543408360129	0.0667752442996743	0.154929577464789	0.00315457413249211	0.00163132137030995	0.976076555023923	0.975039001560062	0.927536231884058	0.582677165354331	0.00323101777059774	0.980769230769231	0.00480769230769231	0	0.0015527950310559	0	0.519354838709677	0.1424	0.041335453100159	0.976303317535545	0	0	0.72397476340694	0.0251177394034537	0	0.977491961414791
93	1	0.915123456790123	0.976708074534162	0.520504731861199	0.469194312796209	0.99836867862969	0.0824261275272162	0.978227060653188	0	0.00153846153846154	0	0	0.605431309904153	0.0078125	0.0062992125984252	0	0	0.00313479623824451	0.288956127080182	0.978090766823161	0.995275590551181	0	0	0.979938271604938	0	0.0893141945773525	0.18558282208589	0	0	0.998435054773083	0.998447204968944	0.906050955414013	0.606918238993711	0	0.996810207336523	0.00158982511923688	0	0	0	0.506309148264984	0.171474358974359	0.0172413793103448	1	0	0	0.697492163009404	0	0	0.995245641838352
94	0	0	0	0	0	0	0	0	0.352201257861635	0.100917431192661	0.320872274143302	0.670196671709531	0	0.00619195046439629	0.0173775671406003	0.685126582278481	0.6624	0.0173501577287066	0	0	0	0.0234741784037559	0.297872340425532	0	0.206201550387597	0	0	0.625386996904025	0.0129449838187702	0	0	0	0	0.333860759493671	0	0.020440251572327	0.804724409448819	0.0218068535825545	0.294770206022187	0	0	0.00617283950617284	0	0.348091603053435	0.218408736349454	0	0.0153846153846154	0.843800322061192	0
95	0	0	0	0.270186335403727	0.0124223602484472	0	0.2398753894081	0	0.735384615384615	0.640791476407915	0.741486068111455	0	0.0078003120124805	0.743511450381679	0.714508580343214	0.397745571658615	0.43015873015873	0.329192546583851	0.144345238095238	0	0	0.327639751552795	0.656441717791411	0	0.170347003154574	0.258914728682171	0.273001508295626	0.448979591836735	0.772655007949126	0	0	0	0.263719512195122	0.709576138147567	0	0.388455538221529	0.304278922345483	0.886645962732919	0.753532182103611	0.00759878419452888	0.250388802488336	0.709828393135725	0	0.644171779141104	0.682027649769585	0.151376146788991	0.733637747336377	0.0128617363344051	0
96	0	0	0	0	0	0	0	0	0.0214395099540582	0	0.00622083981337481	1	0	0	0	0.342271293375394	0.351822503961965	0	0	0	0	0	0	0	0	0	0	0.316030534351145	0	0	0	0	0	0.0234375	0	0	0.480376766091052	0	0	0	0	0	0	0.0207715133531157	0.00153139356814701	0	0	0.809294871794872	0
97	0	0	0	0	0.027027027027027	0	0.0252764612954186	0	0.971428571428571	0.697819314641745	0.975961538461538	0	0.00651465798045603	0.575949367088608	0.607491856677524	0.646677471636953	0.652032520325203	0.1088	0.0200308166409861	0	0	0.0953150242326333	0.920436817472699	0	0.402912621359223	0.0112359550561798	0.00927357032457496	0.692307692307692	0.605610561056106	0	0	0	0	0.966346153846154	0	0.1088	0.508885298869144	0.624012638230648	0.993610223642173	0.0223285486443381	0.0015625	0.583870967741935	0	0.892857142857143	0.921752738654147	0	0.624223602484472	0.184210526315789	0
98	0	0	0	0	0.00155038759689922	0	0.00156494522691706	0	1	0.670694864048338	0.978125	0.0138036809815951	0	0.540247678018576	0.575193798449612	0.673534072900158	0.671474358974359	0.0987460815047022	0	0	0	0.0822981366459627	0.900151285930408	0	0.391236306729264	0	0	0.714285714285714	0.573015873015873	0	0	0	0	0.990683229813665	0	0.107142857142857	0.544444444444444	0.598755832037325	0.981220657276995	0.00154320987654321	0	0.548895899053628	0	0.911010558069382	0.892966360856269	0	0.599393019726859	0.219047619047619	0
99	0.883870967741936	0.795731707317073	0.871674491392801	0.639937106918239	0.362903225806452	0.884615384615385	0.187207488299532	0.873634945397816	0	0.0291858678955453	0.00318979266347687	0	0.501607717041801	0.0771653543307087	0.0741935483870968	0	0	0.105263157894737	0.372163388804841	0.866454689984102	0.8890625	0.103392568659128	0	0.854037267080745	0.0304975922953451	0.201267828843106	0.304212168486739	0	0.07085346215781	0.881987577639752	0.879120879120879	0.793880837359098	0.707547169811321	0	0.87258064516129	0.123397435897436	0	0.0799373040752351	0	0.393312101910828	0.27602523659306	0.0793650793650794	0.884437596302003	0	0	0.805687203791469	0.0543478260869565	0	0.8832
100	0	0	0	0.144215530903328	0.516746411483254	0	0.644444444444444	0	0.364928909952607	0.343558282208589	0.375	0	0.4192	0.17693522906793	0.247172859450727	0.357377049180328	0.251644736842105	0.744444444444444	0.528505392912173	0	0	0.712	0.343799058084772	0	0.954186413902054	0.622977346278317	0.499217527386541	0.28006329113924	0.19349593495935	0	0	0	0.0158227848101266	0.3776	0	0.655007949125596	0.235668789808917	0.224489795918367	0.36650868878357	0.484076433121019	0.462249614791988	0.240887480190174	0	0.45253164556962	0.462249614791988	0.0062111801242236	0.24375	0.175697865353038	0
101	0	0.00152671755725191	0.00151975683890578	0.317901234567901	0.142857142857143	0	0.437878787878788	0	0.555389221556886	0.718796992481203	0.541213063763608	0	0.0168970814132104	0.751506024096386	0.820552147239264	0.282131661442006	0.298921417565485	0.537867078825348	0.241228070175439	0	0	0.5	0.522590361445783	0	0.390432098765432	0.417701863354037	0.308383233532934	0.328787878787879	0.76875	0	0	0.00155038759689922	0.216338880484115	0.551401869158878	0	0.480857580398162	0.171114599686028	0.829493087557604	0.58678955453149	0.144171779141104	0.307339449541284	0.802450229709035	0	0.639517345399698	0.69079939668175	0.119940029985007	0.815950920245399	0	0
102	0	0.0854037267080745	0.019047619047619	0.0408163265306122	0.157556270096463	0	0.170886075949367	0.0188087774294671	0.726134585289515	0.866352201257862	0.740384615384615	0	0.00802568218298555	0.738170347003155	0.815705128205128	0.434146341463415	0.503215434083601	0.236507936507937	0.161339421613394	0.0203442879499218	0	0.169082125603865	0.841368584758942	0.0203125	0.370839936608558	0.157556270096463	0.048062015503876	0.549363057324841	0.706176961602671	0	0	0.0870967741935484	0.0910518053375196	0.7552	0	0.130298273155416	0.368589743589744	0.627906976744186	0.769475357710652	0.152996845425868	0.0926216640502355	0.807631160572337	0	0.662519440124417	0.845181674565561	0.0992125984251968	0.833594976452119	0.171009771986971	0
103	0	0	0	0.177541729893778	0.469230769230769	0	0.633181126331811	0	0.387878787878788	0.300148588410104	0.396054628224583	0	0.388973966309342	0.202435312024353	0.22644376899696	0.36875	0.243788819875776	0.733231707317073	0.502189781021898	0	0	0.696784073506891	0.309309309309309	0	0.940275650842266	0.609907120743034	0.50962962962963	0.268292682926829	0.222397476340694	0	0	0	0.0391566265060241	0.382621951219512	0	0.69618320610687	0.230061349693252	0.278538812785388	0.378625954198473	0.441400304414003	0.477272727272727	0.24390243902439	0	0.482810164424514	0.483630952380952	0.0240963855421687	0.238601823708207	0.1703125	0
104	0.270833333333333	0.195084485407066	0.249609984399376	0.556962025316456	0.533018867924528	0.265905383360522	0.783783783783784	0.259600614439324	0	0.126543209876543	0.0204081632653061	0	0.6576	0.260802469135802	0.217665615141956	0	0	0.672496025437202	0.724659606656581	0.247648902821317	0.270769230769231	0.70846394984326	0.00458015267175573	0.241860465116279	0.437598736176935	0.799368088467615	0.921052631578947	0	0.267628205128205	0.266871165644172	0.255742725880551	0.199044585987261	0.547169811320755	0	0.253164556962025	0.730586370839937	0	0.303076923076923	0	0.481832543443918	0.807153965785381	0.227272727272727	0.25609756097561	0.00770416024653313	0.00623052959501558	0.403125	0.220679012345679	0	0.258064516129032
105	0.895934959349593	0.854517611026034	0.919685039370079	0.589622641509434	0.402555910543131	0.902755267423015	0.129746835443038	0.9140625	0	0.0230414746543779	0.00315955766192733	0	0.474763406940063	0.0721003134796238	0.0658307210031348	0	0	0.0881889763779528	0.366818873668189	0.915094339622642	0.895238095238095	0.0841269841269841	0	0.911353032659409	0.0158227848101266	0.140378548895899	0.241167434715822	0	0.0509031198686371	0.904088050314465	0.901716068642746	0.854166666666667	0.671274961597542	0	0.8896	0.0887096774193548	0	0.0610328638497653	0	0.434375	0.2398753894081	0.0734375	0.903276131045242	0	0	0.8140625	0.0587326120556414	0	0.89622641509434
106	0.586370839936609	0.690184049079755	0.612307692307692	0.792778649921507	0.122222222222222	0.612012987012987	0.290769230769231	0.624036979969183	0	0.194486983154671	0.0156494522691706	0	0.194662480376766	0.342723004694836	0.28902627511592	0	0	0.262830482115086	0.280542986425339	0.625194401244168	0.600917431192661	0.293375394321767	0.0611620795107034	0.62557781201849	0.0297805642633229	0.308426073131955	0.444954128440367	0	0.322115384615385	0.602782071097372	0.6	0.68088467614534	0.984520123839009	0	0.605769230769231	0.331230283911672	0	0.273993808049536	0.0046583850931677	0.15615141955836	0.5296875	0.300787401574803	0.595348837209302	0	0	0.889922480620155	0.265337423312883	0	0.614173228346457
107	0.178515007898894	0.255451713395639	0.182108626198083	0.197115384615385	0.716612377850163	0.194762684124386	0.677830940988836	0.202211690363349	0.0766773162939297	0.406832298136646	0.0853080568720379	0	0.55877616747182	0.321316614420063	0.407348242811502	0.0657894736842105	0.0307941653160454	0.720820189274448	0.62826420890937	0.200636942675159	0.178515007898894	0.652733118971061	0.173228346456693	0.189147286821705	0.599683544303797	0.654952076677316	0.547433903576983	0.0428571428571429	0.32520325203252	0.181672025723473	0.165109034267913	0.266558966074313	0.300157977883096	0.0868167202572347	0.181089743589744	0.612179487179487	0.00318471337579618	0.213500784929356	0.0815047021943574	0.678913738019169	0.557324840764331	0.416932907348243	0.170846394984326	0.0684292379471229	0.176190476190476	0.209779179810726	0.372093023255814	0	0.188102893890675
108	0	0	0	0	0	0	0	0	0.0207336523125997	0	0.00632911392405063	1	0	0	0	0.331179321486268	0.340390879478827	0	0	0	0	0	0	0	0	0	0	0.29874213836478	0	0	0	0	0	0.0223285486443381	0	0	0.47258064516129	0	0	0	0	0	0	0.0200617283950617	0.00153609831029186	0	0	0.802980132450331	0
109	0	0	0	0	0	0	0	0	0.01875	0	0	1	0	0	0	0.335423197492163	0.328593996840442	0	0	0	0	0	0	0	0	0	0	0.290625	0	0	0	0	0	0.0202808112324493	0	0	0.453968253968254	0	0	0	0	0	0	0.0183206106870229	0.00153139356814701	0	0	0.8176	0
110	0.607085346215781	0.527522935779816	0.599688473520249	0.204724409448819	0.841521394611727	0.592891760904685	0.493690851735016	0.58411214953271	0	0	0	0	0.996805111821086	0	0	0	0	0.405660377358491	0.665137614678899	0.577952755905512	0.606060606060606	0.39652448657188	0	0.583717357910906	0.393650793650794	0.486356340288925	0.563664596273292	0	0.0016260162601626	0.616352201257862	0.594383775351014	0.535545023696682	0.213395638629283	0	0.605388272583201	0.388625592417062	0	0.0125391849529781	0	0.802527646129542	0.486697965571205	0.00793650793650794	0.6078125	0.0015552099533437	0.00469483568075117	0.31055900621118	0.00777604976671851	0	0.601910828025478
111	0.602782071097372	0.518740629685157	0.58433734939759	0.208459214501511	0.848623853211009	0.58609794628752	0.500754147812971	0.585843373493976	0	0	0	0	0.992343032159265	0	0	0	0	0.410138248847926	0.676470588235294	0.567278287461774	0.604511278195489	0.413476263399694	0	0.567164179104478	0.397849462365591	0.496111975116641	0.57957957957958	0	0.00158227848101266	0.610606060606061	0.589473684210526	0.522480620155039	0.219325153374233	0	0.602760736196319	0.399385560675883	0	0.0121765601217656	0	0.805471124620061	0.484894259818731	0.00910470409711684	0.599397590361446	0	0.00602409638554217	0.317436661698957	0.00593471810089021	0	0.595166163141994
112	0	0	0	0	0	0	0	0	0.0215716486902928	0	0.0046875	1	0	0	0	0.359934853420195	0.330658105939005	0	0	0	0	0	0	0	0	0	0	0.291666666666667	0	0	0	0	0	0.0228758169934641	0	0	0.484025559105431	0	0	0	0	0	0	0.0212765957446809	0.00154083204930663	0	0	0.812297734627832	0
113	0.180665610142631	0.0964777947932619	0.173106646058733	0.41471048513302	0.672955974842767	0.178343949044586	0.908256880733945	0.170245398773006	0	0.13855421686747	0.00469483568075117	0	0.594637223974763	0.234930448222566	0.238317757009346	0	0	0.811145510835913	0.882352941176471	0.152307692307692	0.180555555555556	0.837025316455696	0.0262345679012346	0.164885496183206	0.648351648351648	0.893987341772152	0.762481089258699	0	0.227868852459016	0.190327613104524	0.18348623853211	0.102643856920684	0.215503875968992	0	0.175078864353312	0.780564263322884	0	0.267801857585139	0.0126182965299685	0.65	0.6671826625387	0.251170046801872	0.182926829268293	0.0888208269525268	0.118461538461538	0.280487804878049	0.222222222222222	0	0.18125
114	0.998344370860927	0.915094339622642	0.982839313572543	0.503164556962025	0.478190630048465	1	0.080952380952381	0.979462875197472	0	0.00153139356814701	0	0	0.611021069692058	0.0048	0.00636942675159236	0	0	0.00157977883096367	0.313291139240506	0.982484076433121	0.996840442338073	0	0	0.979750778816199	0	0.0837359098228663	0.172897196261682	0	0	1	1	0.907467532467532	0.595238095238095	0	0.9984	0.00162074554294976	0	0	0	0.513029315960912	0.160572337042925	0.0146341463414634	1	0	0	0.70846394984326	0	0	0.9968
115	0.97339593114241	0.93134328358209	0.996965098634294	0.50231124807396	0.496904024767802	0.973143759873618	0.0668693009118541	0.996955859969559	0	0.0211480362537764	0	0	0.572542901716069	0.0227272727272727	0.0275650842266462	0	0	0.0198776758409786	0.281899109792285	0.998475609756098	0.980392156862745	0.00467289719626168	0	0.995515695067265	0.00308641975308642	0.066358024691358	0.160902255639098	0	0.00158227848101266	0.980122324159021	0.978658536585366	0.931888544891641	0.577507598784195	0	0.979938271604938	0.00463678516228748	0	0.00150829562594268	0	0.517450682852807	0.136085626911315	0.0414746543778802	0.978947368421053	0	0	0.723823975720789	0.0226928895612708	0	0.981623277182236
116	0	0	0	0.225196850393701	0.00943396226415094	0	0.212403100775194	0	0.774143302180685	0.658646616541353	0.78516228748068	0	0.008	0.712286158631415	0.700468018720749	0.437201907790143	0.463651050080775	0.283255086071987	0.122356495468278	0	0	0.283676703645008	0.691833590138675	0	0.186335403726708	0.219903691813804	0.229938271604938	0.490015360983103	0.742765273311897	0	0	0	0.224458204334365	0.759811616954474	0	0.33953488372093	0.345541401273885	0.839258114374034	0.79304897314376	0.00622083981337481	0.229102167182663	0.682588597842835	0	0.67687595712098	0.695252679938744	0.133633633633634	0.729770992366412	0.0208333333333333	0
117	0	0.0619335347432024	0.00154798761609907	0.242748091603053	0.108490566037736	0	0.32	0	0.579352850539291	0.855007473841555	0.601550387596899	0	0.0078740157480315	0.927131782945736	0.947286821705426	0.253184713375796	0.338095238095238	0.355140186915888	0.201192250372578	0	0	0.338509316770186	0.672205438066465	0	0.215288611544462	0.331269349845201	0.246200607902736	0.377099236641221	0.943037974683544	0	0	0.0639625585023401	0.287250384024578	0.601538461538462	0	0.343260188087774	0.193700787401575	0.855384615384615	0.625766871165644	0.113178294573643	0.290824261275272	0.936335403726708	0	0.509090909090909	0.7	0.169465648854962	0.943768996960486	0	0
118	0.9392	0.905572755417957	0.963722397476341	0.537720706260032	0.461414790996785	0.943894389438944	0.083596214511041	0.964968152866242	0	0.0306278713629403	0	0	0.553745928338762	0.0400641025641026	0.0373983739837398	0	0	0.0428571428571429	0.296923076923077	0.960063897763578	0.947284345047923	0.0302547770700637	0.0062111801242236	0.963893249607535	0.0190779014308426	0.0930979133226324	0.18944099378882	0	0.0148026315789474	0.946372239747634	0.943485086342229	0.91283676703645	0.617834394904459	0	0.944625407166124	0.0336538461538462	0	0.00473186119873817	0.00158982511923688	0.4770206022187	0.173015873015873	0.0473083197389886	0.945141065830721	0	0	0.755868544600939	0.0315955766192733	0	0.9515625
119	0.996860282574568	0.91904047976012	0.984962406015038	0.50381679389313	0.480243161094225	0.996830427892235	0.0809160305343511	0.986384266263237	0	0	0	0	0.595348837209302	0.00451807228915663	0.00305343511450382	0	0	0.00303951367781155	0.291304347826087	0.983206106870229	1	0.00307692307692308	0	0.983630952380952	0.00306278713629403	0.0825545171339564	0.165925925925926	0	0	0.998480243161094	1	0.919575113808801	0.588502269288956	0	1	0.00460829493087558	0	0	0	0.506787330316742	0.142424242424242	0.0106382978723404	0.998507462686567	0	0	0.696509863429439	0	0	1
120	0.593949044585987	0.511591962905719	0.582938388625592	0.206624605678233	0.85214626391097	0.581699346405229	0.5086887835703	0.582417582417582	0	0	0	0	0.996830427892235	0	0	0	0	0.419152276295133	0.687782805429864	0.560185185185185	0.596546310832025	0.41185647425897	0	0.564142194744977	0.394321766561514	0.487138263665595	0.583206106870229	0	0.0016025641025641	0.605919003115265	0.59253499222395	0.519747235387046	0.209375	0	0.602201257861635	0.3950233281493	0	0.0109204368174727	0	0.805031446540881	0.495297805642633	0.00476190476190476	0.603395061728395	0	0.00154798761609907	0.3125	0.00768049155145929	0	0.585139318885449
121	0.00490196078431373	0.0941915227629513	0.024	0.369105691056911	0.124394184168013	0.00981996726677578	0.406862745098039	0.025518341307815	0.434504792332268	0.762951334379906	0.487096774193548	0	0.0033112582781457	0.914239482200647	0.863123993558776	0.147840531561462	0.276771004942339	0.389967637540453	0.289473684210526	0.0288	0.00794912559618442	0.42215088282504	0.5536	0.0252764612954186	0.126418152350081	0.425531914893617	0.359746434231379	0.2914653784219	0.890365448504983	0.0094488188976378	0.00794912559618442	0.1	0.419968304278922	0.458881578947368	0.00655737704918033	0.429037520391517	0.160975609756098	0.840255591054313	0.498381877022654	0.13237639553429	0.411671924290221	0.879807692307692	0.00934579439252336	0.36687306501548	0.569805194805195	0.309859154929577	0.854660347551343	0	0.00801282051282051
122	0.621710526315789	0.537964458804523	0.605911330049261	0.188617886178862	0.862068965517241	0.602389078498293	0.489499192245557	0.6112	0	0	0	0	0.979899497487437	0	0	0	0	0.392446633825944	0.680817610062893	0.589285714285714	0.623987034035656	0.380952380952381	0	0.595541401273885	0.37741935483871	0.460636515912898	0.5536	0	0	0.622611464968153	0.610845295055821	0.547697368421053	0.224919093851133	0	0.618506493506494	0.380560131795717	0	0.0144694533762058	0	0.833605220228385	0.470209339774557	0.0066006600660066	0.623586429725363	0	0.00474683544303797	0.311290322580645	0.00642054574638844	0	0.614634146341463
123	0	0	0	0	0	0	0	0	0.0380348652931854	0.00154798761609907	0.016	0.985959438377535	0	0	0	0.379032258064516	0.367380560131796	0	0	0	0	0	0.0109375	0	0.0032	0	0	0.328548644338118	0	0	0	0	0	0.0420032310177706	0	0	0.511254019292605	0	0.0129449838187702	0	0	0	0	0.0344827586206897	0.0046801872074883	0	0	0.831666666666667	0
124	0.998407643312102	0.906298003072197	0.979750778816199	0.511664074650078	0.488924050632911	0.995145631067961	0.0892307692307692	0.981279251170047	0	0.00151285930408472	0	0	0.5829307568438	0.0078125	0.00632911392405063	0	0	0.00631911532385466	0.300751879699248	0.976489028213166	0.998456790123457	0.0031496062992126	0	0.978294573643411	0.00313479623824451	0.0894568690095847	0.157407407407407	0	0	0.996879875195008	0.998444790046656	0.905750798722045	0.596273291925466	0	0.998410174880763	0.00477707006369427	0	0	0	0.525316455696203	0.14797507788162	0.0187793427230047	0.998456790123457	0	0	0.697347893915757	0	0	0.998444790046656
125	0.604166666666667	0.518181818181818	0.58179012345679	0.218944099378882	0.838095238095238	0.583468395461912	0.50392464678179	0.578369905956113	0	0	0	0	0.9952	0	0	0	0	0.416012558869702	0.681268882175227	0.566188197767145	0.596573208722741	0.403225806451613	0	0.567484662576687	0.395498392282958	0.489533011272142	0.584615384615385	0	0.00161812297734628	0.600931677018634	0.596573208722741	0.515625	0.230046948356808	0	0.596546310832025	0.393987341772152	0	0.0125	0	0.80690737833595	0.50625	0.00950871632329636	0.594090202177294	0	0.00464396284829721	0.303405572755418	0.00771604938271605	0	0.585669781931464
126	0.334943639291465	0.261136712749616	0.318252730109204	0.210110584518167	0.827974276527331	0.331179321486268	0.717908082408875	0.321875	0.040625	0.169753086419753	0.036624203821656	0	0.738782051282051	0.0992	0.171849427168576	0.0297520661157025	0	0.694006309148265	0.702954898911353	0.313694267515924	0.336448598130841	0.628571428571429	0.0644654088050314	0.3198127925117	0.647909967845659	0.694668820678514	0.5546875	0.0031104199066874	0.0963455149501661	0.349683544303797	0.33695652173913	0.25518341307815	0.0206022187004754	0.0406885758998435	0.328025477707006	0.575806451612903	0	0.115625	0.0401929260450161	0.811501597444089	0.476708074534161	0.177884615384615	0.341538461538462	0.123222748815166	0.157232704402516	0.0825545171339564	0.166144200626959	0	0.330188679245283
127	0.590032154340836	0.551401869158878	0.615506329113924	0.176282051282051	0.869983948635634	0.572831423895254	0.47258064516129	0.603100775193798	0	0.0187793427230047	0	0	0.956937799043062	0.0191693290734824	0.0254777070063694	0	0	0.416	0.659509202453988	0.599681020733652	0.590764331210191	0.40032154340836	0	0.602503912363067	0.392568659127625	0.449111470113086	0.537854889589905	0	0.0065252854812398	0.601910828025478	0.58528951486698	0.551446945337621	0.207606973058637	0	0.584	0.384244372990354	0	0.0190779014308426	0	0.8352	0.463258785942492	0.0302547770700637	0.593059936908517	0	0.00958466453674121	0.320251177394035	0.0298273155416013	0	0.581210191082803
128	0.884927066450567	0.866043613707165	0.918622848200313	0.566455696202532	0.494363929146538	0.905629139072848	0.130781499202552	0.91875	0	0.0309597523219814	0	0	0.57395498392283	0.0453834115805947	0.0484652665589661	0	0	0.0861244019138756	0.322981366459627	0.915335463258786	0.904912836767036	0.0695102685624013	0.00154559505409583	0.917431192660551	0.0632090761750405	0.142625607779579	0.23950233281493	0	0.0208667736757624	0.902208201892745	0.901716068642746	0.873015873015873	0.592063492063492	0	0.904838709677419	0.0814696485623003	0	0.0142630744849445	0	0.511961722488038	0.215189873417722	0.0512820512820513	0.89922480620155	0	0	0.730283911671924	0.0316455696202532	0	0.912140575079872
129	0	0.00764525993883792	0	0.0265210608424337	0.00153846153846154	0	0.00924499229583975	0	0.964723926380368	0.683333333333333	0.993817619783617	0	0	0.58751902587519	0.574803149606299	0.642628205128205	0.667205169628433	0.0900473933649289	0.0029806259314456	0	0	0.086687306501548	0.900914634146341	0	0.378086419753086	0.0221518987341772	0.0216049382716049	0.70750382848392	0.610662358642973	0	0	0.0077639751552795	0.0261136712749616	0.962848297213622	0	0.135093167701863	0.528213166144201	0.630602782071097	0.984350547730829	0.0015220700152207	0.0291858678955453	0.552995391705069	0	0.887864823348694	0.883256528417819	0.0106382978723404	0.593846153846154	0.190322580645161	0
130	0.9808	0.933028919330289	1	0.517241379310345	0.4875	0.983948635634029	0.0657276995305164	1	0	0.015015015015015	0	0	0.580696202531646	0.0231481481481481	0.0223285486443381	0	0	0.0108527131782946	0.285067873303167	0.995348837209302	0.984520123839009	0.003125	0	0.998493975903614	0.00155763239875389	0.0691823899371069	0.172256097560976	0	0.00161550888529887	0.990740740740741	0.981735159817352	0.933229813664596	0.603395061728395	0	0.990491283676704	0.00316957210776545	0	0.00154083204930663	0	0.513097072419106	0.151001540832049	0.0300632911392405	0.986259541984733	0	0	0.73353751914242	0.0137825421133231	0	0.987596899224806
131	0.978125	0.928134556574923	1	0.503105590062112	0.503134796238245	0.978896103896104	0.0682170542635659	1	0	0.0167427701674277	0	0	0.575471698113208	0.02	0.0220472440944882	0	0	0.0156494522691706	0.288059701492537	0.996894409937888	0.984615384615385	0.00463678516228748	0	0.998475609756098	0.00308641975308642	0.0749601275917065	0.16036308623298	0	0.00158730158730159	0.9875	0.985007496251874	0.925117004680187	0.570769230769231	0	0.985804416403785	0.00471698113207547	0	0.00153374233128834	0	0.53125	0.138674884437596	0.0329153605015674	0.986342943854325	0	0	0.71580547112462	0.0169753086419753	0	0.989147286821705
132	0.0810372771474878	0.00618238021638331	0.0588235294117647	0.552715654952077	0.540064102564103	0.0783034257748776	0.983870967741935	0.0592823712948518	0	0.246105919003115	0.0223642172523962	0	0.475279106858054	0.362041467304625	0.325358851674641	0	0	0.877742946708464	0.746153846153846	0.0568720379146919	0.0708661417322835	0.903633491311216	0.0172684458398744	0.0487421383647799	0.602893890675241	0.995184590690209	0.885145482388974	0	0.361702127659574	0.0804416403785489	0.0706436420722135	0.00318979266347687	0.372641509433962	0	0.0604133545310016	0.896607431340872	0	0.401263823064771	0.0016025641025641	0.511075949367089	0.794025157232704	0.341935483870968	0.0689655172413793	0.084375	0.0936507936507937	0.218068535825545	0.309968847352025	0	0.0642054574638844
133	0.777957860615883	0.699074074074074	0.776190476190476	0.735759493670886	0.258957654723127	0.793780687397709	0.28436018957346	0.774244833068362	0	0.0214723926380368	0.00958466453674121	0	0.398713826366559	0.156985871271586	0.115689381933439	0	0	0.173633440514469	0.467592592592593	0.768740031897927	0.792332268370607	0.210950080515298	0	0.767441860465116	0.0336	0.292006525285481	0.407692307692308	0	0.149180327868852	0.790220820189274	0.782884310618067	0.699680511182109	0.821316614420063	0	0.772292993630573	0.22258064516129	0	0.178515007898894	0	0.298412698412698	0.378504672897196	0.131746031746032	0.782472613458529	0	0	0.923317683881064	0.102803738317757	0	0.79047619047619
134	0.985871271585557	0.895052473763118	0.967987804878049	0.531587057010786	0.462757527733756	0.985413290113452	0.0976744186046512	0.968181818181818	0	0.00149700598802395	0	0	0.615987460815047	0.00309119010819165	0.00310077519379845	0	0	0.0138674884437596	0.283132530120482	0.96594427244582	0.979719188767551	0.0125	0	0.968609865470852	0.0153374233128834	0.0978260869565217	0.190045248868778	0	0	0.986089644513138	0.986259541984733	0.892857142857143	0.580645161290323	0	0.987616099071207	0.0158227848101266	0	0	0	0.487616099071207	0.179566563467492	0.0108191653786708	0.986301369863014	0	0	0.691019786910198	0	0	0.980213089802131
135	0	0	0	0	0	0	0	0	0.542986425339366	0.281481481481481	0.540832049306626	0.459701492537313	0	0.167173252279635	0.182648401826484	0.869905956112853	0.849056603773585	0.0232198142414861	0	0	0	0.029595015576324	0.490225563909774	0	0.254961832061069	0	0	0.805810397553517	0.17425431711146	0	0	0	0	0.535276073619632	0	0.0323076923076923	0.990697674418605	0.202435312024353	0.520673813169985	0	0	0.166153846153846	0	0.515789473684211	0.425757575757576	0	0.183734939759036	0.687600644122383	0
136	0.984326018808777	0.933434190620272	1	0.509230769230769	0.491525423728814	0.984076433121019	0.0679012345679012	1	0	0.011887072808321	0	0	0.575427682737169	0.0168453292496172	0.0202492211838006	0	0	0.0122137404580153	0.288922155688623	0.996937212863706	0.989197530864197	0	0	0.998477929984779	0	0.0708661417322835	0.167664670658683	0	0	0.990909090909091	0.989505247376312	0.931993817619784	0.590062111801242	0	0.989045383411581	0.0015552099533437	0	0	0	0.525993883792049	0.145482388973966	0.0278207109737249	0.989409984871407	0	0	0.727134146341463	0.0136363636363636	0	0.990783410138249
137	0.00651465798045603	0.00465116279069767	0.00626959247648903	0.496825396825397	0.452380952380952	0.0033003300330033	0.877165354330709	0.00474683544303797	0.112698412698413	0.198142414860681	0.118483412322275	0	0.3856	0.361022364217252	0.295527156549521	0.106035889070147	0.0327868852459016	0.90809968847352	0.649310872894334	0.00470957613814757	0.00793650793650794	0.961965134706815	0.0201238390092879	0.00157977883096367	0.695374800637959	0.894060995184591	0.82601880877743	0.0330188679245283	0.393841166936791	0.0047244094488189	0.0046875	0.00474683544303797	0.350877192982456	0.0871632329635499	0.00638977635782748	0.992076069730586	0.0334928229665072	0.478537360890302	0.107142857142857	0.4096	0.779179810725552	0.305466237942122	0.003125	0.193798449612403	0.195987654320988	0.21996879875195	0.278816199376947	0	0.00638977635782748
138	0	0	0	0	0	0	0	0	0.0233281493001555	0	0.00627943485086342	1	0	0	0	0.359746434231379	0.3536	0	0	0	0	0	0	0	0	0	0	0.309815950920245	0	0	0	0	0	0.0233644859813084	0	0	0.487421383647799	0	0	0	0	0	0	0.0230769230769231	0.0015527950310559	0	0	0.819334389857369	0
139	0.998410174880763	0.918836140888208	0.98310291858679	0.517940717628705	0.47887323943662	0.995137763371151	0.0845070422535211	0.984639016897081	0	0	0	0	0.594551282051282	0.00467289719626168	0.00313479623824451	0	0	0.00462249614791988	0.288721804511278	0.979750778816199	0.998442367601246	0.0031104199066874	0	0.979969183359014	0.00308641975308642	0.084375	0.175572519083969	0	0	0.996923076923077	0.998444790046656	0.914826498422713	0.605590062111801	0	0.998425196850394	0.00482315112540193	0	0	0	0.502354788069074	0.152410575427683	0.00777604976671851	0.998466257668712	0	0	0.709035222052067	0	0	0.998444790046656
140	0.924558587479936	0.859304084720121	0.912225705329154	0.52555910543131	0.468599033816425	0.93517017828201	0.141494435612083	0.921630094043887	0	0.00918836140888208	0	0	0.593851132686084	0.0172684458398744	0.0143312101910828	0	0	0.0656	0.349693251533742	0.908227848101266	0.935736677115988	0.0656	0	0.915514592933948	0.061128526645768	0.15615141955836	0.235294117647059	0	0.0129659643435981	0.930817610062893	0.924290220820189	0.849840255591054	0.597523219814242	0	0.9265625	0.0710900473933649	0	0.0171339563862928	0	0.437299035369775	0.15625	0.0143312101910828	0.924528301886792	0	0	0.70820189274448	0.0156494522691706	0	0.929467084639498
141	0	0	0	0	0.126418152350081	0	0.126623376623377	0	0.857142857142857	0.787638668779715	0.868078175895766	0	0.0048780487804878	0.619122257053291	0.711111111111111	0.547231270358306	0.576104746317512	0.229903536977492	0.125386996904025	0	0	0.205546492659054	0.84384858044164	0	0.471061093247588	0.109677419354839	0.00796178343949045	0.613057324840764	0.636666666666667	0	0	0	0	0.873977086743044	0	0.175806451612903	0.429037520391517	0.680952380952381	0.888349514563107	0.12741935483871	0	0.695238095238095	0	0.784126984126984	0.971107544141252	0	0.729559748427673	0.170247933884298	0
142	0.995334370139969	0.912912912912913	0.983458646616541	0.520123839009288	0.481538461538462	0.995253164556962	0.0835913312693498	0.983333333333333	0	0.0029673590504451	0	0	0.6	0.00770416024653313	0.00771604938271605	0	0	0.00304878048780488	0.305637982195846	0.981790591805766	0.998468606431853	0.00307692307692308	0	0.982142857142857	0.00310077519379845	0.0820433436532508	0.171686746987952	0	0	0.996974281391831	0.998489425981873	0.90937019969278	0.60546282245827	0	1	0.0031055900621118	0	0	0	0.509863429438543	0.154545454545455	0.0182094081942337	0.996978851963746	0	0	0.712765957446808	0	0	0.998489425981873
143	0.123397435897436	0.0990853658536585	0.106646058732612	0.307448494453249	0.59717868338558	0.127009646302251	0.786936236391913	0.0992125984251968	0.131045241809672	0.208333333333333	0.136075949367089	0	0.525396825396825	0.232919254658385	0.289763779527559	0.122950819672131	0.0441176470588235	0.855813953488372	0.760606060606061	0.102040816326531	0.11993769470405	0.813586097946288	0.104454685099846	0.103500761035008	0.757763975155279	0.750394944707741	0.646153846153846	0.0592823712948518	0.237232289950577	0.123824451410658	0.115030674846626	0.0948678071539658	0.163833075734158	0.129082426127527	0.116057233704293	0.769592476489028	0.025518341307815	0.286158631415241	0.136	0.589257503949447	0.597826086956522	0.308049535603715	0.125193199381762	0.212765957446809	0.24079754601227	0.214618973561431	0.279141104294479	0	0.1171875
144	0.975328947368421	0.929797191887676	1	0.504012841091493	0.498381877022654	0.976935749588138	0.068362480127186	1	0	0.0204081632653061	0	0	0.578606158833063	0.0253565768621236	0.0272	0	0	0.0162337662337662	0.290123456790123	0.995238095238095	0.981102362204724	0.00482315112540193	0	0.998444790046656	0.00314465408805031	0.0684039087947883	0.166402535657686	0	0.00166944908180301	0.983922829581994	0.98125	0.929260450160772	0.5888	0	0.98531810766721	0.0048	0	0.00158227848101266	0	0.515772870662461	0.1456	0.0335463258785942	0.985736925515055	0	0	0.727416798732171	0.0186625194401244	0	0.982171799027553
145	0	0	0	0.186646433990895	0.140243902439024	0	0.314759036144578	0	0.675675675675676	0.78698224852071	0.69431643625192	0	0.0137614678899083	0.797583081570997	0.871212121212121	0.357361963190184	0.38125	0.414414414414414	0.234948604992658	0	0	0.389057750759878	0.653614457831325	0	0.312121212121212	0.290519877675841	0.199108469539376	0.419847328244275	0.836990595611285	0	0	0	0.180851063829787	0.679389312977099	0	0.375384615384615	0.247678018575851	0.88109756097561	0.708459214501511	0.134146341463415	0.17629179331307	0.86910197869102	0	0.599402092675635	0.8	0.108433734939759	0.888558692421991	0.00952380952380952	0
146	0	0	0.00150829562594268	0.465007776049767	0.465331278890601	0	0.874425727411945	0.00152439024390244	0.120426829268293	0.211077844311377	0.126365054602184	0	0.3963133640553	0.373292867981791	0.3078125	0.10641627543036	0.0268562401263823	0.908385093167702	0.664190193164933	0	0.00151975683890578	0.953416149068323	0.0287443267776097	0	0.697530864197531	0.887147335423197	0.808383233532934	0.0304878048780488	0.407643312101911	0	0	0	0.332312404287902	0.0924499229583975	0	0.993827160493827	0.0341614906832298	0.50609756097561	0.1112828438949	0.430577223088924	0.756134969325153	0.3198127925117	0	0.178082191780822	0.210287443267776	0.210606060606061	0.291350531107739	0	0.00153139356814701
147	0	0	0	0	0	0	0	0	0.0399385560675883	0.00301659125188537	0.00925925925925926	0.983231707317073	0	0	0.00157728706624606	0.347266881028939	0.36608557844691	0	0	0	0	0	0.0122887864823349	0	0.0046801872074883	0	0	0.33026113671275	0	0	0	0	0	0.0419906687402799	0	0	0.478537360890302	0	0.0126782884310618	0	0	0	0	0.033434650455927	0.0062015503875969	0	0.00303951367781155	0.813204508856683	0
148	0	0	0	0	0	0	0	0	0.023696682464455	0	0.0031201248049922	1	0	0	0	0.351485148514851	0.357843137254902	0	0	0	0	0	0	0	0	0	0	0.309262166405024	0	0	0	0	0	0.0267716535433071	0	0	0.487301587301587	0	0	0	0	0	0	0.0230414746543779	0	0	0	0.828382838283828	0
149	0.998347107438017	0.92259083728278	0.980830670926518	0.509584664536741	0.479032258064516	1	0.082018927444795	0.982677165354331	0	0.00157232704402516	0	0	0.594108019639935	0.00638977635782748	0.00482315112540193	0	0	0.00161290322580645	0.295665634674923	0.980676328502415	0.996850393700787	0	0	0.982892690513219	0	0.0829346092503987	0.173166926677067	0	0	1	1	0.918166939443535	0.60731319554849	0	0.998389694041868	0.00162074554294976	0	0	0	0.51373182552504	0.160063391442155	0.0128824476650564	1	0	0	0.712241653418124	0	0	0.996815286624204
150	0	0	0	0.0235849056603774	0	0	0.0174050632911392	0	0.970172684458399	0.633996937212864	0.955555555555556	0.0151515151515152	0	0.580696202531646	0.547318611987382	0.649350649350649	0.683006535947712	0.0574162679425837	0.0184049079754601	0	0	0.109350237717908	0.888544891640867	0	0.35423197492163	0.0191082802547771	0.0280373831775701	0.727272727272727	0.613223140495868	0	0	0	0.0251572327044025	0.965244865718799	0	0.131537242472266	0.560897435897436	0.622641509433962	0.968102073365231	0	0.0251177394034537	0.527646129541864	0	0.899843505477308	0.863141524105754	0.0173228346456693	0.572327044025157	0.205980066445183	0
151	0	0	0	0	0	0	0	0	0.72397476340694	0.467889908256881	0.719242902208202	0.2642089093702	0	0.354632587859425	0.375196232339089	0.762439807383628	0.971246006389776	0.0303030303030303	0	0	0	0.0321027287319422	0.684952978056426	0	0.283464566929134	0	0	1	0.357142857142857	0	0	0	0	0.733652312599681	0	0.0368589743589744	0.803858520900322	0.352201257861635	0.701112877583466	0	0	0.34850863422292	0	0.668202764976959	0.609567901234568	0	0.378125	0.48440065681445	0
152	0.909235668789809	0.846394984326019	0.88646967340591	0.520440251572327	0.518927444794953	0.916938110749186	0.167974882260597	0.894736842105263	0	0	0	0	0.684210526315789	0	0	0	0	0.0894819466248038	0.347957639939486	0.887171561051005	0.920684292379471	0.0871632329635499	0	0.892690513219285	0.089622641509434	0.181089743589744	0.251524390243902	0	0.00162866449511401	0.917431192660551	0.916666666666667	0.830455259026688	0.516329704510109	0	0.917981072555205	0.078525641025641	0	0.00943396226415094	0	0.482919254658385	0.186335403726708	0.00631911532385466	0.913446676970634	0	0	0.620583717357911	0.00614439324116743	0	0.905572755417957
153	0	0.021021021021021	0.0167682926829268	0.470137825421133	0.518518518518518	0	0.915123456790123	0.0167173252279635	0.0668693009118541	0.266566265060241	0.0658307210031348	0	0.377880184331797	0.367781155015198	0.365325077399381	0.0602218700475436	0.0250783699059561	0.959276018099548	0.693215339233038	0.0169230769230769	0.00298953662182362	0.984350547730829	0.0395738203957382	0.0166414523449319	0.673879443585781	0.894736842105263	0.787878787878788	0.0229709035222052	0.363207547169811	0	0	0.0232919254658385	0.325153374233129	0.0506912442396313	0.00156739811912226	0.934169278996865	0.021978021978022	0.448170731707317	0.0816640986132511	0.486943164362519	0.750759878419453	0.3875	0	0.144157814871017	0.184451219512195	0.232522796352584	0.353658536585366	0	0.00306278713629403
154	0.309409888357257	0.221705426356589	0.303599374021909	0.289763779527559	0.788309636650869	0.296774193548387	0.784469096671949	0.293291731669267	0	0.136503067484663	0.00314465408805031	0	0.712218649517685	0.141965678627145	0.162717219589258	0	0	0.712050078247261	0.801815431164902	0.2671875	0.303459119496855	0.7152	0.0324074074074074	0.288990825688073	0.625990491283677	0.770334928229665	0.626139817629179	0	0.148387096774194	0.311424100156495	0.306976744186047	0.230769230769231	0.0984375	0	0.288676236044657	0.650641025641026	0	0.162717219589258	0.0157977883096366	0.769230769230769	0.553654743390358	0.181528662420382	0.308755760368664	0.078003120124805	0.11214953271028	0.178403755868545	0.166666666666667	0	0.304075235109718
155	0	0	0	0	0	0	0	0	0.0248062015503876	0	0.00474683544303797	0.998459167950693	0	0	0	0.324675324675325	0.325732899022801	0	0	0	0	0	0	0	0.0015527950310559	0	0	0.2921875	0	0	0	0	0	0.0286168521462639	0	0	0.459459459459459	0	0	0	0	0	0	0.0248062015503876	0.00154798761609907	0	0	0.8125	0
156	0.998387096774194	0.920436817472699	0.984375	0.511773940345369	0.478537360890302	1	0.0770465489566613	0.98125	0	0	0	0	0.587479935794542	0.0062992125984252	0.00312989045383412	0	0	0.00157232704402516	0.295731707317073	0.982511923688394	0.998435054773083	0	0	0.982998454404946	0	0.0786516853932584	0.16358024691358	0	0	1	1	0.913738019169329	0.593114241001565	0	1	0.00158730158730159	0	0	0	0.508607198748044	0.149136577708006	0.014218009478673	1	0	0	0.710323574730354	0	0	0.998422712933754
157	0.559429477020602	0.483333333333333	0.532012195121951	0.972350230414747	0.046656298600311	0.557165861513688	0.477519379844961	0.533333333333333	0	0.124251497005988	0.0201863354037267	0	0.196261682242991	0.28328173374613	0.218125960061444	0	0	0.380877742946708	0.266263237518911	0.542682926829268	0.551829268292683	0.427682737169518	0	0.534638554216867	0.146379044684129	0.516380655226209	0.608231707317073	0	0.275752773375594	0.545031055900621	0.561933534743202	0.472952086553323	0.845565749235474	0	0.536776212832551	0.443573667711599	0	0.303680981595092	0	0.0821705426356589	0.605143721633888	0.221362229102167	0.548484848484848	0.0823170731707317	0.00306748466257669	0.707762557077626	0.198786039453718	0	0.555727554179567
158	0	0.00768049155145929	0	0.237048665620094	0.105769230769231	0	0.307570977917981	0	0.653188180404355	0.805255023183926	0.673501577287066	0	0.00791139240506329	0.87402799377916	0.902053712480253	0.301458670988655	0.361111111111111	0.400630914826498	0.203338391502276	0	0	0.356918238993711	0.65149136577708	0	0.259968102073365	0.316957210776545	0.231726283048211	0.405660377358491	0.894480519480519	0	0	0.00789889415481832	0.2265625	0.654516640253566	0	0.379527559055118	0.214626391096979	0.908805031446541	0.696062992125984	0.108320251177394	0.228043143297381	0.8864	0	0.573415765069552	0.766975308641975	0.120743034055728	0.9078125	0	0
159	0.273162939297125	0.197268588770865	0.253477588871716	0.331761006289308	0.762052877138414	0.279032258064516	0.821316614420063	0.249607535321821	0	0.133738601823708	0.0047244094488189	0	0.6816	0.217729393468118	0.227202472952087	0	0	0.715179968701095	0.965413533834587	0.246875	0.262738853503185	0.740683229813665	0.0265210608424337	0.239757207890744	0.533965244865719	0.780290791599354	0.682926829268293	0	0.230392156862745	0.283536585365854	0.255417956656347	0.190108191653787	0.300314465408805	0	0.258730158730159	0.689763779527559	0	0.272012578616352	0.0125588697017268	0.721259842519685	0.608359133126935	0.251572327044025	0.267801857585139	0.00927357032457496	0.100463678516229	0.379256965944272	0.228748068006182	0	0.255591054313099
160	0	0	0	0	0	0	0	0	0.0214395099540582	0.00150375939849624	0.00769230769230769	0.990825688073395	0	0	0	0.389671361502347	0.40095087163233	0	0	0	0	0	0.00462249614791988	0	0.00156739811912226	0	0	0.354198473282443	0	0	0	0	0	0.0263975155279503	0	0	0.532385466034755	0	0.0061633281972265	0	0	0	0	0.0211161387631976	0.00152439024390244	0	0	0.850079744816587	0
161	1	0.910077519379845	0.981042654028436	0.507987220447284	0.466882067851373	0.998355263157895	0.0856219709208401	0.979559748427673	0	0	0	0	0.59967845659164	0.00632911392405063	0.00635930047694754	0	0	0.00159489633173844	0.304482225656878	0.977742448330684	0.996810207336523	0	0	0.979907264296754	0	0.0869565217391304	0.1796875	0	0	0.998422712933754	0.998432601880878	0.9088	0.593949044585987	0	0.996774193548387	0	0	0	0	0.515873015873016	0.159810126582278	0.0129032258064516	1	0	0	0.696682464454976	0	0	0.996835443037975
162	0.879310344827586	0.802469135802469	0.867175572519084	0.6421875	0.410658307210031	0.888178913738019	0.184496124031008	0.868670886075949	0	0.00916030534351145	0.00316455696202532	0	0.529225908372828	0.053680981595092	0.0407523510971787	0	0	0.114728682170543	0.414373088685015	0.855345911949686	0.886850152905199	0.117834394904459	0	0.859327217125382	0.059748427672956	0.202830188679245	0.292569659442724	0	0.0467741935483871	0.884555382215289	0.886115444617785	0.800316957210777	0.664086687306502	0	0.872239747634069	0.125200642054575	0	0.0632716049382716	0	0.44215530903328	0.286158631415241	0.0592823712948518	0.880989180834621	0	0	0.766871165644172	0.0369230769230769	0	0.875786163522013
163	0.496753246753247	0.444617784711388	0.515923566878981	0.0771653543307087	0.8992	0.495081967213115	0.515055467511886	0.517515923566879	0.0283018867924528	0.180555555555556	0.0241935483870968	0	0.729773462783172	0.106750392464678	0.181528662420382	0.0226904376012966	0.00492610837438424	0.517133956386293	0.716236722306525	0.516693163751987	0.486780715396579	0.460063897763578	0.0607476635514019	0.509287925696594	0.453968253968254	0.480127186009539	0.374807987711214	0.0062992125984252	0.0885245901639344	0.506329113924051	0.472783825816485	0.466666666666667	0.155555555555556	0.0385232744783307	0.495948136142626	0.421800947867299	0	0.0949367088607595	0.0384	0.933125972006221	0.354037267080745	0.206730769230769	0.503937007874016	0.0297805642633229	0.13953488372093	0.285266457680251	0.170046801872075	0	0.506289308176101
164	0.996805111821086	0.921752738654147	0.984202211690363	0.512861736334405	0.457006369426752	0.998366013071895	0.0749601275917065	0.985759493670886	0	0	0	0	0.589198036006547	0.00473186119873817	0.00478468899521531	0	0	0.00321543408360129	0.289676425269646	0.977707006369427	1	0.00159744408945687	0	0.982758620689655	0.00159744408945687	0.0742574257425743	0.173708920187793	0	0	1	1	0.9168	0.613418530351438	0	1	0.00323624595469256	0	0	0	0.496784565916399	0.163461538461538	0.00958466453674121	0.998442367601246	0	0	0.726844583987441	0	0	1
165	0	0	0	0	0	0	0	0	0.993808049535604	0.658536585365854	0.976152623211447	0.0198776758409786	0	0.55054432348367	0.566718995290424	0.68	0.690821256038647	0.0824088748019017	0	0	0	0.0801282051282051	0.899543378995434	0	0.360629921259843	0	0	0.72755905511811	0.585483870967742	0	0	0	0	0.984025559105431	0	0.112179487179487	0.558213716108453	0.605304212168487	0.97933227344992	0	0	0.547318611987382	0	0.912977099236641	0.878648233486943	0	0.58887171561051	0.216828478964401	0
166	0	0	0	0	0	0	0	0	0.0300157977883096	0	0.00632911392405063	0.996913580246914	0	0	0	0.348387096774194	0.34640522875817	0	0	0	0	0	0	0	0.00158227848101266	0	0	0.306501547987616	0	0	0	0	0	0.0287539936102236	0	0	0.482315112540193	0	0	0	0	0	0	0.0280373831775701	0.0015527950310559	0	0	0.818032786885246	0
167	0	0.0880121396054628	0.020440251572327	0.415625	0.522364217252396	0	0.872841444270016	0.0201238390092879	0.0469483568075117	0.37962962962963	0.0616113744075829	0	0.400635930047695	0.457627118644068	0.469096671949287	0.0502431118314425	0.0209677419354839	0.871674491392801	0.657056145675266	0.0201863354037267	0.00313479623824451	0.872037914691943	0.145736434108527	0.0198776758409786	0.65987460815047	0.841017488076312	0.752688172043011	0.0401854714064915	0.458003169572108	0	0	0.0913385826771654	0.346394984326019	0.0493630573248408	0.00157728706624606	0.826833073322933	0.00318471337579618	0.34585289514867	0.065625	0.491419656786271	0.770542635658915	0.485804416403785	0	0.130368098159509	0.150943396226415	0.26040061633282	0.440860215053763	0	0.00312989045383412
168	0.196141479099678	0.104776579352851	0.176838810641628	0.664556962025316	0.423809523809524	0.183574879227053	0.871473354231975	0.177115987460815	0	0.124809741248097	0.0250783699059561	0	0.558028616852146	0.294117647058824	0.225196850393701	0	0	0.749611197511664	0.642313546423135	0.17219589257504	0.186520376175549	0.797770700636943	0	0.156346749226006	0.490536277602524	0.89171974522293	0.993817619783617	0	0.284789644012945	0.187004754358162	0.194312796208531	0.104761904761905	0.492935635792779	0	0.1744	0.797788309636651	0	0.334883720930233	0	0.383045525902669	0.898894154818325	0.230046948356808	0.184615384615385	0.0829493087557604	0.0125391849529781	0.337480559875583	0.224458204334365	0	0.183254344391785
169	0.448780487804878	0.406698564593301	0.474015748031496	0.0917874396135266	0.982113821138211	0.452100840336134	0.6176	0.464114832535885	0	0.147151898734177	0	0	0.851132686084142	0.105939004815409	0.15224358974359	0	0	0.57484076433121	0.786271450858034	0.458466453674121	0.45511811023622	0.541329011345219	0.0297805642633229	0.46422893481717	0.513776337115073	0.589785831960461	0.454258675078864	0	0.0978441127694859	0.465189873417722	0.443561208267091	0.412238325281804	0.080952380952381	0	0.452768729641694	0.496774193548387	0	0.105431309904153	0.0112540192926045	0.94488188976378	0.374800637958533	0.169354838709677	0.449367088607595	0	0.105754276827372	0.209375	0.150943396226415	0	0.446031746031746
170	0.00672268907563025	0.0861244019138756	0.0260162601626016	0.5	0.495065789473684	0.0067001675041876	0.898089171974522	0.0277324632952692	0.00161550888529887	0.297297297297297	0.0213815789473684	0	0.386363636363636	0.431118314424635	0.394389438943894	0.00169779286926995	0.00164744645799012	0.887603305785124	0.687598116169545	0.0272435897435897	0.00958466453674121	0.902479338842975	0.0761904761904762	0.0221870047543582	0.591803278688525	0.919407894736842	0.834138486312399	0	0.41	0.00651465798045603	0.0065252854812398	0.0898692810457516	0.4128	0	0.00825082508250825	0.87953795379538	0	0.394863563402889	0.00490196078431373	0.458937198067633	0.84329563812601	0.406611570247934	0.0064	0.0776545166402536	0.0925039872408294	0.323671497584541	0.369105691056911	0	0.00966183574879227
171	0.83596214511041	0.752279635258359	0.829984544049459	0.70606531881804	0.313664596273292	0.849529780564263	0.2375	0.816232771822358	0	0.00150375939849624	0.0031104199066874	0	0.44006309148265	0.123853211009174	0.093603744149766	0	0	0.131045241809672	0.460606060606061	0.823255813953488	0.841940532081377	0.16875	0	0.822358346094946	0.00310077519379845	0.24251968503937	0.353211009174312	0	0.115384615384615	0.849230769230769	0.843558282208589	0.745253164556962	0.772657450076805	0	0.838304552590267	0.164086687306502	0	0.157076205287714	0	0.343076923076923	0.332824427480916	0.110764430577223	0.846625766871166	0	0	0.867981790591806	0.0837138508371385	0	0.839258114374034
172	0.608490566037736	0.71889400921659	0.644916540212443	0.6484375	0.221350078492936	0.631067961165049	0.206842923794712	0.646697388632873	0.0639625585023401	0.171471927162367	0.0769230769230769	0	0.286392405063291	0.32312404287902	0.265842349304482	0.021978021978022	0.0416666666666667	0.19811320754717	0.398203592814371	0.64031007751938	0.640432098765432	0.225308641975309	0.129230769230769	0.645801526717557	0.0325077399380805	0.216478190630048	0.338391502276176	0.0419906687402799	0.285714285714286	0.633435582822086	0.621212121212121	0.707547169811321	0.799377916018662	0.0658307210031348	0.632911392405063	0.237261146496815	0.0207667731629393	0.271739130434783	0.077639751552795	0.221698113207547	0.381538461538462	0.274570982839314	0.623475609756098	0.0653495440729483	0.0807453416149068	0.92802450229709	0.260211800302572	0	0.626356589147287
173	0	0.00775193798449612	0.00155763239875389	0.29375	0.105431309904153	0	0.357142857142857	0	0.594679186228482	0.710566615620214	0.616852146263911	0	0.00956937799043062	0.864992150706436	0.803174603174603	0.272727272727273	0.3278955954323	0.408874801901743	0.254160363086233	0	0	0.437598736176935	0.533950617283951	0	0.231012658227848	0.371150729335494	0.305426356589147	0.351735015772871	0.890701468189233	0	0	0.00788643533123028	0.29153605015674	0.5904	0	0.486486486486487	0.204545454545455	0.993700787401575	0.6512	0.0952380952380952	0.291925465838509	0.794670846394984	0	0.523148148148148	0.719814241486068	0.167692307692308	0.817322834645669	0	0
174	0.164763458401305	0.098613251155624	0.154088050314465	0.340288924558588	0.754442649434572	0.168852459016393	0.910094637223975	0.154818325434439	0	0.142857142857143	0.00488599348534202	0	0.665589660743134	0.234276729559748	0.238019169329073	0	0	0.827751196172249	0.953030303030303	0.144674085850556	0.170653907496013	0.841346153846154	0.0313971742543171	0.151937984496124	0.626198083067093	0.892682926829268	0.789147286821705	0	0.24025974025974	0.172741679873217	0.164596273291925	0.0964630225080386	0.227629513343799	0	0.158730158730159	0.788121990369181	0	0.278481012658228	0.0111642743221691	0.714738510301109	0.67817896389325	0.244444444444444	0.178403755868545	0.0141509433962264	0.105345911949686	0.298136645962733	0.222395023328149	0	0.165079365079365
175	0.976303317535545	0.931506849315068	1	0.512383900928793	0.48698315467075	0.97588424437299	0.0635658914728682	1	0	0.0179372197309417	0	0	0.574303405572755	0.0232198142414861	0.0246153846153846	0	0	0.0171606864274571	0.292284866468843	0.998452012383901	0.981707317073171	0.0046875	0	0.998489425981873	0.00312989045383412	0.0698412698412698	0.163663663663664	0	0.00161030595813205	0.984496124031008	0.98036253776435	0.933539412673879	0.585516178736518	0	0.984447900466563	0.0046656298600311	0	0.00154083204930663	0	0.51617873651772	0.1350531107739	0.0327613104524181	0.983231707317073	0	0	0.743511450381679	0.0197568389057751	0	0.982866043613707
176	0.621875	0.554033485540335	0.606201550387597	0.674884437596302	0.398119122257053	0.662440570522979	0.44822256568779	0.601236476043277	0	0.144360902255639	0.00467289719626168	0	0.312597200622084	0.234930448222566	0.252730109204368	0	0	0.348228043143297	0.625373134328358	0.612654320987654	0.626356589147287	0.378125	0.0331325301204819	0.613740458015267	0.165366614664587	0.4390625	0.322338830584708	0	0.230769230769231	0.638759689922481	0.619047619047619	0.545171339563863	0.684292379471229	0	0.625196850393701	0.334375	0	0.278461538461538	0.014018691588785	0.436532507739938	0.308527131782946	0.261609907120743	0.631259484066768	0	0.0981308411214953	0.7821482602118	0.225075528700906	0	0.625194401244168
177	0	0	0	0	0.0332805071315372	0	0.0316455696202532	0	0.961240310077519	0.70516717325228	0.960063897763578	0.00462249614791988	0	0.54858934169279	0.618153364632238	0.638126009693053	0.661788617886179	0.115384615384615	0.0301659125188537	0	0	0.107544141252006	0.933229813664596	0	0.372827804107425	0.0208	0	0.702492211838006	0.57258064516129	0	0	0	0	0.963893249607535	0	0.0900473933649289	0.520064205457464	0.593059936908517	0.972972972972973	0.0351437699680511	0	0.590266875981162	0	0.874233128834356	0.88062015503876	0	0.640552995391705	0.200642054574639	0
178	0	0	0	0	0.00161030595813205	0	0.00160771704180064	0	1	0.675465838509317	0.979233226837061	0.0125984251968504	0	0.545454545454545	0.577777777777778	0.660225442834139	0.666666666666667	0.0952380952380952	0	0	0	0.0780487804878049	0.901898734177215	0	0.380952380952381	0	0	0.715873015873016	0.567656765676568	0	0	0	0	0.991935483870968	0	0.106382978723404	0.546341463414634	0.601286173633441	0.980645161290323	0.00160513643659711	0	0.546774193548387	0	0.915492957746479	0.888188976377953	0	0.609717868338558	0.218697829716194	0
179	0	0	0	0	0	0	0	0	0.022508038585209	0	0.00469483568075117	1	0	0	0	0.327868852459016	0.299342105263158	0	0	0	0	0	0	0	0	0	0	0.253246753246753	0	0	0	0	0	0.0257234726688103	0	0	0.434640522875817	0	0	0	0	0	0	0.021875	0	0	0	0.815745393634841	0
180	0	0	0	0	0	0	0	0	0.332302936630603	0.111940298507463	0.29320987654321	0.682027649769585	0	0	0.0126182965299685	0.682108626198083	0.670436187399031	0	0	0	0	0	0.292569659442724	0	0.198098256735341	0	0	0.629057187017002	0.00487012987012987	0	0	0	0	0.330721003134796	0	0	0.805031446540881	0	0.274294670846395	0	0	0	0	0.324116743471582	0.207055214723926	0	0.0200308166409861	0.882544861337684	0
181	0	0	0	0.202453987730061	0.00933125972006221	0	0.188562596599691	0	0.797872340425532	0.668154761904762	0.816923076923077	0	0.00619195046439629	0.742424242424242	0.720430107526882	0.472266244057052	0.474522292993631	0.267175572519084	0.0802377414561664	0	0	0.262345679012346	0.706948640483384	0	0.242703533026114	0.1921875	0.212893553223388	0.512422360248447	0.770440251572327	0	0	0	0.194864048338369	0.782874617737003	0	0.331811263318113	0.338485316846986	0.819847328244275	0.816923076923077	0.00612557427258806	0.197568389057751	0.703533026113671	0	0.709145427286357	0.734351145038168	0.0953101361573374	0.736842105263158	0.0223285486443381	0
182	0	0	0	0	0	0	0	0	0.32375189107413	0.109792284866469	0.306501547987616	0.698198198198198	0	0	0.00459418070444104	0.667192429022082	0.640944881889764	0	0	0	0	0	0.296466973886329	0	0.204301075268817	0	0	0.599693251533742	0.0048	0	0	0	0	0.328173374613003	0	0	0.784375	0	0.285935085007728	0	0	0	0	0.333333333333333	0.203898050974513	0	0.00903614457831325	0.889423076923077	0
183	0	0	0	0	0	0	0	0	0.996774193548387	0.650943396226415	0.972222222222222	0.0160513643659711	0	0.543859649122807	0.554294975688817	0.671052631578947	0.682804674457429	0.0907643312101911	0	0	0	0.0774299835255354	0.893203883495146	0	0.385365853658537	0	0	0.720967741935484	0.564102564102564	0	0	0	0	0.98841059602649	0	0.116584564860427	0.543371522094926	0.6	0.975688816855754	0	0	0.532786885245902	0	0.918367346938776	0.881493506493506	0	0.581730769230769	0.225210084033613	0
184	0.974723538704581	0.934049079754601	0.995305164319249	0.512461059190031	0.485849056603774	0.97752808988764	0.0643642072213501	0.993769470404984	0	0.021505376344086	0	0	0.568910256410256	0.0262751159196291	0.029595015576324	0	0	0.015527950310559	0.276119402985075	1	0.973520249221184	0.0015552099533437	0	0.996941896024465	0	0.0661417322834646	0.162861491628615	0	0.00159235668789809	0.982945736434109	0.97542242703533	0.929133858267717	0.588235294117647	0	0.979813664596273	0	0	0.00154559505409583	0	0.516923076923077	0.148606811145511	0.043343653250774	0.981845688350983	0	0	0.72360248447205	0.0228310502283105	0	0.976887519260401
185	0	0.00479233226837061	0	0.0176	0	0	0	0	0.97275641025641	0.675039246467818	0.983974358974359	0	0	0.589951377633712	0.586370839936609	0.655737704918033	0.673300165837479	0.0754414125200642	0	0	0	0.066884176182708	0.922118380062305	0	0.366987179487179	0.0114754098360656	0.0124610591900312	0.70859872611465	0.601957585644372	0	0	0.00483091787439614	0.0190174326465927	0.974068071312804	0	0.111290322580645	0.534072900158479	0.618441971383148	0.9872	0	0.0176	0.563291139240506	0	0.891808346213292	0.887323943661972	0.00625978090766823	0.614664586583463	0.186161449752883	0
186	0	0.0078003120124805	0.0015625	0.296529968454259	0.00321543408360129	0	0.265625	0	0.707430340557275	0.611455108359133	0.718152866242038	0	0.00320512820512821	0.785714285714286	0.709003215434084	0.366720516962843	0.42472266244057	0.274447949526814	0.169207317073171	0	0	0.343260188087774	0.638932496075353	0	0.103392568659128	0.279032258064516	0.300455235204856	0.447409733124019	0.803005008347245	0	0	0.00802568218298555	0.301092043681747	0.68312101910828	0	0.387658227848101	0.309409888357257	0.886292834890966	0.738095238095238	0.00157232704402516	0.298107255520505	0.6896	0	0.614551083591331	0.635093167701863	0.193146417445483	0.721036585365854	0.0130081300813008	0
187	0.969004893964111	0.895475819032761	0.950949367088608	0.545307443365696	0.496	0.973813420621931	0.1184	0.951845906902087	0	0.00157232704402516	0	0	0.615755627009646	0.008	0.00626959247648903	0	0	0.0303514376996805	0.329754601226994	0.949764521193093	0.969936708860759	0.0241545893719807	0	0.95125786163522	0.0291734197730956	0.115755627009646	0.195548489666137	0	0	0.973015873015873	0.973520249221184	0.885113268608414	0.586370839936609	0	0.967845659163987	0.0211382113821138	0	0.00157232704402516	0	0.527733755942948	0.184542586750789	0.0193548387096774	0.97339593114241	0	0	0.68312101910828	0	0	0.967897271268058
188	0	0	0	0	0	0	0	0	0.0397553516819572	0.00147275405007364	0.02	0.980683506686478	0	0	0	0.363636363636364	0.338983050847458	0	0	0	0	0	0.014903129657228	0	0.00455927051671732	0	0	0.300604229607251	0	0	0	0	0	0.0368098159509202	0	0	0.49609984399376	0	0.0171875	0	0	0	0	0.0344311377245509	0.00745156482861401	0	0	0.822884012539185	0
189	0	0	0	0.114197530864198	0	0	0.0923566878980892	0	0.892355694227769	0.761329305135952	0.896062992125984	0.00460122699386503	0	0.66306027820711	0.664050235478807	0.57741935483871	0.567741935483871	0.16984126984127	0	0	0	0.165354330708661	0.794712286158631	0	0.300787401574803	0.102848101265823	0.117103235747304	0.617554858934169	0.698051948051948	0	0	0	0.109567901234568	0.87244094488189	0	0.224683544303797	0.449367088607595	0.719083969465649	0.89792663476874	0	0.111455108359133	0.633802816901408	0	0.809022556390977	0.807453416149068	0.0184049079754601	0.682926829268293	0.0985221674876847	0
190	0	0	0	0	0.136963696369637	0	0.137931034482759	0	0.849025974025974	0.795348837209302	0.857142857142857	0	0.00996677740863787	0.643322475570033	0.720661157024793	0.52396694214876	0.558922558922559	0.250403877221325	0.139904610492846	0	0	0.20655737704918	0.847512038523275	0	0.484349258649094	0.124378109452736	0.0112179487179487	0.606851549755302	0.654882154882155	0	0	0	0	0.861111111111111	0	0.173267326732673	0.410981697171381	0.688816855753647	0.879934210526316	0.138842975206612	0	0.704065040650407	0	0.780254777070064	0.974358974358974	0	0.740384615384615	0.179831932773109	0
191	0.0303514376996805	0.0660522273425499	0.00934579439252336	0.511773940345369	0.4768	0.0248756218905473	0.925278219395866	0.0110062893081761	0	0.273148148148148	0.0159235668789809	0	0.425396825396825	0.401263823064771	0.36741214057508	0	0	0.878594249201278	0.703363914373089	0.0108695652173913	0.0247295208655332	0.908227848101266	0.0708782742681048	0.00310077519379845	0.602825745682888	0.942028985507246	0.861801242236025	0	0.398026315789474	0.0188976377952756	0.0234741784037559	0.0679304897314376	0.429467084639498	0	0.0205371248025276	0.889952153110048	0	0.382306477093207	0.00157728706624606	0.450236966824645	0.866454689984102	0.385579937304075	0.0170278637770898	0.0846153846153846	0.0833333333333333	0.289968652037618	0.344287949921753	0	0.0234009360374415
192	0	0	0	0	0.00163934426229508	0	0.00161550888529887	0	0.996779388083736	0.686427457098284	0.980327868852459	0.00949367088607595	0	0.562197092084006	0.588617886178862	0.649328859060403	0.686046511627907	0.0882825040128411	0	0	0	0.0773026315789474	0.915064102564103	0	0.367909238249595	0	0	0.719869706840391	0.592715231788079	0	0	0	0	0.990147783251232	0	0.101141924959217	0.546952224052718	0.618066561014263	0.983606557377049	0.00164473684210526	0	0.560581583198708	0	0.909952606635071	0.896331738437002	0	0.605723370429253	0.20777027027027	0
193	0.998420221169036	0.911987860394537	0.980182926829268	0.530769230769231	0.464788732394366	1	0.0907692307692308	0.980152671755725	0	0	0	0	0.604327666151468	0.0076103500761035	0.0062015503875969	0	0	0.0015600624024961	0.301492537313433	0.978560490045942	0.996932515337423	0	0	0.980509745127436	0	0.0870253164556962	0.188821752265861	0	0	1	1	0.904468412942989	0.618461538461539	0	0.998444790046656	0.00156494522691706	0	0	0	0.490740740740741	0.168730650154799	0.0154083204930663	1	0	0	0.721966205837174	0	0	0.996879875195008
194	0.108895705521472	0.175856929955291	0.119940029985007	0.575384615384615	0.406779661016949	0.0955414012738854	0.792944785276074	0.127496159754224	0	0.201470588235294	0.0198170731707317	0	0.499222395023328	0.347368421052632	0.278033794162826	0	0	0.773006134969325	0.579494799405646	0.120300751879699	0.112291350531108	0.801223241590214	0.0578635014836795	0.115963855421687	0.515432098765432	0.823255813953488	0.932330827067669	0	0.326530612244898	0.106927710843373	0.113122171945701	0.187888198757764	0.509893455098935	0	0.105426356589147	0.81441717791411	0	0.30640243902439	0.00308166409861325	0.36280487804878	0.946319018404908	0.28902627511592	0.106221547799697	0.0729166666666667	0.00303030303030303	0.393393393393393	0.271641791044776	0	0.105105105105105
195	0	0	0	0.369181380417335	0.368421052631579	0	0.687301587301587	0	0.334389857369255	0.221538461538462	0.336	0	0.363338788870704	0.26148969889065	0.267942583732057	0.316309719934102	0.180781758957655	0.764044943820225	0.455246913580247	0	0	0.733766233766234	0.246489859594384	0	0.704654895666132	0.681818181818182	0.682389937106918	0.207006369426752	0.296596434359805	0	0	0	0.219435736677116	0.316639741518578	0	0.779032258064516	0.161858974358974	0.320695102685624	0.315789473684211	0.333863275039746	0.646687697160883	0.266666666666667	0	0.406299212598425	0.240944881889764	0.115085536547434	0.248818897637795	0.0165289256198347	0
196	0.998389694041868	0.93030303030303	1	0.579029733959311	0.453674121405751	1	0.0715396578538103	1	0	0	0	0	0.5824	0	0	0	0	0	0.322137404580153	1	1	0	0	1	0	0.0711974110032362	0.193251533742331	0	0	1	1	0.926984126984127	0.63312693498452	0	1	0.00158982511923688	0	0	0	0.448657187993681	0.133333333333333	0.00623052959501558	1	0	0	0.786046511627907	0	0	1
197	0.0078740157480315	0.085972850678733	0.0266875981161695	0.316692667706708	0.12241653418124	0.012987012987013	0.36817472698908	0.0261136712749616	0.491499227202473	0.806106870229008	0.533646322378717	0	0.00312989045383412	0.945987654320988	0.904836193447738	0.157556270096463	0.308056872037915	0.352671755725191	0.26395173453997	0.0312989045383412	0.00940438871473354	0.380281690140845	0.592823712948518	0.0274390243902439	0.107309486780715	0.389857369255151	0.314199395770393	0.332298136645963	0.914653784219002	0.0107692307692308	0.0107858243451464	0.0914728682170543	0.367441860465116	0.5125	0.00940438871473354	0.380348652931854	0.171974522292994	0.895148669796557	0.541213063763608	0.135725429017161	0.369158878504673	0.905426356589147	0.0107361963190184	0.424012158054711	0.614791987673344	0.262595419847328	0.893682588597843	0	0.0093603744149766
198	0.266770670826833	0.185410334346505	0.247692307692308	0.551459293394777	0.53198127925117	0.256329113924051	0.805855161787365	0.254992319508449	0	0.123867069486405	0.015600624024961	0	0.667189952904239	0.265116279069767	0.218408736349454	0	0	0.684532924961715	0.745562130177515	0.240740740740741	0.259259259259259	0.716510903426791	0	0.232522796352584	0.427244582043344	0.810641627543036	0.911676646706587	0	0.26517571884984	0.265842349304482	0.254992319508449	0.183925811437403	0.551671732522796	0	0.251170046801872	0.7375	0	0.313364055299539	0	0.490654205607477	0.818320610687023	0.225196850393701	0.253048780487805	0	0.00460829493087558	0.404287901990812	0.212443095599393	0	0.252663622526636
199	0.136724960254372	0.103030303030303	0.163109756097561	0.451664025356577	0.648089171974522	0.146067415730337	0.888544891640867	0.16358024691358	0	0.25114854517611	0.0189873417721519	0	0.532591414944356	0.371875	0.350157728706625	0	0	0.815336463223787	0.826546003016591	0.15968992248062	0.141304347826087	0.824921135646688	0.015600624024961	0.155487804878049	0.525821596244131	0.892234548335975	0.797527047913447	0	0.36038961038961	0.147692307692308	0.125766871165644	0.109350237717908	0.408950617283951	0	0.136	0.811912225705329	0	0.391304347826087	0.00156739811912226	0.609105180533752	0.692546583850932	0.368503937007874	0.138461538461538	0.0121396054628225	0.0939907550077042	0.329249617151608	0.337404580152672	0	0.139937106918239
200	0	0.0624048706240487	0.00153846153846154	0.302936630602782	0.0806962025316456	0	0.347352024922118	0	0.555384615384615	0.779940119760479	0.578947368421053	0	0.00312989045383412	0.936630602782071	0.866877971473851	0.214849921011058	0.332797427652733	0.337984496124031	0.235469448584203	0	0	0.384853168469861	0.60790273556231	0	0.147104851330203	0.365354330708661	0.303030303030303	0.346504559270517	0.956451612903226	0	0	0.0657276995305164	0.343076923076923	0.55	0	0.42654028436019	0.200310559006211	0.929878048780488	0.601538461538462	0.089922480620155	0.348228043143297	0.864696734059098	0	0.477203647416413	0.668721109399075	0.229832572298326	0.870820668693009	0.00158730158730159	0
201	0.622792937399679	0.54364471669219	0.611635220125786	0.90527950310559	0.177394034536892	0.636952998379254	0.41358024691358	0.605304212168487	0	0.105666156202144	0.0210355987055016	0	0.326366559485531	0.255054432348367	0.194006309148265	0	0	0.304552590266876	0.383333333333333	0.61214953271028	0.625192012288787	0.3484375	0	0.606382978723404	0.0953846153846154	0.453396524486572	0.558282208588957	0	0.247154471544715	0.628482972136223	0.632492113564669	0.536	0.879815100154083	0	0.623028391167192	0.377567140600316	0	0.272024729520866	0	0.206624605678233	0.528951486697966	0.207006369426752	0.6234375	0.00930232558139535	0	0.757716049382716	0.184732824427481	0	0.629513343799058
202	0	0	0	0	0	0	0	0	0.0214723926380368	0	0.00626959247648903	1	0	0	0	0.339652448657188	0.303858520900322	0	0	0	0	0	0	0	0	0	0	0.273846153846154	0	0	0	0	0	0.0240384615384615	0	0	0.451713395638629	0	0	0	0	0	0	0.0215716486902928	0.00155038759689922	0	0	0.7936	0
203	0.610114192495922	0.525236593059937	0.588235294117647	0.184514003294893	0.872374798061389	0.587837837837838	0.487179487179487	0.592	0	0.00158478605388273	0	0	0.97875816993464	0.00160771704180064	0.0016366612111293	0	0	0.406807131280389	0.692068429237947	0.572567783094099	0.608482871125612	0.402936378466558	0	0.580847723704867	0.394480519480519	0.477462437395659	0.573248407643312	0	0.00328407224958949	0.608064516129032	0.58908507223114	0.532019704433498	0.206070287539936	0	0.596463022508039	0.386252045826514	0	0.017741935483871	0	0.823240589198036	0.472668810289389	0.00988467874794069	0.609324758842444	0	0.00798722044728434	0.306089743589744	0.0111111111111111	0	0.6016
204	0.0920436817472699	0.178947368421053	0.126738794435858	0.306603773584906	0.633228840125392	0.0956937799043062	0.792998477929985	0.123287671232877	0.0364741641337386	0.282477341389728	0.0522273425499232	0	0.495327102803738	0.364197530864198	0.379905808477237	0.0430622009569378	0.0206677265500795	0.794478527607362	0.765578635014837	0.111111111111111	0.0978593272171254	0.78416149068323	0.133433283358321	0.120845921450151	0.66412213740458	0.767772511848341	0.665151515151515	0.037821482602118	0.350565428109855	0.1089258698941	0.0976744186046512	0.186813186813187	0.23969465648855	0.04858934169279	0.106976744186047	0.736263736263736	0	0.253846153846154	0.0529595015576324	0.595712098009188	0.671826625386997	0.397832817337461	0.100609756097561	0.116843702579666	0.154311649016641	0.359877488514548	0.343465045592705	0	0.103235747303544
205	0.982704402515723	0.941791044776119	0.998454404945904	0.499231950844854	0.489922480620155	0.984202211690363	0.0591805766312595	0.998456790123457	0	0.0150375939849624	0	0	0.579937304075235	0.0226928895612708	0.0234009360374415	0	0	0.0138888888888889	0.284005979073244	0.996884735202492	0.984615384615385	0.00156739811912226	0	0.998496240601504	0	0.0625	0.159332321699545	0	0.00159235668789809	0.98936170212766	0.984962406015038	0.939907550077042	0.601538461538462	0	0.989164086687306	0.0015552099533437	0	0.00153846153846154	0	0.50384024577573	0.153609831029186	0.0340557275541796	0.98937784522003	0	0	0.73984962406015	0.016793893129771	0	0.987730061349693
206	0	0	0	0.106109324758842	0.0162337662337662	0	0.111287758346582	0	0.896875	0.59190031152648	0.881516587677725	0.00311526479750779	0.00160771704180064	0.474921630094044	0.488993710691824	0.619354838709677	0.59672131147541	0.214285714285714	0.0171073094867807	0	0	0.205834683954619	0.806853582554517	0	0.506329113924051	0.105939004815409	0.0924499229583975	0.631911532385466	0.483974358974359	0	0	0	0.0063391442155309	0.880503144654088	0	0.206119162640902	0.466129032258065	0.525316455696203	0.896	0.0175438596491228	0.101880877742947	0.473101265822785	0	0.974763406940063	0.805337519623234	0.0015552099533437	0.513931888544892	0.198697068403909	0
207	0	0	0	0.0992	0	0	0.0925039872408294	0	0.906349206349206	0.77639751552795	0.894736842105263	0.00469483568075117	0	0.661949685534591	0.676282051282051	0.555555555555556	0.576547231270358	0.157303370786517	0	0	0	0.153846153846154	0.822784810126582	0	0.255627009646302	0.0965189873417722	0.103937007874016	0.612954186413902	0.695723684210526	0	0	0	0.103833865814696	0.883306320907618	0	0.206451612903226	0.442492012779553	0.715890850722311	0.905296950240771	0	0.102201257861635	0.651050080775444	0	0.813479623824451	0.806552262090484	0.0158478605388273	0.695721077654517	0.101307189542484	0
208	0	0	0	0	0	0	0	0	0.410958904109589	0.145234493192133	0.386645962732919	0.618263473053892	0	0.0258358662613982	0.0385208012326656	0.729264475743349	0.669316375198728	0.0258358662613982	0	0	0	0.0308166409861325	0.346846846846847	0	0.263482280431433	0	0	0.655436447166922	0.0395569620253165	0	0	0	0	0.397217928902628	0	0.0309597523219814	0.818466353677621	0.029320987654321	0.354587869362364	0	0	0.0260336906584992	0	0.398203592814371	0.273700305810398	0	0.0334855403348554	0.828616352201258	0
209	0.12326656394453	0.156573116691285	0.107302533532042	0.621004566210046	0.379939209726444	0.116169544740973	0.828528072837633	0.114243323442137	0	0.175	0.0214395099540582	0	0.513931888544892	0.334834834834835	0.266968325791855	0	0	0.773952095808383	0.605839416058394	0.106927710843373	0.121481481481481	0.816666666666667	0.0445103857566766	0.102373887240356	0.511450381679389	0.845220030349014	0.968562874251497	0	0.341085271317829	0.112259970457903	0.126696832579186	0.151145038167939	0.531722054380665	0	0.116030534351145	0.825227963525836	0	0.328313253012048	0	0.331297709923664	0.955725190839695	0.273700305810398	0.116244411326379	0.0838235294117647	0.0119402985074627	0.38955223880597	0.254437869822485	0	0.120845921450151
210	0.00655737704918033	0.0936507936507937	0.0193548387096774	0.484552845528455	0.505747126436782	0.005	0.898858075040783	0.0195439739413681	0	0.300314465408805	0.0211382113821138	0	0.406462585034014	0.43739837398374	0.413680781758958	0	0	0.883720930232558	0.686900958466454	0.0261865793780687	0.00162337662337662	0.901612903225806	0.0832	0.024	0.596747967479675	0.904290429042904	0.818619582664527	0	0.414023372287145	0.00490196078431373	0.00321543408360129	0.097682119205298	0.413290113452188	0	0.00165016501650165	0.883223684210526	0	0.394779771615008	0.005	0.480582524271845	0.835772357723577	0.421311475409836	0.00318471337579618	0.0787781350482315	0.0923824959481361	0.308943089430894	0.38610662358643	0	0.0016260162601626
211	0	0	0	0	0	0	0	0	0.0216383307573416	0	0.00312989045383412	1	0	0	0	0.334943639291465	0.305331179321486	0	0	0	0	0	0	0	0	0	0	0.266875981161695	0	0	0	0	0	0.023696682464455	0	0	0.444976076555024	0	0	0	0	0	0	0.0215384615384615	0.00154320987654321	0	0	0.804173354735153	0
212	1	0.915902140672783	0.982998454404946	0.503949447077409	0.485849056603774	0.99837925445705	0.0855365474339036	0.984709480122324	0	0.00151975683890578	0	0	0.602870813397129	0.00612557427258806	0.00622083981337481	0	0	0.00310077519379845	0.301972685887709	0.986003110419907	0.995319812792512	0	0	0.986404833836858	0	0.0886075949367089	0.173780487804878	0	0	0.998463901689708	0.998468606431853	0.912363067292645	0.588957055214724	0	0.996865203761755	0.00155038759689922	0	0	0	0.524031007751938	0.146456692913386	0.0158730158730159	1	0	0	0.688172043010753	0	0	0.995384615384615
213	0.0015748031496063	0	0	0.47581903276131	0.372056514913658	0	0.783489096573209	0	0.209119496855346	0.1236802413273	0.212962962962963	0	0.377535101404056	0.289473684210526	0.212264150943396	0.192675159235669	0.111464968152866	0.803767660910518	0.558558558558559	0	0.00153374233128834	0.8640625	0.11178247734139	0	0.61128526645768	0.797770700636943	0.810769230769231	0.107644305772231	0.320126782884311	0.00153139356814701	0.0015527950310559	0	0.340062111801242	0.172897196261682	0.00156985871271586	0.913928012519562	0.110062893081761	0.430599369085173	0.201923076923077	0.331269349845201	0.765990639625585	0.205564142194745	0	0.280864197530864	0.127853881278539	0.207109737248841	0.215267175572519	0.0129659643435981	0
214	0	0	0	0.0262345679012346	0.384251968503937	0	0.3984375	0	0.62557781201849	0.306060606060606	0.615748031496063	0.0122511485451761	0.375198728139905	0.167701863354037	0.206471494607088	0.540540540540541	0.444444444444444	0.477449455676516	0.378787878787879	0	0	0.452566096423017	0.543511450381679	0	0.736507936507937	0.371428571428571	0.372519083969466	0.485362095531587	0.208667736757624	0	0	0	0	0.623233908948195	0	0.471608832807571	0.42472266244057	0.202511773940345	0.582802547770701	0.33695652173913	0.33693972179289	0.190327613104524	0	0.559090909090909	0.501533742331288	0	0.200305810397554	0.213826366559486	0
215	1	0.920122887864823	0.979782270606532	0.513137557959815	0.47723704866562	0.996774193548387	0.0825688073394495	0.981762917933131	0	0.00149476831091181	0	0	0.606012658227848	0.0061633281972265	0.00467289719626168	0	0	0.00314465408805031	0.31784107946027	0.979876160990712	0.998461538461539	0.00155763239875389	0	0.978851963746224	0.00154320987654321	0.0829420970266041	0.185128983308042	0	0	0.996941896024465	0.998473282442748	0.916666666666667	0.611620795107034	0	0.998430141287284	0.00315457413249211	0	0	0	0.515576323987539	0.16	0.0138888888888889	1	0	0	0.714285714285714	0	0	0.998452012383901
216	0.998415213946117	0.912977099236641	0.982758620689655	0.496025437201908	0.488226059654631	0.998381877022654	0.0890625	0.985981308411215	0	0.00152439024390244	0	0	0.61244019138756	0.00777604976671851	0.0048	0	0	0.00314465408805031	0.30640243902439	0.979591836734694	1	0.00159744408945687	0	0.983076923076923	0.00157977883096367	0.0849358974358974	0.1734375	0	0	0.998444790046656	1	0.908945686900958	0.583463338533541	0	1	0.00311526479750779	0	0	0	0.53343949044586	0.155038759689922	0.0171606864274571	1	0	0	0.688679245283019	0	0	1
217	0.00322061191626409	0.00462962962962963	0.00460829493087558	0.471138845553822	0.454976303317536	0.00324675324675325	0.869701726844584	0.00309597523219814	0.1296875	0.210769230769231	0.127725856697819	0	0.388976377952756	0.367088607594937	0.308426073131955	0.100961538461538	0.0385232744783307	0.90625	0.654135338345865	0.0046656298600311	0.0046875	0.953376205787781	0.0388198757763975	0.0015600624024961	0.671899529042386	0.882165605095541	0.817901234567901	0.0438184663536776	0.393790849673203	0.00308641975308642	0.00310077519379845	0.00471698113207547	0.345736434108527	0.0985691573926868	0.00476190476190476	0.973354231974922	0.0387722132471729	0.492138364779874	0.124605678233438	0.43010752688172	0.7765625	0.32120253164557	0.00308166409861325	0.196620583717358	0.201538461538462	0.220839813374806	0.287925696594427	0	0.00470219435736677
218	0.00796178343949045	0.104545454545455	0.0370942812982998	0.306376360808709	0.147104851330203	0.0176848874598071	0.385911179173047	0.0328125	0.476923076923077	0.818731117824773	0.503937007874016	0	0.0062402496099844	0.927469135802469	0.925867507886435	0.161648177496038	0.30622009569378	0.376146788990826	0.296686746987952	0.036979969183359	0.0124416796267496	0.395348837209302	0.596625766871166	0.0367534456355283	0.121913580246914	0.369496855345912	0.297872340425532	0.31969696969697	0.896496815286624	0.0138888888888889	0.0153139356814701	0.110419906687403	0.366003062787136	0.489827856025039	0.0140625	0.370429252782194	0.178683385579937	0.861325115562404	0.552099533437014	0.159375	0.363076923076923	0.933333333333333	0.0138674884437596	0.408950617283951	0.615975422427035	0.28680981595092	0.919083969465649	0	0.0125
219	0	0	0	0	0	0	0	0	0.0401234567901235	0.00151515151515152	0.0155038759689922	0.984615384615385	0	0	0	0.359300476947536	0.3424	0	0	0	0	0	0.0138461538461538	0	0.003125	0	0	0.296875	0	0	0	0	0	0.0391849529780564	0	0	0.486486486486487	0	0.0139318885448916	0	0	0	0	0.0385802469135802	0.00622083981337481	0	0	0.813008130081301	0
220	0.4	0.316846986089645	0.377916018662519	0.214968152866242	0.864139020537125	0.390953150242326	0.702660406885759	0.377151799687011	0	0.128048780487805	0.0015552099533437	0	0.788643533123028	0.084375	0.131329113924051	0	0	0.628705148205928	0.711077844311377	0.375987361769352	0.400306748466258	0.627980922098569	0.0373250388802488	0.381172839506173	0.584786053882726	0.696825396825397	0.543343653250774	0	0.0922330097087379	0.398148148148148	0.387596899224806	0.315541601255887	0.0231839258114374	0	0.394276629570747	0.540625	0	0.0972222222222222	0.0141509433962264	0.842923794712286	0.469040247678019	0.144444444444444	0.403030303030303	0.0848765432098765	0.108231707317073	0.108191653786708	0.126738794435858	0	0.395275590551181
221	0.184	0.0959119496855346	0.161290322580645	0.664	0.430894308943089	0.174418604651163	0.879614767255217	0.157303370786517	0	0.124409448818898	0.0210016155088853	0	0.564019448946515	0.2752	0.211382113821138	0	0	0.768370607028754	0.652037617554859	0.158227848101266	0.181672025723473	0.811382113821138	0	0.151515151515152	0.524642289348172	0.902597402597403	0.993788819875776	0	0.274542429284526	0.17329093799682	0.185419968304279	0.0967213114754098	0.473344103392569	0	0.166397415185784	0.812091503267974	0	0.313001605136437	0	0.401960784313726	0.900481540930979	0.216828478964401	0.180952380952381	0.0979462875197472	0.0110584518167457	0.316037735849057	0.204113924050633	0	0.175040518638574
222	0	0	0	0	0	0	0	0	1	0.647779479326187	0.976744186046512	0.0168453292496172	0	0.538461538461538	0.553990610328638	0.692307692307692	0.691573926868045	0.0897637795275591	0	0	0	0.0821484992101106	0.890577507598784	0	0.386942675159236	0	0	0.737003058103975	0.55877616747182	0	0	0	0	0.993740219092332	0	0.12037037037037	0.5632	0.6	0.979623824451411	0	0	0.528125	0	0.927803379416283	0.882534775888717	0	0.572307692307692	0.224222585924714	0
223	0.0321592649310873	0.118975903614458	0.0547945205479452	0.5	0.48698315467075	0.0346456692913386	0.873475609756098	0.0547945205479452	0.00150829562594268	0.342814371257485	0.0107197549770291	0	0.356589147286822	0.431818181818182	0.437403400309119	0.00154559505409583	0	0.868702290076336	0.654357459379616	0.0552995391705069	0.0287878787878788	0.880434782608696	0.102373887240356	0.0510510510510511	0.569444444444444	0.853846153846154	0.767407407407407	0	0.422893481717011	0.0305343511450382	0.0342261904761905	0.127105666156202	0.42965204236006	0	0.0309597523219814	0.834094368340944	0	0.372907153729072	0.0198776758409786	0.514548238897397	0.848024316109423	0.45	0.0366032210834553	0.0804769001490313	0.106606606606607	0.332335329341317	0.405970149253731	0	0.0363086232980333
224	0	0.0750382848392037	0.0124416796267496	0.00793650793650794	0.127760252365931	0	0.118296529968454	0.0125786163522013	0.789391575663027	0.879939209726444	0.799682034976153	0	0	0.721617418351477	0.789889415481833	0.4704	0.558587479935794	0.178515007898894	0.11854103343465	0.015552099533437	0	0.117647058823529	0.898911353032659	0.015527950310559	0.372019077901431	0.110759493670886	0.00469483568075117	0.603715170278638	0.697262479871176	0	0	0.0796178343949045	0.0639625585023401	0.813694267515924	0	0.0865384615384615	0.4048	0.613924050632911	0.826366559485531	0.133122028526149	0.0644654088050314	0.779552715654952	0	0.706153846153846	0.89171974522293	0.0697674418604651	0.8	0.170144462279294	0
225	0.481981981981982	0.391495601173021	0.461313868613139	0.105580693815988	0.969512195121951	0.470404984423676	0.633484162895928	0.458579881656805	0	0.134587554269175	0	0	0.86036036036036	0.0868924889543446	0.132218844984802	0	0	0.545051698670606	0.8205499276411	0.454680534918276	0.478260869565217	0.523520485584218	0.0336749633967789	0.460526315789474	0.5	0.588414634146341	0.458823529411765	0	0.0906298003072197	0.4903988183161	0.469026548672566	0.403669724770642	0.107142857142857	0	0.468892261001517	0.473524962178517	0	0.101040118870728	0.013595166163142	0.948484848484848	0.37797619047619	0.149096385542169	0.482248520710059	0	0.115214180206795	0.187221396731055	0.126112759643917	0	0.471556886227545
226	1	0.918083462132921	0.981072555205047	0.518167456556082	0.470866141732283	1	0.0810810810810811	0.981308411214953	0	0.00154798761609907	0	0	0.590111642743222	0.00471698113207547	0.00635930047694754	0	0	0.0015625	0.291981845688351	0.9796875	0.998449612403101	0	0	0.980030721966206	0	0.0832	0.173106646058733	0	0	1	1	0.90952380952381	0.59594383775351	0	0.998389694041868	0	0	0	0	0.516535433070866	0.15541601255887	0.0110584518167457	1	0	0	0.697965571205008	0	0	0.998422712933754
227	0.977883096366509	0.933125972006221	0.998449612403101	0.49375	0.493690851735016	0.980738362760835	0.0627943485086342	0.998435054773083	0	0.0152439024390244	0	0	0.575277337559429	0.0215716486902928	0.0234741784037559	0	0	0.0140405616224649	0.284210526315789	0.995268138801262	0.984732824427481	0.00474683544303797	0	0.996908809891808	0.003125	0.0732484076433121	0.161042944785276	0	0.00161290322580645	0.987480438184664	0.984423676012461	0.931746031746032	0.574303405572755	0	0.987138263665595	0.00476190476190476	0	0.00155038759689922	0	0.529874213836478	0.148377125193199	0.0357142857142857	0.987841945288754	0	0	0.728395061728395	0.0169753086419753	0	0.989010989010989
228	0.904836193447738	1	0.927051671732523	0.452887537993921	0.4375	0.909090909090909	0.00308166409861325	0.93030303030303	0	0.0892857142857143	0	0	0.51617873651772	0.0921658986175115	0.088646967340591	0	0	0.0153609831029186	0.220414201183432	0.934351145038168	0.908952959028832	0.00153846153846154	0.0622154779969651	0.936936936936937	0	0.00782472613458529	0.120300751879699	0	0.0650793650793651	0.911987860394537	0.912576687116564	1	0.642313546423135	0	0.923676012461059	0.00154320987654321	0	0.00153374233128834	0.00462249614791988	0.474654377880184	0.213533834586466	0.101823708206687	0.907993966817496	0	0	0.779456193353474	0.0793893129770992	0	0.914764079147641
229	0.99685534591195	0.915279878971256	0.984639016897081	0.514592933947773	0.481889763779528	0.996825396825397	0.0793157076205288	0.984756097560976	0	0.00151975683890578	0	0	0.608763693270736	0.0077639751552795	0.00626959247648903	0	0	0.0046656298600311	0.301492537313433	0.98145285935085	1	0.00311526479750779	0	0.981707317073171	0.00312989045383412	0.0825396825396825	0.167927382753404	0	0	0.998470948012232	1	0.91601866251944	0.577572964669739	0	1	0.00467289719626168	0	0	0	0.521806853582555	0.154320987654321	0.0155038759689922	0.998484848484849	0	0	0.696923076923077	0	0	1
230	0	0	0	0	0	0	0	0	0.0157232704402516	0	0.00316957210776545	1	0	0	0	0.354838709677419	0.322006472491909	0	0	0	0	0	0	0	0	0	0	0.284820031298905	0	0	0	0	0	0.01743264659271	0	0	0.48	0	0	0	0	0	0	0.015552099533437	0.0015600624024961	0	0	0.815485996705107	0
231	1	0.917829457364341	0.977917981072555	0.513343799058085	0.474921630094044	1	0.0826833073322933	0.979750778816199	0	0.00151285930408472	0	0	0.602218700475436	0.00470219435736677	0.00469483568075117	0	0	0	0.301684532924962	0.978056426332288	0.998417721518987	0	0	0.978461538461538	0	0.0826580226904376	0.174922600619195	0	0	1	1	0.911811023622047	0.606531881804043	0	0.9984	0.00159744408945687	0	0	0	0.5140625	0.162754303599374	0.0123456790123457	1	0	0	0.703875968992248	0	0	0.998435054773083
232	0.973520249221184	0.92781954887218	1	0.5046875	0.488993710691824	0.97741935483871	0.0681114551083591	1	0	0.0226244343891403	0	0	0.573899371069182	0.0232198142414861	0.0277777777777778	0	0	0.013953488372093	0.277777777777778	0.996908809891808	0.98297213622291	0.00315457413249211	0	0.998480243161094	0.00157232704402516	0.0702028081123245	0.168949771689498	0	0.00160513643659711	0.982892690513219	0.98145285935085	0.925984251968504	0.580246913580247	0	0.984375	0.00313479623824451	0	0.0015527950310559	0	0.511773940345369	0.145736434108527	0.0360501567398119	0.984894259818731	0	0	0.723338485316847	0.0197869101978691	0	0.982919254658385
233	0	0.00153139356814701	0	0.147919876733436	0.0772870662460568	0	0.19969040247678	0	0.78003120124805	0.844984802431611	0.792452830188679	0	0	0.873040752351097	0.878504672897196	0.367576243980738	0.443017656500803	0.274268104776579	0.123867069486405	0	0	0.246511627906977	0.735294117647059	0	0.246105919003115	0.205047318611987	0.143511450381679	0.484375	0.891025641025641	0	0	0.0015625	0.149300155520995	0.777952755905512	0	0.297339593114241	0.29140127388535	0.906542056074766	0.800933125972006	0.0785824345146379	0.147919876733436	0.867716535433071	0	0.672281776416539	0.868217054263566	0.0636645962732919	0.887708649468892	0.00484652665589661	0
234	0.677067082683307	0.790030211480363	0.716440422322775	0.376360808709176	0.457496136012365	0.702875399361022	0.136712749615975	0.707692307692308	0.0849772382397572	0.317365269461078	0.0952380952380952	0	0.316846986089645	0.287878787878788	0.325617283950617	0.0458860759493671	0.0566929133858268	0.154559505409583	0.322916666666667	0.705246913580247	0.69478527607362	0.128682170542636	0.195121951219512	0.726331360946746	0.141524105754277	0.117739403453689	0.0210843373493976	0.0702290076335878	0.262658227848101	0.694656488549618	0.696107784431138	0.780715396578538	0.52833078101072	0.0975232198142415	0.691588785046729	0.0967238689547582	0.015748031496063	0.158461538461538	0.110764430577223	0.50231124807396	0.115030674846626	0.33953488372093	0.690769230769231	0.0835866261398176	0.191131498470948	0.662100456621005	0.283987915407855	0	0.692780337941628
235	0.996774193548387	0.918181818181818	0.981395348837209	0.532283464566929	0.468253968253968	0.99672131147541	0.077639751552795	0.982731554160126	0	0.00153374233128834	0	0	0.596463022508039	0.00470957613814757	0.00473186119873817	0	0	0.004739336492891	0.295558958652374	0.979591836734694	1	0.00317965023847377	0	0.979750778816199	0.00317965023847377	0.0823909531502423	0.175115207373272	0	0	0.998412698412698	1	0.915470494417863	0.597791798107255	0	1	0.00476947535771065	0	0	0	0.5	0.149765990639626	0.0144927536231884	0.998447204968944	0	0	0.713622291021672	0	0	1
236	0	0	0	0	0	0	0	0	0.0123839009287926	0	0.003125	1	0	0	0	0.341269841269841	0.327974276527331	0	0	0	0	0	0	0	0	0	0	0.287692307692308	0	0	0	0	0	0.0158730158730159	0	0	0.468253968253968	0	0	0	0	0	0	0.0123456790123457	0.00154798761609907	0	0	0.803514376996805	0
237	0	0	0	0	0.10952380952381	0	0.116719242902208	0	0.874801901743265	0.795419847328244	0.880503144654088	0.00309119010819165	0	0.641627543035994	0.71496062992126	0.553745928338762	0.591572123176661	0.210526315789474	0.114329268292683	0	0	0.187697160883281	0.850234009360374	0	0.452229299363057	0.0979133226324237	0	0.635514018691589	0.65415986949429	0	0	0	0	0.887640449438202	0	0.170967741935484	0.453957996768982	0.691823899371069	0.897106109324759	0.119496855345912	0.00158227848101266	0.692063492063492	0	0.801251956181534	0.976599063962558	0	0.7328125	0.172302737520129	0
238	0.22741935483871	0.318252730109204	0.263736263736264	0.0141955835962145	0.36525974025974	0.243066884176183	0.124409448818898	0.26550079491256	0.539432176656151	0.765069551777434	0.55448717948718	0	0.218649517684887	0.703761755485893	0.778309409888357	0.226688102893891	0.332786885245902	0.188888888888889	0.23969465648855	0.256735340729002	0.245641838351823	0.128571428571429	0.656786271450858	0.260802469135802	0.180223285486443	0.108019639934534	0.00461538461538462	0.36734693877551	0.675409836065574	0.235478806907378	0.2336	0.329011345218801	0.0746031746031746	0.56031746031746	0.242718446601942	0.0867507886435331	0.18046357615894	0.585557299843014	0.591639871382637	0.3824	0.0681458003169572	0.784	0.234472049689441	0.4703125	0.660883280757098	0.189655172413793	0.771604938271605	0	0.2336
239	0.980738362760835	0.942724458204334	0.998420221169036	0.508828250401284	0.475490196078431	0.98202614379085	0.0566037735849057	0.99685534591195	0	0.0170542635658915	0	0	0.576736672051696	0.018957345971564	0.0207667731629393	0	0	0.00793650793650794	0.265432098765432	0.998430141287284	0.984177215189873	0	0	1	0	0.0549273021001615	0.157076205287714	0	0	0.987381703470032	0.985781990521327	0.935897435897436	0.583724569640063	0	0.988709677419355	0.00161290322580645	0	0	0	0.514331210191083	0.14785373608903	0.0274636510500808	0.987519500780031	0	0	0.721183800623053	0.0141509433962264	0	0.985576923076923
240	0	0	0	0.157723577235772	0.500815660685155	0	0.638613861386139	0	0.398412698412698	0.328593996840442	0.401626016260163	0	0.377633711507293	0.187399030694669	0.258116883116883	0.367986798679868	0.261824324324324	0.740619902120718	0.5229793977813	0	0	0.707717569786535	0.347266881028939	0	0.922330097087379	0.607843137254902	0.483359746434231	0.284789644012945	0.219224283305228	0	0	0	0.0259319286871961	0.387417218543046	0	0.663414634146341	0.240400667779633	0.274478330658106	0.382594417077176	0.475490196078431	0.453525641025641	0.268488745980707	0	0.476650563607085	0.480645161290323	0.0203761755485893	0.254428341384863	0.177257525083612	0
241	0	0	0	0	0	0	0	0	0.0201238390092879	0	0.00615384615384615	1	0	0	0	0.345971563981043	0.313880126182965	0	0	0	0	0	0	0	0	0	0	0.267496111975117	0	0	0	0	0	0.0203761755485893	0	0	0.462875197472354	0	0	0	0	0	0	0.0197869101978691	0.00151975683890578	0	0	0.801626016260163	0
242	0	0	0	0	0	0	0	0	0.0261941448382126	0	0.00317965023847377	0.996965098634294	0	0	0	0.333860759493671	0.318840579710145	0	0	0	0	0	0	0	0.0015552099533437	0	0	0.280125195618153	0	0	0	0	0	0.0286624203821656	0	0	0.463141025641026	0	0	0	0	0	0	0.0249221183800623	0.0015552099533437	0	0	0.80650406504065	0
243	0.388709677419355	0.297169811320755	0.375	0.442834138486312	0.63751987281399	0.388609715242881	0.694968553459119	0.370839936608558	0	0.0109204368174727	0.00483870967741936	0	0.79126213592233	0.142172523961661	0.112698412698413	0	0	0.591503267973856	0.844854070660522	0.362341772151899	0.394276629570747	0.618357487922705	0	0.358372456964006	0.43859649122807	0.690938511326861	0.804381846635368	0	0.145242070116861	0.397174254317111	0.381703470031546	0.312297734627832	0.411949685534591	0	0.388349514563107	0.611556982343499	0	0.192926045016077	0	0.584269662921348	0.705047318611987	0.12199036918138	0.391167192429022	0.00158730158730159	0.00628930817610063	0.503974562798092	0.112852664576803	0	0.377742946708464
244	0.880690737833595	0.975794251134644	0.909647779479326	0.486697965571205	0.405362776025237	0.89047619047619	0.024390243902439	0.906976744186046	0	0.0910470409711684	0	0	0.498427672955975	0.0989180834621329	0.0937019969278034	0	0	0.0357142857142857	0.245901639344262	0.908242612752722	0.891437308868501	0.0233644859813084	0.0630769230769231	0.91679273827534	0.014018691588785	0.0332805071315372	0.149546827794562	0	0.0749601275917065	0.886850152905199	0.89247311827957	0.97984496124031	0.668730650154799	0	0.894080996884735	0.0282131661442006	0	0.00623052959501558	0.0015527950310559	0.438461538461538	0.246913580246914	0.104938271604938	0.889230769230769	0	0	0.808641975308642	0.083969465648855	0	0.89622641509434
245	0.993579454253612	0.914860681114551	0.984399375975039	0.531746031746032	0.469096671949287	0.993453355155483	0.080824088748019	0.985781990521327	0	0.00458015267175573	0	0	0.579617834394904	0.0078003120124805	0.00770416024653313	0	0	0.00474683544303797	0.301515151515152	0.984126984126984	0.998432601880878	0.00314465408805031	0	0.984615384615385	0.00313971742543171	0.0859872611464968	0.180555555555556	0	0	0.995275590551181	0.996908809891808	0.912420382165605	0.604724409448819	0	0.998415213946117	0.00319488817891374	0	0	0	0.496038034865293	0.159442724458204	0.0206022187004754	0.995356037151703	0	0	0.724031007751938	0.00155038759689922	0	0.996865203761755
246	0	0	0	0	0	0	0	0	0.0340557275541796	0.00151745068285281	0.0111111111111111	0.987786259541985	0	0	0	0.353225806451613	0.348171701112878	0	0	0	0	0	0.00928792569659443	0	0.0031201248049922	0	0	0.316770186335404	0	0	0	0	0	0.0369181380417336	0	0	0.488924050632911	0	0.00933125972006221	0	0	0	0	0.0294117647058824	0.00464396284829721	0	0	0.823624595469256	0
247	0	0	0	0	0	0	0	0	0.0217391304347826	0	0.00157728706624606	1	0	0	0	0.349514563106796	0.335473515248796	0	0	0	0	0	0	0	0	0	0	0.310452418096724	0	0	0	0	0	0.0235849056603774	0	0	0.4864	0	0	0	0	0	0	0.0215716486902928	0.00156494522691706	0	0	0.814516129032258	0
248	0	0	0	0.082258064516129	0.0016260162601626	0	0.0747217806041336	0	0.933977455716586	0.584905660377358	0.894736842105263	0.0141732283464567	0.00165016501650165	0.462157809983897	0.48705501618123	0.661691542288557	0.65	0.173913043478261	0	0	0	0.165032679738562	0.815336463223787	0	0.470016207455429	0.0825082508250825	0.0754716981132075	0.679936305732484	0.485245901639344	0	0	0	0	0.914614121510673	0	0.182113821138211	0.518032786885246	0.52258064516129	0.897394136807818	0.00162074554294976	0.08	0.461538461538462	0	1	0.801282051282051	0	0.506329113924051	0.211409395973154	0
249	0	0	0	0	0.0184331797235023	0	0.0183767228177642	0	0.977238239757208	0.697193500738552	0.975609756097561	0.00295420974889217	0	0.566412213740458	0.60490045941807	0.656877897990726	0.665109034267913	0.108728943338438	0.0144927536231884	0	0	0.0959752321981424	0.921248142644874	0	0.388888888888889	0.00152439024390244	0	0.70196671709531	0.585173501577287	0	0	0	0	0.972265023112481	0	0.104863221884498	0.523076923076923	0.609682299546142	0.995475113122172	0.0197268588770865	0.00151285930408472	0.579510703363914	0	0.905547226386807	0.909774436090226	0	0.625373134328358	0.19811320754717	0
250	0	0.00762195121951219	0.00152905198776758	0.444099378881988	0.354788069073783	0	0.744582043343653	0	0.244961240310078	0.178947368421053	0.260252365930599	0	0.376766091051805	0.345794392523364	0.265210608424337	0.235759493670886	0.138977635782748	0.763157894736842	0.511244377811094	0	0	0.8171875	0.172465960665658	0	0.63312693498452	0.750778816199377	0.763719512195122	0.150855365474339	0.375601926163724	0	0	0.00783699059561128	0.307926829268293	0.225656877897991	0	0.865533230293663	0.108452950558214	0.378294573643411	0.248456790123457	0.3171875	0.732006125574273	0.27639751552795	0	0.3202416918429	0.156534954407295	0.181679389312977	0.267993874425727	0.0112540192926045	0
251	0.894736842105263	0.799682034976153	0.8848	0.638709677419355	0.370786516853933	0.899671052631579	0.178807947019868	0.887640449438202	0	0.00626959247648903	0.00164473684210526	0	0.524509803921569	0.0574162679425837	0.044189852700491	0	0	0.0998389694041868	0.372854914196568	0.8743961352657	0.893312101910828	0.100660066006601	0	0.876404494382023	0.0425531914893617	0.204545454545455	0.286624203821656	0	0.0513698630136986	0.897271268057785	0.898089171974522	0.802907915993538	0.658536585365854	0	0.890909090909091	0.119354838709677	0	0.0681818181818182	0	0.39870340356564	0.268370607028754	0.0504885993485342	0.896440129449838	0.00157728706624606	0	0.763955342902711	0.0386473429951691	0	0.891625615763547
252	0.0205696202531646	0	0.00155763239875389	0.500787401574803	0.49438202247191	0.0191387559808612	0.925	0.00313479623824451	0.0627943485086342	0.212538226299694	0.0794912559618442	0	0.432	0.346456692913386	0.316720257234727	0.054140127388535	0.0210016155088853	0.933438985736926	0.721036585365854	0	0.0186915887850467	0.967136150234742	0.0217729393468118	0	0.66131621187801	0.938709677419355	0.844036697247706	0.0205371248025276	0.359605911330049	0.015552099533437	0.0170807453416149	0	0.3578125	0.0496	0.0158730158730159	0.958730158730159	0.0210355987055016	0.459375	0.0535433070866142	0.465927099841521	0.802215189873418	0.323248407643312	0.0138461538461538	0.132621951219512	0.152647975077882	0.228615863141524	0.302325581395349	0	0.0172955974842767
253	0	0	0	0	0	0	0	0	0.393650793650794	0.10806697108067	0.358255451713396	0.635658914728682	0	0.00158478605388273	0.0143540669856459	0.724473257698541	0.693548387096774	0.0220472440944882	0	0	0	0.026813880126183	0.33953488372093	0	0.22992125984252	0	0	0.652448657187994	0.00988467874794069	0	0	0	0	0.387301587301587	0	0.0271132376395534	0.825396825396825	0.0279503105590062	0.339652448657188	0	0	0	0	0.386949924127466	0.252747252747253	0	0.0185758513931889	0.85172981878089	0
254	0.0016025641025641	0.00155038759689922	0.00313479623824451	0.478056426332288	0.483359746434231	0	0.896825396825397	0.00309597523219814	0.0895061728395062	0.234493192133132	0.10377358490566	0	0.388625592417062	0.365659777424483	0.329173166926677	0.0779014308426073	0.0274636510500808	0.931854199683043	0.684848484848485	0	0.003125	0.981102362204724	0.0385802469135802	0	0.68895800933126	0.913322632423756	0.806697108066971	0.0249221183800623	0.3856	0	0	0.00159744408945687	0.330721003134796	0.0721153846153846	0.0016025641025641	0.974723538704581	0.0267295597484277	0.487179487179487	0.080952380952381	0.44794952681388	0.765891472868217	0.344773790951638	0	0.168730650154799	0.190993788819876	0.222900763358779	0.314728682170543	0	0.00315457413249211
255	0	0	0	0	0	0	0	0	0.886035313001605	0.6171875	0.87258064516129	0.111635220125786	0	0.523809523809524	0.536	0.581818181818182	0.786423841059603	0.0271132376395534	0	0	0	0.0325732899022801	0.84399375975039	0	0.266558966074313	0	0	0.780757097791798	0.532445923460898	0	0	0	0	0.885350318471338	0	0.0387722132471729	0.658653846153846	0.539936102236422	0.87479674796748	0	0	0.5072	0	0.813694267515924	0.769475357710652	0	0.561014263074485	0.312913907284768	0
256	0.942857142857143	0.904907975460123	0.95800933125972	0.461059190031153	0.53582554517134	0.943639291465378	0.106317411402157	0.961832061068702	0	0.018348623853211	0	0	0.614173228346457	0.0199692780337942	0.0219092331768388	0	0	0.0498442367601246	0.324850299401198	0.959055118110236	0.953271028037383	0.0344287949921753	0	0.963358778625954	0.0362204724409449	0.10410094637224	0.190909090909091	0	0.00481540930979133	0.957055214723926	0.947852760736196	0.894984326018809	0.537519142419602	0	0.948275862068966	0.0327613104524181	0	0.0094488188976378	0	0.503875968992248	0.108895705521472	0.0300632911392405	0.946153846153846	0	0.00154798761609907	0.68558282208589	0.0290519877675841	0	0.9421875
257	0.998417721518987	0.916041979010495	0.98	0.504615384615385	0.478939157566303	1	0.0821917808219178	0.977238239757208	0	0.00149925037481259	0	0	0.607142857142857	0.0060882800608828	0.00462962962962963	0	0	0.00154083204930663	0.304411764705882	0.978294573643411	0.996918335901387	0	0	0.977064220183486	0	0.0841121495327103	0.176829268292683	0	0	1	1	0.908242612752722	0.601515151515152	0	0.998452012383901	0	0	0	0	0.509984639016897	0.163636363636364	0.0171339563862928	1	0	0	0.698170731707317	0	0	0.996927803379416
258	0.0444444444444444	0.127105666156202	0.0740740740740741	0.317829457364341	0.141509433962264	0.0465489566613162	0.359621451104101	0.0667701863354037	0.472952086553323	0.813636363636364	0.498422712933754	0	0.0062992125984252	0.898595943837754	0.913112164296998	0.184834123222749	0.296950240770466	0.366614664586583	0.254185692541857	0.0697674418604651	0.037037037037037	0.366352201257862	0.593272171253823	0.0726429675425039	0.176470588235294	0.344391785150079	0.283969465648855	0.331768388106416	0.888535031847134	0.04	0.0476190476190476	0.14375	0.371517027863777	0.492163009404389	0.0490506329113924	0.34493670886076	0.154818325434439	0.757341576506955	0.525741029641186	0.179968701095462	0.360759493670886	0.928909952606635	0.0487804878048781	0.408320493066256	0.588055130168453	0.299694189602446	0.883540372670807	0	0.0499219968798752
259	0	0	0	0	0	0	0	0	0.0196078431372549	0	0.00482315112540193	1	0	0	0	0.324459234608985	0.336666666666667	0	0	0	0	0	0	0	0	0	0	0.292006525285481	0	0	0	0	0	0.0213464696223317	0	0	0.442622950819672	0	0	0	0	0	0	0.018957345971564	0.00160771704180064	0	0	0.803005008347245	0
260	0	0	0	0	0	0	0	0	0.0318979266347687	0	0.00648298217179903	0.996810207336523	0	0	0	0.327242524916944	0.343283582089552	0	0	0	0	0	0	0	0.0016366612111293	0	0	0.303225806451613	0	0	0	0	0	0.033167495854063	0	0	0.469320066334992	0	0	0	0	0	0	0.0303030303030303	0.00158730158730159	0	0	0.823429541595925	0
261	0.0265625	0.00444444444444444	0.00597907324364723	0.503058103975535	0.486486486486487	0.021978021978022	0.921212121212121	0.00613496932515337	0.0665658093797277	0.227678571428571	0.081039755351682	0	0.416796267496112	0.359877488514548	0.332307692307692	0.0623052959501558	0.0221870047543582	0.932515337423313	0.702380952380952	0.00460829493087558	0.0230769230769231	0.964723926380368	0.024024024024024	0.00148148148148148	0.659606656580938	0.935975609756098	0.835329341317365	0.0210843373493976	0.360062893081761	0.0164917541229385	0.0194610778443114	0.00461538461538462	0.361861861861862	0.0522273425499232	0.0217729393468118	0.947449768160742	0.0215384615384615	0.460843373493976	0.0598159509202454	0.457446808510638	0.780487804878049	0.341463414634146	0.0150829562594268	0.13622754491018	0.158610271903323	0.222882615156018	0.313161875945537	0	0.0242424242424242
262	0.970967741935484	0.89060092449923	0.945141065830721	0.48811410459588	0.5078125	0.967479674796748	0.116719242902208	0.951104100946372	0	0	0	0	0.632850241545894	0	0	0	0	0.031496062992126	0.341906202723147	0.946624803767661	0.975039001560062	0.0333863275039746	0	0.949074074074074	0.0312989045383412	0.117073170731707	0.199687987519501	0	0.00162074554294976	0.971830985915493	0.964285714285714	0.882352941176471	0.578446909667195	0	0.969354838709677	0.0224	0	0.00783699059561128	0	0.471608832807571	0.122291021671827	0.0062992125984252	0.966876971608833	0	0	0.672413793103448	0.0077639751552795	0	0.965571205007825
263	0.873990306946688	0.952959028831563	0.896062992125984	0.485179407176287	0.393312101910828	0.871175523349436	0.0202492211838006	0.897674418604651	0.014218009478673	0.108396946564885	0.0159235668789809	0	0.479871175523349	0.111455108359133	0.110591900311526	0.0144	0.0161290322580645	0.0361067503924647	0.246200607902736	0.8859375	0.878504672897196	0.0268562401263823	0.0820433436532508	0.897709923664122	0.0373831775700935	0.0319488817891374	0.138719512195122	0.0202808112324493	0.0875202593192869	0.874213836477987	0.872274143302181	0.961844197138315	0.662538699690402	0.021875	0.879556259904913	0.0282131661442006	0	0.00628930817610063	0.0188976377952756	0.422360248447205	0.22848200312989	0.131868131868132	0.872670807453416	0.0136986301369863	0.0170542635658915	0.804992199687988	0.0962732919254658	0	0.880877742946709
264	0.784219001610306	0.757009345794392	0.813271604938272	0.462264150943396	0.618670886075949	0.809061488673139	0.245283018867925	0.8109375	0	0.148710166919575	0	0	0.46656050955414	0.1201248049922	0.160186625194401	0	0	0.21608832807571	0.451367781155015	0.815100154083205	0.80030487804878	0.185419968304279	0.0309119010819165	0.821812596006144	0.159937888198758	0.23961661341853	0.110429447852761	0	0.0972447325769854	0.797839506172839	0.799368088467615	0.767295597484277	0.461180124223602	0	0.78806907378336	0.147798742138365	0	0.0934150076569678	0.0141287284144427	0.654088050314465	0.0895061728395062	0.176287051482059	0.797213622291022	0	0.102009273570325	0.593893129770992	0.148606811145511	0	0.802180685358255
265	0	0.0802469135802469	0.0217729393468118	0.3024	0.152979066022544	0	0.403508771929825	0.0203761755485893	0.477093206951027	0.813374805598756	0.506451612903226	0	0.00967741935483871	0.909090909090909	0.915605095541401	0.162337662337662	0.297697368421053	0.4170692431562	0.305084745762712	0.0238473767885533	0	0.416	0.592879256965944	0.0217729393468118	0.1453125	0.394480519480519	0.30757341576507	0.310236220472441	0.889070146818923	0	0	0.0890302066772655	0.338118022328549	0.492776886035313	0	0.377207062600321	0.173419773095624	0.880877742946709	0.548231511254019	0.150943396226415	0.348101265822785	0.915492957746479	0	0.40746500777605	0.615863141524106	0.27047913446677	0.935534591194969	0	0
266	1	0.905343511450382	0.979782270606532	0.517405063291139	0.475077881619938	0.998376623376623	0.0911901081916538	0.977238239757208	0	0.00151745068285281	0	0	0.603803486529319	0.00617283950617284	0.00475435816164818	0	0	0.00157232704402516	0.308270676691729	0.978625954198473	0.995356037151703	0	0	0.978361669242658	0	0.0958466453674121	0.181259600614439	0	0	0.998447204968944	0.998449612403101	0.900943396226415	0.59253499222395	0	0.996860282574568	0.00158730158730159	0	0	0	0.514150943396226	0.16304347826087	0.0154798761609907	1	0	0	0.700934579439252	0	0	0.995319812792512
267	0.0913539967373573	0.00775193798449612	0.0712025316455696	0.559294871794872	0.546191247974068	0.09375	0.98546042003231	0.0703125	0	0.221350078492936	0.0191387559808612	0	0.487844408427877	0.344051446945338	0.307570977917981	0	0	0.869426751592357	0.762422360248447	0.0684292379471229	0.0853080568720379	0.90302066772655	0.0186915887850467	0.0612244897959184	0.605136436597111	1	0.891640866873065	0	0.337115072933549	0.0899053627760252	0.0893416927899686	0.00806451612903226	0.359055118110236	0	0.0794912559618442	0.883870967741936	0	0.384737678855326	0.0016025641025641	0.51510333863275	0.790143084260731	0.319422150882825	0.0900621118012422	0.0817610062893082	0.0916271721958926	0.223255813953488	0.294025157232704	0	0.0788643533123028
268	0	0.00154320987654321	0.00156739811912226	0.47068145800317	0.491392801251956	0	0.896389324960754	0	0.0967238689547582	0.235474006116208	0.102643856920684	0	0.3890625	0.360629921259843	0.327044025157233	0.0792393026941363	0.0368589743589744	0.933544303797468	0.68558282208589	0	0	0.971875	0.044822256568779	0	0.666139240506329	0.902555910543131	0.82225656877898	0.0408163265306122	0.393548387096774	0	0	0.0015748031496063	0.34009360374415	0.0806201550387597	0	0.964006259780908	0.0333333333333333	0.480739599383667	0.0906200317965024	0.461538461538462	0.771790808240888	0.348726114649682	0	0.17425431711146	0.1875	0.21483771251932	0.310185185185185	0	0
269	0	0.06875	0.00156739811912226	0.228295819935691	0.00324149108589951	0	0.198098256735341	0	0.707936507936508	0.732198142414861	0.73125	0	0.0032626427406199	0.8546875	0.784	0.387254901960784	0.456168831168831	0.157643312101911	0.098310291858679	0	0	0.218093699515347	0.776744186046512	0	0.115569823434992	0.201626016260163	0.236842105263158	0.496865203761755	0.87075928917609	0	0	0.0692431561996779	0.288216560509554	0.704545454545455	0	0.267090620031797	0.33115823817292	0.752773375594295	0.747217806041335	0.00162337662337662	0.291731669266771	0.764516129032258	0	0.629860031104199	0.62962962962963	0.186813186813187	0.781591263650546	0.0149750415973378	0
270	0	0	0	0	0	0	0	0	0.0214067278287462	0	0.00463678516228748	1	0	0	0	0.333333333333333	0.304140127388535	0	0	0	0	0	0	0	0	0	0	0.274924471299094	0	0	0	0	0	0.0251177394034537	0	0	0.455259026687598	0	0	0	0	0	0	0.0212121212121212	0.00152905198776758	0	0	0.80824088748019	0
271	0	0.0062015503875969	0	0.00315457413249211	0.0158982511923688	0	0.0144	0	0.971608832807571	0.701700154559505	0.97411003236246	0	0	0.574803149606299	0.606973058637084	0.642857142857143	0.661264181523501	0.104166666666667	0.0108359133126935	0	0	0.0906148867313916	0.927018633540373	0	0.379421221864952	0.00160513643659711	0	0.703296703296703	0.588039867109635	0	0	0.00634920634920635	0.00473186119873817	0.972972972972973	0	0.100470957613815	0.525641025641026	0.61189358372457	0.998402555910543	0.0159744408945687	0.0064	0.582417582417582	0	0.88785046728972	0.900473933649289	0.00471698113207547	0.639876352395672	0.17986798679868	0
272	0.0956937799043062	0.17457886676876	0.104938271604938	0.547286821705426	0.0235849056603774	0.088	0.384259259259259	0.111111111111111	0.381846635367762	0.581325301204819	0.394695787831513	0	0.0900621118012422	0.774390243902439	0.684867394695788	0.134796238244514	0.235478806907378	0.36986301369863	0.205970149253731	0.115030674846626	0.0932721712538226	0.410060975609756	0.433384379785605	0.108761329305136	0.133942161339422	0.421383647798742	0.532012195121951	0.244239631336406	0.74481658692185	0.0907692307692308	0.10260336906585	0.188854489164087	0.513931888544892	0.375389408099688	0.088785046728972	0.449139280125196	0.134493670886076	0.722560975609756	0.420970266040689	0.0264797507788162	0.592307692307692	0.692068429237947	0.0958904109589041	0.457703927492447	0.407066052227343	0.404907975460123	0.682515337423313	0	0.0953846153846154
273	0	0	0	0	0.00158478605388273	0	0.00158227848101266	0	0.998412698412698	0.684532924961715	0.975922953451043	0.0124223602484472	0	0.550702028081123	0.596774193548387	0.682410423452769	0.668820678513732	0.0959119496855346	0	0	0	0.0747217806041336	0.906103286384977	0	0.3879173290938	0	0	0.719874804381847	0.586378737541528	0	0	0	0	0.990445859872611	0	0.104761904761905	0.554848966613672	0.614173228346457	0.980769230769231	0.00160771704180064	0	0.561996779388084	0	0.917956656346749	0.903633491311216	0	0.6203125	0.217179902755267	0
274	0	0.0853658536585366	0.0172413793103448	0.32182103610675	0.105845181674566	0	0.371294851794072	0.015625	0.4890625	0.803680981595092	0.540880503144654	0	0.00476190476190476	0.965463108320251	0.897151898734177	0.220985691573927	0.313915857605178	0.3546875	0.24773413897281	0.0172413793103448	0	0.359746434231379	0.59236641221374	0.0198776758409786	0.194312796208531	0.374800637958533	0.324159021406728	0.343213728549142	0.961038961038961	0	0	0.0911949685534591	0.367029548989114	0.530805687203792	0	0.405705229793978	0.179365079365079	0.82472613458529	0.560897435897436	0.101880877742947	0.364632237871674	0.90282131661442	0	0.433489827856025	0.6171875	0.265243902439024	0.882716049382716	0	0
275	0	0.00609756097560976	0	0.00318471337579618	0.097444089456869	0	0.0985691573926868	0	0.888544891640867	0.770642201834862	0.89540412044374	0	0	0.64696734059098	0.670364500792393	0.576489533011272	0.561093247588424	0.20404984423676	0.0996978851963746	0	0	0.188291139240506	0.829457364341085	0	0.47723704866562	0.0806962025316456	0	0.612244897959184	0.67524115755627	0	0	0.00634920634920635	0.00625	0.889589905362776	0	0.201892744479495	0.439873417721519	0.7078125	0.92246835443038	0.102803738317757	0.00617283950617284	0.657187993680885	0	0.817351598173516	0.992260061919505	0.0031055900621118	0.695178849144635	0.175206611570248	0
276	0	0	0	0	0	0	0	0	0.0419790104947526	0.00745156482861401	0.0232198142414861	0.977238239757208	0	0	0	0.363636363636364	0.359872611464968	0	0	0	0	0	0.0181543116490166	0	0.010752688172043	0	0	0.325617283950617	0	0	0	0	0	0.0432766615146832	0	0	0.5	0	0.0184899845916795	0	0	0	0	0.0407239819004525	0.0122699386503067	0	0	0.830128205128205	0
277	0.983050847457627	0.931240657698057	0.996965098634294	0.491499227202473	0.50229709035222	0.985959438377535	0.0680786686838124	0.995481927710843	0	0.0119940029985007	0	0	0.596273291925466	0.0182648401826484	0.0184049079754601	0	0	0.0107692307692308	0.29160530191458	0.995426829268293	0.983458646616541	0.00151745068285281	0	0.998480243161094	0	0.0736677115987461	0.168168168168168	0	0.00158227848101266	0.991044776119403	0.986404833836858	0.926493108728943	0.578313253012048	0	0.987767584097859	0	0	0.00153139356814701	0	0.535168195718654	0.15015015015015	0.0321100917431193	0.991031390134529	0	0	0.709388971684054	0.0135746606334842	0	0.987673343605547
278	0	0	0	0	0	0	0	0	0.0300632911392405	0	0.00628930817610063	0.996875	0	0	0	0.336585365853659	0.322422258592471	0	0	0	0	0	0	0	0.00157977883096367	0	0	0.289473684210526	0	0	0	0	0	0.0317965023847377	0	0	0.471428571428571	0	0	0	0	0	0	0.0276497695852535	0.00156494522691706	0	0	0.803600654664484	0
279	0.947867298578199	0.869029275808937	0.930708661417323	0.509584664536741	0.492012779552716	0.948220064724919	0.140575079872204	0.938193343898574	0	0	0	0	0.646592709984152	0	0	0	0	0.0508744038155803	0.320121951219512	0.921996879875195	0.957074721780604	0.055379746835443	0	0.926791277258567	0.0557324840764331	0.1488	0.230293663060278	0	0.00161550888529887	0.951486697965571	0.948194662480377	0.853269537480064	0.55868544600939	0	0.9568	0.0496	0	0.00627943485086342	0	0.450636942675159	0.147798742138365	0.00796178343949045	0.946957878315133	0	0	0.658423493044822	0.0062015503875969	0	0.94679186228482
280	0	0	0	0	0	0	0	0	0.0213414634146341	0	0.0030441400304414	1	0	0	0	0.338533541341654	0.347068145800317	0	0	0	0	0	0	0	0	0	0	0.305555555555556	0	0	0	0	0	0.0249609984399376	0	0	0.465732087227414	0	0	0	0	0	0	0.0208023774145617	0	0	0	0.815873015873016	0
281	0	0.0613496932515337	0	0.00308641975308642	0.0260736196319018	0	0.0233281493001555	0	0.87673343605547	0.771689497716895	0.8890625	0.0135746606334842	0	0.618827160493827	0.673469387755102	0.553968253968254	0.660855784469097	0.0592705167173252	0.0284431137724551	0	0	0.0359937402190923	0.98310291858679	0	0.28816199376947	0.0156494522691706	0.00609756097560976	0.689922480620155	0.604465709728868	0	0	0.0641627543035994	0.0605590062111801	0.8984375	0	0.00786163522012579	0.526148969889065	0.536098310291859	0.908668730650155	0.0310077519379845	0.0627871362940276	0.662480376766091	0	0.796661608497724	0.810185185185185	0.0565749235474006	0.691729323308271	0.205414012738854	0
282	0.464052287581699	0.420560747663551	0.48811410459588	0.088	0.995245641838352	0.460526315789474	0.607255520504732	0.479935794542536	0	0.13713405238829	0	0	0.8448	0.0966719492868463	0.146496815286624	0	0	0.554160125588697	0.802795031055901	0.466248037676609	0.464	0.530546623794212	0.0295489891135303	0.472613458528951	0.507911392405063	0.581847649918963	0.448062015503876	0	0.0852459016393443	0.478056426332288	0.455696202531646	0.42332268370607	0.0860719874804382	0	0.465709728867624	0.484652665589661	0	0.0990566037735849	0.00956937799043062	0.957006369426752	0.354889589905363	0.15780998389694	0.471875	0	0.0993690851735016	0.217592592592593	0.138888888888889	0	0.462519936204147
283	0	0.00925925925925926	0.00158982511923688	0.288461538461538	0.0748407643312102	0	0.328616352201258	0	0.635792778649921	0.715170278637771	0.656597774244833	0	0.00160513643659711	0.8624	0.802861685214626	0.292006525285481	0.347540983606557	0.376	0.235474006116208	0	0	0.406451612903226	0.570093457943925	0	0.191153238546603	0.341269841269841	0.285491419656786	0.374223602484472	0.887959866220736	0	0	0.00956937799043062	0.287735849056604	0.61648177496038	0	0.458064516129032	0.225806451612903	0.98116169544741	0.678913738019169	0.0786516853932584	0.284389489953632	0.798373983739837	0	0.552590266875981	0.737756714060032	0.171114599686028	0.814873417721519	0.00162074554294976	0
284	0	0.00601503759398496	0.00153846153846154	0.271317829457364	0.0794392523364486	0	0.325545171339564	0	0.642201834862385	0.74702380952381	0.670278637770898	0	0.0015552099533437	0.909937888198758	0.846625766871166	0.305863708399366	0.355555555555556	0.362385321100917	0.199400299850075	0	0	0.395962732919255	0.579109062980031	0	0.245341614906832	0.33596214511041	0.276276276276276	0.391437308868502	0.933977455716586	0	0	0.00625978090766823	0.27760736196319	0.636923076923077	0	0.461658841940532	0.215288611544462	0.949618320610687	0.684698608964451	0.0833333333333333	0.268702290076336	0.834355828220859	0	0.551829268292683	0.744292237442922	0.142638036809816	0.842987804878049	0	0
285	0.00319488817891374	0.0852359208523592	0.0222222222222222	0.507131537242472	0.48314606741573	0.00324675324675325	0.895071542130366	0.0201550387596899	0.00309119010819165	0.287692307692308	0.0208	0	0.386731391585761	0.421052631578947	0.398089171974522	0.00323624595469256	0.0016260162601626	0.885167464114832	0.689497716894977	0.0252764612954186	0.0062111801242236	0.908517350157729	0.0811232449297972	0.0204724409448819	0.57753164556962	0.912621359223301	0.836477987421384	0	0.422512234910277	0.00320512820512821	0.0031104199066874	0.0944	0.418641390205371	0	0.00638977635782748	0.885852090032154	0.00159489633173844	0.401574803149606	0.00473186119873817	0.45324881141046	0.853312302839117	0.407582938388626	0.003125	0.0858895705521472	0.0859375	0.327102803738318	0.38125	0	0.0064
286	0.851373182552504	0.832822085889571	0.887480190174326	0.620472440944882	0.375594294770206	0.867213114754098	0.148031496062992	0.886970172684458	0	0.0492307692307692	0.00637958532695375	0	0.452648475120385	0.1078125	0.0963665086887836	0	0	0.115689381933439	0.332321699544765	0.8798751950078	0.864139020537125	0.110410094637224	0	0.875766871165644	0.02660406885759	0.173015873015873	0.261868300153139	0	0.0791599353796446	0.860719874804382	0.860031104199067	0.830940988835726	0.695384615384615	0	0.856692913385827	0.122641509433962	0	0.0911949685534591	0	0.391785150078989	0.252307692307692	0.10459587955626	0.8671875	0	0	0.839258114374034	0.0769230769230769	0	0.866043613707165
287	0	0.00470957613814757	0	0	0.0159744408945687	0	0.0141955835962145	0	0.976	0.687010954616588	0.973015873015873	0	0	0.56298600311042	0.593004769475358	0.660162601626016	0.65751211631664	0.103875968992248	0.0138248847926267	0	0	0.0952380952380952	0.920684292379471	0	0.389967637540453	0	0	0.6992	0.593137254901961	0	0	0.00484652665589661	0.00315955766192733	0.971107544141252	0	0.109004739336493	0.526484751203852	0.603125	1	0.017515923566879	0.004739336492891	0.578446909667195	0	0.890453834115806	0.9015625	0.00158227848101266	0.616352201257862	0.189054726368159	0
288	0.998407643312102	0.917177914110429	0.981762917933131	0.511664074650078	0.458914728682171	1	0.0773993808049536	0.980061349693252	0	0.00151057401812689	0	0	0.59253499222395	0.0060790273556231	0.00470219435736677	0	0	0.00152905198776758	0.292974588938714	0.978361669242658	0.996918335901387	0	0	0.980273141122914	0	0.0837282780410742	0.166414523449319	0	0	1	1	0.911076443057722	0.606431852986217	0	0.998439937597504	0.0015625	0	0	0	0.506955177743431	0.167682926829268	0.0156985871271586	1	0	0	0.706870229007634	0	0	0.996937212863706
289	0.964227642276423	0.885093167701863	0.944620253164557	0.525316455696203	0.527508090614887	0.971619365609349	0.122383252818035	0.942277691107644	0	0.00309597523219814	0	0	0.641914191419142	0.00627943485086342	0.00316957210776545	0	0	0.0336	0.354838709677419	0.94524959742351	0.96656050955414	0.0282574568288854	0	0.945987654320988	0.0336	0.113085621970921	0.2	0	0.00322061191626409	0.967845659163987	0.973354231974922	0.883870967741936	0.559748427672956	0	0.964573268921095	0.0288	0	0.00317965023847377	0	0.553772070626003	0.179527559055118	0.0159489633173844	0.9703125	0	0.00157728706624606	0.66984126984127	0.00158227848101266	0	0.959546925566343
290	0.0224719101123595	0.0666666666666667	0.00308166409861325	0.490595611285266	0.495192307692308	0.022508038585209	0.923076923076923	0.00313479623824451	0.0031055900621118	0.289393939393939	0.0221518987341772	0	0.427672955974843	0.411214953271028	0.373817034700315	0.00322061191626409	0	0.87888198757764	0.700607902735562	0.00470957613814757	0.0141287284144427	0.907051282051282	0.0733229329173167	0.00453857791225416	0.616352201257862	0.9296875	0.838461538461538	0	0.415064102564103	0.0142630744849445	0.0141509433962264	0.0685805422647528	0.406832298136646	0	0.0143312101910828	0.893081761006289	0.0015748031496063	0.391035548686244	0.00316957210776545	0.464454976303318	0.855799373040752	0.380503144654088	0.0140845070422535	0.0808709175738725	0.0980091883614089	0.269645608628659	0.350609756097561	0	0.0111464968152866
291	0	0.00625978090766823	0	0.024	0	0	0.00159235668789809	0	0.968602825745683	0.68895800933126	0.98858075040783	0	0	0.591276252019386	0.580385852090032	0.650582362728785	0.672667757774141	0.0833333333333333	0	0	0	0.0691318327974277	0.916006339144215	0	0.369281045751634	0.0198019801980198	0.0205371248025276	0.708133971291866	0.60738255033557	0	0	0.00648298217179903	0.0254777070063694	0.964227642276423	0	0.120915032679739	0.531914893617021	0.622611464968153	0.985413290113452	0	0.0253565768621236	0.566343042071197	0	0.8896	0.888712241653418	0.00791139240506329	0.606687898089172	0.187396351575456	0
292	0	0	0	0	0	0	0	0	0.0186625194401244	0	0.00617283950617284	1	0	0	0	0.333855799373041	0.33175355450237	0	0	0	0	0	0	0	0	0	0	0.288084464555053	0	0	0	0	0	0.0186046511627907	0	0	0.482758620689655	0	0	0	0	0	0	0.0180722891566265	0.00152439024390244	0	0	0.815409309791332	0
293	0	0	0	0	0	0	0	0	0.0213414634146341	0	0.00154083204930663	1	0	0	0	0.345911949685535	0.3453125	0	0	0	0	0	0	0	0	0	0	0.305471124620061	0	0	0	0	0	0.0234741784037559	0	0	0.467175572519084	0	0	0	0	0	0	0.0211480362537764	0	0	0	0.809148264984227	0
294	0.998363338788871	0.911076443057722	0.979299363057325	0.519169329073482	0.476038338658147	1	0.0864	0.979365079365079	0	0	0	0	0.5968	0.0048	0.00644122383252818	0	0	0.00158478605388273	0.310664605873261	0.980830670926518	0.996850393700787	0	0	0.981072555205047	0	0.0877483443708609	0.175465838509317	0	0	1	1	0.909090909090909	0.600638977635783	0	0.998397435897436	0.0016	0	0	0	0.506410256410256	0.158478605388273	0.0126984126984127	1	0	0	0.705148205928237	0	0	0.996815286624204
295	0.998420221169036	0.908116385911179	0.979813664596273	0.519561815336463	0.473270440251572	0.996805111821086	0.0861538461538462	0.981623277182236	0	0	0	0	0.60126582278481	0.00775193798449612	0.0062992125984252	0	0	0.00465116279069767	0.304932735426009	0.975460122699387	0.998473282442748	0.00156739811912226	0	0.978625954198473	0.0015625	0.0897832817337461	0.171073094867807	0	0	0.998463901689708	0.998459167950693	0.906542056074766	0.604615384615385	0	0.998430141287284	0.0031496062992126	0	0	0	0.5078125	0.162037037037037	0.0154083204930663	0.998454404945904	0	0	0.707762557077626	0	0	0.998452012383901
296	0.397798742138365	0.500765696784073	0.413416536661466	0.900621118012422	0.0850393700787402	0.409756097560976	0.482594936708861	0.421461897356143	0	0.202416918429003	0.0220125786163522	0	0.18312101910828	0.358895705521472	0.290679304897314	0	0	0.462616822429907	0.261136712749616	0.422776911076443	0.41112828438949	0.490506329113924	0.0644171779141104	0.426380368098159	0.212933753943218	0.517515923566879	0.623298033282905	0	0.350245499181669	0.400309119010819	0.421133231240429	0.487460815047022	0.827044025157233	0	0.406349206349206	0.5088	0	0.314152410575428	0.0047244094488189	0.0482866043613707	0.659409020217729	0.295418641390205	0.399693721286371	0.0889235569422777	0.00625978090766823	0.71671826625387	0.270606531881804	0	0.401840490797546
297	0	0	0	0	0	0	0	0	0.304075235109718	0.0969230769230769	0.283849918433931	0.718068535825545	0	0	0.00645161290322581	0.631921824104234	0.607201309328969	0	0	0	0	0	0.274844720496894	0	0.179936305732484	0	0	0.580441640378549	0.00491803278688525	0	0	0	0	0.304975922953451	0	0	0.768253968253968	0	0.261146496815287	0	0	0	0	0.302362204724409	0.182389937106918	0	0.0078740157480315	0.859271523178808	0
298	0.00972447325769854	0.0834645669291339	0.0257234726688103	0.450885668276973	0.110929853181077	0.0166389351081531	0.469354838709677	0.0257648953301127	0.400316455696203	0.705329153605016	0.425361155698234	0	0.00963081861958266	0.850079744816587	0.801980198019802	0.141215106732348	0.262987012987013	0.448	0.284603421461897	0.0321027287319422	0.0143769968051118	0.479674796747967	0.481012658227848	0.0268562401263823	0.188617886178862	0.505766062602965	0.427892234548336	0.276972624798712	0.820469798657718	0.0157977883096366	0.0142857142857143	0.0918032786885246	0.418152350081037	0.397394136807818	0.0146341463414634	0.483552631578947	0.147783251231527	0.801282051282051	0.44205298013245	0.120967741935484	0.488038277511962	0.816693944353519	0.0127186009538951	0.46515397082658	0.501567398119122	0.291600633914422	0.793322734499205	0	0.014308426073132
299	1	0.91981845688351	0.977064220183486	0.519260400616333	0.470588235294118	0.998402555910543	0.0826952526799387	0.978527607361963	0	0.00148588410104012	0	0	0.6015625	0.00763358778625954	0.00460122699386503	0	0	0.00308641975308642	0.304804804804805	0.976958525345622	0.996927803379416	0	0	0.97737556561086	0	0.0824261275272162	0.182228915662651	0	0	0.998507462686567	0.998456790123457	0.911901081916538	0.610091743119266	0	0.998425196850394	0.00154320987654321	0	0	0	0.500765696784073	0.170769230769231	0.0182648401826484	1	0	0	0.71833084947839	0	0	0.996941896024465
300	0.738709677419355	0.701219512195122	0.771065182829889	0.718901453957997	0.340255591054313	0.752491694352159	0.287096774193548	0.765822784810127	0	0.0262345679012346	0.0048	0	0.438202247191011	0.148669796557121	0.119808306709265	0	0	0.221870047543582	0.50381679389313	0.767405063291139	0.748427672955975	0.237942122186495	0.00473186119873817	0.762052877138414	0.0741324921135647	0.2859450726979	0.403755868544601	0	0.127694859038143	0.76031746031746	0.747663551401869	0.704113924050633	0.727272727272727	0	0.736507936507937	0.23444976076555	0	0.160629921259843	0.00318979266347687	0.36	0.380281690140845	0.131707317073171	0.750783699059561	0.00927357032457496	0.00631911532385466	0.868217054263566	0.117924528301887	0	0.745980707395498
301	0	0.0901033973412112	0.0151057401812689	0.30804248861912	0.0229709035222052	0	0.261467889908257	0.0166163141993958	0.603007518796992	0.713859910581222	0.640672782874618	0	0.00156985871271586	0.882352941176471	0.803625377643505	0.305426356589147	0.401869158878505	0.242378048780488	0.141823444283647	0.0182926829268293	0	0.261068702290076	0.683658170914543	0.0194029850746269	0.106544901065449	0.270769230769231	0.304733727810651	0.427492447129909	0.880248833592535	0	0	0.0949464012251149	0.361990950226244	0.615740740740741	0	0.321538461538462	0.258461538461538	0.749253731343284	0.652905198776758	0.0182094081942337	0.366666666666667	0.796636085626911	0	0.532428355957768	0.555722891566265	0.25297619047619	0.796130952380952	0.0141732283464567	0
302	0	0.00150602409638554	0.00152671755725191	0.170579029733959	0.486571879936809	0	0.634259259259259	0	0.373831775700935	0.294029850746269	0.3890625	0	0.386075949367089	0.185758513931889	0.214285714285714	0.37914691943128	0.250809061488673	0.740340030911901	0.512048192771084	0	0	0.703761755485893	0.310030395136778	0	0.989045383411581	0.6224	0.508396946564886	0.278207109737249	0.20926517571885	0	0	0.00154320987654321	0.0356589147286822	0.375	0	0.708074534161491	0.236507936507937	0.229938271604938	0.365777080062794	0.465331278890601	0.476708074534161	0.221183800623053	0	0.46606334841629	0.486280487804878	0.027355623100304	0.199381761978362	0.171156893819334	0
303	0.998371335504886	0.9125	0.980891719745223	0.522082018927445	0.481012658227848	1	0.0862619808306709	0.981132075471698	0	0.00153374233128834	0	0	0.605136436597111	0.00473186119873817	0.00317965023847377	0	0	0	0.302752293577982	0.9824	0.996830427892235	0	0	0.984662576687117	0	0.0817307692307692	0.180404354587869	0	0	1	1	0.910112359550562	0.593406593406593	0	0.998397435897436	0	0	0	0	0.512578616352201	0.1640625	0.0126382306477093	1	0	0	0.700934579439252	0	0	0.996810207336523
304	0.978159126365055	0.940639269406393	0.998477929984779	0.50462962962963	0.475232198142415	0.980922098569157	0.0580152671755725	0.996889580093313	0	0.0183206106870229	0	0	0.562798092209857	0.0246913580246914	0.0251177394034537	0	0	0.0137614678899083	0.268545994065282	0.996932515337423	0.978395061728395	0.0015625	0	1	0	0.0625978090766823	0.159264931087289	0	0.00161030595813205	0.986111111111111	0.981337480559876	0.934375	0.590490797546012	0	0.985759493670886	0.00158730158730159	0	0.00154798761609907	0	0.51702786377709	0.148837209302326	0.0353846153846154	0.986280487804878	0	0	0.73353751914242	0.0182370820668693	0	0.98
305	0	0	0	0	0.126602564102564	0	0.130298273155416	0	0.858730158730159	0.807044410413476	0.863849765258216	0	0.00321543408360129	0.635367762128325	0.715179968701095	0.535885167464115	0.571428571428571	0.224648985959438	0.128048780487805	0	0	0.1939586645469	0.856481481481482	0	0.464678178963893	0.116504854368932	0.00307692307692308	0.614779874213837	0.654723127035831	0	0	0	0	0.864649681528662	0	0.166666666666667	0.428571428571429	0.672839506172839	0.884676145339652	0.134796238244514	0	0.700156985871272	0	0.782071097372488	0.97196261682243	0	0.736681887366819	0.174629324546952	0
306	0	0	0	0.166407465007776	0.517241379310345	0	0.674382716049383	0	0.354587869362364	0.323795180722892	0.347286821705426	0	0.397476340694006	0.195652173913043	0.265210608424337	0.326465927099842	0.246006389776358	0.773643410852713	0.555720653789004	0	0	0.733333333333333	0.313636363636364	0	0.930015552099533	0.648351648351648	0.521148036253776	0.2640625	0.220095693779904	0	0	0	0.037037037037037	0.342229199372057	0	0.690513219284603	0.213607594936709	0.268217054263566	0.351393188854489	0.495327102803738	0.484326018808777	0.275700934579439	0	0.44309559939302	0.453149001536098	0.0231124807395994	0.265553869499241	0.161550888529887	0
307	0.527070063694268	0.427492447129909	0.506134969325153	0.300613496932515	0.74294670846395	0.495161290322581	0.586206896551724	0.492354740061162	0	0.00151515151515152	0.00156494522691706	0	0.9078125	0.00768049155145929	0.0015552099533437	0	0	0.502332814930016	0.587087087087087	0.479938271604938	0.519440124416796	0.4859375	0	0.486196319018405	0.479326186830015	0.582018927444795	0.645896656534954	0	0.00636942675159236	0.516380655226209	0.527692307692308	0.420472440944882	0.134052388289676	0	0.508634222919937	0.479876160990712	0	0.0185185185185185	0	0.720496894409938	0.573795180722892	0.003125	0.523956723338485	0.0804248861911988	0.00614439324116743	0.221884498480243	0.00923076923076923	0	0.506172839506173
308	0.979655712050078	0.931649331352155	0.998484848484849	0.485451761102603	0.509230769230769	0.982785602503912	0.0636363636363636	0.996937212863706	0	0.0178837555886736	0	0	0.585557299843014	0.0211800302571861	0.0245775729646697	0	0	0.0122699386503067	0.291851851851852	0.996923076923077	0.981735159817352	0.00153374233128834	0	1	0	0.0695102685624013	0.157037037037037	0	0.00157977883096367	0.987897125567322	0.983282674772036	0.927492447129909	0.572741194486983	0	0.984496124031008	0.00152671755725191	0	0.00152671755725191	0	0.522935779816514	0.130699088145897	0.033434650455927	0.987897125567322	0	0	0.711480362537764	0.0208955223880597	0	0.983180428134557
309	0.998397435897436	0.916666666666667	0.980982567353407	0.508607198748044	0.468051118210863	1	0.0833333333333333	0.984101748807631	0	0.00154559505409583	0	0	0.59935379644588	0.0062111801242236	0.0048	0	0	0.00157728706624606	0.291793313069909	0.982839313572543	0.998442367601246	0	0	0.982919254658385	0	0.0850722311396469	0.174183514774495	0	0	1	1	0.906451612903226	0.606299212598425	0	1	0.00157232704402516	0	0	0	0.504777070063694	0.158805031446541	0.0143312101910828	1	0	0	0.689922480620155	0	0	0.998430141287284
310	0.0206022187004754	0.00303490136570561	0.00460122699386503	0.511664074650078	0.459752321981424	0.0194174757281553	0.911627906976744	0.00460122699386503	0.0779816513761468	0.203957382039574	0.0974842767295598	0	0.430817610062893	0.352760736196319	0.288372093023256	0.0763116057233704	0.0191082802547771	0.915227629513344	0.685714285714286	0.00308641975308642	0.0218408736349454	0.952904238618524	0.00612557427258806	0.00151975683890578	0.679506933744222	0.924031007751938	0.850837138508371	0.0214723926380368	0.367088607594937	0.0138674884437596	0.0185758513931889	0.0031496062992126	0.368258859784284	0.062992125984252	0.0189274447949527	0.976452119309262	0.0220820189274448	0.465116279069767	0.0785824345146379	0.427692307692308	0.796899224806202	0.301857585139319	0.0138248847926267	0.158218125960061	0.171779141104294	0.23216995447648	0.276018099547511	0	0.0199386503067485
311	0.848039215686274	0.820031298904538	0.876386687797147	0.416403785488959	0.608130081300813	0.867213114754098	0.191082802547771	0.872785829307568	0	0.148148148148148	0	0	0.454106280193237	0.1056	0.1552	0	0	0.158064516129032	0.40405616224649	0.889937106918239	0.8640625	0.125396825396825	0.0341614906832298	0.883464566929134	0.104928457869634	0.173701298701299	0.0617088607594937	0	0.0836065573770492	0.865834633385335	0.856474258970359	0.823151125401929	0.494417862838915	0	0.858766233766234	0.0834670947030498	0	0.0848	0.0112540192926045	0.63884430176565	0.0393081761006289	0.1712	0.860576923076923	0	0.103125	0.635071090047393	0.139280125195618	0	0.867088607594937
312	0.0032258064516129	0	0.00156985871271586	0.491255961844197	0.450479233226837	0	0.872408293460925	0.00313971742543171	0.115805946791862	0.204268292682927	0.128571428571429	0	0.387622149837134	0.366352201257862	0.295238095238095	0.102728731942215	0.032626427406199	0.909667194928685	0.641337386018237	0	0.00470957613814757	0.95447409733124	0.0220820189274448	0	0.7024	0.891760904684976	0.826291079812207	0.0343213728549142	0.394389438943894	0.00158730158730159	0.0015600624024961	0	0.341307814992026	0.094551282051282	0.00320512820512821	0.996830427892235	0.0387722132471729	0.487460815047022	0.110410094637224	0.417061611374408	0.768518518518518	0.308544303797468	0	0.190402476780186	0.197784810126582	0.21583850931677	0.28391167192429	0	0.00313971742543171
313	0.70952380952381	0.804878048780488	0.723172628304821	0.39589905362776	0.512461059190031	0.730210016155089	0.157650695517774	0.738390092879257	0.0307219662058372	0.262121212121212	0.0313479623824451	0	0.359253499222395	0.224961479198767	0.270735524256651	0.00476190476190476	0.0205696202531646	0.183359013867488	0.355421686746988	0.734375	0.721617418351477	0.165625	0.137557959814529	0.746200607902736	0.1198738170347	0.15552099533437	0.0484848484848485	0.0202177293934681	0.204180064308682	0.711180124223602	0.71937984496124	0.808346213292117	0.526717557251908	0.0344827586206897	0.725984251968504	0.1265625	0.00476947535771065	0.136222910216718	0.055205047318612	0.550231839258114	0.130030959752322	0.288611544461778	0.717987804878049	0.029320987654321	0.140888208269525	0.655963302752294	0.245341614906832	0	0.728813559322034
314	0	0.0596774193548387	0.00166944908180301	0.27027027027027	0.0793918918918919	0	0.31864406779661	0	0.594728171334432	0.800986842105263	0.608403361344538	0	0.00340136054421769	0.904761904761905	0.87375415282392	0.245217391304348	0.344887348353553	0.338383838383838	0.209677419354839	0	0	0.34010152284264	0.634710743801653	0	0.153719008264463	0.320272572402044	0.27823240589198	0.373534338358459	0.916811091854419	0	0	0.0630323679727428	0.325732899022801	0.587248322147651	0	0.390284757118928	0.21160409556314	0.900662251655629	0.630615640599002	0.0808580858085809	0.322689075630252	0.870805369127517	0	0.5	0.694214876033058	0.204283360790774	0.872093023255814	0.00175131348511384	0
315	0.564873417721519	0.460949464012251	0.543478260869565	0.284810126582278	0.70846394984326	0.532591414944356	0.537735849056604	0.53343701399689	0	0	0.0015748031496063	0	0.8801261829653	0.00930232558139535	0.00157977883096367	0	0	0.452830188679245	0.552870090634441	0.521060842433697	0.557251908396947	0.457547169811321	0	0.520485584218513	0.443234836702955	0.53343949044586	0.624036979969183	0	0.00805152979066022	0.551459293394777	0.559139784946237	0.47068145800317	0.171826625386997	0	0.549920760697306	0.438985736925515	0	0.0154320987654321	0	0.693023255813954	0.555038759689922	0.0031201248049922	0.551459293394777	0.0785824345146379	0.00766871165644172	0.254237288135593	0.00764525993883792	0	0.54953560371517
316	0	0	0	0.126331811263318	0.520610687022901	0	0.634969325153374	0	0.390243902439024	0.344879518072289	0.390092879256966	0	0.383411580594679	0.17638036809816	0.25508607198748	0.365079365079365	0.260596546310832	0.741140215716487	0.525147928994083	0	0	0.7078125	0.351270553064275	0	0.941176470588235	0.61171032357473	0.476479514415782	0.28680981595092	0.200317965023847	0	0	0	0.00924499229583975	0.3828125	0	0.649149922720247	0.246894409937888	0.242835595776772	0.384024577572965	0.491551459293395	0.447004608294931	0.256488549618321	0	0.472429210134128	0.496951219512195	0.00453172205438067	0.251515151515152	0.155309033280507	0
317	0.998415213946117	0.91271056661562	0.981395348837209	0.515673981191223	0.481072555205047	1	0.0893416927899686	0.97984496124031	0	0.00152439024390244	0	0	0.592356687898089	0.00778816199376947	0.00630914826498423	0	0	0.0015600624024961	0.315629742033384	0.977987421383648	0.998444790046656	0	0	0.978527607361963	0	0.0857142857142857	0.170278637770898	0	0	1	1	0.904761904761905	0.599378881987578	0	0.998402555910543	0.00159235668789809	0	0	0	0.516380655226209	0.156346749226006	0.0157232704402516	1	0	0	0.710077519379845	0	0	0.998412698412698
318	0.87220447284345	0.967592592592593	0.900943396226415	0.478193146417445	0.4304	0.873376623376623	0.0301587301587302	0.906103286384977	0	0.0958904109589041	0	0	0.480582524271845	0.101587301587302	0.1	0	0	0.0505529225908373	0.261467889908257	0.89968152866242	0.884676145339652	0.0348101265822785	0.0655226209048362	0.907668231611894	0.0265210608424337	0.0402576489533011	0.132192846034215	0	0.0751633986928105	0.885220125786163	0.876175548589342	0.973312401883831	0.650077760497667	0	0.888	0.035031847133758	0	0.00793650793650794	0.00801282051282051	0.451104100946372	0.214173228346457	0.115506329113924	0.877138413685848	0	0.00474683544303797	0.813664596273292	0.088646967340591	0	0.8848
319	0	0	0	0	0	0	0	0	0.0225442834138486	0	0.00485436893203883	1	0	0	0	0.320066334991708	0.30820770519263	0	0	0	0	0	0	0	0	0	0	0.27027027027027	0	0	0	0	0	0.0243506493506494	0	0	0.446254071661238	0	0	0	0	0	0	0.0223285486443381	0.00157977883096367	0	0	0.814189189189189	0
320	0	0	0	0	0	0	0	0	0.955453149001536	0.640243902439024	0.938291139240506	0.045662100456621	0	0.560675883256528	0.561514195583596	0.631160572337043	0.726537216828479	0.0532915360501567	0	0	0	0.0699523052464229	0.869230769230769	0	0.318818040435459	0	0	0.733333333333333	0.584013050570963	0	0	0	0	0.94912559618442	0	0.101426307448494	0.590625	0.622083981337481	0.952978056426332	0	0	0.535321821036107	0	0.87308868501529	0.858024691358025	0	0.587057010785824	0.239024390243902	0
321	0	0	0	0	0	0	0	0	0.519108280254777	0.267942583732057	0.510466988727858	0.48626817447496	0	0.177884615384615	0.185970636215334	0.830313014827018	0.816188870151771	0.0226537216828479	0	0	0	0.0327332242225859	0.476947535771065	0	0.202970297029703	0	0	0.78525641025641	0.179401993355482	0	0	0	0	0.499192245557351	0	0.029126213592233	0.974068071312804	0.21474358974359	0.4896	0	0	0.165316045380875	0	0.49047619047619	0.399030694668821	0	0.191082802547771	0.634974533106961	0
322	0.998389694041868	0.922256097560976	0.989130434782609	0.533127889060092	0.464285714285714	1	0.0755007704160247	0.989147286821705	0	0.00151285930408472	0	0	0.585055643879173	0.00777604976671851	0.00625	0	0	0.00153609831029186	0.293154761904762	0.990811638591118	0.996946564885496	0	0	0.990839694656489	0	0.0776545166402536	0.170658682634731	0	0	1	1	0.921135646687697	0.613003095975232	0	0.998449612403101	0.00157728706624606	0	0	0	0.5046875	0.155384615384615	0.0171606864274571	1	0	0	0.725609756097561	0	0	0.996899224806202
323	0.941558441558442	0.91601866251944	0.962264150943396	0.481308411214953	0.524564183835182	0.94299674267101	0.0948678071539658	0.965408805031447	0	0.018348623853211	0	0	0.601286173633441	0.01743264659271	0.0220125786163522	0	0	0.0483619344773791	0.309230769230769	0.960876369327074	0.959119496855346	0.0396825396825397	0	0.962790697674419	0.0401284109149278	0.1	0.193302891933029	0	0.00495049504950495	0.957210776545166	0.945397815912636	0.908945686900958	0.561320754716981	0	0.952	0.0363924050632911	0	0.00796178343949045	0	0.481072555205047	0.112341772151899	0.0286624203821656	0.9484375	0	0.00157977883096367	0.702954898911353	0.0263565891472868	0	0.948356807511737
324	0	0	0	0	0	0	0	0	0.431962025316456	0.1	0.397058823529412	0.607874015748031	0	0.0171875	0.00810372771474878	0.733660130718954	0.570962479608483	0.0481540930979133	0	0	0	0.0726978998384491	0.312302839116719	0	0.282504012841092	0	0	0.538216560509554	0.0446280991735537	0	0	0	0	0.390749601275917	0	0.105845181674566	0.728155339805825	0.0948553054662379	0.361736334405145	0	0	0	0	0.420634920634921	0.298887122416534	0	0.0124804992199688	0.769867549668874	0
325	0.917573872472784	0.996960486322188	0.939301972685888	0.459876543209877	0.430359937402191	0.912903225806452	0.00460829493087558	0.941448382126348	0	0.0796992481203008	0	0	0.513931888544892	0.0783410138248848	0.0760869565217391	0	0	0.0154559505409583	0.229508196721311	0.942277691107644	0.925076452599388	0.00306278713629403	0.0568011958146487	0.943452380952381	0.00308641975308642	0.0108695652173913	0.117910447761194	0	0.055205047318612	0.921092564491654	0.91981845688351	1	0.656394453004623	0	0.932707355242567	0.00462249614791988	0	0	0.00306278713629403	0.458204334365325	0.204545454545455	0.0950920245398773	0.920060331825038	0	0	0.790909090909091	0.0717557251908397	0	0.929878048780488
326	0	0.0848765432098765	0.015600624024961	0.304012345679012	0.105015673981191	0	0.347626339969372	0.0139751552795031	0.521671826625387	0.810606060606061	0.566929133858268	0	0.00158730158730159	0.967692307692308	0.904088050314465	0.211538461538462	0.322274881516588	0.343987823439878	0.222222222222222	0.0154083204930663	0	0.343213728549142	0.604826546003017	0.0169491525423729	0.184251968503937	0.350793650793651	0.307339449541284	0.356481481481481	0.964573268921095	0	0	0.0893416927899686	0.355038759689922	0.549141965678627	0	0.393081761006289	0.161137440758294	0.837423312883436	0.580093312597201	0.0985915492957746	0.35625	0.900943396226415	0	0.460829493087558	0.642526964560863	0.242703533026114	0.891975308641975	0.00159489633173844	0
327	0	0	0	0	0	0	0	0	0.348837209302326	0.122887864823349	0.323343848580442	0.662058371735791	0	0.0109034267912773	0.0264797507788162	0.688995215311005	0.681889763779528	0	0	0	0	0	0.314900153609831	0	0.208722741433022	0	0	0.644961240310078	0.0113085621970921	0	0	0	0	0.351735015772871	0	0	0.818471337579618	0	0.295418641390205	0	0	0.0125786163522013	0	0.346564885496183	0.219814241486068	0	0.0260336906584992	0.882736156351791	0
328	0	0	0	0	0	0	0	0	0.0247295208655332	0	0.00467289719626168	1	0	0	0	0.33175355450237	0.322632423756019	0	0	0	0	0	0	0	0	0	0	0.283307810107198	0	0	0	0	0	0.0251968503937008	0	0	0.463108320251177	0	0	0	0	0	0	0.0243161094224924	0.00151975683890578	0	0	0.802250803858521	0
329	0.568690095846645	0.473841554559043	0.543613707165109	0.0992125984251968	0.914790996784566	0.553398058252427	0.542452830188679	0.525660964230171	0	0.138036809815951	0	0	0.787974683544304	0.0942812982998454	0.141732283464567	0	0	0.469578783151326	0.731003039513678	0.546583850931677	0.547318611987382	0.443217665615142	0.032258064516129	0.540458015267176	0.421383647798742	0.495297805642633	0.379939209726444	0	0.0932475884244373	0.563182527301092	0.536321483771252	0.482704402515723	0.181959564541213	0	0.550632911392405	0.405023547880691	0	0.096875	0.0124804992199688	0.951863354037267	0.365325077399381	0.163551401869159	0.555384615384615	0	0.116279069767442	0.261941448382126	0.131901840490798	0	0.555555555555556
330	0.00321027287319422	0.0638297872340425	0.0078003120124805	0.308544303797468	0.0890302066772655	0.00815660685154975	0.359253499222395	0.00777604976671851	0.528505392912173	0.776416539050536	0.558544303797468	0	0	0.9484375	0.88783570300158	0.207792207792208	0.313725490196078	0.347003154574132	0.254931714719272	0.0078125	0.00614439324116743	0.375796178343949	0.596006144393241	0.00610687022900763	0.147104851330203	0.363636363636364	0.314241486068111	0.346938775510204	0.953525641025641	0.00625978090766823	0.00625978090766823	0.0724409448818898	0.369496855345912	0.5392	0.00793650793650794	0.421553090332805	0.191626409017713	0.921507064364207	0.585714285714286	0.102362204724409	0.368421052631579	0.881804043545879	0.0062111801242236	0.452307692307692	0.643302180685358	0.250764525993884	0.878234398782344	0	0.00628930817610063
331	0	0.0883233532934132	0.0199386503067485	0.364197530864198	0.120879120879121	0	0.409375	0.0185185185185185	0.457886676875957	0.749249249249249	0.493730407523511	0	0.0096	0.925925925925926	0.854914196567863	0.155948553054662	0.276527331189711	0.400313971742543	0.29066265060241	0.0218068535825545	0	0.415503875968992	0.526153846153846	0.0212765957446809	0.141524105754277	0.426073131955485	0.370257966616085	0.299694189602446	0.915064102564103	0	0	0.0981308411214953	0.409230769230769	0.470125786163522	0	0.446708463949843	0.15569823434992	0.88	0.511737089201878	0.111111111111111	0.41304347826087	0.861801242236025	0	0.387096774193548	0.583460949464012	0.310030395136778	0.859090909090909	0	0
332	0.252411575562701	0.324960753532182	0.264890282131661	0.375198728139905	0.129952456418384	0.235197368421053	0.2	0.264566929133858	0.414826498422713	0.636080870917574	0.443561208267091	0	0.193181818181818	0.725984251968504	0.694888178913738	0.150819672131148	0.268852459016393	0.204180064308682	0.104294478527607	0.266561514195584	0.2352	0.203497615262321	0.503164556962025	0.2574568288854	0.032626427406199	0.238546603475513	0.345368916797488	0.284578696343402	0.705882352941177	0.22992125984252	0.248025276461295	0.337579617834395	0.453968253968254	0.420195439739414	0.24512987012987	0.245192307692308	0.156549520766773	0.640127388535032	0.464285714285714	0.158576051779935	0.440494590417311	0.697115384615385	0.246081504702194	0.333853354134165	0.43956043956044	0.343898573692552	0.686028257456829	0	0.240887480190174
333	0	0	0	0	0.00156739811912226	0	0.00153374233128834	0	1	0.662595419847328	0.976671850699845	0.015220700152207	0	0.560975609756098	0.586583463338534	0.678343949044586	0.678343949044586	0.0975232198142415	0	0	0	0.0821705426356589	0.9	0	0.373065015479876	0	0	0.72281776416539	0.578025477707006	0	0	0	0	0.990769230769231	0	0.108864696734059	0.552425665101721	0.610769230769231	0.978260869565217	0.00153139356814701	0	0.554160125588697	0	0.917682926829268	0.886191198786039	0	0.610942249240122	0.21405750798722	0
334	0	0.0707692307692308	0.0015527950310559	0.450155763239875	0.089171974522293	0	0.47626582278481	0	0.41287284144427	0.655384615384615	0.424	0	0.0125588697017268	0.816358024691358	0.729857819905213	0.176751592356688	0.249597423510467	0.455271565495208	0.27710843373494	0	0	0.517405063291139	0.466257668711656	0	0.261682242990654	0.504792332268371	0.43730407523511	0.25	0.836012861736334	0	0	0.0755627009646302	0.414442700156986	0.408585055643879	0	0.547318611987382	0.14968152866242	0.818040435458787	0.453834115805947	0.0817610062893082	0.497667185069984	0.74198717948718	0	0.501533742331288	0.524409448818898	0.28149300155521	0.737577639751553	0	0
335	0.182552504038772	0.105343511450382	0.163328197226502	0.64375	0.4375	0.172357723577236	0.878357030015798	0.161949685534591	0	0.121165644171779	0.0239234449760766	0	0.573505654281099	0.2734375	0.197431781701445	0	0	0.758942457231726	0.640672782874618	0.156299840510367	0.175384615384615	0.8032	0	0.153139356814701	0.531948881789137	0.896496815286624	0.993836671802773	0	0.268852459016393	0.178403755868545	0.178571428571429	0.097444089456869	0.478328173374613	0	0.169059011164274	0.814285714285714	0	0.310185185185185	0	0.402496099843994	0.908661417322835	0.203497615262321	0.180834621329212	0.0807453416149068	0.00928792569659443	0.317262830482115	0.193893129770992	0	0.17425431711146
336	0	0.00625	0	0.00158730158730159	0.00969305331179321	0	0.0078740157480315	0	0.979623824451411	0.700617283950617	0.977564102564103	0	0	0.578783151326053	0.60126582278481	0.661237785016287	0.66557911908646	0.1	0.00764525993883792	0	0	0.0887096774193548	0.929577464788732	0	0.374392220421394	0	0	0.70625	0.601307189542484	0	0	0.00650406504065041	0.004739336492891	0.976303317535545	0	0.108589951377634	0.529220779220779	0.611544461778471	1	0.00952380952380952	0.00627943485086342	0.580542264752791	0	0.901253918495298	0.898119122257053	0.003125	0.628346456692913	0.188925081433225	0
337	0	0	0	0	0	0	0	0	0.380503144654088	0.14	0.354943273905997	0.632970451010886	0	0.0204724409448819	0.0333333333333333	0.713826366559486	0.691558441558442	0	0	0	0	0	0.349922239502333	0	0.235294117647059	0	0	0.657142857142857	0.0241935483870968	0	0	0	0	0.373417721518987	0	0	0.782958199356913	0	0.337042925278219	0	0	0.0253968253968254	0	0.380434782608696	0.256651017214397	0	0.0358255451713396	0.861386138613861	0
338	0.98116169544741	0.933333333333333	0.996946564885496	0.516768292682927	0.485225505443235	0.985530546623794	0.0660377358490566	0.996884735202492	0	0.0151285930408472	0	0	0.57097288676236	0.0155038759689922	0.021505376344086	0	0	0.00770416024653313	0.280120481927711	1	0.987673343605547	0	0	0.996983408748115	0	0.0661538461538462	0.153383458646617	0	0	0.990839694656489	0.986280487804878	0.92846034214619	0.594135802469136	0	0.98740157480315	0	0	0	0	0.517080745341615	0.136085626911315	0.0312989045383412	0.987786259541985	0	0	0.727134146341463	0.0167173252279635	0	0.987635239567233
339	0	0	0	0	0	0	0	0	0.730015082956259	0.458702064896755	0.719457013574661	0.267964071856287	0	0.34841628959276	0.373271889400922	0.772727272727273	0.970633693972179	0.0326409495548961	0	0	0	0.0353302611367127	0.687311178247734	0	0.271493212669683	0	0	0.996978851963746	0.364906832298137	0	0	0	0	0.732919254658385	0	0.0351681957186544	0.811926605504587	0.352941176470588	0.701674277016743	0	0	0.340943683409437	0	0.664670658682635	0.604826546003017	0	0.371851851851852	0.480891719745223	0
340	0.996810207336523	0.916413373860182	0.980861244019139	0.536547433903577	0.446601941747573	0.996763754045307	0.0771653543307087	0.982677165354331	0	0.0015527950310559	0	0	0.578175895765472	0.0062992125984252	0.00628930817610063	0	0	0.00477707006369427	0.281776416539051	0.975116640746501	1	0.0032	0	0.978260869565217	0.00315457413249211	0.0784	0.177195685670262	0	0	0.998420221169036	1	0.910969793322735	0.613458528951487	0	1	0.00317965023847377	0	0	0	0.495222929936306	0.165876777251185	0.0176848874598071	0.998425196850394	0	0	0.713166144200627	0	0	1
341	0.837245696400626	0.92042042042042	0.862121212121212	0.539170506912442	0.342592592592593	0.842105263157895	0.0688073394495413	0.859784283513097	0	0.0854572713643178	0.00309119010819165	0	0.435126582278481	0.134146341463415	0.116352201257862	0	0	0.07981220657277	0.305059523809524	0.855842185128983	0.84407796101949	0.080370942812983	0.062874251497006	0.864381520119225	0.0231839258114374	0.0910518053375196	0.198211624441133	0	0.110410094637224	0.840425531914894	0.842105263157895	0.926153846153846	0.717754172989378	0	0.846034214618974	0.089644513137558	0	0.0611620795107034	0.00469483568075117	0.372699386503067	0.288343558282209	0.132307692307692	0.842424242424242	0	0	0.865558912386707	0.103343465045593	0	0.845440494590417
342	0.575320512820513	0.673913043478261	0.595238095238095	0.7875	0.132911392405063	0.596091205211726	0.30379746835443	0.60625	0	0.204018547140649	0.0158730158730159	0	0.197115384615385	0.351910828025478	0.295527156549521	0	0	0.274725274725275	0.297213622291022	0.61259842519685	0.58179012345679	0.307814992025518	0.0643642072213501	0.599690880989181	0.0444444444444444	0.332794830371567	0.4609375	0	0.33278955954323	0.577464788732394	0.58411214953271	0.664	0.977848101265823	0	0.580645161290323	0.343949044585987	0	0.28503937007874	0.00476190476190476	0.14968152866242	0.530903328050713	0.311708860759494	0.573643410852713	0.00623052959501558	0	0.8859375	0.265940902021773	0	0.591414944356121
343	0	0	0	0	0	0	0	0	0.499222395023328	0.245398773006135	0.490445859872611	0.511520737327189	0	0.152410575427683	0.146730462519936	0.830455259026688	0.808306709265176	0.0234009360374415	0	0	0	0.0298273155416013	0.454404945904173	0	0.2109375	0	0	0.77639751552795	0.162420382165605	0	0	0	0	0.477777777777778	0	0.0300632911392405	0.963607594936709	0.1796875	0.461661341853035	0	0	0.150470219435737	0	0.470588235294118	0.367441860465116	0	0.157407407407407	0.671521035598705	0
344	0.968102073365231	0.897709923664122	0.956723338485317	0.536891679748823	0.449612403100775	0.970588235294118	0.0979782270606532	0.95679012345679	0	0.0106382978723404	0	0	0.569823434991974	0.0170015455950541	0.015552099533437	0	0	0.0282131661442006	0.326283987915408	0.956521739130435	0.969088098918083	0.0267716535433071	0	0.953846153846154	0.0172143974960876	0.103833865814696	0.206106870229008	0	0.00966183574879227	0.962848297213622	0.967692307692308	0.892018779342723	0.631172839506173	0	0.965408805031447	0.028436018957346	0	0.00465116279069767	0	0.477379095163807	0.190031152647975	0.027906976744186	0.963893249607535	0	0	0.733846153846154	0.0108024691358025	0	0.96793893129771
345	0.979099678456592	0.941984732824428	1	0.488299531981279	0.496038034865293	0.981967213114754	0.053968253968254	0.998420221169036	0	0.0211800302571861	0	0	0.58664546899841	0.0218068535825545	0.021875	0	0	0.0110759493670886	0.278115501519757	0.996879875195008	0.984709480122324	0.0015527950310559	0	1	0	0.056	0.147465437788018	0	0.00161812297734628	0.986046511627907	0.982704402515723	0.944178628389155	0.589622641509434	0	0.985691573926868	0.00158982511923688	0	0.0015552099533437	0	0.525236593059937	0.14873417721519	0.0346456692913386	0.986175115207373	0	0	0.733333333333333	0.0154559505409583	0	0.984152139461173
346	0	0	0	0	0	0	0	0	0.01875	0	0.0048	1	0	0	0	0.299003322259136	0.297029702970297	0	0	0	0	0	0	0	0	0	0	0.266773162939297	0	0	0	0	0	0.0197368421052632	0	0	0.396411092985318	0	0	0	0	0	0	0.0188976377952756	0.00159235668789809	0	0	0.814502529510961	0
347	0.908945686900958	0.836890243902439	0.898305084745763	0.602782071097372	0.454545454545455	0.920325203252032	0.1609375	0.894736842105263	0	0.00614439324116743	0.0031201248049922	0	0.556782334384858	0.0511627906976744	0.0390625	0	0	0.0909090909090909	0.39880059970015	0.89938080495356	0.906009244992296	0.0851735015772871	0.00461538461538462	0.895384615384615	0.0365079365079365	0.1696	0.256488549618321	0	0.0448	0.91601866251944	0.913846153846154	0.8352	0.632716049382716	0	0.9	0.0817610062893082	0	0.0601851851851852	0.00316455696202532	0.482003129890454	0.25314465408805	0.062402496099844	0.915384615384615	0	0.00460829493087558	0.74079754601227	0.04	0	0.903937007874016
348	0.349180327868852	0.275477707006369	0.327476038338658	0.203225806451613	0.839024390243902	0.340531561461794	0.705691056910569	0.313821138211382	0.0340909090909091	0.167449139280125	0.0473856209150327	0	0.740066225165563	0.126623376623377	0.172981878088962	0.0380794701986755	0.0184254606365159	0.646203554119548	0.709984152139461	0.314332247557003	0.341346153846154	0.631578947368421	0.0770440251572327	0.3184	0.642740619902121	0.686688311688312	0.554858934169279	0.0356564019448947	0.128595600676819	0.344103392568659	0.3376	0.272430668841762	0.0271565495207668	0.0447019867549669	0.332231404958678	0.571428571428571	0	0.106280193236715	0.0497512437810945	0.79344262295082	0.481967213114754	0.180194805194805	0.338211382113821	0.131537242472266	0.140322580645161	0.104	0.159420289855072	0	0.331179321486268
349	0.911076443057722	0.992481203007519	0.930662557781202	0.445652173913043	0.446676970633694	0.9136	0.00304878048780488	0.930875576036866	0	0.0796992481203008	0	0	0.519260400616333	0.0870870870870871	0.0893416927899686	0	0.00479233226837061	0.0169491525423729	0.228017883755589	0.936728395061728	0.915514592933948	0.00458015267175573	0.0635400907715582	0.937031484257871	0.0031055900621118	0.00949367088607595	0.11631419939577	0.00308166409861325	0.0608424336973479	0.918057663125948	0.917808219178082	0.996904024767802	0.644916540212443	0.0046583850931677	0.93125	0.00464396284829721	0	0.0015220700152207	0.00469483568075117	0.472783825816485	0.205521472392638	0.101088646967341	0.918586789554531	0	0	0.778801843317972	0.0771604938271605	0	0.924031007751938
350	0.0500807754442649	0.148264984227129	0.0804416403785489	0.396825396825397	0.127591706539075	0.0594059405940594	0.394904458598726	0.0651828298887122	0.409235668789809	0.727838258164852	0.429487179487179	0	0.0193861066235864	0.864992150706436	0.834935897435897	0.140495867768595	0.274834437086093	0.402225755166932	0.309597523219814	0.0806962025316456	0.0473933649289099	0.418006430868167	0.5141065830721	0.0752351097178683	0.118110236220472	0.421647819063005	0.365079365079365	0.296998420221169	0.839403973509934	0.0525477707006369	0.0552922590837283	0.156549520766773	0.466453674121406	0.419934640522876	0.0569105691056911	0.4170692431562	0.154340836012862	0.8	0.449111470113086	0.170967741935484	0.454976303317536	0.853503184713376	0.0580847723704867	0.325508607198748	0.505582137161085	0.36734693877551	0.824644549763033	0	0.0603174603174603
351	0.00162337662337662	0.00302114803625378	0	0.171701112877583	0.504807692307692	0.00327868852459016	0.656200941915228	0	0.367507886435331	0.303543913713405	0.366826156299841	0	0.408794788273616	0.140822784810127	0.210862619808307	0.360446570972887	0.252427184466019	0.744444444444444	0.531202435312024	0.0015625	0	0.721003134796238	0.328100470957614	0.00154083204930663	0.96998420221169	0.62962962962963	0.514018691588785	0.28125	0.16504854368932	0.00157232704402516	0	0	0.0251572327044025	0.353896103896104	0	0.671451355661882	0.241269841269841	0.179080824088748	0.348171701112878	0.488993710691824	0.48811410459588	0.212361331220285	0.0015552099533437	0.45	0.464285714285714	0.0216049382716049	0.202492211838006	0.172131147540984	0
352	0.977987421383648	0.931240657698057	0.996904024767802	0.491603053435115	0.498452012383901	0.9776	0.0661538461538462	0.996918335901387	0	0.0179372197309417	0	0	0.585139318885449	0.0199692780337942	0.0264797507788162	0	0	0.013719512195122	0.287833827893175	0.998461538461539	0.983358547655068	0.0031201248049922	0	0.995440729483283	0.0031104199066874	0.0662460567823344	0.164404223227753	0	0	0.984779299847793	0.981735159817352	0.929230769230769	0.581929555895865	0	0.984567901234568	0.00467289719626168	0	0	0	0.526717557251908	0.135258358662614	0.0324074074074074	0.984894259818731	0	0	0.717293233082707	0.0197568389057751	0	0.980061349693252
353	0	0	0	0	0	0	0	0	0.998392282958199	0.6703125	0.979233226837061	0.0139103554868624	0	0.552215189873418	0.57487922705314	0.662884927066451	0.668300653594771	0.0910543130990415	0	0	0	0.07223113964687	0.904238618524333	0	0.361290322580645	0.0016	0.00157232704402516	0.714060031595577	0.581666666666667	0	0	0	0.00158478605388273	0.9888	0	0.10031847133758	0.549342105263158	0.604395604395604	0.9824	0	0	0.554662379421222	0	0.904468412942989	0.881703470031546	0	0.601880877742947	0.206270627062706	0
354	0.589905362776025	0.54380664652568	0.609831029185868	0.183229813664596	0.878930817610063	0.572115384615385	0.473354231974922	0.613251155624037	0	0.0195195195195195	0	0	0.957345971563981	0.0155038759689922	0.0233644859813084	0	0	0.420560747663551	0.666160849772382	0.601880877742947	0.59375	0.394984326018809	0	0.595129375951294	0.387247278382582	0.451968503937008	0.551987767584098	0	0.00316455696202532	0.593167701863354	0.581288343558282	0.548895899053628	0.201526717557252	0	0.588050314465409	0.392801251956182	0	0.0169230769230769	0	0.835423197492163	0.447900466562986	0.031201248049922	0.594761171032357	0	0.00618238021638331	0.328703703703704	0.0305343511450382	0	0.588050314465409
355	0.819620253164557	0.779969650986343	0.842923794712286	0.387755102040816	0.634920634920635	0.832797427652733	0.228260869565217	0.844375963020031	0	0.143511450381679	0	0	0.480707395498392	0.105919003115265	0.150943396226415	0	0	0.18622848200313	0.435435435435435	0.843894899536321	0.837962962962963	0.15955766192733	0.0325581395348837	0.85099846390169	0.145569620253165	0.223472668810289	0.0861538461538462	0	0.094551282051282	0.83695652173913	0.822804314329738	0.776898734177215	0.440993788819876	0	0.833333333333333	0.110236220472441	0	0.0942812982998454	0.0124804992199688	0.613057324840764	0.00306278713629403	0.167711598746081	0.829230769230769	0	0.100156494522692	0.587326120556414	0.147692307692308	0	0.832288401253918
356	0.998394863563403	0.911719939117199	0.978056426332288	0.530421216848674	0.465299684542587	1	0.0907668231611894	0.979782270606532	0	0.00153139356814701	0	0	0.584786053882726	0.00463678516228748	0.00473186119873817	0	0	0	0.296686746987952	0.978090766823161	0.998430141287284	0	0	0.980152671755725	0	0.087719298245614	0.174772036474164	0	0	1	1	0.902973395931142	0.606864274570983	0	1	0.00158730158730159	0	0	0	0.489763779527559	0.15251572327044	0.0108864696734059	1	0	0	0.70606531881804	0	0	0.998407643312102
357	0	0	0	0	0	0	0	0	1	0.667673716012085	0.976525821596244	0.0121580547112462	0	0.554699537750385	0.575235109717868	0.679873217115689	0.689490445859873	0.0944272445820433	0	0	0	0.0772870662460568	0.900151285930408	0	0.366043613707165	0	0	0.727414330218069	0.5814696485623	0	0	0	0	0.993589743589744	0	0.102167182662539	0.561014263074485	0.607033639143731	0.981191222570533	0	0	0.551020408163265	0	0.92	0.894899536321484	0	0.607305936073059	0.212903225806452	0
358	0.281098546042003	0.357910906298003	0.300476947535771	0.1376	0.805422647527911	0.28780487804878	0.625990491283677	0.29559748427673	0.0300632911392405	0.244239631336406	0.0421875	0	0.681089743589744	0.199683042789223	0.242424242424242	0.0372771474878444	0.0161550888529887	0.650943396226415	0.658499234303216	0.293650793650794	0.288643533123028	0.619426751592357	0.125	0.302325581395349	0.636650868878357	0.59967845659164	0.481481481481481	0.0315457413249211	0.192434210526316	0.281889763779528	0.282371294851794	0.361464968152866	0.062992125984252	0.0416666666666667	0.285016286644951	0.563694267515924	0	0.103937007874016	0.0493630573248408	0.776377952755905	0.501582278481013	0.255924170616114	0.289763779527559	0.10989010989011	0.146875	0.17879746835443	0.230046948356808	0	0.283227848101266
359	1	0.919117647058823	0.979135618479881	0.511244377811094	0.472012102874433	1	0.0807926829268293	0.980480480480481	0	0.00147275405007364	0	0	0.59375	0.00746268656716418	0.00602409638554217	0	0	0.00151285930408472	0.308695652173913	0.981900452488688	0.996983408748115	0	0	0.982195845697329	0	0.0817901234567901	0.16374269005848	0	0	1	1	0.914764079147641	0.597579425113464	0	0.998484848484849	0.00151057401812689	0	0	0	0.515151515151515	0.16289592760181	0.0169753086419753	1	0	0	0.708579881656805	0	0	0.997010463378176
360	0	0	0	0	0	0	0	0	0.834130781499203	0.48698315467075	0.80127186009539	0.178403755868545	0	0.362068965517241	0.39652448657188	0.854098360655738	0.871794871794872	0.0753205128205128	0	0	0	0.074313408723748	0.731319554848967	0	0.381260096930533	0	0	0.914421553090333	0.393739703459638	0	0	0	0	0.816037735849057	0	0.102564102564103	0.729468599033816	0.4109375	0.795238095238095	0	0	0.371610845295056	0	0.761978361669243	0.701892744479495	0	0.398412698412698	0.400656814449918	0
361	0.91601866251944	0.886397608370703	0.929339477726575	0.486656200941915	0.510835913312694	0.919558359621451	0.117829457364341	0.936923076923077	0	0.0226928895612708	0	0	0.593700787401575	0.0301659125188537	0.0339506172839506	0	0	0.0667701863354037	0.297014925373134	0.934883720930233	0.923312883435583	0.0566929133858268	0	0.93591654247392	0.0538827258320127	0.125391849529781	0.209969788519637	0	0.008	0.926040061633282	0.914373088685015	0.87962962962963	0.557427258805513	0	0.930232558139535	0.0580847723704867	0	0.0153139356814701	0	0.455521472392638	0.131375579598145	0.0354938271604938	0.914798206278027	0	0	0.695718654434251	0.0292307692307692	0	0.917808219178082
362	0	0.00151745068285281	0.00151975683890578	0.314152410575428	0.141509433962264	0	0.429447852760736	0	0.546153846153846	0.714069591527988	0.552795031055901	0	0.0188087774294671	0.834633385335413	0.825471698113208	0.246794871794872	0.329617834394904	0.463302752293578	0.319758672699849	0	0	0.51188589540412	0.530769230769231	0	0.223765432098765	0.424290220820189	0.331278890600925	0.342146189735614	0.855769230769231	0	0	0.0015625	0.302936630602782	0.525984251968504	0	0.495238095238095	0.214968152866242	0.963893249607535	0.600624024960998	0.136923076923077	0.303030303030303	0.822981366459627	0	0.472012102874433	0.688350983358548	0.195685670261941	0.83206106870229	0	0
363	0	0	0	0	0	0	0	0	0.0159235668789809	0	0.00321027287319422	1	0	0	0	0.332242225859247	0.307308970099668	0	0	0	0	0	0	0	0	0	0	0.268562401263823	0	0	0	0	0	0.0193861066235864	0	0	0.443349753694581	0	0	0	0	0	0	0.0158982511923688	0	0	0	0.801335559265442	0
364	0.0015527950310559	0	0.00151975683890578	0.474418604651163	0.472783825816485	0	0.889922480620155	0.00151975683890578	0.107197549770291	0.219879518072289	0.108527131782946	0	0.398753894080997	0.375191424196018	0.309341500765697	0.0963665086887836	0.0314465408805031	0.918461538461538	0.675555555555556	0	0.00304878048780488	0.965996908809892	0.0167427701674277	0	0.7	0.903633491311216	0.82701062215478	0.0317700453857791	0.381789137380192	0.00154798761609907	0.00153846153846154	0	0.346504559270517	0.0882352941176471	0.0015552099533437	0.995341614906832	0.03125	0.490015360983103	0.104361370716511	0.444961240310077	0.774885145482389	0.314241486068111	0	0.168949771689498	0.2	0.223903177004539	0.285496183206107	0	0.00153609831029186
365	0.998389694041868	0.908950617283951	0.984177215189873	0.509615384615385	0.476114649681529	0.99672131147541	0.0849358974358974	0.985691573926868	0	0.00155763239875389	0	0	0.596434359805511	0.00634920634920635	0.00479233226837061	0	0	0.00479233226837061	0.282208588957055	0.979462875197472	1	0.00316455696202532	0	0.979719188767551	0.0032258064516129	0.0903225806451613	0.172307692307692	0	0	0.998412698412698	1	0.902711323763955	0.597156398104265	0	1	0.00483870967741936	0	0	0	0.511811023622047	0.151181102362205	0.0173775671406003	0.998461538461539	0	0	0.699376947040498	0	0	1
366	0.544728434504792	0.610091743119266	0.549079754601227	0.851162790697674	0.128410914927769	0.574675324675325	0.357142857142857	0.557632398753894	0	0.178247734138973	0.0234375	0	0.232594936708861	0.335901386748844	0.268330733229329	0	0	0.315789473684211	0.322822822822823	0.551242236024845	0.561430793157076	0.349378881987578	0.0545454545454545	0.553323029366306	0.0751173708920188	0.393026941362916	0.507621951219512	0	0.322422258592471	0.547140649149923	0.565950920245399	0.6171875	0.958139534883721	0	0.564668769716088	0.386942675159236	0	0.29601226993865	0.00313479623824451	0.13953488372093	0.586046511627907	0.279365079365079	0.548484848484848	0.00619195046439629	0.00153846153846154	0.835658914728682	0.254545454545455	0	0.561622464898596
367	0.624595469255663	0.544600938967136	0.624405705229794	0.191693290734824	0.799019607843137	0.617161716171617	0.45958795562599	0.614649681528662	0	0.00155038759689922	0	0	0.954838709677419	0.00162074554294976	0.00161030595813205	0	0	0.382495948136143	0.618973561430793	0.600953895071542	0.631329113924051	0.384364820846906	0	0.605015673981191	0.373015873015873	0.457236842105263	0.553968253968254	0	0.00330578512396694	0.638230647709321	0.617088607594937	0.546191247974068	0.230283911671924	0	0.628899835796388	0.377813504823151	0	0.0111464968152866	0	0.769108280254777	0.467741935483871	0.00811688311688312	0.629984051036683	0.00317965023847377	0.00791139240506329	0.325434439178515	0.00791139240506329	0	0.620521172638437
368	1	0.917933130699088	0.978658536585366	0.510869565217391	0.479876160990712	0.9984	0.0816640986132511	0.978527607361963	0	0.00152439024390244	0	0	0.6	0.00313479623824451	0.00312989045383412	0	0	0.0031104199066874	0.303625377643505	0.976671850699845	0.995341614906832	0	0	0.980061349693252	0	0.0834645669291339	0.169753086419753	0	0	0.998452012383901	0.998444790046656	0.913928012519562	0.597842835130971	0	0.996810207336523	0.00158478605388273	0	0	0	0.513097072419106	0.16385911179173	0.0124416796267496	1	0	0	0.698289269051322	0	0	0.995348837209302
369	0.479871175523349	0.3859375	0.456692913385827	0.351910828025478	0.701612903225806	0.460032626427406	0.621451104100946	0.455696202531646	0	0.0046875	0.00159235668789809	0	0.866883116883117	0.025518341307815	0.0127186009538951	0	0	0.534920634920635	0.608294930875576	0.4352	0.481889763779528	0.533870967741935	0	0.43217665615142	0.5056	0.630225080385852	0.701421800947867	0	0.0195121951219512	0.464788732394366	0.471138845553822	0.384615384615385	0.179245283018868	0	0.473344103392569	0.517857142857143	0	0.0254372019077901	0	0.675718849840256	0.617834394904459	0.0128824476650564	0.468553459119497	0.084375	0.00631911532385466	0.252747252747253	0.00941915227629513	0	0.472178060413355
370	0.954248366013072	0.866352201257862	0.936305732484076	0.581059390048154	0.421647819063005	0.963210702341137	0.120879120879121	0.939102564102564	0	0.00783699059561128	0	0	0.542071197411003	0.0257648953301127	0.024	0	0	0.0403225806451613	0.309597523219814	0.92845786963434	0.957006369426752	0.0357723577235772	0	0.935534591194969	0.0271132376395534	0.137030995106036	0.221337579617834	0	0.0164473684210526	0.954765751211632	0.955414012738854	0.867647058823529	0.65751211631664	0	0.954619124797407	0.0470779220779221	0	0.0127388535031847	0	0.452922077922078	0.199044585987261	0.0275080906148867	0.953821656050955	0	0	0.744849445324881	0.0096	0	0.961661341853035
371	0	0	0	0	0	0	0	0	1	0.659969088098918	0.979397781299525	0.015600624024961	0	0.553968253968254	0.558730158730159	0.685337726523888	0.675409836065574	0.094488188976378	0	0	0	0.0865384615384615	0.886970172684458	0	0.3872	0	0	0.724247226624406	0.570032573289902	0	0	0	0	0.993506493506494	0	0.121405750798722	0.562197092084006	0.609794628751975	0.977742448330684	0	0	0.539432176656151	0	0.917829457364341	0.897035881435257	0	0.589147286821705	0.229372937293729	0
372	0	0	0	0	0	0	0	0	0.0233281493001555	0	0.00470219435736677	0.998449612403101	0	0	0	0.33974358974359	0.331738437001595	0	0	0	0	0	0	0	0.00160513643659711	0	0	0.287051482059282	0	0	0	0	0	0.0274193548387097	0	0	0.461049284578696	0	0	0	0	0	0	0.0232558139534884	0	0	0	0.818181818181818	0
373	0.144480519480519	0.226708074534162	0.180533751962323	0.232744783306581	0.247987117552335	0.147783251231527	0.291139240506329	0.155905511811024	0.444976076555024	0.693023255813954	0.463258785942492	0	0.105348460291734	0.790880503144654	0.802215189873418	0.133440514469453	0.266881028938907	0.306709265175719	0.404024767801858	0.162204724409449	0.142630744849445	0.32	0.573872472783826	0.169811320754717	0.112179487179487	0.279483037156704	0.195987654320988	0.29635499207607	0.774716369529984	0.151273885350318	0.14873417721519	0.24	0.290880503144654	0.459546925566343	0.1424	0.260450160771704	0.151033386327504	0.735015772870662	0.508744038155803	0.2896	0.288643533123028	0.815748031496063	0.154574132492114	0.368501529051988	0.574132492113565	0.409090909090909	0.800940438871473	0	0.140350877192982
374	0	0	0	0	0	0	0	0	0.190769230769231	0.0737951807228916	0.181102362204724	0.822358346094946	0	0	0.00309597523219814	0.536392405063291	0.524959742351047	0	0	0	0	0	0.169230769230769	0	0.1671875	0	0	0.493690851735016	0	0	0	0	0	0.198127925117005	0	0	0.678343949044586	0	0.167701863354037	0	0	0	0	0.201238390092879	0.160246533127889	0	0.00461538461538462	0.967213114754098	0
375	0.92258064516129	0.881435257410296	0.948757763975155	0.544444444444444	0.451043338683788	0.929967426710098	0.113057324840764	0.947784810126582	0	0.0201238390092879	0.00317965023847377	0	0.533762057877814	0.061128526645768	0.0555555555555556	0	0	0.0615883306320908	0.345565749235474	0.946031746031746	0.932707355242567	0.055379746835443	0	0.940251572327044	0.004739336492891	0.12520325203252	0.214723926380368	0	0.0397350993377483	0.937106918238994	0.925465838509317	0.876582278481013	0.623028391167192	0	0.92443729903537	0.0608974358974359	0	0.0583596214511041	0	0.475961538461538	0.185534591194969	0.0685805422647528	0.927914110429448	0	0	0.77007874015748	0.050314465408805	0	0.928343949044586
376	0.342372881355932	0.26517571884984	0.320846905537459	0.476422764227642	0.588832487309645	0.322635135135135	0.736227045075125	0.333333333333333	0	0.116427432216906	0.0147540983606557	0	0.733221476510067	0.158833063209076	0.124172185430464	0	0	0.626666666666667	0.487961476725522	0.303630363036304	0.337209302325581	0.640132669983416	0	0.3088	0.516501650165016	0.753401360544218	0.820224719101124	0	0.151260504201681	0.32516339869281	0.340909090909091	0.268456375838926	0.30983606557377	0	0.331666666666667	0.651666666666667	0	0.153344208809135	0	0.559800664451827	0.73462783171521	0.11844331641286	0.331179321486268	0.0823909531502423	0.00993377483443709	0.171474358974359	0.115635179153094	0	0.344771241830065
377	0	0.00152439024390244	0.00304878048780488	0.478395061728395	0.470769230769231	0	0.873860182370821	0.00308166409861325	0.12210200927357	0.21482602118003	0.12962962962963	0	0.381102362204724	0.361408882082695	0.304347826086957	0.1125	0.031496062992126	0.916666666666667	0.662222222222222	0	0.00306278713629403	0.959876543209877	0.0242424242424242	0	0.701996927803379	0.882075471698113	0.801213960546282	0.0368098159509202	0.399361022364217	0	0	0.00156494522691706	0.328220858895706	0.1015625	0.00154083204930663	0.9921875	0.03125	0.506849315068493	0.113003095975232	0.431192660550459	0.754977029096478	0.314152410575428	0	0.198484848484848	0.2178517397882	0.216338880484115	0.292424242424242	0	0.00301204819277108
378	0.979166666666667	0.936630602782071	0.998422712933754	0.5008	0.482428115015974	0.981878088962109	0.0647709320695103	0.996850393700787	0	0.015625	0	0	0.581168831168831	0.0192	0.0224	0	0	0.0109546165884194	0.269525267993874	0.996820349761526	0.981191222570533	0	0	1	0	0.0639344262295082	0.154330708661417	0	0	0.990566037735849	0.984472049689441	0.931419457735247	0.589257503949447	0	0.985623003194888	0	0	0	0	0.508716323296355	0.144409937888199	0.0350877192982456	0.987460815047022	0	0	0.73094867807154	0.0172143974960876	0	0.984025559105431
379	0	0	0	0	0	0	0	0	0.397881996974281	0.110271903323263	0.351014040561622	0.628224582701062	0	0	0.0137404580152672	0.7265625	0.69620253164557	0.021505376344086	0	0	0	0.0249221183800623	0.327272727272727	0	0.236024844720497	0	0	0.66156202143951	0.0096	0	0	0	0	0.375196232339089	0	0.0290964777947933	0.850931677018634	0.0293663060278207	0.333333333333333	0	0	0	0	0.385779122541604	0.245801526717557	0	0.0197869101978691	0.853035143769968	0
380	0.94620253164557	0.858662613981763	0.931782945736434	0.583333333333333	0.416	0.9488	0.138413685847589	0.93140243902439	0	0.00306748466257669	0.00309119010819165	0	0.532154340836013	0.0418604651162791	0.0377952755905512	0	0	0.0535433070866142	0.349013657056146	0.928571428571429	0.942546583850932	0.0559006211180124	0	0.923780487804878	0.00461538461538462	0.146031746031746	0.238167938931298	0	0.0416	0.947611710323575	0.941628264208909	0.85691573926868	0.664605873261206	0	0.938775510204082	0.061128526645768	0	0.0553846153846154	0	0.437209302325581	0.223076923076923	0.0544323483670296	0.943939393939394	0	0	0.767584097859327	0.0363636363636364	0	0.941448382126348
381	0.0062015503875969	0.0745156482861401	0.0167173252279635	0.474885844748858	0.533846153846154	0.0047244094488189	0.931192660550459	0.017910447761194	0	0.30962962962963	0.00916030534351145	0	0.412037037037037	0.382397572078907	0.390648567119155	0	0	0.912977099236641	0.704081632653061	0.0194902548725637	0.0075187969924812	0.93161094224924	0.0845697329376855	0.0149476831091181	0.63013698630137	0.910906298003072	0.819793205317578	0	0.379905808477237	0.0060790273556231	0.00604229607250755	0.0784615384615385	0.373493975903614	0	0.00454545454545455	0.885625965996909	0	0.360482654600302	0.0136986301369863	0.494607087827427	0.830045523520486	0.408037094281298	0.00444444444444444	0.0873493975903614	0.0998509687034277	0.276532137518685	0.375748502994012	0	0.00603318250377074
382	0.360258481421648	0.333333333333333	0.393364928909953	0.188216039279869	0.88780487804878	0.365	0.678343949044586	0.388625592417062	0	0.161741835147745	0.00158982511923688	0	0.758116883116883	0.163166397415186	0.201923076923077	0	0	0.64297253634895	0.836734693877551	0.373801916932907	0.370015948963317	0.61637239165329	0.0362776025236593	0.383147853736089	0.543089430894309	0.663414634146341	0.545023696682464	0	0.139802631578947	0.370253164556962	0.355242566510172	0.340909090909091	0.154589371980676	0	0.355155482815057	0.584814216478191	0	0.164274322169059	0.0129449838187702	0.84789644012945	0.447077409162717	0.215780998389694	0.364779874213836	0.00941915227629513	0.111464968152866	0.268253968253968	0.1953125	0	0.365079365079365
383	0.389408099688474	0.311111111111111	0.38109756097561	0.233024691358025	0.842349304482226	0.375399361022364	0.704791344667697	0.370257966616085	0	0.119515885022693	0.00306748466257669	0	0.745709828393136	0.0914634146341463	0.122511485451761	0	0	0.636923076923077	0.728888888888889	0.367029548989114	0.395454545454545	0.623839009287926	0.031866464339909	0.362252663622527	0.589506172839506	0.680952380952381	0.561377245508982	0	0.0936507936507937	0.387096774193548	0.393939393939394	0.314641744548287	0.0656488549618321	0	0.382677165354331	0.571870170015456	0	0.0971168437025797	0.0124804992199688	0.827692307692308	0.483969465648855	0.135593220338983	0.390243902439024	0.086232980332829	0.100763358778626	0.148036253776435	0.119515885022693	0	0.38828967642527
384	0	0	0	0	0	0	0	0	0.678300455235205	0.440956651718984	0.66973886328725	0.311475409836066	0	0.324574961360124	0.335913312693498	0.748815165876777	0.993579454253612	0.021505376344086	0	0	0	0.0279503105590062	0.642424242424242	0	0.254573170731707	0	0	0.978593272171254	0.318110236220472	0	0	0	0	0.678461538461538	0	0.0263565891472868	0.836702954898911	0.33693972179289	0.6515625	0	0	0.323619631901841	0	0.624624624624625	0.570992366412214	0	0.347957639939486	0.52755905511811	0
385	0.480707395498392	0.449624060150376	0.499231950844854	0.147286821705426	0.926751592356688	0.481717011128776	0.56298600311042	0.50231124807396	0	0.160475482912333	0	0	0.771293375394322	0.120184899845917	0.167974882260597	0	0	0.536923076923077	0.770392749244713	0.492307692307692	0.469673405909798	0.499227202472952	0.0393343419062027	0.500765696784073	0.458074534161491	0.53968253968254	0.42684766214178	0	0.0992	0.487616099071207	0.472477064220183	0.4640625	0.16969696969697	0	0.475	0.456386292834891	0	0.0911854103343465	0.0125588697017268	0.962441314553991	0.404984423676012	0.183925811437403	0.487730061349693	0	0.105343511450382	0.290964777947933	0.151840490797546	0	0.482549317147193
386	0.0015625	0	0.0015220700152207	0.479326186830015	0.472952086553323	0	0.884792626728111	0.00150602409638554	0.107692307692308	0.202080237741456	0.114374034003091	0	0.4	0.359877488514548	0.299236641221374	0.0964230171073095	0.0299684542586751	0.91324200913242	0.668135095447871	0	0.00306278713629403	0.96411856474259	0.0242424242424242	0	0.713846153846154	0.901716068642746	0.82406015037594	0.0320610687022901	0.384012539184953	0.00153609831029186	0.0015015015015015	0	0.326717557251908	0.0838509316770186	0.0015600624024961	0.995319812792512	0.031104199066874	0.477064220183486	0.0973724884080371	0.440548780487805	0.773700305810398	0.297507788161994	0	0.199697428139183	0.203030303030303	0.206586826347305	0.274509803921569	0	0.00154320987654321
387	0.980165289256198	0.931357254290172	1	0.491883116883117	0.508914100486224	0.983050847457627	0.0658105939004815	1	0	0.0156494522691706	0	0	0.586601307189543	0.0209677419354839	0.0212765957446809	0	0	0.0112540192926045	0.29320987654321	0.99512987012987	0.990338164251208	0.00489396411092985	0	0.9984375	0.0032520325203252	0.0717781402936378	0.1671875	0	0.00164744645799012	0.988853503184713	0.9875	0.93126022913257	0.57667731629393	0	0.990180032733224	0.00492610837438424	0	0.00158478605388273	0	0.529695024077046	0.150974025974026	0.0291734197730956	0.990491283676704	0	0	0.710236220472441	0.0142405063291139	0	0.988654781199352
388	0	0	0	0	0	0	0	0	0.717754172989378	0.457703927492447	0.716951788491446	0.274509803921569	0	0.341500765696784	0.368992248062016	0.771790808240888	0.969648562300319	0.0305810397553517	0	0	0	0.0359375	0.676737160120846	0	0.294478527607362	0	0	0.995433789954338	0.359300476947536	0	0	0	0	0.717628705148206	0	0.0384615384615385	0.810047095761381	0.345679012345679	0.70077519379845	0	0	0.348765432098765	0	0.661042944785276	0.602446483180428	0	0.375572519083969	0.48626817447496	0
389	0.974683544303797	0.9453125	0.996830427892235	0.487261146496815	0.501587301587302	0.975490196078431	0.0570522979397781	0.996830427892235	0	0.0215716486902928	0	0	0.573268921095008	0.0238473767885533	0.0300632911392405	0	0	0.0158730158730159	0.274143302180685	1	0.979623824451411	0.00322061191626409	0	0.99685534591195	0.00160771704180064	0.0547504025764895	0.1453125	0	0.00163934426229508	0.979430379746835	0.977952755905512	0.943273905996759	0.58609794628752	0	0.9808	0.00159489633173844	0	0.00158227848101266	0	0.520440251572327	0.14308426073132	0.0399361022364217	0.982758620689655	0	0	0.729559748427673	0.0250783699059561	0	0.9776
390	0.996875	0.915151515151515	0.984423676012461	0.516129032258065	0.467791411042945	0.998420221169036	0.0844854070660522	0.985981308411215	0	0.00151975683890578	0	0	0.601880877742947	0.00623052959501558	0.00315955766192733	0	0	0.0031055900621118	0.285928143712575	0.98159509202454	1	0.00155763239875389	0	0.981566820276498	0.00156985871271586	0.0856697819314642	0.183206106870229	0	0	1	1	0.913112164296998	0.599071207430341	0	1	0.00311526479750779	0	0	0	0.505460218408736	0.166666666666667	0.0156494522691706	0.998493975903614	0	0	0.705882352941177	0	0	1
391	0	0	0	0.0154320987654321	0	0	0.00153139356814701	0	0.981623277182236	0.675226586102719	0.993846153846154	0.00304878048780488	0	0.582568807339449	0.58411214953271	0.665094339622642	0.660910518053375	0.0928792569659443	0	0	0	0.0798771121351766	0.9	0	0.378254211332312	0.0142630744849445	0.0135135135135135	0.690909090909091	0.609951845906902	0	0	0	0.0153846153846154	0.976489028213166	0	0.121538461538462	0.534375	0.624808575803982	0.981762917933131	0	0.015220700152207	0.558139534883721	0	0.901664145234493	0.892638036809816	0.00455927051671732	0.603318250377074	0.186413902053712	0
392	0.654516640253566	0.758620689655172	0.690625	0.4984375	0.470031545741325	0.686998394863563	0.246130030959752	0.690737833594976	0	0.222560975609756	0.00315955766192733	0	0.321086261980831	0.2359375	0.256369426751592	0	0	0.273584905660377	0.444613050075873	0.695384615384615	0.676425269645609	0.243670886075949	0.078907435508346	0.698484848484848	0.152073732718894	0.256329113924051	0.150684931506849	0	0.2048	0.665123456790123	0.665653495440729	0.751173708920188	0.613953488372093	0	0.661949685534591	0.219242902208202	0	0.161949685534591	0.0111287758346582	0.510971786833856	0.239938080495356	0.275590551181102	0.668693009118541	0	0.0877742946708464	0.758190327613105	0.225266362252664	0	0.669767441860465
393	0.00311526479750779	0.0822122571001495	0.0183767228177642	0.316030534351145	0.110939907550077	0.00634920634920635	0.375	0.0181268882175227	0.490106544901065	0.795252225519288	0.525502318392581	0	0.00307692307692308	0.949618320610687	0.906298003072197	0.165615141955836	0.310452418096724	0.351145038167939	0.272590361445783	0.0198170731707317	0.00305810397553517	0.378086419753086	0.604826546003017	0.018018018018018	0.0995405819295559	0.385335413416537	0.326378539493294	0.329803328290469	0.921725239616613	0.00606060606060606	0.0060790273556231	0.0860215053763441	0.380880121396055	0.506172839506173	0.00625978090766823	0.380655226209048	0.177394034536892	0.88368580060423	0.551459293394777	0.120610687022901	0.379785604900459	0.902290076335878	0.00601503759398496	0.411229135053111	0.609865470852018	0.271084337349398	0.890060240963855	0	0.00611620795107034
394	1	0.911719939117199	0.983180428134557	0.525	0.475308641975309	0.998405103668262	0.0847457627118644	0.984591679506934	0	0.00150829562594268	0	0	0.609105180533752	0.00777604976671851	0.0062111801242236	0	0	0.00307692307692308	0.29745889387145	0.981395348837209	1	0.0015600624024961	0	0.983180428134557	0.00153139356814701	0.0816326530612245	0.182370820668693	0	0	0.998502994011976	1	0.912636505460218	0.595679012345679	0	1	0.00307219662058372	0	0	0	0.508607198748044	0.175193798449612	0.0184331797235023	1	0	0	0.711246200607903	0	0	1
395	0.841680129240711	0.813664596273292	0.874003189792663	0.39873417721519	0.615506329113924	0.86547811993517	0.186813186813187	0.870514820592824	0	0.147744945567652	0	0	0.448494453248811	0.109204368174727	0.157894736842105	0	0.00490998363338789	0.155555555555556	0.410060975609756	0.877358490566038	0.853080568720379	0.128824476650564	0.0394944707740916	0.881987577639752	0.111111111111111	0.172077922077922	0.0565149136577708	0.00316957210776545	0.0840064620355412	0.858954041204437	0.847589424572317	0.817589576547231	0.46993670886076	0.00480769230769231	0.853269537480064	0.087719298245614	0	0.0818897637795276	0.016	0.642857142857143	0.0332278481012658	0.180952380952381	0.859177215189873	0	0.1015625	0.61259842519685	0.14018691588785	0	0.862123613312203
396	0.00163132137030995	0.0813397129186603	0.01743264659271	0.328502415458937	0.120325203252033	0.00165289256198347	0.389337641357027	0.0174050632911392	0.482371794871795	0.8015625	0.5072	0	0.00323101777059774	0.928909952606635	0.900641025641026	0.166392092257002	0.30655737704918	0.372990353697749	0.281345565749235	0.0189274447949527	0.0016025641025641	0.40453074433657	0.588419405320814	0.019047619047619	0.1	0.389507154213037	0.333333333333333	0.324237560192616	0.897651006711409	0	0.0015625	0.0874403815580286	0.384737678855326	0.495948136142626	0.00161030595813205	0.392857142857143	0.173701298701299	0.875590551181102	0.545016077170418	0.120879120879121	0.373417721518987	0.897727272727273	0	0.410459587955626	0.594294770206022	0.271293375394322	0.8921875	0.00166666666666667	0
397	0	0.00452488687782805	0	0.19815668202765	0.00156494522691706	0	0.174311926605505	0	0.803625377643505	0.690014903129657	0.806451612903226	0	0.0015600624024961	0.76969696969697	0.732307692307692	0.461417322834646	0.515055467511886	0.204268292682927	0.0852017937219731	0	0	0.246951219512195	0.737951807228916	0	0.170245398773006	0.179407176287051	0.198484848484848	0.549923195084485	0.795238095238095	0	0	0.00471698113207547	0.197568389057751	0.792569659442725	0	0.294753086419753	0.3578125	0.812213740458015	0.826893353941267	0.00154320987654321	0.193009118541033	0.708588957055215	0	0.705614567526555	0.715582450832073	0.104545454545455	0.75531914893617	0.0173501577287066	0
398	0	0	0	0	0	0	0	0	0.552755905511811	0.296923076923077	0.542536115569823	0.445131375579598	0	0.185647425897036	0.200631911532385	0.87378640776699	0.868167202572347	0.0205371248025276	0	0	0	0.0313971742543171	0.507861635220126	0	0.251177394034537	0	0	0.831746031746032	0.177235772357724	0	0	0	0	0.548956661316212	0	0.0273311897106109	0.961038961038961	0.195583596214511	0.523125996810207	0	0	0.188383045525903	0	0.527301092043682	0.434514637904468	0	0.19751166407465	0.66721044045677	0
399	0.342812006319115	0.261467889908257	0.297805642633229	0.281004709576138	0.802527646129542	0.333878887070376	0.73497688751926	0.314814814814815	0	0.241221374045802	0.0173228346456693	0	0.710031347962382	0.244961240310078	0.245669291338583	0	0	0.653418124006359	0.676380368098159	0.311424100156495	0.320251177394035	0.638364779874214	0.02	0.298003072196621	0.502369668246445	0.738019169329074	0.616564417177914	0	0.247960848287113	0.325984251968504	0.320872274143302	0.272870662460568	0.287901990811639	0	0.319685039370079	0.641025641025641	0	0.240126382306477	0.00156494522691706	0.777604976671851	0.535545023696682	0.256692913385827	0.321592649310873	0	0.103235747303544	0.142194744976816	0.227488151658768	0	0.326594090202177
400	0	0.004739336492891	0	0.119047619047619	0	0	0.0963081861958267	0	0.876404494382023	0.763975155279503	0.881219903691814	0	0	0.677316293929712	0.658692185007974	0.558872305140962	0.576104746317512	0.166402535657686	0.00308641975308642	0	0	0.179902755267423	0.8	0	0.27479674796748	0.109634551495017	0.120253164556962	0.607594936708861	0.714524207011686	0	0	0.00479233226837061	0.121259842519685	0.865040650406504	0	0.227272727272727	0.440129449838188	0.714733542319749	0.90228013029316	0	0.1198738170347	0.645528455284553	0	0.787974683544304	0.8046875	0.0235849056603774	0.687301587301587	0.0942148760330579	0
401	0	0	0	0.0890302066772655	0	0	0.0846394984326019	0	0.882075471698113	0.689497716894977	0.851097178683386	0.0412213740458015	0	0.638591117917305	0.606012658227848	0.559870550161812	0.589951377633712	0.129746835443038	0.0178837555886736	0	0	0.170144462279294	0.771956856702619	0	0.258114374034003	0.0818619582664527	0.0934579439252336	0.628930817610063	0.67258064516129	0	0	0	0.0885093167701863	0.862776025236593	0	0.218500797448166	0.447409733124019	0.6859375	0.872037914691943	0	0.0897832817337461	0.593167701863354	0	0.787596899224806	0.771472392638037	0.0310077519379845	0.626749611197512	0.110032362459547	0
402	0	0.00753012048192771	0.00151745068285281	0.447647951441578	0.00464396284829721	0	0.383792048929664	0	0.579819277108434	0.521545319465082	0.568567026194145	0	0.0046875	0.691472868217054	0.606864274570983	0.313971742543171	0.347551342812006	0.416539050535988	0.186011904761905	0	0	0.478527607361963	0.496240601503759	0	0.22360248447205	0.419558359621451	0.425816023738872	0.355590062111801	0.708661417322835	0	0	0.0077639751552795	0.341500765696784	0.550387596899225	0	0.53198127925117	0.234741784037559	0.807751937984496	0.601538461538462	0.00153374233128834	0.431192660550459	0.596573208722741	0	0.642857142857143	0.515197568389058	0.209267563527653	0.609351432880845	0.0127388535031847	0
403	0.485576923076923	0.411042944785276	0.467408585055644	0.097331240188383	0.979099678456592	0.478618421052632	0.612698412698413	0.467408585055644	0	0.13323124042879	0	0	0.851791530944625	0.0913385826771654	0.136577708006279	0	0	0.546456692913386	0.808282208588957	0.461417322834646	0.480190174326466	0.52411575562701	0.0357698289269051	0.459876543209877	0.497615262321145	0.568910256410256	0.442572741194487	0	0.0960264900662252	0.492088607594937	0.472527472527473	0.421800947867299	0.111811023622047	0	0.471153846153846	0.467304625199362	0	0.105345911949686	0.0156494522691706	0.957345971563981	0.363924050632911	0.15814696485623	0.487577639751553	0	0.116352201257862	0.198425196850394	0.134375	0	0.474339035769829
404	0	0	0	0	0	0	0	0	1	0.659476117103236	0.981042654028436	0.0152671755725191	0	0.533018867924528	0.549763033175355	0.673633440514469	0.684640522875817	0.0901898734177215	0	0	0	0.0756843800322061	0.905053598774885	0	0.385350318471338	0	0	0.734375	0.554276315789474	0	0	0	0	0.995207667731629	0	0.104761904761905	0.563981042654028	0.593798449612403	0.979430379746835	0	0	0.523809523809524	0	0.919504643962848	0.890625	0	0.575384615384615	0.255775577557756	0
405	0.998397435897436	0.910906298003072	0.981538461538462	0.525914634146341	0.472868217054264	1	0.0902140672782875	0.983050847457627	0	0.00151745068285281	0	0	0.601880877742947	0.00772797527047913	0.0046801872074883	0	0	0.00155038759689922	0.306306306306306	0.978294573643411	0.998473282442748	0	0	0.981707317073171	0	0.0893416927899686	0.174045801526718	0	0	1	1	0.904238618524333	0.595679012345679	0	1	0.0015625	0	0	0	0.509259259259259	0.153609831029186	0.0184615384615385	1	0	0	0.701674277016743	0	0	0.998444790046656
406	0	0.00448430493273543	0	0.226917057902973	0.0784615384615385	0	0.285714285714286	0	0.694992412746586	0.769461077844311	0.708722741433022	0	0.00313971742543171	0.870030581039755	0.85824345146379	0.346938775510204	0.37111801242236	0.362790697674419	0.176557863501484	0	0	0.350467289719626	0.622727272727273	0	0.27047913446677	0.288819875776398	0.227886056971514	0.416918429003021	0.894904458598726	0	0	0.00458715596330275	0.227480916030534	0.684375	0	0.409810126582278	0.240249609984399	0.917177914110429	0.727838258164852	0.0828313253012048	0.2217125382263	0.844854070660522	0	0.605143721633888	0.784522003034901	0.109090909090909	0.869499241274659	0.0064	0
407	0.0456692913385827	0.142857142857143	0.0789473684210526	0.390551181102362	0.123417721518987	0.0522022838499184	0.385103011093502	0.0693374422187981	0.416666666666667	0.73497688751926	0.446031746031746	0	0.0126782884310618	0.868544600938967	0.839563862928349	0.138314785373609	0.264331210191083	0.38871473354232	0.301972685887709	0.0727554179566563	0.046801872074883	0.407176287051482	0.532012195121951	0.0684931506849315	0.11216429699842	0.417322834645669	0.35660091047041	0.285714285714286	0.845276872964169	0.0496894409937888	0.0512422360248447	0.15541601255887	0.462249614791988	0.420127795527157	0.0527950310559006	0.403453689167975	0.151658767772512	0.794670846394984	0.460218408736349	0.158059467918623	0.447204968944099	0.8515625	0.050381679389313	0.32572298325723	0.514592933947773	0.362095531587057	0.827906976744186	0	0.0588235294117647
408	0	0	0	0.3536	0.474015748031496	0	0.799377916018662	0	0.219626168224299	0.333850931677019	0.22275641025641	0	0.378029079159935	0.390625	0.426073131955485	0.1872	0.0704918032786885	0.893081761006289	0.588770864946889	0	0	0.854889589905363	0.141065830721003	0	0.759493670886076	0.771103896103896	0.68380062305296	0.0950871632329636	0.433656957928803	0	0	0	0.228125	0.209119496855346	0	0.867507886435331	0.0445859872611465	0.47626582278481	0.228934817170111	0.453703703703704	0.637795275590551	0.423197492163009	0	0.303738317757009	0.322932917316693	0.124409448818898	0.400625978090767	0.00163934426229508	0
409	1	0.90962962962963	0.980122324159021	0.513761467889908	0.482442748091603	0.998422712933754	0.0849772382397572	0.980122324159021	0	0	0	0	0.606811145510836	0.00459418070444104	0.00457317073170732	0	0	0.00305810397553517	0.300884955752212	0.980509745127436	0.996996996996997	0	0	0.979073243647235	0	0.0872274143302181	0.182361733931241	0	0	0.998477929984779	0.998507462686567	0.909228441754917	0.600600600600601	0	0.996923076923077	0	0	0	0	0.504559270516717	0.162650602409639	0.0121951219512195	1	0	0	0.696696696696697	0	0	0.996987951807229
410	0	0	0	0	0	0	0	0	0.998487140695915	0.676119402985075	0.981790591805766	0.0119402985074627	0	0.551829268292683	0.5790273556231	0.669242658423493	0.674454828660436	0.101071975497703	0	0	0	0.0851063829787234	0.895366218236173	0	0.384969325153374	0	0	0.720430107526882	0.578696343402226	0	0	0	0	0.990783410138249	0	0.113671274961598	0.535768645357686	0.619190404797601	0.984591679506934	0	0	0.549467275494673	0	0.919762258543834	0.901049475262369	0	0.600896860986547	0.207221350078493	0
411	0.0163132137030995	0.0325077399380805	0.0334928229665072	0.176090468497577	0.560126582278481	0.016366612111293	0.671850699844479	0.032967032967033	0.311424100156495	0.33953488372093	0.309904153354633	0	0.41025641025641	0.181533646322379	0.264	0.30016051364366	0.214983713355049	0.79080824088748	0.552307692307692	0.036624203821656	0.0188087774294671	0.720893141945773	0.278560250391236	0.0358255451713396	0.911671924290221	0.65139116202946	0.528125	0.238170347003155	0.171900826446281	0.0156739811912226	0.0172413793103448	0.0364500792393027	0.0479876160990712	0.301765650080257	0.0205696202531646	0.665605095541401	0.199683042789223	0.210852713178295	0.311320754716981	0.518927444794953	0.482484076433121	0.262578616352201	0.0174050632911392	0.39258114374034	0.411214953271028	0.0516431924882629	0.240249609984399	0.157453936348409	0.0125786163522013
412	0	0.00461538461538462	0	0.00156739811912226	0.107717041800643	0	0.111459968602826	0	0.872239747634069	0.804012345679012	0.870253164556962	0	0	0.640699523052464	0.721958925750395	0.548387096774194	0.588330632090762	0.209702660406886	0.116843702579666	0	0	0.186009538950715	0.864535768645358	0	0.443410852713178	0.1008	0	0.625776397515528	0.65905383360522	0	0	0.0048	0.00462962962962963	0.877777777777778	0	0.162939297124601	0.447284345047923	0.683464566929134	0.896713615023474	0.122834645669291	0.00625	0.693522906793049	0	0.781874039938556	0.9671875	0.00155763239875389	0.736024844720497	0.187601957585644	0
413	0.981366459627329	0.901960784313726	0.964777947932619	0.530232558139535	0.449297971918877	0.97933227344992	0.0932721712538226	0.966101694915254	0	0.00151057401812689	0	0	0.6203125	0.00759878419452888	0.00461538461538462	0	0	0.0197568389057751	0.278026905829596	0.961715160796325	0.981424148606811	0.0201863354037267	0	0.960960960960961	0.0202808112324493	0.0950871632329636	0.192424242424242	0	0	0.981651376146789	0.983282674772036	0.901716068642746	0.591743119266055	0	0.984544049459042	0.0220125786163522	0	0	0	0.481424148606811	0.189024390243902	0.0184899845916795	0.983128834355828	0	0	0.697289156626506	0	0	0.981566820276498
414	0.966292134831461	0.948995363214838	0.988976377952756	0.492957746478873	0.484177215189873	0.96969696969697	0.0469483568075117	0.990491283676704	0	0.0275650842266462	0	0	0.568910256410256	0.0359375	0.0331230283911672	0	0	0.0126182965299685	0.266362252663623	0.992125984251969	0.973520249221184	0.0015748031496063	0.0078003120124805	0.993798449612403	0	0.0523809523809524	0.161094224924012	0	0.00815660685154975	0.976671850699845	0.97196261682243	0.949367088607595	0.5859375	0	0.976303317535545	0.00158227848101266	0	0.00158227848101266	0.00157977883096367	0.516483516483517	0.149068322981366	0.0442338072669826	0.976851851851852	0	0	0.7339593114241	0.0278637770897833	0	0.976340694006309
415	1	0.91601866251944	0.982594936708861	0.514469453376206	0.478048780487805	1	0.0854430379746835	0.979750778816199	0	0.00154083204930663	0	0	0.598070739549839	0.0062992125984252	0.00479233226837061	0	0	0.0015748031496063	0.294027565084227	0.982539682539682	0.996870109546166	0	0	0.97984496124031	0	0.087378640776699	0.170046801872075	0	0	1	1	0.909235668789809	0.593996840442338	0	0.998389694041868	0.00159489633173844	0	0	0	0.513219284603421	0.159744408945687	0.0156739811912226	1	0	0	0.69170579029734	0	0	0.996805111821086
416	0.00491803278688525	0.0804416403785489	0.0238853503184713	0.463768115942029	0.128874388254486	0.00991735537190083	0.507086614173228	0.0253565768621236	0.368916797488226	0.679566563467492	0.374800637958533	0	0.0178282009724473	0.825119236883943	0.783653846153846	0.132786885245902	0.232520325203252	0.491283676703645	0.295107033639144	0.0223285486443381	0.00952380952380952	0.519169329073482	0.452418096723869	0.0234375	0.232899022801303	0.545454545454545	0.442367601246106	0.245222929936306	0.784641068447412	0.00794912559618442	0.00796178343949045	0.0880913539967374	0.411483253588517	0.368760064412238	0.0114192495921697	0.521103896103896	0.124394184168013	0.76984126984127	0.398713826366559	0.134185303514377	0.5056	0.789389067524116	0.00782472613458529	0.445497630331754	0.47172859450727	0.294303797468354	0.772012578616352	0	0.0112179487179487
417	0	0	0	0	0	0	0	0	0.160186625194401	0.0303490136570561	0.131329113924051	0.869362363919129	0	0	0.00632911392405063	0.472817133443163	0.463175122749591	0	0	0	0	0	0.119010819165379	0	0.0222575516693164	0	0	0.421875	0.00483870967741936	0	0	0	0	0.147435897435897	0	0	0.597444089456869	0	0.117647058823529	0	0	0	0	0.153488372093023	0.0394944707740916	0	0.00458715596330275	0.728	0
418	0.9984	0.91499227202473	0.981072555205047	0.518633540372671	0.474358974358974	1	0.0816326530612245	0.982731554160126	0	0.00154559505409583	0	0	0.594551282051282	0.00791139240506329	0.00619195046439629	0	0	0.0015600624024961	0.294385432473445	0.984177215189873	0.996889580093313	0	0	0.984567901234568	0	0.0834670947030498	0.168970814132104	0	0	1	1	0.909810126582278	0.59717868338558	0	0.998407643312102	0.00161030595813205	0	0	0	0.510268562401264	0.165354330708661	0.0158982511923688	1	0	0	0.702160493827161	0	0	0.99685534591195
419	0	0	0	0	0	0	0	0	0.322327044025157	0.104938271604938	0.296529968454259	0.692901234567901	0	0	0.013953488372093	0.67244094488189	0.652733118971061	0	0	0	0	0	0.295665634674923	0	0.184375	0	0	0.618973561430793	0.00477707006369427	0	0	0	0	0.318181818181818	0	0	0.7888	0	0.270569620253165	0	0	0	0	0.31619937694704	0.200927357032458	0	0.0201550387596899	0.89344262295082	0
420	0	0	0	0	0	0	0	0	0.0172684458398744	0	0.0048	1	0	0	0	0.339285714285714	0.31404958677686	0	0	0	0	0	0	0	0	0	0	0.279874213836478	0	0	0	0	0	0.0192307692307692	0	0	0.470967741935484	0	0	0	0	0	0	0.0172684458398744	0.00158478605388273	0	0	0.809369951534733	0
421	0.975288303130148	0.926905132192846	1	0.495145631067961	0.5	0.976470588235294	0.0701468189233279	1	0	0.019047619047619	0	0	0.57762938230384	0.0226537216828479	0.0275526742301459	0	0	0.0176848874598071	0.272727272727273	0.995153473344103	0.983739837398374	0.00483870967741936	0	0.998425196850394	0.00325732899022801	0.0675453047775947	0.165869218500797	0	0.00166112956810631	0.9856	0.982084690553746	0.929967426710098	0.571895424836601	0	0.985270049099836	0.00328407224958949	0	0.0016366612111293	0	0.522801302931596	0.135483870967742	0.0359477124183007	0.98256735340729	0	0	0.7072	0.0174880763116057	0	0.985413290113452
422	0.495253164556962	0.41044776119403	0.474164133738602	0.1112828438949	0.956454121306376	0.493610223642172	0.614088820826952	0.469172932330827	0	0.116591928251121	0	0	0.886328725038402	0.0793893129770992	0.117829457364341	0	0	0.533127889060092	0.793462109955423	0.465437788018433	0.487878787878788	0.509345794392523	0.0244648318042813	0.474320241691843	0.488335925349922	0.579527559055118	0.458521870286576	0	0.0812101910828025	0.504587155963303	0.480739599383667	0.420560747663551	0.0995334370139969	0	0.493808049535604	0.470404984423676	0	0.0907692307692308	0.0078740157480315	0.931782945736434	0.377845220030349	0.128637059724349	0.505327245053272	0	0.0998487140695915	0.196969696969697	0.114630467571644	0	0.493788819875776
423	0.996815286624204	0.91588785046729	0.982785602503912	0.497645211930926	0.477917981072555	0.998381877022654	0.0860719874804382	0.984399375975039	0	0	0	0	0.614035087719298	0.0046583850931677	0.00476190476190476	0	0	0.00313971742543171	0.300911854103343	0.979591836734694	1	0.00158982511923688	0	0.978527607361963	0.00158227848101266	0.0829346092503987	0.17638036809816	0	0	1	1	0.909090909090909	0.586046511627907	0	1	0.00317460317460317	0	0	0	0.5109375	0.154798761609907	0.0142630744849445	0.998452012383901	0	0	0.701700154559505	0	0	1
424	0	0	0	0	0	0	0	0	0.400625978090767	0.115562403697997	0.376413570274637	0.614906832298137	0	0.0111821086261981	0.0223642172523962	0.730519480519481	0.683954619124797	0.0298273155416013	0	0	0	0.034257748776509	0.339089481946625	0	0.25	0	0	0.658692185007974	0.0230263157894737	0	0	0	0	0.384370015948963	0	0.0384615384615385	0.829032258064516	0.0405616224648986	0.351437699680511	0	0	0.0112540192926045	0	0.397798742138365	0.257142857142857	0	0.021875	0.833887043189369	0
425	0.618971061093248	0.536697247706422	0.610852713178295	0.205047318611987	0.853269537480064	0.612277867528271	0.4828125	0.6078125	0	0	0	0	0.977742448330684	0	0	0	0	0.393416927899687	0.690076335877863	0.592248062015504	0.623824451410658	0.385826771653543	0	0.600306278713629	0.379310344827586	0.466453674121406	0.559322033898305	0	0.0016025641025641	0.625386996904025	0.619266055045872	0.540284360189573	0.227769110764431	0	0.622047244094488	0.369085173501577	0	0.0138461538461538	0	0.82472613458529	0.46676970633694	0.00778816199376947	0.625	0	0.00622083981337481	0.320987654320988	0.00619195046439629	0	0.618238021638331
426	0.0181518151815182	0	0.00161550888529887	0.483552631578947	0.51006711409396	0.0134453781512605	0.943986820428336	0.00324149108589951	0.0602605863192182	0.248818897637795	0.0604575163398693	0	0.425	0.339373970345964	0.344941956882255	0.0588235294117647	0.0234505862646566	0.959083469721768	0.724409448818898	0.00163398692810458	0.0129449838187702	0.986906710310966	0.0349761526232114	0	0.677310924369748	0.927512355848435	0.828298887122417	0.0228013029315961	0.346153846153846	0.0112721417069243	0.0111642743221691	0.00166112956810631	0.339901477832512	0.0461285008237232	0.0115894039735099	0.948844884488449	0.0218487394957983	0.442834138486312	0.0658105939004815	0.481054365733114	0.778135048231511	0.355960264900662	0.00801282051282051	0.132258064516129	0.163723916532905	0.220095693779904	0.33768352365416	0	0.0099009900990099
427	0.474097331240188	0.570776255707763	0.492307692307692	0.67906976744186	0.247619047619048	0.492753623188406	0.414976599063963	0.50229709035222	0	0.328849028400598	0.0046656298600311	0	0.0874403815580286	0.420647149460709	0.418461538461538	0	0.00487012987012987	0.412772585669782	0.391891891891892	0.514018691588785	0.479134466769706	0.431888544891641	0.0948012232415902	0.506006006006006	0.133748055987558	0.421725239616613	0.342900302114804	0.00308641975308642	0.399038461538462	0.482334869431644	0.471212121212121	0.5671875	0.848998459167951	0.004739336492891	0.472613458528951	0.405660377358491	0	0.362095531587057	0.0139318885448916	0.267692307692308	0.406060606060606	0.439137134052388	0.462934947049924	0	0.0952380952380952	0.771822358346095	0.390769230769231	0	0.480559875583204
428	0.859133126934985	0.815868263473054	0.878603945371775	0.396630934150077	0.603658536585366	0.873634945397816	0.183767228177642	0.87556904400607	0	0.139221556886228	0	0	0.46	0.102409638554217	0.146153846153846	0	0	0.15	0.396731054977712	0.883969465648855	0.857575757575758	0.125581395348837	0.0329835082458771	0.884210526315789	0.103030303030303	0.164615384615385	0.0475482912332838	0	0.0815047021943574	0.87037037037037	0.859756097560976	0.821538461538462	0.475113122171946	0	0.867378048780488	0.0835913312693498	0	0.0835866261398176	0.0137614678899083	0.648690292758089	0.0439393939393939	0.166414523449319	0.867669172932331	0	0.0980392156862745	0.605105105105105	0.133333333333333	0	0.861280487804878
429	0	0	0	0	0	0	0	0	0.0208	0	0.00480769230769231	1	0	0	0	0.350328947368421	0.327302631578947	0	0	0	0	0	0	0	0	0	0	0.299679487179487	0	0	0	0	0	0.0210696920583468	0	0	0.481967213114754	0	0	0	0	0	0	0.0207667731629393	0.00159744408945687	0	0	0.813531353135314	0
430	0.481848184818482	0.401550387596899	0.4704	0.355987055016181	0.699836867862969	0.467768595041322	0.616613418530351	0.45958795562599	0	0.0110584518167457	0.00161290322580645	0	0.87258064516129	0.02660406885759	0.0191387559808612	0	0	0.52724358974359	0.606481481481482	0.442122186495177	0.490445859872611	0.521951219512195	0	0.453834115805947	0.501587301587302	0.622366288492707	0.703349282296651	0	0.0232558139534884	0.482315112540193	0.48811410459588	0.396468699839486	0.184168012924071	0	0.477346278317152	0.500807754442649	0	0.0333333333333333	0	0.676848874598071	0.606687898089172	0.0144694533762058	0.483306836248013	0.0725552050473186	0.00950871632329636	0.260188087774295	0.0190779014308426	0	0.483306836248013
431	0	0	0	0	0	0	0	0	0.382126348228043	0.131818181818182	0.360681114551084	0.63963963963964	0	0.0108024691358025	0.0219435736677116	0.71656050955414	0.703174603174603	0.0232919254658385	0	0	0	0.0329153605015674	0.325688073394495	0	0.254658385093168	0	0	0.658950617283951	0.0192307692307692	0	0	0	0	0.372641509433962	0	0.0300157977883096	0.829888712241653	0.0306748466257669	0.331269349845201	0	0	0.0124804992199688	0	0.377675840978593	0.26	0	0.0197568389057751	0.848484848484849	0
432	1	0.914027149321267	0.981790591805766	0.526315789473684	0.472307692307692	1	0.0846153846153846	0.981395348837209	0	0.0015015015015015	0	0	0.594679186228482	0.00460829493087558	0.0046656298600311	0	0	0.00156494522691706	0.307004470938897	0.98	0.996937212863706	0	0	0.980392156862745	0	0.0857142857142857	0.168154761904762	0	0	1	1	0.907668231611894	0.600306278713629	0	0.998430141287284	0.0015527950310559	0	0	0	0.5115562403698	0.161585365853659	0.0154083204930663	1	0	0	0.705069124423963	0	0	0.996923076923077
433	0.165884194053208	0.185410334346505	0.13713405238829	0.612752721617418	0.361801242236025	0.158908507223114	0.778637770897833	0.137614678899083	0	0.194902548725637	0.0220472440944882	0	0.49609984399376	0.344984802431611	0.276661514683153	0	0	0.729102167182663	0.568685376661743	0.142857142857143	0.147465437788018	0.762052877138414	0.0588235294117647	0.137878787878788	0.475308641975309	0.794348508634223	0.913109756097561	0	0.329073482428115	0.149230769230769	0.161832061068702	0.19751166407465	0.56030534351145	0	0.145996860282575	0.775700934579439	0	0.296466973886329	0.0046801872074883	0.396899224806202	0.99075500770416	0.29264475743349	0.151607963246554	0.0764525993883792	0.0045662100456621	0.403697996918336	0.247344461305008	0	0.147335423197492
434	0.971653543307087	0.932721712538226	0.998466257668712	0.486739469578783	0.502332814930016	0.972536348949919	0.0627943485086342	0.998444790046656	0	0.0213740458015267	0	0	0.585826771653543	0.0248833592534992	0.0279503105590062	0	0	0.0172955974842767	0.275862068965517	0.998427672955975	0.980030721966206	0.0046583850931677	0	0.996923076923077	0.00307692307692308	0.0676100628930818	0.170471841704718	0	0.00159235668789809	0.980061349693252	0.978527607361963	0.931297709923664	0.574303405572755	0	0.982919254658385	0.0046875	0	0.00154559505409583	0	0.520801232665639	0.144634525660964	0.0386996904024768	0.98159509202454	0	0	0.718461538461538	0.0229007633587786	0	0.981510015408321
435	0.457928802588997	0.378294573643411	0.440993788819876	0.354430379746835	0.693053311793215	0.436573311367381	0.631160572337043	0.438291139240506	0	0.00773993808049536	0.0016025641025641	0	0.867528271405493	0.0290322580645161	0.0172413793103448	0	0	0.548335974643423	0.613981762917933	0.423622047244094	0.462519936204147	0.546325878594249	0	0.432307692307692	0.516181229773463	0.635634028892456	0.70606531881804	0	0.0197044334975369	0.449297971918877	0.459501557632399	0.378378378378378	0.175078864353312	0	0.452648475120385	0.521462639109698	0	0.0329153605015674	0	0.664516129032258	0.625	0.0129659643435981	0.459167950693374	0.089622641509434	0.00788643533123028	0.252336448598131	0.0171073094867807	0	0.454258675078864
436	0.798107255520505	0.885321100917431	0.824884792626728	0.554364471669219	0.330721003134796	0.80448717948718	0.111280487804878	0.830769230769231	0	0.110105580693816	0.00467289719626168	0	0.41287284144427	0.167441860465116	0.147515527950311	0	0	0.114551083591331	0.294814814814815	0.824159021406728	0.807987711213518	0.105590062111801	0.0599078341013825	0.820395738203957	0.0263565891472868	0.123630672926448	0.228915662650602	0	0.137223974763407	0.806800618238022	0.798771121351767	0.882075471698113	0.747706422018349	0	0.802215189873418	0.121069182389937	0	0.0851393188854489	0.00458715596330275	0.364760432766615	0.313084112149533	0.163833075734158	0.802130898021309	0	0	0.885321100917431	0.122137404580153	0	0.81055900621118
437	1	0.917177914110429	0.982998454404946	0.525236593059937	0.48489666136725	0.9967585089141	0.0807453416149068	0.983024691358025	0	0.00151285930408472	0	0	0.596747967479675	0.0062015503875969	0.00470219435736677	0	0	0.00314465408805031	0.296352583586626	0.98116169544741	0.998435054773083	0.00158227848101266	0	0.981395348837209	0.00161030595813205	0.0832	0.16966966966967	0	0	0.996908809891808	0.998456790123457	0.915360501567398	0.606201550387597	0	0.998417721518987	0.0032	0	0	0	0.503154574132492	0.158461538461538	0.014218009478673	1	0	0	0.708141321044547	0	0	0.998439937597504
438	1	0.922018348623853	0.982785602503912	0.523659305993691	0.481658692185008	1	0.0783699059561129	0.983024691358025	0	0.00152905198776758	0	0	0.606741573033708	0.003125	0.00318979266347687	0	0	0.00157232704402516	0.298165137614679	0.982371794871795	0.998452012383901	0	0	0.982919254658385	0	0.0792393026941363	0.171561051004637	0	0	1	1	0.917460317460317	0.586854460093897	0	1	0.00158730158730159	0	0	0	0.503987240829346	0.151419558359621	0.0126382306477093	1	0	0	0.702786377708978	0	0	0.998412698412698
439	0.982649842271293	0.93423019431988	0.998480243161094	0.503828483920367	0.481651376146789	0.984101748807631	0.0619335347432024	0.996913580246914	0	0.014792899408284	0	0	0.577399380804954	0.0186046511627907	0.0214723926380368	0	0	0.0121212121212121	0.285289747399703	0.998466257668712	0.98030303030303	0.0015600624024961	0	1	0	0.065015479876161	0.158610271903323	0	0.00158478605388273	0.989296636085627	0.984825493171472	0.933125972006221	0.602427921092564	0	0.986089644513138	0.0015748031496063	0	0.0015220700152207	0	0.511520737327189	0.148260211800303	0.0319634703196347	0.98796992481203	0	0	0.734234234234234	0.0164424514200299	0	0.984520123839009
440	0.977382875605816	0.929577464788732	1	0.490625	0.496805111821086	0.980230642504119	0.0660377358490566	1	0	0.0184899845916795	0	0	0.5872	0.0171875	0.019047619047619	0	0	0.0125391849529781	0.293759512937595	0.995334370139969	0.984447900466563	0.0032	0	0.998463901689708	0.00156985871271586	0.0723270440251572	0.167177914110429	0	0.00165837479270315	0.9875	0.981366459627329	0.93030794165316	0.575235109717868	0	0.987421383647799	0.0015748031496063	0	0.0015600624024961	0	0.539074960127592	0.14488188976378	0.0302066772655008	0.982839313572543	0	0	0.727692307692308	0.015552099533437	0	0.987480438184664
441	0.97542242703533	0.93026706231454	0.996983408748115	0.498480243161094	0.510802469135803	0.978021978021978	0.0639269406392694	0.996969696969697	0	0.0193740685543964	0	0	0.586523736600306	0.0224887556221889	0.0275229357798165	0	0	0.0151515151515152	0.280415430267062	0.998498498498498	0.982089552238806	0.0045662100456621	0	0.995535714285714	0.00309597523219814	0.0705521472392638	0.17037037037037	0	0.00157728706624606	0.98340874811463	0.978755690440061	0.929121725731895	0.580060422960725	0	0.984567901234568	0.00453857791225416	0	0.00151745068285281	0	0.521804511278195	0.150455927051672	0.0353302611367127	0.98377581120944	0	0	0.715994020926756	0.0208955223880597	0	0.982008995502249
442	0.618238021638331	0.525297619047619	0.598496240601504	0.188449848024316	0.856920684292379	0.59375	0.485451761102603	0.600306278713629	0	0.00753012048192771	0	0	0.97045101088647	0.00459418070444104	0.00617283950617284	0	0	0.396923076923077	0.680119581464873	0.58678955453149	0.61136712749616	0.385208012326656	0	0.589820359281437	0.378294573643411	0.463108320251177	0.551204819277108	0	0.00631911532385466	0.61633281972265	0.600600600600601	0.534562211981567	0.209230769230769	0	0.606299212598425	0.381987577639752	0	0.0151975683890578	0	0.823348694316436	0.453576864535769	0.0107197549770291	0.615151515151515	0	0.010590015128593	0.307110438729198	0.0136986301369863	0	0.611111111111111
443	0.598101265822785	0.640122511485452	0.571205007824726	0.842857142857143	0.101748807631161	0.611021069692058	0.3390625	0.594339622641509	0	0.170471841704718	0.0204724409448819	0	0.231629392971246	0.32120253164557	0.259554140127389	0	0	0.277165354330709	0.290273556231003	0.5984375	0.595611285266458	0.312989045383412	0.0555555555555556	0.584732824427481	0.0490506329113924	0.357827476038339	0.483076923076923	0	0.308943089430894	0.598755832037325	0.599688473520249	0.633757961783439	0.981395348837209	0	0.605431309904153	0.355450236966825	0	0.293563579277865	0.00471698113207547	0.121684867394696	0.5578125	0.286384976525822	0.597222222222222	0	0	0.851162790697674	0.246894409937888	0	0.60596546310832
444	0	0	0	0.0362776025236593	0	0	0.0191387559808612	0	0.966824644549763	0.648606811145511	0.936406995230525	0.0140625	0	0.538582677165354	0.562197092084006	0.620355411954766	0.664495114006515	0.111811023622047	0.0322085889570552	0	0	0.110047846889952	0.871875	0	0.313694267515924	0.036624203821656	0.0309119010819165	0.682464454976303	0.560064935064935	0	0	0	0.0382775119617225	0.951456310679612	0	0.133870967741935	0.546925566343042	0.646592709984152	0.94770206022187	0	0.0334394904458599	0.5229793977813	0	0.874608150470219	0.852895148669797	0.029595015576324	0.581761006289308	0.205930807248764	0
445	0	0.00156739811912226	0.00157232704402516	0.461788617886179	0.506410256410256	0	0.917609046849758	0.00158982511923688	0.0829346092503987	0.236842105263158	0.0801282051282051	0	0.401273885350318	0.338632750397456	0.335504885993485	0.0669934640522876	0.0230263157894737	0.953674121405751	0.7046875	0	0.00158227848101266	1	0.0554675118858954	0	0.702572347266881	0.912762520193861	0.810047095761381	0.0241157556270096	0.375203915171289	0	0	0.00161550888529887	0.315789473684211	0.0656	0.00162337662337662	0.959677419354839	0.0245499181669394	0.449206349206349	0.0863192182410423	0.477777777777778	0.762738853503185	0.342995169082126	0	0.161695447409733	0.182829888712242	0.215625	0.321316614420063	0	0.00157977883096367
446	0.979299363057325	0.933229813664596	0.996884735202492	0.496845425867508	0.484992101105845	0.980456026058632	0.0647709320695103	0.995341614906832	0	0.0168453292496172	0	0	0.581730769230769	0.021875	0.0253968253968254	0	0	0.0140625	0.289833080424886	0.9953125	0.981366459627329	0	0	0.998454404945904	0	0.06645056726094	0.160990712074303	0	0	0.989096573208723	0.984567901234568	0.927884615384615	0.589424572317263	0	0.983870967741935	0.0015625	0	0	0	0.516693163751987	0.15748031496063	0.0364500792393027	0.9858934169279	0	0	0.722910216718266	0.0185758513931889	0	0.982919254658385
447	0	0	0	0	0	0	0	0	0.0359937402190923	0.00153139356814701	0.016	0.986111111111111	0	0	0	0.362153344208809	0.356564019448947	0	0	0	0	0	0.0108359133126935	0	0.00161030595813205	0	0	0.315873015873016	0	0	0	0	0	0.0365079365079365	0	0	0.49025974025974	0	0.0128205128205128	0	0	0	0	0.0312989045383412	0.00315457413249211	0	0	0.819218241042345	0
448	0	0	0	0	0	0	0	0	0.174193548387097	0.0314465408805031	0.137161084529506	0.850157728706625	0	0	0.00485436893203883	0.478048780487805	0.474123539232053	0	0	0	0	0	0.130914826498423	0	0.0338164251207729	0	0	0.413398692810457	0.00165289256198347	0	0	0	0	0.168557536466775	0	0	0.609120521172638	0	0.126418152350081	0	0	0	0	0.162717219589258	0.0488188976377953	0	0.00475435816164818	0.733668341708543	0
449	0.115384615384615	0.201907790143084	0.151419558359621	0.364975450081833	0.57843137254902	0.142384105960265	0.742301458670989	0.145135566188198	0.0321027287319422	0.344773790951638	0.0603588907014682	0	0.447495961227787	0.464	0.440894568690096	0.0356564019448947	0.0217028380634391	0.733333333333333	0.693374422187982	0.149837133550489	0.119047619047619	0.726247987117552	0.121259842519685	0.14308426073132	0.520325203252033	0.739413680781759	0.659777424483307	0.0377952755905512	0.445561139028476	0.136507936507936	0.115015974440895	0.218446601941748	0.465818759936407	0.0439024390243902	0.127659574468085	0.737439222042139	0	0.319047619047619	0.0382775119617225	0.591639871382637	0.741042345276873	0.470209339774557	0.1248	0.0443740095087163	0.116242038216561	0.372827804107425	0.396468699839486	0	0.124600638977636
450	0	0.0529595015576324	0.0015600624024961	0.11496062992126	0.00318471337579618	0	0.0887480190174326	0	0.837245696400626	0.830745341614907	0.841346153846154	0	0	0.756630265210608	0.741324921135647	0.487096774193548	0.554276315789474	0.1125	0	0	0	0.110062893081761	0.872670807453416	0	0.214511041009464	0.104333868378812	0.115030674846626	0.588976377952756	0.777597402597403	0	0	0.0558213716108453	0.160828025477707	0.8224	0	0.157894736842105	0.403565640194489	0.672897196261682	0.850393700787402	0.00155763239875389	0.164556962025316	0.718799368088468	0	0.75	0.759316770186335	0.0719874804381847	0.742635658914729	0.0846905537459283	0
451	0.92776886035313	0.858914728682171	0.915360501567398	0.529225908372828	0.519623233908948	0.92914653784219	0.151001540832049	0.920436817472699	0	0.00305810397553517	0	0	0.656597774244833	0.0015527950310559	0.00317460317460317	0	0	0.0682539682539682	0.35474006116208	0.913249211356467	0.946540880503145	0.0612903225806452	0	0.918335901386749	0.0708661417322835	0.161341853035144	0.24191063174114	0	0.00161030595813205	0.936236391912908	0.935085007727975	0.851612903225806	0.548895899053628	0	0.938193343898574	0.0519685039370079	0	0.0109204368174727	0	0.493690851735016	0.153846153846154	0.00941915227629513	0.932618683001531	0	0	0.649691358024691	0.0093167701863354	0	0.935736677115988
452	0	0	0	0	0	0	0	0	0.0215384615384615	0	0.00467289719626168	1	0	0	0	0.334935897435897	0.333868378812199	0	0	0	0	0	0	0	0	0	0	0.29746835443038	0	0	0	0	0	0.0220820189274448	0	0	0.467614533965245	0	0	0	0	0	0	0.0212765957446809	0.00155038759689922	0	0	0.810064935064935	0
453	0	0	0	0	0	0	0	0	0.0425867507886435	0.00153846153846154	0.0157977883096366	0.981279251170047	0	0	0	0.3584	0.348460291734198	0	0	0	0	0	0.0140845070422535	0	0.00476947535771065	0	0	0.306349206349206	0	0	0	0	0	0.0393700787401575	0	0	0.487684729064039	0	0.0159489633173844	0	0	0	0	0.0370942812982998	0.0062111801242236	0	0	0.827868852459016	0
454	0.998384491114701	0.914728682170543	0.9828125	0.524256651017214	0.462992125984252	0.995008319467554	0.0817610062893082	0.98256735340729	0	0	0	0	0.58609794628752	0.00623052959501558	0.00473186119873817	0	0	0.00625978090766823	0.292168674698795	0.979907264296754	0.998422712933754	0.00316455696202532	0	0.978395061728395	0.00309119010819165	0.0797448165869219	0.169724770642202	0	0	0.996870109546166	0.998439937597504	0.918269230769231	0.607692307692308	0	0.998425196850394	0.0048	0	0	0	0.495297805642633	0.160246533127889	0.0110584518167457	0.998466257668712	0	0	0.7125	0	0	0.998422712933754
455	0.617741935483871	0.526898734177215	0.593900481540931	0.1952	0.85	0.594108019639935	0.4928	0.594936708860759	0	0.00313479623824451	0	0	0.97258064516129	0.00313479623824451	0.00321543408360129	0	0	0.406050955414013	0.688372093023256	0.580385852090032	0.60952380952381	0.395424836601307	0	0.584394904458599	0.38474025974026	0.468497576736672	0.56828885400314	0	0.00667779632721202	0.61648177496038	0.597503900156006	0.529220779220779	0.220985691573927	0	0.600654664484452	0.37741935483871	0	0.0176	0	0.809983896940419	0.469453376205788	0.0110935023771791	0.601910828025478	0	0.00967741935483871	0.315625	0.00947867298578199	0	0.598412698412698
456	0	0	0	0	0	0	0	0	0.335384615384615	0.111607142857143	0.31201248049922	0.683333333333333	0	0	0.00623052959501558	0.672025723472669	0.640253565768621	0	0	0	0	0	0.304878048780488	0	0.203100775193798	0	0	0.6	0.00321027287319422	0	0	0	0	0.336448598130841	0	0	0.7875	0	0.285714285714286	0	0	0	0	0.328767123287671	0.211981566820276	0	0.0120300751879699	0.887278582930757	0
457	0.2859450726979	0.3671875	0.3109375	0.35	0.566929133858268	0.271666666666667	0.586370839936609	0.302362204724409	0.0427215189873418	0.160436137071651	0.0589171974522293	0	0.679549114331723	0.210110584518167	0.192488262910798	0.0444078947368421	0.0227642276422764	0.596214511041009	0.547692307692308	0.2944	0.295418641390205	0.589660743134087	0.113564668769716	0.296923076923077	0.559294871794872	0.596122778675283	0.690251572327044	0.0441640378548896	0.197389885807504	0.287949921752739	0.285939968404423	0.365539452495974	0.274881516587678	0.0497592295345104	0.2864	0.573248407643312	0.00161550888529887	0.0933125972006221	0.0492063492063492	0.522222222222222	0.718553459119497	0.191318327974277	0.285271317829457	0.125391849529781	0.0448916408668731	0.393987341772152	0.174454828660436	0	0.282539682539683
458	0	0	0	0	0	0	0	0	0.0229007633587786	0	0.0062402496099844	1	0	0	0	0.323854660347551	0.325914149443561	0	0	0	0	0	0	0	0	0	0	0.295208655332303	0	0	0	0	0	0.0267295597484277	0	0	0.463949843260188	0	0	0	0	0	0	0.0231124807395994	0.00153139356814701	0	0	0.798711755233494	0
459	0	0	0	0.136724960254372	0.487179487179487	0	0.6198738170347	0	0.400625978090767	0.322137404580153	0.413078149920255	0	0.395866454689984	0.190851735015773	0.221169036334913	0.387096774193548	0.254934210526316	0.723538704581359	0.500754147812971	0	0	0.680379746835443	0.341121495327103	0	0.963779527559055	0.599041533546326	0.483720930232558	0.28391167192429	0.211726384364821	0	0	0	0.014218009478673	0.397781299524564	0	0.682258064516129	0.235759493670886	0.251582278481013	0.397435897435897	0.460443037974684	0.45679012345679	0.223101265822785	0	0.493129770992366	0.506976744186047	0	0.220679012345679	0.176661264181524	0
460	0.333333333333333	0.3	0.354391371340524	0.225552050473186	0.849056603773585	0.331707317073171	0.716300940438871	0.349157733537519	0	0.157012195121951	0.0015625	0	0.71405750798722	0.137007874015748	0.166405023547881	0	0	0.675548589341693	0.715170278637771	0.335403726708075	0.3390625	0.646592709984152	0.031201248049922	0.350769230769231	0.612954186413902	0.703225806451613	0.55625	0	0.114192495921697	0.336492890995261	0.332298136645963	0.30379746835443	0.059375	0	0.330721003134796	0.593354430379747	0	0.118110236220472	0.0111464968152866	0.826984126984127	0.483516483516484	0.173566878980892	0.34012539184953	0.0785824345146379	0.107644305772231	0.162790697674419	0.154205607476636	0	0.341194968553459
461	0	0	0	0.190769230769231	0	0	0.168195718654434	0	0.822822822822823	0.699101796407186	0.825077399380805	0.00298507462686567	0.00306748466257669	0.745098039215686	0.75	0.476415094339623	0.499217527386541	0.23216995447648	0.0668647845468053	0	0	0.227692307692308	0.746987951807229	0	0.196923076923077	0.165625	0.188449848024316	0.549618320610687	0.779179810725552	0	0	0	0.188821752265861	0.815336463223787	0	0.278538812785388	0.373626373626374	0.795180722891566	0.830015313935682	0	0.183055975794251	0.723076923076923	0	0.733630952380952	0.745098039215686	0.087218045112782	0.764617691154423	0.0206022187004754	0
462	0.996710526315789	0.92259083728278	0.978964401294498	0.510433386837881	0.474714518760196	0.996615905245347	0.0786516853932584	0.983922829581994	0	0.00159235668789809	0	0	0.585526315789474	0.00643086816720257	0.00490196078431373	0	0	0.00483091787439614	0.297339593114241	0.980645161290323	1	0.0032258064516129	0	0.977707006369427	0.0032520325203252	0.0776859504132231	0.164556962025316	0	0	0.998373983739837	1	0.916118421052632	0.602218700475436	0	1	0.0048780487804878	0	0	0	0.508943089430894	0.141004862236629	0.0162074554294976	0.998381877022654	0	0	0.70859872611465	0	0	1
463	0.032967032967033	0.129969418960245	0.0619195046439628	0.381703470031546	0.134796238244514	0.040453074433657	0.4	0.0506134969325153	0.407066052227343	0.755725190839695	0.442901234567901	0	0.0078740157480315	0.883359253499222	0.8484375	0.1328	0.267515923566879	0.395275590551181	0.306427503736921	0.0605590062111801	0.029874213836478	0.420886075949367	0.527777777777778	0.0609756097560976	0.124213836477987	0.426127527216174	0.353302611367127	0.289473684210526	0.858044164037855	0.0388198757763975	0.0367534456355283	0.137931034482759	0.440993788819876	0.418897637795276	0.0407523510971787	0.424290220820189	0.145800316957211	0.818897637795276	0.454976303317536	0.164869029275809	0.436447166921899	0.859375	0.0398162327718224	0.332826747720365	0.528593508500773	0.344461305007587	0.834609494640122	0	0.0412213740458015
464	0.687301587301587	0.773071104387292	0.713629402756508	0.684698608964451	0.224842767295597	0.697749196141479	0.213292117465224	0.709230769230769	0	0.105343511450382	0.00778816199376947	0	0.299524564183835	0.247278382581649	0.205651491365777	0	0	0.198449612403101	0.402694610778443	0.71097372488408	0.700617283950617	0.224299065420561	0.060882800608828	0.719325153374233	0.0280373831775701	0.231132075471698	0.354198473282443	0	0.221337579617834	0.697996918335901	0.695517774343122	0.766975308641975	0.87062404870624	0	0.701726844583987	0.2296875	0	0.202453987730061	0.00462962962962963	0.258859784283513	0.430981595092025	0.219284603421462	0.693374422187982	0	0	0.998463901689708	0.18989280245023	0	0.701674277016743
465	0.00158982511923688	0	0	0.472222222222222	0.444270015698587	0	0.86697247706422	0	0.124031007751938	0.219662058371736	0.134674922600619	0	0.3888	0.360123647604328	0.302839116719243	0.11869918699187	0.0289855072463768	0.906687402799378	0.625187406296852	0	0.0015527950310559	0.949367088607595	0.0322085889570552	0	0.701726844583987	0.877777777777778	0.811926605504587	0.0339506172839506	0.391304347826087	0.00154320987654321	0.0015600624024961	0	0.327718223583461	0.10126582278481	0.00157728706624606	0.992138364779874	0.0365659777424483	0.508500772797527	0.118780096308186	0.4234375	0.760869565217391	0.306853582554517	0	0.207109737248841	0.213846153846154	0.195685670261941	0.288372093023256	0	0
466	0.342313787638669	0.272868217054264	0.336434108527132	0.2398753894081	0.832012678288431	0.336038961038961	0.741486068111455	0.333333333333333	0	0.138297872340426	0.00157232704402516	0	0.746815286624204	0.1125	0.142630744849445	0	0	0.680061823802164	0.735068912710567	0.314241486068111	0.344186046511628	0.660883280757098	0.0292307692307692	0.333333333333333	0.622848200312989	0.730031948881789	0.583206106870229	0	0.107371794871795	0.342507645259939	0.342635658914729	0.285714285714286	0.0623052959501558	0	0.345911949685535	0.609105180533752	0	0.116822429906542	0.0124223602484472	0.809220985691574	0.501557632398754	0.150943396226415	0.346213292117465	0.0773993808049536	0.102643856920684	0.141965678627145	0.135464231354642	0	0.347222222222222
467	0	0	0	0.42512077294686	0.465266558966074	0	0.847402597402597	0	0.158833063209076	0.242472266244057	0.164744645799012	0	0.380417335473515	0.397745571658615	0.340322580645161	0.117744610281924	0.0475409836065574	0.891760904684976	0.632970451010886	0	0	0.926350245499182	0.0632911392405063	0	0.687908496732026	0.848434925864909	0.772151898734177	0.05	0.415973377703827	0	0	0	0.294788273615635	0.125827814569536	0	0.952066115702479	0.0422077922077922	0.527597402597403	0.155482815057283	0.44408945686901	0.729032258064516	0.347967479674797	0	0.244408945686901	0.247572815533981	0.174121405750799	0.324281150159744	0	0
468	0.157556270096463	0.0760869565217391	0.135646687697161	0.489130434782609	0.61259842519685	0.152350081037277	0.935534591194969	0.141321044546851	0	0.217987804878049	0.0046583850931677	0	0.560126582278481	0.277089783281734	0.283676703645008	0	0	0.830985915492958	0.711009174311927	0.131782945736434	0.15015479876161	0.849683544303797	0.0275229357798165	0.128983308042489	0.619122257053291	0.916666666666667	0.814132104454685	0	0.279809220985692	0.149300155520995	0.145061728395062	0.0724409448818898	0.278637770897833	0	0.1453125	0.802839116719243	0	0.293023255813953	0.0141509433962264	0.586206896551724	0.708920187793427	0.289099526066351	0.148148148148148	0.093167701863354	0.102446483180428	0.148773006134969	0.275384615384615	0	0.149606299212598
469	0.9632	0.880551301684533	0.940532081377152	0.485086342229199	0.5	0.959150326797386	0.122257053291536	0.945226917057903	0	0	0	0	0.634304207119741	0	0	0	0	0.0429936305732484	0.324773413897281	0.934169278996865	0.971608832807571	0.0382775119617225	0	0.939628482972136	0.0376766091051805	0.130225080385852	0.205607476635514	0	0.00162337662337662	0.962616822429907	0.960061443932412	0.874403815580286	0.550860719874804	0	0.963893249607535	0.0329153605015674	0	0.00777604976671851	0	0.475590551181102	0.12962962962963	0.00627943485086342	0.961656441717791	0	0	0.6546875	0.00778816199376947	0	0.963949843260188
470	0.944178628389155	0.906153846153846	0.952307692307692	0.444790046656299	0.534591194968553	0.94524959742351	0.10031847133758	0.956521739130435	0	0.0197869101978691	0	0	0.60596546310832	0.0202808112324493	0.0205371248025276	0	0	0.04858934169279	0.320668693009119	0.953343701399689	0.95	0.0359375	0	0.96030534351145	0.0410094637223975	0.0937996820349762	0.17457886676876	0	0.00955414012738853	0.950617283950617	0.94954128440367	0.896551724137931	0.541213063763608	0	0.945945945945946	0.037914691943128	0	0.0124416796267496	0	0.503912363067293	0.109004739336493	0.0263975155279503	0.950078003120125	0	0.00460829493087558	0.68	0.0263157894736842	0	0.944012441679627
471	0	0.00766871165644172	0	0.00311526479750779	0.015552099533437	0	0.0152905198776758	0	0.971080669710807	0.697568389057751	0.971830985915493	0	0	0.568535825545171	0.5921875	0.659810126582278	0.679936305732484	0.100463678516229	0.0121212121212121	0	0	0.0900621118012422	0.931888544891641	0	0.381987577639752	0.00157232704402516	0	0.720748829953198	0.586319218241042	0	0	0.0077639751552795	0.00619195046439629	0.96998420221169	0	0.1046875	0.551446945337621	0.599374021909233	0.998435054773083	0.0170807453416149	0.00771604938271605	0.571205007824726	0	0.888048411497731	0.903374233128834	0.00458015267175573	0.613846153846154	0.184210526315789	0
472	0.0111464968152866	0.0964777947932619	0.0353846153846154	0.318541996830428	0.119617224880383	0.0144694533762058	0.363636363636364	0.0345911949685535	0.481308411214953	0.801242236024845	0.517460317460318	0	0.00637958532695375	0.941358024691358	0.909822866344606	0.174679487179487	0.314696485623003	0.360123647604328	0.264840182648402	0.0359937402190923	0.0126182965299685	0.373801916932907	0.589861751152074	0.0337423312883436	0.098256735340729	0.38375796178344	0.312210200927357	0.327718223583461	0.909677419354839	0.0125786163522013	0.0139751552795031	0.104851330203443	0.385093167701863	0.510301109350238	0.0142405063291139	0.378812199036918	0.18957345971564	0.877329192546584	0.5390625	0.132911392405063	0.376947040498442	0.908372827804107	0.0154320987654321	0.411214953271028	0.601538461538462	0.28129829984544	0.892966360856269	0	0.0125984251968504
473	0	0.0015600624024961	0.00161550888529887	0.43163097199341	0.0916530278232406	0	0.466882067851373	0	0.495207667731629	0.591772151898734	0.49438202247191	0	0.0181518151815182	0.762738853503185	0.693311582381729	0.227722772277228	0.272131147540984	0.50655737704918	0.278125	0	0	0.560975609756098	0.413848631239936	0	0.306688417618271	0.5	0.430842607313196	0.282091917591125	0.790969899665552	0	0	0.00162074554294976	0.331746031746032	0.476422764227642	0	0.592775041050903	0.166118421052632	0.900158478605388	0.523577235772358	0.0875796178343949	0.419457735247209	0.694888178913738	0	0.569182389937107	0.60347551342812	0.208398133748056	0.703937007874016	0	0
474	0.998410174880763	0.909090909090909	0.979907264296754	0.5234375	0.478806907378336	0.995098039215686	0.0916271721958926	0.981481481481482	0	0	0	0	0.602218700475436	0.0046801872074883	0.0015625	0	0	0.00619195046439629	0.293233082706767	0.975270479134467	0.998466257668712	0.00317460317460317	0	0.977238239757208	0.00312989045383412	0.0859375	0.173047473200613	0	0	0.996879875195008	0.998447204968944	0.910543130990415	0.60061919504644	0	0.998407643312102	0.00313971742543171	0	0	0	0.513343799058085	0.161240310077519	0.0109717868338558	0.998470948012232	0	0	0.70398773006135	0	0	0.998430141287284
475	0.967320261437909	0.934817170111288	0.988745980707395	0.507462686567164	0.505785123966942	0.969594594594595	0.0684039087947883	0.99016393442623	0	0.0253968253968254	0	0	0.575456053067993	0.0275526742301459	0.0307941653160454	0	0	0.0165562913907285	0.29153605015674	0.991762767710049	0.977198697068404	0.00495049504950495	0.00636942675159236	0.990275526742301	0.0033003300330033	0.0710743801652893	0.168284789644013	0	0.00840336134453781	0.978827361563518	0.972624798711755	0.935537190082645	0.597063621533442	0	0.973244147157191	0.00490196078431373	0	0.00164203612479475	0.0016366612111293	0.521172638436482	0.144012944983819	0.0449251247920133	0.972447325769854	0	0	0.733660130718954	0.0253565768621236	0	0.97682119205298
476	0.998336106489185	0.917057902973396	0.983818770226537	0.529886914378029	0.475649350649351	0.994957983193277	0.0815660685154976	0.982315112540193	0	0.00157728706624606	0	0	0.589700996677741	0.0032626427406199	0.00163934426229508	0	0	0.00654664484451719	0.309294871794872	0.978930307941653	0.998397435897436	0.00332778702163062	0	0.977707006369427	0.0032626427406199	0.0866013071895425	0.171749598715891	0	0	0.996747967479675	0.998389694041868	0.91219512195122	0.600323624595469	0	0.998310810810811	0.00328947368421053	0	0	0	0.509868421052632	0.14446227929374	0.011400651465798	0.998417721518987	0	0	0.711290322580645	0	0	0.998384491114701
477	0.972402597402597	0.892966360856269	0.944700460829493	0.486656200941915	0.501587301587302	0.970873786407767	0.115805946791862	0.948031496062992	0	0	0	0	0.633173843700159	0	0	0	0	0.0307219662058372	0.334862385321101	0.946117274167987	0.975077881619938	0.0301109350237718	0	0.947611710323575	0.0288	0.114285714285714	0.19629057187017	0	0.00163132137030995	0.974882260596546	0.968992248062015	0.878357030015798	0.563291139240506	0	0.966129032258065	0.0265210608424337	0	0.00614439324116743	0	0.475279106858054	0.134165366614665	0.00797448165869218	0.968602825745683	0	0	0.667697063369397	0.00610687022900763	0	0.968553459119497
478	0.078525641025641	0.104134762633997	0.102848101265823	0.238170347003155	0.621794871794872	0.0846905537459283	0.740858505564388	0.100470957613815	0.18944099378882	0.283333333333333	0.184	0	0.476038338658147	0.289763779527559	0.3792	0.14951768488746	0.0694668820678514	0.849378881987578	0.709035222052067	0.0996835443037975	0.0867507886435331	0.783783783783784	0.150306748466258	0.105426356589147	0.734177215189873	0.70429252782194	0.587692307692308	0.0876369327073552	0.282218597063622	0.0849056603773585	0.0789473684210526	0.107142857142857	0.11353032659409	0.17329093799682	0.0805687203791469	0.72972972972973	0.0337078651685393	0.33489827856025	0.183385579937304	0.580594679186229	0.545023696682464	0.381703470031546	0.0899390243902439	0.255384615384615	0.290220820189274	0.224111282843895	0.358578052550232	0	0.082018927444795
479	0.98116169544741	0.930091185410334	0.998452012383901	0.494556765163297	0.490595611285266	0.980645161290323	0.0638629283489097	0.996899224806202	0	0.0149925037481259	0	0	0.569858712715856	0.0230061349693252	0.0203125	0	0	0.0108695652173913	0.286356821589205	0.996899224806202	0.981337480559876	0	0	1	0	0.0613207547169811	0.149162861491629	0	0	0.987730061349693	0.98340874811463	0.931464174454829	0.580893682588598	0	0.987519500780031	0.0015625	0	0	0	0.519260400616333	0.140458015267176	0.029595015576324	0.986175115207373	0	0	0.731117824773414	0.0152671755725191	0	0.979907264296754
480	0.619124797406807	0.522691705790297	0.598726114649682	0.189935064935065	0.856443719412724	0.600660066006601	0.491987179487179	0.594339622641509	0	0	0	0	0.980230642504119	0	0	0	0	0.401929260450161	0.694573643410853	0.579454253611557	0.613418530351438	0.396468699839486	0	0.577044025157233	0.388272583201268	0.477049180327869	0.5609375	0	0.00164744645799012	0.617693522906793	0.60828025477707	0.529315960912052	0.227707006369427	0	0.605519480519481	0.386252045826514	0	0.0111642743221691	0	0.824675324675325	0.466129032258065	0.008	0.611821086261981	0	0.00478468899521531	0.31911532385466	0.00635930047694754	0	0.610032362459547
481	0	0	0	0	0	0	0	0	0.0204081632653061	0	0.00475435816164818	1	0	0	0	0.3472	0.321252059308072	0	0	0	0	0	0	0	0	0	0	0.281847133757962	0	0	0	0	0	0.0237341772151899	0	0	0.485530546623794	0	0	0	0	0	0	0.0201863354037267	0.00153609831029186	0	0	0.805280528052805	0
482	0	0	0	0	0	0	0	0	0.982919254658385	0.658536585365854	0.958532695374801	0.0248447204968944	0	0.553772070626003	0.570747217806041	0.652665589660743	0.704730831973899	0.0755905511811024	0	0	0	0.0691823899371069	0.894899536321484	0	0.350710900473934	0	0	0.714733542319749	0.57516339869281	0	0	0	0	0.97626582278481	0	0.101910828025478	0.560897435897436	0.612698412698413	0.968354430379747	0	0	0.542993630573248	0	0.89938080495356	0.877112135176651	0	0.585023400936037	0.225649350649351	0
483	0.998363338788871	0.914012738853503	0.983818770226537	0.521035598705502	0.468085106382979	0.996638655462185	0.0781499202551834	0.984152139461173	0	0.00156494522691706	0	0	0.586206896551724	0.00788643533123028	0.00486223662884927	0	0	0.00319488817891374	0.2921875	0.980861244019139	0.998394863563403	0.00160513643659711	0	0.977848101265823	0.00159235668789809	0.0848287112561175	0.176751592356688	0	0	0.998402555910543	0.998427672955975	0.914754098360656	0.604838709677419	0	0.998425196850394	0.00324675324675325	0	0	0	0.500821018062397	0.1568	0.017741935483871	0.998432601880878	0	0	0.7140549273021	0	0	0.998389694041868
484	0.416267942583732	0.328746177370031	0.402476780185758	0.400943396226415	0.653543307086614	0.396747967479675	0.67817896389325	0.401869158878505	0	0.0121396054628225	0.00473186119873817	0	0.809677419354839	0.0687022900763359	0.054773082942097	0	0	0.596244131455399	0.658015267175573	0.380877742946708	0.418604651162791	0.593457943925234	0	0.379573170731707	0.510140405616225	0.686614173228347	0.762839879154079	0	0.0612903225806452	0.403426791277259	0.41743119266055	0.332814930015552	0.236024844720497	0	0.408653846153846	0.5828125	0	0.0869565217391304	0	0.622047244094488	0.681114551083591	0.0540540540540541	0.414860681114551	0.0821917808219178	0.00928792569659443	0.309230769230769	0.0462962962962963	0	0.40746500777605
485	0	0	0	0	0.0408805031446541	0	0.0368098159509202	0	0.954954954954955	0.711509715994021	0.948916408668731	0	0.00471698113207547	0.55030487804878	0.617693522906793	0.6352	0.665071770334928	0.1359375	0.0385185185185185	0	0	0.1265625	0.928134556574923	0	0.379471228615863	0.0300632911392405	0.00611620795107034	0.695384615384615	0.566929133858268	0	0	0	0	0.959501557632399	0	0.102362204724409	0.517295597484277	0.605222734254992	0.970542635658915	0.0418604651162791	0	0.60093896713615	0	0.872894333843798	0.886363636363636	0	0.645705521472393	0.186009538950715	0
486	0	0.0078125	0	0.00317460317460317	0.113268608414239	0	0.117370892018779	0	0.863207547169811	0.815384615384615	0.859649122807018	0	0	0.65210608424337	0.72107765451664	0.527331189710611	0.582258064516129	0.207547169811321	0.119083969465649	0	0	0.187800963081862	0.857585139318885	0	0.437795275590551	0.105263157894737	0	0.613458528951487	0.666666666666667	0	0	0.00794912559618442	0.00635930047694754	0.87220447284345	0	0.162162162162162	0.436305732484076	0.68266253869969	0.888540031397174	0.127760252365931	0.00786163522012579	0.709470304975923	0	0.778125	0.9671875	0.00465116279069767	0.743034055727554	0.167752442996743	0
487	1	0.917541229385307	0.978658536585366	0.525984251968504	0.466458658346334	0.996779388083736	0.0838414634146342	0.9796875	0	0	0	0	0.588888888888889	0.00618238021638331	0.0062992125984252	0	0	0.00470957613814757	0.295454545454545	0.9796875	0.998456790123457	0.00157728706624606	0	0.978787878787879	0.00156494522691706	0.0854430379746835	0.178353658536585	0	0	0.996918335901387	0.998442367601246	0.912698412698413	0.592085235920852	0	0.9984375	0.0031104199066874	0	0	0	0.5	0.162790697674419	0.0141287284144427	1	0	0	0.710122699386503	0	0	0.998444790046656
488	0.977812995245642	0.933130699088146	0.996941896024465	0.499217527386541	0.489827856025039	0.979430379746835	0.0629800307219662	0.995447647951442	0	0.0164917541229385	0	0	0.568503937007874	0.0246153846153846	0.0293663060278207	0	0	0.0153139356814701	0.282127031019202	1	0.979938271604938	0.00153846153846154	0	0.998482549317147	0	0.0698757763975155	0.160660660660661	0	0.00157977883096367	0.984802431610942	0.981954887218045	0.931570762052877	0.589939024390244	0	0.980030721966206	0.00154798761609907	0	0.00154083204930663	0	0.514637904468413	0.147058823529412	0.0401234567901235	0.984871406959153	0	0	0.722560975609756	0.0227617602427921	0	0.979813664596273
489	0.788309636650869	0.876335877862595	0.811437403400309	0.363207547169811	0.555905511811024	0.809756097560976	0.130841121495327	0.813084112149533	0	0.209553158705701	0	0	0.382215288611544	0.170807453416149	0.207006369426752	0	0.00487012987012987	0.153013910355487	0.345921450151057	0.824534161490683	0.79375	0.130914826498423	0.0870917573872473	0.824615384615385	0.114599686028257	0.115569823434992	0.00309119010819165	0.0031055900621118	0.14170692431562	0.803076923076923	0.791987673343606	0.878164556962025	0.534775888717156	0.00474683544303797	0.810344827586207	0.0890625	0	0.0942812982998454	0.0188976377952756	0.589257503949447	0.089644513137558	0.234741784037559	0.800312012480499	0	0.106518282988871	0.662538699690402	0.189522342064715	0	0.804043545878694
490	0	0	0	0	0	0	0	0	0.027906976744186	0.00151745068285281	0.00946372239747634	0.992307692307692	0	0	0	0.352564102564103	0.355305466237942	0	0	0	0	0	0.00615384615384615	0	0	0	0	0.312210200927357	0	0	0	0	0	0.0311526479750779	0	0	0.493589743589744	0	0.00783699059561128	0	0	0	0	0.0263565891472868	0.0015552099533437	0	0	0.818910256410256	0
491	0	0.0861027190332326	0.0185758513931889	0.0868878357030016	0.145339652448657	0	0.205974842767296	0.015527950310559	0.693846153846154	0.976993865030675	0.690966719492868	0	0	0.797235023041475	0.878693623639191	0.375399361022364	0.457006369426752	0.258914728682171	0.126506024096386	0.0198473282442748	0	0.208655332302937	0.800307219662058	0.0184899845916795	0.298136645962733	0.1875	0.0932330827067669	0.490015360983103	0.78743961352657	0	0	0.0930599369085174	0.146153846153846	0.703349282296651	0	0.172955974842767	0.308661417322835	0.6796875	0.736176935229068	0.151234567901235	0.149922720247295	0.866666666666667	0	0.608628659476117	0.815668202764977	0.0928792569659443	0.880916030534351	0.0774193548387097	0
492	0.998405103668262	0.923312883435583	0.979813664596273	0.511041009463722	0.4768	1	0.0833333333333333	0.981366459627329	0	0.0015220700152207	0	0	0.592417061611374	0.00314465408805031	0.00465116279069767	0	0	0.00156985871271586	0.290273556231003	0.979750778816199	0.996899224806202	0	0	0.983180428134557	0	0.0828025477707006	0.169230769230769	0	0	1	1	0.911532385466035	0.6015625	0	0.998422712933754	0.00158227848101266	0	0	0	0.50314465408805	0.153726708074534	0.0142857142857143	1	0	0	0.693498452012384	0	0	0.996884735202492
493	0.956112852664577	0.877488514548239	0.937984496124031	0.477657935285054	0.507763975155279	0.956168831168831	0.128325508607199	0.944099378881988	0	0	0	0	0.641148325358852	0	0	0	0	0.0421875	0.327743902439024	0.936923076923077	0.967289719626168	0.0440944881889764	0	0.937595129375951	0.0421875	0.129541864139021	0.211656441717791	0	0.00161812297734628	0.963076923076923	0.958397534668721	0.86875	0.54874213836478	0	0.963375796178344	0.0379746835443038	0	0.00618238021638331	0	0.478740157480315	0.129829984544049	0.00618238021638331	0.954268292682927	0	0	0.642965204236006	0.0061633281972265	0	0.96
494	0	0	0	0.125391849529781	0.456556082148499	0	0.577287066246057	0	0.453004622496148	0.296583850931677	0.437802907915994	0.00924499229583975	0.372239747634069	0.172628304821151	0.201574803149606	0.420289855072464	0.285483870967742	0.68025078369906	0.463302752293578	0	0	0.657097288676236	0.340523882896764	0	0.940345368916798	0.558730158730159	0.469040247678019	0.317683881064163	0.205254515599343	0	0	0	0	0.437106918238994	0	0.659744408945687	0.268370607028754	0.25585023400936	0.41025641025641	0.428346456692913	0.428346456692913	0.196513470681458	0	0.53822629969419	0.513260530421217	0	0.201219512195122	0.189852700490998	0
495	0	0	0	0	0	0	0	0	0.0222929936305732	0	0.00651465798045603	1	0	0	0	0.321311475409836	0.307060755336617	0	0	0	0	0	0	0	0	0	0	0.270833333333333	0	0	0	0	0	0.0274636510500808	0	0	0.444625407166124	0	0	0	0	0	0	0.0220472440944882	0	0	0	0.8125	0
496	0	0.00911854103343465	0.00748502994011976	0	0.0106870229007634	0	0.00308166409861325	0.0060882800608828	0.724349157733537	0.497751124437781	0.718068535825545	0.255287009063444	0	0.356923076923077	0.414219474497682	0.768503937007874	0.931464174454829	0.0704441041347626	0.0014792899408284	0.00769230769230769	0	0.0341614906832298	0.693693693693694	0.00748502994011976	0.302936630602782	0.00155763239875389	0.00149700598802395	0.95738203957382	0.351351351351351	0	0	0.009375	0.00153374233128834	0.735703245749614	0	0.0261941448382126	0.756289308176101	0.340425531914894	0.700934579439252	0.00765696784073507	0.00303490136570561	0.378086419753086	0	0.666163141993958	0.613050075872534	0.0105263157894737	0.411411411411411	0.458937198067633	0
497	0	0	0	0.137715179968701	0.4736	0	0.589622641509434	0	0.43730407523511	0.328149300155521	0.432216905901116	0	0.374798061389338	0.176838810641628	0.228209191759113	0.409836065573771	0.2859450726979	0.698083067092652	0.478260869565217	0	0	0.656549520766773	0.364779874213836	0	0.955271565495208	0.57051282051282	0.47581903276131	0.321144674085851	0.210097719869707	0	0	0	0.00474683544303797	0.423076923076923	0	0.647154471544715	0.27479674796748	0.244479495268139	0.423137876386688	0.438311688311688	0.443037974683544	0.222042139384117	0	0.530254777070064	0.526148969889065	0	0.223622047244094	0.183606557377049	0
498	0	0.089171974522293	0.0206022187004754	0.317817014446228	0.152459016393443	0	0.400958466453674	0.0205696202531646	0.479430379746835	0.800933125972006	0.510500807754443	0	0.00986842105263158	0.921011058451817	0.906200317965024	0.16	0.306946688206785	0.405448717948718	0.2984375	0.022508038585209	0	0.408653846153846	0.593700787401575	0.0221870047543582	0.12379421221865	0.39672131147541	0.32120253164557	0.325806451612903	0.898333333333333	0	0	0.0919354838709677	0.361464968152866	0.484751203852327	0	0.377633711507293	0.172920065252855	0.883386581469649	0.536115569823435	0.140776699029126	0.366826156299841	0.911717495987159	0	0.407290015847861	0.611821086261981	0.277070063694268	0.908082408874802	0	0
499	0	0	0	0	0	0	0	0	0.0211382113821138	0	0.004739336492891	1	0	0	0	0.336617405582923	0.32279534109817	0	0	0	0	0	0	0	0	0	0	0.272141706924316	0	0	0	0	0	0.0210696920583468	0	0	0.453225806451613	0	0	0	0	0	0	0.0207336523125997	0.0016025641025641	0	0	0.805042016806723	0
500	0.99836867862969	0.9296875	0.982484076433121	0.526984126984127	0.452922077922078	1	0.071656050955414	0.984227129337539	0	0.00154559505409583	0	0	0.570739549839228	0.00802568218298555	0.00641025641025641	0	0	0	0.287692307692308	0.984202211690363	0.996870109546166	0	0	0.985849056603774	0	0.0686900958466454	0.1625	0	0	1	1	0.924590163934426	0.619808306709265	0	0.998387096774194	0.00161550888529887	0	0	0	0.5	0.157392686804452	0.0161550888529887	1	0	0	0.730829420970266	0	0	0.996779388083736
501	0	0	0	0	0	0	0	0	0.0230061349693252	0	0.00619195046439629	1	0	0	0	0.353407290015848	0.311605723370429	0	0	0	0	0	0	0	0	0	0	0.270516717325228	0	0	0	0	0	0.02660406885759	0	0	0.483516483516484	0	0	0	0	0	0	0.0229709035222052	0.00154798761609907	0	0	0.806138933764136	0
502	0.441823899371069	0.533536585365854	0.457231726283048	0.929022082018927	0.0501567398119122	0.452076677316294	0.441358024691358	0.470769230769231	0	0.202743902439024	0.0156985871271586	0	0.15615141955836	0.356143079315708	0.286604361370716	0	0	0.416282642089094	0.237313432835821	0.466049382716049	0.460122699386503	0.448818897637795	0.0627871362940276	0.474242424242424	0.165625	0.463452566096423	0.591463414634146	0	0.337060702875399	0.451070336391437	0.46583850931677	0.525902668759812	0.865237366003063	0	0.449297971918877	0.466666666666667	0	0.309230769230769	0.0031496062992126	0.0753846153846154	0.66412213740458	0.307332293291732	0.452453987730061	0.0745814307458143	0.00461538461538462	0.770290964777948	0.273700305810398	0	0.453416149068323
503	0.00328407224958949	0.0890625	0.026984126984127	0.0113452188006483	0.151612903225806	0.00844594594594595	0.124203821656051	0.0273311897106109	0.757575757575758	0.872611464968153	0.782113821138211	0	0	0.722402597402597	0.798412698412698	0.457654723127036	0.536423841059603	0.192307692307692	0.122448979591837	0.028892455858748	0.00480769230769231	0.12258064516129	0.88	0.0272	0.391025641025641	0.112377850162866	0.00792393026941363	0.581059390048154	0.687603305785124	0.00798722044728434	0.0064	0.0988654781199352	0.0744849445324881	0.786173633440514	0.00810372771474878	0.0955518945634267	0.402317880794702	0.607371794871795	0.798373983739837	0.158064516129032	0.0707395498392283	0.784219001610306	0.00788643533123028	0.690966719492868	0.8796875	0.0917721518987342	0.797788309636651	0.160472972972973	0.00801282051282051
504	0.996879875195008	0.918552036199095	0.984567901234568	0.516079632465544	0.48125	0.998392282958199	0.0851393188854489	0.986342943854325	0	0.00148588410104012	0	0	0.604327666151468	0.00302571860816944	0.00313971742543171	0	0	0.00307219662058372	0.3125	0.98159509202454	1	0.00153139356814701	0	0.982116244411326	0.00153609831029186	0.0894819466248038	0.178082191780822	0	0	1	1	0.913178294573643	0.599085365853659	0	1	0.00312989045383412	0	0	0	0.522137404580153	0.158461538461538	0.0123839009287926	0.998498498498498	0	0	0.711077844311377	0	0	1
505	0.977635782747604	0.93161094224924	1	0.510204081632653	0.486821705426357	0.975806451612903	0.0665634674922601	1	0	0.0211800302571861	0	0	0.563291139240506	0.0245022970903522	0.0271565495207668	0	0	0.0172684458398744	0.271493212669683	0.996899224806202	0.981337480559876	0.00318471337579618	0	1	0.00155763239875389	0.0643642072213501	0.158950617283951	0	0.0016025641025641	0.982919254658385	0.979876160990712	0.934169278996865	0.586854460093897	0	0.984326018808777	0.00157232704402516	0	0.00155763239875389	0	0.513178294573643	0.147286821705426	0.0389408099688473	0.98468606431853	0	0	0.72239263803681	0.0196969696969697	0	0.982758620689655
506	0.851674641148325	0.767228177641654	0.826356589147287	0.686305732484076	0.338095238095238	0.860426929392447	0.218500797448166	0.836477987421384	0	0.107858243451464	0.0128824476650564	0	0.451298701298701	0.135860979462875	0.113964686998395	0	0	0.11128526645768	0.206686930091185	0.834935897435897	0.839936608557845	0.11525974025974	0	0.828393135725429	0.0273311897106109	0.236842105263158	0.3234375	0	0.130932896890344	0.838557993730408	0.846875	0.762738853503185	0.753918495297806	0	0.842857142857143	0.15311004784689	0	0.114285714285714	0	0.369668246445498	0.308411214953271	0.1104	0.842105263157895	0	0	0.624213836477987	0.0970266040688576	0	0.850556438791733
507	0.904912836767036	0.858006042296072	0.919876733436055	0.581102362204724	0.415360501567398	0.906752411575563	0.127962085308057	0.919629057187017	0	0.0243531202435312	0.00157232704402516	0	0.498417721518987	0.0677966101694915	0.0618066561014263	0	0	0.088785046728972	0.372932330827068	0.916149068322981	0.904836193447738	0.0829346092503987	0	0.914110429447853	0.0186335403726708	0.149136577708006	0.236476043276662	0	0.0471544715447154	0.903576982892691	0.907692307692308	0.857142857142857	0.665116279069767	0	0.898412698412698	0.089622641509434	0	0.0570987654320988	0	0.438679245283019	0.228748068006182	0.0706436420722135	0.907407407407407	0	0	0.814241486068111	0.0549618320610687	0	0.904238618524333
508	0.962145110410095	0.875957120980092	0.941267387944359	0.477379095163807	0.507788161993769	0.96260162601626	0.128086419753086	0.944530046224962	0	0	0	0	0.648264984227129	0	0	0	0	0.0373250388802488	0.347957639939486	0.939873417721519	0.969325153374233	0.0362204724409449	0	0.942511346444781	0.0362776025236593	0.125396825396825	0.209230769230769	0	0	0.966101694915254	0.963470319634703	0.867507886435331	0.560629921259843	0	0.963722397476341	0.0362204724409449	0	0.00469483568075117	0	0.488262910798122	0.127329192546584	0.00622083981337481	0.959938366718028	0	0	0.666666666666667	0.00453857791225416	0	0.961360123647604
509	0	0.024390243902439	0.0214723926380368	0.425867507886435	0.517133956386293	0	0.880248833592535	0.0201863354037267	0.111111111111111	0.339393939393939	0.105015673981191	0	0.355242566510172	0.348765432098765	0.436817472698908	0.0950871632329636	0.0188976377952756	0.993740219092332	0.661218424962853	0.0230414746543779	0	0.931034482758621	0.0781010719754977	0.0212443095599393	0.692307692307692	0.860576923076923	0.730015082956259	0.0217054263565891	0.34860883797054	0	0	0.0267295597484277	0.298761609907121	0.1	0	0.883177570093458	0.0206349206349206	0.455950540958269	0.11214953271028	0.487654320987654	0.693251533742331	0.4546875	0	0.180981595092025	0.237654320987654	0.213089802130898	0.418461538461538	0	0
510	0.880503144654088	0.964992389649924	0.901386748844376	0.475	0.420062695924765	0.880837359098229	0.0263975155279503	0.902290076335878	0	0.0952380952380952	0	0	0.498427672955975	0.103235747303544	0.094488188976378	0	0.00479233226837061	0.0446841294298921	0.25811209439528	0.898305084745763	0.883076923076923	0.031201248049922	0.0690184049079755	0.909923664122137	0.0219435736677116	0.0418006430868167	0.151702786377709	0.00311526479750779	0.0739549839228296	0.88125	0.879154078549849	0.968503937007874	0.662519440124417	0.00474683544303797	0.893312101910828	0.0345368916797488	0	0.00610687022900763	0.0062402496099844	0.443234836702955	0.235747303543914	0.11353032659409	0.883614088820827	0	0	0.795419847328244	0.0851393188854489	0	0.89010989010989
511	0.974603174603175	0.93558282208589	1	0.504731861198738	0.500787401574803	0.97557003257329	0.0627943485086342	1	0	0.0216049382716049	0	0	0.563492063492063	0.0238473767885533	0.0286168521462639	0	0	0.0172413793103448	0.280245022970904	0.995260663507109	0.979719188767551	0.0031496062992126	0	0.998456790123457	0.0016025641025641	0.0692431561996779	0.156773211567732	0	0.00162074554294976	0.982758620689655	0.979813664596273	0.933962264150943	0.583850931677019	0	0.984276729559748	0.00318471337579618	0	0.0015527950310559	0	0.532385466034755	0.142635658914729	0.0393081761006289	0.983024691358025	0	0	0.728682170542636	0.0231481481481481	0	0.982731554160126
512	0	0.00750750750750751	0.00152439024390244	0.351145038167939	0.0850077279752705	0	0.389312977099237	0	0.557077625570776	0.662241887905605	0.582317073170732	0	0.0109204368174727	0.855623100303951	0.766412213740458	0.256692913385827	0.303459119496855	0.424196018376723	0.27827380952381	0	0	0.474962063732929	0.503782148260212	0	0.225416036308623	0.411674347158218	0.358118361153263	0.321100917431193	0.880503144654088	0	0	0.00783699059561128	0.336890243902439	0.552511415525114	0	0.535211267605634	0.207488299531981	0.960546282245827	0.604037267080745	0.0853658536585366	0.340909090909091	0.768996960486322	0	0.472754050073638	0.676737160120846	0.218236173393124	0.779122541603631	0	0
513	0.998430141287284	0.918552036199095	0.980243161094225	0.505327245053272	0.4828125	1	0.0791925465838509	0.98	0	0.00151515151515152	0	0	0.603100775193798	0.00455927051671732	0.00470957613814757	0	0	0.0015600624024961	0.313988095238095	0.983180428134557	0.996908809891808	0	0	0.981927710843373	0	0.0789889415481833	0.158054711246201	0	0	1	1	0.914556962025316	0.58887171561051	0	0.998432601880878	0.00157728706624606	0	0	0	0.517940717628705	0.151376146788991	0.0124610591900312	1	0	0	0.701807228915663	0	0	0.996899224806202
[truncated: 464 more columns]
