# Supplementary material for: Cuproptosis in ccRCC: key player in therapeutic and prognostic targets
Source: Front Oncol. 2023 Oct 27;13:1271864. doi: 10.3389/fonc.2023.1271864 (PMC10642186; doi:10.3389/fonc.2023.1271864)
Supplement: Supplementary file 1 [file DataSheet_1.zip › Step1/ConsensusCluster/ConsensusCluster.log.csv]

argument	value
title	ConsensusCluster
maxK	4
input matrix rows	13
input matrix columns	513
number of bootstraps	1000
item subsampling proportion	0.8
feature subsampling proportion	1
cluster algorithm	pam
inner linkage type	ward.D
final linkage type	ward.D
correlation method	euclidean
plot	pdf
seed	123456
