# Supplementary material for: Cuproptosis in ccRCC: key player in therapeutic and prognostic targets
Source: Front Oncol. 2023 Oct 27;13:1271864. doi: 10.3389/fonc.2023.1271864 (PMC10642186; doi:10.3389/fonc.2023.1271864)
Supplement: Supplementary file 1 [file DataSheet_1.zip › Step1/cuproptosis_genes.txt]

FDX1
LIPT1
LIAS
DLD
DBT
GCSH
DLST
DLAT
PDHA1
PDHB
SLC31A1
ATP7A
ATP7B
