# Supplementary material for: Cuproptosis in ccRCC: key player in therapeutic and prognostic targets
Source: Front Oncol. 2023 Oct 27;13:1271864. doi: 10.3389/fonc.2023.1271864 (PMC10642186; doi:10.3389/fonc.2023.1271864)
Supplement: Supplementary file 1 [file DataSheet_1.zip › Step1/gsealog.txt]

genes	logFC
CYP17A1	4.05894833055712
SOSTDC1	2.92787009155633
PMEL	2.76383165542968
SST	2.61672027973927
PAH	2.52996578727711
STAP1	2.44013807525087
MTATP8P2	2.4222255731747
SLC18A2	2.37139583777261
TOX3	2.25299115668892
INSYN2B	2.24541068751389
TMEM52B	2.23777169662492
FREM1	2.19814647693751
AC061961.1	2.17215653060175
AC027458.1	2.14170980939989
SLC6A19	2.12714196609541
STAC2	2.07446049836504
SLC22A24	2.05020636585562
AL592114.3	2.04761123746285
TMEM252	2.03624430462938
AL031123.1	2.02736875820392
SIM1	2.02696803149317
NPR3	1.98918773307215
LIX1	1.97998551218623
AVPR1B	1.96251104431575
AF064858.2	1.95907346980789
PRR15L	1.9333673491747
LINC02061	1.92931460979192
AC008991.1	1.91876446199444
PAIP2B	1.91140837191179
SLC10A2	1.87342214057353
WDR72	1.86872778446679
GABRB3	1.86396946068374
LINC01801	1.8630072752006
NCR3LG1	1.83353857160197
AP000439.2	1.83295349796569
FREM2	1.83135317477127
ZNF350-AS1	1.82506019727826
TIMP3	1.82365562975357
SOWAHB	1.81730550037412
AC124854.1	1.81728752914817
CRHBP	1.80960422651244
LRP2	1.80253154761699
CHRM3	1.80089560143553
PWAR5	1.79568362288031
ESRRG	1.77085618184224
CLDN19	1.77019000841226
TMEM174	1.7690915300767
ALDH6A1	1.75567846353332
ACAD11	1.74665367885034
OXCT1	1.74638391434094
ATP13A4	1.74092360949577
SEMA3D	1.74053663303742
AL161782.1	1.73986761486859
SLC27A2	1.73493442448515
FLRT3	1.73088301130254
AL033381.1	1.72904067116829
SLC5A8	1.7282606138162
MGAM	1.72711877112979
MEI4	1.72683027096279
CLIC5	1.72559874354799
LIN7A	1.71256678355342
ENAM	1.71189264501142
AC092611.2	1.70457761102079
PRLR	1.70341938311197
PCDHGB5	1.70019991246701
RNU6-62P	1.69599791573456
AC002401.1	1.69329961881099
OCLN	1.69178198545669
MYRIP	1.69096491858357
AC015845.2	1.68635883209272
AC018752.1	1.68508907130117
AC138089.1	1.67883333057658
IL17RD	1.67561479971828
FAM160A1	1.67329025329078
ERP27	1.67249410864739
AP000897.2	1.67218699883045
KIT	1.67189029465205
SPON1	1.67127261359422
PANK1	1.66685977513706
SNORD116-2	1.66279583169039
PRKG2	1.66277846805359
AL731577.2	1.65907769607596
FRAS1	1.65868054990133
AC023669.2	1.65755590793765
SFRP1	1.65670638885942
SLC16A12	1.6537546718891
CUBN	1.65311289635133
AC022398.1	1.65082331745284
GHR	1.64838905040114
AC016582.3	1.64829413481142
AC139769.1	1.64769735126308
MAP7	1.64635517475991
AC023669.1	1.64587313585786
SELENOP	1.64521258700038
CCDC85A	1.64500309227394
ZNF366	1.64284658354963
METTL24	1.63999677675313
VWFP1	1.63638820708058
TBC1D14	1.63293053741863
EPHA4	1.62924287309649
CTSK	1.62597232616199
AC084859.1	1.61784189059907
FOSB	1.61715060816307
KL	1.6161655395959
DKK1	1.61176876265315
CRTAC1	1.60889570622228
ANO5	1.60724460003817
TRPM3	1.60499899035421
AQP4	1.60405125861626
AF186192.2	1.60238936908284
AC104211.1	1.59961870600856
HAO2	1.59956600090552
PPARGC1A	1.59952425927006
ACE2	1.59839247851044
SNORD116-4	1.59610914895699
ENPP7P8	1.59497484644609
NIPAL1	1.59313745441852
A1CF	1.59029989986472
SLC6A18	1.59016836086088
AMOT	1.58930440626662
TRHDE	1.58485663167428
AC124312.5	1.58071737274108
HRH2	1.58066590065435
TCAF1P1	1.57304994948435
ILDR2	1.56910066756715
SLC22A13	1.56895101723897
SLC16A9	1.56533239210101
AC124312.4	1.55717567239934
L2HGDH	1.55645488934618
AL022345.3	1.55607445298052
ACADSB	1.55517807022362
VAT1L	1.54968672471256
MRC1	1.5472888637673
TAL2	1.54689651980437
AKAP2	1.54612102860512
VIL1	1.54105063028941
NHSL2	1.54074803242382
NR3C2	1.53930242169176
CD300LG	1.53880997810088
GBA3	1.53720933883194
ZNF770	1.5365132732087
AL672207.1	1.53558037970946
SRGAP2D	1.53188004003627
LRRC37A7P	1.53164858401254
ATP6V0D2	1.52959685172158
ABCA8	1.52787064196622
EGLN3-AS1	1.52783937481489
SLC3A1	1.52764854139342
PBX1	1.52756347422168
ADAMTSL1	1.5262805282573
CDKL2	1.51922783547504
SCD5	1.51910322112381
SLC5A1	1.51795685864367
KLHL11	1.51723309137765
LINC01507	1.51321449901717
CLSTN2	1.50803983582128
SYT9	1.50583877129546
C1orf210	1.50059998938493
RPS6KA6	1.49588679396401
HSPG2	1.4845871078247
CHST9	1.48131285225984
SORL1	1.48062689201144
SULT1C4	1.4803955631076
AC124312.2	1.48037057652803
AJAP1	1.47909641580465
APOLD1	1.47724957954521
FRMD3	1.47664265970266
MAPT	1.4755546880461
COL25A1	1.47551272760276
ATP5PBP5	1.47448648584357
DSG2	1.47328542254989
AC073415.1	1.47316691547005
FAT4	1.46830524197688
SUCNR1	1.46803008698513
HABP2	1.46357052866111
EVC	1.46242986639993
CYP51A1	1.46095883070676
ACER2	1.46047061718932
G6PC	1.46032922528587
SSTR1	1.46013990172066
ZBED6	1.45805092900592
LINC01060	1.45778922705638
RAPH1	1.45611417032296
C21orf62	1.45417969664181
PRUNE2	1.45290669585234
SOX6	1.45256379442649
STUM	1.44585297311724
PIGR	1.44577633244647
OR2T10	1.44470179647422
CDKL1	1.44116301395118
LIFR	1.44053065266638
NUS1P1	1.43994967460016
USP37	1.43753161431956
GNAQP1	1.4348401667354
KDR	1.43308876125877
RNU6-44P	1.43305576134269
MEIS3P2	1.43020448941783
PLCG2	1.42958988216254
B3GNT10	1.42925934342866
PLS1	1.42753954846339
MEIS3P1	1.42723636256276
PLCXD3	1.42685392478659
PRKAA2	1.42660389136292
RNA5SP470	1.42450919925872
MAB21L3	1.42314032165965
ADAMTS16	1.42180489637222
ZNF699	1.42011657913288
CLCN5	1.41692557376833
DPP4	1.41649604504954
PDZRN3	1.41526089212396
ACADM	1.41419110978683
AC005082.1	1.41374924281912
PTPRB	1.4129173782279
PDK4	1.41186685903824
CYP7B1	1.40910585762159
SHPRH	1.40891550488168
DDIT4L	1.40681524643974
ATP11A	1.404910962349
ALDH1L1	1.40363754963501
GPR143	1.40326634482586
ITGA6	1.40174108439789
NNT	1.39996613950278
ATP8A1	1.39927360245987
TEK	1.39881846027546
AC108449.2	1.39823494833019
AL022323.1	1.39780171156873
SYDE2	1.39747856817885
HAVCR1	1.39656157352392
HIST1H2AI	1.39601814896137
PCDHGB7	1.39530361620535
PROM1	1.3933879676476
PCK1	1.39316769205997
SNORD116-24	1.39198831163588
TNFRSF19	1.39048802884125
TFCP2L1	1.38961672564409
PLCL1	1.38817801172898
AC008555.1	1.38770778546573
AC083967.1	1.38624215759183
COL4A4	1.38560583276006
TMCC3	1.38364863271636
LINC02471	1.38353092107965
RCAN2	1.38334385346489
NBEAL1	1.38286307415207
NTRK2	1.38020627893987
AC034206.1	1.38011256826395
NEBL	1.37814451324622
AL353801.1	1.37778728704627
CA4	1.37735860064465
ANKRD33B	1.37623049830714
WDR31	1.37585701112521
AC099687.1	1.37547601125422
ENPP5	1.37519316956847
RNF43	1.3751062136355
EMX2OS	1.37440837078576
ALDH1L1-AS2	1.37154478980322
PLPP3	1.37079683372164
KCNN3	1.37072112226638
ASAP2	1.36912264012007
ANKRD18EP	1.36873690139256
THSD7A	1.36855884771138
ST8SIA6	1.36643266584375
CAVIN2	1.36642352820796
DNAJC6	1.36474697891453
UGT2A3	1.36390488337129
AC026462.3	1.36200362659423
GPHN	1.36195950014198
ANK3	1.36103008646261
ABRAXAS1	1.36056998791846
SLC16A7	1.36044057414177
MFAP3	1.35984965121306
C2orf40	1.35954005339074
ABCC4	1.35950343035189
DGKI	1.35831533592257
GAREM1	1.35747756644763
RAG1	1.35718287403176
KLHL32	1.35621628657358
PHYHIPL	1.35603289322621
RNF150	1.35416035086281
ANO4	1.35413747806488
PLEKHM3	1.3530516771478
PODXL	1.35195991580088
KIAA1147	1.35128252871425
MYO7B	1.35039863052659
CYB5D1	1.35034696554148
HLF	1.34999002967987
EHHADH	1.34861635238509
RBMS2P1	1.34852302532753
EIF4HP1	1.34819579449704
GTF2I	1.34809710091573
MPP5	1.34743539600739
EDNRB	1.34668159178614
AC007490.1	1.34643550462774
TRIM2	1.34570922649482
IQGAP2	1.34537783362988
SLC22A12	1.34411168346544
UBTFL6	1.3415261741563
AC010737.1	1.34056687281083
AC073346.1	1.34040569401
STK32B	1.34035902468553
AK4P1	1.34007520697829
ZNF189	1.33965575098782
SLC10A6	1.3382882101864
PTGER3	1.33771678378088
AMOTL1	1.33619657027243
TMED8	1.33562003352467
PABPC4L	1.33315273260526
AC020779.2	1.33262104587479
PAQR5	1.33170449642952
AFM	1.33155906871028
GPAT3	1.33080409838564
GULP1	1.32832466812872
HOOK1	1.32807470316109
FMN1	1.3279869883924
HECW2	1.32632422515027
STXBP1	1.32590929829997
TLL1	1.32589795148024
ATP7B	1.32570976903611
GPRASP2	1.32511050430688
LHFPL3-AS2	1.32354590400933
C12orf49	1.32206608098184
SNORD116-1	1.32173389117374
POMK	1.32170727158182
LINCMD1	1.3216342262585
STX17	1.32150204462627
DMGDH	1.32148884520489
TXNDC16	1.32087850443294
IRF6	1.320156351187
SEMA6D	1.3200442472408
AC104779.1	1.31825422737652
FMO1	1.31716107189721
AC004053.1	1.31614859918228
EPB41L5	1.31531415479287
RRAGD	1.31502535618474
CALCRL	1.31385267374287
ACAT1	1.31370534473957
AC068051.1	1.31246298611597
SNX30	1.31217959356583
NPY6R	1.31116212000954
AC092634.4	1.31097866690184
NCOA7	1.31058697997666
AC113608.1	1.30984779600724
TMTC1	1.30956480492279
TGFBR2	1.30915837542958
TMEM38B	1.30885109142586
FCN2	1.30877636421684
SPIRE1	1.30868209081673
PCDHGB2	1.30820871394876
NBEA	1.30750162909833
SLC47A1	1.30653925726596
KITLG	1.30610834490176
AL138826.1	1.30391323972769
AL772337.3	1.30376647225916
SCN4A	1.30304175895158
EGR3	1.3020476414612
DPEP1	1.3019543808845
HS6ST1P1	1.30132868952733
SLC34A1	1.30129523464868
TMEM245	1.30099292921464
AC018742.1	1.3007296773374
AC090286.1	1.30031439266824
MIR4767	1.29912312464259
AC138392.1	1.29786865139184
PDGFD	1.2974467232473
CD207	1.29694049260087
AL359915.1	1.29632725275206
ARSF	1.29619832291556
ALDH1A2	1.2960381245611
AC004112.1	1.29522302741917
MEGF9	1.29472492349858
AGMAT	1.29126698551885
AL135786.1	1.29000040804098
SCGN	1.28884396397814
RAB3IP	1.28857018155559
AKAP6	1.28851832472623
AL353621.1	1.28796424631082
LINC02027	1.2875869229547
ZNF106	1.28697084428559
SCAPER	1.2868365529571
ENPP4	1.28665815682756
PEG3	1.28556394080186
FAM198B	1.28495234818427
DENND4C	1.28401620789241
PCNX1	1.28352909721612
HSPA4L	1.28201321571496
AC015922.2	1.28194482339856
PKHD1	1.28186952479952
ZNF727	1.27948980404078
HMGCS2	1.27940367140465
TACR1	1.27920492918608
ZIK1	1.27843643228704
SCIN	1.2784276572127
ABHD2	1.27826131863889
TOM1L1	1.27783177209031
DIRAS2	1.27747444541607
SALL2	1.2774007368143
ATP6V1B1	1.27728264818897
TRIP11	1.27723228638002
AC003984.1	1.27623766710988
LRP6	1.27510369370727
AP000811.1	1.27428387614866
CRYBG3	1.27341643238204
ARHGAP5	1.27276829360315
FAR2P2	1.27251844887756
AL139147.1	1.27208568150651
CHM	1.27161113133514
SNORD116-27	1.27151037136627
AC011497.2	1.27083024971059
ZNF772	1.26942385642914
ARHGAP42	1.26935466020183
CCDC117	1.26713649026195
CRISPLD1	1.26688951377919
ACSS3	1.26563127707391
LGR4	1.26549389675652
ZDHHC15	1.26524767135746
LINC01132	1.26500006002137
WDR17	1.26338709903684
SOWAHC	1.26336346505915
PTPN3	1.26254680436235
TGFB2-AS1	1.2620455429975
EPB41L4A	1.26170515256131
CYP4A11	1.26147135390952
UTP14C	1.26124797290787
IQSEC3	1.26045508022528
ADCY1	1.26011586755738
AFF3	1.25949286252144
OGDHL	1.25901846468064
MARVELD2	1.25866242411057
RAB11FIP1	1.25861775655088
IL1RL1	1.25792205319648
PIEZO2	1.25642024513513
TMPPE	1.25575047358884
TSPYL1	1.25553619370139
AC234775.3	1.25492785280936
AGTR1	1.25490982049032
AOX1	1.25406187142592
ARNT2	1.25374365688362
PCCA	1.25359719432748
DYNC2H1	1.25331884597553
KCTD16	1.25310707942709
AC098484.1	1.25295528108061
USP34	1.25256035391005
EGF	1.2525284732675
WLS	1.25017336466972
GLYATL1	1.2491353808612
SLC22A2	1.2490368031494
RDX	1.24894086139009
PHOSPHO2	1.24862697137746
PCLO	1.24836573838398
NCKAP5	1.24753046911111
KIAA1549	1.24667383126289
ASXL3	1.24573357103514
NECTIN3	1.24458835358184
RNU7-84P	1.24437863954608
HSD3BP5	1.24377892324058
PLBD1-AS1	1.24364088591218
APOOL	1.24340963739855
AC145124.1	1.24298452742259
GALNT15	1.24275213252212
PATJ	1.24097339148212
SLC4A4	1.24029001410084
ITPR2	1.24013209076379
ALG11	1.23965231375571
UGT1A9	1.23944103432549
THSD7B	1.2384587035903
ABCG2	1.2383727086883
EMCN	1.23791504369234
CCNG1	1.2378757844535
TUBB4A	1.23657500543887
SLC16A12-AS1	1.23646100449995
PDE1C	1.23500113774699
LRBA	1.23479932055661
AL035458.1	1.23406190241971
DDC	1.23398429264872
AC121757.1	1.23375271816794
TSPAN10	1.23308492271043
AC021218.1	1.23258840103373
PRKD1	1.2320720373467
FNIP2	1.23190204317734
AC009053.3	1.23007808542557
DPH6-DT	1.22976702475976
ZFYVE9	1.22959789836582
TMEM171	1.22852810919079
OPHN1	1.22804248375204
ITGA2	1.22773616557142
AC114316.2	1.22731542076829
MYO9A	1.22720418471177
AC079848.1	1.22661648515303
TMEM246-AS1	1.22657196303609
UBE2QL1	1.22651863905895
C11orf54	1.22603030768104
AC104447.1	1.22531629020677
SEMA3G	1.22499083159351
CDS1	1.2238307260005
XYLB	1.22259400199376
ZNF697	1.22219665384465
SLCO4C1	1.22177294899625
RERG-AS1	1.22169981165722
SHISA9	1.22156940174563
PHC1P1	1.2213971608946
KLF10	1.2198219156646
FMO5	1.219433921589
PIK3C2A	1.21834190101566
PTPRG	1.21832082794144
SLC12A2	1.2182416137202
RAB11FIP2	1.21811432796425
AF111167.2	1.21778175275336
AC253536.3	1.21740443945241
ANO3	1.21619765466587
RNA5SP107	1.21614506310473
LRRC70	1.21602072269204
TEX15	1.21571564506465
AL445673.1	1.21533658308853
LRRC37A17P	1.21496291303176
AIF1L	1.21449754505075
DTWD2	1.2142730864562
EGR1	1.21398376834225
AVPR1A	1.21385721782716
WWC2	1.21360215692497
AFF4	1.21285320242131
AC021106.1	1.21274516585665
RAPGEF2	1.21245347005209
CDC14B	1.21181536776246
RCAN1	1.21155662716742
ASXL2	1.21133559678099
TMEM255A	1.21026079210204
TMED6	1.21004455434783
ARMH4	1.20957292653918
EIF4BP6	1.20893636174182
TMEM200A	1.2088017527018
PDZD2	1.20822712236286
ZNF704	1.20818045720883
OSBPL1A	1.20726901007333
GIPC2	1.20672426189354
PCDHGA9	1.20650697034701
CGN	1.20615883330149
CNOT1	1.20600115704063
BHMT	1.20599411207027
SLC13A1	1.20572310206977
NR1D2	1.20569114856921
THRB	1.20517640271859
GATM	1.2051407854291
LRRC19	1.20443632173325
MUT	1.20426638072998
SMG6	1.20396605162244
FGF7P3	1.20383135557951
IMPA2	1.20215398931296
ZC3H12C	1.20209423228956
SGSM1	1.20204583239367
APC	1.20047106485828
HEG1	1.20013367080211
LINC02294	1.20001748159286
GABRQ	1.19979716030455
TMEM246	1.19961869949779
IREB2	1.19950495260111
PTPN13	1.19906562833406
RASSF9	1.19897799231165
AC016705.2	1.19875590522605
PDZK1	1.19872944735378
AC093909.1	1.19869205014474
SUCLG2-AS1	1.19858997194762
PCDHGB1	1.19846951914925
HHAT	1.19785322931082
SH3BP5	1.19712232540271
HIPK2	1.19677102173407
CCDC158	1.19651668060971
TMEM72	1.19617072454624
AC015977.2	1.19611498040937
HOXA7	1.1959533004967
PCDHAC2	1.19583937805908
PLEKHA7	1.19562661910502
ADAMTSL3	1.195606858656
ASH1L	1.19547078753532
TACC1	1.19517294013724
COL11A1	1.19497175519532
SHE	1.19478432625385
SPTBN1	1.19436979637763
ARHGEF37	1.19432945043283
KCNJ3	1.19410734355326
AC007743.1	1.19401045116567
LIMCH1	1.19383521145687
SMCR8	1.19330674866178
CYFIP2	1.19321290143935
RBMS1P1	1.19296234933063
CDYL2	1.19289169438786
NRG1	1.19280767921788
PLCL2	1.19235493556196
AC007906.2	1.19149294884332
ZNF385B	1.19125744442767
AC115837.1	1.19125657789282
KSR1	1.1912459196937
PLPP4	1.19056971893786
OSBPL8	1.19004406398843
ERMP1	1.19002613182858
IGF1R	1.189975702728
MIR140	1.18982341746041
RTL6	1.18896828388859
SHROOM4	1.18894359248614
ZSWIM5	1.18889825611379
GLUD2	1.18873401236597
MFAP3L	1.1886722619466
PDE7B	1.18851265832991
OPCML	1.18850921089447
PTAR1	1.18828630061193
FGD5	1.18813630009575
ZBTB16	1.18793660365212
PRRC2B	1.18752716356527
CIPC	1.18750260575789
RNU6-531P	1.18732873090292
SLC25A30	1.18701782828739
RNU6-720P	1.18630733733841
SBF2	1.18548394835674
HMCN1	1.18426305362241
ASAH1	1.1840451779609
SLK	1.18397922856646
ACAA2	1.18389379251642
TLR4	1.18385522192518
VWA8	1.18371432867282
VPS13D	1.18310258340799
STEAP2	1.18250280480134
KIAA1109	1.18238344171586
IDH3A	1.18232347635203
FOXO3B	1.18222522182751
VPS13B	1.18191508000422
CMTM4	1.18108234408744
LRPPRC	1.18085082200179
ST6GALNAC3	1.18064983375762
NTN4	1.18059128472235
KLF9	1.18032340495819
TOGARAM1	1.18030449036172
ZBTB21	1.1802600845859
KIAA1324L	1.18022581301971
AC113191.1	1.17980151323284
FRK	1.17960914376238
REL	1.1796039564738
ADGRF5	1.17947522860103
WDFY3	1.17895794401737
SALL1	1.1789085955003
KRBA2	1.17883502481617
KLF11	1.17804673340824
PROC	1.17766610153216
SGMS2	1.17689166315608
PPP1R16B	1.17683701834621
SPOPL	1.17613271323209
TTC9	1.17610244225621
DHDH	1.17578518403031
SYNJ2BP	1.17576293022613
AC246817.1	1.17530954282705
SUGCT	1.1747285931474
MTM1	1.17372712831424
SLC39A8	1.17330985748198
PDZD8	1.17244014491966
CLIC4	1.17230555756825
GMFB	1.17216196495113
BCL2	1.17201870798632
UTRN	1.17198671723001
BSPRY	1.17193663316264
SLCO2A1	1.17176366891756
Z98751.2	1.17100139071731
LONRF3	1.17066634542091
AC092651.2	1.17026716283348
SERINC1	1.16992206257052
PCDH10	1.16989641128496
F2RL3	1.16961172076117
AL080248.1	1.16955519805426
LEPR	1.16947627440126
AC226118.1	1.16936172949446
AL136084.3	1.16899763750494
PFKFB2	1.16880595465969
SPAG9	1.1687601727675
DOCK9	1.16829944853408
AC021106.3	1.16757506300927
MORF4L1P1	1.16754297869384
GPC6	1.16659695488006
SUCLA2	1.16562776947466
YLPM1	1.16556132728239
LNX1	1.16553455880172
SLC9A3	1.16456205261923
AGL	1.16435489225781
MIR641	1.16400198133556
PRMT5	1.16376938125987
LINC00908	1.16375371362496
TNFSF18	1.16339131957944
PJA2	1.16326915493543
DSC2	1.1631485216741
RGS7BP	1.16268158653082
MID2	1.16205970506939
AL162171.1	1.1620158066058
ZRANB1	1.1610039906426
AC087286.2	1.16087822600829
AC021483.2	1.16082005546133
FOXN3	1.16077053307384
RNF152	1.16071075401784
LINC01789	1.16056257139717
BRMS1L	1.15958991144855
GRIK3	1.1587711898813
SEMA5A	1.15817347039123
ATP10D	1.15804915380461
SPATA18	1.15758679375228
CYP39A1	1.15732998250714
USP2	1.15721209420424
KLF4	1.15689378658362
CLCNKB	1.15686247235013
SLIT2	1.15643989040848
AL033381.2	1.15642815478439
LMBRD2	1.1563615883002
KIF21A	1.15625057212834
RAB19	1.15620910261648
MANEA	1.15580968866777
MTURN	1.15573729614849
AL356801.1	1.15566668974612
AC135584.1	1.1555253862226
ALDH1B1	1.15511648946845
MOB1B	1.15504072631508
PEG10	1.15499576373365
PTENP1	1.15469776735594
ITGA9	1.154318024237
MCC	1.15369381052425
AC009486.1	1.15351245149144
LUZP1	1.15320774772689
STARD8	1.15317440732676
CDC40	1.15315473764471
EIF3L	1.15279931216218
PURA	1.15216248606448
STAG1	1.15170333010865
TLN2	1.15169196085101
AL356273.3	1.15145238445865
SNX29	1.15070510387181
ANKS1A	1.15049196723587
TUB	1.15030143111237
APLNR	1.14994225990551
MPP7	1.14989514470689
ALDH5A1	1.14910788702669
GNL3L	1.14909801436672
MPDZ	1.14869055426857
DDAH1	1.14831259366686
SAMD5	1.14789850171387
PIK3CA	1.14789049825993
DMXL1	1.14765277880639
CD5L	1.14733356812354
SLC40A1	1.14720627974926
RN7SL738P	1.14698561620994
CCDC186	1.14658497160167
KLHL13	1.14651846856603
MAGI3	1.1463970042872
NMNAT2	1.14629610332687
LINC02310	1.14612472416875
AKAP11	1.14590553433308
NR4A1	1.14559059734338
HUNK	1.14507043016656
TMTC2	1.14485743566583
AMD1	1.14471178749638
ATP7A	1.14257655609412
CPEB4	1.14129380738138
ITPRID2	1.14116801506012
RAPGEF4	1.14114374550366
RELL1	1.14066160016048
ENTPD5	1.13987804910211
AC068858.1	1.13984136485531
GPD1L	1.13960293350787
CYP3A7	1.13959477933164
RGL1	1.13904205250666
B3GALNT1	1.13886472715937
ATP11C	1.13878462637243
SECISBP2L	1.13875965543598
JCAD	1.13857856254513
KIAA1958	1.13812168608769
TSTD2	1.13811162658464
ZNF677	1.13781463783981
F8	1.13754840365252
ABCB1	1.13749501210001
RC3H2	1.13738069895819
CERS6	1.1370146905994
GTF3C4	1.1367912917007
AC124312.3	1.13670995520081
ZNF649	1.13663644209353
AL589745.1	1.13628062334999
AC120114.1	1.13601720470328
EDA	1.13580690105822
ACSL1	1.13577788093886
SRP9P1	1.13575232382259
NTN1	1.13510589998005
RLN2	1.13465084525654
MTMR12	1.13452406872165
C1QL3	1.13428590125507
RIMKLA	1.13419975649869
BBX	1.13401203454614
MIR4664	1.1337971806625
MMGT1	1.13376307757897
SESTD1	1.13367808678772
NR4A3	1.13359089698246
HBP1	1.13357992195466
NOMO3	1.13356232928863
VWF	1.13347177984048
PDE2A	1.13315017298917
RNF169	1.13299334255925
LRRC37A16P	1.13293702002032
CD302	1.13259311853085
SFXN2	1.13254738999618
KCNJ15	1.13243549354989
RAP2C-AS1	1.13223182827433
CDKL5	1.1321883910041
NPNT	1.13207691900597
AK7	1.13191931385923
AL589880.1	1.1318885154929
MKLN1	1.13145305665718
KIAA1671	1.13083030294953
AL163636.2	1.13061087632076
HIST1H4PS1	1.13047080228566
PTPRK	1.13045059606668
ARHGEF12	1.13024282819036
TGFBR3	1.12928894113541
ANK2	1.12914377798058
UBE2D3P1	1.12865420002687
CYS1	1.12855977141562
AC012513.3	1.12845714259774
COL21A1	1.12803569408889
AC109583.2	1.1277911646902
PCYOX1	1.1275077593877
CHAMP1	1.12707199915093
FGF12	1.12700935003432
LINC01886	1.12664607436698
ZNF221	1.12570934796397
EMP1	1.12476788770688
STEAP1	1.12476174726908
LNX2	1.12417814035455
TMOD2	1.12414883099636
ERCC6L2	1.12384052230578
ATXN1L	1.12341161474485
MIB1	1.12297644077481
U91328.1	1.12275920192953
AGXT2	1.12187047058918
APPL1	1.12172375242751
HERC1	1.12092990326389
ZBTB6	1.12070632959138
RALGAPA1	1.12059356354246
RASGRF2	1.12038497827852
PHACTR2	1.12033517772625
UBR1	1.12031800468042
NEDD9	1.11989747646971
EYA4	1.11955797326729
ZXDA	1.11940231951854
PPFIBP1	1.11933603480653
NPAT	1.11933240568282
ATP6V1A	1.11933058473131
MBP	1.1192893016272
PKLR	1.11928667837154
DSEL	1.11926227134705
SCN9A	1.1190691760891
C7	1.11902832187237
USF3	1.1180699051387
NBPF3	1.11775331369767
ST13P6	1.11759674125095
RPS6KA2	1.11740909309281
DIP2C	1.11714355975765
SLC30A9	1.11707268733471
CCND1	1.11697636605653
TBC1D4	1.11648884411894
LYSMD3	1.11644122443931
AKAP3	1.11632456007394
SHROOM3	1.11592998210229
TPPP	1.11465797055998
MIR5581	1.11461306374769
PLCB1	1.1142290641695
NAA30	1.1141085631954
CRY2	1.11406546256292
LDHD	1.11405231000268
MOB3B	1.11225646800672
LRRK2	1.11215918805719
LANCL1	1.11151776279139
SGPP2	1.11145951250627
BEND3P3	1.1108302645936
DDX60	1.11053933448655
HMGCS1	1.11044069909426
EXPH5	1.11043365526327
HAGLR	1.10903874017366
BTBD8	1.10830846414069
PTN	1.10814424179056
ATE1	1.10813638272741
SLC25A48	1.10780919672607
ROR1	1.10780187486632
AL035413.2	1.10773156912729
GGACT	1.10762685788141
MYLK4	1.10740019118544
RNF38	1.10664186601262
RGP1	1.10655791177697
SMC2	1.1063553212677
MID1IP1-AS1	1.10593438048866
ALDH3A2	1.10581925578353
Z68871.1	1.10497558068418
ANK1	1.1048325650415
TNFAIP6	1.1047124315706
NCOA4	1.10450294608906
PTGFR	1.10425261778585
SOCS7	1.10373923555882
KIDINS220	1.10370992405973
MYO6	1.103590410322
VEZF1	1.10341162730884
NUDT12	1.1031901096209
GAB1	1.10295576017664
CCDC160	1.10294661990812
DMRTA1	1.10285854595248
MACC1	1.10267624132691
SLC12A6	1.10199703858241
BMPR2	1.10198831638009
ACO2	1.10187934866931
AL008707.1	1.10165844153632
FBXO11	1.10127262058794
IGF2R	1.10091622364366
AC097639.1	1.10087422317585
MYCBP2	1.10075675240772
AC012065.2	1.10063091536808
GPR155	1.10053269623661
KIAA0825	1.09976689294514
LAMA1	1.0996615284819
FLT1	1.09957582273011
TFEC	1.09950356035627
EIF3A	1.09942706056465
USP53	1.09940666534936
GCC2	1.09927864050624
CLTRN	1.0989824124309
ZYG11B	1.09867307672992
CRIM1	1.09842060668899
SATB2	1.09812226660369
MYL3	1.09810969167781
FECH	1.09805812280032
CPA3	1.09786164636317
GNPNAT1	1.09780904823633
SETBP1	1.09780004521106
SLC14A1	1.09766495574985
SPTY2D1	1.09705415876358
AP001542.3	1.09696652526309
TRPC7-AS1	1.09667056642205
PIGCP1	1.09663948623856
ARHGAP31	1.09660469474472
F5	1.09654694246393
SH2D4A	1.09551566473609
AC011468.4	1.09517050583423
ZNF844	1.09503442315846
ATRX	1.09489402085907
RCBTB1	1.09483441851534
PGR	1.09433807254691
TATDN2P2	1.09404903724398
AKAP9	1.09402645964325
GAS6-DT	1.09385585051192
MIR421	1.09364140980761
ST13P5	1.0933583382
CNNM1	1.0931406591029
PER3	1.09312217875001
THTPA	1.09267541859018
SDE2	1.09255060024276
SLC25A24	1.09242913793285
MTSS1	1.0923055235312
PRDM16	1.09222722365473
KIF13B	1.09191445906152
FAM160A1-DT	1.0917002338557
THBS1	1.09166818592185
GNE	1.09147709144524
PCDHGC3	1.09134259278094
AFG3L2	1.09121114710019
ARHGAP24	1.09090604752918
TLR3	1.09071577024315
CEP68	1.09051334529861
STAG2	1.09017778437443
FMO2	1.09013375758348
CUL5	1.08961800653698
PTCH1	1.08954014455785
FANCC	1.08939080730225
AC123912.4	1.08926966494929
CBLN1	1.08919620918964
COBLL1	1.0891682057324
SMG8	1.08872061819666
TMEM184C	1.08866534013528
MFHAS1	1.08831840329923
MIGA1	1.08822370990791
SEC24C	1.08797593231436
RASEF	1.08794959946832
SAMD15	1.08772336846707
FCER1A	1.08704666597804
TM7SF3	1.08683511349612
WWP1	1.08680228292876
EXOC5	1.08670544180455
ZNF669	1.08611318132983
NFAT5	1.08601290704051
MRPS31P4	1.085945250815
HOXD1	1.08587382553242
BHLHB9	1.08569076615167
NECAB1	1.08549863249749
ZNF711	1.08532567576826
ZNF367	1.08531596522484
ZNF737	1.08515351255501
AC012618.3	1.08460020714812
ST8SIA4	1.08458969620003
EFNB2	1.08438355773699
NRIP1	1.08369449916396
PRRG1	1.08342879199164
C4orf19	1.0829219537511
SRGAP2B	1.082914465793
FNBP1L	1.08267484456794
CD24P4	1.08251391825784
COBL	1.08240544417039
ERLIN2	1.08230857793899
EGOT	1.08199614983694
PPM1A	1.08150702629753
TTC3P1	1.08146755358686
MED1	1.0814466624233
PRKCE	1.08141806897774
STRN	1.08104087681859
NBPF1	1.08100023939631
FKTN	1.08068794795073
FAM3C2	1.08063226062318
CHD9	1.08024790150533
CLCN4	1.08014569871914
XPO4	1.08013119220929
ZNF470	1.07985912517891
FCHO2	1.07984954344195
SLC25A25	1.07967870664125
FAM84B	1.07943691382581
FZD5	1.07889738395009
AP003392.4	1.07849153311945
RNF180	1.07818609613921
SPTLC2	1.07817719592681
C17orf113	1.07804178300936
EBF3	1.07782154742813
ADD3	1.07751587367679
CCDC121	1.07750715890214
GALC	1.07706734824887
GLCE	1.07705928373652
ETS1	1.07691237005797
KIF26A	1.07683417837832
TMEM170B	1.07679573522188
ZNF229	1.07678016326832
MED13	1.07677709067658
PNRC2P1	1.0766862875441
KTN1	1.07654823282068
AL132800.1	1.07641451906101
USP46	1.07619352747949
ROCK1	1.0761849494061
AKT3	1.07539866139068
PANK3	1.07516786821743
MAML2	1.07510950242502
AC007637.1	1.07506346966316
NAP1L2	1.07493914811711
DBT	1.07487244330633
AL606489.1	1.0744529520274
SLC30A1	1.0744345208758
TMEM150C	1.07434816087504
IPPK	1.07429656038498
SCML2P2	1.07405621290932
AC113404.3	1.07388090350419
PTP4A2P2	1.07387538778937
VGLL4	1.07376353172532
AP003716.1	1.07334493206707
RCHY1	1.07320331084683
TNXB	1.07246001338059
NDUFS1	1.07219456598592
OTUD7A	1.07205490916859
DSP	1.07204401815558
FBXW11	1.07186790035879
ARHGAP28	1.0716923293991
POF1B	1.07154230445375
RNU6-46P	1.07137835640872
TSPAN11	1.07106644464005
EPAS1	1.07098927772796
B3GALNT2	1.07096351346846
WDFY3-AS2	1.07085084691129
FAM171A1	1.0708406372848
PLEKHG1	1.07082442593419
HDHD2	1.07059864195304
CDC42BPB	1.07049094928401
SOS2	1.07005818301441
TTC33	1.06976006444671
AS3MT	1.06975601761649
RANBP2	1.06964291266566
DACH1	1.06870963338829
TEAD1	1.06823114764779
CHIC1	1.06727015354266
HECTD1	1.0672350878196
SLC2A2	1.06692939973842
SLC2A13	1.06621326455429
NAT8B	1.06593497552177
SLC1A1	1.06591026114095
KBTBD4	1.06582424717562
SUSD1	1.06553765555683
CAB39L	1.06486772940243
AC007382.1	1.06478356021417
MINDY2	1.06448531226244
ZNF354C	1.06436791780846
CDC42BPA	1.06412263413347
MAN1A2	1.06407363074415
CAT	1.06390290907505
QSER1	1.06374989949735
G3BP2	1.06356461880249
AR	1.06351694245736
BCKDHB	1.06345562895048
ATP2B2	1.06330703000379
TJP2	1.06313144279379
UBR3	1.06299586496312
EHBP1	1.06266227113159
ANGPT1	1.06249210414275
KDM6A	1.0624229028325
AC099677.1	1.06239514080604
CCDC178	1.06233451045047
SAMD12	1.06233242219624
SLC15A2	1.06231608649083
TRIM23	1.0621802432932
HTR7	1.06217228075205
UBE4A	1.06184891600237
FBXO21	1.05994200163231
CD93	1.05994117215142
PTPRD	1.05967133267191
LZIC	1.059596342675
LRIG3	1.05868874881743
ADCY9	1.05843984364349
DHFRP1	1.05822503462786
USO1	1.05810628123176
ZNF329	1.05803080654616
ZNF322	1.05801855912372
CTNNB1	1.05787267974544
PINK1	1.05689089222846
JMJD1C	1.0565636850492
CACHD1	1.0561984719047
LHFPL3	1.05569228404273
PTPRR	1.05550194765446
LINC02175	1.05533073872145
TRIM44	1.0551892291495
KIF1B	1.05506277626227
C5AR2	1.05501384593737
RIN2	1.05498951157124
FAN1	1.05492904006564
BCL2L2	1.05489106373031
TSPYL4	1.05456723057612
RMND5A	1.0544582433647
GFOD1	1.05443266009573
FNDC3A	1.05434939591873
S1PR1	1.05396468941221
USP8	1.05373323153276
AC104596.1	1.05370306042206
DNASE1L3	1.05368725686953
MBOAT2	1.05366982271462
NUBPL	1.0536476320618
DENND5B	1.05279159789071
BZW1P2	1.05267887684683
KLF12	1.05264517966645
ASRGL1	1.05253631330527
EIF4EBP2	1.05249689706782
EEF1A1P4	1.0523946300656
ZNF670	1.05236095265993
NBR1	1.0523249969144
LONRF2	1.05198166893
ARID4A	1.05191416960319
ARFGEF2	1.05156427929092
PPP1R15B	1.051458878601
SH3BP4	1.05120973703967
ERC1	1.05087856277932
MTF1	1.05058469841135
DYNC1LI2	1.0500043876764
RECQL	1.04989693653299
YES1	1.04977710409454
BDNF	1.04972261968804
FBXL4	1.04939731091008
CDH13	1.04902201302723
ENPEP	1.04895073673933
GDA	1.04886467745391
ZNF252P	1.04856271180585
GPRIN3	1.04842661288845
TRAPPC8	1.04811394155529
FAM171B	1.048090042198
RAVER2	1.04801561918884
ZNF614	1.04795020462029
FAM110C	1.0479437570229
ERCC4	1.04783040545367
IPO11	1.04780093804622
RASSF8	1.04774841925382
SWAP70	1.04754166942003
IBA57	1.04720281669777
CHL1	1.04705799013067
MERTK	1.04691345494085
FGL2	1.0465981157892
SPX	1.04634469381
SWT1	1.04619829443683
TCF4	1.04618416490214
FAXDC2	1.04597959025529
SETD7	1.04597577100947
CDK19	1.04582731879765
ZNF426	1.0456469289295
AC092070.2	1.0454309826336
B4GALNT1	1.04530506672978
SH3BGRL2	1.04529027474985
EEF1A1P8	1.04526887364534
THBS4	1.04466594235431
CMBL	1.04444167990961
SLC31A1	1.04439894549051
DLAT	1.04438132724178
CXXC4	1.04416012682797
TRIL	1.04386704859719
ARHGEF28	1.04382619048303
AL590428.1	1.04381976780105
APPBP2	1.04379807554811
LINC01058	1.04378451681003
HUWE1	1.04308450954345
ZNF132	1.04302484101458
AL391001.1	1.04277033881706
ZNF81	1.04271896805247
MIR374B	1.04268160054207
AP001189.3	1.04226232721383
CLMN	1.0420951975863
GOLGA4	1.04198270918872
GSTCD	1.04182233810107
NAPEPLD	1.04167558104461
TNS1	1.04167460803473
TCEA1P2	1.04159809228067
TRAF6	1.04158962969527
CDC73	1.04156925195662
RAP1GAP	1.04145475885422
EPHB1	1.04142252475477
CNGA1	1.04086830967085
ABAT	1.04075072195757
BTBD7	1.04050619202627
IQUB	1.04047815207361
SLC7A8	1.04040946599086
ADH6	1.04023745029393
MAEL	1.04019528271093
KIAA0232	1.04011084919105
DDX3X	1.04003742175386
ZNF112	1.03944767899498
MACF1	1.03943361356248
NF1	1.03934286242169
CD2AP	1.03927819347015
RNF20	1.0392539225516
LINC00674	1.03898434241821
ELOVL7	1.03896300330832
FITM2	1.03886585253993
ZNF45	1.03850209940765
TMED10P2	1.03836497516
SLC35F5	1.03826055880133
SGCB	1.03825921250952
USP38	1.03819693692841
TGFB2	1.03811292329069
SHISA2	1.03800689688958
FGF7P8	1.03798298809204
ZNF658	1.0377893225871
BPTF	1.03768362098302
RARB	1.03731162872428
SLC44A4	1.03706350640593
MGAT4A	1.03690049010629
ENDOD1	1.03666709233193
MB21D2	1.03647714911881
AP000640.1	1.03630860068087
SNX13	1.03582908249199
EPM2A	1.0358185408242
UNC119B	1.03508793626036
DDX21	1.03503985763344
ZBTB10	1.03488365027111
EIF4B	1.0347964930776
KLHL9	1.03464354862187
PCDHB8	1.03447027608595
ZBED9	1.03420238661195
ZDHHC2	1.03406757778608
EPG5	1.03401747171465
ACBD5	1.03388142919236
DOK6	1.0336374072717
ZC3H13	1.0336281205489
SPTLC1	1.0330225832748
USP9X	1.03292936197629
KLHL15	1.03290444104473
AC007998.5	1.03286405529985
EML1	1.03274612661459
KIF13A	1.03264428947407
RAD50	1.03243156791283
ARID5B	1.0316281769278
RECK	1.03112715347081
F2RL1	1.03103985571041
USP32	1.03090558551037
AL162231.2	1.03068702320234
ALMS1P1	1.03066877664609
NUP160	1.03056035255337
SLC22A11	1.0305458348142
LMO7	1.03043242507957
AC073115.2	1.03040526012232
EXOC8	1.03014251650268
TSHZ1	1.03009119042182
IPP	1.029872971382
AC012085.1	1.02909666052088
PGM5P4	1.02907422804287
AC026992.2	1.02899096335119
TNN	1.02858091929284
CTDSPL	1.02826303444748
SC5D	1.0282529828544
EGFR	1.02812190349659
GULOP	1.028099012595
LINC01843	1.02798470823882
PGAP1	1.02797935266382
C8orf88	1.0278611744797
AC061999.1	1.02773793548805
GRB10	1.02749780153772
AC098614.1	1.02742547144715
F13A1	1.02727570517717
EIF4BP7	1.02719725861348
TSPAN12	1.0271079573232
EPS8	1.02709130657016
RORA	1.0267590964333
SEPT7-AS1	1.02673865228269
G2E3	1.02620726860671
RNF141	1.0260982915337
MBLAC2	1.02577935687566
ANKFY1	1.02544097945354
TBL1X	1.02543785315636
KBTBD7	1.0253376316596
GPRC5B	1.02484240759602
AF186192.1	1.02478226923636
LINC00472	1.0247751021968
IGSF3	1.02475805189273
DIXDC1	1.02467477056765
MTMR6	1.02448021045415
BIRC6	1.02431739251564
C6orf223	1.02383399685212
BEX1	1.02377620128661
FBXL5	1.02362036383299
FERMT1	1.02339887875908
CASTOR2	1.02336830697659
TRPM7	1.02287748195294
ARHGAP32	1.0227147775537
COL4A3BP	1.02267351699255
MAP3K9	1.02265769629655
TSPAN7	1.02240785751575
RASSF10	1.02226205064264
CLOCK	1.02211846751555
MICAL3	1.02162993971555
ZNF304	1.02156922706242
TMEM135	1.02136938859453
CKMT2	1.0210121587349
MEF2A	1.02069224267548
TMX1	1.02057134724475
ZNF583	1.02053951272759
CENPBD1	1.02051136269856
LINC01521	1.0205010833622
CLTC	1.02030699148585
LINC02535	1.01967149228269
DLD	1.01962848250134
HERC3	1.01931916251272
FBXO34	1.01916511543907
AP001528.2	1.01887057892924
PRKDC	1.01870485355601
PDSS2	1.01842080438523
BICRAL	1.01837039493978
LINC01135	1.01825399441634
KDM1B	1.01778712648671
ZNF510	1.01762500638109
SH3D19	1.01759661361608
TRUB1	1.01751705754637
DYSF	1.01750591198101
AP004608.1	1.01689604434313
FRMD6	1.0164629091825
RFLNB	1.01619433199256
DOCK1	1.01612204629867
SYNE2	1.01584829544326
CABLES1	1.01561139812514
C6orf120	1.0155605174121
KLHL5	1.0154942239297
PIK3R3	1.01544426765739
EIF5	1.01530598606087
MASP1	1.01500888671257
TBC1D19	1.0149880621387
TMEM178B	1.01489943499595
HINT3	1.0147112147024
FBXL3	1.01450856594063
ZNF549	1.01423523845342
PLXNA2	1.01422601048811
MYO5B	1.01414281193119
ZSCAN20	1.01407086443534
ZNF619	1.01387449317192
TGOLN2	1.01384892160522
GCLC	1.01379668854551
AMDHD1	1.01377366293224
NUP153	1.01372427437025
FGF1	1.0133595948045
ALG10	1.01329753568426
PARD3B	1.0131130154197
SETX	1.01308900395988
UGT8	1.01283841138321
CHDH	1.01251594911103
NBPF2P	1.01229512356869
AC233976.1	1.01197334633555
RAMP2-AS1	1.01165763801334
GPD2	1.01130574372902
TEF	1.01129938126994
SLC16A4	1.01106307652568
ATRN	1.01092696012308
HOXA6	1.01036104348528
AC254633.1	1.0099322100022
NIN	1.0096567693943
VPS4B	1.00947897171732
MYORG	1.00939473250308
CDH1	1.00934625560084
CYSLTR1	1.0088653148759
TTC37	1.00886307057758
PCDH17	1.00874020531675
FAM172A	1.00872308079612
AC073569.2	1.00850441544399
HIBCH	1.00850157222054
NEK1	1.00849082280248
IPO7	1.0084156154554
AC087762.1	1.00837354704446
TROVE2	1.00801032931436
FER	1.00765273667268
FZD4	1.00754257020629
RSF1	1.00753116576968
C16orf89	1.00746551634209
KIF16B	1.0073824929205
NUMB	1.00728485480589
MYH10	1.00713509382677
TNFRSF10D	1.00709353309745
TRIM6	1.00657797945254
ZNF551	1.00647602105795
ZNF148	1.00595767835524
SMARCA1	1.00584305621413
MAML3	1.00575507939933
IMPACT	1.00573706515354
TAOK1	1.00567060374688
ZNF134	1.00555132474604
TNFSF13	1.00552261077981
CYYR1	1.0054373927302
DOCK4	1.00526583686381
GCNT4	1.00518614044615
REST	1.0050289062726
CPNE3	1.00500120027847
AGPAT5	1.0049884245522
AGPS	1.00477334849413
MRTFB	1.00475898258548
PPM1H	1.00470273382498
FARP1	1.00467126277931
PHF3	1.00454904162118
MED13L	1.00452705037776
MBNL3	1.00405876592854
FUT10	1.00404764959318
ZNF826P	1.00403740453794
MAGI1	1.00398440568631
SMAD5	1.00391106485851
LARS2	1.00381883990984
RNMT	1.00378719689266
GAS1	1.00365254813995
ICE1	1.00299445362546
DNAL1	1.0029298873262
SEC14L1	1.00284482846286
EIF3C	1.00267774274809
PLEKHF2	1.00248795340646
CIT	1.00245518349623
NUDT21	1.0023893659813
CPT2	1.00197936300483
RNF19B	1.00191642133826
CTR9	1.00175401882385
AL356157.2	1.00169151862427
ANKRD17	1.00157535872856
ZHX1	1.00128623754967
SYNJ1	1.00128507247904
SASH1	1.00126181570624
TUFT1	1.00119259203144
RBL2	1.0011823554582
ARHGAP20	1.00104007607467
NCOA2	1.00077748561918
HEATR5A	1.00071707704321
ADNP2	1.00063013065802
YWHAZP5	1.00055110743096
CSRNP3	1.0003006392644
GIMAP6	1.00026004434646
ABHD17B	1.00021165174442
ARL5A	1.00017112068471
CLASP2	1.00009444676421
AC078819.1	1.00009272414964
NCKAP1	0.999950444679044
ARHGAP18	0.999836743727541
LINC00571	0.999704032070253
ZNF407	0.999680115208056
WDR7	0.999604611496916
ADCY5	0.999061266929314
ZNF24	0.99900362692645
GUSBP5	0.998893398301342
AC073636.1	0.998887085481445
KLHDC2	0.998853778111277
SORBS2	0.998534079259404
ZNF37CP	0.998521991251222
RNU7-71P	0.998435987904861
CPT1A	0.998358439157851
ZMYND11	0.998259676505932
DLC1	0.998180539928961
ATP9A	0.998142206823835
LAMA2	0.998127688310742
LINC01510	0.99777937119151
AMIGO1	0.997704487746438
MAPK1	0.997670642013836
VIPR1	0.99761617507747
ZEB1	0.997498322777001
SPTLC3	0.997272391793531
LIMA1	0.997210479715672
TINAG	0.996845488046056
TRMT1L	0.996817343847094
FAM168B	0.996783085895854
ADAMTS9-AS2	0.996608695403193
TMEM232	0.996477617002592
AKAP12	0.996438546807619
CHURC1	0.996370041886024
TOMM20	0.995994232203185
MCFD2	0.995699483427613
VPS13C	0.995497695242593
DGKE	0.995410295528086
CDH4	0.995376360104313
PTPN21	0.995326023390007
PELI2	0.995279138865095
NAF1	0.995173371634384
RBMS3-AS3	0.995064024011152
ZBTB41	0.995040939853099
YWHAZP2	0.994530090070191
ZFP91	0.994527086710019
DCHS1	0.994468156787241
KLF7	0.994298132066711
VANGL1	0.994230739476108
AC244517.7	0.994148898406891
PBRM1	0.994082219018312
RHOU	0.994070102709964
FBXL17	0.993998927952358
FAM13B	0.993694965608902
PCGF5	0.993687951705213
ZNF845	0.993645246048022
CD36	0.993402065614364
GPC4	0.993351179094357
UHRF1BP1L	0.993298958043686
TMEM106B	0.993180423737315
IARS2	0.99308449808215
KAT6A	0.993083594708044
HMG20A	0.993038823989046
SIK2	0.992978576736287
ABI3BP	0.99296352676324
ZNF501	0.99290216620009
ARHGAP35	0.992827274009946
UST	0.992623894858432
FUT6	0.992077435643474
GFM2	0.992062787218358
TCP11L2	0.991815483175845
RNF111	0.991761459912579
SLC35A3	0.991584839875773
SYPL1	0.991445028415699
ANAPC1	0.991418152077975
GIGYF2	0.991289102620917
LRRC4	0.99094609461874
IQCH	0.990764067100226
SNRK	0.990738342769562
PIP5K1B	0.990563683106042
MMRN2	0.990322370163842
NCOA1	0.990039809492156
HID1-AS1	0.989752174695901
AC012313.5	0.989698495238965
SLC17A4	0.989561444776936
ASB9	0.989495947604653
MOAP1	0.989457030297998
RNF157-AS1	0.98928163734435
LDHAP3	0.989153942048553
MYO10	0.988960045042284
USP51	0.988895314886579
AP1AR	0.98883908661587
AC019097.1	0.988782876516865
TBC1D9	0.988737837618712
SIPA1L1	0.988381417933712
PCM1	0.98835793457038
DAAM1	0.988357291882184
SATB1	0.988335232451368
NEO1	0.988290466219797
RASA1	0.988131081860869
DCAF7	0.987605820493837
LURAP1	0.98751158419077
PIK3C3	0.987427395604586
ADAM22	0.987385785529087
GJA5	0.987323460206742
ADGRG6	0.987211979586154
MAN2A1	0.98719281211456
BRPF3	0.987079492077314
ITGAV	0.986987785576148
NUP133	0.986947905601296
MS4A2	0.986749744180971
PMS2	0.986477357327126
UBXN2B	0.986278569141919
IL6ST	0.985998255013217
PTP4A1	0.985985244314904
ACBD3	0.985962314785945
RETREG1	0.985568019308508
HMGCR	0.985349983830968
SRL	0.98523870470906
RGS5	0.98521831514139
ABCB7	0.984624920540683
SIRT1	0.984510118879528
KAT6B	0.984424903175926
SNED1	0.984417963434989
RIF1	0.984368030792
ZNF155	0.984271845689259
PDK2	0.984133319424393
CNOT6L	0.984027558029188
GRIA4	0.983920084990723
SCRN1	0.983793140229425
BCOR	0.983787516825869
RBM47	0.983767306202529
LINC02348	0.983741889682368
LMBR1	0.983724936046069
TMEM192	0.983484997359405
RHPN2	0.983441812191276
EFR3B	0.983254496365571
SRFBP1	0.983153171110466
AL122035.1	0.983138850449902
RFC1	0.982665443090046
BMP2K	0.98255763798791
PM20D2	0.98255701903433
IBTK	0.982509326505113
CHUK	0.982354196992611
TBC1D8B	0.982153940526082
MGAT5	0.982028914584689
LGMNP1	0.98202787258339
ABCB10	0.98201273726951
REV3L	0.981959653220162
PTPRD-AS1	0.981754133792721
P2RY8	0.981302156423798
ABLIM1	0.981108200092453
SCGB1D2	0.980895486711091
LINC01942	0.980832001149378
SLC44A3	0.980831922270278
AASS	0.980810984006211
EFCAB14	0.980521451507036
KBTBD3	0.980471608763009
HIPK3	0.980384843011429
CFAP97	0.980285130790859
SAP30L	0.98021044492933
FAM161B	0.980204374341207
ZBTB33	0.979979182458659
LTN1	0.979899834577753
GIMAP8	0.979471418553252
DRAIC	0.979027065962251
USP1	0.978936053895334
MECOM	0.978930041854318
ITM2A	0.978725849806604
SEC24B	0.978714103809542
MAMDC2	0.978497558033356
STAM2	0.978330092348468
SNX2	0.97821608388201
METTL7A	0.977972299393572
LMBRD1	0.977905256447716
ZNF776	0.97789038036897
PCDHGA7	0.977828665483517
SLC19A2	0.977635988495677
RAB3GAP2	0.977622009534005
TMED5	0.977600890156276
ZBTB44	0.977580372688876
USP46-AS1	0.977538480034804
XYLT1	0.977518824053521
PEBP4	0.977470018141461
EXOC6B	0.977396617071632
AHCYL2	0.977373169662892
AC246817.2	0.977212717969008
PFKM	0.977171005607703
CCNK	0.977144535833699
AC002401.2	0.977038766223778
M6PR	0.976851228880588
FOXO1	0.976656076523261
PRKAR1A	0.976568918557443
SMARCA2	0.976503403336812
NET1	0.976267285509864
ETV3	0.976153732945525
CEMIP	0.975934790452268
AFF1	0.975928641840339
MTREX	0.975746683826604
KDM3B	0.975699498372149
GCNT2	0.975653161425071
CPEB3	0.975501663722172
RUNDC3B	0.975378000433624
AGAP1	0.975335053337024
EPHX2	0.975313023571168
CCNYL1	0.97522232234622
CCNI	0.975205837500359
BPHL	0.975131534392766
GRM8	0.975000027238931
SLC39A9	0.974930127441146
BOC	0.974870929183434
CHML	0.974837621322815
RBM43	0.974814185562296
AC046185.2	0.974488439363469
CCDC47	0.974470092617839
CALCR	0.974355029245096
BAMBI	0.974351112376753
SLC25A40	0.974126940475155
PIKFYVE	0.973919967367558
NHEJ1	0.973892149110279
NT5C2	0.973853008974653
TNKS2	0.973827486166195
PGM2	0.973695986043915
WASHC5	0.973516016796642
TLR1	0.97348780036062
CTSG	0.973417662623887
CD209	0.973290928394836
UNC13B	0.973280456045663
LRP5	0.973168491055528
SPIN4	0.973159968161759
ATP11B	0.973140346828777
DSTYK	0.972806642648115
PIK3CB	0.972783093765456
ULBP3	0.972489266267668
WDR47	0.972472456802875
NEK4	0.972383817636537
DEFB131B	0.97230349617287
KLF13	0.972097652676982
EFNB3	0.972085612560816
ISPD	0.971868900988547
NID2	0.971850283338013
ZNF33B	0.97184626769536
HACD3	0.971410218376398
KLHL28	0.971352754154629
GUCY1A1	0.97128125689342
ANKIB1	0.971174581088231
AIDA	0.971114541181597
SMURF2P1	0.97105607918055
ERO1B	0.970784542915806
MMP24	0.970782652545289
ZNF462	0.970654854766041
PXK	0.970644729832125
SLC2A9	0.97061909868187
AC121338.2	0.97056804480967
MARF1	0.970561942836189
SGMS1	0.970333016509783
MSH3	0.970285318417755
ARHGAP29	0.969951841480558
TRMT5	0.969931479528705
ERICH5	0.969860542544364
GNG12	0.969763917541187
IPO5	0.969735369769604
MGAT2	0.969673205051121
AC116345.1	0.969619740836954
ACLY	0.969609500920459
PTPN4	0.969607135758563
EEF1A1P7	0.969521740554776
CUL3	0.969485545077704
JHY	0.969136679427211
POLK	0.968993405257565
VAV3	0.968780880424525
BDP1	0.968755350243932
AC006026.3	0.968443748665191
CYP2U1	0.968215566544635
NUAK1	0.9680459557036
CDADC1	0.967979760984061
DNAJC27	0.967903831616866
HCG15	0.967896670244955
RALBP1	0.967804068389283
SLC5A12	0.967750260926995
CLCN3	0.967362940940326
DDX46	0.967245064164987
PJA1	0.967144892735225
SELENOI	0.967123219344575
SLC17A3	0.966926702175579
PKD2	0.966920872743684
CSNK1A1	0.966822231084455
NEK6	0.966054364539858
RNU6-137P	0.965951445042447
CSPG4P13	0.965723603988484
SMC1A	0.965694853133106
BX119917.1	0.96558933525537
SCAMP1	0.965367758362762
BOD1L1	0.965268584084812
MYCT1	0.965050973502872
MBTPS2	0.965004607701316
EP300	0.964621483548164
PHC3	0.964380697881115
GRAMD1C	0.964290020423943
CSRNP1	0.964287531850589
ASTN2	0.964219527069898
AC138356.2	0.964036845571594
ANKRD40	0.963631832420561
ZBTB20	0.96362580488101
ICK	0.963623559270273
AC068152.1	0.963542376125118
ZC3H14	0.963469024154253
THAP5	0.963336801289389
EGLN1	0.963271097713542
ITGA4	0.963012348801743
UHRF1BP1	0.962869291374714
ABCD3	0.962803728013901
TBC1D5	0.962733611078818
TRAK2	0.962729891776413
ZKSCAN7-AS1	0.962516160819128
ZNF611	0.962426902476242
FAM24B	0.962381522302549
SCN4B	0.961894488344629
PTGER4P2	0.961739085030888
AP000757.1	0.961403530891659
DIP2B	0.961230866574645
DHX9	0.961150483590005
ZFP37	0.961018332915835
NEDD4L	0.960981408372967
ACAP2	0.960880590650325
TAB3	0.960637293835932
PDS5B	0.960417762684244
FANCM	0.960373687293989
ZNF618	0.960357737446041
SPATA20P1	0.960328493802613
MPPED2	0.960324094642904
AL158055.1	0.960204505126414
UHMK1	0.960172575424948
NAPSA	0.96006690321923
DAZAP2P1	0.960021778139712
RASAL2	0.959894076088221
TRPA1	0.959750707343673
SP4	0.959532728644293
CADPS2	0.95929890541794
ARL2BP	0.959274684138412
QRFPR	0.958787712198681
KLHL4	0.958527832420648
CTNND1	0.958342344113537
CEBPZ	0.958320498787743
AC080023.2	0.958129209579032
RNF182	0.958047272787535
MAT2A	0.957918400867873
DNAJB14	0.957843411483979
C6	0.95773601790107
SKAP2	0.957684911840363
ANKRD50	0.957586202149328
WASL	0.957499973044868
TNS3	0.9573576912286
AC026271.3	0.957146089186455
TRMT61B	0.957076997699054
PIK3R4	0.956706670109486
ADAM9	0.95652141251379
ANKS4B	0.956517788779759
LY6E-DT	0.956342265653752
ALDH8A1	0.956149001560298
TMCO3	0.956126345213156
RAPGEF5	0.956003895562868
AL049870.3	0.955937175834519
SLC10A5	0.955920286076991
RCOR1	0.955882620807736
HSPA8	0.95581940093474
AL606970.1	0.955787680139513
PREPL	0.955753536285186
RAB14	0.955727606525095
INTS2	0.95568775830195
AC002524.1	0.955366368012705
MYO18A	0.955344418257448
PRKD3	0.955201727331429
TFAM	0.955185251411812
AC010185.1	0.955162568094331
METTL14	0.954956489783678
GPR34	0.954945232501024
TRAPPC10	0.954873653847482
CREB1	0.954836483814651
HSP90AB2P	0.954578177076887
IVNS1ABP	0.954481263059312
LINC01139	0.954465043360529
PIAS1	0.954356440624784
SHISA3	0.954228510576342
AUH	0.954222089381604
EEF1A1P10	0.954174637041263
PLEKHA2	0.954111442888576
NRAS	0.953940228824845
MIR3192	0.953752824974607
UBE4B	0.953653244110294
PDE3B	0.953642389485681
BICC1	0.953620500196724
ZNF292	0.953588335814112
CSDC2	0.953335415166257
GTF2A1	0.95328457852316
MFSD6	0.9531609211688
CAMSAP1	0.953073620416008
AC005034.5	0.952891582691871
ZFYVE16	0.952834912656192
LYRM7	0.95279809926247
KLF6	0.952561818996764
ITGB1	0.952485922316421
MYLIP	0.952424315955723
GJB1	0.952393183287669
CEP350	0.95230850809782
FAM219B	0.952211551419258
LINC01671	0.952189426062267
DNM3	0.952057370825771
MIPOL1	0.951964951307922
DDO	0.95174683273654
TANGO6	0.951669985667924
MIS18BP1	0.951642458595781
SOS1	0.951616715582434
NFATC3	0.951266027524487
DOCK7	0.951068423560178
MALL	0.950997640138596
WASF3	0.950967434866749
UBL3	0.950933929272648
LRRC58	0.950692491620812
SLC25A15	0.950107909879123
ZNF805	0.949884205617917
ST13P15	0.949615126785818
AFDN	0.949540802180429
SEL1L	0.949154150453545
PRPF8	0.948994312624115
AC092645.1	0.948839124124617
MYCN	0.948668734379658
IKZF5	0.948535398247965
RPRD1A	0.948199029734989
NKIRAS1	0.9481827070054
AL136981.2	0.948169124460831
TANC1	0.948007194155334
AL450992.2	0.947750417905301
EIF4E3	0.947586944303446
ZNF204P	0.947564864295268
OXCT1-AS1	0.947511478653426
EEF1A1P14	0.947325798960207
POLR1B	0.947307409337755
LDB2	0.947272627396799
SENP8	0.947004623230868
COLCA1	0.946975515638757
PNPLA8	0.946957778386286
ANGPTL1	0.946955462331875
BRWD3	0.946908814323584
WDR11	0.946791605648227
KIAA0355	0.946594520644938
SPART	0.946471030940153
MTMR9	0.946308351297169
SPRY2	0.94629082025234
ZNF253	0.946250876137316
NYNRIN	0.946185515247225
LINC01806	0.945660500540467
PBLD	0.945618145822137
OSTM1-AS1	0.945499830156741
NCOA3	0.945492455602151
ARMT1	0.945337750222809
SERINC5	0.945288249719494
C1orf116	0.945150794109006
NIPA2	0.945106530905107
SP2	0.945073829362857
FUT3	0.944994553387863
INVS	0.944839662891091
KIF3B	0.944704317657912
TOX4	0.944687569183775
ZNF490	0.944642940461405
SYNE1	0.944609703276433
SFMBT1	0.944571320919803
CTTNBP2NL	0.944331253311647
SRP54	0.944259922648043
KIAA0586	0.943998005607854
SORD	0.943838446616514
RBM7	0.943828301773464
SLC41A1	0.943669210766097
IPCEF1	0.943501917295763
SLC30A4	0.943365996328478
KMT2C	0.943224461477177
SCAF11	0.942842742687949
PNMA2	0.942629486892473
SNX18	0.942504455795627
DHRS4-AS1	0.942333613041108
AL365259.1	0.942314980257748
ROCK2	0.942222017669772
NIPAL3	0.941968592931413
AC103563.7	0.941729576354128
AQR	0.941724145373167
ANOS1	0.941572763827415
OSBP	0.941386038845073
TAF1B	0.941363520861746
KLHL20	0.941353793665353
SMC3	0.941177339379618
SUZ12	0.941170510965689
MANSC1	0.941066920654387
MPP6	0.941033751482658
DNAJC13	0.941033728181827
HEATR5B	0.940874184996327
SYNM	0.940724165010813
ZFP28	0.940651754496857
SGPP1	0.940611024558764
SCRN3	0.940586776317515
RNU6-652P	0.940538488828316
KRAS	0.94041728054633
TRIP12	0.940353674980309
NLN	0.940222902914865
KIAA0100	0.940179660858965
ENPP2	0.940179027888926
HRAT5	0.9401710256057
AZI2	0.940169941482273
FOCAD	0.940143739575941
KMT2A	0.939846076038091
TJP1	0.939786732383797
UBXN7	0.939722346816986
ATF6	0.939622061039226
CCNG2	0.939539900484229
GDF6	0.939368585495344
FAM135A	0.939238251318475
KLLN	0.939148884104483
SAV1	0.938991903375145
VSTM4	0.93891312805047
PCAT7	0.938745712901745
ADGRL2	0.938658747460714
PTPN14	0.938646912703891
SPARCL1	0.938407563066278
AFG1L	0.938328107729717
AC099513.1	0.93811680651224
TOPORS	0.938007166973072
TOP2B	0.93797821726676
ILDR1	0.937949873158896
ADGRL4	0.937886489074041
RPS6KA3	0.93787029480238
NOP9	0.937807507571195
ARL6	0.937806510975537
ALCAM	0.937791421913031
[truncated: 17,248 more rows]
