# Supplementary material for: Cuproptosis in ccRCC: key player in therapeutic and prognostic targets
Source: Front Oncol. 2023 Oct 27;13:1271864. doi: 10.3389/fonc.2023.1271864 (PMC10642186; doi:10.3389/fonc.2023.1271864)
Supplement: Supplementary file 1 [file DataSheet_1.zip › Step1/ouput_ICIsignatureGene.txt]

gene	r	p	direct
GCSH	-0.391330870498356	3.20848099896052e-20	B
LIPT1	-0.406483165859323	7.84899864995734e-22	B
PDHA1	-0.475685319142539	2.51776172404147e-30	B
PDHB	-0.523748288204766	1.76909783439601e-37	B
FDX1	-0.541439660339118	2.06053804312769e-40	B
LIAS	-0.558554896977806	2.01882751278192e-43	B
ATP7B	-0.62868012877766	8.76013227434525e-58	B
SLC31A1	-0.666870941507571	2.79175677726658e-67	B
DLST	-0.670662237237989	2.66346241376118e-68	B
ATP7A	-0.682584760759626	1.30437553984426e-71	B
DLD	-0.688002063286675	3.61867945221468e-73	B
DLAT	-0.729967475050167	1.69424224675702e-86	B
DBT	-0.730753096721709	9.02799841807993e-87	B
