# Supplementary material for: Cuproptosis in ccRCC: key player in therapeutic and prognostic targets
Source: Front Oncol. 2023 Oct 27;13:1271864. doi: 10.3389/fonc.2023.1271864 (PMC10642186; doi:10.3389/fonc.2023.1271864)
Supplement: Supplementary file 1 [file DataSheet_1.zip › Step1/PCA/clinical.xls]

Id	futime	Status	Age	Gender	Grade	Stage	T	M	N	Cluster
TCGA.MM.A563	591	Alive	41	Male	G2	Unknown	T3	MX	NX	2
TCGA.BP.4798	334	Dead	74	Male	G4	Unknown	T3	M1	N0	2
TCGA.DV.A4VX	1626	Dead	59	Male	G4	Stage IV	T3	MX	N0	2
TCGA.G6.A8L6	313	Dead	55	Male	G3	Stage IV	T2	MX	NX	2
TCGA.B0.4700	1980	Dead	60	Male	G4	Stage IV	T4	M1	NX	2
TCGA.CJ.4900	1714	Dead	69	Female	G4	Stage IV	T4	M1	N1	2
TCGA.B0.4845	1986	Dead	70	Male	G2	Stage IV	T3	M1	NX	2
TCGA.CZ.5460	2873	Alive	55	Male	G2	Stage IV	T3	M1	NX	2
TCGA.CZ.5987	445	Dead	60	Male	G2	Stage IV	T3	M1	NX	2
TCGA.CZ.5464	2128	Alive	69	Male	G2	Stage IV	T3	M1	NX	2
TCGA.B0.5094	333	Dead	62	Male	G2	Stage IV	T3	M1	N0	2
TCGA.CJ.4887	932	Dead	48	Male	G3	Stage IV	T3	M1	NX	2
TCGA.B0.4844	313	Dead	60	Male	G3	Stage IV	T3	M1	NX	2
TCGA.B0.4847	793	Dead	60	Male	G3	Stage IV	T3	M1	NX	2
TCGA.CJ.4875	3554	Dead	67	Male	G3	Stage IV	T3	M1	NX	2
TCGA.B0.4712	1337	Dead	76	Male	G3	Stage IV	T3	M1	NX	2
TCGA.B0.5084	222	Dead	33	Male	G3	Stage IV	T3	M1	N1	2
TCGA.CJ.4868	646	Dead	42	Male	G3	Stage IV	T3	M1	N0	2
TCGA.CZ.4857	1432	Dead	56	Male	G3	Stage IV	T3	M1	N0	2
TCGA.B0.5080	342	Dead	63	Male	G3	Stage IV	T3	M1	N0	2
TCGA.BP.4335	475	Dead	65	Female	G3	Stage IV	T3	M1	N0	2
TCGA.B8.4143	709	Dead	66	Female	G3	Stage IV	T3	M1	N0	2
TCGA.B0.4836	1238	Dead	61	Male	G3	Stage IV	T3	M1	NX	2
TCGA.B0.4714	99	Dead	81	Male	G3	Stage IV	T3	M1	NX	2
TCGA.CJ.5677	782	Dead	54	Female	G4	Stage IV	T3	M1	NX	2
TCGA.CJ.4888	1567	Dead	59	Male	G4	Stage IV	T3	M1	NX	2
TCGA.CJ.5682	3736	Alive	60	Male	G4	Stage IV	T3	M1	NX	2
TCGA.BP.5178	1912	Dead	71	Male	G4	Stage IV	T3	M1	NX	2
TCGA.CJ.4638	431	Dead	46	Female	G4	Stage IV	T3	M1	N1	2
TCGA.B0.4703	182	Dead	51	Male	G4	Stage IV	T3	M1	N0	2
TCGA.CJ.6033	224	Dead	54	Female	G4	Stage IV	T3	M1	N0	2
TCGA.BP.4787	480	Dead	59	Female	G4	Stage IV	T3	M1	N0	2
TCGA.BP.4771	162	Dead	62	Male	G4	Stage IV	T3	M1	N0	2
TCGA.CJ.4890	3519	Alive	72	Male	G4	Stage IV	T3	M1	N0	2
TCGA.B0.4697	578	Dead	46	Female	G4	Stage IV	T3	M1	NX	2
TCGA.B0.4819	183	Dead	60	Female	G4	Stage IV	T3	M1	NX	2
TCGA.CZ.5468	59	Dead	84	Male	G4	Stage IV	T3	M1	NX	2
TCGA.BP.5201	951	Alive	63	Male	G4	Stage IV	T3	M1	N0	2
TCGA.BP.4352	344	Dead	74	Female	G4	Stage IV	T3	M1	N0	2
TCGA.AK.3436	3331	Alive	40	Male	G2	Stage IV	T2	M1	N0	2
TCGA.B0.4841	204	Dead	63	Male	G3	Stage IV	T2	M1	NX	2
TCGA.B0.4828	307	Dead	79	Male	G3	Stage IV	T2	M1	NX	2
TCGA.B0.4691	139	Dead	55	Male	G3	Stage IV	T2	M1	N0	2
TCGA.CJ.5678	574	Dead	62	Male	G3	Stage IV	T2	M1	N0	2
TCGA.B0.5107	927	Dead	65	Female	G4	Stage IV	T2	M1	N0	2
TCGA.CJ.4637	2227	Dead	52	Female	G4	Stage IV	T2	M1	NX	2
TCGA.B0.5092	459	Dead	53	Female	G3	Stage IV	T1	M1	N0	2
TCGA.G6.A5PC	242	Dead	54	Female	G4	Stage IV	T1	M1	N0	2
TCGA.B8.A54D	830	Alive	69	Male	G2	Stage III	T3	MX	NX	2
TCGA.B0.4718	1778	Alive	57	Male	G2	Stage III	T3	M0	NX	2
TCGA.CJ.4870	1498	Alive	58	Female	G2	Stage III	T3	M0	NX	2
TCGA.BP.4167	2718	Alive	59	Male	G2	Stage III	T3	M0	NX	2
TCGA.BP.4341	1589	Dead	67	Male	G2	Stage III	T3	M0	NX	2
TCGA.CJ.4878	2186	Alive	71	Female	G2	Stage III	T3	M0	NX	2
TCGA.BP.4351	970	Alive	51	Female	G2	Stage III	T3	M0	N0	2
TCGA.B8.4620	777	Alive	70	Female	G2	Stage III	T3	M0	N0	2
TCGA.BP.4329	845	Dead	75	Male	G2	Stage III	T3	M0	N0	2
TCGA.B0.5075	637	Dead	77	Female	G2	Stage III	T3	M0	N0	2
TCGA.BP.5191	967	Alive	79	Male	G2	Stage III	T3	M0	N0	2
TCGA.B0.4713	202	Dead	76	Female	G2	Stage III	T3	M0	NX	2
TCGA.B0.5097	665	Alive	59	Female	G2	Stage III	T3	M0	N0	2
TCGA.B0.5081	362	Dead	79	Female	G2	Stage III	T3	M0	N0	2
TCGA.CJ.4881	2014	Alive	41	Male	G3	Stage III	T3	M0	NX	2
TCGA.B0.4849	69	Dead	51	Male	G3	Stage III	T3	M0	NX	2
TCGA.CJ.4882	1883	Alive	57	Male	G3	Stage III	T3	M0	NX	2
TCGA.CJ.4902	1520	Alive	61	Male	G3	Stage III	T3	M0	NX	2
TCGA.CJ.4916	1373	Alive	69	Female	G3	Stage III	T3	M0	NX	2
TCGA.AK.3445	2392	Alive	69	Male	G3	Stage III	T3	M0	NX	2
TCGA.CJ.4884	1759	Alive	72	Female	G3	Stage III	T3	M0	NX	2
TCGA.B0.5100	1913	Dead	72	Male	G3	Stage III	T3	M0	NX	2
TCGA.B8.4153	762	Alive	74	Male	G3	Stage III	T3	M0	NX	2
TCGA.BP.4981	1097	Dead	75	Female	G3	Stage III	T3	M0	NX	2
TCGA.AK.3426	885	Dead	37	Male	G3	Stage III	T3	M0	N1	2
TCGA.BP.4971	1487	Alive	40	Male	G3	Stage III	T3	M0	N0	2
TCGA.B0.4811	1417	Dead	48	Male	G3	Stage III	T3	M0	N0	2
TCGA.CJ.4636	1924	Alive	51	Male	G3	Stage III	T3	M0	N0	2
TCGA.BP.4334	645	Dead	56	Male	G3	Stage III	T3	M0	N0	2
TCGA.B0.4843	320	Dead	57	Male	G3	Stage III	T3	M0	N0	2
TCGA.BP.4989	118	Alive	58	Male	G3	Stage III	T3	M0	N0	2
TCGA.BP.4163	2839	Alive	60	Female	G3	Stage III	T3	M0	N0	2
TCGA.B0.5694	480	Dead	71	Male	G3	Stage III	T3	M0	N0	2
TCGA.B0.5085	770	Dead	76	Female	G3	Stage III	T3	M0	N0	2
TCGA.CJ.4873	1776	Alive	85	Female	G3	Stage III	T3	M0	N0	2
TCGA.CJ.4901	1450	Alive	47	Male	G3	Stage III	T3	M0	NX	2
TCGA.CJ.5676	4067	Alive	47	Male	G3	Stage III	T3	M0	NX	2
TCGA.BP.4346	1493	Dead	57	Male	G3	Stage III	T3	M0	N0	2
TCGA.BP.4345	1516	Alive	62	Male	G3	Stage III	T3	M0	N0	2
TCGA.B0.5692	3944	Alive	66	Female	G3	Stage III	T3	M0	N0	2
TCGA.B0.4821	1230	Dead	68	Female	G3	Stage III	T3	M0	N0	2
TCGA.BP.4799	1133	Dead	70	Male	G3	Stage III	T3	M0	N0	2
TCGA.BP.5198	603	Alive	72	Male	G3	Stage III	T3	M0	N0	2
TCGA.B0.4817	1019	Dead	81	Male	G3	Stage III	T3	M0	N0	2
TCGA.BP.4355	953	Dead	59	Female	G4	Stage III	T3	M0	NX	2
TCGA.B0.4706	65	Dead	61	Male	G4	Stage III	T3	M0	NX	2
TCGA.B0.4707	600	Dead	63	Male	G4	Stage III	T3	M0	NX	2
TCGA.B0.4815	1588	Dead	65	Male	G4	Stage III	T3	M0	NX	2
TCGA.BP.4983	1413	Alive	67	Female	G4	Stage III	T3	M0	NX	2
TCGA.BP.4761	182	Alive	57	Male	G4	Stage III	T3	M0	N1	2
TCGA.BP.5010	878	Dead	63	Male	G4	Stage III	T3	M0	N0	2
TCGA.BP.4985	952	Dead	72	Male	G4	Stage III	T3	M0	N0	2
TCGA.B0.4842	1724	Dead	73	Female	G4	Stage III	T3	M0	N0	2
TCGA.CJ.5679	679	Dead	73	Male	G4	Stage III	T3	M0	NX	2
TCGA.B0.5109	587	Dead	69	Male	G4	Stage III	T3	M0	N1	2
TCGA.B0.5400	1733	Alive	59	Female	G4	Stage III	T3	M0	N0	2
TCGA.CJ.4891	819	Dead	57	Female	G4	Stage III	T3	M0	N0	2
TCGA.CJ.4869	2554	Alive	49	Male	G2	Stage III	T2	M0	N1	2
TCGA.A3.3347	1610	Dead	76	Female	G2	Stage III	T1	M0	N1	2
TCGA.MM.A564	607	Alive	68	Male	G2	Stage II	T2	MX	NX	2
TCGA.CJ.4642	3205	Alive	47	Male	G2	Stage II	T2	M0	NX	2
TCGA.AK.3453	2531	Alive	58	Female	G2	Stage II	T2	M0	NX	2
TCGA.BP.4962	1785	Alive	58	Male	G2	Stage II	T2	M0	NX	2
TCGA.AK.3447	1217	Alive	83	Male	G2	Stage II	T2	M0	NX	2
TCGA.CZ.5469	946	Dead	41	Male	G2	Stage II	T2	M0	N0	2
TCGA.B0.5706	3205	Alive	45	Male	G2	Stage II	T2	M0	N0	2
TCGA.AK.3429	3328	Alive	54	Female	G2	Stage II	T2	M0	N0	2
TCGA.CZ.5452	1789	Alive	69	Male	G2	Stage II	T2	M0	N0	2
TCGA.BP.4327	109	Dead	75	Female	G2	Stage II	T2	M0	N0	2
TCGA.B8.5162	36	Alive	62	Male	G2	Stage II	T2	M0	NX	2
TCGA.CJ.4912	1657	Alive	61	Male	G3	Stage II	T2	M0	NX	2
TCGA.BP.4960	2172	Alive	46	Male	G3	Stage II	T2	M0	N0	2
TCGA.AK.3451	2868	Alive	48	Male	G3	Stage II	T2	M0	N0	2
TCGA.B0.4816	1371	Dead	49	Male	G3	Stage II	T2	M0	N0	2
TCGA.CZ.5456	2422	Alive	57	Male	G3	Stage II	T2	M0	N0	2
TCGA.CJ.4876	1955	Alive	57	Male	G3	Stage II	T2	M0	N0	2
TCGA.CZ.4858	2105	Dead	39	Male	G4	Stage II	T2	M0	NX	2
TCGA.B0.4822	1111	Dead	78	Male	G4	Stage II	T2	M0	NX	2
TCGA.BP.5199	1355	Alive	58	Male	G4	Stage II	T2	M0	N0	2
TCGA.A3.3335	1886	Alive	41	Male	G4	Stage II	T2	M0	N0	2
TCGA.DV.A4VZ	365	Alive	53	Male	G2	Stage I	T1	MX	NX	2
TCGA.MM.A84U	700	Alive	58	Female	G2	Stage I	T1	MX	NX	2
TCGA.B8.A54G	53	Alive	50	Male	G3	Stage I	T1	MX	NX	2
TCGA.B8.A54I	150	Alive	48	Male	G3	Stage I	T1	MX	NX	2
TCGA.G6.A8L8	1091	Dead	62	Female	G3	Stage I	T1	MX	NX	2
TCGA.G6.A8L7	2133	Alive	81	Female	G3	Stage I	T1	MX	N0	2
TCGA.BP.4165	3037	Alive	64	Female	G1	Stage I	T1	M0	N0	2
TCGA.A3.3383	861	Alive	52	Male	G2	Stage I	T1	M0	NX	2
TCGA.AK.3425	3343	Alive	68	Male	G2	Stage I	T1	M0	N0	2
TCGA.DV.5568	370	Alive	26	Male	G2	Stage I	T1	M0	NX	2
TCGA.BP.4758	2208	Alive	40	Male	G2	Stage I	T1	M0	NX	2
TCGA.BP.5174	2257	Alive	45	Female	G2	Stage I	T1	M0	NX	2
TCGA.BP.4759	2372	Alive	50	Male	G2	Stage I	T1	M0	NX	2
TCGA.BP.4776	411	Alive	52	Male	G2	Stage I	T1	M0	NX	2
TCGA.BP.5196	1018	Alive	53	Male	G2	Stage I	T1	M0	NX	2
TCGA.BP.5180	2263	Alive	53	Male	G2	Stage I	T1	M0	NX	2
TCGA.BP.5170	2412	Alive	55	Male	G2	Stage I	T1	M0	NX	2
TCGA.BP.4774	1885	Alive	57	Female	G2	Stage I	T1	M0	NX	2
TCGA.DV.5565	1329	Alive	59	Male	G2	Stage I	T1	M0	NX	2
TCGA.BP.4969	1794	Alive	63	Female	G2	Stage I	T1	M0	NX	2
TCGA.BP.4349	372	Alive	68	Female	G2	Stage I	T1	M0	NX	2
TCGA.B2.5635	755	Alive	74	Male	G2	Stage I	T1	M0	NX	2
TCGA.B0.5106	1598	Dead	64	Male	G2	Stage I	T1	M0	N0	2
TCGA.B0.5117	1608	Alive	40	Male	G2	Stage I	T1	M0	NX	2
TCGA.BP.5001	1177	Alive	43	Female	G2	Stage I	T1	M0	NX	2
TCGA.BP.4804	1459	Alive	59	Male	G2	Stage I	T1	M0	NX	2
TCGA.A3.3319	1130	Alive	70	Male	G2	Stage I	T1	M0	NX	2
TCGA.B2.4098	51	Dead	72	Female	G2	Stage I	T1	M0	NX	2
TCGA.AK.3434	2087	Alive	72	Male	G2	Stage I	T1	M0	NX	2
TCGA.A3.3374	1314	Alive	51	Female	G2	Stage I	T1	M0	N0	2
TCGA.BP.4326	1625	Dead	53	Female	G2	Stage I	T1	M0	N0	2
TCGA.B0.5121	1485	Alive	56	Male	G2	Stage I	T1	M0	N0	2
TCGA.CZ.4854	1404	Dead	68	Male	G2	Stage I	T1	M0	N0	2
TCGA.BP.4159	2601	Dead	70	Male	G2	Stage I	T1	M0	N0	2
TCGA.B0.5702	2172	Alive	71	Male	G2	Stage I	T1	M0	N0	2
TCGA.B0.4839	1639	Dead	80	Female	G2	Stage I	T1	M0	N0	2
TCGA.B0.4833	2386	Dead	82	Female	G2	Stage I	T1	M0	N0	2
TCGA.B0.5102	2764	Dead	74	Female	G3	Stage I	T1	M0	NX	2
TCGA.BP.5177	293	Alive	46	Female	G3	Stage I	T1	M0	NX	2
TCGA.CJ.5671	3987	Alive	51	Male	G3	Stage I	T1	M0	NX	2
TCGA.BP.5185	1132	Alive	56	Male	G3	Stage I	T1	M0	NX	2
TCGA.BP.4993	177	Alive	58	Male	G3	Stage I	T1	M0	NX	2
TCGA.BP.5175	932	Alive	60	Male	G3	Stage I	T1	M0	NX	2
TCGA.BP.5190	1011	Alive	61	Male	G3	Stage I	T1	M0	NX	2
TCGA.CJ.5672	1972	Dead	84	Male	G3	Stage I	T1	M0	NX	2
TCGA.BP.5000	563	Alive	40	Male	G3	Stage I	T1	M0	NX	2
TCGA.BP.5009	1092	Dead	52	Male	G3	Stage I	T1	M0	NX	2
TCGA.CJ.6031	1906	Alive	54	Male	G3	Stage I	T1	M0	NX	2
TCGA.A3.3346	137	Dead	68	Male	G3	Stage I	T1	M0	NX	2
TCGA.CW.6090	2552	Alive	68	Male	G3	Stage I	T1	M0	NX	2
TCGA.AK.3454	874	Alive	84	Male	G3	Stage I	T1	M0	NX	2
TCGA.BP.4968	1746	Alive	40	Male	G3	Stage I	T1	M0	N0	2
TCGA.BP.4338	2859	Alive	43	Male	G3	Stage I	T1	M0	N0	2
TCGA.B0.5088	563	Dead	53	Male	G3	Stage I	T1	M0	N0	2
TCGA.B0.4837	1378	Dead	63	Male	G3	Stage I	T1	M0	N0	2
TCGA.B0.5703	2246	Alive	73	Male	G3	Stage I	T1	M0	N0	2
TCGA.BP.4992	501	Alive	66	Male	G4	Stage I	T1	M0	NX	2
TCGA.CJ.4872	1435	Alive	51	Male	G4	Stage I	T1	M0	N0	2
TCGA.BP.5169	193	Alive	70	Male	G4	Stage I	T1	M0	N0	2
TCGA.AS.3777	1238	Alive	63	Male	GX	Stage I	T1	M0	NX	2
TCGA.B4.5838	166	Alive	52	Male	G2	Unknown	T3	M0	N1	1
TCGA.B0.4814	168	Dead	58	Male	G3	Stage IV	T4	M1	N0	1
TCGA.B0.4690	43	Dead	65	Male	G3	Stage IV	T4	M1	N0	1
TCGA.CZ.4860	206	Dead	60	Male	G4	Stage IV	T4	M1	NX	1
TCGA.BP.4354	1034	Dead	40	Male	G4	Stage IV	T4	M1	N1	1
TCGA.B0.4688	101	Dead	46	Male	G4	Stage IV	T4	M1	N0	1
TCGA.B0.4699	110	Dead	74	Male	G4	Stage IV	T4	M1	N0	1
TCGA.B0.4846	1200	Dead	52	Male	G2	Stage IV	T3	M1	N0	1
TCGA.CW.5591	2271	Alive	56	Male	G2	Stage IV	T3	M1	N0	1
TCGA.CW.5585	2609	Alive	51	Male	G2	Stage IV	T3	M1	N0	1
TCGA.B2.5639	1003	Dead	46	Male	G3	Stage IV	T3	M1	NX	1
TCGA.B4.5377	365	Alive	68	Female	G3	Stage IV	T3	M1	N0	1
TCGA.CJ.5681	552	Dead	44	Female	G3	Stage IV	T3	M1	NX	1
TCGA.CW.5590	1075	Dead	51	Male	G3	Stage IV	T3	M1	NX	1
TCGA.CJ.4885	3451	Alive	64	Male	G3	Stage IV	T3	M1	NX	1
TCGA.CW.5580	1964	Dead	73	Female	G3	Stage IV	T3	M1	NX	1
TCGA.CJ.4644	336	Dead	48	Female	G3	Stage IV	T3	M1	N0	1
TCGA.B8.4622	1525	Alive	57	Male	G3	Stage IV	T3	M1	N0	1
TCGA.CJ.4904	3302	Alive	60	Female	G3	Stage IV	T3	M1	N0	1
TCGA.B0.4701	238	Dead	66	Female	G3	Stage IV	T3	M1	N0	1
TCGA.CJ.4641	1661	Dead	55	Female	G4	Stage IV	T3	M1	NX	1
TCGA.CJ.6028	1625	Dead	58	Male	G4	Stage IV	T3	M1	NX	1
TCGA.CJ.4895	1200	Dead	62	Male	G4	Stage IV	T3	M1	NX	1
TCGA.CJ.4871	2423	Alive	63	Male	G4	Stage IV	T3	M1	NX	1
TCGA.CJ.5680	768	Dead	65	Female	G4	Stage IV	T3	M1	NX	1
TCGA.CW.6087	41	Dead	61	Male	G4	Stage IV	T3	M1	N1	1
TCGA.BP.4974	211	Dead	58	Male	G4	Stage IV	T3	M1	N0	1
TCGA.CJ.4918	93	Dead	64	Male	G4	Stage IV	T3	M1	N0	1
TCGA.CZ.5455	561	Dead	63	Male	G4	Stage IV	T3	M1	NX	1
TCGA.CZ.5454	722	Dead	63	Male	G2	Stage IV	T2	M1	N0	1
TCGA.B0.5115	1604	Alive	43	Male	G3	Stage IV	T2	M1	N0	1
TCGA.B0.5712	2722	Alive	68	Female	G3	Stage IV	T2	M1	N0	1
TCGA.CZ.5462	311	Dead	83	Male	G3	Stage IV	T1	M1	NX	1
TCGA.CZ.5461	330	Dead	52	Male	G4	Stage IV	T1	M1	NX	1
TCGA.B0.5402	1290	Alive	64	Male	G4	Stage IV	T4	M0	NX	1
TCGA.B0.4698	42	Dead	75	Male	G4	Stage IV	T4	M0	NX	1
TCGA.BP.4770	329	Dead	73	Female	G4	Stage IV	T4	M0	N0	1
TCGA.A3.A8OW	323	Alive	37	Male	G2	Stage III	T3	MX	NX	1
TCGA.A3.3372	735	Alive	64	Male	G2	Stage III	T3	M0	NX	1
TCGA.BP.4164	992	Dead	51	Female	G2	Stage III	T3	M0	NX	1
TCGA.CJ.5684	2231	Alive	61	Male	G2	Stage III	T3	M0	NX	1
TCGA.CZ.5466	685	Alive	67	Male	G2	Stage III	T3	M0	NX	1
TCGA.BP.4332	1133	Alive	36	Male	G2	Stage III	T3	M0	N0	1
TCGA.B8.4151	1299	Alive	51	Female	G2	Stage III	T3	M0	N0	1
TCGA.B0.5108	1782	Alive	54	Male	G2	Stage III	T3	M0	N0	1
TCGA.BP.4330	1888	Alive	60	Female	G2	Stage III	T3	M0	N0	1
TCGA.BP.4160	2881	Alive	67	Male	G2	Stage III	T3	M0	N0	1
TCGA.B0.5113	1175	Alive	69	Female	G2	Stage III	T3	M0	N0	1
TCGA.BP.4967	205	Alive	76	Male	G2	Stage III	T3	M0	N0	1
TCGA.BP.4347	1367	Alive	74	Male	G2	Stage III	T3	M0	NX	1
TCGA.CZ.5465	2564	Dead	76	Female	G2	Stage III	T3	M0	NX	1
TCGA.CW.5587	2226	Alive	62	Female	G2	Stage III	T3	M0	N0	1
TCGA.AK.3428	3728	Alive	62	Male	G2	Stage III	T3	M0	N0	1
TCGA.B4.5832	155	Alive	65	Male	G2	Stage III	T3	M0	N0	1
TCGA.BP.4972	1502	Alive	43	Female	G3	Stage III	T3	M0	NX	1
TCGA.CZ.5458	2789	Alive	43	Male	G3	Stage III	T3	M0	NX	1
TCGA.BP.4973	1384	Alive	47	Male	G3	Stage III	T3	M0	NX	1
TCGA.BP.5183	1291	Alive	57	Male	G3	Stage III	T3	M0	NX	1
TCGA.B0.5709	3974	Alive	62	Female	G3	Stage III	T3	M0	NX	1
TCGA.CJ.4897	3341	Alive	79	Female	G3	Stage III	T3	M0	NX	1
TCGA.BP.4803	204	Alive	79	Male	G3	Stage III	T3	M0	NX	1
TCGA.EU.5907	127	Alive	81	Male	G3	Stage III	T3	M0	NX	1
TCGA.B0.4810	478	Dead	47	Male	G3	Stage III	T3	M0	N1	1
TCGA.CJ.4894	841	Dead	58	Male	G3	Stage III	T3	M0	N0	1
TCGA.B0.4696	866	Dead	58	Male	G3	Stage III	T3	M0	N0	1
TCGA.B8.5163	822	Alive	63	Female	G3	Stage III	T3	M0	N0	1
TCGA.BP.4343	1912	Dead	64	Male	G3	Stage III	T3	M0	N0	1
TCGA.B8.5550	1476	Alive	71	Male	G3	Stage III	T3	M0	N0	1
TCGA.A3.3352	561	Dead	74	Male	G3	Stage III	T3	M0	N0	1
TCGA.B0.4710	1755	Alive	75	Female	G3	Stage III	T3	M0	N0	1
TCGA.B0.5095	245	Dead	81	Male	G3	Stage III	T3	M0	N0	1
TCGA.B0.5711	3989	Alive	50	Male	G3	Stage III	T3	M0	NX	1
TCGA.B0.4848	883	Dead	54	Male	G3	Stage III	T3	M0	NX	1
TCGA.CJ.4907	1499	Alive	58	Male	G3	Stage III	T3	M0	NX	1
TCGA.CZ.5459	1683	Alive	63	Male	G3	Stage III	T3	M0	NX	1
TCGA.AK.3455	683	Dead	71	Female	G3	Stage III	T3	M0	NX	1
TCGA.B0.5099	485	Dead	88	Female	G3	Stage III	T3	M0	NX	1
TCGA.CW.5584	164	Dead	74	Male	G3	Stage III	T3	M0	N1	1
TCGA.BP.4797	1107	Alive	34	Male	G3	Stage III	T3	M0	N0	1
TCGA.CZ.4863	1928	Alive	51	Female	G3	Stage III	T3	M0	N0	1
TCGA.B0.5116	1274	Alive	52	Male	G3	Stage III	T3	M0	N0	1
TCGA.A3.3307	1436	Alive	66	Male	G3	Stage III	T3	M0	N0	1
TCGA.B0.5713	2782	Alive	75	Female	G3	Stage III	T3	M0	N0	1
TCGA.CW.6097	571	Dead	32	Male	G4	Stage III	T3	M0	NX	1
TCGA.CZ.5457	2754	Alive	62	Male	G4	Stage III	T3	M0	NX	1
TCGA.B8.5158	1218	Alive	56	Male	G4	Stage III	T3	M0	N1	1
TCGA.CJ.4640	3480	Alive	49	Male	G4	Stage III	T3	M0	N0	1
TCGA.B0.5696	2609	Alive	69	Male	G4	Stage III	T3	M0	N0	1
TCGA.B0.4693	77	Dead	72	Female	G4	Stage III	T3	M0	N0	1
TCGA.CZ.5467	73	Dead	86	Female	G4	Stage III	T3	M0	N0	1
TCGA.B0.4694	106	Dead	72	Male	G4	Stage III	T3	M0	NX	1
TCGA.B0.5701	2461	Alive	65	Male	G4	Stage III	T3	M0	N0	1
TCGA.B0.4827	885	Dead	77	Female	G4	Stage III	T3	M0	N0	1
TCGA.B0.5096	68	Dead	72	Female	GX	Stage III	T3	M0	N1	1
TCGA.BP.4970	433	Alive	44	Male	G3	Stage III	T1	M0	N1	1
TCGA.B8.A54J	528	Alive	60	Male	G2	Stage II	T2	MX	NX	1
TCGA.B8.A54H	256	Alive	69	Female	G3	Stage II	T2	MX	N0	1
TCGA.B2.3923	992	Alive	59	Male	G2	Stage II	T2	M0	NX	1
TCGA.CZ.4861	446	Dead	63	Male	G2	Stage II	T2	M0	NX	1
TCGA.CZ.5453	2419	Dead	67	Male	G2	Stage II	T2	M0	NX	1
TCGA.CZ.5463	662	Alive	76	Male	G2	Stage II	T2	M0	NX	1
TCGA.BP.5007	1140	Alive	45	Male	G2	Stage II	T2	M0	N0	1
TCGA.CJ.4639	3229	Alive	49	Female	G2	Stage II	T2	M0	N0	1
TCGA.A3.3363	319	Alive	50	Male	G2	Stage II	T2	M0	N0	1
TCGA.CZ.5985	1997	Alive	58	Male	G2	Stage II	T2	M0	N0	1
TCGA.CZ.5989	1905	Alive	60	Male	G2	Stage II	T2	M0	N0	1
TCGA.A3.3317	1491	Alive	67	Male	G2	Stage II	T2	M0	N0	1
TCGA.BP.4169	701	Dead	76	Female	G2	Stage II	T2	M0	N0	1
TCGA.B0.4852	1121	Dead	78	Female	G2	Stage II	T2	M0	N0	1
TCGA.A3.3351	910	Alive	42	Male	G2	Stage II	T2	M0	N0	1
TCGA.A3.3316	1493	Alive	57	Male	G3	Stage II	T2	M0	NX	1
TCGA.AK.3431	2241	Dead	62	Female	G3	Stage II	T2	M0	NX	1
TCGA.CJ.6032	3639	Alive	63	Female	G3	Stage II	T2	M0	NX	1
TCGA.B0.4818	510	Dead	68	Female	G3	Stage II	T2	M0	NX	1
TCGA.BP.4173	1893	Alive	47	Male	G3	Stage II	T2	M0	N0	1
TCGA.AK.3456	1143	Alive	48	Male	G3	Stage II	T2	M0	N0	1
TCGA.BP.4174	1879	Alive	49	Male	G3	Stage II	T2	M0	N0	1
TCGA.A3.3357	2688	Alive	62	Male	G3	Stage II	T2	M0	N0	1
TCGA.CZ.5470	386	Alive	72	Female	G3	Stage II	T2	M0	N0	1
TCGA.CZ.5451	1929	Alive	74	Male	G3	Stage II	T2	M0	N0	1
TCGA.A3.3343	945	Alive	79	Male	G3	Stage II	T2	M0	N0	1
TCGA.BP.4342	2256	Dead	79	Male	G3	Stage II	T2	M0	N0	1
TCGA.CZ.4864	1315	Dead	86	Male	G3	Stage II	T2	M0	N0	1
TCGA.B2.4101	648	Alive	52	Male	G3	Stage II	T2	M0	NX	1
TCGA.CJ.5675	3936	Alive	70	Male	G3	Stage II	T2	M0	NX	1
TCGA.CJ.4643	1793	Alive	67	Female	G3	Stage II	T2	M0	N0	1
TCGA.BP.5200	1063	Alive	44	Male	G4	Stage II	T2	M0	NX	1
TCGA.AK.3443	1423	Alive	45	Male	GX	Stage II	T2	M0	N0	1
TCGA.AK.3433	3409	Alive	48	Female	GX	Stage II	T2	M0	N0	1
TCGA.B2.A4SR	507	Alive	61	Male	GX	Stage II	T2	M0	NX	1
TCGA.T7.A92I	356	Alive	47	Female	G1	Stage I	T1	MX	NX	1
TCGA.A3.A6NJ	468	Alive	57	Female	G1	Stage I	T1	MX	NX	1
TCGA.B8.A54K	469	Alive	61	Male	G1	Stage I	T1	MX	NX	1
TCGA.B8.A54F	519	Alive	49	Female	G2	Stage I	T1	MX	NX	1
TCGA.MW.A4EC	498	Alive	72	Female	G2	Stage I	T1	MX	NX	1
TCGA.A3.A8OV	340	Alive	75	Male	G2	Stage I	T1	MX	NX	1
TCGA.B8.A8YJ	431	Alive	60	Female	G2	Stage I	T1	MX	NX	1
TCGA.A3.A6NL	689	Alive	49	Female	G2	Stage I	T1	MX	NX	1
TCGA.6D.AA2E	362	Alive	68	Female	G2	Stage I	T1	MX	NX	1
TCGA.B8.A7U6	495	Alive	54	Female	G3	Stage I	T1	MX	NX	1
TCGA.A3.A6NI	1018	Alive	47	Male	G3	Stage I	T1	MX	NX	1
TCGA.DV.A4W0	2470	Alive	55	Male	G3	Stage I	T1	MX	NX	1
TCGA.B8.A54E	909	Alive	62	Female	G3	Stage I	T1	MX	NX	1
TCGA.GK.A6C7	61	Alive	76	Female	GX	Stage I	T1	MX	NX	1
TCGA.EU.5904	551	Alive	47	Female	G1	Stage I	T1	M0	NX	1
TCGA.B4.5834	38	Alive	59	Male	G1	Stage I	T1	M0	N0	1
TCGA.AS.3778	43	Alive	35	Male	G1	Stage I	T1	M0	NX	1
TCGA.A3.3326	1137	Alive	47	Male	G1	Stage I	T1	M0	NX	1
TCGA.CW.6093	3146	Alive	73	Male	G1	Stage I	T1	M0	NX	1
TCGA.A3.3320	1508	Alive	52	Female	G1	Stage I	T1	M0	NX	1
TCGA.B0.5690	3392	Alive	53	Female	G1	Stage I	T1	M0	NX	1
TCGA.A3.3323	1106	Alive	53	Male	G1	Stage I	T1	M0	NX	1
TCGA.A3.3311	1191	Dead	57	Male	G2	Stage I	T1	M0	NX	1
TCGA.B0.5699	3841	Alive	53	Male	G2	Stage I	T1	M0	N0	1
TCGA.A3.3380	567	Alive	54	Male	G2	Stage I	T1	M0	N0	1
TCGA.CZ.4859	1787	Alive	59	Female	G2	Stage I	T1	M0	N0	1
TCGA.BP.4353	375	Dead	61	Male	G2	Stage I	T1	M0	N0	1
TCGA.B4.5378	175	Alive	62	Male	G2	Stage I	T1	M0	N0	1
TCGA.B0.5705	4537	Alive	65	Female	G2	Stage I	T1	M0	N0	1
TCGA.A3.3331	1257	Alive	86	Female	G2	Stage I	T1	M0	N0	1
TCGA.DV.5569	355	Alive	29	Female	G2	Stage I	T1	M0	NX	1
TCGA.DV.5574	2016	Alive	37	Male	G2	Stage I	T1	M0	NX	1
TCGA.CJ.4908	1531	Alive	38	Male	G2	Stage I	T1	M0	NX	1
TCGA.BP.5194	408	Alive	39	Male	G2	Stage I	T1	M0	NX	1
TCGA.DV.5567	2004	Alive	40	Female	G2	Stage I	T1	M0	NX	1
TCGA.DV.5573	1130	Alive	41	Male	G2	Stage I	T1	M0	NX	1
TCGA.BP.4765	2184	Alive	43	Male	G2	Stage I	T1	M0	NX	1
TCGA.A3.3365	873	Alive	46	Male	G2	Stage I	T1	M0	NX	1
TCGA.BP.5008	1071	Alive	46	Male	G2	Stage I	T1	M0	NX	1
TCGA.BP.4965	1871	Alive	46	Male	G2	Stage I	T1	M0	NX	1
TCGA.BP.4961	1935	Alive	47	Male	G2	Stage I	T1	M0	NX	1
TCGA.BP.4789	1489	Alive	48	Male	G2	Stage I	T1	M0	NX	1
TCGA.CW.5583	2489	Alive	51	Female	G2	Stage I	T1	M0	NX	1
TCGA.A3.3322	1478	Alive	51	Male	G2	Stage I	T1	M0	NX	1
TCGA.DV.5575	1729	Alive	52	Female	G2	Stage I	T1	M0	NX	1
TCGA.A3.3325	1170	Dead	52	Male	G2	Stage I	T1	M0	NX	1
TCGA.CW.5589	2378	Alive	52	Male	G2	Stage I	T1	M0	NX	1
TCGA.BP.5187	406	Alive	54	Male	G2	Stage I	T1	M0	NX	1
TCGA.BP.4991	1413	Alive	54	Male	G2	Stage I	T1	M0	NX	1
TCGA.BP.4782	354	Alive	55	Female	G2	Stage I	T1	M0	NX	1
TCGA.DV.5576	727	Dead	55	Female	G2	Stage I	T1	M0	NX	1
TCGA.BP.4775	1843	Alive	55	Female	G2	Stage I	T1	M0	NX	1
TCGA.BP.4999	1266	Alive	56	Male	G2	Stage I	T1	M0	NX	1
TCGA.BP.4801	1124	Alive	57	Male	G2	Stage I	T1	M0	NX	1
TCGA.AK.3460	2508	Alive	58	Male	G2	Stage I	T1	M0	NX	1
TCGA.CZ.5982	2439	Alive	59	Female	G2	Stage I	T1	M0	NX	1
TCGA.BP.5192	714	Alive	59	Male	G2	Stage I	T1	M0	NX	1
TCGA.CJ.4905	1496	Alive	62	Female	G2	Stage I	T1	M0	NX	1
TCGA.BP.4769	1876	Alive	63	Male	G2	Stage I	T1	M0	NX	1
TCGA.BP.4177	1670	Alive	65	Male	G2	Stage I	T1	M0	NX	1
TCGA.DV.5566	1398	Alive	67	Female	G2	Stage I	T1	M0	NX	1
TCGA.BP.4784	1854	Alive	67	Female	G2	Stage I	T1	M0	NX	1
TCGA.BP.4760	2361	Alive	69	Male	G2	Stage I	T1	M0	NX	1
TCGA.CZ.4865	166	Dead	70	Female	G2	Stage I	T1	M0	NX	1
TCGA.AK.3461	2217	Alive	72	Male	G2	Stage I	T1	M0	NX	1
TCGA.BP.4344	1666	Alive	75	Female	G2	Stage I	T1	M0	NX	1
TCGA.BP.5173	62	Dead	75	Male	G2	Stage I	T1	M0	NX	1
TCGA.BP.5195	749	Alive	75	Male	G2	Stage I	T1	M0	NX	1
TCGA.BP.5168	1463	Dead	75	Male	G2	Stage I	T1	M0	NX	1
TCGA.BP.4790	1111	Dead	76	Male	G2	Stage I	T1	M0	NX	1
TCGA.BP.5176	1590	Dead	78	Female	G2	Stage I	T1	M0	NX	1
TCGA.CW.5588	2017	Alive	78	Female	G2	Stage I	T1	M0	NX	1
TCGA.BP.4763	1270	Dead	79	Female	G2	Stage I	T1	M0	NX	1
TCGA.B2.5636	919	Alive	79	Male	G2	Stage I	T1	M0	NX	1
TCGA.CZ.4853	774	Alive	82	Male	G2	Stage I	T1	M0	NX	1
TCGA.B8.5545	1525	Alive	42	Male	G2	Stage I	T1	M0	N0	1
TCGA.B8.5165	737	Alive	43	Male	G2	Stage I	T1	M0	N0	1
TCGA.A3.3385	1993	Alive	46	Female	G2	Stage I	T1	M0	N0	1
TCGA.A3.3387	617	Alive	49	Male	G2	Stage I	T1	M0	N0	1
TCGA.BP.5186	693	Alive	50	Female	G2	Stage I	T1	M0	N0	1
TCGA.B0.5697	2630	Alive	50	Male	G2	Stage I	T1	M0	N0	1
TCGA.A3.3376	1696	Dead	51	Male	G2	Stage I	T1	M0	N0	1
TCGA.BP.4331	2454	Dead	52	Male	G2	Stage I	T1	M0	N0	1
TCGA.BP.4964	1862	Alive	54	Female	G2	Stage I	T1	M0	N0	1
TCGA.A3.3358	1307	Alive	57	Female	G2	Stage I	T1	M0	N0	1
TCGA.B8.4619	523	Alive	58	Male	G2	Stage I	T1	M0	N0	1
TCGA.A3.3362	1559	Alive	60	Female	G2	Stage I	T1	M0	N0	1
TCGA.BP.5006	840	Alive	61	Male	G2	Stage I	T1	M0	N0	1
TCGA.3Z.A93Z	385	Alive	69	Male	G2	Stage I	T1	M0	N0	1
TCGA.B0.5110	2009	Alive	71	Female	G2	Stage I	T1	M0	N0	1
TCGA.BP.4768	400	Alive	72	Female	G2	Stage I	T1	M0	N0	1
TCGA.B0.5120	1169	Alive	72	Female	G2	Stage I	T1	M0	N0	1
TCGA.B8.4154	1380	Alive	73	Female	G2	Stage I	T1	M0	N0	1
TCGA.BP.4795	620	Alive	74	Female	G2	Stage I	T1	M0	N0	1
TCGA.B0.4945	2145	Dead	75	Female	G2	Stage I	T1	M0	N0	1
TCGA.B0.5700	1790	Alive	77	Male	G2	Stage I	T1	M0	N0	1
TCGA.A3.3359	2504	Alive	82	Female	G2	Stage I	T1	M0	N0	1
TCGA.AK.3450	1508	Alive	85	Female	G2	Stage I	T1	M0	N0	1
TCGA.B0.4823	454	Dead	88	Male	G2	Stage I	T1	M0	N0	1
TCGA.B8.4146	511	Alive	41	Female	G2	Stage I	T1	M0	NX	1
TCGA.B8.5552	1046	Alive	41	Female	G2	Stage I	T1	M0	NX	1
TCGA.BP.4987	1124	Alive	41	Female	G2	Stage I	T1	M0	NX	1
TCGA.CJ.4899	1528	Alive	42	Male	G2	Stage I	T1	M0	NX	1
TCGA.CZ.4862	3271	Alive	46	Male	G2	Stage I	T1	M0	NX	1
TCGA.B0.5693	4074	Alive	47	Female	G2	Stage I	T1	M0	NX	1
TCGA.EU.5906	206	Alive	55	Male	G2	Stage I	T1	M0	NX	1
TCGA.BP.5181	1495	Alive	58	Female	G2	Stage I	T1	M0	NX	1
TCGA.CJ.4634	3498	Alive	60	Female	G2	Stage I	T1	M0	NX	1
TCGA.B2.4102	952	Alive	61	Male	G2	Stage I	T1	M0	NX	1
TCGA.CJ.4920	139	Dead	64	Female	G2	Stage I	T1	M0	NX	1
TCGA.BP.4176	1955	Alive	64	Male	G2	Stage I	T1	M0	NX	1
TCGA.B2.3924	1092	Alive	73	Male	G2	Stage I	T1	M0	NX	1
TCGA.A3.3349	1385	Alive	34	Female	G2	Stage I	T1	M0	N0	1
TCGA.B8.5546	505	Alive	38	Female	G2	Stage I	T1	M0	N0	1
TCGA.CZ.5988	693	Alive	38	Male	G2	Stage I	T1	M0	N0	1
TCGA.B0.5399	1411	Alive	46	Male	G2	Stage I	T1	M0	N0	1
TCGA.A3.3370	2274	Alive	48	Female	G2	Stage I	T1	M0	N0	1
TCGA.B2.5633	963	Alive	56	Male	G2	Stage I	T1	M0	N0	1
TCGA.B0.5710	2430	Alive	57	Male	G2	Stage I	T1	M0	N0	1
TCGA.CW.6088	3222	Alive	60	Male	G2	Stage I	T1	M0	N0	1
TCGA.B4.5836	141	Alive	61	Female	G2	Stage I	T1	M0	N0	1
TCGA.B0.5119	1552	Alive	61	Female	G2	Stage I	T1	M0	N0	1
TCGA.B0.5695	2150	Alive	61	Female	G2	Stage I	T1	M0	N0	1
TCGA.BP.4756	374	Alive	62	Female	G2	Stage I	T1	M0	N0	1
TCGA.BP.4325	2964	Alive	64	Female	G2	Stage I	T1	M0	N0	1
TCGA.CJ.4892	1521	Alive	65	Female	G2	Stage I	T1	M0	N0	1
TCGA.BP.4162	3074	Alive	65	Female	G2	Stage I	T1	M0	N0	1
TCGA.B8.5553	435	Alive	67	Female	G2	Stage I	T1	M0	N0	1
TCGA.BP.4158	3377	Alive	69	Male	G2	Stage I	T1	M0	N0	1
TCGA.BP.4340	562	Dead	70	Female	G2	Stage I	T1	M0	N0	1
TCGA.BP.4170	2343	Dead	72	Female	G2	Stage I	T1	M0	N0	1
TCGA.A3.3329	1624	Alive	75	Male	G2	Stage I	T1	M0	N0	1
TCGA.A3.3328	1385	Alive	79	Male	G2	Stage I	T1	M0	N0	1
TCGA.B0.5098	1584	Dead	53	Female	G3	Stage I	T1	M0	NX	1
TCGA.EU.5905	119	Alive	67	Female	G3	Stage I	T1	M0	NX	1
TCGA.CZ.4866	3267	Alive	79	Female	G3	Stage I	T1	M0	NX	1
TCGA.A3.3378	630	Alive	60	Male	G3	Stage I	T1	M0	N0	1
TCGA.CZ.5986	373	Alive	61	Male	G3	Stage I	T1	M0	N0	1
TCGA.CJ.4886	1952	Alive	42	Female	G3	Stage I	T1	M0	NX	1
TCGA.BP.4807	211	Alive	42	Male	G3	Stage I	T1	M0	NX	1
TCGA.BP.4762	1343	Dead	42	Male	G3	Stage I	T1	M0	NX	1
TCGA.BP.4766	1462	Alive	43	Female	G3	Stage I	T1	M0	NX	1
TCGA.BP.4777	1731	Alive	46	Male	G3	Stage I	T1	M0	NX	1
TCGA.BP.4998	932	Alive	49	Male	G3	Stage I	T1	M0	NX	1
TCGA.BP.5004	1126	Alive	53	Male	G3	Stage I	T1	M0	NX	1
TCGA.BP.5184	1133	Alive	54	Male	G3	Stage I	T1	M0	NX	1
TCGA.BP.4994	1308	Alive	54	Male	G3	Stage I	T1	M0	NX	1
TCGA.AK.3440	2865	Alive	58	Male	G3	Stage I	T1	M0	NX	1
TCGA.BP.4976	1632	Alive	77	Male	G3	Stage I	T1	M0	NX	1
TCGA.BP.4781	2080	Alive	78	Male	G3	Stage I	T1	M0	NX	1
TCGA.B2.4099	972	Alive	83	Male	G3	Stage I	T1	M0	NX	1
TCGA.B0.5707	3744	Alive	39	Female	G3	Stage I	T1	M0	N0	1
TCGA.B0.4824	1657	Dead	49	Female	G3	Stage I	T1	M0	N0	1
TCGA.B0.4834	2090	Dead	49	Male	G3	Stage I	T1	M0	N0	1
TCGA.BP.5182	1165	Alive	56	Male	G3	Stage I	T1	M0	N0	1
TCGA.B8.5159	722	Alive	61	Female	G3	Stage I	T1	M0	N0	1
TCGA.B8.4148	1520	Alive	63	Female	G3	Stage I	T1	M0	N0	1
TCGA.B0.5083	1045	Dead	63	Male	G3	Stage I	T1	M0	N0	1
TCGA.CJ.6030	2299	Dead	65	Male	G3	Stage I	T1	M0	N0	1
TCGA.B0.5691	3431	Alive	66	Female	G3	Stage I	T1	M0	N0	1
TCGA.BP.4986	785	Alive	75	Male	G3	Stage I	T1	M0	N0	1
TCGA.B0.5077	1317	Dead	77	Male	G3	Stage I	T1	M0	N0	1
TCGA.B2.5641	656	Alive	79	Male	G3	Stage I	T1	M0	N0	1
TCGA.BP.4975	1433	Alive	40	Male	G3	Stage I	T1	M0	NX	1
TCGA.BP.4982	1014	Alive	42	Male	G3	Stage I	T1	M0	NX	1
TCGA.CW.5581	2799	Alive	44	Male	G3	Stage I	T1	M0	NX	1
TCGA.AK.3458	1168	Alive	48	Male	G3	Stage I	T1	M0	NX	1
TCGA.CJ.4635	1416	Alive	48	Male	G3	Stage I	T1	M0	NX	1
TCGA.BP.4959	2660	Alive	49	Male	G3	Stage I	T1	M0	NX	1
TCGA.CJ.4903	1560	Alive	50	Male	G3	Stage I	T1	M0	NX	1
TCGA.A3.3324	1186	Alive	51	Male	G3	Stage I	T1	M0	NX	1
TCGA.B0.5812	3834	Alive	53	Male	G3	Stage I	T1	M0	NX	1
TCGA.BP.4977	454	Alive	57	Male	G3	Stage I	T1	M0	NX	1
TCGA.CJ.5686	2038	Alive	59	Female	G3	Stage I	T1	M0	NX	1
TCGA.BP.4963	1834	Alive	63	Male	G3	Stage I	T1	M0	NX	1
TCGA.A3.3382	574	Alive	69	Male	G3	Stage I	T1	M0	NX	1
TCGA.BP.4161	2746	Alive	74	Male	G3	Stage I	T1	M0	NX	1
TCGA.CJ.4893	750	Alive	76	Female	G3	Stage I	T1	M0	NX	1
TCGA.CJ.5683	1889	Alive	78	Male	G3	Stage I	T1	M0	NX	1
TCGA.CZ.5984	2067	Alive	51	Male	G3	Stage I	T1	M0	N0	1
TCGA.B8.5549	194	Alive	53	Male	G3	Stage I	T1	M0	N0	1
TCGA.A3.3373	1621	Alive	54	Female	G3	Stage I	T1	M0	N0	1
TCGA.A3.3313	735	Dead	59	Male	G3	Stage I	T1	M0	N0	1
TCGA.B8.4621	788	Alive	63	Male	G3	Stage I	T1	M0	N0	1
TCGA.A3.3306	1120	Alive	67	Male	G3	Stage I	T1	M0	N0	1
TCGA.BP.4995	1371	Alive	68	Male	G3	Stage I	T1	M0	N0	1
TCGA.B0.4838	834	Dead	69	Female	G3	Stage I	T1	M0	N0	1
TCGA.A3.3367	2270	Alive	72	Male	G3	Stage I	T1	M0	N0	1
TCGA.CJ.4874	2283	Alive	73	Female	G3	Stage I	T1	M0	N0	1
TCGA.B0.5698	3631	Alive	77	Male	G3	Stage I	T1	M0	N0	1
TCGA.CJ.4889	1946	Alive	63	Female	G4	Stage I	T1	M0	NX	1
TCGA.CJ.6027	3615	Dead	77	Male	G4	Stage I	T1	M0	NX	1
TCGA.BP.5189	822	Dead	60	Male	G4	Stage I	T1	M0	NX	1
TCGA.AK.3427	3583	Alive	65	Male	GX	Stage I	T1	M0	N0	1
TCGA.AK.3465	369	Alive	71	Female	GX	Stage I	T1	M0	NX	1
