# Supplementary material for: Cuproptosis in ccRCC: key player in therapeutic and prognostic targets
Source: Front Oncol. 2023 Oct 27;13:1271864. doi: 10.3389/fonc.2023.1271864 (PMC10642186; doi:10.3389/fonc.2023.1271864)
Supplement: Supplementary file 1 [file DataSheet_1.zip › Step1/PCA/easy_input_meta.csv]

bcr_patient_barcode	group
TCGA.BP.4164	a
TCGA.B8.4619	a
TCGA.DV.5567	a
TCGA.B0.5120	a
TCGA.B0.5697	a
TCGA.BP.4174	a
TCGA.CZ.4853	a
TCGA.B8.4151	a
TCGA.B2.A4SR	a
TCGA.BP.4777	a
TCGA.A3.A6NJ	a
TCGA.CJ.4889	a
TCGA.CJ.4893	a
TCGA.CW.5583	a
TCGA.CJ.5684	a
TCGA.B2.3923	a
TCGA.CZ.5465	a
TCGA.A3.A6NL	a
TCGA.CW.5581	a
TCGA.B8.5165	a
TCGA.CZ.5989	a
TCGA.BP.4970	a
TCGA.B0.5691	a
TCGA.BP.4768	a
TCGA.CJ.4897	a
TCGA.B2.5633	a
TCGA.CJ.4640	a
TCGA.CJ.6032	a
TCGA.BP.4998	a
TCGA.BP.4770	a
TCGA.B0.5812	a
TCGA.A3.3382	a
TCGA.AK.3431	a
TCGA.BP.4769	a
TCGA.CJ.4903	a
TCGA.B0.4701	a
TCGA.A3.A6NI	a
TCGA.A3.3363	a
TCGA.CZ.4860	a
TCGA.CJ.6027	a
TCGA.CZ.4859	a
TCGA.BP.5168	a
TCGA.CW.6097	a
TCGA.B8.A7U6	a
TCGA.B8.5545	a
TCGA.A3.3358	a
TCGA.B0.5096	a
TCGA.B8.A54H	a
TCGA.A3.3328	a
TCGA.BP.4760	a
TCGA.CJ.6030	a
TCGA.AK.3456	a
TCGA.B2.5639	a
TCGA.BP.4781	a
TCGA.BP.5195	a
TCGA.3Z.A93Z	a
TCGA.B0.5099	a
TCGA.CJ.4644	a
TCGA.AK.3440	a
TCGA.B2.4102	a
TCGA.B0.5711	a
TCGA.CZ.5459	a
TCGA.B0.5698	a
TCGA.CJ.4907	a
TCGA.B0.5709	a
TCGA.CZ.4864	a
TCGA.CZ.5470	a
TCGA.BP.5181	a
TCGA.B0.5695	a
TCGA.A3.3325	a
TCGA.B4.5838	a
TCGA.AK.3461	a
TCGA.BP.4977	a
TCGA.BP.4177	a
TCGA.A3.3362	a
TCGA.B8.5549	a
TCGA.BP.4173	a
TCGA.CJ.4885	a
TCGA.CW.6088	a
TCGA.CJ.5675	a
TCGA.CZ.5466	a
TCGA.B0.5707	a
TCGA.EU.5905	a
TCGA.CW.5585	a
TCGA.A3.3365	a
TCGA.BP.4973	a
TCGA.BP.4801	a
TCGA.A3.3331	a
TCGA.CJ.4874	a
TCGA.A3.3326	a
TCGA.CJ.4634	a
TCGA.B8.A54K	a
TCGA.DV.5576	a
TCGA.B0.5098	a
TCGA.AK.3433	a
TCGA.BP.4158	a
TCGA.BP.4331	a
TCGA.CW.5580	a
TCGA.BP.4974	a
TCGA.B0.4818	a
TCGA.CJ.5681	a
TCGA.BP.4991	a
TCGA.BP.5200	a
TCGA.CZ.5986	a
TCGA.EU.5904	a
TCGA.A3.3313	a
TCGA.A3.3307	a
TCGA.A3.3380	a
TCGA.BP.4999	a
TCGA.B0.5077	a
TCGA.B0.5095	a
TCGA.CZ.5988	a
TCGA.BP.4795	a
TCGA.B0.5399	a
TCGA.B0.4688	a
TCGA.BP.4972	a
TCGA.DV.5573	a
TCGA.B0.4848	a
TCGA.BP.4330	a
TCGA.CZ.5462	a
TCGA.B2.4101	a
TCGA.CW.5589	a
TCGA.CZ.4861	a
TCGA.BP.5189	a
TCGA.BP.4967	a
TCGA.CJ.4905	a
TCGA.B0.5699	a
TCGA.B0.4852	a
TCGA.B8.A54E	a
TCGA.BP.5194	a
TCGA.CJ.4894	a
TCGA.B8.4148	a
TCGA.A3.3320	a
TCGA.BP.4976	a
TCGA.CZ.5458	a
TCGA.CW.5588	a
TCGA.BP.4332	a
TCGA.A3.3323	a
TCGA.BP.5008	a
TCGA.BP.4782	a
TCGA.EU.5906	a
TCGA.A3.3370	a
TCGA.B4.5832	a
TCGA.B2.5636	a
TCGA.B4.5836	a
TCGA.BP.4994	a
TCGA.BP.4797	a
TCGA.B4.5834	a
TCGA.B0.4698	a
TCGA.B8.5550	a
TCGA.GK.A6C7	a
TCGA.CZ.5457	a
TCGA.BP.4995	a
TCGA.A3.3372	a
TCGA.B0.5690	a
TCGA.A3.3316	a
TCGA.DV.5566	a
TCGA.B2.3924	a
TCGA.A3.3322	a
TCGA.A3.3385	a
TCGA.BP.4343	a
TCGA.DV.5569	a
TCGA.B8.A8YJ	a
TCGA.A3.3317	a
TCGA.B0.5402	a
TCGA.CJ.4920	a
TCGA.B0.5710	a
TCGA.CW.5591	a
TCGA.B0.5119	a
TCGA.DV.A4W0	a
TCGA.CJ.4908	a
TCGA.A3.3349	a
TCGA.A3.3306	a
TCGA.B8.5158	a
TCGA.A3.3324	a
TCGA.CZ.4862	a
TCGA.BP.4982	a
TCGA.BP.4344	a
TCGA.CZ.5454	a
TCGA.CZ.5985	a
TCGA.BP.5192	a
TCGA.B0.5705	a
TCGA.CW.5587	a
TCGA.BP.5176	a
TCGA.CZ.5453	a
TCGA.BP.4160	a
TCGA.CJ.5680	a
TCGA.B8.A54F	a
TCGA.B0.4693	a
TCGA.BP.4342	a
TCGA.B0.5083	a
TCGA.BP.4987	a
TCGA.B0.5700	a
TCGA.B8.5159	a
TCGA.B0.4945	a
TCGA.CJ.5686	a
TCGA.MW.A4EC	a
TCGA.BP.4162	a
TCGA.A3.3373	a
TCGA.B0.5108	a
TCGA.BP.4986	a
TCGA.CW.6087	a
TCGA.BP.5187	a
TCGA.CJ.4635	a
TCGA.B0.5110	a
TCGA.BP.4765	a
TCGA.BP.4784	a
TCGA.BP.4353	a
TCGA.BP.4789	a
TCGA.CZ.4863	a
TCGA.CJ.4904	a
TCGA.BP.5183	a
TCGA.B0.4696	a
TCGA.B0.4690	a
TCGA.CZ.4865	a
TCGA.A3.A8OW	a
TCGA.6D.AA2E	a
TCGA.CZ.5463	a
TCGA.B0.4838	a
TCGA.B8.5553	a
TCGA.BP.4347	a
TCGA.B0.4810	a
TCGA.CW.5590	a
TCGA.A3.3329	a
TCGA.A3.3376	a
TCGA.A3.A8OV	a
TCGA.B0.4846	a
TCGA.B0.4824	a
TCGA.AK.3428	a
TCGA.CJ.6028	a
TCGA.CJ.4899	a
TCGA.BP.4803	a
TCGA.AK.3460	a
TCGA.B8.4146	a
TCGA.B8.5552	a
TCGA.BP.4170	a
TCGA.B0.4710	a
TCGA.CJ.4892	a
TCGA.CJ.4871	a
TCGA.BP.4964	a
TCGA.B2.4099	a
TCGA.B0.4834	a
TCGA.CZ.5461	a
TCGA.B0.4823	a
TCGA.DV.5574	a
TCGA.CJ.4886	a
TCGA.AK.3465	a
TCGA.BP.4354	a
TCGA.A3.3311	a
TCGA.B0.4827	a
TCGA.BP.4807	a
TCGA.A3.3387	a
TCGA.CW.6093	a
TCGA.CJ.5683	a
TCGA.CJ.4643	a
TCGA.BP.4965	a
TCGA.CZ.5982	a
TCGA.BP.4176	a
TCGA.B8.5546	a
TCGA.CJ.4639	a
TCGA.B0.5701	a
TCGA.B0.5693	a
TCGA.BP.5184	a
TCGA.B8.4622	a
TCGA.A3.3357	a
TCGA.B0.4694	a
TCGA.A3.3367	a
TCGA.EU.5907	a
TCGA.A3.3378	a
TCGA.BP.4762	a
TCGA.A3.3343	a
TCGA.BP.4763	a
TCGA.BP.4325	a
TCGA.AK.3450	a
TCGA.T7.A92I	a
TCGA.B4.5378	a
TCGA.B0.4699	a
TCGA.B0.5696	a
TCGA.B0.5113	a
TCGA.BP.4963	a
TCGA.CZ.4866	a
TCGA.CZ.5984	a
TCGA.BP.4161	a
TCGA.BP.5186	a
TCGA.BP.4756	a
TCGA.AK.3458	a
TCGA.BP.5173	a
TCGA.DV.5575	a
TCGA.CJ.4641	a
TCGA.BP.4790	a
TCGA.B0.5116	a
TCGA.CJ.4895	a
TCGA.BP.5007	a
TCGA.B0.4814	a
TCGA.CZ.5451	a
TCGA.B8.4621	a
TCGA.B8.5163	a
TCGA.CJ.4918	a
TCGA.BP.4766	a
TCGA.CZ.5467	a
TCGA.BP.4340	a
TCGA.CW.5584	a
TCGA.B8.A54J	a
TCGA.CZ.5455	a
TCGA.AS.3778	a
TCGA.B0.5713	a
TCGA.B0.5115	a
TCGA.BP.4975	a
TCGA.BP.5004	a
TCGA.BP.4959	a
TCGA.BP.4775	a
TCGA.A3.3352	a
TCGA.BP.5182	a
TCGA.B4.5377	a
TCGA.A3.3351	a
TCGA.A3.3359	a
TCGA.B8.4154	a
TCGA.B2.5641	a
TCGA.BP.4961	a
TCGA.B0.5712	a
TCGA.BP.5006	a
TCGA.AK.3427	a
TCGA.AK.3443	a
TCGA.BP.4169	a
TCGA.AK.3455	a
TCGA.B0.4828	b
TCGA.B0.5075	b
TCGA.MM.A563	b
TCGA.BP.5191	b
TCGA.A3.3347	b
TCGA.B0.5107	b
TCGA.B0.4712	b
TCGA.BP.4787	b
TCGA.BP.4351	b
TCGA.B0.5400	b
TCGA.CZ.5452	b
TCGA.BP.4969	b
TCGA.B0.5088	b
TCGA.BP.4993	b
TCGA.CJ.4902	b
TCGA.BP.4355	b
TCGA.CJ.4870	b
TCGA.B0.4817	b
TCGA.CJ.4916	b
TCGA.A3.3335	b
TCGA.CJ.4875	b
TCGA.BP.5169	b
TCGA.B2.5635	b
TCGA.CJ.4882	b
TCGA.B0.4819	b
TCGA.DV.5568	b
TCGA.CJ.4878	b
TCGA.BP.5177	b
TCGA.CJ.4888	b
TCGA.B8.4153	b
TCGA.DV.5565	b
TCGA.B0.4706	b
TCGA.AK.3453	b
TCGA.BP.4989	b
TCGA.BP.4326	b
TCGA.B0.5702	b
TCGA.CJ.5682	b
TCGA.A3.3383	b
TCGA.B0.5102	b
TCGA.B0.4845	b
TCGA.BP.4334	b
TCGA.CJ.4891	b
TCGA.G6.A5PC	b
TCGA.BP.5199	b
TCGA.B0.4691	b
TCGA.B8.A54D	b
TCGA.B0.5100	b
TCGA.BP.4167	b
TCGA.BP.4968	b
TCGA.BP.5198	b
TCGA.B0.4839	b
TCGA.BP.4799	b
TCGA.BP.5196	b
TCGA.CJ.5678	b
TCGA.BP.4759	b
TCGA.CZ.5456	b
TCGA.CJ.5676	b
TCGA.BP.4771	b
TCGA.BP.4776	b
TCGA.B0.4836	b
TCGA.CJ.5672	b
TCGA.B0.4844	b
TCGA.BP.4960	b
TCGA.CJ.4881	b
TCGA.BP.4329	b
TCGA.CJ.4638	b
TCGA.BP.5190	b
TCGA.CJ.4636	b
TCGA.B0.4703	b
TCGA.B0.4718	b
TCGA.B0.5106	b
TCGA.CZ.5460	b
TCGA.B0.5109	b
TCGA.BP.5180	b
TCGA.B0.5097	b
TCGA.G6.A8L7	b
TCGA.BP.4327	b
TCGA.CJ.5671	b
TCGA.B0.5084	b
TCGA.AK.3454	b
TCGA.B8.4620	b
TCGA.CJ.5677	b
TCGA.MM.A564	b
TCGA.BP.4341	b
TCGA.CZ.5468	b
TCGA.B0.4697	b
TCGA.CJ.4868	b
TCGA.BP.4761	b
TCGA.B0.5117	b
TCGA.BP.4774	b
TCGA.B0.4822	b
TCGA.BP.5000	b
TCGA.BP.4338	b
TCGA.BP.4971	b
TCGA.G6.A8L8	b
TCGA.A3.3319	b
TCGA.B0.5094	b
TCGA.BP.4335	b
TCGA.BP.4804	b
TCGA.AK.3429	b
TCGA.B0.4841	b
TCGA.BP.4981	b
TCGA.CJ.4637	b
TCGA.B0.4847	b
TCGA.CJ.4890	b
TCGA.B0.5703	b
TCGA.B8.A54G	b
TCGA.AK.3425	b
TCGA.B0.4842	b
TCGA.B0.4821	b
TCGA.BP.5178	b
TCGA.AS.3777	b
TCGA.B0.5080	b
TCGA.CZ.4857	b
TCGA.CJ.6033	b
TCGA.CZ.4854	b
TCGA.CJ.4912	b
TCGA.B0.4707	b
TCGA.CZ.5469	b
TCGA.CW.6090	b
TCGA.B0.4849	b
TCGA.BP.5174	b
TCGA.BP.4983	b
TCGA.BP.5010	b
TCGA.BP.4345	b
TCGA.BP.4985	b
TCGA.B0.4714	b
TCGA.BP.4163	b
TCGA.B0.4713	b
TCGA.BP.4992	b
TCGA.BP.4349	b
TCGA.B0.5692	b
TCGA.DV.A4VX	b
TCGA.B0.4815	b
TCGA.B0.5092	b
TCGA.B0.5121	b
TCGA.CJ.4876	b
TCGA.BP.4798	b
TCGA.CJ.6031	b
TCGA.BP.5201	b
TCGA.BP.5175	b
TCGA.CJ.4901	b
TCGA.B0.4843	b
TCGA.DV.A4VZ	b
TCGA.B0.4833	b
TCGA.CJ.5679	b
TCGA.AK.3436	b
TCGA.AK.3445	b
TCGA.B8.5162	b
TCGA.CJ.4869	b
TCGA.BP.5170	b
TCGA.B8.4143	b
TCGA.BP.4346	b
TCGA.CJ.4887	b
TCGA.CZ.5464	b
TCGA.B0.4816	b
TCGA.B0.4837	b
TCGA.BP.4962	b
TCGA.CJ.4642	b
TCGA.BP.4159	b
TCGA.AK.3426	b
TCGA.G6.A8L6	b
TCGA.BP.4758	b
TCGA.BP.4165	b
TCGA.B0.5706	b
TCGA.B0.5081	b
TCGA.BP.5009	b
TCGA.CZ.4858	b
TCGA.B8.A54I	b
TCGA.BP.5001	b
TCGA.MM.A84U	b
TCGA.B0.4811	b
TCGA.B0.5694	b
TCGA.CJ.4872	b
TCGA.A3.3346	b
TCGA.BP.4352	b
TCGA.B0.4700	b
TCGA.B2.4098	b
TCGA.A3.3374	b
TCGA.CJ.4900	b
TCGA.CJ.4884	b
TCGA.AK.3434	b
TCGA.BP.5185	b
TCGA.AK.3451	b
TCGA.CZ.5987	b
TCGA.B0.5085	b
TCGA.CJ.4873	b
TCGA.AK.3447	b
