# Supplementary material for: Cuproptosis in ccRCC: key player in therapeutic and prognostic targets
Source: Front Oncol. 2023 Oct 27;13:1271864. doi: 10.3389/fonc.2023.1271864 (PMC10642186; doi:10.3389/fonc.2023.1271864)
Supplement: Supplementary file 1 [file DataSheet_1.zip › Step1/PCA/PCA.R]

setwd("E:\\肾癌-Cuproptosis\\Step1\\PCA")          #设置工作目录                                   #输入文件

expr_df <- read.csv(file='TCGA_TPM.expr.csv',row.names = 1, 
                    header = TRUE, sep=",", stringsAsFactors = FALSE)
meta_df <- read.csv(file='easy_input_meta.csv', row.names = 1,
                    header = TRUE, sep=",",stringsAsFactors = FALSE)
#查看前3个基因在前4个sample中的表达矩阵
expr_df[1:3,1:4]
expr_df <- log2(expr_df + 1)
head(meta_df, n=3)
pca.results <- prcomp(expr_df, center = TRUE, scale. = FALSE)
mycol <- c("#223D6C","#D20A13","#088247","#FFD121","#11AA4D","#58CDD9","#7A142C","#5D90BA","#431A3D","#91612D","#6E568C","#E0367A","#D8D155","#64495D","#7CC767")
library(ggplot2)
library(plyr)
library(ggord)
source('./geom_ord_ellipse.R') #该文件位于当前文件夹

ggord(pca.results, grp_in = meta_df$group, repel=TRUE,
      ellipse = FALSE, #不显示置信区间背景色
      size = 2, #样本的点大小
      alpha=0.5, #设置点为半透明，出现叠加的效果
      #如果用自定义的颜色，就运行下面这行
      cols = mycol[1:length(unique(meta_df$group))],
      arrow = NULL,txt = NULL) + #不画箭头和箭头上的文字
  theme(panel.grid =element_blank()) + #去除网格线
  
  #用yyplot添加置信区间圆圈
  geom_ord_ellipse(ellipse_pro = .95, #设置置信区间
                   size=1.5, #线的粗细
                   lty=1 ) #实线
ggsave("PCA_classic.pdf", width = 6, height = 6)


ggord(pca.results, grp_in = meta_df$group, repel=TRUE,
      alpha = 0.6,#点和置信区间背景设为半透明，以凸显箭头和文字
      #或者单独修改置信区间背景的透明度
      #alpha_el = 0.3,
      ellipse_pro = 0.95,#置信区间
      size = 2,
      #如果想用默认的颜色，就在下面这行前面加个#
      #cols = mycol[1:length(unique(meta_df$group))],
      arrow=0.2, #箭头的头的大小
      vec_ext = 5,#箭头尾巴长短
      veccol="brown",#箭头颜色
      txt=3) + #箭头指向的基因名的字体大小
  theme(panel.grid =element_blank()) + 
  
  #用yyplot继续添加虚线的置信区间
  geom_ord_ellipse(ellipse_pro = .95, #先画个.95的圆圈
                   color='darkgrey', #圈圈的颜色
                   size=0.5, 
                   lty=2 ) + #画成虚线，可以用1-6的数字设置为其他线型
  geom_ord_ellipse(ellipse_pro = .98, #再画个.98的圆圈
                   #color='grey', #把这行注释掉，就是跟点一样的颜色
                   size=0.5, lty=2 ) 
ggsave("PCA_arrow.pdf", width = 6, height = 6)


library(ggplot2)
library(dplyr)
pca.rotation <- pca.results$rotation
pca.rotation
pca.pv <- summary(pca.results)$importance[2,]
pca.pv
low_dim_df <- as.data.frame(pca.results$x[,c(1,2)])
low_dim_df$group <- meta_df$group
#查看前3行
low_dim_df[1:3,]
add_ellipase <- function(p, x="PC1", y="PC2", group="group",
                         ellipase_pro = 0.95,
                         linetype="dashed",
                         colour = "black",
                         lwd = 2,...){
  obs <- p$data[,c(x, y, group)]
  colnames(obs) <- c("x", "y", "group")
  ellipse_pro <- ellipase_pro
  theta <- c(seq(-pi, pi, length = 50), seq(pi, -pi, length = 50))
  circle <- cbind(cos(theta), sin(theta))
  ell <- ddply(obs, 'group', function(x) {
    if(nrow(x) <= 2) {
      return(NULL)
    }
    sigma <- var(cbind(x$x, x$y))
    mu <- c(mean(x$x), mean(x$y))
    ed <- sqrt(qchisq(ellipse_pro, df = 2))
    data.frame(sweep(circle %*% chol(sigma) * ed, 2, mu, FUN = '+'))
  })
  names(ell)[2:3] <- c('x', 'y')
  
  ell <- ddply(ell, .(group) , function(x) x[chull(x$x, x$y), ])
  p <- p + geom_polygon(data = ell, aes(x=x,y=y,group = group), 
                        colour = colour,
                        alpha = 1,fill = NA,
                        linetype=linetype,
                        lwd =lwd)
  return(p)
}


#计算坐标轴标签
pc1.pv <- paste0(round(pca.pv['PC1'],digits = 3) * 100, "%")
pc2.pv <- paste0(round(pca.pv['PC2'],digits = 3) * 100, "%")

#画出各个样本在二维空间的点
p <- ggplot(low_dim_df) + 
  geom_point(aes(x=PC1, y=PC2, color=group), size=2, #点的大小
             shape=20,#点的形状
             alpha=0.5) +#设置点为半透明，出现叠加的效果
  #如果使用默认的颜色，就在下面这行前面加个#
  scale_color_manual(values = mycol[1:length(unique(meta_df$group))]) +
  #还能调整整体的颜色亮度
  #scale_colour_hue(l=45) + 
  theme_bw() + #去除背景色
  theme(panel.grid =element_blank()) + #去除网格线
  
  #添加标签，同样可以加到方法一的同一位置

  #图例
  guides(color=guide_legend(title = NULL)) +
  theme(legend.background = element_blank(), #移除整体边框
        #图例的左上角置于绘图区域的左上角
        legend.position = c(0,1),legend.justification = c(0,1),
        legend.text = element_text(size=12)) + #字体大小
  
  #调整坐标轴标签
  xlab(paste0("PC1 ( ", pc1.pv," variance )")) + 
  ylab(paste0("PC2 ( ", pc2.pv," variance )")) 
p
ggsave('PCA_DIY1.pdf',width = 5.5,height = 4)


#p1 <- add_ellipase(p,ellipase_pro = 0.95,colour = "dimgrey",linetype=1,lwd=1)
#p1
#保存为PDF文件
#ggsave('PCA_DIY2.pdf',width = 5.5,height = 4)

#也可以多次叠加，画两个圆圈
#p2 <- add_ellipase(p,ellipase_pro = 0.95,colour = "dimgrey",linetype=2,lwd=0.5)
#p2 <- add_ellipase(p2,ellipase_pro = 0.98,colour = "dimgrey",linetype=2,lwd=0.5)
#p2
