# Supplementary material for: Cuproptosis in ccRCC: key player in therapeutic and prognostic targets
Source: Front Oncol. 2023 Oct 27;13:1271864. doi: 10.3389/fonc.2023.1271864 (PMC10642186; doi:10.3389/fonc.2023.1271864)
Supplement: Supplementary file 1 [file DataSheet_1.zip › Step1/PCA/PCA/easy_input_expr.csv]

bcr_patient_barcode	GATA3	PTEN	XBP1	ESR1	MUC1
TCGA-A1-A0SD-01A-11R-A115-07	2.8705	1.36135714285714	2.98333333333333	3.08425	1.652125
TCGA-A1-A0SE-01A-11R-A084-07	2.16625	0.428357142857143	2.55083333333333	2.386	3.08025
TCGA-A1-A0SH-01A-11R-A084-07	1.3235	1.30564285714286	3.02041666666667	0.79125	2.98525
TCGA-A1-A0SJ-01A-11R-A084-07	1.841625	0.809642857142857	3.13133333333333	2.49541666666667	-1.9185
TCGA-A1-A0SK-01A-12R-A084-07	-6.02525	0.250857142857143	-1.45175	-4.86066666666667	-1.1715
TCGA-A1-A0SM-01A-11R-A084-07	1.8045	1.31078571428571	4.04108333333333	2.797	3.52975
TCGA-A1-A0SO-01A-22R-A084-07	-4.87925	-0.236928571428571	-0.72475	-4.48608333333333	-1.45575
TCGA-A1-A0SP-01A-11R-A084-07	-3.14325	-1.24321428571429	-1.19308333333333	-1.62741666666667	-0.98675
TCGA-A2-A04N-01A-11R-A115-07	2.034	1.20742857142857	2.27883333333333	4.11558333333333	0.668
TCGA-A2-A04P-01A-31R-A034-07	-0.293125	0.288357142857143	-1.60508333333333	0.473166666666667	0.0115
TCGA-A2-A04Q-01A-21R-A034-07	-0.802625	-0.165785714285714	0.329416666666667	-1.80158333333333	1.0395
TCGA-A2-A04R-01A-41R-A109-07	2.646375	0.585357142857143	3.05633333333333	3.84525	1.894875
TCGA-A2-A04T-01A-21R-A034-07	-2.315375	-0.00171428571428569	-1.18083333333333	-3.24466666666667	-0.6775
TCGA-A2-A04U-01A-11R-A115-07	-3.758125	0.458571428571429	-2.43825	-4.21433333333333	-1.367375
TCGA-A2-A04V-01A-21R-A034-07	3.93	0.7145	2.08591666666667	4.07166666666667	1.26175
TCGA-A2-A04W-01A-31R-A115-07	-1.28125	0.367	1.71858333333333	-1.46258333333333	1.999625
TCGA-A2-A04X-01A-21R-A034-07	1.619375	0.924	2.00641666666667	0.917333333333333	4.118375
TCGA-A2-A04Y-01A-21R-A034-07	1.87025	-0.0349285714285715	1.18116666666667	3.01266666666667	1.899625
TCGA-A2-A0CL-01A-11R-A115-07	1.470375	0.146	1.50983333333333	0.43225	-0.475375
TCGA-A2-A0CM-01A-31R-A034-07	-2.95925	1.35628571428571	-1.14491666666667	-1.44283333333333	1.45475
TCGA-A2-A0CP-01A-11R-A034-07	2.34725	0.934642857142857	0.960666666666667	2.85416666666667	1.58325
TCGA-A2-A0CQ-01A-21R-A034-07	2.456625	0.643	2.44658333333333	4.35833333333333	2.863875
TCGA-A2-A0CS-01A-11R-A115-07	3.36942857142857	-0.145	2.453	4.52125	3.0375
TCGA-A2-A0CT-01A-31R-A056-07	2.977875	0.269928571428571	3.18941666666667	3.98691666666667	-0.1495
TCGA-A2-A0CU-01A-12R-A034-07	2.26375	0.473285714285714	2.78441666666667	5.1325	1.2825
TCGA-A2-A0CV-01A-31R-A115-07	1.992	0.977357142857143	1.43816666666667	3.63908333333333	3.01225
TCGA-A2-A0CW-01A-21R-A115-07	1.543125	0.457214285714286	1.61925	4.52616666666667	-0.24525
TCGA-A2-A0CX-01A-21R-A00Z-07	1.477875	0.864142857142857	1.03158333333333	-1.27158333333333	2.025625
TCGA-A2-A0CY-01A-12R-A034-07	0.043375	0.641	1.14258333333333	4.39041666666667	2.65825
TCGA-A2-A0CZ-01A-11R-A034-07	2.30575	0.981785714285714	0.420666666666667	1.66408333333333	1.551125
TCGA-A2-A0D0-01A-11R-A00Z-07	-2.202125	0.335	-1.81375	-4.62591666666667	1.01375
TCGA-A2-A0D1-01A-11R-A034-07	1.814625	1.1	2.16058333333333	-2.71908333333333	-2.582875
TCGA-A2-A0D2-01A-21R-A034-07	-1.291625	-0.6985	-0.872833333333333	-2.594	-0.967125
TCGA-A2-A0D3-01A-11R-A115-07	2.983875	0.269071428571429	2.934	3.19008333333333	3.451875
TCGA-A2-A0D4-01A-11R-A00Z-07	2.135	-0.134142857142857	2.48483333333333	3.561	-0.403875
TCGA-A2-A0EM-01A-11R-A034-07	1.98825	1.35585714285714	2.36383333333333	4.16591666666667	3.2385
TCGA-A2-A0EN-01A-13R-A084-07	1.382875	0.784571428571429	1.92883333333333	3.43875	2.81475
TCGA-A2-A0EO-01A-11R-A034-07	1.80525	1.252	2.47916666666667	3.257	3.042375
TCGA-A2-A0EQ-01A-11R-A034-07	1.83425	0.726857142857143	1.88241666666667	0.112583333333333	-0.110375
TCGA-A2-A0ER-01A-21R-A034-07	2.947375	1.02578571428571	3.48691666666667	4.58658333333333	1.0355
TCGA-A2-A0ES-01A-11R-A115-07	0.789	1.12007142857143	3.35433333333333	3.19025	2.259625
TCGA-A2-A0ET-01A-31R-A034-07	2.793125	1.00721428571429	1.88291666666667	4.38608333333333	1.059875
TCGA-A2-A0EU-01A-22R-A056-07	2.640375	0.5505	3.46741666666667	4.44316666666667	0.638625
TCGA-A2-A0EV-01A-11R-A034-07	1.71	0.927285714285714	2.53308333333333	3.99325	2.928625
TCGA-A2-A0EW-01A-21R-A115-07	1.552	1.3415	2.54458333333333	3.55041666666667	2.955
TCGA-A2-A0EX-01A-21R-A034-07	1.764625	1.08985714285714	2.30133333333333	2.30091666666667	2.151
TCGA-A2-A0EY-01A-11R-A034-07	1.220375	0.403642857142857	2.71275	2.92958333333333	2.50475
TCGA-A2-A0ST-01A-12R-A084-07	-0.07625	1.10871428571429	0.597166666666667	0.621166666666667	0.015125
TCGA-A2-A0SU-01A-11R-A084-07	2.825625	0.558357142857143	2.28891666666667	5.06233333333333	2.272625
TCGA-A2-A0SV-01A-11R-A084-07	1.83325	0.34	1.87866666666667	1.88958333333333	2.588375
TCGA-A2-A0SW-01A-11R-A084-07	0.3605	0.823785714285714	1.50241666666667	3.46925	2.739625
TCGA-A2-A0SX-01A-12R-A084-07	-1.734875	1.21914285714286	0.37525	-1.14416666666667	-0.502625
TCGA-A2-A0SY-01A-31R-A084-07	2.09175	1.245	3.6995	3.865	3.446
TCGA-A2-A0T0-01A-22R-A084-07	0.342875	-0.544857142857143	0.84525	-2.00266666666667	2.343125
TCGA-A2-A0T1-01A-21R-A084-07	0.11025	0.391571428571429	1.44366666666667	-2.69541666666667	1.194
TCGA-A2-A0T2-01A-11R-A084-07	0.164125	-1.12164285714286	-1.747	-2.88033333333333	2.55975
TCGA-A2-A0T3-01A-21R-A115-07	2.118875	1.27492857142857	2.98116666666667	3.5905	1.126625
TCGA-A2-A0T4-01A-31R-A084-07	2.364625	1.14042857142857	2.48383333333333	4.26783333333333	2.516125
TCGA-A2-A0T5-01A-21R-A084-07	1.94425	0.936285714285714	2.67708333333333	2.78641666666667	2.8815
TCGA-A2-A0T6-01A-11R-A084-07	1.92775	1.39164285714286	1.26733333333333	2.07275	2.72325
TCGA-A2-A0T7-01A-21R-A084-07	1.703	1.08592857142857	1.91125	1.6945	3.23775
TCGA-A2-A0YC-01A-11R-A109-07	2.251375	2.1985	4.0255	4.37366666666667	2.689
TCGA-A2-A0YD-01A-11R-A109-07	2.19425	0.862857142857143	2.15083333333333	3.93141666666667	3.67175
TCGA-A2-A0YE-01A-11R-A109-07	-2.9355	-1.58042857142857	-0.917916666666667	-3.901	0.460125
TCGA-A2-A0YF-01A-21R-A109-07	1.73025	0.848714285714286	2.74183333333333	5.55033333333333	3.700625
TCGA-A2-A0YG-01A-21R-A109-07	1.4315	0.276571428571429	2.1425	3.44833333333333	3.106
TCGA-A2-A0YH-01A-11R-A109-07	2.021875	0.905428571428571	3.27308333333333	3.74341666666667	2.20775
TCGA-A2-A0YI-01A-31R-A10J-07	2.33425	0.197428571428571	3.72983333333333	4.53158333333333	2.7145
TCGA-A2-A0YJ-01A-11R-A109-07	-4.565	0.665071428571429	-1.39590909090909	-3.59008333333333	2.846375
TCGA-A2-A0YK-01A-22R-A109-07	1.426125	1.19035714285714	2.21516666666667	3.8335	2.764125
TCGA-A2-A0YL-01A-21R-A109-07	1.97175	1.56357142857143	2.25858333333333	2.38058333333333	2.315375
TCGA-A2-A0YM-01A-11R-A109-07	-2.713	0.456714285714286	-1.59225	-2.92008333333333	0.868375
TCGA-A2-A0YT-01A-11R-A109-07	1.498125	0.4205	2.02825	3.87741666666667	2.747875
TCGA-A7-A0CD-01A-11R-A00Z-07	3.138875	0.620928571428571	3.43966666666667	4.62858333333333	3.3215
TCGA-A7-A0CE-11A-21R-A089-07	-0.000124999999999997	1.69242857142857	3.20183333333333	3.97575	1.260375
TCGA-A7-A0CE-01A-11R-A00Z-07	-1.031	0.0466428571428571	-1.26275	-1.10241666666667	1.92175
TCGA-A7-A0CG-01A-12R-A056-07	1.216	1.57228571428571	1.05275	4.65275	3.474
TCGA-A7-A0CH-11A-32R-A089-07	0.31875	0.876214285714286	1.36375	3.15516666666667	1.686
TCGA-A7-A0CH-01A-21R-A00Z-07	2.484625	0.624714285714286	3.02183333333333	5.46758333333333	3.776875
TCGA-A7-A0CJ-01A-21R-A00Z-07	2.42025	0.0158571428571428	2.3025	4.66491666666667	-1.9175
TCGA-A7-A0D9-11A-53R-A089-07	-3.25025	2.04185714285714	-1.66775	0.579083333333333	-2.793875
TCGA-A7-A0D9-01A-31R-A056-07	2.834875	0.9175	3.12708333333333	3.28466666666667	1.377375
TCGA-A7-A0DA-01A-31R-A115-07	-1.06175	0.480142857142857	-0.785083333333333	-3.34258333333333	2.144875
TCGA-A7-A0DB-11A-33R-A089-07	-3.86425	1.69635714285714	-1.37558333333333	0.03225	-2.4035
TCGA-A7-A0DB-01A-11R-A00Z-07	1.926625	-0.420857142857143	2.0595	4.46308333333333	3.792
TCGA-A7-A13D-01A-13R-A12P-07	-1.74525	-0.4275	-1.21308333333333	-3.038	2.97175
TCGA-A7-A13E-11A-61R-A12P-07	-0.42975	1.74828571428571	0.84825	2.49125	0.22875
TCGA-A7-A13E-01A-11R-A12P-07	-4.3955	0.829928571428571	-1.34416666666667	-1.0925	0.867375
TCGA-A7-A13F-11A-42R-A12P-07	-0.75225	1.91635714285714	-0.0705	0.352416666666667	-0.045625
TCGA-A7-A13F-01A-11R-A12P-07	2.2625	1.06642857142857	3.16225	2.84233333333333	3.558
TCGA-A8-A06N-01A-12R-A056-07	3.31925	-0.102714285714286	3.65491666666667	5.61366666666667	1.4875
TCGA-A8-A06O-01A-11R-A00Z-07	0.788125	-0.261	3.21066666666667	4.57983333333333	0.04375
TCGA-A8-A06P-01A-11R-A00Z-07	1.6045	0.8395	1.84875	3.09075	2.27425
TCGA-A8-A06Q-01A-11R-A034-07	0.8905	-0.0378571428571429	3.24275	3.48508333333333	2.792375
TCGA-A8-A06R-01A-11R-A00Z-07	1.100625	0.528642857142857	1.28033333333333	4.43058333333333	2.146375
TCGA-A8-A06T-01A-11R-A00Z-07	2.375375	1.04185714285714	2.51858333333333	5.27391666666667	3.032125
TCGA-A8-A06U-01A-11R-A00Z-07	2.674125	0.000214285714285699	2.71383333333333	4.33925	-1.047
TCGA-A8-A06X-01A-21R-A00Z-07	3.715125	0.648857142857143	0.89925	4.947	1.98875
TCGA-A8-A06Y-01A-21R-A00Z-07	2.975125	0.515428571428571	1.28966666666667	5.25875	2.2535
TCGA-A8-A06Z-01A-11R-A00Z-07	1.44025	0.7295	2.89391666666667	4.4275	2.715125
TCGA-A8-A075-01A-11R-A084-07	1.710625	0.592928571428571	2.23683333333333	1.47258333333333	3.10175
TCGA-A8-A076-01A-21R-A00Z-07	1.62275	0.667214285714286	1.95958333333333	1.89566666666667	2.668125
TCGA-A8-A079-01A-21R-A00Z-07	2.59625	0.441357142857143	2.92725	5.36833333333333	-2.34575
TCGA-A8-A07B-01A-11R-A00Z-07	2.115375	0.887357142857143	2.00975	3.03133333333333	0.72675
TCGA-A8-A07C-01A-11R-A034-07	-4.39275	-0.176642857142857	-1.12166666666667	-3.456	-1.89825
TCGA-A8-A07E-01A-11R-A034-07	1.210625	0.771357142857143	2.23266666666667	4.13566666666667	3.08425
TCGA-A8-A07F-01A-11R-A00Z-07	1.926625	1.09342857142857	2.87783333333333	3.25716666666667	3.37025
TCGA-A8-A07G-01A-11R-A034-07	1.7355	0.882428571428571	3.05258333333333	4.65716666666667	3.30225
TCGA-A8-A07I-01A-11R-A00Z-07	1.544	1.23107142857143	4.29766666666667	3.97508333333333	3.101
TCGA-A8-A07J-01A-11R-A00Z-07	2.47175	0.964071428571429	1.47766666666667	2.48816666666667	2.7215
TCGA-A8-A07L-01A-11R-A040-07	2.15475	0.674285714285714	3.33533333333333	5.78758333333333	2.656625
TCGA-A8-A07O-01A-11R-A00Z-07	-2.05	0.725714285714286	-1.003	-1.67058333333333	3.2685
TCGA-A8-A07P-01A-11R-A00Z-07	1.136	0.760071428571429	3.73458333333333	4.75741666666667	2.345375
TCGA-A8-A07R-01A-21R-A034-07	-0.931375	-0.101571428571429	-0.517	-4.41533333333333	0.996625
TCGA-A8-A07S-01A-11R-A034-07	2.733375	1.31342857142857	3.77183333333333	4.61841666666667	2.67175
TCGA-A8-A07U-01A-11R-A034-07	-0.690625	0.5535	1.1575	-0.456666666666667	1.841
TCGA-A8-A07W-01A-11R-A00Z-07	0.88925	0.831857142857143	2.29791666666667	5.12	0.124625
TCGA-A8-A07Z-01A-11R-A00Z-07	3.146	0.819642857142857	3.08241666666667	4.397	3.08675
TCGA-A8-A081-01A-11R-A00Z-07	1.476875	0.0414285714285714	2.96566666666667	4.81091666666667	2.206875
TCGA-A8-A082-01A-11R-A00Z-07	2.340375	0.478142857142857	2.76516666666667	3.53408333333333	1.78975
TCGA-A8-A083-01A-21R-A00Z-07	3.867625	0.505071428571429	3.51608333333333	5.903	2.856875
TCGA-A8-A084-01A-21R-A00Z-07	2.325375	0.409071428571429	2.49775	4.13025	3.69825
TCGA-A8-A085-01A-11R-A00Z-07	2.07175	1.1755	2.28458333333333	4.26625	-1.6605
TCGA-A8-A086-01A-11R-A00Z-07	1.814875	0.8925	2.33958333333333	3.98041666666667	-1.551875
TCGA-A8-A08A-01A-11R-A00Z-07	2.41475	-0.729071428571429	2.67241666666667	4.51558333333333	3.3885
TCGA-A8-A08B-01A-11R-A00Z-07	2.15	0.287357142857143	2.84041666666667	2.43725	2.952375
TCGA-A8-A08C-01A-11R-A00Z-07	2.650125	0.733	2.37883333333333	5.09175	3.834375
TCGA-A8-A08F-01A-11R-A00Z-07	1.50675	0.0767857142857143	2.381	4.2345	1.466875
TCGA-A8-A08G-01A-11R-A00Z-07	3.3445	0.562714285714286	3.45133333333333	4.48475	2.06675
TCGA-A8-A08H-01A-21R-A00Z-07	-1.3665	0.726071428571428	-0.710583333333333	2.27383333333333	0.045625
TCGA-A8-A08I-01A-11R-A00Z-07	1.404625	0.6275	2.5055	5.25116666666667	1.63975
TCGA-A8-A08J-01A-11R-A00Z-07	2.34275	0.872714285714286	0.349833333333333	0.58725	1.21025
TCGA-A8-A08L-01A-11R-A00Z-07	0.88225	0.558	2.05141666666667	1.58833333333333	0.949875
TCGA-A8-A08O-01A-21R-A056-07	2.413375	1.05085714285714	2.62216666666667	2.84766666666667	2.739375
TCGA-A8-A08P-01A-11R-A00Z-07	0.919875	0.557571428571428	2.29291666666667	2.99541666666667	2.518625
TCGA-A8-A08R-01A-11R-A034-07	-3.77425	0.421142857142857	0.530666666666667	-2.972	1.107
TCGA-A8-A08S-01A-11R-A034-07	2.62875	1.10157142857143	3.11975	4.60983333333333	2.758625
TCGA-A8-A08T-01A-21R-A00Z-07	2.28425	0.521571428571429	2.49958333333333	4.20833333333333	3.3165
TCGA-A8-A08X-01A-21R-A00Z-07	-1.908375	0.570142857142857	1.6075	-1.59041666666667	1.581625
TCGA-A8-A08Z-01A-21R-A00Z-07	2.436625	0.941785714285714	1.69983333333333	2.87291666666667	3.08125
TCGA-A8-A090-01A-11R-A00Z-07	2.420125	0.858785714285714	1.73241666666667	4.75333333333333	2.99025
TCGA-A8-A091-01A-11R-A00Z-07	3.507375	0.606928571428571	3.81508333333333	4.4125	-0.66225
TCGA-A8-A092-01A-11R-A00Z-07	1.57875	0.786857142857143	3.11933333333333	1.894	2.809375
TCGA-A8-A093-01A-11R-A00Z-07	2.265	0.458142857142857	2.97291666666667	4.47925	3.18575
TCGA-A8-A094-01A-11R-A00Z-07	-0.40325	0.3545	2.69508333333333	1.05741666666667	2.480625
TCGA-A8-A095-01A-11R-A00Z-07	2.12175	1.17742857142857	3.01925	4.03775	3.405375
TCGA-A8-A096-01A-11R-A00Z-07	1.455	1.65935714285714	3.33225	4.24816666666667	3.274
TCGA-A8-A097-01A-11R-A034-07	1.271125	0.545071428571429	1.78908333333333	3.6665	2.58675
TCGA-A8-A099-01A-11R-A00Z-07	2.345125	1.13357142857143	4.48758333333333	5.339	3.499
TCGA-A8-A09A-01A-11R-A00Z-07	2.356375	0.710214285714286	3.16558333333333	3.54441666666667	2.413375
TCGA-A8-A09B-01A-11R-A00Z-07	2.38375	0.519	3.371	4.484	3.19275
TCGA-A8-A09C-01A-11R-A00Z-07	2.1285	0.674785714285714	1.95341666666667	4.634	3.355
TCGA-A8-A09D-01A-11R-A00Z-07	2.2375	1.06742857142857	2.8265	1.90508333333333	0.44475
TCGA-A8-A09E-01A-11R-A00Z-07	2.267	-0.208714285714286	3.45208333333333	4.78641666666667	2.81475
TCGA-A8-A09G-01A-21R-A00Z-07	0.339125	1.40342857142857	3.06475	-0.0699166666666667	3.842875
TCGA-A8-A09I-01A-22R-A034-07	2.349625	0.766571428571429	2.46208333333333	3.04125	3.28675
TCGA-A8-A09K-01A-11R-A00Z-07	3.49425	-0.109428571428571	3.82008333333333	5.24433333333333	2.59925
TCGA-A8-A09M-01A-11R-A00Z-07	0.92275	-1.33807142857143	3.28941666666667	4.78391666666667	1.3165
TCGA-A8-A09N-01A-11R-A00Z-07	2.12075	1.28907142857143	3.127	4.39425	3.073
TCGA-A8-A09Q-01A-11R-A00Z-07	1.640375	0.674928571428572	2.483	4.78766666666667	1.857125
TCGA-A8-A09R-01A-11R-A00Z-07	1.9755	1.13835714285714	2.35758333333333	3.26066666666667	2.54675
TCGA-A8-A09T-01A-11R-A00Z-07	2.037625	-0.499714285714286	2.31608333333333	3.839	2.86675
TCGA-A8-A09V-01A-11R-A034-07	2.51825	0.570642857142857	3.4245	3.74716666666667	3.2175
TCGA-A8-A09W-01A-11R-A00Z-07	1.120125	0.481928571428571	1.4815	3.39941666666667	3.74
TCGA-A8-A09X-01A-11R-A00Z-07	0.006125	-0.0158571428571429	1.62691666666667	-2.10583333333333	2.063375
TCGA-A8-A09Z-01A-11R-A00Z-07	2.449875	-0.369714285714286	1.89358333333333	4.00733333333333	4.046875
TCGA-A8-A0A1-01A-11R-A00Z-07	2.705	0.890642857142857	3.35358333333333	4.92641666666667	3.618
TCGA-A8-A0A2-01A-11R-A034-07	2.8435	-0.773071428571429	4.03283333333333	4.87116666666667	2.965
TCGA-A8-A0A4-01A-11R-A00Z-07	1.699125	0.843071428571429	1.38608333333333	3.37958333333333	2.54075
TCGA-A8-A0A6-01A-12R-A056-07	1.90475	0.9735	2.93158333333333	2.52491666666667	3.5365
TCGA-A8-A0A7-01A-11R-A040-07	-1.107125	0.645071428571429	0.736583333333333	-1.39983333333333	2.34125
TCGA-A8-A0A9-01A-11R-A00Z-07	1.9605	0.770142857142857	3.30158333333333	4.62866666666667	2.833
TCGA-A8-A0AB-01A-11R-A034-07	2.494375	0.445857142857143	2.86758333333333	5.27958333333333	2.52775
TCGA-A8-A0AD-01A-11R-A056-07	1.520375	0.636857142857143	2.92375	4.87691666666667	2.508625
TCGA-AN-A03X-01A-21R-A00Z-07	1.69175	0.729642857142857	3.02708333333333	4.02208333333333	2.958375
TCGA-AN-A03Y-01A-21R-A00Z-07	3.0045	-0.0689285714285715	3.41641666666667	4.526	1.6895
TCGA-AN-A041-01A-11R-A034-07	2.470625	0.980928571428571	3.75583333333333	3.28208333333333	0.906625
TCGA-AN-A046-01A-21R-A034-07	1.72375	0.668785714285714	2.47008333333333	4.57475	2.944875
TCGA-AN-A049-01A-21R-A00Z-07	2.16725	1.49435714285714	2.35925	4.77666666666667	2.23
TCGA-AN-A04A-01A-21R-A034-07	1.87125	1.17107142857143	2.80558333333333	2.67216666666667	2.335375
TCGA-AN-A04C-01A-21R-A034-07	-0.16375	0.609571428571429	1.26641666666667	-0.113416666666667	1.301625
TCGA-AN-A04D-01A-21R-A034-07	-4.942875	-2.39835714285714	-0.637083333333333	-4.11025	0.410375
TCGA-AN-A0AJ-01A-11R-A00Z-07	1.624375	0.487571428571429	2.28441666666667	3.91625	1.210875
TCGA-AN-A0AK-01A-21R-A00Z-07	2.239125	0.151428571428571	2.89825	3.86008333333333	2.299
TCGA-AN-A0AL-01A-11R-A00Z-07	-1.5975	0.790142857142857	0.585083333333333	-3.01625	1.115
TCGA-AN-A0AM-01A-11R-A034-07	1.8045	-0.305428571428571	1.83425	4.60075	0.257375
TCGA-AN-A0AR-01A-11R-A00Z-07	0.363375	-2.32321428571429	-1.43041666666667	-2.32108333333333	-2.393
TCGA-AN-A0AS-01A-11R-A00Z-07	1.28725	0.690428571428571	2.48133333333333	2.422	3.15325
TCGA-AN-A0AT-01A-11R-A034-07	-3.624	-1.70471428571429	-1.37983333333333	-3.71841666666667	-0.94975
TCGA-AN-A0FD-01A-11R-A034-07	2.69875	1.07342857142857	1.01125	4.30483333333333	2.249375
TCGA-AN-A0FF-01A-11R-A034-07	3.17075	1.17057142857143	1.67133333333333	3.01766666666667	2.89275
TCGA-AN-A0FJ-01A-11R-A00Z-07	-3.624625	2.18421428571429	-1.10866666666667	-4.13025	-2.079125
TCGA-AN-A0FK-01A-11R-A034-07	2.371375	1.04264285714286	2.48816666666667	5.18733333333333	3.048375
TCGA-AN-A0FL-01A-11R-A034-07	0.268875	0.130071428571429	0.17225	-3.57741666666667	2.65625
TCGA-AN-A0FN-01A-11R-A034-07	1.244625	1.31742857142857	1.68008333333333	2.98083333333333	2.47525
TCGA-AN-A0FS-01A-11R-A034-07	2.316125	1.01364285714286	2.77508333333333	4.643	3.425
TCGA-AN-A0FT-01A-11R-A034-07	2.315	0.343357142857143	1.65625	2.87941666666667	2.63625
TCGA-AN-A0FV-01A-11R-A00Z-07	1.188625	0.551357142857143	0.580666666666667	-1.21458333333333	1.9875
TCGA-AN-A0FW-01A-11R-A034-07	1.27475	0.849642857142857	2.38166666666667	4.3	3.354375
TCGA-AN-A0FX-01A-11R-A034-07	-1.868375	0.446642857142857	-1.0755	-0.447833333333333	1.038125
TCGA-AN-A0FY-01A-11R-A034-07	2.180125	0.339357142857143	2.03208333333333	4.01541666666667	-0.388875
TCGA-AN-A0FZ-01A-11R-A034-07	2.37625	0.529785714285714	1.91516666666667	3.69791666666667	1.300875
TCGA-AN-A0G0-01A-11R-A034-07	-1.70975	1.13578571428571	0.732333333333333	-4.1725	-1.8495
TCGA-AN-A0XL-01A-11R-A10J-07	2.046875	0.964142857142857	3.50608333333333	4.21075	3.456
TCGA-AN-A0XN-01A-21R-A109-07	0.86175	1.23221428571429	1.38725	1.924	2.2615
TCGA-AN-A0XO-01A-11R-A109-07	1.6745	1.61078571428571	2.14283333333333	4.22175	3.34025
TCGA-AN-A0XP-01A-11R-A109-07	2.569125	0.294785714285714	3.93641666666667	5.569	3.920375
TCGA-AN-A0XR-01A-11R-A109-07	2.277375	0.690142857142857	2.08708333333333	5.19058333333333	3.842375
TCGA-AN-A0XS-01A-22R-A109-07	1.538375	0.752714285714286	2.50666666666667	4.04791666666667	1.032375
TCGA-AN-A0XT-01A-11R-A109-07	2.821375	0.9165	2.36358333333333	5.67075	0.397625
TCGA-AN-A0XU-01A-11R-A109-07	-2.235625	0.255	-0.230666666666667	0.114416666666667	1.884
TCGA-AN-A0XV-01A-11R-A109-07	2.401625	0.754	2.62158333333333	4.59366666666667	2.797375
TCGA-AN-A0XW-01A-11R-A109-07	1.39775	1.53471428571429	1.67083333333333	2.18433333333333	1.97825
TCGA-AO-A03L-01A-41R-A056-07	1.7015	1.14214285714286	1.5125	2.30958333333333	2.79775
TCGA-AO-A03M-01B-11R-A10J-07	2.329875	0.343714285714286	3.1175	1.61691666666667	0.926625
TCGA-AO-A03N-01B-11R-A10J-07	2.716375	-0.404857142857143	0.248916666666667	2.2985	2.030375
TCGA-AO-A03O-01A-11R-A00Z-07	2.266	0.181428571428571	3.512	4.23791666666667	1.714
TCGA-AO-A03P-01A-11R-A00Z-07	2.763375	0.153785714285714	2.25958333333333	4.40491666666667	-1.270875
TCGA-AO-A03R-01A-21R-A034-07	2.84425	0.901214285714286	1.92508333333333	3.81108333333333	1.3525
TCGA-AO-A03T-01A-21R-A034-07	2.177375	-0.255142857142857	2.067	2.38	1.24825
TCGA-AO-A03U-01B-21R-A10J-07	-0.996375	1.453	0.05575	-1.60025	2.25425
TCGA-AO-A03V-01A-11R-A115-07	2.1805	0.851571428571429	2.393	2.59416666666667	1.468875
TCGA-AO-A0J2-01A-11R-A034-07	0.150625	-1.61564285714286	2.0535	-1.74525	1.39925
TCGA-AO-A0J3-01A-11R-A034-07	3.5125	0.545714285714286	2.46591666666667	4.86016666666667	-0.191125
TCGA-AO-A0J4-01A-11R-A034-07	-3.02475	0.911071428571429	-0.262833333333333	-3.17008333333333	2.7195
TCGA-AO-A0J5-01A-11R-A034-07	3.149875	1.13364285714286	2.10875	3.49725	3.39625
TCGA-AO-A0J6-01A-11R-A034-07	-0.578	-0.965928571428572	-0.963916666666667	-1.21266666666667	1.312125
TCGA-AO-A0J7-01A-11R-A034-07	2.46925	0.00835714285714286	1.9085	4.98875	2.11825
TCGA-AO-A0J8-01A-21R-A034-07	2.521625	1.03592857142857	2.12025	4.39908333333333	3.497875
TCGA-AO-A0J9-01A-11R-A034-07	1.65825	0.933785714285714	0.01825	3.15241666666667	0.409375
TCGA-AO-A0JA-01A-11R-A056-07	1.434375	0.7295	1.726	3.05675	3.42775
TCGA-AO-A0JB-01A-11R-A056-07	2.069875	0.261071428571429	0.396833333333333	2.48008333333333	2.080375
TCGA-AO-A0JC-01A-11R-A056-07	0.783375	0.545142857142857	0.224416666666667	2.5715	-0.022
TCGA-AO-A0JD-01A-11R-A056-07	1.52525	-1.66078571428571	2.43291666666667	3.41158333333333	3.033875
TCGA-AO-A0JE-01A-11R-A056-07	-0.547625	1.1375	1.30808333333333	-1.7225	3.327125
TCGA-AO-A0JF-01A-11R-A056-07	1.575875	1.60685714285714	3.57558333333333	3.73133333333333	3.174875
TCGA-AO-A0JG-01A-31R-A084-07	3.765875	1.15907142857143	2.687	3.69633333333333	1.04075
TCGA-AO-A0JI-01A-21R-A056-07	2.972	1.21814285714286	3.52916666666667	4.77225	0.78075
TCGA-AO-A0JJ-01A-11R-A056-07	2.32575	1.72214285714286	2.69491666666667	4.3685	3.0605
TCGA-AO-A0JL-01A-11R-A056-07	-1.79525	-0.261230769230769	-2.28225	-3.82863636363636	-0.29275
TCGA-AO-A0JM-01A-21R-A056-07	2.260625	0.995357142857143	2.3895	2.04625	3.370625
TCGA-AO-A124-01A-11R-A10J-07	-1.76325	-1.535	-1.51825	-4.56358333333333	1.673125
TCGA-AO-A125-01A-11R-A10J-07	2.84325	0.587285714285714	2.80691666666667	5.24108333333333	3.5735
TCGA-AO-A126-01A-11R-A10J-07	3.254	0.351214285714286	1.83725	2.0705	1.42975
TCGA-AO-A128-01A-11R-A10J-07	-2.92075	-0.351928571428571	-0.476666666666667	0.1615	3.622625
TCGA-AO-A129-01A-21R-A10J-07	-0.21325	-0.2855	-0.569583333333333	-1.25591666666667	-0.314875
TCGA-AO-A12A-01A-21R-A115-07	2.570375	1.67557142857143	1.36341666666667	3.11916666666667	3.622125
TCGA-AO-A12B-01A-11R-A10J-07	2.00225	1.02321428571429	3.75625	6.11083333333333	3.07075
TCGA-AO-A12C-01A-11R-A10J-07	2.549125	0.6915	1.88491666666667	2.67783333333333	3.13025
TCGA-AO-A12D-01A-11R-A115-07	-1.1815	0.227071428571429	2.07358333333333	-1.0685	2.72475
TCGA-AO-A12E-01A-11R-A10J-07	1.8075	0.880714285714286	2.259	2.70758333333333	2.913625
TCGA-AO-A12F-01A-11R-A115-07	-0.192	-0.0598571428571429	-1.63741666666667	-4.02666666666667	-1.008125
TCGA-AO-A12G-01A-11R-A10J-07	1.686	0.336928571428571	3.65491666666667	4.15933333333333	2.56625
TCGA-AO-A12H-01A-11R-A115-07	3.395125	0.438285714285714	4.04116666666667	6.00108333333333	-1.702875
TCGA-AQ-A04H-01B-11R-A10J-07	2.856	0.2975	4.33941666666667	5.56141666666667	-0.590625
TCGA-AQ-A04J-01A-02R-A034-07	-1.15875	-0.224571428571429	-0.445166666666667	-1.18633333333333	1.754625
TCGA-AQ-A04L-01B-21R-A10J-07	0.670625	0.200857142857143	1.31783333333333	1.92833333333333	0.668375
TCGA-AR-A0TP-01A-11R-A084-07	-5.2445	0.711642857142857	0.12225	-4.64716666666667	0.15375
TCGA-AR-A0TQ-01A-11R-A084-07	2.836875	0.629357142857143	2.9675	2.15166666666667	1.879375
TCGA-AR-A0TR-01A-11R-A084-07	2.9515	0.648214285714286	2.24966666666667	5.18466666666667	2.773
TCGA-AR-A0TS-01A-11R-A115-07	-2.98025	0.917	-0.872583333333333	-2.37908333333333	1.24575
TCGA-AR-A0TT-01A-31R-A084-07	2.474125	0.405714285714286	2.14566666666667	2.87625	1.432
TCGA-AR-A0TU-01A-31R-A109-07	-0.71925	0.719928571428571	-2.21041666666667	-0.406333333333333	-1.698
TCGA-AR-A0TV-01A-21R-A084-07	1.9925	0.449214285714286	4.32208333333333	5.921	1.105625
TCGA-AR-A0TW-01A-11R-A084-07	2.352375	0.0637142857142857	2.33475	2.375	3.517625
TCGA-AR-A0TX-01A-11R-A084-07	1.218875	1.54828571428571	3.62633333333333	-1.48925	2.6365
TCGA-AR-A0TY-01A-12R-A115-07	1.585625	1.42878571428571	1.21691666666667	4.39525	0.777625
TCGA-AR-A0TZ-01A-12R-A084-07	3.293375	1.03214285714286	3.08183333333333	3.5585	2.48575
TCGA-AR-A0U0-01A-11R-A109-07	-3.10275	-0.624785714285714	-0.175333333333333	-3.20883333333333	2.4355
TCGA-AR-A0U2-01A-11R-A109-07	1.864375	0.410428571428571	2.08758333333333	2.33291666666667	2.45975
TCGA-AR-A0U3-01A-11R-A109-07	2.77875	1.2625	2.39341666666667	4.94308333333333	3.201
TCGA-AR-A0U4-01A-11R-A109-07	-1.232125	0.585928571428571	-0.85125	-1.5095	1.701875
TCGA-AR-A1AH-01A-11R-A12D-07	-0.5285	-0.592214285714286	-1.83025	-4.69925	-1.493875
TCGA-AR-A1AI-01A-11R-A12P-07	-0.768	-0.734142857142857	0.0659166666666667	-0.205583333333333	1.215125
TCGA-AR-A1AJ-01A-21R-A12P-07	-0.67325	0.703642857142857	-0.75525	-1.22208333333333	2.051125
TCGA-AR-A1AK-01A-21R-A12P-07	1.66825	1.03	2.08175	3.06733333333333	2.2725
TCGA-AR-A1AL-01A-21R-A12P-07	1.38825	1.991	2.20991666666667	3.06183333333333	3.5255
TCGA-AR-A1AN-01A-11R-A12P-07	1.221875	0.838714285714286	2.77525	2.84083333333333	3.430625
TCGA-AR-A1AO-01A-11R-A12P-07	-1.234375	1.24885714285714	0.554083333333333	-0.34	0.559625
TCGA-AR-A1AP-01A-11R-A12P-07	2.418875	1.34428571428571	2.28425	3.641	2.01475
TCGA-AR-A1AQ-01A-11R-A12P-07	-0.40875	0.889642857142857	0.737833333333333	-1.56633333333333	0.21025
TCGA-AR-A1AR-01A-31R-A137-07	-0.15525	0.765071428571429	-1.909	-0.62475	-0.164125
TCGA-AR-A1AS-01A-11R-A12P-07	1.72425	0.157785714285714	2.58725	4.15225	3.864625
TCGA-AR-A1AT-01A-11R-A12P-07	1.3145	1.4025	1.87866666666667	1.43533333333333	3.590875
TCGA-AR-A1AU-01A-11R-A12P-07	1.35925	1.41421428571429	2.3185	2.94041666666667	1.895875
TCGA-AR-A1AV-01A-21R-A12P-07	1.56525	1.0995	2.34316666666667	3.24025	-0.760625
TCGA-AR-A1AW-01A-21R-A12P-07	1.564875	1.12635714285714	2.89675	4.48275	3.472
TCGA-AR-A1AX-01A-11R-A12P-07	1.152375	0.799	2.28508333333333	2.63966666666667	2.485875
TCGA-AR-A1AY-01A-21R-A12P-07	-2.38375	-1.03128571428571	-1.51383333333333	-0.937916666666667	0.22975
TCGA-B6-A0I2-01A-11R-A034-07	-2.087375	1.33057142857143	-1.21608333333333	1.45391666666667	-0.407625
TCGA-B6-A0I5-01A-11R-A034-07	2.6605	0.469571428571428	1.582	2.62733333333333	2.28475
TCGA-B6-A0I6-01A-11R-A034-07	-3.80825	0.430714285714286	-1.50258333333333	-3.56966666666667	0.147875
TCGA-B6-A0I8-01A-11R-A034-07	1.64125	-0.362714285714286	3.17225	2.50641666666667	3.0785
TCGA-B6-A0I9-01A-11R-A034-07	1.898625	1.59271428571429	2.81933333333333	4.03466666666667	3.046625
TCGA-B6-A0IA-01A-11R-A034-07	2.507	1.28171428571429	2.17941666666667	3.49133333333333	3.147125
TCGA-B6-A0IB-01A-11R-A034-07	2.52325	-0.619571428571429	2.828	4.66558333333333	3.16975
TCGA-B6-A0IC-01A-11R-A034-07	2.378	1.8145	3.1335	5.18166666666667	2.228
TCGA-B6-A0IE-01A-11R-A034-07	1.360875	0.901642857142857	1.97733333333333	2.08425	1.500375
TCGA-B6-A0IG-01A-11R-A034-07	2.597	0.658357142857143	1.6905	3.3165	2.9585
TCGA-B6-A0IH-01A-11R-A115-07	2.538875	0.83	1.77883333333333	3.15675	3.511375
TCGA-B6-A0IJ-01A-11R-A034-07	-1.99325	0.593	-0.0368333333333333	-0.345333333333333	2.13575
TCGA-B6-A0IK-01A-12R-A056-07	-0.133125	0.288857142857143	1.9375	-2.18083333333333	3.0765
TCGA-B6-A0IM-01A-11R-A034-07	2.46625	1.3055	2.94141666666667	4.98825	3.056375
TCGA-B6-A0IN-01A-11R-A034-07	1.104875	0.579642857142857	0.914416666666667	3.72958333333333	-0.095875
TCGA-B6-A0IO-01A-11R-A034-07	2.334125	-0.0767857142857143	2.88933333333333	5.31366666666667	1.2275
TCGA-B6-A0IP-01A-11R-A034-07	2.14075	0.765285714285714	2.71	4.9665	2.94825
TCGA-B6-A0IQ-01A-11R-A034-07	-0.547375	0.212928571428571	-1.91975	-3.69608333333333	-0.575
TCGA-B6-A0RE-01A-11R-A056-07	0.444875	0.597428571428572	-0.962416666666666	-1.12166666666667	0.680375
TCGA-B6-A0RG-01A-11R-A056-07	3.111125	0.819642857142857	3.07016666666667	4.15408333333333	2.693875
TCGA-B6-A0RH-01A-21R-A115-07	2.1335	0.908	2.55141666666667	2.006	3.531375
TCGA-B6-A0RI-01A-11R-A056-07	2.24575	1.47921428571429	2.46366666666667	3.91041666666667	3.224625
TCGA-B6-A0RL-01A-11R-A084-07	3.48275	-0.510857142857143	2.61225	5.48458333333333	1.289625
TCGA-B6-A0RM-01A-11R-A084-07	2.932	0.649714285714286	3.5785	5.65091666666667	0.620125
TCGA-B6-A0RN-01A-12R-A084-07	2.872	1.00635714285714	2.14366666666667	3.5475	2.74875
TCGA-B6-A0RO-01A-22R-A084-07	1.481625	1.14292857142857	3.43125	4.76575	2.834875
TCGA-B6-A0RP-01A-21R-A084-07	2.205875	1.21442857142857	3.53308333333333	5.07025	3.5745
TCGA-B6-A0RQ-01A-11R-A115-07	1.463375	1.13807142857143	2.16558333333333	2.99591666666667	1.94225
TCGA-B6-A0RS-01A-11R-A084-07	0.942875	0.270714285714286	1.02433333333333	-3.60783333333333	1.7795
TCGA-B6-A0RT-01A-21R-A084-07	-0.69175	0.545214285714286	0.451083333333333	-1.83325	0.780625
TCGA-B6-A0RU-01A-11R-A084-07	-1.36025	-0.294928571428571	-0.14625	-0.53125	1.174125
TCGA-B6-A0RV-01A-11R-A084-07	1.87475	0.887	3.78391666666667	4.50216666666667	1.876
TCGA-B6-A0WS-01A-11R-A115-07	2.615375	0.639142857142857	2.86891666666667	4.43725	2.376125
TCGA-B6-A0WT-01A-11R-A109-07	1.897125	1.0745	3.2155	3.114	2.806875
TCGA-B6-A0WV-01A-11R-A109-07	2.64725	1.349	2.8355	4.9255	2.329875
TCGA-B6-A0WW-01A-11R-A109-07	1.886	0.602357142857143	2.56233333333333	4.709	3.07725
TCGA-B6-A0WX-01A-11R-A109-07	-1.38775	0.1225	-1.2305	-2.741	0.743375
TCGA-B6-A0WY-01A-11R-A109-07	1.623875	0.898071428571429	1.94725	2.10666666666667	1.93775
TCGA-B6-A0WZ-01A-11R-A109-07	2.0375	1.21528571428571	2.32125	4.262	3.056875
TCGA-B6-A0X0-01A-21R-A115-07	2.5735	0.413785714285714	3.00241666666667	3.30975	3.127375
TCGA-B6-A0X1-01A-11R-A109-07	-0.7675	-0.883428571428571	-1.05658333333333	0.7505	1.405
TCGA-B6-A0X4-01A-11R-A109-07	2.653625	1.0015	3.1435	4.25466666666667	2.99125
TCGA-B6-A0X5-01A-21R-A109-07	1.903	1.2555	3.25708333333333	4.76058333333333	2.310875
TCGA-B6-A0X7-01A-11R-A10J-07	2.9905	0.452357142857143	2.88233333333333	3.7495	2.268
TCGA-BH-A0AU-11A-11R-A12P-07	0.117625	1.15514285714286	2.00141666666667	2.63766666666667	0.808
TCGA-BH-A0AU-01A-11R-A12P-07	1.532875	1.42292857142857	2.58358333333333	3.4255	2.940375
TCGA-BH-A0AV-01A-31R-A115-07	-3.81625	0.961642857142857	-0.720416666666667	-3.60883333333333	1.9785
TCGA-BH-A0AW-01A-11R-A056-07	0.4635	0.378857142857143	2.49866666666667	-0.598583333333333	3.49025
TCGA-BH-A0AY-11A-23R-A089-07	0.442125	1.26785714285714	2.07966666666667	3.41675	1.156625
TCGA-BH-A0AY-01A-21R-A00Z-07	2.022125	1.1945	2.20291666666667	2.68983333333333	2.901125
TCGA-BH-A0AZ-01A-21R-A12P-07	2.44675	1.20385714285714	2.53491666666667	2.28466666666667	3.892375
TCGA-BH-A0B0-01A-21R-A115-07	2.397375	0.824	0.868916666666667	2.85608333333333	4.2805
TCGA-BH-A0B1-01A-12R-A056-07	2.068625	0.774714285714286	2.89033333333333	4.24675	2.08025
TCGA-BH-A0B3-11B-21R-A089-07	1.576875	0.943285714285714	2.32533333333333	3.55033333333333	1.084625
TCGA-BH-A0B3-01A-11R-A056-07	-0.138	-0.485214285714286	0.161666666666667	-1.63091666666667	2.709875
TCGA-BH-A0B4-01A-11R-A00Z-07	1.86375	0.914928571428571	1.10316666666667	3.65433333333333	1.613625
TCGA-BH-A0B5-11A-23R-A12P-07	-3.234625	2.80278571428571	-1.9395	-0.422666666666667	-2.335875
TCGA-BH-A0B5-01A-11R-A12P-07	2.021625	1.29357142857143	1.91125	2.35958333333333	2.974375
TCGA-BH-A0B7-11A-34R-A115-07	-0.337625	0.797857142857143	2.57525	2.32525	1.48825
TCGA-BH-A0B7-01A-12R-A115-07	0.64825	0.599071428571428	1.788	-2.40875	2.42175
TCGA-BH-A0B8-11A-41R-A089-07	-2.31625	2.02164285714286	-1.33625	0.426666666666667	-2.08675
TCGA-BH-A0B8-01A-21R-A056-07	2.630375	1.354	3.01483333333333	4.94616666666667	2.373625
TCGA-BH-A0B9-01A-11R-A056-07	-2.58225	0.907357142857143	-1.66708333333333	-3.23975	-2.3405
TCGA-BH-A0BA-11A-22R-A089-07	0.0645	1.316	1.5475	2.92408333333333	1.07325
TCGA-BH-A0BA-01A-11R-A056-07	2.29875	0.7905	2.50183333333333	3.5515	3.21175
TCGA-BH-A0BC-11A-22R-A089-07	-0.496375	2.31564285714286	0.186416666666667	2.31741666666667	-0.1195
TCGA-BH-A0BC-01A-22R-A084-07	1.828375	1.08828571428571	2.65783333333333	4.50883333333333	3.388625
TCGA-BH-A0BD-01A-11R-A034-07	2.478125	1.32857142857143	3.29433333333333	2.88883333333333	3.724
TCGA-BH-A0BF-01A-21R-A12P-07	1.227125	0.505428571428571	1.82941666666667	1.29725	1.966
TCGA-BH-A0BG-01A-11R-A115-07	-2.0325	0.712142857142857	-0.898416666666667	-2.72033333333333	1.426375
TCGA-BH-A0BJ-11A-23R-A089-07	1.008	1.35514285714286	1.46325	1.392	0.992875
TCGA-BH-A0BJ-01A-11R-A056-07	2.17125	0.782571428571429	2.205	2.90333333333333	3.327625
TCGA-BH-A0BL-01A-11R-A115-07	-0.282	0.26	-0.980916666666667	-1.89841666666667	0.075125
TCGA-BH-A0BM-11A-12R-A089-07	1.28425	1.19385714285714	1.35025	2.88808333333333	0.64975
TCGA-BH-A0BM-01A-11R-A056-07	2.48625	0.864928571428571	1.83316666666667	3.01875	3.530625
TCGA-BH-A0BO-01A-23R-A12D-07	0.183625	0.802928571428571	3.25058333333333	3.90575	3.5135
TCGA-BH-A0BP-01A-11R-A115-07	1.10275	0.7635	2.7975	4.239	2.545125
TCGA-BH-A0BQ-11A-33R-A115-07	0.511875	0.9255	1.60891666666667	1.24416666666667	1.7345
TCGA-BH-A0BQ-01A-21R-A115-07	2.26775	0.993785714285714	2.58241666666667	2.93633333333333	3.195375
TCGA-BH-A0BR-01A-21R-A115-07	1.592375	1.37835714285714	0.776166666666667	1.05483333333333	2.54125
TCGA-BH-A0BS-11A-11R-A12P-07	0.92125	0.917214285714286	1.30483333333333	2.84216666666667	1.225125
TCGA-BH-A0BS-01A-11R-A12P-07	2.069125	0.543	1.50683333333333	3.34025	3.057625
TCGA-BH-A0BT-01A-11R-A12P-07	2.49675	1.19857142857143	3.44258333333333	5.00691666666667	3.5125
TCGA-BH-A0BV-11A-31R-A089-07	1.251875	1.54435714285714	1.96725	2.35591666666667	0.934375
TCGA-BH-A0BV-01A-11R-A00Z-07	2.27675	1.10814285714286	2.3525	4.5025	2.991
TCGA-BH-A0BW-11A-12R-A115-07	-0.236375	0.740571428571428	0.788583333333333	1.4995	0.4485
TCGA-BH-A0BW-01A-11R-A115-07	-1.131375	-0.449714285714286	-0.431	-0.699	3.139125
TCGA-BH-A0BZ-11A-61R-A12P-07	0.26675	1.42314285714286	1.86266666666667	2.79958333333333	0.81625
TCGA-BH-A0BZ-01A-31R-A12P-07	0.64625	1.63578571428571	1.927	3.02866666666667	2.642875
TCGA-BH-A0C0-11A-21R-A089-07	0.8315	1.193	2.11858333333333	3.46266666666667	1.43225
TCGA-BH-A0C0-01A-21R-A056-07	2.249875	-0.599785714285714	3.79875	3.93658333333333	1.806875
TCGA-BH-A0C1-01B-11R-A12D-07	2.009875	1.07735714285714	2.82275	3.13541666666667	3.1245
TCGA-BH-A0C3-11A-23R-A12P-07	-0.16525	1.56314285714286	1.22925	1.87725	1.029375
TCGA-BH-A0C3-01A-21R-A12P-07	-0.572125	1.858	1.831	2.40116666666667	3.8025
TCGA-BH-A0C7-01B-11R-A115-07	2.596125	0.733785714285714	2.63141666666667	4.73575	2.434125
TCGA-BH-A0DD-11A-23R-A12P-07	-3.3595	2.25321428571428	-1.61116666666667	0.655	-1.30325
TCGA-BH-A0DD-01A-31R-A12P-07	2.394	1.82685714285714	2.27741666666667	4.31216666666667	1.77975
TCGA-BH-A0DE-01A-11R-A115-07	1.4705	0.763357142857143	2.38775	3.40125	2.654375
TCGA-BH-A0DG-01A-21R-A12P-07	1.63175	1.43528571428571	2.32791666666667	2.64091666666667	2.8505
TCGA-BH-A0DH-11A-31R-A089-07	0.20275	1.34435714285714	0.70425	3.10316666666667	0.291125
TCGA-BH-A0DH-01A-11R-A084-07	2.3195	1.32485714285714	1.849	3.8235	3.165
TCGA-BH-A0DI-01A-21R-A12P-07	1.21325	1.58828571428571	1.82066666666667	2.24608333333333	1.84325
TCGA-BH-A0DK-11A-13R-A089-07	0.537875	1.1955	3.05108333333333	2.71258333333333	2.030875
TCGA-BH-A0DK-01A-21R-A056-07	2.305375	1.53021428571429	2.70416666666667	3.0485	2.25925
TCGA-BH-A0DL-11A-13R-A115-07	0.6205	1.41414285714286	1.31533333333333	2.32183333333333	0.223375
TCGA-BH-A0DL-01A-11R-A115-07	-0.7945	0.860285714285714	-0.432666666666667	1.35441666666667	1.915125
TCGA-BH-A0DO-11A-22R-A12D-07	0.43975	1.26907142857143	1.05658333333333	2.55483333333333	0.483875
TCGA-BH-A0DO-01B-11R-A12D-07	1.71375	0.728428571428571	3.70008333333333	4.995	3.514125
TCGA-BH-A0DP-11A-12R-A089-07	1.055	1.33442857142857	3.00508333333333	3.52525	1.72275
TCGA-BH-A0DP-01A-21R-A056-07	2.539375	1.1665	2.464	4.15366666666667	3.8935
TCGA-BH-A0DQ-11A-12R-A089-07	0.483375	1.41371428571429	3.34425	2.56633333333333	1.72975
TCGA-BH-A0DQ-01A-11R-A084-07	2.199625	1.20985714285714	2.16558333333333	3.04483333333333	2.340875
TCGA-BH-A0DS-01A-11R-A056-07	2.237125	0.499	2.28858333333333	3.82483333333333	3.887375
TCGA-BH-A0DT-11A-12R-A12D-07	0.305125	1.45178571428571	2.10333333333333	2.48733333333333	1.042375
TCGA-BH-A0DT-01A-21R-A12D-07	2.142125	1.47914285714286	2.0795	3.25566666666667	2.5925
TCGA-BH-A0DV-11A-22R-A12P-07	0.52825	0.68	0.646083333333333	1.2165	0.843
TCGA-BH-A0DX-01A-11R-A115-07	2.023625	0.6985	2.69566666666667	4.54691666666667	3.537125
TCGA-BH-A0DZ-11A-22R-A089-07	0.551	1.283	2.38366666666667	1.18808333333333	2.2215
TCGA-BH-A0DZ-01A-11R-A00Z-07	1.416875	0.963142857142857	2.22783333333333	1.2625	3.3685
TCGA-BH-A0E0-11A-13R-A089-07	0.85425	1.37164285714286	2.40166666666667	1.4925	1.4335
TCGA-BH-A0E0-01A-11R-A056-07	0.583	0.461	-1.71458333333333	-1.96883333333333	2.074
TCGA-BH-A0E1-11A-13R-A089-07	0.503375	1.07464285714286	1.74491666666667	2.06083333333333	0.3335
TCGA-BH-A0E1-01A-11R-A056-07	1.97975	1.1415	3.09258333333333	3.601	3.68075
TCGA-BH-A0E2-01A-11R-A056-07	2.968375	0.961571428571429	2.54575	3.37425	1.905
TCGA-BH-A0E6-01A-11R-A034-07	0.37475	0.487214285714286	-0.884833333333333	-0.621	-0.66
TCGA-BH-A0E7-01A-11R-A034-07	2.4945	1.50814285714286	3.52541666666667	4.83825	2.626875
TCGA-BH-A0E9-01B-11R-A115-07	2.481125	0.212928571428571	3.83908333333333	4.3205	2.522375
TCGA-BH-A0EA-01A-11R-A115-07	3.87625	0.918357142857143	1.8125	3.70991666666667	2.830125
TCGA-BH-A0EB-01A-11R-A034-07	2.523375	0.953857142857143	2.87416666666667	5.12925	3.341375
TCGA-BH-A0EE-01A-11R-A034-07	-1.164625	0.715071428571428	1.05466666666667	-0.954166666666667	3.392
TCGA-BH-A0EI-01A-11R-A115-07	2.871375	0.372785714285714	2.88158333333333	3.38208333333333	3.31975
TCGA-BH-A0GY-01A-11R-A056-07	1.823125	0.484428571428571	1.13766666666667	2.41125	2.605625
TCGA-BH-A0GZ-01A-11R-A056-07	2.162	0.950785714285714	2.50841666666667	4.69691666666667	1.087375
TCGA-BH-A0H0-01A-11R-A056-07	2.64125	0.351928571428571	2.63841666666667	3.92033333333333	3.23025
TCGA-BH-A0H3-01A-11R-A12P-07	2.68275	1.13335714285714	0.6225	2.11283333333333	2.227625
TCGA-BH-A0H5-11A-62R-A115-07	1.23	0.465071428571429	2.68166666666667	2.78041666666667	1.10975
TCGA-BH-A0H5-01A-21R-A115-07	1.54275	1.45342857142857	2.21416666666667	3.17866666666667	2.246
TCGA-BH-A0H6-01A-21R-A056-07	1.663375	0.805142857142857	3.2835	3.83758333333333	1.742
TCGA-BH-A0H7-11A-13R-A089-07	0.59875	1.14407142857143	2.24133333333333	3.44408333333333	1.779625
TCGA-BH-A0H7-01A-13R-A056-07	1.187375	1.16664285714286	3.18491666666667	3.13308333333333	3.147
TCGA-BH-A0H9-11A-22R-A089-07	-3.08825	1.66721428571429	-1.83725	0.644	-1.659375
TCGA-BH-A0H9-01A-11R-A056-07	2.389125	0.343214285714286	2.81833333333333	4.28891666666667	3.03375
TCGA-BH-A0HA-11A-31R-A12P-07	0.35775	0.683785714285714	2.07425	2.47916666666667	2.367375
TCGA-BH-A0HA-01A-11R-A12P-07	2.64875	1.186	2.484	2.89841666666667	2.391875
TCGA-BH-A0HB-01A-11R-A056-07	2.0645	0.784142857142857	2.198	5.12566666666667	1.3515
TCGA-BH-A0HF-01A-11R-A056-07	1.811875	0.930071428571429	3.24566666666667	4.35558333333333	3.330625
TCGA-BH-A0HI-01A-11R-A084-07	2.14075	1.13235714285714	4.29558333333333	4.92508333333333	3.3125
TCGA-BH-A0HK-11A-11R-A089-07	0.516	1.03228571428571	2.25533333333333	2.95158333333333	1.41725
TCGA-BH-A0HK-01A-11R-A056-07	2.50575	1.30192857142857	1.1085	3.7835	3.613125
TCGA-BH-A0HO-01A-11R-A034-07	1.487125	1.60757142857143	2.61433333333333	3.28316666666667	3.1965
TCGA-BH-A0HP-01A-12R-A084-07	2.089375	0.272571428571429	3.0685	4.02591666666667	3.09775
TCGA-BH-A0HQ-01A-11R-A034-07	2.010375	1.063	2.28641666666667	4.43225	3.20075
TCGA-BH-A0HU-01A-11R-A034-07	1.296375	0.486142857142857	0.818916666666667	3.37541666666667	2.746875
TCGA-BH-A0HW-01A-11R-A034-07	2.47925	0.529214285714286	2.07175	5.04133333333333	1.184375
TCGA-BH-A0HX-01A-21R-A056-07	2.279375	0.525	2.63083333333333	3.46758333333333	1.4495
TCGA-BH-A0HY-01A-11R-A056-07	1.207625	0.965428571428572	2.28575	3.41191666666667	3.374125
TCGA-BH-A0RX-01A-21R-A084-07	0.0315	0.584642857142857	0.23075	0.187	0.928375
TCGA-BH-A0W3-01A-11R-A109-07	1.984125	1.39107142857143	3.32183333333333	5.3045	3.118625
TCGA-BH-A0W4-01A-11R-A109-07	2.77425	1.18264285714286	3.26991666666667	2.69733333333333	2.880375
TCGA-BH-A0W5-01A-11R-A109-07	1.7285	0.448714285714286	2.40325	4.13025	2.290875
TCGA-BH-A0W7-01A-11R-A115-07	1.70625	1.135	1.81691666666667	2.03983333333333	2.7895
TCGA-BH-A0WA-01A-11R-A109-07	-3.226625	-0.655285714285714	-0.271833333333333	-3.3465	0.661875
TCGA-BH-A18F-01A-11R-A12D-07	1.614625	1.00507142857143	1.8865	2.48508333333333	2.714125
TCGA-BH-A18G-01A-11R-A12D-07	0.6325	0.601071428571428	-1.0365	-2.58191666666667	1.2795
TCGA-BH-A18H-01A-11R-A12D-07	1.290875	0.341428571428571	2.62716666666667	4.06541666666667	3.483
TCGA-BH-A18I-01A-11R-A12D-07	2.5085	1.11978571428571	2.35733333333333	3.0855	3.537
TCGA-BH-A18J-11A-31R-A12D-07	-0.3555	1.8415	1.19316666666667	1.38741666666667	0.858625
TCGA-BH-A18J-01A-11R-A12D-07	2.249125	1.25721428571429	1.76608333333333	2.61433333333333	3.585625
TCGA-BH-A18K-11A-13R-A12D-07	0.966875	2.46607142857143	1.77708333333333	1.66091666666667	0.840875
TCGA-BH-A18K-01A-11R-A12D-07	-1.011875	0.422357142857143	-1.97141666666667	-1.54441666666667	-1.592375
TCGA-BH-A18L-11A-42R-A12D-07	0.769875	1.44992857142857	1.71425	3.41433333333333	1.17425
TCGA-BH-A18L-01A-32R-A12D-07	1.34175	1.51457142857143	1.91816666666667	4.23408333333333	1.9055
TCGA-BH-A18M-11A-33R-A12D-07	0.13775	1.24207142857143	1.64258333333333	2.13925	1.050375
TCGA-BH-A18M-01A-11R-A12D-07	1.00375	1.73721428571429	1.60675	3.039	2.56375
TCGA-BH-A18N-11A-43R-A12D-07	0.404125	1.65907142857143	1.9085	3.33941666666667	-0.099
TCGA-BH-A18N-01A-11R-A12D-07	2.01125	0.959428571428571	2.96691666666667	5.36991666666667	-0.242
TCGA-BH-A18P-11A-43R-A12D-07	0.222125	1.63757142857143	0.620833333333333	2.0235	0.51375
TCGA-BH-A18P-01A-11R-A12D-07	2.051125	0.882642857142857	3.28716666666667	1.46108333333333	3.2195
TCGA-BH-A18Q-11A-34R-A12D-07	1.215625	1.43685714285714	1.37525	2.68266666666667	0.345
TCGA-BH-A18Q-01A-12R-A12D-07	-1.48875	0.229071428571429	-0.290833333333333	-2.04833333333333	2.254625
TCGA-BH-A18R-11A-42R-A12D-07	0.0855	2.31964285714286	0.84025	3.11925	-0.03275
TCGA-BH-A18R-01A-11R-A12D-07	2.276125	0.748428571428571	1.56325	0.502	0.724375
TCGA-BH-A18S-11A-43R-A12D-07	-0.015625	1.28628571428571	1.05925	2.90725	1.058125
TCGA-BH-A18S-01A-11R-A12D-07	2.751875	0.863428571428572	3.46816666666667	4.58083333333333	3.448875
TCGA-BH-A18T-01A-11R-A12D-07	1.932625	-0.1815	1.592	3.00158333333333	3.29825
TCGA-BH-A18U-11A-23R-A12D-07	0.03125	1.6015	1.679	3.03416666666667	1.25
TCGA-BH-A18U-01A-21R-A12D-07	1.67825	0.409642857142857	2.80133333333333	3.47975	1.908375
TCGA-BH-A18V-11A-52R-A12D-07	0.365375	0.132571428571429	0.832583333333333	1.689	0.9905
TCGA-BH-A18V-01A-11R-A12D-07	-2.178875	1.20521428571429	-1.21916666666667	-1.49291666666667	2.169
TCGA-BH-A1EO-11A-31R-A137-07	-3.446625	1.69164285714286	-2.26125	-0.474583333333333	-1.891375
TCGA-BH-A1EO-01A-11R-A137-07	1.39125	1.02278571428571	1.39091666666667	3.734	2.709375
TCGA-BH-A1ES-01A-11R-A137-07	2.237125	1.46328571428571	1.88983333333333	3.58525	-0.5725
TCGA-BH-A1ET-11B-23R-A137-07	0.657375	1.59607142857143	0.93425	2.23333333333333	0.691375
TCGA-BH-A1ET-01A-11R-A137-07	2.574375	0.9105	2.59508333333333	4.73833333333333	3.805
TCGA-BH-A1EU-11A-23R-A137-07	0.01	1.15585714285714	1.34283333333333	2.9355	1.378375
TCGA-BH-A1EU-01A-11R-A137-07	1.529875	0.978428571428571	2.33766666666667	4.55716666666667	2.351625
TCGA-BH-A1EV-01A-11R-A137-07	1.9105	1.43328571428571	2.31691666666667	2.87133333333333	3.987625
TCGA-BH-A1EW-11B-33R-A137-07	0.3135	1.7435	1.31083333333333	3.11566666666667	1.900875
TCGA-BH-A1EW-01A-11R-A137-07	1.51075	1.11514285714286	2.538	2.85058333333333	2.53525
TCGA-BH-A1F0-11B-23R-A137-07	0.2335	1.98078571428571	0.854583333333333	2.37425	1.06975
TCGA-BH-A1F0-01A-11R-A137-07	-2.970125	1.129	-0.0560833333333333	-1.65875	2.55
TCGA-C8-A12K-01A-21R-A115-07	-1.502625	1.18064285714286	-0.731	0.637666666666667	0.969
TCGA-C8-A12L-01A-11R-A115-07	-0.696875	1.21957142857143	1.13116666666667	-0.8125	1.190625
TCGA-C8-A12M-01A-11R-A115-07	3.4275	0.499071428571429	2.52316666666667	5.08916666666667	-1.639375
TCGA-C8-A12N-01A-11R-A115-07	2.95175	0.525357142857143	2.55858333333333	3.86333333333333	1.77975
TCGA-C8-A12O-01A-11R-A115-07	0.19925	1.8245	2.66891666666667	2.93733333333333	1.889375
TCGA-C8-A12P-01A-11R-A115-07	-3.538125	1.33807142857143	-0.553083333333333	-3.06258333333333	1.078875
TCGA-C8-A12Q-01A-11R-A115-07	0.361	1.30285714285714	1.72675	-0.833	2.566
TCGA-C8-A12T-01A-11R-A115-07	1.99325	1.28557142857143	3.14883333333333	1.85425	2.197375
TCGA-C8-A12U-01A-11R-A115-07	2.425125	0.22	1.28033333333333	2.423	1.45
TCGA-C8-A12V-01A-11R-A115-07	-1.074875	0.401285714285714	0.329666666666667	-1.13358333333333	-0.84975
TCGA-C8-A12W-01A-11R-A115-07	2.067875	0.469	3.26475	2.54733333333333	0.688375
TCGA-C8-A12X-01A-11R-A115-07	3.001875	0.123428571428571	3.07825	4.42533333333333	0.204
TCGA-C8-A12Y-01A-11R-A12D-07	1.836375	1.50335714285714	1.16691666666667	3.20291666666667	2.320375
TCGA-C8-A12Z-01A-11R-A115-07	1.090125	1.76542857142857	2.71075	-2.80033333333333	3.48225
TCGA-C8-A130-01A-31R-A115-07	1.045875	0.819642857142857	1.05016666666667	2.82866666666667	0.21425
TCGA-C8-A131-01A-11R-A115-07	-0.70025	0.302214285714286	-0.462833333333333	-2.55533333333333	1.988625
TCGA-C8-A132-01A-31R-A115-07	1.505625	0.374785714285714	-0.75475	4.09816666666667	2.27525
TCGA-C8-A133-01A-32R-A12D-07	2.975375	0.702857142857143	3.599	3.94991666666667	2.067125
TCGA-C8-A134-01A-11R-A115-07	-1.124	-1.32821428571429	-1.82891666666667	-2.39008333333333	-0.495875
TCGA-C8-A135-01A-11R-A115-07	-0.359375	1.03321428571429	1.67941666666667	-2.53816666666667	2.547625
TCGA-C8-A137-01A-11R-A115-07	1.673	0.389285714285714	1.81733333333333	-0.809	0.199875
TCGA-C8-A138-01A-11R-A115-07	2.19025	-0.320642857142857	0.694583333333333	0.636583333333333	3.296625
TCGA-C8-A1HF-01A-11R-A137-07	1.233875	1.13342857142857	1.51033333333333	0.941166666666667	-1.503125
TCGA-C8-A1HG-01A-11R-A137-07	1.006375	1.3345	1.95733333333333	3.75175	-1.044
TCGA-C8-A1HI-01A-11R-A137-07	2.051	0.8245	2.54083333333333	3.10233333333333	3.3935
TCGA-C8-A1HL-01A-11R-A137-07	1.687	0.978928571428572	1.306	2.12591666666667	3.4325
TCGA-C8-A1HM-01A-12R-A137-07	1.837	-0.722714285714286	1.93258333333333	4.85333333333333	1.02425
TCGA-C8-A1HN-01A-11R-A137-07	2.455625	0.342928571428571	2.01366666666667	4.80333333333333	0.08975
TCGA-D8-A13Y-01A-11R-A115-07	-1.038625	0.297214285714286	-0.706083333333333	2.54783333333333	-1.330875
TCGA-D8-A13Z-01A-11R-A115-07	-3.908875	0.154357142857143	0.27625	-2.90616666666667	1.80075
TCGA-D8-A140-01A-11R-A115-07	2.718875	1.50535714285714	2.97283333333333	4.19991666666667	1.379375
TCGA-D8-A141-01A-11R-A115-07	1.586125	0.850357142857143	2.998	2.77408333333333	2.592125
TCGA-D8-A142-01A-11R-A115-07	-1.39225	-0.1835	0.9815	-2.38608333333333	0.727875
TCGA-D8-A143-01A-11R-A115-07	-2.502375	0.780714285714286	0.42275	-3.8335	1.867875
TCGA-D8-A145-01A-11R-A115-07	2.379875	0.872857142857143	3.51658333333333	4.14608333333333	1.02275
TCGA-D8-A146-01A-31R-A115-07	2.232625	0.766071428571429	2.90858333333333	4.77975	3.324
TCGA-D8-A147-01A-11R-A115-07	-3.499625	1.56685714285714	-0.594916666666667	-3.26975	-1.205625
TCGA-E2-A105-01A-11R-A10J-07	2.419	0.631571428571429	2.49141666666667	5.44366666666667	-0.988625
TCGA-E2-A106-01A-11R-A10J-07	2.394	0.805285714285714	2.65575	4.41558333333333	2.818375
TCGA-E2-A107-01A-11R-A10J-07	2.38775	0.755	3.78041666666667	4.21583333333333	3.378875
TCGA-E2-A108-01A-13R-A10J-07	1.02575	0.585571428571429	1.752	2.0405	1.56
TCGA-E2-A109-01A-11R-A10J-07	1.81625	0.584428571428571	2.90716666666667	4.34508333333333	-0.366
TCGA-E2-A10A-01A-21R-A115-07	3.546125	0.815142857142857	2.59375	4.09683333333333	3.378
TCGA-E2-A10B-01A-11R-A10J-07	2.722375	-0.220357142857143	2.56083333333333	4.62291666666667	2.423
TCGA-E2-A10C-01A-21R-A10J-07	1.787375	-0.114357142857143	0.700666666666667	4.2255	2.05125
TCGA-E2-A10E-01A-21R-A10J-07	3.1135	0.846142857142857	4.73675	5.31316666666667	3.218125
TCGA-E2-A10F-01A-11R-A10J-07	2.313125	0.891357142857143	1.95208333333333	3.17416666666667	3.238
TCGA-E2-A14N-01A-31R-A137-07	0.4115	-1.98757142857143	-0.703666666666667	-3.474	1.267375
TCGA-E2-A14O-01A-31R-A115-07	1.90875	1.47985714285714	1.98625	4.36725	3.198625
TCGA-E2-A14P-01A-31R-A12D-07	0.358375	0.627285714285714	0.278416666666667	-2.43241666666667	1.983375
TCGA-E2-A14Q-01A-11R-A12D-07	2.859125	-0.3445	1.86533333333333	5.16191666666667	3.11825
TCGA-E2-A14R-01A-11R-A115-07	-2.518125	0.00242857142857144	-1.154	-3.62933333333333	0.865375
TCGA-E2-A14S-01A-11R-A12D-07	2.626875	0.355571428571428	3.1855	5.13716666666667	-1.292375
TCGA-E2-A14T-01A-11R-A115-07	2.690375	-0.00400000000000001	2.56258333333333	4.01366666666667	1.737875
TCGA-E2-A14V-01A-11R-A12D-07	1.543125	1.11085714285714	1.9985	1.75975	3.079875
TCGA-E2-A14W-01A-11R-A12D-07	1.998375	0.888142857142857	1.56508333333333	3.7035	1.78725
TCGA-E2-A14X-01A-11R-A115-07	-2.527	0.0467142857142857	1.14333333333333	-0.933416666666667	1.160125
TCGA-E2-A14Y-01A-21R-A12D-07	-2.204875	1.08214285714286	-1.61625	-1.30558333333333	1.592875
TCGA-E2-A14Z-01A-11R-A115-07	2.57	-0.0820714285714286	2.03475	3.50316666666667	2.143125
TCGA-E2-A150-01A-11R-A12D-07	-0.4445	1.28128571428571	-0.993416666666667	-2.53141666666667	1.355875
TCGA-E2-A152-01A-11R-A12D-07	1.3415	0.927857142857143	3.52566666666667	-0.3725	3.229875
TCGA-E2-A153-11A-31R-A12D-07	-0.192875	1.3655	0.595333333333333	-0.799416666666667	2.07314285714286
TCGA-E2-A153-01A-12R-A12D-07	1.361625	0.681142857142857	1.35941666666667	2.64133333333333	4.052375
TCGA-E2-A154-01A-11R-A115-07	2.954125	0.474428571428571	3.03133333333333	4.54516666666667	2.77375
TCGA-E2-A155-01A-11R-A12D-07	3.496625	0.896214285714286	3.27375	4.58125	1.59375
TCGA-E2-A156-01A-11R-A12D-07	2.618625	0.903857142857143	3.84416666666667	5.60766666666667	2.45425
TCGA-E2-A158-11A-22R-A12D-07	-3.894625	1.78128571428571	-2.08291666666667	0.447083333333333	-2.3845
TCGA-E2-A158-01A-11R-A12D-07	-2.852375	0.270928571428571	-1.28383333333333	-4.19175	-0.409875
TCGA-E2-A159-01A-11R-A115-07	-0.957	-0.456714285714286	0.752333333333333	-1.39083333333333	2.47175
TCGA-E2-A15A-06A-11R-A12D-07	1.0205	-0.114	2.25983333333333	2.40475	-1.731375
TCGA-E2-A15A-01A-11R-A12D-07	1.242125	1.25564285714286	1.92175	2.748	1.003375
TCGA-E2-A15C-01A-31R-A12D-07	1.529625	0.916142857142857	2.21583333333333	4.642	2.92625
TCGA-E2-A15D-01A-11R-A115-07	2.908375	0.783	2	2.66408333333333	3.035625
TCGA-E2-A15E-06A-11R-A12D-07	1.636375	1.97114285714286	2.51591666666667	3.74041666666667	3.057875
TCGA-E2-A15E-01A-11R-A12D-07	1.610375	1.85121428571429	2.35258333333333	1.97833333333333	2.522375
TCGA-E2-A15F-01A-11R-A115-07	2.11025	1.48014285714286	2.32516666666667	5.00141666666667	1.164
TCGA-E2-A15G-01A-11R-A12D-07	2.94025	0.532785714285714	3.39666666666667	4.92633333333333	3.25975
TCGA-E2-A15H-01A-11R-A12D-07	2.69325	0.464142857142857	1.67358333333333	2.47616666666667	4.13225
TCGA-E2-A15I-11A-32R-A137-07	-1.878625	2.69264285714286	-1.58716666666667	0.787333333333333	-1.5865
TCGA-E2-A15I-01A-21R-A137-07	2.858625	1.64328571428571	1.83041666666667	3.87258333333333	3.439875
TCGA-E2-A15J-01A-11R-A12P-07	2.026875	1.276	2.87641666666667	2.28941666666667	3.37175
TCGA-E2-A15K-06A-11R-A12P-07	2.59225	1.20192857142857	3.32766666666667	4.87908333333333	3.384875
TCGA-E2-A15K-01A-11R-A12P-07	1.83925	0.933	2.24125	4.41641666666667	3.0915
TCGA-E2-A15L-01A-11R-A12D-07	1.9105	0.993071428571428	3.99358333333333	4.01108333333333	3.529625
TCGA-E2-A15M-11A-22R-A12D-07	-0.703375	2.49478571428571	1.92558333333333	2.26958333333333	-0.095375
TCGA-E2-A15M-01A-11R-A12D-07	1.683125	0.720857142857143	2.40833333333333	3.53741666666667	2.451375
TCGA-E2-A15O-01A-11R-A115-07	2.22775	0.215214285714286	0.840666666666666	4.4195	1.602125
TCGA-E2-A15P-01A-11R-A115-07	1.69675	0.347785714285714	3.04075	4.428	2.643875
TCGA-E2-A15R-01A-11R-A115-07	2.822125	0.355642857142857	3.99091666666667	5.23433333333333	2.278375
TCGA-E2-A15S-01A-11R-A115-07	2.620375	0.6915	2.635	3.91816666666667	-0.121
TCGA-E2-A15T-01A-11R-A115-07	3.38675	0.152928571428571	4.5725	5.097	2.624625
TCGA-E2-A1AZ-01A-11R-A12P-07	-1.30025	1.65314285714286	-1.45483333333333	-2.10416666666667	-2.326625
TCGA-E2-A1B0-01A-11R-A12P-07	-2.806875	0.878428571428572	1.7125	-3.423	3.46225
TCGA-E2-A1B1-01A-21R-A12P-07	1.2435	0.743785714285714	1.86416666666667	0.706	3.564625
TCGA-E2-A1B4-01A-11R-A12P-07	3.046875	0.764642857142857	3.1195	4.74533333333333	2.496125
TCGA-E2-A1B5-01A-21R-A12P-07	-1.202	-0.5115	-1.30658333333333	-2.41016666666667	0.2005
TCGA-E2-A1B6-01A-31R-A12P-07	0.148625	0.640142857142857	0.35475	0.792	0.480625
TCGA-E2-A1BC-11A-32R-A12P-07	-2.9405	2.63642857142857	-1.65975	0.555666666666667	-2.133875
TCGA-E2-A1BC-01A-11R-A12P-07	1.471	1.44492857142857	2.69616666666667	3.11383333333333	3.192375
TCGA-E2-A1BD-01A-11R-A12P-07	1.700875	0.241142857142857	2.09291666666667	3.79466666666667	3.538125
TCGA-01-0628-11A-01R-0363-07	-3.4605	0.815714285714286	-0.602666666666667	3.0425	2.660875
TCGA-01-0639-11A-01R-0363-07	-3.68925	0.863785714285714	0.929166666666667	3.1055	2.137625
TCGA-01-0642-11A-02R-0363-07	-3.80875	0.881571428571428	-0.0015	2.60383333333333	2.727375
TCGA-04-1331-01A-01R-0436-07	-4.350625	-1.90071428571429	-1.00591666666667	2.30108333333333	1.920375
TCGA-04-1332-01A-01R-0436-07	-4.534375	0.785857142857143	0.161166666666667	1.84816666666667	1.857875
TCGA-04-1335-01A-01R-0436-07	-3.8755	-0.536642857142857	-0.901583333333333	1.5495	2.892875
TCGA-04-1336-01A-01R-0436-07	-3.4525	0.599285714285714	-1.059	2.58875	2.745125
TCGA-04-1337-01A-01R-0436-07	-4.246	0.826571428571429	-1.5185	1.65458333333333	3.21575
TCGA-04-1338-01A-01R-0436-07	-3.1515	0.653071428571429	-0.978083333333333	0.665666666666667	2.641375
TCGA-04-1341-01A-01R-0436-07	-4.25	0.5485	-1.07558333333333	2.51275	3.201875
TCGA-04-1342-01A-01R-0436-07	-3.986125	0.230571428571429	-1.72133333333333	2.86516666666667	2.945375
TCGA-04-1343-01A-01R-0436-07	-3.432625	-0.0116428571428571	-0.686166666666667	2.87833333333333	2.7385
TCGA-04-1346-01A-01R-0436-07	-3.214375	-0.3815	-1.01458333333333	2.26925	2.735875
TCGA-04-1347-01A-01R-0436-07	-4.31425	0.0290714285714285	-2.35533333333333	1.56458333333333	1.395375
TCGA-04-1348-01A-01R-0456-07	-4.460875	-0.210357142857143	-0.8345	1.23791666666667	2.958375
TCGA-04-1349-01A-01R-0456-07	-4.127375	0.0209285714285714	-2.17916666666667	2.48466666666667	1.36175
TCGA-04-1350-01A-01R-0456-07	-3.832375	1.27164285714286	-2.05141666666667	1.63508333333333	0.3255
TCGA-04-1351-01A-01R-0456-07	-5.239375	-0.142928571428571	-1.81975	-1.92083333333333	0.969
TCGA-04-1353-01A-01R-1050-07	-4.72275	1.14335714285714	0.349666666666667	1.54466666666667	2.130125
TCGA-04-1356-01A-01R-0456-07	-4.294375	0.428	-0.336416666666667	0.938166666666667	1.963125
TCGA-04-1357-01A-01R-0456-07	-3.511125	1.22564285714286	0.978166666666667	2.44316666666667	3.122
TCGA-04-1360-01A-01R-0456-07	-4.217625	1.53692857142857	-0.2405	0.829916666666667	0.429625
TCGA-04-1361-01A-01R-0456-07	-5.552125	0.447928571428572	-1.29491666666667	1.79425	2.76425
TCGA-04-1362-01A-01R-0456-07	-4.704125	0.7465	-0.87775	2.1535	2.435
TCGA-04-1364-01A-01R-0456-07	-4.718375	-0.587071428571429	-0.387333333333333	0.769166666666667	0.90325
TCGA-04-1365-01A-01R-0456-07	-4.442125	-1.35242857142857	-0.803083333333333	2.44675	2.352625
TCGA-04-1367-01A-01R-0456-07	-5.295875	-0.749428571428571	-2.53975	0.87975	2.66675
TCGA-04-1369-01A-02R-1050-07	-5.26575	-0.0142857142857143	-0.667666666666667	0.890583333333333	1.4855
TCGA-04-1371-01A-01R-0456-07	-4.521375	-0.0456428571428572	-2.45683333333333	0.112	1.317625
TCGA-04-1514-01A-01R-0504-07	-5.96325	0.541142857142857	-2.38575	2.78175	0.560125
TCGA-04-1516-01A-01R-1050-07	-4.496375	0.506214285714286	-1.10608333333333	0.883833333333333	1.68425
TCGA-04-1517-01A-01R-0540-07	-4.011875	1.907	-0.218	3.31975	2.654625
TCGA-04-1519-01A-01R-0540-07	-4.9755	1.63535714285714	-1.32091666666667	2.54683333333333	2.302625
TCGA-04-1525-01A-01R-0540-07	-4.660625	0.306928571428571	-1.55741666666667	1.55391666666667	2.281625
TCGA-04-1530-01A-02R-0504-07	-3.726125	-0.106928571428571	-0.805333333333333	2.32725	2.63425
TCGA-04-1536-01A-01R-0540-07	-2.661625	1.05014285714286	-2.27275	1.59091666666667	2.765875
TCGA-04-1542-01A-01R-0504-07	-4.67825	1.14335714285714	-1.7125	1.53616666666667	1.366625
TCGA-04-1638-01A-01R-0584-07	-2.265875	-0.00692857142857143	-1.93158333333333	-0.432583333333333	0.66975
TCGA-04-1644-01B-01R-1050-07	-4.867375	0.387571428571429	-2.542	0.994583333333333	0.58375
TCGA-04-1646-01A-01R-0584-07	-3.949	0.941071428571428	-1.6295	1.90033333333333	2.017125
TCGA-04-1648-01A-01R-0584-07	-4.512125	-0.0303571428571429	0.146583333333333	3.39458333333333	3.037875
TCGA-04-1649-01A-01R-0584-07	-3.61775	0.607214285714286	-0.44625	1.812	3.763
TCGA-04-1651-01A-01R-0584-07	-2.901375	0.657071428571429	-0.299583333333333	0.490166666666667	3.028625
TCGA-04-1652-01A-01R-0584-07	-3.662	0.897428571428572	-2.46266666666667	2.12508333333333	1.82475
TCGA-04-1654-01A-02R-0655-07	-3.827125	-0.432	0.405833333333333	1.46883333333333	3.115625
TCGA-04-1655-01A-01R-0566-07	-4.784125	0.407071428571429	-2.879	1.21041666666667	-0.16425
TCGA-09-1659-01B-01R-0540-07	-4.701125	0.777857142857143	-0.261583333333333	1.68508333333333	2.19725
TCGA-09-1661-01B-01R-0540-07	-4.562625	1.01528571428571	-1.23775	1.8205	1.632
TCGA-09-1662-01A-01R-0540-07	-4.6945	1.19307142857143	-1.752	2.01383333333333	2.1325
TCGA-09-1664-01A-01R-0584-07	-4.217	0.923285714285715	-0.452833333333333	2.3285	2.661875
TCGA-09-1665-01B-01R-0540-07	-4.154375	-0.646714285714286	-0.379833333333333	2.49591666666667	2.921125
TCGA-09-1666-01A-01R-0540-07	-4.4935	1.59792857142857	-1.69566666666667	1.67291666666667	2.59625
TCGA-09-1667-01C-01R-0540-07	-4.524875	0.7535	-0.104833333333333	2.18891666666667	2.58625
TCGA-09-1668-01B-01R-0540-07	-4.3205	-0.0846428571428572	-0.791416666666667	1.35391666666667	3.096875
TCGA-09-1669-01A-01R-0540-07	-4.66	1.20714285714286	-0.725833333333333	0.743916666666667	1.101875
TCGA-09-1670-01A-01R-0566-07	-4.952375	1.12142857142857	-1.08608333333333	3.01591666666667	3.269625
TCGA-09-1672-01A-01R-0566-07	-4.893375	1.12107142857143	-0.516583333333333	2.31233333333333	3.268625
TCGA-09-1673-01A-01R-0566-07	-5.231375	0.659857142857143	-2.327	3.123	2.024375
TCGA-09-1674-01A-01R-0566-07	-5.34225	-0.0995714285714285	-2.31158333333333	-2.00491666666667	1.018
TCGA-09-1675-01B-01R-0566-07	-4.705125	0.0921428571428572	-1.97216666666667	1.37108333333333	2.629875
TCGA-09-2043-01A-01R-0711-07	-4.232	-0.0479999999999999	-0.482916666666667	1.9965	1.498875
TCGA-09-2044-01B-01R-0711-07	-4.847125	1.604	-1.74291666666667	1.8695	1.285125
TCGA-09-2045-01A-01R-0711-07	-4.518375	-0.369428571428571	-0.571583333333333	1.66383333333333	3.714375
TCGA-09-2048-01A-01R-0711-07	-5.212375	0.431	-2.54225	0.558666666666667	1.10875
TCGA-09-2049-01D-01R-0711-07	-5.349125	0.357857142857143	-0.38875	1.72575	1.4305
TCGA-09-2050-01A-01R-0711-07	-5.582875	0.315142857142857	-0.374916666666667	1.38933333333333	1.36775
TCGA-09-2051-01A-01R-0711-07	-3.83525	1.811	-0.84875	1.91508333333333	3.539
TCGA-09-2053-01C-01R-0670-07	-4.4795	0.408857142857143	-0.889	1.33283333333333	2.236125
TCGA-09-2054-01A-01R-0670-07	-5.71175	1.26864285714286	-1.1995	-1.92225	0.13725
TCGA-09-2055-01B-01R-0711-07	-5.00075	1.65878571428571	1.91058333333333	0.38825	2.615
TCGA-09-2056-01B-01R-0670-07	-5.15275	0.7075	-1.05341666666667	1.6025	2.379625
TCGA-10-0925-01B-01R-0655-07	-4.1635	0.653285714285714	-0.255	1.77625	3.29075
TCGA-10-0926-01A-01R-0406-07	-3.186375	-0.00985714285714285	-1.87266666666667	-2.07841666666667	1.71175
TCGA-10-0927-01A-02R-0406-07	-3.475375	1.04885714285714	-2.82	1.44858333333333	1.241875
TCGA-10-0928-01A-02R-0406-07	-3.468	0.521642857142857	-2.10616666666667	1.569	2.884125
TCGA-10-0930-01A-02R-0406-07	-3.5305	-0.354214285714286	-0.871666666666667	-2.09891666666667	1.37225
TCGA-10-0931-01A-01R-0406-07	-3.79525	0.345571428571429	-2.58733333333333	1.87025	2.66225
TCGA-10-0933-01A-01R-0406-07	-3.8415	0.279071428571429	-2.60716666666667	0.240583333333333	-0.046625
TCGA-10-0934-01A-02R-0406-07	-3.282625	0.114	0.510916666666667	2.512	3.16375
TCGA-10-0935-01A-02R-0406-07	-2.393125	-0.790785714285714	0.0195	0.882583333333334	1.18975
TCGA-10-0936-01A-01R-0406-07	-3.359	-0.750357142857143	-1.21775	2.17616666666667	3.08375
TCGA-10-0937-01A-02R-0406-07	-3.40275	0.498	-1.92608333333333	1.65675	2.32025
TCGA-10-0938-01A-02R-0406-07	-3.7025	-0.627214285714286	0.68225	1.102	0.84925
TCGA-13-0720-01A-01R-0363-07	-3.3445	-2.75035714285714	-0.805083333333333	2.16383333333333	3.411
TCGA-13-0751-01A-01R-0363-07	-3.3555	-0.522	-2.48583333333333	1.88341666666667	2.417625
TCGA-13-0755-01A-01R-0363-07	-2.7585	-0.3415	-0.5135	1.66791666666667	2.743875
TCGA-13-0765-01A-01R-0363-07	-3.499125	0.714142857142857	-1.898	1.41991666666667	2.936375
TCGA-13-0766-01A-02R-0363-07	-3.406625	0.820857142857143	-1.65616666666667	0.683916666666667	1.663375
TCGA-13-0791-02A-01R-0810-07	-3.91125	0.241428571428571	-0.402	1.50141666666667	1.6125
TCGA-13-0797-01A-01R-0363-07	-3.624875	0.882714285714286	-2.03058333333333	1.72091666666667	3.812
TCGA-13-0799-01A-01R-0363-07	-3.6695	0.844142857142857	-2.60116666666667	1.48375	2.178
TCGA-13-0807-01B-01R-0406-07	-2.995	-0.271071428571429	-1.70041666666667	1.38125	2.49875
TCGA-13-0883-01A-02R-0406-07	-2.97375	0.0326428571428572	-1.62625	2.61275	1.378
TCGA-13-0884-01B-01R-0456-07	-3.80075	1.17985714285714	-2.00758333333333	1.58933333333333	2.50325
TCGA-13-0885-01A-02R-0406-07	-3.063875	-0.0247142857142857	-1.5615	2.91316666666667	3.018125
TCGA-13-0886-01A-01R-0406-07	-3.169375	0.384785714285714	-1.29566666666667	2.33941666666667	2.145875
TCGA-13-0887-01A-01R-0406-07	-3.534375	-0.338928571428571	-0.726916666666667	0.662833333333333	2.969875
TCGA-13-0888-01A-01R-0406-07	-3.489	-0.398857142857143	-1.28733333333333	0.243	1.36375
TCGA-13-0889-01A-01R-0406-07	-3.334375	1.271	-0.67375	1.73741666666667	3.54725
TCGA-13-0890-01A-01R-0406-07	-3.952875	1.217	-0.51125	-0.616416666666667	2.46175
TCGA-13-0891-01A-01R-0406-07	-2.080375	-0.143571428571429	-1.57741666666667	2.03366666666667	2.423625
TCGA-13-0893-01B-01R-0456-07	-4.339125	0.559142857142857	-0.915083333333333	0.997083333333333	2.88675
TCGA-13-0894-01B-01R-0456-07	-3.801375	0.189785714285714	-1.774	-0.14925	2.751375
TCGA-13-0897-01A-01R-0406-07	-3.260125	1.17107142857143	-1.08891666666667	1.47825	2.991375
TCGA-13-0899-01A-01R-0406-07	-3.472	-0.232785714285714	-0.680083333333333	0.86025	2.19
TCGA-13-0900-01B-01R-0456-07	-3.572875	0.0656428571428571	-1.24741666666667	1.29766666666667	3.23975
TCGA-13-0901-01B-01R-0456-07	-3.944875	1.2655	-3.18775	1.69858333333333	1.713875
TCGA-13-0903-01A-01R-0406-07	-3.356	0.394714285714286	-2.31633333333333	1.59316666666667	1.994625
TCGA-13-0904-01A-02R-0406-07	-3.50275	-0.459142857142857	-1.41875	2.78841666666667	1.896875
TCGA-13-0905-01B-01R-0456-07	-5.023875	-2.71592857142857	0.376083333333333	1.92691666666667	3.8665
TCGA-13-0906-01A-01R-0406-07	-3.280875	0.13	-1.17258333333333	0.593083333333333	1.14275
TCGA-13-0908-01B-01R-0456-07	-4.088875	1.24028571428571	-1.31558333333333	1.048	0.181
TCGA-13-0910-01A-01R-0406-07	-3.81875	0.284071428571429	-2.1995	2.28391666666667	0.94275
TCGA-13-0911-01A-01R-0406-07	-3.947375	-0.112571428571429	-1.60816666666667	0.888	3.009
TCGA-13-0912-01A-01R-0406-07	-3.074625	-0.226428571428571	-2.62341666666667	1.61366666666667	0.6545
TCGA-13-0913-01A-01R-0406-07	-3.611125	-0.437642857142857	0.2165	1.57391666666667	1.794375
TCGA-13-0913-02A-01R-0810-07	-4.175125	-0.389214285714286	-1.15575	1.13991666666667	1.986
TCGA-13-0916-01A-01R-0406-07	-3.664125	0.727714285714286	-1.698	2.675	3.005625
TCGA-13-0919-01A-01R-0406-07	-3.327875	0.6345	-1.19825	-0.418916666666667	3.12125
TCGA-13-0920-01A-01R-0406-07	-4.134375	-0.667357142857143	0.23325	1.49241666666667	2.107125
TCGA-13-0921-01A-01R-0406-07	-3.468875	-0.340428571428571	-2.16533333333333	1.5505	3.133125
TCGA-13-0923-01A-01R-0406-07	-3.363	-0.0744285714285714	-0.0303333333333333	2.49675	1.637625
TCGA-13-0924-01A-01R-0406-07	-3.59325	-1.12921428571429	-0.899916666666667	0.718166666666667	1.771625
TCGA-13-1403-01A-01R-0456-07	-4.749625	0.347142857142857	-0.262416666666667	1.44833333333333	3.596125
TCGA-13-1404-01A-01R-0456-07	-4.72525	1.22685714285714	-1.8665	0.336916666666667	2.082375
TCGA-13-1405-01A-01R-0456-07	-4.670125	-0.450285714285714	-0.388083333333333	1.28908333333333	3.9825
TCGA-13-1407-01A-01R-0456-07	-5.95625	-0.607714285714286	-1.81358333333333	1.76275	-0.661875
TCGA-13-1408-01A-01R-0456-07	-3.102375	0.679357142857143	-0.4875	1.01183333333333	3.12275
TCGA-13-1409-01A-01R-0456-07	-3.194875	1.38342857142857	-2.80733333333333	2.6375	0.157875
TCGA-13-1410-01A-01R-0456-07	-4.40875	1.92757142857143	0.5595	0.34075	3.673375
TCGA-13-1411-01A-01R-0456-07	-3.990125	1.28157142857143	-0.402916666666667	-0.253166666666667	2.658
TCGA-13-1412-01A-01R-0456-07	-4.423375	-0.156142857142857	-1.96933333333333	0.79075	2.46975
TCGA-13-1477-01A-01R-0479-07	-3.918375	0.641785714285714	-2.16308333333333	1.55858333333333	1.927125
TCGA-13-1481-01A-01R-0479-07	-4.379	0.2445	-0.449833333333333	-0.0851666666666667	2.785875
TCGA-13-1482-01A-01R-0479-07	-4.79975	1.43207142857143	0.220916666666667	2.05491666666667	3.339375
TCGA-13-1483-01A-01R-0479-07	-4.0925	0.826142857142857	-1.68658333333333	1.285	3.172375
TCGA-13-1484-01A-01R-0479-07	-3.8285	0.851214285714286	0.154833333333333	1.29533333333333	2.622
TCGA-13-1485-01A-02R-0479-07	-4.097375	0.695785714285714	-1.49475	1.64925	2.93825
TCGA-13-1487-01A-01R-0479-07	-5.214	1.02385714285714	-1.55108333333333	2.64316666666667	2.851625
TCGA-13-1488-01A-01R-0479-07	-4.5205	-0.397428571428571	-0.519666666666667	2.34375	2.923875
TCGA-13-1489-01A-01R-0479-07	-4.410375	-0.182142857142857	-0.652083333333333	1.19325	1.80425
TCGA-13-1489-02A-01R-0810-07	-4.213125	0.161071428571429	-0.123416666666667	0.13875	2.2735
TCGA-13-1491-01A-01R-0479-07	-5.2035	0.978071428571429	-1.89783333333333	0.812416666666667	2.498
TCGA-13-1492-01A-01R-0479-07	-3.09175	-0.699642857142857	-1.61808333333333	-0.577	0.309
TCGA-13-1494-01A-01R-0479-07	-4.767375	0.841357142857143	-1.36333333333333	0.958833333333333	2.022625
TCGA-13-1495-01A-01R-0479-07	-4.9065	1.06257142857143	-0.864	1.935	4.041375
TCGA-13-1496-01A-01R-0479-07	-4.49575	0.122785714285714	-1.21566666666667	1.852	3.61475
TCGA-13-1497-01A-01R-0479-07	-4.402875	-1.31521428571429	-0.742083333333333	1.31491666666667	1.262125
TCGA-13-1498-01A-01R-0479-07	-4.345	0.263285714285714	-0.980833333333333	3.39141666666667	1.452375
TCGA-13-1499-01A-01R-0479-07	-3.84875	0.0912142857142857	-1.0365	-0.129833333333333	-0.137375
TCGA-13-1500-01A-01R-0479-07	-4.45525	0.383714285714286	-1.53716666666667	2.5895	3
TCGA-13-1501-01A-01R-0479-07	-4.23125	-0.577071428571428	-2.0135	1.31716666666667	2.760875
TCGA-13-1504-01A-01R-0479-07	-4.114875	1.10978571428571	-0.13325	2.64833333333333	2.466875
TCGA-13-1505-01A-01R-0479-07	-5.029875	0.971714285714286	-1.14966666666667	1.91875	1.417375
TCGA-13-1506-01A-01R-0479-07	-5.244	-0.0168571428571429	0.589583333333333	0.91475	2.045
TCGA-13-1507-01A-01R-0479-07	-4.014375	0.426428571428571	0.0733333333333333	1.34083333333333	2.477375
TCGA-13-1509-01A-01R-0479-07	-4.2255	-1.26114285714286	-1.68658333333333	1.45233333333333	1.7945
TCGA-13-1510-01A-02R-0479-07	-4.42275	-1.92221428571429	-1.52775	2.61258333333333	2.124625
TCGA-13-1511-01A-01R-0479-07	-4.280875	1.11785714285714	1.83516666666667	1.43825	4.13375
TCGA-13-1512-01A-01R-0479-07	-2.7595	0.2355	-1.43583333333333	-1.2005	2.920875
TCGA-13-1817-01A-01R-0810-07	-4.55625	1.35978571428571	0.23925	-2.47158333333333	3.14675
TCGA-13-1817-02A-01R-0810-07	-4.38775	1.28807142857143	-0.79025	0.359916666666667	2.9545
TCGA-13-1819-01A-01R-0810-07	-5.065875	1.27328571428571	-0.677916666666667	1.79766666666667	2.8145
TCGA-13-1819-02A-01R-0810-07	-4.505	1.36635714285714	-1.27941666666667	2.03408333333333	2.84525
TCGA-13-2057-01A-02R-1050-07	-4.56275	-0.986714285714286	-2.64883333333333	1.30491666666667	1.226875
TCGA-13-2059-01A-01R-1050-07	-4.409125	0.479142857142857	-1.60191666666667	1.60783333333333	1.313875
TCGA-13-2060-01A-01R-0711-07	-4.719125	0.353357142857143	-1.30608333333333	0.731	2.7615
TCGA-13-2061-01A-01R-1050-07	-4.704	0.171285714285714	0.292416666666667	2.50583333333333	2.8035
TCGA-13-2065-01A-01R-1050-07	-4.2155	1.08635714285714	-1.79225	2.33383333333333	2.1825
TCGA-13-2066-01A-01R-1050-07	-5.208625	0.620642857142857	-1.78416666666667	0.756833333333333	2.60525
TCGA-13-2071-01A-02R-1050-07	-4.3075	0.796428571428572	-1.00233333333333	1.8425	2.55225
TCGA-20-0987-01A-02R-0436-07	-3.824375	0.870571428571429	-0.036	0.325416666666667	3.433125
TCGA-20-0990-01A-01R-0436-07	-4.55675	1.47785714285714	-2.23375	1.767	1.2435
TCGA-20-0991-01A-01R-0436-07	-3.910375	1.03928571428571	0.16425	2.71358333333333	3.026
TCGA-20-0996-01A-02R-0436-07	-3.8405	0.807142857142857	-0.762416666666667	2.93925	2.007
TCGA-20-1682-01A-01R-0566-07	-3.26725	-1.17028571428571	0.213333333333333	-0.504833333333333	2.941
TCGA-20-1683-01A-01R-0566-07	-3.661875	1.00092857142857	0.0234166666666666	0.47225	1.3135
TCGA-20-1684-01A-01R-0566-07	-5.781875	-0.0446428571428571	-2.10866666666667	1.59975	2.91675
TCGA-20-1685-01A-01R-0566-07	-4.83175	0.580071428571429	-0.790916666666666	1.78558333333333	1.605875
TCGA-20-1686-01A-01R-0566-07	-4.366625	0.126307692307692	-1.52375	0.877666666666667	2.045375
TCGA-20-1687-01A-01R-0566-07	-4.3515	0.486642857142857	-1.471	1.982	3.622875
TCGA-23-1021-01B-01R-0436-07	-3.164625	0.512142857142857	-1.57391666666667	1.37608333333333	2.875125
TCGA-23-1022-01A-01R-0436-07	-3.6935	0.240285714285714	-1.262	0.88425	2.374375
TCGA-23-1023-01R-01R-0810-07	-2.654875	-0.207785714285714	0.151166666666667	-3.46925	-0.52175
TCGA-23-1024-01A-02R-0436-07	-3.806625	-0.295	-1.478	1.3775	1.853
TCGA-23-1026-01B-01R-0436-07	-4.163375	0.970428571428572	-0.861666666666667	1.24483333333333	3.62225
TCGA-23-1027-01A-02R-0436-07	-4.179375	0.9835	-1.577	1.25266666666667	3.1405
TCGA-23-1028-01A-01R-0436-07	-4.14175	1.22914285714286	-0.803083333333333	1.62733333333333	3.20675
TCGA-23-1029-01B-01R-0584-07	-5.057	1.42485714285714	-0.442333333333333	2.78575	1.941
TCGA-23-1030-01A-02R-0436-07	-4.1145	-0.00321428571428571	-1.63241666666667	0.8535	2.19725
TCGA-23-1031-01A-01R-0436-07	-4.8535	0.140142857142857	-0.981	0.427166666666667	-0.856625
TCGA-23-1032-01A-02R-0436-07	-4.85975	-1.53692857142857	-1.66783333333333	0.4495	3.04675
TCGA-23-1107-01A-01R-0436-07	-3.51025	-0.478642857142857	-0.577166666666667	2.6595	3.3605
TCGA-23-1109-01A-01R-0436-07	-4.7055	0.206571428571429	-2.17208333333333	2.23641666666667	0.676375
TCGA-23-1110-01A-01R-0436-07	-5.177	0.636428571428571	-1.50266666666667	0.823666666666667	0.681
TCGA-23-1111-01A-01R-0584-07	-4.206875	0.441142857142857	-0.826333333333333	2.372	1.3125
TCGA-23-1113-01A-01R-0436-07	-3.9715	0.994857142857143	-2.10191666666667	1.60766666666667	3.0365
TCGA-23-1114-01B-01R-0566-07	-5.467625	0.0142142857142857	-0.634916666666667	1.73158333333333	2.11875
TCGA-23-1116-01A-01R-0436-07	-3.539625	0.500357142857143	-0.343083333333333	1.11466666666667	2.534625
TCGA-23-1117-01A-02R-0436-07	-3.45475	-0.00192857142857145	-2.18666666666667	1.982	2.572625
TCGA-23-1118-01A-01R-0436-07	-4.043125	1.43178571428571	-0.541916666666667	1.39375	2.703375
TCGA-23-1119-01A-02R-0436-07	-3.97925	-0.433214285714286	0.30825	1.86516666666667	2.018125
TCGA-23-1120-01A-02R-0436-07	-3.88275	0.693214285714286	0.556416666666667	2.85841666666667	2.98725
TCGA-23-1121-01A-01R-0436-07	-4.2545	1.80821428571429	-1.24416666666667	1.51283333333333	1.86925
TCGA-23-1122-01A-01R-0436-07	-3.942875	0.131	-0.59925	1.73583333333333	2.72675
TCGA-23-1123-01A-01R-0436-07	-3.907375	-0.172857142857143	-0.4685	1.17966666666667	1.30875
TCGA-23-1124-01A-01R-0436-07	-3.6215	0.229285714285714	-1.6835	1.35541666666667	2.7095
TCGA-23-1809-01A-01R-0566-07	-4.443875	0.290285714285714	-1.81466666666667	-3.42766666666667	0.54325
TCGA-23-2072-01A-01R-0670-07	-5.898625	0.452785714285714	-2.83391666666667	1.49516666666667	3.9075
TCGA-23-2077-01A-01R-0670-07	-4.85975	0.339285714285714	-0.260583333333333	1.50616666666667	2.452125
TCGA-23-2078-01A-01R-0670-07	-3.71125	0.788642857142857	-0.5515	1.14333333333333	3.22725
TCGA-23-2079-01A-01R-0670-07	-4.3905	0.545714285714286	-2.1595	2.2215	1.99325
TCGA-23-2081-01A-01R-0670-07	-3.746875	-0.819285714285714	-1.29525	1.86075	2.756
TCGA-23-2084-01A-02R-0670-07	-5.385875	1.56685714285714	-1.04266666666667	0.52425	3.236125
TCGA-23-2641-01A-01R-1050-07	-3.519625	-1.70085714285714	-0.924416666666667	2.41641666666667	2.3965
TCGA-23-2643-01A-01R-1050-07	-4.46675	0.744714285714286	-1.07683333333333	3.22058333333333	2.42175
TCGA-23-2645-01A-01R-1050-07	-2.9235	-0.0151428571428571	-1.71441666666667	-1.80708333333333	0.19775
TCGA-23-2647-01A-01R-1050-07	-4.2845	0.880214285714286	-1.806	1.27033333333333	0.311625
TCGA-23-2649-01A-01R-1050-07	-4.353625	0.422428571428571	-0.184083333333333	2.02933333333333	3.4705
TCGA-24-0966-01A-01R-0406-07	-3.4485	0.199071428571429	-1.08383333333333	1.84866666666667	2.506375
TCGA-24-0968-01A-01R-0436-07	-3.49525	-0.913	-2.31316666666667	1.12	2.26425
TCGA-24-0970-01B-01R-0436-07	-3.859375	0.425	-2.07841666666667	-3.0495	1.91925
TCGA-24-0975-01A-02R-0436-07	-3.409625	1.36564285714286	-1.55725	-0.06475	2.544875
TCGA-24-0979-01A-01R-0436-07	-4.552625	0.3505	-0.830416666666667	1.31458333333333	2.55125
TCGA-24-0980-01A-01R-0406-07	-3.58475	0.191928571428571	-1.44541666666667	-0.662583333333333	2.635375
TCGA-24-0982-01A-01R-0436-07	-3.501875	0.0808571428571428	-1.33166666666667	1.18008333333333	2.21475
TCGA-24-1103-01A-01R-0436-07	-4.679875	-2.61385714285714	0.7185	1.86425	2.38475
TCGA-24-1104-01A-01R-0436-07	-3.568	0.339071428571429	-1.80433333333333	2.46925	3.162
TCGA-24-1105-01A-01R-0436-07	-3.872125	0.547142857142857	-1.25175	0.198583333333333	3.123
TCGA-24-1413-01A-01R-0456-07	-5.0895	1.014	-0.193333333333333	1.31141666666667	3.8465
TCGA-24-1416-01A-01R-0479-07	-4.686125	1.21235714285714	-0.1205	1.2805	4.062375
TCGA-24-1417-01A-01R-0479-07	-4.42725	1.07021428571429	-0.723166666666667	2.29708333333333	3.215625
TCGA-24-1418-01A-01R-0479-07	-4.952	0.728214285714286	-1.0365	1.41491666666667	1.779
TCGA-24-1419-01A-01R-0479-07	-5.45075	1.496	-1.12875	2.35825	1.85475
TCGA-24-1422-01A-01R-0479-07	-4.141625	1.04564285714286	-0.549416666666667	2.98758333333333	2.636
TCGA-24-1423-01A-01R-0479-07	-4.352	0.888714285714286	0.204083333333333	2.464	2.41475
TCGA-24-1424-01A-01R-0479-07	-5.2985	0.273214285714286	-1.01166666666667	1.30566666666667	1.790875
TCGA-24-1425-01A-02R-0504-07	-4.532	1.19735714285714	-0.981583333333333	1.29716666666667	2.250375
TCGA-24-1426-01A-01R-0479-07	-4.53875	0.6265	-2.34616666666667	-3.16175	2.4555
TCGA-24-1427-01A-01R-0479-07	-4.28075	1.1445	-1.35025	1.57275	3.03575
TCGA-24-1428-01A-01R-0479-07	-5.117875	1.18478571428571	-1.3245	2.62758333333333	3.5725
TCGA-24-1430-01A-01R-0479-07	-5.671125	0.968571428571429	-0.737333333333333	1.91658333333333	2.134625
TCGA-24-1431-01A-01R-0479-07	-4.95425	0.480428571428571	-1.55966666666667	2.08275	3.136625
TCGA-24-1434-01A-01R-0479-07	-3.530875	1.00864285714286	-1.26425	2.0735	3.025125
TCGA-24-1435-01A-01R-0479-07	-3.84875	1.47921428571429	-1.3425	2.66925	3.821
TCGA-24-1436-01A-01R-0479-07	-4.625125	-0.173928571428571	-0.744416666666667	0.946416666666667	3.55625
TCGA-24-1463-01A-01R-0479-07	-3.290625	0.994214285714286	-0.384583333333333	2.31725	2.847
TCGA-24-1464-01A-01R-0479-07	-2.794125	0.357642857142857	-1.96825	2.15275	-0.37925
TCGA-24-1466-01A-01R-0479-07	-4.196625	0.120285714285714	-2.006	1.93933333333333	2.85175
TCGA-24-1467-01A-01R-0479-07	-5.180875	0.0877857142857143	0.0685833333333333	1.50291666666667	1.894625
TCGA-24-1469-01A-01R-0504-07	-4.069125	0.305	0.54725	2.56033333333333	2.447
TCGA-24-1470-01A-01R-0504-07	-4.043125	0.757285714285714	-0.959333333333333	2.52591666666667	3.672
TCGA-24-1471-01A-01R-0504-07	-4.83975	0.479857142857143	-2.3445	2.81316666666667	2.834625
TCGA-24-1474-01A-01R-0504-07	-4.63825	0.872428571428571	-2.33033333333333	1.62991666666667	1.617125
TCGA-24-1544-01A-01R-0540-07	-4.883	0.0414285714285714	-1.81291666666667	1.37683333333333	1.900375
TCGA-24-1545-01A-01R-0540-07	-4.1925	1.35228571428571	0.73225	1.9125	2.117625
TCGA-24-1546-01A-01R-0540-07	-4.081125	1.94628571428571	0.398833333333333	1.98825	2.15575
TCGA-24-1548-01A-01R-0540-07	-5.179	2.07807142857143	-0.283166666666667	3.35875	1.520875
TCGA-24-1549-01A-01R-0504-07	-4.463125	1.06378571428571	-0.37225	2.40725	2.1325
TCGA-24-1550-01A-01R-0504-07	-4.858	0.255285714285714	-0.81925	-3.29116666666667	-0.277875
TCGA-24-1551-01A-01R-0504-07	-4.185625	1.01107142857143	-0.693083333333333	2.27275	3.09575
TCGA-24-1552-01A-01R-0504-07	-5.039	0.0729285714285715	-1.59941666666667	2.2705	1.462125
TCGA-24-1553-01A-01R-0504-07	-3.643375	1.333	-0.608666666666667	2.29766666666667	-0.20425
TCGA-24-1555-01A-01R-0504-07	-4.136625	1.2215	-1.92675	2.12816666666667	2.3865
TCGA-24-1556-01A-01R-0540-07	-4.472125	0.773428571428571	-0.0399166666666667	1.3585	2.236125
TCGA-24-1557-01A-01R-0540-07	-4.160875	0.596642857142857	-0.748583333333333	2.01416666666667	2.31625
TCGA-24-1558-01A-01R-0540-07	-3.31875	1.27614285714286	-0.544	1.08783333333333	1.4075
TCGA-24-1560-01A-01R-0540-07	-4.832125	0.798071428571429	-2.40483333333333	0.828333333333333	2.626125
TCGA-24-1562-01A-01R-0504-07	-3.313375	1.558	-1.655	1.88241666666667	2.63875
TCGA-24-1563-01A-01R-0504-07	-4.13375	0.448642857142857	-0.418416666666667	1.90583333333333	2.15525
TCGA-24-1564-01A-01R-0504-07	-3.632375	1.00914285714286	-0.135083333333333	1.47333333333333	2.9455
TCGA-24-1565-01A-01R-0504-07	-3.952	0.874642857142857	-2.48333333333333	2.31833333333333	3.135375
TCGA-24-1567-01A-01R-0540-07	-5.253	-1.06114285714286	0.0206666666666667	1.03033333333333	0.609
TCGA-24-1603-01A-01R-0504-07	-5.136375	1.31892857142857	-0.915916666666667	2.11733333333333	2.144
TCGA-24-1604-01A-01R-0504-07	-4.998375	1.09135714285714	-0.138916666666667	2.204	1.957625
TCGA-24-1614-01A-01R-0504-07	-4.627125	1.35171428571429	-3.03125	1.37216666666667	1.799875
TCGA-24-1616-01A-01R-0504-07	-4.707625	1.81071428571429	-1.01616666666667	2.55308333333333	2.5595
TCGA-24-1842-01A-01R-0584-07	-3.483	1.54714285714286	0.6985	1.53933333333333	3.2245
TCGA-24-1843-01A-01R-0584-07	-4.402625	0.317142857142857	-0.2095	3.23341666666667	2.38225
TCGA-24-1844-01A-01R-0584-07	-5.237	0.4435	-0.97575	2.16575	2.362
TCGA-24-1845-01A-01R-0584-07	-3.948	0.925	0.443833333333333	1.00858333333333	2.83625
TCGA-24-1846-01A-01R-0584-07	-4.344375	0.912285714285714	-2.16641666666667	1.57166666666667	2.49525
TCGA-24-1847-01A-01R-0566-07	-4.597875	0.208571428571429	1.31975	0.975833333333333	3.560875
TCGA-24-1849-01A-01R-0584-07	-3.780625	1.37471428571429	-0.444333333333333	1.5695	2.1405
TCGA-24-1850-01A-01R-0584-07	-3.99225	0.370142857142857	-0.951916666666667	1.50558333333333	1.184125
TCGA-24-1852-01A-01R-0810-07	-4.252375	0.689	-2.68525	2.27458333333333	-0.14375
TCGA-24-1852-02A-01R-0810-07	-4.493875	0.698285714285714	-1.06033333333333	2.75608333333333	2.13525
TCGA-24-1920-01A-01R-0655-07	-3.759125	0.950928571428572	-0.0480833333333333	4.02866666666667	1.97
TCGA-24-1923-01A-01R-0655-07	-4.547375	0.0692857142857143	-1.90933333333333	1.48908333333333	2.795875
TCGA-24-1924-01A-01R-0655-07	-4.08175	0.867071428571429	0.891916666666667	2.56875	2.585875
TCGA-24-1927-01A-01R-0655-07	-3.571625	-0.6165	-1.0125	2.17841666666667	3.75725
TCGA-24-1928-01A-01R-0655-07	-4.04975	0.729357142857143	0.334583333333333	2.66891666666667	2.785375
TCGA-24-1930-01A-01R-0655-07	-3.407375	1.32828571428571	0.241333333333333	2.615	3.808125
TCGA-24-2019-01A-02R-0670-07	-5.68875	0.860428571428572	-0.67775	0.68725	3.0525
TCGA-24-2020-01A-01R-0655-07	-4.992875	-1.11385714285714	1.64233333333333	-3.51083333333333	0.902
TCGA-24-2023-01A-01R-0655-07	-5.078125	1.32392857142857	0.108333333333333	2.41	3.983375
TCGA-24-2024-01A-02R-0670-07	-5.181625	0.469714285714286	-0.437916666666667	2.97216666666667	2.764625
TCGA-24-2026-01A-01R-0655-07	-5.061125	-0.0305714285714286	-0.32275	2.5485	4.0855
TCGA-24-2027-01A-01R-0655-07	-4.910125	0.5945	-0.1425	-0.754166666666667	2.83975
TCGA-24-2029-01A-01R-0655-07	-4.139125	1.03914285714286	0.449	1.80416666666667	2.619875
TCGA-24-2030-01A-01R-0670-07	-5.686625	-1.944	-2.7745	3.45341666666667	3.836375
TCGA-24-2033-01A-01R-0670-07	-5.731125	0.821785714285714	-1.05066666666667	2.50583333333333	0.641375
TCGA-24-2035-01A-01R-0670-07	-4.228625	1.21357142857143	-1.7215	2.953	-0.44425
TCGA-24-2036-01A-01R-0670-07	-5.008875	-1.66842857142857	-1.1275	1.88816666666667	2.647
TCGA-24-2038-01A-01R-0670-07	-4.361375	0.548428571428571	-2.04958333333333	1.60266666666667	2.4755
TCGA-24-2254-01A-01R-0670-07	-5.909625	0.413214285714286	-2.09666666666667	1.29483333333333	3.38825
TCGA-24-2260-01A-01R-0670-07	-4.44	0.478785714285714	-1.72433333333333	2.64216666666667	2.3675
TCGA-24-2261-01A-01R-0670-07	-4.245625	1.75221428571429	-1.5595	2.88191666666667	2.5125
TCGA-24-2262-01A-01R-0711-07	-3.79425	-1.23735714285714	-0.241083333333333	-0.01725	2.66325
TCGA-24-2267-01A-01R-0711-07	-4.12475	1.11207142857143	-0.185333333333333	2.67591666666667	3.02825
TCGA-24-2271-01A-01R-0711-07	-4.573625	1.64578571428571	-0.510583333333333	2.0015	3.214
TCGA-24-2280-01A-01R-0711-07	-4.464375	0.161571428571429	-0.54325	0.602083333333333	2.91775
TCGA-24-2281-01A-01R-0711-07	-3.497375	0.214	0.544083333333333	2.21608333333333	2.812875
TCGA-24-2288-01A-01R-0711-07	-4.520125	1.2715	0.01925	2.17391666666667	3.146
TCGA-24-2289-01A-01R-0711-07	-4.735	0.647285714285714	-0.388333333333333	2.47033333333333	2.478
TCGA-24-2290-01A-01R-0711-07	-4.4375	0.396357142857143	0.283333333333333	2.24575	2.7465
TCGA-24-2293-01A-01R-0711-07	-4.39325	1.14457142857143	-0.14825	1.31941666666667	2.6985
TCGA-24-2295-01A-01R-0711-07	-4.09675	0.479714285714286	-0.624916666666667	1.81958333333333	2.838
TCGA-24-2297-01A-01R-0711-07	-4.579375	-1.42171428571429	-0.373916666666667	1.71125	3.78425
TCGA-24-2298-01A-01R-0711-07	-4.236625	0.512357142857143	-0.27675	1.62075	2.930125
TCGA-25-1312-01A-01R-0456-07	-5.844	0.288785714285714	-0.731333333333333	1.73208333333333	1.076
TCGA-25-1313-01A-01R-0456-07	-4.600875	0.870357142857143	0.352416666666667	2.29558333333333	2.719875
TCGA-25-1314-01A-01R-0456-07	-3.793125	1.77407142857143	-1.31008333333333	1.71241666666667	1.85775
TCGA-25-1315-01A-01R-0456-07	-4.550875	0.6955	-1.167	0.768083333333333	1.72375
TCGA-25-1316-01A-01R-0456-07	-0.937375	0.969214285714286	-1.3445	-5.03316666666667	0.009125
TCGA-25-1317-01A-01R-0456-07	-4.625875	1.66914285714286	0.327416666666667	2.7995	1.773
TCGA-25-1318-01A-01R-0456-07	-4.325	1.48957142857143	-0.13	1.97766666666667	3.574
TCGA-25-1319-01A-01R-0456-07	-5.2455	0.756357142857143	0.38725	3.49925	4.0685
TCGA-25-1320-01A-01R-0456-07	-4.48	0.741	-0.90275	1.48108333333333	3.507875
TCGA-25-1321-01A-01R-0456-07	-5.7705	0.720214285714286	-0.217416666666667	2.38166666666667	1.734125
TCGA-25-1322-01A-01R-0456-07	-4.259	1.27428571428571	-0.0478333333333333	1.64566666666667	3.3985
TCGA-25-1323-01A-01R-0456-07	-4.71	1.8815	0.33775	2.1275	2.295375
TCGA-25-1324-01A-01R-0456-07	-2.99	0.152	-1.71241666666667	2.35375	-0.01925
TCGA-25-1325-01A-01R-0456-07	-3.93075	0.919285714285714	-1.12666666666667	2.57908333333333	2.740125
TCGA-25-1326-01A-01R-0456-07	-3.94025	0.966428571428572	0.84475	0.63475	3.413125
TCGA-25-1328-01A-01R-0456-07	-4.859875	1.4165	-1.17291666666667	1.80566666666667	2.7115
TCGA-25-1329-01A-01R-0456-07	-5.48275	0.119928571428571	0.962416666666667	0.995833333333333	3.205
TCGA-25-1623-01A-01R-0540-07	-3.680375	1.31871428571429	-0.38575	0.904083333333333	2.029
TCGA-25-1625-01A-01R-0540-07	-4.167125	1.92121428571429	0.0529166666666667	1.447	3.189625
TCGA-25-1626-01A-01R-0540-07	-3.68425	1.64935714285714	-0.653333333333333	1.2775	1.867875
TCGA-25-1627-01A-01R-0540-07	-3.820875	1.20035714285714	0.944833333333333	2.14841666666667	0.9295
TCGA-25-1628-01A-01R-0540-07	-4.34125	0.956857142857143	-1.21041666666667	0.995916666666667	1.54925
TCGA-25-1630-01A-01R-0540-07	-4.813	1.21071428571429	-0.503083333333333	1.83658333333333	3.024125
TCGA-25-1631-01A-01R-0540-07	-4.509625	0.921428571428571	0.409333333333333	1.61516666666667	2.704
TCGA-25-1632-01A-01R-0540-07	-4.672875	0.1925	-0.17875	0.603166666666667	2.2525
TCGA-25-1633-01A-01R-0540-07	-4.21025	1.26064285714286	-1.92816666666667	1.36666666666667	2.302375
TCGA-25-1634-01A-01R-0540-07	-4.263875	1.86985714285714	-0.945583333333333	1.94908333333333	0.994875
TCGA-25-1635-01A-01R-0540-07	-3.438375	1.65328571428571	-1.29216666666667	3.26891666666667	2.8155
TCGA-25-1870-01A-01R-0655-07	-3.989375	0.995	-0.776916666666667	2.58316666666667	2.104375
TCGA-25-1871-01A-01R-0655-07	-3.525875	-0.302785714285714	-1.566	3.63075	2.638625
TCGA-25-1877-01A-01R-0655-07	-4.21825	-0.292142857142857	-1.24175	-3.37058333333333	-0.8245
TCGA-25-1878-01A-01R-0655-07	-3.26925	0.192714285714286	0.8935	1.58583333333333	2.138875
TCGA-25-2042-01A-01R-0711-07	-4.31575	1.91114285714286	-0.44225	0.21525	2.57675
TCGA-25-2390-01A-01R-0711-07	-4.59575	0.769285714285714	-1.00375	2.92158333333333	2.389625
TCGA-25-2391-01A-01R-0711-07	-5.58925	-1.458	-0.305833333333333	2.18275	2.91725
TCGA-25-2392-01A-01R-0711-07	-3.66	0.689571428571429	-0.0669166666666667	2.26341666666667	-0.8445
TCGA-25-2393-01A-01R-0711-07	-4.55425	0.758714285714286	-1.54525	0.132583333333333	-0.208
TCGA-25-2396-01A-01R-0711-07	-4.815375	0.343428571428571	-0.421416666666667	2.90066666666667	2.831375
TCGA-25-2397-01A-01R-0711-07	-5.175	1.73421428571429	-1.47258333333333	3.28675	2.948125
TCGA-25-2398-01A-01R-0711-07	-3.833125	1.16014285714286	0.7365	0.410583333333333	1.443375
TCGA-25-2399-01A-01R-0711-07	-5.156375	0.799142857142857	-0.921083333333333	2.20375	3.151625
TCGA-25-2400-01A-01R-0711-07	-4.18675	1.47742857142857	-1.07966666666667	2.68133333333333	1.893875
TCGA-25-2401-01A-01R-0711-07	-4.22325	1.50307142857143	-0.529583333333333	2.31791666666667	3.271375
TCGA-25-2404-01A-01R-0711-07	-4.716375	1.2665	-1.4645	1.6765	3.514875
TCGA-25-2408-01A-01R-0711-07	-4.652875	1.56057142857143	-2.05358333333333	1.83991666666667	2.395375
TCGA-25-2409-01A-01R-0711-07	-3.927625	0.918071428571428	-1.68233333333333	1.8255	2.690875
TCGA-29-1688-01A-01R-0566-07	-3.785875	0.770642857142857	-0.00950000000000001	0.670583333333333	2.39775
TCGA-29-1690-01A-01R-0566-07	-4.6815	1.26192857142857	-0.510916666666667	1.75891666666667	3.561375
TCGA-29-1691-01A-01R-0566-07	-4.74	-0.175428571428571	-1.20858333333333	2.6455	2.134625
TCGA-29-1692-01B-01R-0810-07	-4.203125	1.69621428571429	0.664916666666667	0.985416666666667	1.87575
TCGA-29-1692-02A-01R-0810-07	-4.823875	1.45728571428571	-0.617	-0.137666666666667	-1.91775
TCGA-29-1693-01A-01R-0566-07	-4.103625	1.11171428571429	0.23175	0.966166666666667	3.602
TCGA-29-1694-01A-01R-0566-07	-4.706375	1.39714285714286	-1.38808333333333	0.893833333333333	3.977125
TCGA-29-1695-01A-01R-0566-07	-4.783125	1.8155	-0.235666666666667	2.72158333333333	2.35975
TCGA-29-1696-01A-01R-0566-07	-3.945125	-0.0207142857142857	-0.595083333333333	1.09958333333333	3.23625
TCGA-29-1697-01A-01R-0566-07	-3.169125	-0.137071428571429	-2.56741666666667	0.626416666666667	3.8695
TCGA-29-1698-01A-01R-0566-07	-3.965625	0.261928571428571	-1.05658333333333	1.69825	0.9795
TCGA-29-1699-01A-01R-0566-07	-4.88525	0.427714285714286	0.102916666666667	1.23033333333333	2.046625
TCGA-29-1701-01A-01R-0566-07	-3.938	0.4905	0.352083333333333	-0.346416666666667	2.66275
TCGA-29-1702-01A-01R-0566-07	-4.852875	-0.119285714285714	0.0330833333333334	2.11883333333333	1.878125
TCGA-29-1703-01A-01R-0566-07	-4.37025	0.274642857142857	-0.974916666666667	2.29841666666667	2.65475
TCGA-29-1704-01B-01R-0810-07	-3.948	0.300214285714286	0.00233333333333334	1.3955	2.91375
TCGA-29-1705-01A-01R-0566-07	-3.737625	0.767714285714286	-1.66125	1.21858333333333	1.3335
TCGA-29-1705-02A-01R-0810-07	-4.35925	1.76857142857143	-1.34225	1.80541666666667	1.176875
TCGA-29-1707-01A-01R-0566-07	-4.6145	0.277857142857143	-1.82283333333333	1.73083333333333	2.447625
TCGA-29-1707-02A-01R-0810-07	-4.00542857142857	-0.0407142857142857	-1.42816666666667	2.06083333333333	2.74125
TCGA-29-1710-01A-02R-0566-07	-4.104625	1.29085714285714	-0.0861666666666667	1.55391666666667	3.683125
TCGA-29-1710-02A-01R-0810-07	-3.947875	1.131	-0.142583333333333	2.32325	3.21975
TCGA-29-1711-01A-01R-0566-07	-4.429375	0.269642857142857	-0.350916666666667	1.557	2.7075
TCGA-29-1761-01A-01R-0566-07	-4.539875	-0.3905	-1.33441666666667	2.93841666666667	1.4465
TCGA-29-1762-01A-01R-0566-07	-5.051875	1.18464285714286	0.447833333333333	-0.156666666666667	2.19475
TCGA-29-1763-01A-02R-0566-07	-4.459875	0.233285714285714	-0.7055	1.64358333333333	2.599125
TCGA-29-1764-01A-01R-0566-07	-4.338	0.404142857142857	-0.0655833333333334	0.864916666666667	2.6955
TCGA-29-1766-01A-01R-0566-07	-4.95675	0.700071428571429	-0.174416666666667	1.95908333333333	2.20475
TCGA-29-1768-01A-01R-0566-07	-3.96125	1.59228571428571	0.2955	1.6015	1.8875
TCGA-29-1769-01A-01R-0584-07	-3.751125	-0.195785714285714	-1.54591666666667	0.820166666666667	2.797
TCGA-29-1770-01A-01R-0566-07	-4.292125	0.734785714285714	-0.794	0.624416666666667	2.841
TCGA-29-1770-02A-01R-0810-07	-4.926125	0.923571428571429	-0.680916666666667	1.57225	3.781625
TCGA-29-1771-01A-01R-0566-07	-4.909625	0.879428571428572	0.138833333333333	1.774	2.7805
TCGA-29-1774-01A-01R-0584-07	-4.97675	0.2785	-1.51091666666667	-2.12858333333333	-1.189125
TCGA-29-1775-01A-01R-0584-07	-3.601	-0.67	-2.35433333333333	1.78433333333333	0.258375
TCGA-29-1776-01A-01R-0584-07	-4.118625	1.38085714285714	-0.85375	1.52191666666667	1.618125
TCGA-29-1777-01A-01R-0584-07	-3.941125	1.04242857142857	-0.921	0.766583333333333	1.763875
TCGA-29-1778-01A-01R-0584-07	-4.41275	0.577714285714286	-0.123666666666667	2.50616666666667	1.732875
TCGA-29-1781-01A-01R-0566-07	-3.660625	0.1385	0.894583333333333	0.763666666666667	-0.277125
TCGA-29-1783-01A-01R-0566-07	-4.086625	0.871642857142857	-0.937083333333333	1.55491666666667	2.421125
TCGA-29-1784-01A-02R-0566-07	-3.592625	0.417928571428571	0.622333333333333	0.985583333333333	1.847875
TCGA-29-1785-01A-01R-0566-07	-4.467625	-0.0873571428571429	-0.21925	1.72233333333333	2.497875
TCGA-29-2414-01A-02R-0711-07	-5.0285	1.47564285714286	-0.625416666666667	3.37983333333333	2.53625
TCGA-29-2414-02A-01R-0810-07	-4.490125	0.955071428571428	-0.601666666666667	3.07508333333333	2.556375
TCGA-29-2425-01A-01R-0711-07	-4.727375	0.823571428571429	-0.36625	1.54541666666667	2.7
TCGA-29-2427-01A-01R-0711-07	-4.06925	1.15592857142857	1.227	2.1465	2.960375
TCGA-29-2428-01A-01R-0711-07	-4.6265	1.30214285714286	-0.35675	-0.918666666666667	3.516625
TCGA-29-2429-01A-01R-1050-07	-4.1305	-0.307285714285714	0.052	-0.452	1.3965
TCGA-29-2431-01A-01R-1050-07	-4.37775	1.007	-2.5125	2.42683333333333	1.167
TCGA-29-2432-01A-01R-1050-07	-3.93325	0.507142857142857	-0.63425	1.05833333333333	2.821
TCGA-29-2434-01A-01R-1050-07	-5.423625	0.913071428571429	0.32475	2.48783333333333	2.068875
TCGA-29-2436-01A-01R-1050-07	-3.286875	1.70492857142857	-2.04925	0.794583333333333	2.489125
TCGA-30-1714-01A-02R-0566-07	-4.805125	-0.143214285714286	-0.326333333333333	1.73991666666667	3.2495
TCGA-30-1718-01A-01R-0566-07	-4.01675	0.737857142857143	0.512583333333333	0.79825	1.9845
TCGA-30-1853-01A-02R-0655-07	-3.676125	0.926571428571429	-1.913	1.29525	1.956625
TCGA-30-1855-01A-01R-0584-07	-4.549875	0.474642857142857	-1.455	1.45258333333333	3.357375
TCGA-30-1856-01A-01R-0584-07	-4.17875	-0.272285714285714	-0.157083333333333	0.60775	2.171875
TCGA-30-1857-01A-02R-0584-07	-3.026	0.476714285714286	-1.21433333333333	0.418	4.561875
TCGA-30-1859-01A-01R-0655-07	-4.84675	0.383785714285714	0.08825	1.119	0.621
TCGA-30-1860-01A-01R-0655-07	-2.585625	-1.34171428571429	-0.047	0.969666666666667	2.717
TCGA-30-1861-01A-01R-0655-07	-3.452625	1.77157142857143	-0.914916666666667	1.90125	2.81975
TCGA-30-1862-01A-02R-0655-07	-3.54275	0.746857142857143	-0.818916666666667	3.56608333333333	2.819625
TCGA-30-1866-01A-02R-0655-07	-4.448375	0.0789999999999999	-1.09016666666667	1.57658333333333	1.668
TCGA-30-1867-01A-01R-0655-07	-4.094375	0.498142857142857	-1.81216666666667	1.64525	1.78625
TCGA-30-1880-01A-01R-0655-07	-2.857875	1.17335714285714	-2.2215	2.282	2.19525
TCGA-30-1887-01A-01R-0655-07	-3.566375	0.112571428571429	-0.170333333333333	1.63725	2.215625
TCGA-30-1891-01A-01R-0655-07	-3.689375	1.83671428571429	-1.04408333333333	1.28091666666667	2.1285
TCGA-30-1892-01A-01R-0655-07	-4.10025	1.02621428571429	-1.9625	1.59375	1.471125
TCGA-31-1944-01A-01R-0655-07	-4.5195	-0.126928571428571	-0.6105	0.663916666666667	2.06925
TCGA-31-1946-01A-01R-0655-07	-4.334625	0.158071428571429	0.04175	1.6805	3.397375
TCGA-31-1950-01A-01R-0655-07	-4.71225	0.412428571428571	-0.447583333333333	4.33458333333333	2.523
TCGA-31-1951-01A-01R-0655-07	-4.304625	-0.889214285714286	-0.303583333333333	2.69608333333333	2.615125
TCGA-31-1953-01A-01R-0655-07	-3.88825	0.634714285714286	-0.7915	1.72383333333333	2.959
TCGA-31-1955-01A-01R-0655-07	-4.44875	1.73814285714286	-0.382583333333333	2.22941666666667	0.73
TCGA-31-1956-01A-01R-0655-07	-3.36975	1.29171428571429	0.434666666666667	0.979333333333333	2.832
TCGA-31-1959-01A-01R-0655-07	-3.70025	0.341142857142857	-0.59075	0.917	1.997875
TCGA-36-1568-01A-01R-0540-07	-4.285125	1.56071428571429	-0.15275	2.66066666666667	2.354625
TCGA-36-1569-01A-01R-0540-07	-4.272625	1.37	-0.695833333333333	0.477083333333333	2.275125
TCGA-36-1570-01A-01R-0540-07	-5.066125	-1.3815	-0.8565	1.0435	2.359375
TCGA-36-1571-01A-01R-0540-07	-4.50425	1.00742857142857	0.586833333333333	1.39275	0.91975
TCGA-36-1574-01A-01R-0540-07	-4.422	0.257428571428571	-0.607666666666667	1.56258333333333	2.173
TCGA-36-1575-01A-01R-0540-07	-5.09575	0.968214285714286	-2.437	3.21508333333333	-0.180625
TCGA-36-1576-01A-01R-0540-07	-3.930125	0.842142857142857	0.245	-0.192583333333333	1.40975
TCGA-36-1577-01A-01R-0540-07	-4.83575	0.1135	-1.73358333333333	1.54641666666667	1.194375
TCGA-36-1578-01A-01R-0540-07	-4.490875	0.827357142857143	-0.526083333333333	3.03041666666667	3.2085
TCGA-36-1580-01A-01R-0540-07	-4.125375	1.26857142857143	-0.778416666666667	1.39875	1.04225
TCGA-36-1581-01A-01R-0540-07	-4.26825	0.67	0.836	0.315666666666667	3.3735
TCGA-36-2529-01A-01R-1050-07	-3.986125	1.92	-0.697916666666667	1.368	3.497875
TCGA-36-2530-01A-01R-1050-07	-4.458625	1.1635	-2.50433333333333	2.14166666666667	1.584125
TCGA-36-2532-01A-01R-1050-07	-4.011375	0.329785714285714	-2.39741666666667	2.42241666666667	2.646375
TCGA-36-2533-01A-01R-1050-07	-4.129875	0.373571428571429	0.4365	1.74083333333333	2.52975
TCGA-36-2534-01A-01R-1050-07	-4.244625	0.834071428571429	-0.3285	3.29016666666667	2.515
TCGA-36-2537-01A-01R-1050-07	-4.422125	0.573071428571429	-0.1805	1.02883333333333	2.32
TCGA-36-2538-01A-01R-1050-07	-5.11675	1.22621428571429	-1.30058333333333	0.269	1.602625
TCGA-36-2539-01A-01R-1050-07	-3.88925	0.279214285714286	-0.8975	0.59475	2.472625
TCGA-36-2540-01A-01R-1050-07	-3.949125	1.24914285714286	-2.01283333333333	1.25183333333333	2.598375
TCGA-36-2542-01A-01R-1050-07	-4.141375	0.505071428571429	-0.834666666666667	2.17208333333333	3.1285
TCGA-36-2543-01A-01R-1050-07	-4.50125	1.13371428571429	-0.167416666666667	2.14658333333333	3.462625
TCGA-36-2544-01A-01R-1050-07	-4.75175	0.112285714285714	-1.85083333333333	0.87275	0.721125
TCGA-36-2545-01A-01R-1050-07	-3.492375	0.403785714285714	0.00366666666666666	1.02966666666667	1.42975
TCGA-36-2547-01A-01R-1050-07	-4.726875	0.3275	-0.40525	2.4595	2.489125
TCGA-36-2548-01A-01R-1050-07	-3.979875	1.26564285714286	-0.724666666666667	1.98425	3.05825
TCGA-36-2549-01A-01R-1050-07	-4.26925	1.36814285714286	-0.864	2.16391666666667	1.9385
TCGA-36-2551-01A-01R-1050-07	-3.7245	-0.499285714285714	-1.93941666666667	2.01333333333333	3.158625
TCGA-36-2552-01A-01R-1050-07	-4.4545	0.6065	-1.93625	-0.00299999999999998	0.985125
TCGA-42-2582-01A-01R-1231-07	-4.655125	0.313071428571429	-1.35458333333333	0.87975	2.546625
TCGA-42-2587-01A-01R-1050-07	-3.175625	1.23328571428571	-1.0745	2.06616666666667	1.343625
TCGA-42-2588-01A-01R-1050-07	-3.937	1.39521428571429	-1.58808333333333	0.844583333333333	2.28575
TCGA-42-2589-01A-01R-1050-07	-3.7645	0.175642857142857	-0.270666666666667	0.838416666666666	2.6845
TCGA-42-2590-01A-01R-1050-07	-4.118875	0.608785714285714	-0.845	1.13733333333333	2.807625
TCGA-42-2591-01A-01R-1050-07	-5.246125	0.195785714285714	-0.95725	0.54325	1.373
TCGA-42-2593-01A-01R-1050-07	-3.285375	0.684928571428571	-0.343416666666667	2.72	3.116625
TCGA-57-1582-01A-01R-0540-07	-3.388125	0.318214285714286	-0.655916666666667	0.346083333333333	1.8995
TCGA-57-1583-01A-01R-0540-07	-4.923125	0.961142857142857	-2.22641666666667	2.716	1.305125
TCGA-57-1584-01A-01R-0540-07	-4.883875	1.67792857142857	0.002	2.17966666666667	3.151375
TCGA-57-1585-01A-01R-0540-07	-4.05175	1.34307142857143	0.14025	1.68475	2.730375
TCGA-57-1586-01A-02R-0566-07	-2.776125	0.210428571428571	-0.520583333333333	1.60475	2.8535
TCGA-57-1992-01A-01R-0655-07	-5.11825	-0.169928571428571	0.323916666666667	1.52583333333333	0.45975
TCGA-57-1993-01A-01R-0655-07	-2.891	0.841857142857143	-1.56208333333333	1.92108333333333	2.7205
TCGA-57-1994-01A-01R-0655-07	-4.086625	-0.0234285714285714	-0.763	3.17933333333333	2.37725
TCGA-59-2348-01A-01R-0711-07	-4.447	2.7275	-0.253583333333333	1.66283333333333	-0.3005
TCGA-59-2349-01A-01R-0711-07	1.395875	0.0352142857142857	-0.471666666666667	-4.22791666666667	1.8425
TCGA-59-2350-01A-01R-0711-07	-4.991	1.0265	-1.64466666666667	1.11925	3.39575
TCGA-59-2351-01A-01R-0711-07	-4.776375	1.79428571428571	0.69175	1.49625	2.610375
TCGA-59-2352-01A-01R-0711-07	-5.49575	1.69957142857143	0.0639166666666667	3.7045	2.555375
TCGA-59-2354-01A-01R-0711-07	-3.81425	1.26635714285714	-0.193666666666667	2.56408333333333	2.396
TCGA-59-2355-01A-01R-0711-07	-3.898375	1.2565	-0.787833333333333	1.85333333333333	2.4965
TCGA-59-2363-01A-01R-0711-07	-5.765375	1.53292857142857	-0.791833333333333	1.61783333333333	0.952
TCGA-59-2372-01A-01R-1050-07	-5.680625	0.441142857142857	-1.30416666666667	1.31241666666667	0.525625
TCGA-61-1721-01A-01R-0655-07	-4.687375	1.078	-1.35258333333333	0.0201666666666667	-0.996
TCGA-61-1722-01A-01R-0584-07	-3.992625	0.743428571428571	0.26075	2.11183333333333	1.136125
TCGA-61-1724-01A-01R-0655-07	-4.22525	1.67771428571429	0.715166666666667	1.94475	3.654125
TCGA-61-1725-01A-01R-0584-07	-4.110375	0.440571428571429	-2.08583333333333	0.637666666666667	2.256625
TCGA-61-1727-01A-01R-0584-07	-3.25675	-0.0705714285714285	0.29325	2.59616666666667	2.87325
TCGA-61-1728-01A-01R-0655-07	-3.985125	0.00121428571428569	-0.693916666666667	2.02733333333333	2.153875
TCGA-61-1730-01A-01R-0584-07	-3.762875	1.35214285714286	-2.11275	1.69191666666667	-0.694375
TCGA-61-1733-01A-01R-0584-07	-4.87075	0.644142857142857	-2.38908333333333	1.05966666666667	2.212
TCGA-61-1734-01B-01R-0670-07	-5.20075	-1.39635714285714	-0.405416666666667	1.57825	2.669375
TCGA-61-1736-01B-01R-0670-07	-4.48	1.2855	-0.888583333333333	1.26508333333333	3.516375
TCGA-61-1737-01A-01R-0584-07	-4.364625	0.0398571428571428	-0.2705	0.298583333333333	1.696625
TCGA-61-1738-01A-01R-0584-07	-4.431625	1.03628571428571	-0.6785	1.31616666666667	2.2205
TCGA-61-1740-01A-01R-0584-07	-4.034875	0.948428571428572	-0.604833333333333	1.55275	3.204
TCGA-61-1741-01A-02R-0584-07	-4.510375	0.232214285714286	-1.20858333333333	2.7945	2.23375
TCGA-61-1743-01A-01R-0655-07	-5.03725	-0.120714285714286	-0.302	2.12508333333333	3.05475
TCGA-61-1895-01A-01R-0584-07	-4.094125	-0.572214285714286	-0.3425	0.190416666666667	1.203625
TCGA-61-1899-01A-01R-0584-07	-4.497125	1.58164285714286	0.188166666666667	2.36725	3.178375
TCGA-61-1900-01A-01R-0584-07	-5.5405	0.132428571428571	-1.31141666666667	1.10233333333333	1.953875
TCGA-61-1901-01A-01R-0584-07	-4.388125	0.5685	-0.554166666666667	1.29233333333333	3.035125
TCGA-61-1903-01A-01R-0584-07	-4.299625	1.07621428571429	0.79725	1.04516666666667	3.02925
TCGA-61-1904-01A-01R-0584-07	-3.50225	0.959071428571429	0.380833333333333	1.3425	2.69475
TCGA-61-1906-01A-01R-0584-07	-3.54675	1.26228571428571	-1.28266666666667	0.810916666666667	0.768
TCGA-61-1907-01A-01R-0584-07	-3.828	0.578	-1.79583333333333	1.68633333333333	2.669
TCGA-61-1910-01A-01R-0584-07	-4.113625	0.507071428571429	-1.74308333333333	2.22075	1.735875
TCGA-61-1911-01A-01R-0584-07	-2.1	0.577714285714286	1.68016666666667	2.606	3.394875
TCGA-61-1913-01A-01R-0584-07	-4.002	0.336857142857143	-1.36083333333333	1.77716666666667	0.153625
TCGA-61-1914-01A-01R-0584-07	-4.34925	0.865142857142857	0.401333333333333	1.69383333333333	1.7945
TCGA-61-1915-01A-01R-0584-07	-4.32425	1.35757142857143	-1.464	2.61425	1.345125
TCGA-61-1916-01A-01R-0810-07	-4.49625	0.750285714285714	-1.95091666666667	1.76975	2.70075
TCGA-61-1916-02A-01R-0810-07	-4.1765	0.662928571428572	-1.84925	3.13141666666667	2.74875
TCGA-61-1917-01A-01R-0655-07	-3.842125	-0.214642857142857	-0.79825	1.3955	1.234875
TCGA-61-1918-01A-01R-0655-07	-4.281875	0.403142857142857	-1.06216666666667	1.85791666666667	2.763625
TCGA-61-1919-01A-01R-0655-07	-3.717375	1.19992857142857	-0.0695833333333333	0.931916666666667	2.591
TCGA-61-1995-01A-01R-0670-07	-3.327	1.35764285714286	-2.37366666666667	2.15833333333333	2.383625
TCGA-61-1998-01A-01R-0670-07	-5.248875	0.781571428571429	-1.94875	0.984333333333333	2.40325
TCGA-61-2000-01A-01R-0670-07	-4.128875	0.375285714285714	0.157	1.93433333333333	2.169875
TCGA-61-2002-01A-01R-0670-07	-4.04725	1.09278571428571	-1.43416666666667	1.29108333333333	3.671
TCGA-61-2003-01A-01R-0670-07	-4.573625	1.66971428571429	-1.07691666666667	-0.303416666666667	2.9155
TCGA-61-2008-01A-02R-0670-07	-5.70575	1.352	-1.13016666666667	0.685	3.190875
TCGA-61-2008-02A-01R-0810-07	-4.549125	0.572714285714286	-0.0985	2.52825	3.152375
TCGA-61-2009-01A-01R-0670-07	-4.214375	0.603785714285714	0.717	-1.57875	2.60775
TCGA-61-2012-01A-01R-0670-07	-4.3435	-0.0752142857142857	0.41875	2.33875	3.767875
TCGA-61-2016-01A-01R-0670-07	-4.471	1.41071428571429	-1.29975	2.60816666666667	2.786625
TCGA-61-2017-01A-01R-0670-07	-5.192375	0.550714285714286	-0.49675	1.85666666666667	2.209125
TCGA-61-2018-01A-01R-0670-07	-4.002375	0.338214285714286	-1.80766666666667	1.33425	1.43425
TCGA-61-2087-01A-01R-0670-07	-4.6935	0.933428571428571	-2.45683333333333	0.955416666666666	3.878
TCGA-61-2088-01A-01R-0670-07	-3.3255	-0.128428571428571	-2.112	2.88233333333333	-0.0977500000000001
TCGA-61-2092-01A-01R-0670-07	-5.434875	1.38842857142857	-0.8345	1.65775	3.331375
TCGA-61-2094-01A-01R-0670-07	-3.394	-1.08685714285714	1.29591666666667	1.77275	2.76125
TCGA-61-2095-01A-01R-0670-07	-4.40025	0.738571428571429	-0.601166666666667	1.79866666666667	2.200875
TCGA-61-2095-02A-01R-0810-07	-3.492125	0.909285714285714	-0.785583333333333	0.851666666666667	1.268125
TCGA-61-2096-01A-01R-0670-07	-4.35975	1.46378571428571	-1.24033333333333	1.87316666666667	2.4655
TCGA-61-2097-01A-02R-0670-07	-4.887875	0.4235	0.262333333333333	1.36391666666667	2.916375
TCGA-61-2098-01A-01R-0670-07	-5.366875	0.664357142857143	-0.784833333333333	0.686916666666667	1.942375
TCGA-61-2101-01A-01R-0670-07	-4.58375	2.53285714285714	1.72133333333333	1.23266666666667	3.8455
TCGA-61-2102-01A-01R-0670-07	-2.60625	0.701928571428571	-1.21733333333333	-3.93058333333333	-3.323375
TCGA-61-2104-01A-01R-0670-07	-5.215	1.11342857142857	-0.615	1.98175	2.745375
TCGA-61-2109-01A-01R-0670-07	-4.37975	1.05778571428571	-1.68041666666667	2.20508333333333	3.157375
TCGA-61-2110-01A-01R-0670-07	-5.1515	1.34007142857143	-2.62475	2.1235	2.79975
TCGA-61-2111-01A-01R-0670-07	-5.0205	0.723857142857143	-0.14575	3.5365	2.672125
TCGA-61-2113-01A-01R-0670-07	-3.887125	0.233571428571429	-0.15425	1.11875	2.154625
TCGA-61-2610-02A-01R-1141-07	-1.593625	-1.09421428571429	-2.25791666666667	2.42741666666667	1.67775
TCGA-61-2611-02A-01R-1141-07	-4.30775	1.36628571428571	-1.03783333333333	-0.866916666666667	2.402125
TCGA-61-2612-01A-01R-1141-07	-3.53175	0.745642857142857	-1.26158333333333	-2.30691666666667	1.18475
TCGA-61-2613-01A-01R-1141-07	-3.849	1.51421428571429	-1.11408333333333	1.47075	2.2575
TCGA-61-2614-01A-01R-1141-07	-3.96	0.700714285714286	-0.484666666666667	-0.603166666666667	1.997625
TCGA-18-3406-01A-01R-0980-07	-3.662125	-0.252214285714286	0.8755	-0.805916666666667	0.84925
TCGA-18-3407-01A-01R-0980-07	-4.77	0.0887857142857143	0.5285	-3.00916666666667	1.16525
TCGA-18-3408-01A-01R-0980-07	-4.477	0.567642857142857	-0.0235	-4.14358333333333	0.661125
TCGA-18-3409-01A-01R-0980-07	-0.552375	1.065	-0.714916666666667	-3.041	0.032125
TCGA-18-3410-01A-01R-0980-07	-2.2505	0.0853571428571428	-0.609416666666667	-2.98608333333333	-1.04025
TCGA-18-3411-01A-01R-0980-07	-4.280125	0.259928571428571	-0.378833333333333	-3.70975	-0.064875
TCGA-18-3412-01A-01R-0980-07	-4.52825	0.277642857142857	-0.469666666666667	-2.82183333333333	-0.692625
TCGA-18-3414-01A-01R-0980-07	-2.225625	-0.143857142857143	-0.994833333333333	-2.82708333333333	2.037625
TCGA-18-3415-01A-01R-0980-07	-4.393625	-1.07878571428571	0.1695	-4.22733333333333	-0.005375
TCGA-18-3416-01A-01R-0980-07	-4.17625	0.722571428571429	0.0206666666666667	-3.12175	-1.4795
TCGA-18-3417-01A-01R-1443-07	-3.41675	0.541928571428571	-1.13575	-1.73233333333333	1.015
TCGA-18-3419-01A-01R-0980-07	-4.465625	0.860285714285714	0.872583333333333	-4.10108333333333	-0.91875
TCGA-18-3421-01A-01R-0980-07	-4.17025	-0.0703571428571429	-1.01991666666667	-4.298	0.59875
TCGA-18-4083-01A-01R-1100-07	-3.269875	-0.3535	-0.774916666666667	-3.3285	-0.470375
TCGA-18-4086-01A-01R-1100-07	-4.019375	0.207785714285714	-0.546833333333333	-2.85233333333333	-0.479625
TCGA-21-1070-01A-01R-0692-07	-3.3575	0.930285714285714	0.496166666666667	-2.65141666666667	1.678625
TCGA-21-1071-01A-01R-0692-07	-4.089	0.848571428571429	-0.59125	-0.81125	0.538875
TCGA-21-1072-01A-01R-0692-07	-4.196875	0.700285714285714	-0.618166666666667	-4.37066666666667	0.394375
TCGA-21-1075-01A-01R-0692-07	-4.772375	-1.93542857142857	-0.92425	-4.784	1.23525
TCGA-21-1076-01A-02R-0692-07	-3.817625	0.883642857142857	-0.285333333333333	-2.488	0.729625
TCGA-21-1077-01A-01R-0692-07	-4.384625	0.579357142857143	0.226416666666667	-3.44133333333333	2.45175
TCGA-21-1078-01A-01R-0692-07	1.196625	0.956071428571429	-1.25008333333333	-5.19541666666667	0.4425
TCGA-21-1079-01A-01R-0692-07	-3.854	0.734857142857143	-0.679583333333333	-1.31183333333333	-1.411375
TCGA-21-1080-01A-01R-0692-07	-4.5995	0.490357142857143	-1.98533333333333	-3.88933333333333	0.266875
TCGA-21-1081-01A-01R-0692-07	-3.71325	-0.897071428571429	-1.29108333333333	-3.32133333333333	1.204
TCGA-21-1082-01A-01R-0692-07	-1.5735	-0.475928571428571	0.987916666666667	-3.05366666666667	-0.611375
TCGA-21-1083-01A-01R-0692-07	-2.343125	0.252928571428571	-0.483916666666667	-2.5	-1.1075
TCGA-22-0940-01A-01R-0692-07	-2.1685	0.317214285714286	-0.3375	-0.13075	0.871125
TCGA-22-0944-01A-01R-0692-07	-4.838125	0.322	-0.512583333333333	-4.25008333333333	0.088375
TCGA-22-1000-01A-01R-0692-07	-3.541875	0.363142857142857	0.795416666666667	-1.55283333333333	2.05
TCGA-22-1002-01A-01R-0692-07	-1.777375	1.17628571428571	-0.387	-2.79733333333333	2.345625
TCGA-22-1005-01A-01R-0692-07	-3.00725	-0.0835	1.87158333333333	-1.82666666666667	1.98675
TCGA-22-1011-01A-01R-0692-07	-3.765875	-0.991785714285714	2.19408333333333	-2.46341666666667	1.924125
TCGA-22-1012-01A-01R-0692-07	-3.663	0.3135	-1.05233333333333	-3.58158333333333	0.210625
TCGA-22-1016-01A-01R-0692-07	-3.07675	0.753642857142857	-0.267083333333333	-2.54408333333333	2.916
TCGA-22-1017-01A-01R-0692-07	-4.386125	-0.155428571428571	0.391166666666667	-0.793166666666667	2.466375
TCGA-22-4591-01A-01R-1201-07	-3.95975	1.02592857142857	0.301416666666667	-2.761	0.709875
TCGA-22-4594-01A-01R-1201-07	-3.899875	0.244928571428571	1.84291666666667	-2.66408333333333	1.675875
TCGA-22-4595-01A-01R-1201-07	-2.681125	-0.213071428571429	-0.270083333333333	-3.46391666666667	0.118125
TCGA-22-4596-01A-01R-1201-07	-3.384	0.800428571428571	0.457	0.42175	2.235875
TCGA-22-4599-01A-01R-1443-07	-3.87625	0.121142857142857	-0.03325	-3.30166666666667	-0.418375
TCGA-22-4601-01A-01R-1443-07	-4.162625	0.102714285714286	-0.293666666666667	-3.72841666666667	1.714625
TCGA-22-4604-01A-01R-1201-07	-3.8755	0.6515	-0.472416666666667	-2.86441666666667	-1.5915
TCGA-22-4607-01A-01R-1201-07	-2.974375	1.09514285714286	-0.25275	-3.229	-0.176875
TCGA-22-4613-01A-01R-1443-07	-4.43828571428571	-0.301071428571429	-0.337083333333333	-3.46358333333333	-0.3995
TCGA-33-4532-01A-01R-1201-07	-4.904	0.5105	-1.21766666666667	-4.84008333333333	0.961625
TCGA-33-4533-01A-01R-1201-07	-3.90375	-0.489	-1.04158333333333	-3.81083333333333	-0.2465
TCGA-33-4538-01A-01R-1201-07	-3.583375	-0.2515	-0.468416666666667	-3.37333333333333	0.259875
TCGA-33-4547-01A-01R-1201-07	-2.594875	0.941214285714286	-0.44725	-1.46683333333333	0.81
TCGA-33-4566-01A-01R-1443-07	-3.11925	0.6615	-1.29575	-1.45216666666667	1.741125
TCGA-33-4582-01A-01R-1443-07	-4.873125	-0.433785714285714	-1.66541666666667	-4.04827272727273	-0.831375
TCGA-33-4589-01A-01R-1443-07	-3.82625	-0.219923076923077	-0.59425	-3.06536363636364	-0.20325
TCGA-34-2596-01A-01R-0851-07	-3.884	-0.6335	-1.28691666666667	-3.36875	-1.21825
TCGA-34-2600-01A-01R-0851-07	-1.85675	0.522428571428571	-1.4525	-3.80291666666667	-0.1345
TCGA-34-2604-01A-01R-0851-07	-4.577	0.87	-0.800333333333333	-2.879	2.494625
TCGA-34-2605-01A-01R-0851-07	-4.386375	0.028	-0.03	-3.53733333333333	0.434875
TCGA-34-2608-01A-02R-0851-07	-2.803875	0.843428571428571	0.547583333333333	-2.16025	1.243
TCGA-34-2609-01A-01R-0851-07	-3.435	0.899642857142857	-0.111333333333333	-2.78191666666667	2.35275
TCGA-34-5240-01A-01R-1443-07	-4.260875	-0.214642857142857	-0.598916666666667	-3.79325	-1.552375
TCGA-34-5241-01A-01R-1443-07	-4.406125	0.530142857142857	-0.7565	-3.24183333333333	0.41175
TCGA-37-3783-01A-01R-1201-07	-3.80675	0.406285714285714	-0.916666666666667	-1.45033333333333	0.328875
TCGA-37-3789-01A-01R-0980-07	-3.5595	0.823642857142857	-0.60975	-3.56025	-0.413125
TCGA-37-3792-01A-01R-0980-07	-3.782875	0.785714285714286	-1.13491666666667	-2.73958333333333	-0.431375
TCGA-37-4129-01A-01R-1100-07	-4.404625	0.462642857142857	-1.04216666666667	-4.458	-1.321125
TCGA-37-4130-01A-01R-1100-07	-3.583875	-0.247571428571429	0.1	-2.83358333333333	-1.81425
TCGA-37-4132-01A-01R-1100-07	-4.157125	0.280357142857143	-0.366166666666667	-3.57091666666667	-1.42825
TCGA-37-4133-01A-01R-1100-07	-4.080125	0.101142857142857	0.379583333333333	-3.7	1.210375
TCGA-37-4135-01A-01R-1100-07	-4.055125	-0.494214285714286	-1.05525	-3.17372727272727	0.11975
TCGA-37-4141-01A-02R-1100-07	-4.331625	0.688	-0.737	-3.03158333333333	0.226125
TCGA-39-5011-01A-01R-1443-07	-3.496625	-1.09307142857143	-0.666166666666667	-2.734	1.582375
TCGA-39-5016-01A-01R-1443-07	-4.369	-0.134071428571429	-1.06041666666667	-3.58183333333333	-1.039625
TCGA-39-5021-01A-01R-1443-07	-4.19	0.135615384615385	0.14025	-3.53291666666667	-0.256375
TCGA-39-5029-01A-01R-1443-07	-3.33675	0.411142857142857	-0.644916666666667	-3.07816666666667	0.63375
TCGA-39-5030-01A-01R-1443-07	-3.084	-0.137142857142857	1.85291666666667	-0.882083333333333	0.072375
TCGA-39-5034-01A-01R-1443-07	-4.38375	0.276785714285714	1.70091666666667	-2.9215	3.240375
TCGA-39-5035-01A-01R-1443-07	-3.705	0.236071428571429	-0.529333333333333	-3.56058333333333	0.17
TCGA-39-5036-01A-01R-1443-07	-4.369	-0.430428571428571	-1.12116666666667	-3.95572727272727	1.052
TCGA-39-5037-01A-01R-1443-07	-4.5015	-1.51246153846154	-1.45741666666667	-3.85533333333333	0.800625
TCGA-43-2576-01A-01R-0851-07	-2.06525	0.00121428571428577	0.78225	-1.88375	2.16775
TCGA-43-2578-01A-01R-0851-07	-3.80575	0.139714285714286	-0.803833333333333	-3.45	1.633
TCGA-43-2581-01A-01R-0851-07	-3.544625	0.651642857142857	0.923583333333333	-0.34525	1.647
TCGA-43-3394-01A-01R-0980-07	-4.8205	-0.402928571428571	-0.882916666666667	-3.90883333333333	0.270375
TCGA-43-3920-01A-01R-0980-07	-3.795625	-0.238357142857143	0.10375	-2.00075	0.00662499999999995
TCGA-46-3765-01A-01R-0980-07	-4.260375	-0.387714285714286	0.251583333333333	-4.02575	0.97175
TCGA-46-3766-01A-01R-0980-07	-3.25325	1.47235714285714	1.2415	-2.2165	1.92575
TCGA-46-3767-01A-01R-0980-07	-2.752375	1.04507142857143	0.4395	-2.64025	1.243375
TCGA-46-3768-01A-01R-0980-07	-4.94125	0.319071428571429	-1.29125	-4.79991666666667	-0.384375
TCGA-46-3769-01A-01R-0980-07	-3.49425	0.897071428571429	-0.403416666666667	-3.11758333333333	0.21075
TCGA-51-4079-01A-01R-1100-07	-4.47925	0.0442857142857143	-0.522833333333333	-3.34391666666667	1.49725
TCGA-51-4080-01A-01R-1100-07	-4.23328571428571	-0.611285714285714	-1.80733333333333	-4.483	-1.339
TCGA-51-4081-01A-01R-1100-07	-4.762125	0.278714285714286	-1.55083333333333	-3.6575	-0.529375
TCGA-56-1622-01A-01R-0692-07	-4.80025	-1.29457142857143	1.13358333333333	-4.8435	1.225875
TCGA-60-2695-01A-01R-0851-07	-4.1775	0.175785714285714	-0.21575	-1.219	2.13575
TCGA-60-2696-01A-01R-0851-07	-3.96	0.773642857142857	-0.437666666666667	-3.0175	1.54075
TCGA-60-2698-01A-01R-0851-07	-4.457	0.184142857142857	-0.409	-2.67475	1.233375
TCGA-60-2706-01A-01R-0851-07	-4.26725	-1.18421428571429	0.989416666666667	-2.08041666666667	1.862
TCGA-60-2707-01A-01R-0851-07	-3.406875	0.967714285714286	-0.157333333333333	-2.17108333333333	2.231625
TCGA-60-2708-01A-01R-0851-07	-4.124875	-0.0612857142857143	-0.7975	-3.72291666666667	-1.296375
TCGA-60-2710-01A-01R-0851-07	-4.662375	-0.463785714285714	-0.59875	-2.96675	1.491625
TCGA-60-2711-01A-01R-0851-07	-3.882375	0.271642857142857	-0.66175	-4.24683333333333	-0.78675
TCGA-60-2712-01A-01R-0851-07	-3.395125	1.35807142857143	1.0945	-2.4915	1.864375
TCGA-60-2713-01A-01R-0851-07	-4.012375	-0.0486428571428571	-0.568	-3.17966666666667	-1.082
TCGA-60-2714-01A-01R-0851-07	-4.484375	0.388	0.632666666666667	-2.676	2.602125
TCGA-60-2715-01A-01R-0851-07	-3.093	0.952357142857143	-0.4745	-2.67075	1.864875
TCGA-60-2716-01A-01R-0851-07	-4.717625	0.770071428571429	-2.29108333333333	-2.89908333333333	0.531125
TCGA-60-2719-01A-01R-0851-07	-4.76125	-0.0401428571428572	-0.0836666666666667	-3.758	0.511875
TCGA-60-2720-01A-01R-0851-07	-2.942625	0.833071428571429	-0.61	-2.22758333333333	1.08175
TCGA-60-2721-01A-01R-0851-07	-3.672625	0.708571428571429	0.00108333333333333	-3.06458333333333	-1.088875
TCGA-60-2722-01A-01R-0851-07	-4.676625	0.364714285714286	-0.504583333333333	-4.31741666666667	-1.131
TCGA-60-2723-01A-01R-0851-07	-3.952	1.35335714285714	0.203333333333333	-2.65575	1.253125
TCGA-60-2724-01A-01R-0851-07	-4.317375	1.24964285714286	-0.961333333333333	-2.69683333333333	-0.643375
TCGA-60-2725-01A-01R-1201-07	-3.029	0.517428571428571	0.214	-1.64225	1.212
TCGA-60-2726-01A-01R-0851-07	-3.36125	-0.412857142857143	-1.84758333333333	-3.22	-0.482625
TCGA-63-5128-01A-01R-1443-07	-4.02675	-1.60885714285714	-1.14316666666667	-3.68491666666667	0.92025
TCGA-63-5131-01A-01R-1443-07	-3.111875	0.117071428571429	-0.7405	-1.83583333333333	1.8815
TCGA-66-2727-01A-01R-0980-07	-4.499375	-0.5375	-0.699083333333333	-2.669	0.8115
TCGA-66-2734-01A-01R-0980-07	-3.291875	0.296214285714286	-0.0245833333333333	-2.86033333333333	1.110875
TCGA-66-2737-01A-01R-0980-07	-4.13025	0.543642857142857	-0.00900000000000001	-3.04783333333333	0.219375
TCGA-66-2742-01A-01R-0980-07	-4.42725	0.921428571428571	-0.0401666666666667	-3.557	2.7635
TCGA-66-2744-01A-01R-0980-07	-2.1025	0.775785714285714	0.61675	-2.87408333333333	1.418625
TCGA-66-2753-01A-01R-0980-07	-4.81625	1.20607142857143	-0.0930833333333333	-3.58733333333333	1.435125
TCGA-66-2754-01A-01R-0980-07	-4.87025	-0.547857142857143	1.03433333333333	-5.00616666666667	-0.396
TCGA-66-2755-01A-01R-0851-07	-3.554875	1.26285714285714	-0.756	-3.0375	-1.56675
TCGA-66-2756-01A-01R-0851-07	-4.538	-0.378357142857143	0.196083333333333	-4.696	-0.597125
TCGA-66-2757-01A-01R-0851-07	-4.58175	0.0842142857142857	-1.13208333333333	-2.59083333333333	0.68775
TCGA-66-2758-01A-02R-0851-07	-4.43975	-0.695428571428572	-0.118083333333333	-4.01316666666667	0.073125
TCGA-66-2759-01A-01R-0851-07	-4.4805	0.339928571428571	-1.38758333333333	-1.15033333333333	0.000750000000000002
TCGA-66-2763-01A-01R-0851-07	-4.7525	0.737785714285714	-0.0878333333333333	-3.673	1.282
TCGA-66-2765-01A-01R-0851-07	-4.2205	1.43257142857143	-0.581583333333333	-2.88316666666667	2.007625
TCGA-66-2766-01A-01R-0851-07	-3.0655	-0.00235714285714287	-1.06891666666667	-4.20891666666667	-0.5905
TCGA-66-2767-01A-01R-0851-07	-3.6415	0.457785714285714	0.311083333333333	-1.99675	1.109375
TCGA-66-2768-01A-01R-0851-07	-2.979625	0.476785714285714	-1.2755	-3.32183333333333	-0.748625
TCGA-66-2769-01A-02R-0851-07	-2.568875	0.591214285714286	0.127833333333333	-2.904	0.789
TCGA-66-2770-01A-01R-0851-07	-4.397375	0.1565	-0.0141666666666667	-3.12383333333333	0.934625
TCGA-66-2771-01A-01R-0980-07	-4.331375	-0.857142857142857	0.76075	-3.0705	1.48675
TCGA-66-2773-01A-01R-1201-07	-3.2275	0.169285714285714	0.170833333333333	-0.306	1.143125
TCGA-66-2777-01A-01R-1201-07	-4.118375	0.770571428571428	-0.0718333333333333	-3.05666666666667	1.424375
TCGA-66-2778-01A-02R-0851-07	-4.34175	-1.15857142857143	-0.963333333333333	-2.98275	0.889875
TCGA-66-2780-01A-01R-0851-07	-2.997875	1.39128571428571	-0.09375	-3.23133333333333	1.314
TCGA-66-2781-01A-01R-0851-07	-5.0595	1.02814285714286	0.626	-4.04116666666667	-0.954875
TCGA-66-2782-01A-01R-0851-07	-3.358125	0.614928571428571	-0.72575	-2.32433333333333	-0.68625
TCGA-66-2783-01A-01R-1201-07	-4.294	-0.504142857142857	0.51775	-1.84566666666667	1.33025
TCGA-66-2785-01A-01R-0851-07	-0.8025	0.48	1.5375	0.336666666666667	2.18675
TCGA-66-2786-01A-01R-0851-07	-2.316625	1.0365	-0.687083333333333	-2.15466666666667	2.066
TCGA-66-2787-01A-01R-0980-07	-3.830875	0.22	-0.410583333333333	-3.56841666666667	-0.179875
TCGA-66-2788-01A-01R-0980-07	-3.68425	0.233857142857143	0.96675	-3.29733333333333	0.855
TCGA-66-2789-01A-01R-0980-07	-4.04925	0.528357142857143	-0.246916666666667	-3.53975	1.913
TCGA-66-2790-01A-01R-0980-07	-2.87325	1.09635714285714	0.19025	-2.39075	0.691875
TCGA-66-2791-01A-01R-0980-07	-3.950375	-0.425928571428571	0.3645	-3.04491666666667	0.165
TCGA-66-2792-01A-01R-0980-07	-4.74375	0.652357142857143	-0.4975	-4.26541666666667	-1.38775
TCGA-66-2793-01A-01R-1201-07	-3.527625	0.601	-2.11183333333333	-4.02133333333333	-0.3775
TCGA-66-2794-01A-01R-1201-07	-3.05025	0.435142857142857	-0.802083333333333	-3.20441666666667	-0.627
TCGA-66-2795-01A-02R-0980-07	-3.717625	0.710714285714286	-0.690833333333333	-2.22991666666667	0.613
TCGA-66-2800-01A-01R-1201-07	-4.4215	0.0113571428571428	-0.63825	-3.5195	0.72175
