# Supplementary material for: Cuproptosis in ccRCC: key player in therapeutic and prognostic targets
Source: Front Oncol. 2023 Oct 27;13:1271864. doi: 10.3389/fonc.2023.1271864 (PMC10642186; doi:10.3389/fonc.2023.1271864)
Supplement: Supplementary file 1 [file DataSheet_1.zip › Step1/PCA/PCA/easy_input_meta.csv]

bcr_patient_barcode	group
TCGA-A1-A0SD-01A-11R-A115-07	BRCA.mRNA
TCGA-A1-A0SE-01A-11R-A084-07	BRCA.mRNA
TCGA-A1-A0SH-01A-11R-A084-07	BRCA.mRNA
TCGA-A1-A0SJ-01A-11R-A084-07	BRCA.mRNA
TCGA-A1-A0SK-01A-12R-A084-07	BRCA.mRNA
TCGA-A1-A0SM-01A-11R-A084-07	BRCA.mRNA
TCGA-A1-A0SO-01A-22R-A084-07	BRCA.mRNA
TCGA-A1-A0SP-01A-11R-A084-07	BRCA.mRNA
TCGA-A2-A04N-01A-11R-A115-07	BRCA.mRNA
TCGA-A2-A04P-01A-31R-A034-07	BRCA.mRNA
TCGA-A2-A04Q-01A-21R-A034-07	BRCA.mRNA
TCGA-A2-A04R-01A-41R-A109-07	BRCA.mRNA
TCGA-A2-A04T-01A-21R-A034-07	BRCA.mRNA
TCGA-A2-A04U-01A-11R-A115-07	BRCA.mRNA
TCGA-A2-A04V-01A-21R-A034-07	BRCA.mRNA
TCGA-A2-A04W-01A-31R-A115-07	BRCA.mRNA
TCGA-A2-A04X-01A-21R-A034-07	BRCA.mRNA
TCGA-A2-A04Y-01A-21R-A034-07	BRCA.mRNA
TCGA-A2-A0CL-01A-11R-A115-07	BRCA.mRNA
TCGA-A2-A0CM-01A-31R-A034-07	BRCA.mRNA
TCGA-A2-A0CP-01A-11R-A034-07	BRCA.mRNA
TCGA-A2-A0CQ-01A-21R-A034-07	BRCA.mRNA
TCGA-A2-A0CS-01A-11R-A115-07	BRCA.mRNA
TCGA-A2-A0CT-01A-31R-A056-07	BRCA.mRNA
TCGA-A2-A0CU-01A-12R-A034-07	BRCA.mRNA
TCGA-A2-A0CV-01A-31R-A115-07	BRCA.mRNA
TCGA-A2-A0CW-01A-21R-A115-07	BRCA.mRNA
TCGA-A2-A0CX-01A-21R-A00Z-07	BRCA.mRNA
TCGA-A2-A0CY-01A-12R-A034-07	BRCA.mRNA
TCGA-A2-A0CZ-01A-11R-A034-07	BRCA.mRNA
TCGA-A2-A0D0-01A-11R-A00Z-07	BRCA.mRNA
TCGA-A2-A0D1-01A-11R-A034-07	BRCA.mRNA
TCGA-A2-A0D2-01A-21R-A034-07	BRCA.mRNA
TCGA-A2-A0D3-01A-11R-A115-07	BRCA.mRNA
TCGA-A2-A0D4-01A-11R-A00Z-07	BRCA.mRNA
TCGA-A2-A0EM-01A-11R-A034-07	BRCA.mRNA
TCGA-A2-A0EN-01A-13R-A084-07	BRCA.mRNA
TCGA-A2-A0EO-01A-11R-A034-07	BRCA.mRNA
TCGA-A2-A0EQ-01A-11R-A034-07	BRCA.mRNA
TCGA-A2-A0ER-01A-21R-A034-07	BRCA.mRNA
TCGA-A2-A0ES-01A-11R-A115-07	BRCA.mRNA
TCGA-A2-A0ET-01A-31R-A034-07	BRCA.mRNA
TCGA-A2-A0EU-01A-22R-A056-07	BRCA.mRNA
TCGA-A2-A0EV-01A-11R-A034-07	BRCA.mRNA
TCGA-A2-A0EW-01A-21R-A115-07	BRCA.mRNA
TCGA-A2-A0EX-01A-21R-A034-07	BRCA.mRNA
TCGA-A2-A0EY-01A-11R-A034-07	BRCA.mRNA
TCGA-A2-A0ST-01A-12R-A084-07	BRCA.mRNA
TCGA-A2-A0SU-01A-11R-A084-07	BRCA.mRNA
TCGA-A2-A0SV-01A-11R-A084-07	BRCA.mRNA
TCGA-A2-A0SW-01A-11R-A084-07	BRCA.mRNA
TCGA-A2-A0SX-01A-12R-A084-07	BRCA.mRNA
TCGA-A2-A0SY-01A-31R-A084-07	BRCA.mRNA
TCGA-A2-A0T0-01A-22R-A084-07	BRCA.mRNA
TCGA-A2-A0T1-01A-21R-A084-07	BRCA.mRNA
TCGA-A2-A0T2-01A-11R-A084-07	BRCA.mRNA
TCGA-A2-A0T3-01A-21R-A115-07	BRCA.mRNA
TCGA-A2-A0T4-01A-31R-A084-07	BRCA.mRNA
TCGA-A2-A0T5-01A-21R-A084-07	BRCA.mRNA
TCGA-A2-A0T6-01A-11R-A084-07	BRCA.mRNA
TCGA-A2-A0T7-01A-21R-A084-07	BRCA.mRNA
TCGA-A2-A0YC-01A-11R-A109-07	BRCA.mRNA
TCGA-A2-A0YD-01A-11R-A109-07	BRCA.mRNA
TCGA-A2-A0YE-01A-11R-A109-07	BRCA.mRNA
TCGA-A2-A0YF-01A-21R-A109-07	BRCA.mRNA
TCGA-A2-A0YG-01A-21R-A109-07	BRCA.mRNA
TCGA-A2-A0YH-01A-11R-A109-07	BRCA.mRNA
TCGA-A2-A0YI-01A-31R-A10J-07	BRCA.mRNA
TCGA-A2-A0YJ-01A-11R-A109-07	BRCA.mRNA
TCGA-A2-A0YK-01A-22R-A109-07	BRCA.mRNA
TCGA-A2-A0YL-01A-21R-A109-07	BRCA.mRNA
TCGA-A2-A0YM-01A-11R-A109-07	BRCA.mRNA
TCGA-A2-A0YT-01A-11R-A109-07	BRCA.mRNA
TCGA-A7-A0CD-01A-11R-A00Z-07	BRCA.mRNA
TCGA-A7-A0CE-11A-21R-A089-07	BRCA.mRNA
TCGA-A7-A0CE-01A-11R-A00Z-07	BRCA.mRNA
TCGA-A7-A0CG-01A-12R-A056-07	BRCA.mRNA
TCGA-A7-A0CH-11A-32R-A089-07	BRCA.mRNA
TCGA-A7-A0CH-01A-21R-A00Z-07	BRCA.mRNA
TCGA-A7-A0CJ-01A-21R-A00Z-07	BRCA.mRNA
TCGA-A7-A0D9-11A-53R-A089-07	BRCA.mRNA
TCGA-A7-A0D9-01A-31R-A056-07	BRCA.mRNA
TCGA-A7-A0DA-01A-31R-A115-07	BRCA.mRNA
TCGA-A7-A0DB-11A-33R-A089-07	BRCA.mRNA
TCGA-A7-A0DB-01A-11R-A00Z-07	BRCA.mRNA
TCGA-A7-A13D-01A-13R-A12P-07	BRCA.mRNA
TCGA-A7-A13E-11A-61R-A12P-07	BRCA.mRNA
TCGA-A7-A13E-01A-11R-A12P-07	BRCA.mRNA
TCGA-A7-A13F-11A-42R-A12P-07	BRCA.mRNA
TCGA-A7-A13F-01A-11R-A12P-07	BRCA.mRNA
TCGA-A8-A06N-01A-12R-A056-07	BRCA.mRNA
TCGA-A8-A06O-01A-11R-A00Z-07	BRCA.mRNA
TCGA-A8-A06P-01A-11R-A00Z-07	BRCA.mRNA
TCGA-A8-A06Q-01A-11R-A034-07	BRCA.mRNA
TCGA-A8-A06R-01A-11R-A00Z-07	BRCA.mRNA
TCGA-A8-A06T-01A-11R-A00Z-07	BRCA.mRNA
TCGA-A8-A06U-01A-11R-A00Z-07	BRCA.mRNA
TCGA-A8-A06X-01A-21R-A00Z-07	BRCA.mRNA
TCGA-A8-A06Y-01A-21R-A00Z-07	BRCA.mRNA
TCGA-A8-A06Z-01A-11R-A00Z-07	BRCA.mRNA
TCGA-A8-A075-01A-11R-A084-07	BRCA.mRNA
TCGA-A8-A076-01A-21R-A00Z-07	BRCA.mRNA
TCGA-A8-A079-01A-21R-A00Z-07	BRCA.mRNA
TCGA-A8-A07B-01A-11R-A00Z-07	BRCA.mRNA
TCGA-A8-A07C-01A-11R-A034-07	BRCA.mRNA
TCGA-A8-A07E-01A-11R-A034-07	BRCA.mRNA
TCGA-A8-A07F-01A-11R-A00Z-07	BRCA.mRNA
TCGA-A8-A07G-01A-11R-A034-07	BRCA.mRNA
TCGA-A8-A07I-01A-11R-A00Z-07	BRCA.mRNA
TCGA-A8-A07J-01A-11R-A00Z-07	BRCA.mRNA
TCGA-A8-A07L-01A-11R-A040-07	BRCA.mRNA
TCGA-A8-A07O-01A-11R-A00Z-07	BRCA.mRNA
TCGA-A8-A07P-01A-11R-A00Z-07	BRCA.mRNA
TCGA-A8-A07R-01A-21R-A034-07	BRCA.mRNA
TCGA-A8-A07S-01A-11R-A034-07	BRCA.mRNA
TCGA-A8-A07U-01A-11R-A034-07	BRCA.mRNA
TCGA-A8-A07W-01A-11R-A00Z-07	BRCA.mRNA
TCGA-A8-A07Z-01A-11R-A00Z-07	BRCA.mRNA
TCGA-A8-A081-01A-11R-A00Z-07	BRCA.mRNA
TCGA-A8-A082-01A-11R-A00Z-07	BRCA.mRNA
TCGA-A8-A083-01A-21R-A00Z-07	BRCA.mRNA
TCGA-A8-A084-01A-21R-A00Z-07	BRCA.mRNA
TCGA-A8-A085-01A-11R-A00Z-07	BRCA.mRNA
TCGA-A8-A086-01A-11R-A00Z-07	BRCA.mRNA
TCGA-A8-A08A-01A-11R-A00Z-07	BRCA.mRNA
TCGA-A8-A08B-01A-11R-A00Z-07	BRCA.mRNA
TCGA-A8-A08C-01A-11R-A00Z-07	BRCA.mRNA
TCGA-A8-A08F-01A-11R-A00Z-07	BRCA.mRNA
TCGA-A8-A08G-01A-11R-A00Z-07	BRCA.mRNA
TCGA-A8-A08H-01A-21R-A00Z-07	BRCA.mRNA
TCGA-A8-A08I-01A-11R-A00Z-07	BRCA.mRNA
TCGA-A8-A08J-01A-11R-A00Z-07	BRCA.mRNA
TCGA-A8-A08L-01A-11R-A00Z-07	BRCA.mRNA
TCGA-A8-A08O-01A-21R-A056-07	BRCA.mRNA
TCGA-A8-A08P-01A-11R-A00Z-07	BRCA.mRNA
TCGA-A8-A08R-01A-11R-A034-07	BRCA.mRNA
TCGA-A8-A08S-01A-11R-A034-07	BRCA.mRNA
TCGA-A8-A08T-01A-21R-A00Z-07	BRCA.mRNA
TCGA-A8-A08X-01A-21R-A00Z-07	BRCA.mRNA
TCGA-A8-A08Z-01A-21R-A00Z-07	BRCA.mRNA
TCGA-A8-A090-01A-11R-A00Z-07	BRCA.mRNA
TCGA-A8-A091-01A-11R-A00Z-07	BRCA.mRNA
TCGA-A8-A092-01A-11R-A00Z-07	BRCA.mRNA
TCGA-A8-A093-01A-11R-A00Z-07	BRCA.mRNA
TCGA-A8-A094-01A-11R-A00Z-07	BRCA.mRNA
TCGA-A8-A095-01A-11R-A00Z-07	BRCA.mRNA
TCGA-A8-A096-01A-11R-A00Z-07	BRCA.mRNA
TCGA-A8-A097-01A-11R-A034-07	BRCA.mRNA
TCGA-A8-A099-01A-11R-A00Z-07	BRCA.mRNA
TCGA-A8-A09A-01A-11R-A00Z-07	BRCA.mRNA
TCGA-A8-A09B-01A-11R-A00Z-07	BRCA.mRNA
TCGA-A8-A09C-01A-11R-A00Z-07	BRCA.mRNA
TCGA-A8-A09D-01A-11R-A00Z-07	BRCA.mRNA
TCGA-A8-A09E-01A-11R-A00Z-07	BRCA.mRNA
TCGA-A8-A09G-01A-21R-A00Z-07	BRCA.mRNA
TCGA-A8-A09I-01A-22R-A034-07	BRCA.mRNA
TCGA-A8-A09K-01A-11R-A00Z-07	BRCA.mRNA
TCGA-A8-A09M-01A-11R-A00Z-07	BRCA.mRNA
TCGA-A8-A09N-01A-11R-A00Z-07	BRCA.mRNA
TCGA-A8-A09Q-01A-11R-A00Z-07	BRCA.mRNA
TCGA-A8-A09R-01A-11R-A00Z-07	BRCA.mRNA
TCGA-A8-A09T-01A-11R-A00Z-07	BRCA.mRNA
TCGA-A8-A09V-01A-11R-A034-07	BRCA.mRNA
TCGA-A8-A09W-01A-11R-A00Z-07	BRCA.mRNA
TCGA-A8-A09X-01A-11R-A00Z-07	BRCA.mRNA
TCGA-A8-A09Z-01A-11R-A00Z-07	BRCA.mRNA
TCGA-A8-A0A1-01A-11R-A00Z-07	BRCA.mRNA
TCGA-A8-A0A2-01A-11R-A034-07	BRCA.mRNA
TCGA-A8-A0A4-01A-11R-A00Z-07	BRCA.mRNA
TCGA-A8-A0A6-01A-12R-A056-07	BRCA.mRNA
TCGA-A8-A0A7-01A-11R-A040-07	BRCA.mRNA
TCGA-A8-A0A9-01A-11R-A00Z-07	BRCA.mRNA
TCGA-A8-A0AB-01A-11R-A034-07	BRCA.mRNA
TCGA-A8-A0AD-01A-11R-A056-07	BRCA.mRNA
TCGA-AN-A03X-01A-21R-A00Z-07	BRCA.mRNA
TCGA-AN-A03Y-01A-21R-A00Z-07	BRCA.mRNA
TCGA-AN-A041-01A-11R-A034-07	BRCA.mRNA
TCGA-AN-A046-01A-21R-A034-07	BRCA.mRNA
TCGA-AN-A049-01A-21R-A00Z-07	BRCA.mRNA
TCGA-AN-A04A-01A-21R-A034-07	BRCA.mRNA
TCGA-AN-A04C-01A-21R-A034-07	BRCA.mRNA
TCGA-AN-A04D-01A-21R-A034-07	BRCA.mRNA
TCGA-AN-A0AJ-01A-11R-A00Z-07	BRCA.mRNA
TCGA-AN-A0AK-01A-21R-A00Z-07	BRCA.mRNA
TCGA-AN-A0AL-01A-11R-A00Z-07	BRCA.mRNA
TCGA-AN-A0AM-01A-11R-A034-07	BRCA.mRNA
TCGA-AN-A0AR-01A-11R-A00Z-07	BRCA.mRNA
TCGA-AN-A0AS-01A-11R-A00Z-07	BRCA.mRNA
TCGA-AN-A0AT-01A-11R-A034-07	BRCA.mRNA
TCGA-AN-A0FD-01A-11R-A034-07	BRCA.mRNA
TCGA-AN-A0FF-01A-11R-A034-07	BRCA.mRNA
TCGA-AN-A0FJ-01A-11R-A00Z-07	BRCA.mRNA
TCGA-AN-A0FK-01A-11R-A034-07	BRCA.mRNA
TCGA-AN-A0FL-01A-11R-A034-07	BRCA.mRNA
TCGA-AN-A0FN-01A-11R-A034-07	BRCA.mRNA
TCGA-AN-A0FS-01A-11R-A034-07	BRCA.mRNA
TCGA-AN-A0FT-01A-11R-A034-07	BRCA.mRNA
TCGA-AN-A0FV-01A-11R-A00Z-07	BRCA.mRNA
TCGA-AN-A0FW-01A-11R-A034-07	BRCA.mRNA
TCGA-AN-A0FX-01A-11R-A034-07	BRCA.mRNA
TCGA-AN-A0FY-01A-11R-A034-07	BRCA.mRNA
TCGA-AN-A0FZ-01A-11R-A034-07	BRCA.mRNA
TCGA-AN-A0G0-01A-11R-A034-07	BRCA.mRNA
TCGA-AN-A0XL-01A-11R-A10J-07	BRCA.mRNA
TCGA-AN-A0XN-01A-21R-A109-07	BRCA.mRNA
TCGA-AN-A0XO-01A-11R-A109-07	BRCA.mRNA
TCGA-AN-A0XP-01A-11R-A109-07	BRCA.mRNA
TCGA-AN-A0XR-01A-11R-A109-07	BRCA.mRNA
TCGA-AN-A0XS-01A-22R-A109-07	BRCA.mRNA
TCGA-AN-A0XT-01A-11R-A109-07	BRCA.mRNA
TCGA-AN-A0XU-01A-11R-A109-07	BRCA.mRNA
TCGA-AN-A0XV-01A-11R-A109-07	BRCA.mRNA
TCGA-AN-A0XW-01A-11R-A109-07	BRCA.mRNA
TCGA-AO-A03L-01A-41R-A056-07	BRCA.mRNA
TCGA-AO-A03M-01B-11R-A10J-07	BRCA.mRNA
TCGA-AO-A03N-01B-11R-A10J-07	BRCA.mRNA
TCGA-AO-A03O-01A-11R-A00Z-07	BRCA.mRNA
TCGA-AO-A03P-01A-11R-A00Z-07	BRCA.mRNA
TCGA-AO-A03R-01A-21R-A034-07	BRCA.mRNA
TCGA-AO-A03T-01A-21R-A034-07	BRCA.mRNA
TCGA-AO-A03U-01B-21R-A10J-07	BRCA.mRNA
TCGA-AO-A03V-01A-11R-A115-07	BRCA.mRNA
TCGA-AO-A0J2-01A-11R-A034-07	BRCA.mRNA
TCGA-AO-A0J3-01A-11R-A034-07	BRCA.mRNA
TCGA-AO-A0J4-01A-11R-A034-07	BRCA.mRNA
TCGA-AO-A0J5-01A-11R-A034-07	BRCA.mRNA
TCGA-AO-A0J6-01A-11R-A034-07	BRCA.mRNA
TCGA-AO-A0J7-01A-11R-A034-07	BRCA.mRNA
TCGA-AO-A0J8-01A-21R-A034-07	BRCA.mRNA
TCGA-AO-A0J9-01A-11R-A034-07	BRCA.mRNA
TCGA-AO-A0JA-01A-11R-A056-07	BRCA.mRNA
TCGA-AO-A0JB-01A-11R-A056-07	BRCA.mRNA
TCGA-AO-A0JC-01A-11R-A056-07	BRCA.mRNA
TCGA-AO-A0JD-01A-11R-A056-07	BRCA.mRNA
TCGA-AO-A0JE-01A-11R-A056-07	BRCA.mRNA
TCGA-AO-A0JF-01A-11R-A056-07	BRCA.mRNA
TCGA-AO-A0JG-01A-31R-A084-07	BRCA.mRNA
TCGA-AO-A0JI-01A-21R-A056-07	BRCA.mRNA
TCGA-AO-A0JJ-01A-11R-A056-07	BRCA.mRNA
TCGA-AO-A0JL-01A-11R-A056-07	BRCA.mRNA
TCGA-AO-A0JM-01A-21R-A056-07	BRCA.mRNA
TCGA-AO-A124-01A-11R-A10J-07	BRCA.mRNA
TCGA-AO-A125-01A-11R-A10J-07	BRCA.mRNA
TCGA-AO-A126-01A-11R-A10J-07	BRCA.mRNA
TCGA-AO-A128-01A-11R-A10J-07	BRCA.mRNA
TCGA-AO-A129-01A-21R-A10J-07	BRCA.mRNA
TCGA-AO-A12A-01A-21R-A115-07	BRCA.mRNA
TCGA-AO-A12B-01A-11R-A10J-07	BRCA.mRNA
TCGA-AO-A12C-01A-11R-A10J-07	BRCA.mRNA
TCGA-AO-A12D-01A-11R-A115-07	BRCA.mRNA
TCGA-AO-A12E-01A-11R-A10J-07	BRCA.mRNA
TCGA-AO-A12F-01A-11R-A115-07	BRCA.mRNA
TCGA-AO-A12G-01A-11R-A10J-07	BRCA.mRNA
TCGA-AO-A12H-01A-11R-A115-07	BRCA.mRNA
TCGA-AQ-A04H-01B-11R-A10J-07	BRCA.mRNA
TCGA-AQ-A04J-01A-02R-A034-07	BRCA.mRNA
TCGA-AQ-A04L-01B-21R-A10J-07	BRCA.mRNA
TCGA-AR-A0TP-01A-11R-A084-07	BRCA.mRNA
TCGA-AR-A0TQ-01A-11R-A084-07	BRCA.mRNA
TCGA-AR-A0TR-01A-11R-A084-07	BRCA.mRNA
TCGA-AR-A0TS-01A-11R-A115-07	BRCA.mRNA
TCGA-AR-A0TT-01A-31R-A084-07	BRCA.mRNA
TCGA-AR-A0TU-01A-31R-A109-07	BRCA.mRNA
TCGA-AR-A0TV-01A-21R-A084-07	BRCA.mRNA
TCGA-AR-A0TW-01A-11R-A084-07	BRCA.mRNA
TCGA-AR-A0TX-01A-11R-A084-07	BRCA.mRNA
TCGA-AR-A0TY-01A-12R-A115-07	BRCA.mRNA
TCGA-AR-A0TZ-01A-12R-A084-07	BRCA.mRNA
TCGA-AR-A0U0-01A-11R-A109-07	BRCA.mRNA
TCGA-AR-A0U2-01A-11R-A109-07	BRCA.mRNA
TCGA-AR-A0U3-01A-11R-A109-07	BRCA.mRNA
TCGA-AR-A0U4-01A-11R-A109-07	BRCA.mRNA
TCGA-AR-A1AH-01A-11R-A12D-07	BRCA.mRNA
TCGA-AR-A1AI-01A-11R-A12P-07	BRCA.mRNA
TCGA-AR-A1AJ-01A-21R-A12P-07	BRCA.mRNA
TCGA-AR-A1AK-01A-21R-A12P-07	BRCA.mRNA
TCGA-AR-A1AL-01A-21R-A12P-07	BRCA.mRNA
TCGA-AR-A1AN-01A-11R-A12P-07	BRCA.mRNA
TCGA-AR-A1AO-01A-11R-A12P-07	BRCA.mRNA
TCGA-AR-A1AP-01A-11R-A12P-07	BRCA.mRNA
TCGA-AR-A1AQ-01A-11R-A12P-07	BRCA.mRNA
TCGA-AR-A1AR-01A-31R-A137-07	BRCA.mRNA
TCGA-AR-A1AS-01A-11R-A12P-07	BRCA.mRNA
TCGA-AR-A1AT-01A-11R-A12P-07	BRCA.mRNA
TCGA-AR-A1AU-01A-11R-A12P-07	BRCA.mRNA
TCGA-AR-A1AV-01A-21R-A12P-07	BRCA.mRNA
TCGA-AR-A1AW-01A-21R-A12P-07	BRCA.mRNA
TCGA-AR-A1AX-01A-11R-A12P-07	BRCA.mRNA
TCGA-AR-A1AY-01A-21R-A12P-07	BRCA.mRNA
TCGA-B6-A0I2-01A-11R-A034-07	BRCA.mRNA
TCGA-B6-A0I5-01A-11R-A034-07	BRCA.mRNA
TCGA-B6-A0I6-01A-11R-A034-07	BRCA.mRNA
TCGA-B6-A0I8-01A-11R-A034-07	BRCA.mRNA
TCGA-B6-A0I9-01A-11R-A034-07	BRCA.mRNA
TCGA-B6-A0IA-01A-11R-A034-07	BRCA.mRNA
TCGA-B6-A0IB-01A-11R-A034-07	BRCA.mRNA
TCGA-B6-A0IC-01A-11R-A034-07	BRCA.mRNA
TCGA-B6-A0IE-01A-11R-A034-07	BRCA.mRNA
TCGA-B6-A0IG-01A-11R-A034-07	BRCA.mRNA
TCGA-B6-A0IH-01A-11R-A115-07	BRCA.mRNA
TCGA-B6-A0IJ-01A-11R-A034-07	BRCA.mRNA
TCGA-B6-A0IK-01A-12R-A056-07	BRCA.mRNA
TCGA-B6-A0IM-01A-11R-A034-07	BRCA.mRNA
TCGA-B6-A0IN-01A-11R-A034-07	BRCA.mRNA
TCGA-B6-A0IO-01A-11R-A034-07	BRCA.mRNA
TCGA-B6-A0IP-01A-11R-A034-07	BRCA.mRNA
TCGA-B6-A0IQ-01A-11R-A034-07	BRCA.mRNA
TCGA-B6-A0RE-01A-11R-A056-07	BRCA.mRNA
TCGA-B6-A0RG-01A-11R-A056-07	BRCA.mRNA
TCGA-B6-A0RH-01A-21R-A115-07	BRCA.mRNA
TCGA-B6-A0RI-01A-11R-A056-07	BRCA.mRNA
TCGA-B6-A0RL-01A-11R-A084-07	BRCA.mRNA
TCGA-B6-A0RM-01A-11R-A084-07	BRCA.mRNA
TCGA-B6-A0RN-01A-12R-A084-07	BRCA.mRNA
TCGA-B6-A0RO-01A-22R-A084-07	BRCA.mRNA
TCGA-B6-A0RP-01A-21R-A084-07	BRCA.mRNA
TCGA-B6-A0RQ-01A-11R-A115-07	BRCA.mRNA
TCGA-B6-A0RS-01A-11R-A084-07	BRCA.mRNA
TCGA-B6-A0RT-01A-21R-A084-07	BRCA.mRNA
TCGA-B6-A0RU-01A-11R-A084-07	BRCA.mRNA
TCGA-B6-A0RV-01A-11R-A084-07	BRCA.mRNA
TCGA-B6-A0WS-01A-11R-A115-07	BRCA.mRNA
TCGA-B6-A0WT-01A-11R-A109-07	BRCA.mRNA
TCGA-B6-A0WV-01A-11R-A109-07	BRCA.mRNA
TCGA-B6-A0WW-01A-11R-A109-07	BRCA.mRNA
TCGA-B6-A0WX-01A-11R-A109-07	BRCA.mRNA
TCGA-B6-A0WY-01A-11R-A109-07	BRCA.mRNA
TCGA-B6-A0WZ-01A-11R-A109-07	BRCA.mRNA
TCGA-B6-A0X0-01A-21R-A115-07	BRCA.mRNA
TCGA-B6-A0X1-01A-11R-A109-07	BRCA.mRNA
TCGA-B6-A0X4-01A-11R-A109-07	BRCA.mRNA
TCGA-B6-A0X5-01A-21R-A109-07	BRCA.mRNA
TCGA-B6-A0X7-01A-11R-A10J-07	BRCA.mRNA
TCGA-BH-A0AU-11A-11R-A12P-07	BRCA.mRNA
TCGA-BH-A0AU-01A-11R-A12P-07	BRCA.mRNA
TCGA-BH-A0AV-01A-31R-A115-07	BRCA.mRNA
TCGA-BH-A0AW-01A-11R-A056-07	BRCA.mRNA
TCGA-BH-A0AY-11A-23R-A089-07	BRCA.mRNA
TCGA-BH-A0AY-01A-21R-A00Z-07	BRCA.mRNA
TCGA-BH-A0AZ-01A-21R-A12P-07	BRCA.mRNA
TCGA-BH-A0B0-01A-21R-A115-07	BRCA.mRNA
TCGA-BH-A0B1-01A-12R-A056-07	BRCA.mRNA
TCGA-BH-A0B3-11B-21R-A089-07	BRCA.mRNA
TCGA-BH-A0B3-01A-11R-A056-07	BRCA.mRNA
TCGA-BH-A0B4-01A-11R-A00Z-07	BRCA.mRNA
TCGA-BH-A0B5-11A-23R-A12P-07	BRCA.mRNA
TCGA-BH-A0B5-01A-11R-A12P-07	BRCA.mRNA
TCGA-BH-A0B7-11A-34R-A115-07	BRCA.mRNA
TCGA-BH-A0B7-01A-12R-A115-07	BRCA.mRNA
TCGA-BH-A0B8-11A-41R-A089-07	BRCA.mRNA
TCGA-BH-A0B8-01A-21R-A056-07	BRCA.mRNA
TCGA-BH-A0B9-01A-11R-A056-07	BRCA.mRNA
TCGA-BH-A0BA-11A-22R-A089-07	BRCA.mRNA
TCGA-BH-A0BA-01A-11R-A056-07	BRCA.mRNA
TCGA-BH-A0BC-11A-22R-A089-07	BRCA.mRNA
TCGA-BH-A0BC-01A-22R-A084-07	BRCA.mRNA
TCGA-BH-A0BD-01A-11R-A034-07	BRCA.mRNA
TCGA-BH-A0BF-01A-21R-A12P-07	BRCA.mRNA
TCGA-BH-A0BG-01A-11R-A115-07	BRCA.mRNA
TCGA-BH-A0BJ-11A-23R-A089-07	BRCA.mRNA
TCGA-BH-A0BJ-01A-11R-A056-07	BRCA.mRNA
TCGA-BH-A0BL-01A-11R-A115-07	BRCA.mRNA
TCGA-BH-A0BM-11A-12R-A089-07	BRCA.mRNA
TCGA-BH-A0BM-01A-11R-A056-07	BRCA.mRNA
TCGA-BH-A0BO-01A-23R-A12D-07	BRCA.mRNA
TCGA-BH-A0BP-01A-11R-A115-07	BRCA.mRNA
TCGA-BH-A0BQ-11A-33R-A115-07	BRCA.mRNA
TCGA-BH-A0BQ-01A-21R-A115-07	BRCA.mRNA
TCGA-BH-A0BR-01A-21R-A115-07	BRCA.mRNA
TCGA-BH-A0BS-11A-11R-A12P-07	BRCA.mRNA
TCGA-BH-A0BS-01A-11R-A12P-07	BRCA.mRNA
TCGA-BH-A0BT-01A-11R-A12P-07	BRCA.mRNA
TCGA-BH-A0BV-11A-31R-A089-07	BRCA.mRNA
TCGA-BH-A0BV-01A-11R-A00Z-07	BRCA.mRNA
TCGA-BH-A0BW-11A-12R-A115-07	BRCA.mRNA
TCGA-BH-A0BW-01A-11R-A115-07	BRCA.mRNA
TCGA-BH-A0BZ-11A-61R-A12P-07	BRCA.mRNA
TCGA-BH-A0BZ-01A-31R-A12P-07	BRCA.mRNA
TCGA-BH-A0C0-11A-21R-A089-07	BRCA.mRNA
TCGA-BH-A0C0-01A-21R-A056-07	BRCA.mRNA
TCGA-BH-A0C1-01B-11R-A12D-07	BRCA.mRNA
TCGA-BH-A0C3-11A-23R-A12P-07	BRCA.mRNA
TCGA-BH-A0C3-01A-21R-A12P-07	BRCA.mRNA
TCGA-BH-A0C7-01B-11R-A115-07	BRCA.mRNA
TCGA-BH-A0DD-11A-23R-A12P-07	BRCA.mRNA
TCGA-BH-A0DD-01A-31R-A12P-07	BRCA.mRNA
TCGA-BH-A0DE-01A-11R-A115-07	BRCA.mRNA
TCGA-BH-A0DG-01A-21R-A12P-07	BRCA.mRNA
TCGA-BH-A0DH-11A-31R-A089-07	BRCA.mRNA
TCGA-BH-A0DH-01A-11R-A084-07	BRCA.mRNA
TCGA-BH-A0DI-01A-21R-A12P-07	BRCA.mRNA
TCGA-BH-A0DK-11A-13R-A089-07	BRCA.mRNA
TCGA-BH-A0DK-01A-21R-A056-07	BRCA.mRNA
TCGA-BH-A0DL-11A-13R-A115-07	BRCA.mRNA
TCGA-BH-A0DL-01A-11R-A115-07	BRCA.mRNA
TCGA-BH-A0DO-11A-22R-A12D-07	BRCA.mRNA
TCGA-BH-A0DO-01B-11R-A12D-07	BRCA.mRNA
TCGA-BH-A0DP-11A-12R-A089-07	BRCA.mRNA
TCGA-BH-A0DP-01A-21R-A056-07	BRCA.mRNA
TCGA-BH-A0DQ-11A-12R-A089-07	BRCA.mRNA
TCGA-BH-A0DQ-01A-11R-A084-07	BRCA.mRNA
TCGA-BH-A0DS-01A-11R-A056-07	BRCA.mRNA
TCGA-BH-A0DT-11A-12R-A12D-07	BRCA.mRNA
TCGA-BH-A0DT-01A-21R-A12D-07	BRCA.mRNA
TCGA-BH-A0DV-11A-22R-A12P-07	BRCA.mRNA
TCGA-BH-A0DX-01A-11R-A115-07	BRCA.mRNA
TCGA-BH-A0DZ-11A-22R-A089-07	BRCA.mRNA
TCGA-BH-A0DZ-01A-11R-A00Z-07	BRCA.mRNA
TCGA-BH-A0E0-11A-13R-A089-07	BRCA.mRNA
TCGA-BH-A0E0-01A-11R-A056-07	BRCA.mRNA
TCGA-BH-A0E1-11A-13R-A089-07	BRCA.mRNA
TCGA-BH-A0E1-01A-11R-A056-07	BRCA.mRNA
TCGA-BH-A0E2-01A-11R-A056-07	BRCA.mRNA
TCGA-BH-A0E6-01A-11R-A034-07	BRCA.mRNA
TCGA-BH-A0E7-01A-11R-A034-07	BRCA.mRNA
TCGA-BH-A0E9-01B-11R-A115-07	BRCA.mRNA
TCGA-BH-A0EA-01A-11R-A115-07	BRCA.mRNA
TCGA-BH-A0EB-01A-11R-A034-07	BRCA.mRNA
TCGA-BH-A0EE-01A-11R-A034-07	BRCA.mRNA
TCGA-BH-A0EI-01A-11R-A115-07	BRCA.mRNA
TCGA-BH-A0GY-01A-11R-A056-07	BRCA.mRNA
TCGA-BH-A0GZ-01A-11R-A056-07	BRCA.mRNA
TCGA-BH-A0H0-01A-11R-A056-07	BRCA.mRNA
TCGA-BH-A0H3-01A-11R-A12P-07	BRCA.mRNA
TCGA-BH-A0H5-11A-62R-A115-07	BRCA.mRNA
TCGA-BH-A0H5-01A-21R-A115-07	BRCA.mRNA
TCGA-BH-A0H6-01A-21R-A056-07	BRCA.mRNA
TCGA-BH-A0H7-11A-13R-A089-07	BRCA.mRNA
TCGA-BH-A0H7-01A-13R-A056-07	BRCA.mRNA
TCGA-BH-A0H9-11A-22R-A089-07	BRCA.mRNA
TCGA-BH-A0H9-01A-11R-A056-07	BRCA.mRNA
TCGA-BH-A0HA-11A-31R-A12P-07	BRCA.mRNA
TCGA-BH-A0HA-01A-11R-A12P-07	BRCA.mRNA
TCGA-BH-A0HB-01A-11R-A056-07	BRCA.mRNA
TCGA-BH-A0HF-01A-11R-A056-07	BRCA.mRNA
TCGA-BH-A0HI-01A-11R-A084-07	BRCA.mRNA
TCGA-BH-A0HK-11A-11R-A089-07	BRCA.mRNA
TCGA-BH-A0HK-01A-11R-A056-07	BRCA.mRNA
TCGA-BH-A0HO-01A-11R-A034-07	BRCA.mRNA
TCGA-BH-A0HP-01A-12R-A084-07	BRCA.mRNA
TCGA-BH-A0HQ-01A-11R-A034-07	BRCA.mRNA
TCGA-BH-A0HU-01A-11R-A034-07	BRCA.mRNA
TCGA-BH-A0HW-01A-11R-A034-07	BRCA.mRNA
TCGA-BH-A0HX-01A-21R-A056-07	BRCA.mRNA
TCGA-BH-A0HY-01A-11R-A056-07	BRCA.mRNA
TCGA-BH-A0RX-01A-21R-A084-07	BRCA.mRNA
TCGA-BH-A0W3-01A-11R-A109-07	BRCA.mRNA
TCGA-BH-A0W4-01A-11R-A109-07	BRCA.mRNA
TCGA-BH-A0W5-01A-11R-A109-07	BRCA.mRNA
TCGA-BH-A0W7-01A-11R-A115-07	BRCA.mRNA
TCGA-BH-A0WA-01A-11R-A109-07	BRCA.mRNA
TCGA-BH-A18F-01A-11R-A12D-07	BRCA.mRNA
TCGA-BH-A18G-01A-11R-A12D-07	BRCA.mRNA
TCGA-BH-A18H-01A-11R-A12D-07	BRCA.mRNA
TCGA-BH-A18I-01A-11R-A12D-07	BRCA.mRNA
TCGA-BH-A18J-11A-31R-A12D-07	BRCA.mRNA
TCGA-BH-A18J-01A-11R-A12D-07	BRCA.mRNA
TCGA-BH-A18K-11A-13R-A12D-07	BRCA.mRNA
TCGA-BH-A18K-01A-11R-A12D-07	BRCA.mRNA
TCGA-BH-A18L-11A-42R-A12D-07	BRCA.mRNA
TCGA-BH-A18L-01A-32R-A12D-07	BRCA.mRNA
TCGA-BH-A18M-11A-33R-A12D-07	BRCA.mRNA
TCGA-BH-A18M-01A-11R-A12D-07	BRCA.mRNA
TCGA-BH-A18N-11A-43R-A12D-07	BRCA.mRNA
TCGA-BH-A18N-01A-11R-A12D-07	BRCA.mRNA
TCGA-BH-A18P-11A-43R-A12D-07	BRCA.mRNA
TCGA-BH-A18P-01A-11R-A12D-07	BRCA.mRNA
TCGA-BH-A18Q-11A-34R-A12D-07	BRCA.mRNA
TCGA-BH-A18Q-01A-12R-A12D-07	BRCA.mRNA
TCGA-BH-A18R-11A-42R-A12D-07	BRCA.mRNA
TCGA-BH-A18R-01A-11R-A12D-07	BRCA.mRNA
TCGA-BH-A18S-11A-43R-A12D-07	BRCA.mRNA
TCGA-BH-A18S-01A-11R-A12D-07	BRCA.mRNA
TCGA-BH-A18T-01A-11R-A12D-07	BRCA.mRNA
TCGA-BH-A18U-11A-23R-A12D-07	BRCA.mRNA
TCGA-BH-A18U-01A-21R-A12D-07	BRCA.mRNA
TCGA-BH-A18V-11A-52R-A12D-07	BRCA.mRNA
TCGA-BH-A18V-01A-11R-A12D-07	BRCA.mRNA
TCGA-BH-A1EO-11A-31R-A137-07	BRCA.mRNA
TCGA-BH-A1EO-01A-11R-A137-07	BRCA.mRNA
TCGA-BH-A1ES-01A-11R-A137-07	BRCA.mRNA
TCGA-BH-A1ET-11B-23R-A137-07	BRCA.mRNA
TCGA-BH-A1ET-01A-11R-A137-07	BRCA.mRNA
TCGA-BH-A1EU-11A-23R-A137-07	BRCA.mRNA
TCGA-BH-A1EU-01A-11R-A137-07	BRCA.mRNA
TCGA-BH-A1EV-01A-11R-A137-07	BRCA.mRNA
TCGA-BH-A1EW-11B-33R-A137-07	BRCA.mRNA
TCGA-BH-A1EW-01A-11R-A137-07	BRCA.mRNA
TCGA-BH-A1F0-11B-23R-A137-07	BRCA.mRNA
TCGA-BH-A1F0-01A-11R-A137-07	BRCA.mRNA
TCGA-C8-A12K-01A-21R-A115-07	BRCA.mRNA
TCGA-C8-A12L-01A-11R-A115-07	BRCA.mRNA
TCGA-C8-A12M-01A-11R-A115-07	BRCA.mRNA
TCGA-C8-A12N-01A-11R-A115-07	BRCA.mRNA
TCGA-C8-A12O-01A-11R-A115-07	BRCA.mRNA
TCGA-C8-A12P-01A-11R-A115-07	BRCA.mRNA
TCGA-C8-A12Q-01A-11R-A115-07	BRCA.mRNA
TCGA-C8-A12T-01A-11R-A115-07	BRCA.mRNA
TCGA-C8-A12U-01A-11R-A115-07	BRCA.mRNA
TCGA-C8-A12V-01A-11R-A115-07	BRCA.mRNA
TCGA-C8-A12W-01A-11R-A115-07	BRCA.mRNA
TCGA-C8-A12X-01A-11R-A115-07	BRCA.mRNA
TCGA-C8-A12Y-01A-11R-A12D-07	BRCA.mRNA
TCGA-C8-A12Z-01A-11R-A115-07	BRCA.mRNA
TCGA-C8-A130-01A-31R-A115-07	BRCA.mRNA
TCGA-C8-A131-01A-11R-A115-07	BRCA.mRNA
TCGA-C8-A132-01A-31R-A115-07	BRCA.mRNA
TCGA-C8-A133-01A-32R-A12D-07	BRCA.mRNA
TCGA-C8-A134-01A-11R-A115-07	BRCA.mRNA
TCGA-C8-A135-01A-11R-A115-07	BRCA.mRNA
TCGA-C8-A137-01A-11R-A115-07	BRCA.mRNA
TCGA-C8-A138-01A-11R-A115-07	BRCA.mRNA
TCGA-C8-A1HF-01A-11R-A137-07	BRCA.mRNA
TCGA-C8-A1HG-01A-11R-A137-07	BRCA.mRNA
TCGA-C8-A1HI-01A-11R-A137-07	BRCA.mRNA
TCGA-C8-A1HL-01A-11R-A137-07	BRCA.mRNA
TCGA-C8-A1HM-01A-12R-A137-07	BRCA.mRNA
TCGA-C8-A1HN-01A-11R-A137-07	BRCA.mRNA
TCGA-D8-A13Y-01A-11R-A115-07	BRCA.mRNA
TCGA-D8-A13Z-01A-11R-A115-07	BRCA.mRNA
TCGA-D8-A140-01A-11R-A115-07	BRCA.mRNA
TCGA-D8-A141-01A-11R-A115-07	BRCA.mRNA
TCGA-D8-A142-01A-11R-A115-07	BRCA.mRNA
TCGA-D8-A143-01A-11R-A115-07	BRCA.mRNA
TCGA-D8-A145-01A-11R-A115-07	BRCA.mRNA
TCGA-D8-A146-01A-31R-A115-07	BRCA.mRNA
TCGA-D8-A147-01A-11R-A115-07	BRCA.mRNA
TCGA-E2-A105-01A-11R-A10J-07	BRCA.mRNA
TCGA-E2-A106-01A-11R-A10J-07	BRCA.mRNA
TCGA-E2-A107-01A-11R-A10J-07	BRCA.mRNA
TCGA-E2-A108-01A-13R-A10J-07	BRCA.mRNA
TCGA-E2-A109-01A-11R-A10J-07	BRCA.mRNA
TCGA-E2-A10A-01A-21R-A115-07	BRCA.mRNA
TCGA-E2-A10B-01A-11R-A10J-07	BRCA.mRNA
TCGA-E2-A10C-01A-21R-A10J-07	BRCA.mRNA
TCGA-E2-A10E-01A-21R-A10J-07	BRCA.mRNA
TCGA-E2-A10F-01A-11R-A10J-07	BRCA.mRNA
TCGA-E2-A14N-01A-31R-A137-07	BRCA.mRNA
TCGA-E2-A14O-01A-31R-A115-07	BRCA.mRNA
TCGA-E2-A14P-01A-31R-A12D-07	BRCA.mRNA
TCGA-E2-A14Q-01A-11R-A12D-07	BRCA.mRNA
TCGA-E2-A14R-01A-11R-A115-07	BRCA.mRNA
TCGA-E2-A14S-01A-11R-A12D-07	BRCA.mRNA
TCGA-E2-A14T-01A-11R-A115-07	BRCA.mRNA
TCGA-E2-A14V-01A-11R-A12D-07	BRCA.mRNA
TCGA-E2-A14W-01A-11R-A12D-07	BRCA.mRNA
TCGA-E2-A14X-01A-11R-A115-07	BRCA.mRNA
TCGA-E2-A14Y-01A-21R-A12D-07	BRCA.mRNA
TCGA-E2-A14Z-01A-11R-A115-07	BRCA.mRNA
TCGA-E2-A150-01A-11R-A12D-07	BRCA.mRNA
TCGA-E2-A152-01A-11R-A12D-07	BRCA.mRNA
TCGA-E2-A153-11A-31R-A12D-07	BRCA.mRNA
TCGA-E2-A153-01A-12R-A12D-07	BRCA.mRNA
TCGA-E2-A154-01A-11R-A115-07	BRCA.mRNA
TCGA-E2-A155-01A-11R-A12D-07	BRCA.mRNA
TCGA-E2-A156-01A-11R-A12D-07	BRCA.mRNA
TCGA-E2-A158-11A-22R-A12D-07	BRCA.mRNA
TCGA-E2-A158-01A-11R-A12D-07	BRCA.mRNA
TCGA-E2-A159-01A-11R-A115-07	BRCA.mRNA
TCGA-E2-A15A-06A-11R-A12D-07	BRCA.mRNA
TCGA-E2-A15A-01A-11R-A12D-07	BRCA.mRNA
TCGA-E2-A15C-01A-31R-A12D-07	BRCA.mRNA
TCGA-E2-A15D-01A-11R-A115-07	BRCA.mRNA
TCGA-E2-A15E-06A-11R-A12D-07	BRCA.mRNA
TCGA-E2-A15E-01A-11R-A12D-07	BRCA.mRNA
TCGA-E2-A15F-01A-11R-A115-07	BRCA.mRNA
TCGA-E2-A15G-01A-11R-A12D-07	BRCA.mRNA
TCGA-E2-A15H-01A-11R-A12D-07	BRCA.mRNA
TCGA-E2-A15I-11A-32R-A137-07	BRCA.mRNA
TCGA-E2-A15I-01A-21R-A137-07	BRCA.mRNA
TCGA-E2-A15J-01A-11R-A12P-07	BRCA.mRNA
TCGA-E2-A15K-06A-11R-A12P-07	BRCA.mRNA
TCGA-E2-A15K-01A-11R-A12P-07	BRCA.mRNA
TCGA-E2-A15L-01A-11R-A12D-07	BRCA.mRNA
TCGA-E2-A15M-11A-22R-A12D-07	BRCA.mRNA
TCGA-E2-A15M-01A-11R-A12D-07	BRCA.mRNA
TCGA-E2-A15O-01A-11R-A115-07	BRCA.mRNA
TCGA-E2-A15P-01A-11R-A115-07	BRCA.mRNA
TCGA-E2-A15R-01A-11R-A115-07	BRCA.mRNA
TCGA-E2-A15S-01A-11R-A115-07	BRCA.mRNA
TCGA-E2-A15T-01A-11R-A115-07	BRCA.mRNA
TCGA-E2-A1AZ-01A-11R-A12P-07	BRCA.mRNA
TCGA-E2-A1B0-01A-11R-A12P-07	BRCA.mRNA
TCGA-E2-A1B1-01A-21R-A12P-07	BRCA.mRNA
TCGA-E2-A1B4-01A-11R-A12P-07	BRCA.mRNA
TCGA-E2-A1B5-01A-21R-A12P-07	BRCA.mRNA
TCGA-E2-A1B6-01A-31R-A12P-07	BRCA.mRNA
TCGA-E2-A1BC-11A-32R-A12P-07	BRCA.mRNA
TCGA-E2-A1BC-01A-11R-A12P-07	BRCA.mRNA
TCGA-E2-A1BD-01A-11R-A12P-07	BRCA.mRNA
TCGA-01-0628-11A-01R-0363-07	OV.mRNA
TCGA-01-0639-11A-01R-0363-07	OV.mRNA
TCGA-01-0642-11A-02R-0363-07	OV.mRNA
TCGA-04-1331-01A-01R-0436-07	OV.mRNA
TCGA-04-1332-01A-01R-0436-07	OV.mRNA
TCGA-04-1335-01A-01R-0436-07	OV.mRNA
TCGA-04-1336-01A-01R-0436-07	OV.mRNA
TCGA-04-1337-01A-01R-0436-07	OV.mRNA
TCGA-04-1338-01A-01R-0436-07	OV.mRNA
TCGA-04-1341-01A-01R-0436-07	OV.mRNA
TCGA-04-1342-01A-01R-0436-07	OV.mRNA
TCGA-04-1343-01A-01R-0436-07	OV.mRNA
TCGA-04-1346-01A-01R-0436-07	OV.mRNA
TCGA-04-1347-01A-01R-0436-07	OV.mRNA
TCGA-04-1348-01A-01R-0456-07	OV.mRNA
TCGA-04-1349-01A-01R-0456-07	OV.mRNA
TCGA-04-1350-01A-01R-0456-07	OV.mRNA
TCGA-04-1351-01A-01R-0456-07	OV.mRNA
TCGA-04-1353-01A-01R-1050-07	OV.mRNA
TCGA-04-1356-01A-01R-0456-07	OV.mRNA
TCGA-04-1357-01A-01R-0456-07	OV.mRNA
TCGA-04-1360-01A-01R-0456-07	OV.mRNA
TCGA-04-1361-01A-01R-0456-07	OV.mRNA
TCGA-04-1362-01A-01R-0456-07	OV.mRNA
TCGA-04-1364-01A-01R-0456-07	OV.mRNA
TCGA-04-1365-01A-01R-0456-07	OV.mRNA
TCGA-04-1367-01A-01R-0456-07	OV.mRNA
TCGA-04-1369-01A-02R-1050-07	OV.mRNA
TCGA-04-1371-01A-01R-0456-07	OV.mRNA
TCGA-04-1514-01A-01R-0504-07	OV.mRNA
TCGA-04-1516-01A-01R-1050-07	OV.mRNA
TCGA-04-1517-01A-01R-0540-07	OV.mRNA
TCGA-04-1519-01A-01R-0540-07	OV.mRNA
TCGA-04-1525-01A-01R-0540-07	OV.mRNA
TCGA-04-1530-01A-02R-0504-07	OV.mRNA
TCGA-04-1536-01A-01R-0540-07	OV.mRNA
TCGA-04-1542-01A-01R-0504-07	OV.mRNA
TCGA-04-1638-01A-01R-0584-07	OV.mRNA
TCGA-04-1644-01B-01R-1050-07	OV.mRNA
TCGA-04-1646-01A-01R-0584-07	OV.mRNA
TCGA-04-1648-01A-01R-0584-07	OV.mRNA
TCGA-04-1649-01A-01R-0584-07	OV.mRNA
TCGA-04-1651-01A-01R-0584-07	OV.mRNA
TCGA-04-1652-01A-01R-0584-07	OV.mRNA
TCGA-04-1654-01A-02R-0655-07	OV.mRNA
TCGA-04-1655-01A-01R-0566-07	OV.mRNA
TCGA-09-1659-01B-01R-0540-07	OV.mRNA
TCGA-09-1661-01B-01R-0540-07	OV.mRNA
TCGA-09-1662-01A-01R-0540-07	OV.mRNA
TCGA-09-1664-01A-01R-0584-07	OV.mRNA
TCGA-09-1665-01B-01R-0540-07	OV.mRNA
TCGA-09-1666-01A-01R-0540-07	OV.mRNA
TCGA-09-1667-01C-01R-0540-07	OV.mRNA
TCGA-09-1668-01B-01R-0540-07	OV.mRNA
TCGA-09-1669-01A-01R-0540-07	OV.mRNA
TCGA-09-1670-01A-01R-0566-07	OV.mRNA
TCGA-09-1672-01A-01R-0566-07	OV.mRNA
TCGA-09-1673-01A-01R-0566-07	OV.mRNA
TCGA-09-1674-01A-01R-0566-07	OV.mRNA
TCGA-09-1675-01B-01R-0566-07	OV.mRNA
TCGA-09-2043-01A-01R-0711-07	OV.mRNA
TCGA-09-2044-01B-01R-0711-07	OV.mRNA
TCGA-09-2045-01A-01R-0711-07	OV.mRNA
TCGA-09-2048-01A-01R-0711-07	OV.mRNA
TCGA-09-2049-01D-01R-0711-07	OV.mRNA
TCGA-09-2050-01A-01R-0711-07	OV.mRNA
TCGA-09-2051-01A-01R-0711-07	OV.mRNA
TCGA-09-2053-01C-01R-0670-07	OV.mRNA
TCGA-09-2054-01A-01R-0670-07	OV.mRNA
TCGA-09-2055-01B-01R-0711-07	OV.mRNA
TCGA-09-2056-01B-01R-0670-07	OV.mRNA
TCGA-10-0925-01B-01R-0655-07	OV.mRNA
TCGA-10-0926-01A-01R-0406-07	OV.mRNA
TCGA-10-0927-01A-02R-0406-07	OV.mRNA
TCGA-10-0928-01A-02R-0406-07	OV.mRNA
TCGA-10-0930-01A-02R-0406-07	OV.mRNA
TCGA-10-0931-01A-01R-0406-07	OV.mRNA
TCGA-10-0933-01A-01R-0406-07	OV.mRNA
TCGA-10-0934-01A-02R-0406-07	OV.mRNA
TCGA-10-0935-01A-02R-0406-07	OV.mRNA
TCGA-10-0936-01A-01R-0406-07	OV.mRNA
TCGA-10-0937-01A-02R-0406-07	OV.mRNA
TCGA-10-0938-01A-02R-0406-07	OV.mRNA
TCGA-13-0720-01A-01R-0363-07	OV.mRNA
TCGA-13-0751-01A-01R-0363-07	OV.mRNA
TCGA-13-0755-01A-01R-0363-07	OV.mRNA
TCGA-13-0765-01A-01R-0363-07	OV.mRNA
TCGA-13-0766-01A-02R-0363-07	OV.mRNA
TCGA-13-0791-02A-01R-0810-07	OV.mRNA
TCGA-13-0797-01A-01R-0363-07	OV.mRNA
TCGA-13-0799-01A-01R-0363-07	OV.mRNA
TCGA-13-0807-01B-01R-0406-07	OV.mRNA
TCGA-13-0883-01A-02R-0406-07	OV.mRNA
TCGA-13-0884-01B-01R-0456-07	OV.mRNA
TCGA-13-0885-01A-02R-0406-07	OV.mRNA
TCGA-13-0886-01A-01R-0406-07	OV.mRNA
TCGA-13-0887-01A-01R-0406-07	OV.mRNA
TCGA-13-0888-01A-01R-0406-07	OV.mRNA
TCGA-13-0889-01A-01R-0406-07	OV.mRNA
TCGA-13-0890-01A-01R-0406-07	OV.mRNA
TCGA-13-0891-01A-01R-0406-07	OV.mRNA
TCGA-13-0893-01B-01R-0456-07	OV.mRNA
TCGA-13-0894-01B-01R-0456-07	OV.mRNA
TCGA-13-0897-01A-01R-0406-07	OV.mRNA
TCGA-13-0899-01A-01R-0406-07	OV.mRNA
TCGA-13-0900-01B-01R-0456-07	OV.mRNA
TCGA-13-0901-01B-01R-0456-07	OV.mRNA
TCGA-13-0903-01A-01R-0406-07	OV.mRNA
TCGA-13-0904-01A-02R-0406-07	OV.mRNA
TCGA-13-0905-01B-01R-0456-07	OV.mRNA
TCGA-13-0906-01A-01R-0406-07	OV.mRNA
TCGA-13-0908-01B-01R-0456-07	OV.mRNA
TCGA-13-0910-01A-01R-0406-07	OV.mRNA
TCGA-13-0911-01A-01R-0406-07	OV.mRNA
TCGA-13-0912-01A-01R-0406-07	OV.mRNA
TCGA-13-0913-01A-01R-0406-07	OV.mRNA
TCGA-13-0913-02A-01R-0810-07	OV.mRNA
TCGA-13-0916-01A-01R-0406-07	OV.mRNA
TCGA-13-0919-01A-01R-0406-07	OV.mRNA
TCGA-13-0920-01A-01R-0406-07	OV.mRNA
TCGA-13-0921-01A-01R-0406-07	OV.mRNA
TCGA-13-0923-01A-01R-0406-07	OV.mRNA
TCGA-13-0924-01A-01R-0406-07	OV.mRNA
TCGA-13-1403-01A-01R-0456-07	OV.mRNA
TCGA-13-1404-01A-01R-0456-07	OV.mRNA
TCGA-13-1405-01A-01R-0456-07	OV.mRNA
TCGA-13-1407-01A-01R-0456-07	OV.mRNA
TCGA-13-1408-01A-01R-0456-07	OV.mRNA
TCGA-13-1409-01A-01R-0456-07	OV.mRNA
TCGA-13-1410-01A-01R-0456-07	OV.mRNA
TCGA-13-1411-01A-01R-0456-07	OV.mRNA
TCGA-13-1412-01A-01R-0456-07	OV.mRNA
TCGA-13-1477-01A-01R-0479-07	OV.mRNA
TCGA-13-1481-01A-01R-0479-07	OV.mRNA
TCGA-13-1482-01A-01R-0479-07	OV.mRNA
TCGA-13-1483-01A-01R-0479-07	OV.mRNA
TCGA-13-1484-01A-01R-0479-07	OV.mRNA
TCGA-13-1485-01A-02R-0479-07	OV.mRNA
TCGA-13-1487-01A-01R-0479-07	OV.mRNA
TCGA-13-1488-01A-01R-0479-07	OV.mRNA
TCGA-13-1489-01A-01R-0479-07	OV.mRNA
TCGA-13-1489-02A-01R-0810-07	OV.mRNA
TCGA-13-1491-01A-01R-0479-07	OV.mRNA
TCGA-13-1492-01A-01R-0479-07	OV.mRNA
TCGA-13-1494-01A-01R-0479-07	OV.mRNA
TCGA-13-1495-01A-01R-0479-07	OV.mRNA
TCGA-13-1496-01A-01R-0479-07	OV.mRNA
TCGA-13-1497-01A-01R-0479-07	OV.mRNA
TCGA-13-1498-01A-01R-0479-07	OV.mRNA
TCGA-13-1499-01A-01R-0479-07	OV.mRNA
TCGA-13-1500-01A-01R-0479-07	OV.mRNA
TCGA-13-1501-01A-01R-0479-07	OV.mRNA
TCGA-13-1504-01A-01R-0479-07	OV.mRNA
TCGA-13-1505-01A-01R-0479-07	OV.mRNA
TCGA-13-1506-01A-01R-0479-07	OV.mRNA
TCGA-13-1507-01A-01R-0479-07	OV.mRNA
TCGA-13-1509-01A-01R-0479-07	OV.mRNA
TCGA-13-1510-01A-02R-0479-07	OV.mRNA
TCGA-13-1511-01A-01R-0479-07	OV.mRNA
TCGA-13-1512-01A-01R-0479-07	OV.mRNA
TCGA-13-1817-01A-01R-0810-07	OV.mRNA
TCGA-13-1817-02A-01R-0810-07	OV.mRNA
TCGA-13-1819-01A-01R-0810-07	OV.mRNA
TCGA-13-1819-02A-01R-0810-07	OV.mRNA
TCGA-13-2057-01A-02R-1050-07	OV.mRNA
TCGA-13-2059-01A-01R-1050-07	OV.mRNA
TCGA-13-2060-01A-01R-0711-07	OV.mRNA
TCGA-13-2061-01A-01R-1050-07	OV.mRNA
TCGA-13-2065-01A-01R-1050-07	OV.mRNA
TCGA-13-2066-01A-01R-1050-07	OV.mRNA
TCGA-13-2071-01A-02R-1050-07	OV.mRNA
TCGA-20-0987-01A-02R-0436-07	OV.mRNA
TCGA-20-0990-01A-01R-0436-07	OV.mRNA
TCGA-20-0991-01A-01R-0436-07	OV.mRNA
TCGA-20-0996-01A-02R-0436-07	OV.mRNA
TCGA-20-1682-01A-01R-0566-07	OV.mRNA
TCGA-20-1683-01A-01R-0566-07	OV.mRNA
TCGA-20-1684-01A-01R-0566-07	OV.mRNA
TCGA-20-1685-01A-01R-0566-07	OV.mRNA
TCGA-20-1686-01A-01R-0566-07	OV.mRNA
TCGA-20-1687-01A-01R-0566-07	OV.mRNA
TCGA-23-1021-01B-01R-0436-07	OV.mRNA
TCGA-23-1022-01A-01R-0436-07	OV.mRNA
TCGA-23-1023-01R-01R-0810-07	OV.mRNA
TCGA-23-1024-01A-02R-0436-07	OV.mRNA
TCGA-23-1026-01B-01R-0436-07	OV.mRNA
TCGA-23-1027-01A-02R-0436-07	OV.mRNA
TCGA-23-1028-01A-01R-0436-07	OV.mRNA
TCGA-23-1029-01B-01R-0584-07	OV.mRNA
TCGA-23-1030-01A-02R-0436-07	OV.mRNA
TCGA-23-1031-01A-01R-0436-07	OV.mRNA
TCGA-23-1032-01A-02R-0436-07	OV.mRNA
TCGA-23-1107-01A-01R-0436-07	OV.mRNA
TCGA-23-1109-01A-01R-0436-07	OV.mRNA
TCGA-23-1110-01A-01R-0436-07	OV.mRNA
TCGA-23-1111-01A-01R-0584-07	OV.mRNA
TCGA-23-1113-01A-01R-0436-07	OV.mRNA
TCGA-23-1114-01B-01R-0566-07	OV.mRNA
TCGA-23-1116-01A-01R-0436-07	OV.mRNA
TCGA-23-1117-01A-02R-0436-07	OV.mRNA
TCGA-23-1118-01A-01R-0436-07	OV.mRNA
TCGA-23-1119-01A-02R-0436-07	OV.mRNA
TCGA-23-1120-01A-02R-0436-07	OV.mRNA
TCGA-23-1121-01A-01R-0436-07	OV.mRNA
TCGA-23-1122-01A-01R-0436-07	OV.mRNA
TCGA-23-1123-01A-01R-0436-07	OV.mRNA
TCGA-23-1124-01A-01R-0436-07	OV.mRNA
TCGA-23-1809-01A-01R-0566-07	OV.mRNA
TCGA-23-2072-01A-01R-0670-07	OV.mRNA
TCGA-23-2077-01A-01R-0670-07	OV.mRNA
TCGA-23-2078-01A-01R-0670-07	OV.mRNA
TCGA-23-2079-01A-01R-0670-07	OV.mRNA
TCGA-23-2081-01A-01R-0670-07	OV.mRNA
TCGA-23-2084-01A-02R-0670-07	OV.mRNA
TCGA-23-2641-01A-01R-1050-07	OV.mRNA
TCGA-23-2643-01A-01R-1050-07	OV.mRNA
TCGA-23-2645-01A-01R-1050-07	OV.mRNA
TCGA-23-2647-01A-01R-1050-07	OV.mRNA
TCGA-23-2649-01A-01R-1050-07	OV.mRNA
TCGA-24-0966-01A-01R-0406-07	OV.mRNA
TCGA-24-0968-01A-01R-0436-07	OV.mRNA
TCGA-24-0970-01B-01R-0436-07	OV.mRNA
TCGA-24-0975-01A-02R-0436-07	OV.mRNA
TCGA-24-0979-01A-01R-0436-07	OV.mRNA
TCGA-24-0980-01A-01R-0406-07	OV.mRNA
TCGA-24-0982-01A-01R-0436-07	OV.mRNA
TCGA-24-1103-01A-01R-0436-07	OV.mRNA
TCGA-24-1104-01A-01R-0436-07	OV.mRNA
TCGA-24-1105-01A-01R-0436-07	OV.mRNA
TCGA-24-1413-01A-01R-0456-07	OV.mRNA
TCGA-24-1416-01A-01R-0479-07	OV.mRNA
TCGA-24-1417-01A-01R-0479-07	OV.mRNA
TCGA-24-1418-01A-01R-0479-07	OV.mRNA
TCGA-24-1419-01A-01R-0479-07	OV.mRNA
TCGA-24-1422-01A-01R-0479-07	OV.mRNA
TCGA-24-1423-01A-01R-0479-07	OV.mRNA
TCGA-24-1424-01A-01R-0479-07	OV.mRNA
TCGA-24-1425-01A-02R-0504-07	OV.mRNA
TCGA-24-1426-01A-01R-0479-07	OV.mRNA
TCGA-24-1427-01A-01R-0479-07	OV.mRNA
TCGA-24-1428-01A-01R-0479-07	OV.mRNA
TCGA-24-1430-01A-01R-0479-07	OV.mRNA
TCGA-24-1431-01A-01R-0479-07	OV.mRNA
TCGA-24-1434-01A-01R-0479-07	OV.mRNA
TCGA-24-1435-01A-01R-0479-07	OV.mRNA
TCGA-24-1436-01A-01R-0479-07	OV.mRNA
TCGA-24-1463-01A-01R-0479-07	OV.mRNA
TCGA-24-1464-01A-01R-0479-07	OV.mRNA
TCGA-24-1466-01A-01R-0479-07	OV.mRNA
TCGA-24-1467-01A-01R-0479-07	OV.mRNA
TCGA-24-1469-01A-01R-0504-07	OV.mRNA
TCGA-24-1470-01A-01R-0504-07	OV.mRNA
TCGA-24-1471-01A-01R-0504-07	OV.mRNA
TCGA-24-1474-01A-01R-0504-07	OV.mRNA
TCGA-24-1544-01A-01R-0540-07	OV.mRNA
TCGA-24-1545-01A-01R-0540-07	OV.mRNA
TCGA-24-1546-01A-01R-0540-07	OV.mRNA
TCGA-24-1548-01A-01R-0540-07	OV.mRNA
TCGA-24-1549-01A-01R-0504-07	OV.mRNA
TCGA-24-1550-01A-01R-0504-07	OV.mRNA
TCGA-24-1551-01A-01R-0504-07	OV.mRNA
TCGA-24-1552-01A-01R-0504-07	OV.mRNA
TCGA-24-1553-01A-01R-0504-07	OV.mRNA
TCGA-24-1555-01A-01R-0504-07	OV.mRNA
TCGA-24-1556-01A-01R-0540-07	OV.mRNA
TCGA-24-1557-01A-01R-0540-07	OV.mRNA
TCGA-24-1558-01A-01R-0540-07	OV.mRNA
TCGA-24-1560-01A-01R-0540-07	OV.mRNA
TCGA-24-1562-01A-01R-0504-07	OV.mRNA
TCGA-24-1563-01A-01R-0504-07	OV.mRNA
TCGA-24-1564-01A-01R-0504-07	OV.mRNA
TCGA-24-1565-01A-01R-0504-07	OV.mRNA
TCGA-24-1567-01A-01R-0540-07	OV.mRNA
TCGA-24-1603-01A-01R-0504-07	OV.mRNA
TCGA-24-1604-01A-01R-0504-07	OV.mRNA
TCGA-24-1614-01A-01R-0504-07	OV.mRNA
TCGA-24-1616-01A-01R-0504-07	OV.mRNA
TCGA-24-1842-01A-01R-0584-07	OV.mRNA
TCGA-24-1843-01A-01R-0584-07	OV.mRNA
TCGA-24-1844-01A-01R-0584-07	OV.mRNA
TCGA-24-1845-01A-01R-0584-07	OV.mRNA
TCGA-24-1846-01A-01R-0584-07	OV.mRNA
TCGA-24-1847-01A-01R-0566-07	OV.mRNA
TCGA-24-1849-01A-01R-0584-07	OV.mRNA
TCGA-24-1850-01A-01R-0584-07	OV.mRNA
TCGA-24-1852-01A-01R-0810-07	OV.mRNA
TCGA-24-1852-02A-01R-0810-07	OV.mRNA
TCGA-24-1920-01A-01R-0655-07	OV.mRNA
TCGA-24-1923-01A-01R-0655-07	OV.mRNA
TCGA-24-1924-01A-01R-0655-07	OV.mRNA
TCGA-24-1927-01A-01R-0655-07	OV.mRNA
TCGA-24-1928-01A-01R-0655-07	OV.mRNA
TCGA-24-1930-01A-01R-0655-07	OV.mRNA
TCGA-24-2019-01A-02R-0670-07	OV.mRNA
TCGA-24-2020-01A-01R-0655-07	OV.mRNA
TCGA-24-2023-01A-01R-0655-07	OV.mRNA
TCGA-24-2024-01A-02R-0670-07	OV.mRNA
TCGA-24-2026-01A-01R-0655-07	OV.mRNA
TCGA-24-2027-01A-01R-0655-07	OV.mRNA
TCGA-24-2029-01A-01R-0655-07	OV.mRNA
TCGA-24-2030-01A-01R-0670-07	OV.mRNA
TCGA-24-2033-01A-01R-0670-07	OV.mRNA
TCGA-24-2035-01A-01R-0670-07	OV.mRNA
TCGA-24-2036-01A-01R-0670-07	OV.mRNA
TCGA-24-2038-01A-01R-0670-07	OV.mRNA
TCGA-24-2254-01A-01R-0670-07	OV.mRNA
TCGA-24-2260-01A-01R-0670-07	OV.mRNA
TCGA-24-2261-01A-01R-0670-07	OV.mRNA
TCGA-24-2262-01A-01R-0711-07	OV.mRNA
TCGA-24-2267-01A-01R-0711-07	OV.mRNA
TCGA-24-2271-01A-01R-0711-07	OV.mRNA
TCGA-24-2280-01A-01R-0711-07	OV.mRNA
TCGA-24-2281-01A-01R-0711-07	OV.mRNA
TCGA-24-2288-01A-01R-0711-07	OV.mRNA
TCGA-24-2289-01A-01R-0711-07	OV.mRNA
TCGA-24-2290-01A-01R-0711-07	OV.mRNA
TCGA-24-2293-01A-01R-0711-07	OV.mRNA
TCGA-24-2295-01A-01R-0711-07	OV.mRNA
TCGA-24-2297-01A-01R-0711-07	OV.mRNA
TCGA-24-2298-01A-01R-0711-07	OV.mRNA
TCGA-25-1312-01A-01R-0456-07	OV.mRNA
TCGA-25-1313-01A-01R-0456-07	OV.mRNA
TCGA-25-1314-01A-01R-0456-07	OV.mRNA
TCGA-25-1315-01A-01R-0456-07	OV.mRNA
TCGA-25-1316-01A-01R-0456-07	OV.mRNA
TCGA-25-1317-01A-01R-0456-07	OV.mRNA
TCGA-25-1318-01A-01R-0456-07	OV.mRNA
TCGA-25-1319-01A-01R-0456-07	OV.mRNA
TCGA-25-1320-01A-01R-0456-07	OV.mRNA
TCGA-25-1321-01A-01R-0456-07	OV.mRNA
TCGA-25-1322-01A-01R-0456-07	OV.mRNA
TCGA-25-1323-01A-01R-0456-07	OV.mRNA
TCGA-25-1324-01A-01R-0456-07	OV.mRNA
TCGA-25-1325-01A-01R-0456-07	OV.mRNA
TCGA-25-1326-01A-01R-0456-07	OV.mRNA
TCGA-25-1328-01A-01R-0456-07	OV.mRNA
TCGA-25-1329-01A-01R-0456-07	OV.mRNA
TCGA-25-1623-01A-01R-0540-07	OV.mRNA
TCGA-25-1625-01A-01R-0540-07	OV.mRNA
TCGA-25-1626-01A-01R-0540-07	OV.mRNA
TCGA-25-1627-01A-01R-0540-07	OV.mRNA
TCGA-25-1628-01A-01R-0540-07	OV.mRNA
TCGA-25-1630-01A-01R-0540-07	OV.mRNA
TCGA-25-1631-01A-01R-0540-07	OV.mRNA
TCGA-25-1632-01A-01R-0540-07	OV.mRNA
TCGA-25-1633-01A-01R-0540-07	OV.mRNA
TCGA-25-1634-01A-01R-0540-07	OV.mRNA
TCGA-25-1635-01A-01R-0540-07	OV.mRNA
TCGA-25-1870-01A-01R-0655-07	OV.mRNA
TCGA-25-1871-01A-01R-0655-07	OV.mRNA
TCGA-25-1877-01A-01R-0655-07	OV.mRNA
TCGA-25-1878-01A-01R-0655-07	OV.mRNA
TCGA-25-2042-01A-01R-0711-07	OV.mRNA
TCGA-25-2390-01A-01R-0711-07	OV.mRNA
TCGA-25-2391-01A-01R-0711-07	OV.mRNA
TCGA-25-2392-01A-01R-0711-07	OV.mRNA
TCGA-25-2393-01A-01R-0711-07	OV.mRNA
TCGA-25-2396-01A-01R-0711-07	OV.mRNA
TCGA-25-2397-01A-01R-0711-07	OV.mRNA
TCGA-25-2398-01A-01R-0711-07	OV.mRNA
TCGA-25-2399-01A-01R-0711-07	OV.mRNA
TCGA-25-2400-01A-01R-0711-07	OV.mRNA
TCGA-25-2401-01A-01R-0711-07	OV.mRNA
TCGA-25-2404-01A-01R-0711-07	OV.mRNA
TCGA-25-2408-01A-01R-0711-07	OV.mRNA
TCGA-25-2409-01A-01R-0711-07	OV.mRNA
TCGA-29-1688-01A-01R-0566-07	OV.mRNA
TCGA-29-1690-01A-01R-0566-07	OV.mRNA
TCGA-29-1691-01A-01R-0566-07	OV.mRNA
TCGA-29-1692-01B-01R-0810-07	OV.mRNA
TCGA-29-1692-02A-01R-0810-07	OV.mRNA
TCGA-29-1693-01A-01R-0566-07	OV.mRNA
TCGA-29-1694-01A-01R-0566-07	OV.mRNA
TCGA-29-1695-01A-01R-0566-07	OV.mRNA
TCGA-29-1696-01A-01R-0566-07	OV.mRNA
TCGA-29-1697-01A-01R-0566-07	OV.mRNA
TCGA-29-1698-01A-01R-0566-07	OV.mRNA
TCGA-29-1699-01A-01R-0566-07	OV.mRNA
TCGA-29-1701-01A-01R-0566-07	OV.mRNA
TCGA-29-1702-01A-01R-0566-07	OV.mRNA
TCGA-29-1703-01A-01R-0566-07	OV.mRNA
TCGA-29-1704-01B-01R-0810-07	OV.mRNA
TCGA-29-1705-01A-01R-0566-07	OV.mRNA
TCGA-29-1705-02A-01R-0810-07	OV.mRNA
TCGA-29-1707-01A-01R-0566-07	OV.mRNA
TCGA-29-1707-02A-01R-0810-07	OV.mRNA
TCGA-29-1710-01A-02R-0566-07	OV.mRNA
TCGA-29-1710-02A-01R-0810-07	OV.mRNA
TCGA-29-1711-01A-01R-0566-07	OV.mRNA
TCGA-29-1761-01A-01R-0566-07	OV.mRNA
TCGA-29-1762-01A-01R-0566-07	OV.mRNA
TCGA-29-1763-01A-02R-0566-07	OV.mRNA
TCGA-29-1764-01A-01R-0566-07	OV.mRNA
TCGA-29-1766-01A-01R-0566-07	OV.mRNA
TCGA-29-1768-01A-01R-0566-07	OV.mRNA
TCGA-29-1769-01A-01R-0584-07	OV.mRNA
TCGA-29-1770-01A-01R-0566-07	OV.mRNA
TCGA-29-1770-02A-01R-0810-07	OV.mRNA
TCGA-29-1771-01A-01R-0566-07	OV.mRNA
TCGA-29-1774-01A-01R-0584-07	OV.mRNA
TCGA-29-1775-01A-01R-0584-07	OV.mRNA
TCGA-29-1776-01A-01R-0584-07	OV.mRNA
TCGA-29-1777-01A-01R-0584-07	OV.mRNA
TCGA-29-1778-01A-01R-0584-07	OV.mRNA
TCGA-29-1781-01A-01R-0566-07	OV.mRNA
TCGA-29-1783-01A-01R-0566-07	OV.mRNA
TCGA-29-1784-01A-02R-0566-07	OV.mRNA
TCGA-29-1785-01A-01R-0566-07	OV.mRNA
TCGA-29-2414-01A-02R-0711-07	OV.mRNA
TCGA-29-2414-02A-01R-0810-07	OV.mRNA
TCGA-29-2425-01A-01R-0711-07	OV.mRNA
TCGA-29-2427-01A-01R-0711-07	OV.mRNA
TCGA-29-2428-01A-01R-0711-07	OV.mRNA
TCGA-29-2429-01A-01R-1050-07	OV.mRNA
TCGA-29-2431-01A-01R-1050-07	OV.mRNA
TCGA-29-2432-01A-01R-1050-07	OV.mRNA
TCGA-29-2434-01A-01R-1050-07	OV.mRNA
TCGA-29-2436-01A-01R-1050-07	OV.mRNA
TCGA-30-1714-01A-02R-0566-07	OV.mRNA
TCGA-30-1718-01A-01R-0566-07	OV.mRNA
TCGA-30-1853-01A-02R-0655-07	OV.mRNA
TCGA-30-1855-01A-01R-0584-07	OV.mRNA
TCGA-30-1856-01A-01R-0584-07	OV.mRNA
TCGA-30-1857-01A-02R-0584-07	OV.mRNA
TCGA-30-1859-01A-01R-0655-07	OV.mRNA
TCGA-30-1860-01A-01R-0655-07	OV.mRNA
TCGA-30-1861-01A-01R-0655-07	OV.mRNA
TCGA-30-1862-01A-02R-0655-07	OV.mRNA
TCGA-30-1866-01A-02R-0655-07	OV.mRNA
TCGA-30-1867-01A-01R-0655-07	OV.mRNA
TCGA-30-1880-01A-01R-0655-07	OV.mRNA
TCGA-30-1887-01A-01R-0655-07	OV.mRNA
TCGA-30-1891-01A-01R-0655-07	OV.mRNA
TCGA-30-1892-01A-01R-0655-07	OV.mRNA
TCGA-31-1944-01A-01R-0655-07	OV.mRNA
TCGA-31-1946-01A-01R-0655-07	OV.mRNA
TCGA-31-1950-01A-01R-0655-07	OV.mRNA
TCGA-31-1951-01A-01R-0655-07	OV.mRNA
TCGA-31-1953-01A-01R-0655-07	OV.mRNA
TCGA-31-1955-01A-01R-0655-07	OV.mRNA
TCGA-31-1956-01A-01R-0655-07	OV.mRNA
TCGA-31-1959-01A-01R-0655-07	OV.mRNA
TCGA-36-1568-01A-01R-0540-07	OV.mRNA
TCGA-36-1569-01A-01R-0540-07	OV.mRNA
TCGA-36-1570-01A-01R-0540-07	OV.mRNA
TCGA-36-1571-01A-01R-0540-07	OV.mRNA
TCGA-36-1574-01A-01R-0540-07	OV.mRNA
TCGA-36-1575-01A-01R-0540-07	OV.mRNA
TCGA-36-1576-01A-01R-0540-07	OV.mRNA
TCGA-36-1577-01A-01R-0540-07	OV.mRNA
TCGA-36-1578-01A-01R-0540-07	OV.mRNA
TCGA-36-1580-01A-01R-0540-07	OV.mRNA
TCGA-36-1581-01A-01R-0540-07	OV.mRNA
TCGA-36-2529-01A-01R-1050-07	OV.mRNA
TCGA-36-2530-01A-01R-1050-07	OV.mRNA
TCGA-36-2532-01A-01R-1050-07	OV.mRNA
TCGA-36-2533-01A-01R-1050-07	OV.mRNA
TCGA-36-2534-01A-01R-1050-07	OV.mRNA
TCGA-36-2537-01A-01R-1050-07	OV.mRNA
TCGA-36-2538-01A-01R-1050-07	OV.mRNA
TCGA-36-2539-01A-01R-1050-07	OV.mRNA
TCGA-36-2540-01A-01R-1050-07	OV.mRNA
TCGA-36-2542-01A-01R-1050-07	OV.mRNA
TCGA-36-2543-01A-01R-1050-07	OV.mRNA
TCGA-36-2544-01A-01R-1050-07	OV.mRNA
TCGA-36-2545-01A-01R-1050-07	OV.mRNA
TCGA-36-2547-01A-01R-1050-07	OV.mRNA
TCGA-36-2548-01A-01R-1050-07	OV.mRNA
TCGA-36-2549-01A-01R-1050-07	OV.mRNA
TCGA-36-2551-01A-01R-1050-07	OV.mRNA
TCGA-36-2552-01A-01R-1050-07	OV.mRNA
TCGA-42-2582-01A-01R-1231-07	OV.mRNA
TCGA-42-2587-01A-01R-1050-07	OV.mRNA
TCGA-42-2588-01A-01R-1050-07	OV.mRNA
TCGA-42-2589-01A-01R-1050-07	OV.mRNA
TCGA-42-2590-01A-01R-1050-07	OV.mRNA
TCGA-42-2591-01A-01R-1050-07	OV.mRNA
TCGA-42-2593-01A-01R-1050-07	OV.mRNA
TCGA-57-1582-01A-01R-0540-07	OV.mRNA
TCGA-57-1583-01A-01R-0540-07	OV.mRNA
TCGA-57-1584-01A-01R-0540-07	OV.mRNA
TCGA-57-1585-01A-01R-0540-07	OV.mRNA
TCGA-57-1586-01A-02R-0566-07	OV.mRNA
TCGA-57-1992-01A-01R-0655-07	OV.mRNA
TCGA-57-1993-01A-01R-0655-07	OV.mRNA
TCGA-57-1994-01A-01R-0655-07	OV.mRNA
TCGA-59-2348-01A-01R-0711-07	OV.mRNA
TCGA-59-2349-01A-01R-0711-07	OV.mRNA
TCGA-59-2350-01A-01R-0711-07	OV.mRNA
TCGA-59-2351-01A-01R-0711-07	OV.mRNA
TCGA-59-2352-01A-01R-0711-07	OV.mRNA
TCGA-59-2354-01A-01R-0711-07	OV.mRNA
TCGA-59-2355-01A-01R-0711-07	OV.mRNA
TCGA-59-2363-01A-01R-0711-07	OV.mRNA
TCGA-59-2372-01A-01R-1050-07	OV.mRNA
TCGA-61-1721-01A-01R-0655-07	OV.mRNA
TCGA-61-1722-01A-01R-0584-07	OV.mRNA
TCGA-61-1724-01A-01R-0655-07	OV.mRNA
TCGA-61-1725-01A-01R-0584-07	OV.mRNA
TCGA-61-1727-01A-01R-0584-07	OV.mRNA
TCGA-61-1728-01A-01R-0655-07	OV.mRNA
TCGA-61-1730-01A-01R-0584-07	OV.mRNA
TCGA-61-1733-01A-01R-0584-07	OV.mRNA
TCGA-61-1734-01B-01R-0670-07	OV.mRNA
TCGA-61-1736-01B-01R-0670-07	OV.mRNA
TCGA-61-1737-01A-01R-0584-07	OV.mRNA
TCGA-61-1738-01A-01R-0584-07	OV.mRNA
TCGA-61-1740-01A-01R-0584-07	OV.mRNA
TCGA-61-1741-01A-02R-0584-07	OV.mRNA
TCGA-61-1743-01A-01R-0655-07	OV.mRNA
TCGA-61-1895-01A-01R-0584-07	OV.mRNA
TCGA-61-1899-01A-01R-0584-07	OV.mRNA
TCGA-61-1900-01A-01R-0584-07	OV.mRNA
TCGA-61-1901-01A-01R-0584-07	OV.mRNA
TCGA-61-1903-01A-01R-0584-07	OV.mRNA
TCGA-61-1904-01A-01R-0584-07	OV.mRNA
TCGA-61-1906-01A-01R-0584-07	OV.mRNA
TCGA-61-1907-01A-01R-0584-07	OV.mRNA
TCGA-61-1910-01A-01R-0584-07	OV.mRNA
TCGA-61-1911-01A-01R-0584-07	OV.mRNA
TCGA-61-1913-01A-01R-0584-07	OV.mRNA
TCGA-61-1914-01A-01R-0584-07	OV.mRNA
TCGA-61-1915-01A-01R-0584-07	OV.mRNA
TCGA-61-1916-01A-01R-0810-07	OV.mRNA
TCGA-61-1916-02A-01R-0810-07	OV.mRNA
TCGA-61-1917-01A-01R-0655-07	OV.mRNA
TCGA-61-1918-01A-01R-0655-07	OV.mRNA
TCGA-61-1919-01A-01R-0655-07	OV.mRNA
TCGA-61-1995-01A-01R-0670-07	OV.mRNA
TCGA-61-1998-01A-01R-0670-07	OV.mRNA
TCGA-61-2000-01A-01R-0670-07	OV.mRNA
TCGA-61-2002-01A-01R-0670-07	OV.mRNA
TCGA-61-2003-01A-01R-0670-07	OV.mRNA
TCGA-61-2008-01A-02R-0670-07	OV.mRNA
TCGA-61-2008-02A-01R-0810-07	OV.mRNA
TCGA-61-2009-01A-01R-0670-07	OV.mRNA
TCGA-61-2012-01A-01R-0670-07	OV.mRNA
TCGA-61-2016-01A-01R-0670-07	OV.mRNA
TCGA-61-2017-01A-01R-0670-07	OV.mRNA
TCGA-61-2018-01A-01R-0670-07	OV.mRNA
TCGA-61-2087-01A-01R-0670-07	OV.mRNA
TCGA-61-2088-01A-01R-0670-07	OV.mRNA
TCGA-61-2092-01A-01R-0670-07	OV.mRNA
TCGA-61-2094-01A-01R-0670-07	OV.mRNA
TCGA-61-2095-01A-01R-0670-07	OV.mRNA
TCGA-61-2095-02A-01R-0810-07	OV.mRNA
TCGA-61-2096-01A-01R-0670-07	OV.mRNA
TCGA-61-2097-01A-02R-0670-07	OV.mRNA
TCGA-61-2098-01A-01R-0670-07	OV.mRNA
TCGA-61-2101-01A-01R-0670-07	OV.mRNA
TCGA-61-2102-01A-01R-0670-07	OV.mRNA
TCGA-61-2104-01A-01R-0670-07	OV.mRNA
TCGA-61-2109-01A-01R-0670-07	OV.mRNA
TCGA-61-2110-01A-01R-0670-07	OV.mRNA
TCGA-61-2111-01A-01R-0670-07	OV.mRNA
TCGA-61-2113-01A-01R-0670-07	OV.mRNA
TCGA-61-2610-02A-01R-1141-07	OV.mRNA
TCGA-61-2611-02A-01R-1141-07	OV.mRNA
TCGA-61-2612-01A-01R-1141-07	OV.mRNA
TCGA-61-2613-01A-01R-1141-07	OV.mRNA
TCGA-61-2614-01A-01R-1141-07	OV.mRNA
TCGA-18-3406-01A-01R-0980-07	LUSC.mRNA
TCGA-18-3407-01A-01R-0980-07	LUSC.mRNA
TCGA-18-3408-01A-01R-0980-07	LUSC.mRNA
TCGA-18-3409-01A-01R-0980-07	LUSC.mRNA
TCGA-18-3410-01A-01R-0980-07	LUSC.mRNA
TCGA-18-3411-01A-01R-0980-07	LUSC.mRNA
TCGA-18-3412-01A-01R-0980-07	LUSC.mRNA
TCGA-18-3414-01A-01R-0980-07	LUSC.mRNA
TCGA-18-3415-01A-01R-0980-07	LUSC.mRNA
TCGA-18-3416-01A-01R-0980-07	LUSC.mRNA
TCGA-18-3417-01A-01R-1443-07	LUSC.mRNA
TCGA-18-3419-01A-01R-0980-07	LUSC.mRNA
TCGA-18-3421-01A-01R-0980-07	LUSC.mRNA
TCGA-18-4083-01A-01R-1100-07	LUSC.mRNA
TCGA-18-4086-01A-01R-1100-07	LUSC.mRNA
TCGA-21-1070-01A-01R-0692-07	LUSC.mRNA
TCGA-21-1071-01A-01R-0692-07	LUSC.mRNA
TCGA-21-1072-01A-01R-0692-07	LUSC.mRNA
TCGA-21-1075-01A-01R-0692-07	LUSC.mRNA
TCGA-21-1076-01A-02R-0692-07	LUSC.mRNA
TCGA-21-1077-01A-01R-0692-07	LUSC.mRNA
TCGA-21-1078-01A-01R-0692-07	LUSC.mRNA
TCGA-21-1079-01A-01R-0692-07	LUSC.mRNA
TCGA-21-1080-01A-01R-0692-07	LUSC.mRNA
TCGA-21-1081-01A-01R-0692-07	LUSC.mRNA
TCGA-21-1082-01A-01R-0692-07	LUSC.mRNA
TCGA-21-1083-01A-01R-0692-07	LUSC.mRNA
TCGA-22-0940-01A-01R-0692-07	LUSC.mRNA
TCGA-22-0944-01A-01R-0692-07	LUSC.mRNA
TCGA-22-1000-01A-01R-0692-07	LUSC.mRNA
TCGA-22-1002-01A-01R-0692-07	LUSC.mRNA
TCGA-22-1005-01A-01R-0692-07	LUSC.mRNA
TCGA-22-1011-01A-01R-0692-07	LUSC.mRNA
TCGA-22-1012-01A-01R-0692-07	LUSC.mRNA
TCGA-22-1016-01A-01R-0692-07	LUSC.mRNA
TCGA-22-1017-01A-01R-0692-07	LUSC.mRNA
TCGA-22-4591-01A-01R-1201-07	LUSC.mRNA
TCGA-22-4594-01A-01R-1201-07	LUSC.mRNA
TCGA-22-4595-01A-01R-1201-07	LUSC.mRNA
TCGA-22-4596-01A-01R-1201-07	LUSC.mRNA
TCGA-22-4599-01A-01R-1443-07	LUSC.mRNA
TCGA-22-4601-01A-01R-1443-07	LUSC.mRNA
TCGA-22-4604-01A-01R-1201-07	LUSC.mRNA
TCGA-22-4607-01A-01R-1201-07	LUSC.mRNA
TCGA-22-4613-01A-01R-1443-07	LUSC.mRNA
TCGA-33-4532-01A-01R-1201-07	LUSC.mRNA
TCGA-33-4533-01A-01R-1201-07	LUSC.mRNA
TCGA-33-4538-01A-01R-1201-07	LUSC.mRNA
TCGA-33-4547-01A-01R-1201-07	LUSC.mRNA
TCGA-33-4566-01A-01R-1443-07	LUSC.mRNA
TCGA-33-4582-01A-01R-1443-07	LUSC.mRNA
TCGA-33-4589-01A-01R-1443-07	LUSC.mRNA
TCGA-34-2596-01A-01R-0851-07	LUSC.mRNA
TCGA-34-2600-01A-01R-0851-07	LUSC.mRNA
TCGA-34-2604-01A-01R-0851-07	LUSC.mRNA
TCGA-34-2605-01A-01R-0851-07	LUSC.mRNA
TCGA-34-2608-01A-02R-0851-07	LUSC.mRNA
TCGA-34-2609-01A-01R-0851-07	LUSC.mRNA
TCGA-34-5240-01A-01R-1443-07	LUSC.mRNA
TCGA-34-5241-01A-01R-1443-07	LUSC.mRNA
TCGA-37-3783-01A-01R-1201-07	LUSC.mRNA
TCGA-37-3789-01A-01R-0980-07	LUSC.mRNA
TCGA-37-3792-01A-01R-0980-07	LUSC.mRNA
TCGA-37-4129-01A-01R-1100-07	LUSC.mRNA
TCGA-37-4130-01A-01R-1100-07	LUSC.mRNA
TCGA-37-4132-01A-01R-1100-07	LUSC.mRNA
TCGA-37-4133-01A-01R-1100-07	LUSC.mRNA
TCGA-37-4135-01A-01R-1100-07	LUSC.mRNA
TCGA-37-4141-01A-02R-1100-07	LUSC.mRNA
TCGA-39-5011-01A-01R-1443-07	LUSC.mRNA
TCGA-39-5016-01A-01R-1443-07	LUSC.mRNA
TCGA-39-5021-01A-01R-1443-07	LUSC.mRNA
TCGA-39-5029-01A-01R-1443-07	LUSC.mRNA
TCGA-39-5030-01A-01R-1443-07	LUSC.mRNA
TCGA-39-5034-01A-01R-1443-07	LUSC.mRNA
TCGA-39-5035-01A-01R-1443-07	LUSC.mRNA
TCGA-39-5036-01A-01R-1443-07	LUSC.mRNA
TCGA-39-5037-01A-01R-1443-07	LUSC.mRNA
TCGA-43-2576-01A-01R-0851-07	LUSC.mRNA
TCGA-43-2578-01A-01R-0851-07	LUSC.mRNA
TCGA-43-2581-01A-01R-0851-07	LUSC.mRNA
TCGA-43-3394-01A-01R-0980-07	LUSC.mRNA
TCGA-43-3920-01A-01R-0980-07	LUSC.mRNA
TCGA-46-3765-01A-01R-0980-07	LUSC.mRNA
TCGA-46-3766-01A-01R-0980-07	LUSC.mRNA
TCGA-46-3767-01A-01R-0980-07	LUSC.mRNA
TCGA-46-3768-01A-01R-0980-07	LUSC.mRNA
TCGA-46-3769-01A-01R-0980-07	LUSC.mRNA
TCGA-51-4079-01A-01R-1100-07	LUSC.mRNA
TCGA-51-4080-01A-01R-1100-07	LUSC.mRNA
TCGA-51-4081-01A-01R-1100-07	LUSC.mRNA
TCGA-56-1622-01A-01R-0692-07	LUSC.mRNA
TCGA-60-2695-01A-01R-0851-07	LUSC.mRNA
TCGA-60-2696-01A-01R-0851-07	LUSC.mRNA
TCGA-60-2698-01A-01R-0851-07	LUSC.mRNA
TCGA-60-2706-01A-01R-0851-07	LUSC.mRNA
TCGA-60-2707-01A-01R-0851-07	LUSC.mRNA
TCGA-60-2708-01A-01R-0851-07	LUSC.mRNA
TCGA-60-2710-01A-01R-0851-07	LUSC.mRNA
TCGA-60-2711-01A-01R-0851-07	LUSC.mRNA
TCGA-60-2712-01A-01R-0851-07	LUSC.mRNA
TCGA-60-2713-01A-01R-0851-07	LUSC.mRNA
TCGA-60-2714-01A-01R-0851-07	LUSC.mRNA
TCGA-60-2715-01A-01R-0851-07	LUSC.mRNA
TCGA-60-2716-01A-01R-0851-07	LUSC.mRNA
TCGA-60-2719-01A-01R-0851-07	LUSC.mRNA
TCGA-60-2720-01A-01R-0851-07	LUSC.mRNA
TCGA-60-2721-01A-01R-0851-07	LUSC.mRNA
TCGA-60-2722-01A-01R-0851-07	LUSC.mRNA
TCGA-60-2723-01A-01R-0851-07	LUSC.mRNA
TCGA-60-2724-01A-01R-0851-07	LUSC.mRNA
TCGA-60-2725-01A-01R-1201-07	LUSC.mRNA
TCGA-60-2726-01A-01R-0851-07	LUSC.mRNA
TCGA-63-5128-01A-01R-1443-07	LUSC.mRNA
TCGA-63-5131-01A-01R-1443-07	LUSC.mRNA
TCGA-66-2727-01A-01R-0980-07	LUSC.mRNA
TCGA-66-2734-01A-01R-0980-07	LUSC.mRNA
TCGA-66-2737-01A-01R-0980-07	LUSC.mRNA
TCGA-66-2742-01A-01R-0980-07	LUSC.mRNA
TCGA-66-2744-01A-01R-0980-07	LUSC.mRNA
TCGA-66-2753-01A-01R-0980-07	LUSC.mRNA
TCGA-66-2754-01A-01R-0980-07	LUSC.mRNA
TCGA-66-2755-01A-01R-0851-07	LUSC.mRNA
TCGA-66-2756-01A-01R-0851-07	LUSC.mRNA
TCGA-66-2757-01A-01R-0851-07	LUSC.mRNA
TCGA-66-2758-01A-02R-0851-07	LUSC.mRNA
TCGA-66-2759-01A-01R-0851-07	LUSC.mRNA
TCGA-66-2763-01A-01R-0851-07	LUSC.mRNA
TCGA-66-2765-01A-01R-0851-07	LUSC.mRNA
TCGA-66-2766-01A-01R-0851-07	LUSC.mRNA
TCGA-66-2767-01A-01R-0851-07	LUSC.mRNA
TCGA-66-2768-01A-01R-0851-07	LUSC.mRNA
TCGA-66-2769-01A-02R-0851-07	LUSC.mRNA
TCGA-66-2770-01A-01R-0851-07	LUSC.mRNA
TCGA-66-2771-01A-01R-0980-07	LUSC.mRNA
TCGA-66-2773-01A-01R-1201-07	LUSC.mRNA
TCGA-66-2777-01A-01R-1201-07	LUSC.mRNA
TCGA-66-2778-01A-02R-0851-07	LUSC.mRNA
TCGA-66-2780-01A-01R-0851-07	LUSC.mRNA
TCGA-66-2781-01A-01R-0851-07	LUSC.mRNA
TCGA-66-2782-01A-01R-0851-07	LUSC.mRNA
TCGA-66-2783-01A-01R-1201-07	LUSC.mRNA
TCGA-66-2785-01A-01R-0851-07	LUSC.mRNA
TCGA-66-2786-01A-01R-0851-07	LUSC.mRNA
TCGA-66-2787-01A-01R-0980-07	LUSC.mRNA
TCGA-66-2788-01A-01R-0980-07	LUSC.mRNA
TCGA-66-2789-01A-01R-0980-07	LUSC.mRNA
TCGA-66-2790-01A-01R-0980-07	LUSC.mRNA
TCGA-66-2791-01A-01R-0980-07	LUSC.mRNA
TCGA-66-2792-01A-01R-0980-07	LUSC.mRNA
TCGA-66-2793-01A-01R-1201-07	LUSC.mRNA
TCGA-66-2794-01A-01R-1201-07	LUSC.mRNA
TCGA-66-2795-01A-02R-0980-07	LUSC.mRNA
TCGA-66-2800-01A-01R-1201-07	LUSC.mRNA
