# Supplementary material for: Cuproptosis in ccRCC: key player in therapeutic and prognostic targets
Source: Front Oncol. 2023 Oct 27;13:1271864. doi: 10.3389/fonc.2023.1271864 (PMC10642186; doi:10.3389/fonc.2023.1271864)
Supplement: Supplementary file 1 [file DataSheet_1.zip › Step1/PCA/TCGA_TPM.expr.csv]

bcr_patient_barcode	FDX1	LIPT1	LIAS	DLD	DBT	GCSH	DLST	DLAT	PDHA1	PDHB	SLC31A1	ATP7A	ATP7B
TCGA.BP.4164	26.42935285	13.06515198	22.26946075	75.98594462	14.79723211	12.85142401	85.68982305	64.25805683	62.2377618	24.16738369	24.17614028	13.21625583	21.69474675
TCGA.B8.4619	18.58092324	8.730878607	16.15070786	145.0025965	8.017539202	7.063156104	52.39655066	48.39316465	109.7782027	52.25656137	31.01578661	20.04798066	6.375969149
TCGA.DV.5567	34.3280093	9.943048326	18.08726111	56.40145045	13.44905337	8.446559188	113.1450395	47.51765778	70.07943471	48.67835431	30.49761233	12.93087346	7.101144836
TCGA.B0.5120	18.66768404	12.02395292	23.33401063	46.56261472	9.117395279	5.067268169	96.01589461	36.15617332	39.88637735	24.75794399	28.86607743	11.94478782	13.25683276
TCGA.B0.5697	23.30436506	7.612524447	8.491618631	70.78593841	8.114131716	14.86243983	82.95572959	30.99414495	56.99825187	45.45701366	28.5585839	8.550426047	8.059516749
TCGA.BP.4174	24.4213577	13.48309405	16.73577049	89.1627164	9.607420572	22.35950249	48.82707084	38.45607778	47.98295521	27.38613401	47.63524149	9.835544692	15.82506469
TCGA.CZ.4853	17.09758044	8.563224425	14.82622407	55.1656961	11.6559623	7.758157637	96.55834875	40.44620111	46.21694067	21.84778861	20.24088402	7.237764933	12.30979889
TCGA.B8.4151	27.21279792	12.11379178	18.99855513	49.69089144	9.736380167	16.16330975	110.3682426	34.45772092	45.10670144	37.79497814	25.46948816	6.895959542	9.368459163
TCGA.B2.A4SR	31.46100371	10.16696823	20.48147949	45.42594839	7.214343599	7.60696606	89.9863008	31.95106073	52.44251682	28.5399201	27.00860194	12.69662963	20.20082185
TCGA.BP.4777	29.58395833	7.93126212	13.45159556	51.51710712	5.791282718	7.132015915	63.41387882	28.54863719	57.62487709	24.3668948	38.18670895	6.74274528	3.8909485
TCGA.A3.A6NJ	26.31874624	7.746742489	10.89590702	50.55035877	6.140114693	10.81568662	79.62401407	29.00906584	40.81163875	23.33447536	26.15872843	9.093618838	11.05103257
TCGA.CJ.4889	25.0932348	8.118811771	10.04457901	56.37194593	10.09189126	7.153133765	88.47875656	26.71135199	36.49005141	38.66967487	33.26130593	8.627261358	18.30431433
TCGA.CJ.4893	30.14827888	11.10029182	11.89080258	58.50488799	10.68322869	12.65209392	60.58243067	40.42877951	49.981281	33.50737385	42.62998354	12.00500463	10.30298772
TCGA.CW.5583	24.26276226	11.47773321	18.58376079	67.24031729	17.97706957	9.316394965	128.1376109	55.72141331	62.28276991	34.12194123	37.36600895	20.12623923	16.57396129
TCGA.CJ.5684	25.1583946	6.385460453	17.02696772	53.39639267	7.610781962	5.874126664	88.90716176	31.97107444	47.14809101	28.20359689	21.1672016	7.266617464	11.12771209
TCGA.B2.3923	43.20208537	6.057706413	17.92923772	142.0263592	13.92897368	11.38969628	151.9442274	99.98425253	188.6871146	58.35594281	71.26332731	19.2851247	7.184893083
TCGA.CZ.5465	16.9428978	11.19592421	15.67893086	52.30745896	9.105394692	8.744428414	92.40459295	34.66019711	47.87848333	23.78625206	20.94219843	11.35610196	14.01847821
TCGA.A3.A6NL	24.51197192	10.59964611	18.58381092	44.95231353	8.643425347	6.139991266	88.47450128	30.35010766	46.65300966	34.43830093	23.94588636	12.4495241	12.25401878
TCGA.CW.5581	33.91500249	7.908158286	8.632313882	76.78632592	18.59777124	18.251847	138.5409268	50.94050995	70.34800373	44.38090554	45.8565898	12.55807525	24.64061264
TCGA.B8.5165	28.65121684	8.394303968	19.19553609	59.35111725	15.19020257	8.181594596	115.3921872	46.81320499	49.66091069	38.01938995	38.41974942	16.63094624	9.569748142
TCGA.CZ.5989	72.08058749	23.43934688	20.29099566	116.0248243	25.64574353	9.719480602	25.61670972	95.8951224	26.44356641	33.34748725	35.42766152	31.20627326	7.819977135
TCGA.BP.4970	24.47691624	6.737642966	13.29340505	53.26586636	13.47915444	6.279610754	68.54630968	36.11294505	42.62503339	30.85141338	40.95851538	15.16717614	10.70272181
TCGA.B0.5691	34.19499235	8.15544824	16.45772955	64.67312836	19.00253692	10.62646323	124.9059812	45.46797209	59.5952569	54.70024602	42.164439	17.52670466	11.71283848
TCGA.BP.4768	13.39606952	11.40717209	15.23419409	55.37009111	7.72651621	8.589200903	54.54410856	27.35263204	49.76985096	18.58617658	13.80191386	12.00888016	14.08429589
TCGA.CJ.4897	29.77960482	6.814787406	5.304192246	63.62299912	9.992538864	12.41011184	82.30218322	33.02387221	59.65099904	28.66271182	41.28012413	10.22659521	13.57556787
TCGA.B2.5633	19.44649384	15.45986893	15.73435144	44.17011782	16.04921758	6.757899968	41.39474892	35.7606711	27.98547423	16.02167026	27.36049726	25.16973694	12.04129433
TCGA.CJ.4640	32.3891366	8.651323179	11.8795567	60.89663726	5.483514181	8.685744018	47.77704484	31.04865996	59.47755922	34.24265672	40.54638347	6.656469728	5.839221574
TCGA.CJ.6032	34.25111184	11.4626511	10.50983144	72.30188748	14.29320346	14.01624334	122.9159341	40.76745046	51.09452267	25.2346289	57.02258096	13.17841155	14.25277349
TCGA.BP.4998	23.09443709	9.505388264	19.42950053	70.17744657	11.32000665	5.70148692	99.22979449	31.89224744	46.82120021	29.20671473	31.28079454	13.78725598	7.733620365
TCGA.BP.4770	21.76748225	3.298624067	4.852127467	42.00478635	8.125372956	5.130869396	91.86696655	21.61679561	105.6517816	54.44561269	36.63907332	10.4017264	2.300457632
TCGA.B0.5812	31.70577974	8.948286531	19.1473038	60.86796085	11.70875822	10.3134759	84.02025865	43.60196142	43.83655275	48.77745472	32.29479628	17.87082532	11.57028851
TCGA.A3.3382	23.21585516	13.39532207	28.96803593	60.34040935	10.57197853	9.781621611	60.73639711	50.11707655	103.4390227	25.19417537	27.68771888	25.055175	7.022761821
TCGA.AK.3431	25.36701815	6.91166845	16.78091969	50.32380376	9.558174144	6.830347047	68.46681362	39.32145049	35.85852615	34.06494902	29.05328896	13.75092191	7.093188745
TCGA.BP.4769	32.64280189	12.16516817	14.42680279	53.01944175	11.02562505	5.511887378	104.053298	35.05816752	78.78182034	46.71491432	27.57306177	9.196641554	6.881566357
TCGA.CJ.4903	18.75458163	11.52165128	16.36178627	45.95113468	7.864983559	9.375864163	51.32227596	23.49006406	45.44021574	23.3243024	25.81341055	11.11902397	14.32008328
TCGA.B0.4701	26.16208886	6.011971132	12.81351987	45.46221121	6.097795327	6.622494944	102.8283392	35.73505375	54.36016264	19.47384874	22.95920892	7.550242401	6.976521305
TCGA.A3.A6NI	22.6724524	7.098285169	14.29833355	47.85170015	7.064808638	12.15641945	57.13665201	30.67659106	48.93279537	23.76488008	26.88319355	6.352051464	10.19585785
TCGA.A3.3363	27.43890336	11.05490727	25.51480402	116.1458206	11.74038372	13.37626955	162.71477	42.65928197	87.02421619	51.76640464	36.10292036	5.173500207	7.752758867
TCGA.CZ.4860	25.74576931	22.66884917	31.19831656	55.78680856	6.352134374	6.489518557	50.2700167	37.80305054	42.31700939	21.32106357	36.33653778	11.29168216	2.797569172
TCGA.CJ.6027	21.94614375	5.401842657	21.18755151	50.87480466	7.989649195	5.993357014	51.34351672	30.84728193	44.35076977	25.29370345	19.39656864	6.835377631	8.827702673
TCGA.CZ.4859	50.75629515	13.17811692	12.79552124	60.8285827	12.30645553	22.33767943	122.7269054	45.23253149	52.07731756	29.41660298	42.23782246	9.416774187	18.63067695
TCGA.BP.5168	18.81177494	7.489223834	18.5957731	48.85506404	9.511203135	8.225662529	91.08609279	35.66200781	48.98903603	25.29230163	20.8120307	7.742766933	6.690884548
TCGA.CW.6097	21.12409143	9.591832276	8.759368702	95.5599743	12.69940012	5.88736639	64.43300735	46.15111865	45.65065428	30.34265121	44.53905415	12.57976537	12.38514489
TCGA.B8.A7U6	43.33041736	7.011208721	10.52451182	53.09060402	5.901816171	10.17120687	95.04801288	28.6288753	56.88169643	33.04140498	20.45341506	7.770156098	10.07228636
TCGA.B8.5545	32.00768059	7.397499381	11.64445373	67.83252385	14.58334242	6.970962586	112.0384319	42.890794	51.97940112	50.01003876	44.36045765	14.85102827	20.25621562
TCGA.A3.3358	18.73473366	7.420704813	16.12573067	51.44708118	7.887449438	7.8972189	73.55503341	31.39558444	31.9031284	21.28527051	35.66625392	7.53903042	7.708675288
TCGA.B0.5096	14.62779732	7.974862694	7.497020712	91.31242544	7.628560268	1.965176658	57.2056671	64.22709947	49.31064422	21.94328723	29.70744361	11.1576954	4.632100642
TCGA.B8.A54H	26.06307661	8.737400095	15.16204113	67.46466866	10.31913796	15.68968813	93.63207761	33.66799424	55.96831791	30.89148089	26.27048731	9.993329847	20.10550109
TCGA.A3.3328	33.83815345	4.761837213	20.49814869	139.4447083	13.18848395	12.59266039	157.7681018	71.42233928	122.1991647	85.6523858	46.29151779	6.013355613	17.7800791
TCGA.BP.4760	31.84057238	9.920181456	13.95366787	62.29540719	11.63542803	6.462500105	123.4632879	50.73884645	78.6139375	46.49508951	34.50737524	15.77956919	8.278665009
TCGA.CJ.6030	23.20748558	9.526146465	10.07725831	49.13930304	9.669782172	8.158346813	41.48456688	27.22728398	33.28590588	27.4008357	21.53232612	10.83101644	12.14010125
TCGA.AK.3456	29.44987857	5.383139737	9.277987805	68.46631121	12.03971314	13.30997622	98.52788572	49.65949563	91.16531988	34.99108037	30.04246382	7.8763894	13.03848389
TCGA.B2.5639	26.88029371	6.013242382	10.41047876	100.3803699	9.831624101	6.354911681	56.26090617	41.75066691	68.9600366	24.8996955	33.68594956	9.836344796	18.47995717
TCGA.BP.4781	32.11574445	10.96238083	14.94214349	81.14271049	7.89039403	10.9474379	65.16117924	37.62022914	39.97951548	23.41580131	39.30644215	15.53086563	12.81323284
TCGA.BP.5195	15.69182843	7.614582487	16.27329789	46.65061744	8.897830842	5.664266931	58.08622243	30.52412413	42.51534425	27.75009663	25.1634205	12.62929057	8.686193311
TCGA.3Z.A93Z	27.27354596	13.78439935	19.52141424	46.86433303	6.127699298	11.65231646	51.42384272	23.81115149	49.95998276	29.07026914	22.63644773	6.393815065	8.215131905
TCGA.B0.5099	28.81137844	10.28923162	14.46124939	45.38721375	6.629686589	9.436062419	112.8651736	25.16637803	49.02495506	18.01520133	32.89057773	6.939104036	5.365545874
TCGA.CJ.4644	29.32895135	11.9460819	12.48506121	89.94517154	12.30858686	16.7461672	85.10075703	46.39982795	42.13590261	31.10871605	34.53935238	13.31667499	26.24828046
TCGA.AK.3440	33.35663725	5.9597297	17.94515182	123.489748	8.652524747	8.613930439	153.1095989	81.12334254	140.0534119	65.95769845	50.35581192	8.587992401	1.813524136
TCGA.B2.4102	29.54382132	11.30684498	17.8804244	68.25646511	12.43278628	9.510661884	65.21215923	37.26504591	54.93317205	30.96857966	37.31320095	15.14053888	14.8666349
TCGA.B0.5711	22.14437949	8.657265964	17.167939	60.48085362	13.47600416	8.314307458	68.43096985	40.80627445	49.99462871	28.3753236	25.10414995	16.20572978	10.8730941
TCGA.CZ.5459	17.4195476	4.71625496	21.56342822	44.67647533	7.234898707	9.28309136	93.18803992	33.86618145	63.28344724	22.11690221	21.95837734	5.768391089	5.336806828
TCGA.B0.5698	37.58278891	4.828998339	7.266812624	61.52288397	6.587666559	9.361556609	58.21304911	28.10506247	43.96336845	21.34056561	25.85212557	8.284786403	5.613206487
TCGA.CJ.4907	21.85132382	9.306071147	11.91788253	47.90162786	9.037956853	6.814622553	84.48190145	31.10807267	43.74332292	34.48436376	30.60362164	13.46272365	12.65079653
TCGA.B0.5709	19.57230581	8.898299533	10.55707133	68.76564179	12.20206921	7.257105199	77.70535981	44.2739473	45.52506196	34.39343138	42.35981666	13.92374099	11.29196024
TCGA.CZ.4864	18.33337867	11.6306995	20.31963392	56.87360241	11.16329181	7.094325452	57.2755556	43.80670415	43.87151346	26.17892754	51.74879599	14.66582031	8.684492283
TCGA.CZ.5470	22.62756309	8.292771695	13.36374607	56.68781297	6.569244298	8.196882593	46.40135246	39.39156404	123.3195091	43.59512069	21.60689694	6.200199283	5.756834247
TCGA.BP.5181	22.50377482	7.0930397	18.4844513	54.09697361	14.57251893	10.46895608	111.9928015	38.26300688	47.56706112	28.22142838	20.70972455	10.85310151	22.36061772
TCGA.B0.5695	20.7154956	6.986450657	16.68838813	57.37881714	13.37595537	12.74196612	111.181065	32.17633391	61.65931993	30.02450173	19.92956382	11.93532229	15.35009229
TCGA.A3.3325	21.63281415	8.464462175	14.33648111	60.97513145	7.127133516	8.305563683	111.4472197	27.49491426	49.19164876	29.89617881	19.83012236	8.529814242	15.58049994
TCGA.B4.5838	33.22387988	6.992529011	17.33071753	132.6230254	12.64627441	19.55851728	95.08060414	68.03013784	137.2521312	41.24296623	45.58758111	14.60784515	14.93655619
TCGA.AK.3461	36.96265486	10.6722676	13.59231125	47.76178175	10.84163358	8.886633905	102.1283768	42.41601329	58.47435235	29.45495419	23.21946165	13.0558386	9.134568242
TCGA.BP.4977	15.55934486	5.667898973	16.90621023	51.5144733	9.520289586	8.621109154	58.98669473	37.18687088	66.45101891	19.65875882	23.92438475	8.799675055	3.597434137
TCGA.BP.4177	31.35918083	9.731194985	20.87274193	50.59113282	12.96841776	8.482235636	101.4868431	40.00418835	63.52148907	54.22498165	24.34699689	10.4071272	3.316150913
TCGA.A3.3362	28.65948534	9.922726273	18.00801049	66.6253575	11.68231042	11.80099321	106.9587434	40.13546605	60.98511908	32.40949869	34.29806483	10.19580827	12.66754839
TCGA.B8.5549	31.65365269	7.657697971	16.23512996	51.85016329	8.216312462	7.564978047	109.2517819	40.53483712	44.11386331	27.12375811	28.49124267	13.06102299	25.57296283
TCGA.BP.4173	16.88333709	6.037533389	13.12402271	53.21573969	8.516609601	4.670427602	59.17536064	30.06654125	36.11771085	34.25500661	49.52910619	12.19050958	8.339270419
TCGA.CJ.4885	32.06226665	9.802645107	9.876173619	75.6860455	9.600077762	11.95383279	81.57904845	42.27059853	39.44240227	40.83016031	18.85599385	10.7943255	22.5165718
TCGA.CW.6088	17.83003225	10.53847827	24.30193392	78.7119892	19.68131307	14.82721178	142.8181509	28.92902938	59.19925752	32.22007279	40.65510233	21.07498477	26.30570015
TCGA.CJ.5675	22.15873301	11.21017773	15.39629052	57.79722868	10.39184952	13.2065605	57.34698634	36.60344033	53.07478416	26.40510805	27.3214421	8.076200729	13.03358728
TCGA.CZ.5466	24.10908759	6.726429122	12.03757877	66.13791391	6.16801625	12.18414941	86.60336585	28.16938977	50.55058521	22.91080516	20.00181257	6.259709609	15.0381334
TCGA.B0.5707	25.41737414	6.557148269	9.822950515	91.09906077	7.723574805	24.55975242	98.47402101	30.17952446	67.91303648	73.7183399	23.13087784	4.604902382	10.61096959
TCGA.EU.5905	24.63297005	10.82055901	11.41424076	37.47973696	8.708875369	11.16575065	63.85051857	39.35981956	72.68927321	34.62950132	30.60807462	16.97753097	8.95046265
TCGA.CW.5585	30.07196752	7.181632987	16.21236985	56.06573302	14.69143562	12.35749989	125.0576787	37.74059232	60.21079992	44.4743259	35.13474708	10.04399711	7.362722988
TCGA.A3.3365	31.30468218	14.57478133	22.92475023	57.51905992	11.83524321	7.329991181	95.58839578	33.79932479	42.59189503	37.39982018	29.98425909	12.84946306	9.981980869
TCGA.BP.4973	17.42886131	5.820201756	22.50777408	65.16100034	10.97437096	10.44428608	63.01768491	30.80750143	44.29852267	20.11951422	19.49518382	12.01294986	16.07950225
TCGA.BP.4801	20.10188265	7.442929567	17.06999619	62.64652002	8.52907078	6.0810454	100.0134644	40.15276567	45.0787844	32.45438616	41.20527205	14.59489477	11.73077027
TCGA.A3.3331	20.7206662	8.500923814	16.71053036	55.03510832	12.58877803	10.08162275	93.85924879	36.04409705	45.34304308	24.74209508	33.33487652	14.51569226	20.31762481
TCGA.CJ.4874	32.7310022	9.068055594	14.77941282	65.74150129	11.13443546	11.44618435	89.9580378	43.96176525	44.67883666	33.5608026	35.27961366	10.52139968	10.60337605
TCGA.A3.3326	12.35122509	8.166881539	21.84996907	43.72845829	10.66467989	7.773960281	83.48710016	30.01991879	37.69965746	23.70125961	25.48488493	8.597146528	10.6975882
TCGA.CJ.4634	21.03352496	8.228265665	21.09261944	59.63267231	17.62875771	16.67935727	113.2830055	41.60558148	57.38081189	31.34290653	32.37288295	14.01452544	20.99778378
TCGA.B8.A54K	17.0336569	9.503872747	32.62501764	46.58336619	14.25561017	10.57658045	101.0430344	41.67362239	82.36255019	53.91175934	16.24724547	9.22543037	7.433046068
TCGA.DV.5576	31.76369621	9.090846003	15.15393016	65.04185959	13.55049798	9.245785896	121.450125	43.15212937	86.08839775	50.27462309	21.32351872	12.0289886	11.35211941
TCGA.B0.5098	26.75996559	8.391525365	11.19097395	45.64173214	5.276572915	12.63281801	56.89878519	24.73702514	47.78128851	23.48684633	16.11755764	6.017618212	34.51360626
TCGA.AK.3433	36.77349713	3.82172212	25.53135192	141.571782	12.35690403	9.405186258	167.87486	108.5093892	135.1114963	35.59421898	36.32957181	24.36084665	3.095396301
TCGA.BP.4158	15.2437558	8.913581104	23.87671838	57.30898627	7.453713802	8.195357577	71.17521019	29.60721339	39.24982456	18.75538677	14.24084632	7.88167625	10.50887389
TCGA.BP.4331	26.70642701	10.29978197	16.39336582	68.86882079	9.61375656	9.685740938	70.05307208	40.67219932	57.62375078	29.14039079	38.28214974	10.54261326	15.3413645
TCGA.CW.5580	20.88158965	9.001175037	15.14028243	63.34446657	13.48034717	10.25165684	72.05813155	48.52477007	46.27822625	27.05136661	21.63882243	18.32707139	20.38556329
TCGA.BP.4974	23.53143903	8.309535518	11.26290789	41.75941049	7.226159917	6.346871258	91.97164908	28.69075677	49.7817905	31.2609498	22.87520703	9.720833549	11.62440755
TCGA.B0.4818	22.89816489	6.823458201	12.73017211	38.2088601	13.40130579	12.60775122	94.47924343	26.99867807	42.40076182	33.4556823	14.6296977	8.020305199	14.78741653
TCGA.CJ.5681	53.62399181	7.221987071	14.87288579	155.9693598	23.79901824	17.47528104	248.5227511	87.92825146	106.7918735	70.24891	71.1896087	21.94346354	51.82185698
TCGA.BP.4991	17.89595911	10.36848006	19.33524245	47.00698992	10.91159759	5.31244919	103.839104	33.81668473	41.42126214	28.44417885	33.33154659	15.95042317	21.07247941
TCGA.BP.5200	33.75356153	7.553046341	7.278254697	58.39685374	7.168484789	7.259718802	69.08626413	35.63857949	43.46519246	24.71242549	28.5449248	16.87619502	17.19642575
TCGA.CZ.5986	23.13174052	10.99794664	26.66871535	94.31674484	17.69011216	7.689668738	128.6587874	54.66098254	59.77592369	26.50837465	38.34053813	27.40601976	29.93079984
TCGA.EU.5904	30.03225224	6.593338379	13.58045356	50.39861724	11.22832821	7.623778536	89.83979058	37.62355981	45.86921902	35.43307544	27.45935877	14.15522407	10.16096901
TCGA.A3.3313	23.31545468	3.008826624	11.62764859	73.61932503	6.58319977	13.05481165	78.26260517	52.62315816	92.29598829	33.55032208	39.39524156	5.428832273	5.675079643
TCGA.A3.3307	38.44103761	10.84913803	16.20490039	69.71481691	11.08010862	11.23203784	113.8124741	41.75484852	45.37451639	27.3969368	33.53316493	11.60482483	11.51063998
TCGA.A3.3380	29.91723526	11.26224331	19.51950689	40.2854534	7.119207493	8.191485667	86.1399454	30.50853125	43.5597581	26.39279575	19.15876037	7.775481933	6.499249368
TCGA.BP.4999	22.77920884	8.545286473	16.07481062	48.71668872	9.861723292	5.101556196	88.20982524	34.95470424	41.33213286	26.61098064	22.96212097	16.65730753	16.56433506
TCGA.B0.5077	23.01928474	6.799833822	13.67305193	62.57529098	8.189254095	16.28394801	86.64997458	31.46463399	52.26912904	23.09382092	25.26234126	7.040706396	10.06414319
TCGA.B0.5095	21.31040642	9.951392122	11.90797474	37.43580632	9.838014181	7.426541218	87.32125169	30.08893878	37.58943967	35.02310453	24.46742047	12.44778046	8.071856585
TCGA.CZ.5988	22.96158193	7.888509145	13.51722813	85.79956771	12.17184533	3.724427779	120.9688064	40.07321626	39.44455908	29.46738775	34.80680025	11.58211936	14.04557111
TCGA.BP.4795	25.40067446	10.37856091	9.906154584	44.50375213	9.684283489	5.170374677	103.1729017	33.83629442	54.66274172	51.55176965	24.76262895	12.22620331	4.664176792
TCGA.B0.5399	22.24046309	7.559105255	12.75801168	47.68504116	8.794808189	9.993928003	80.31086586	31.44733708	48.92990753	29.89027805	19.50072963	8.909258067	13.29529295
TCGA.B0.4688	13.10842971	5.808854927	15.35787116	60.77181303	11.60178141	8.636039678	488.8153913	32.61214114	56.46890384	24.01432972	90.15396761	18.66254111	2.084249219
TCGA.BP.4972	25.02873788	5.432060207	12.1418487	42.0338114	11.11797505	7.150819085	87.0019769	35.00146293	42.6644442	27.80989629	46.1541183	12.76091606	13.03989627
TCGA.DV.5573	27.57294151	10.65961834	13.75939018	55.40826171	10.93120754	14.09667279	62.2729308	37.38724338	67.24766055	33.05209035	31.51494054	9.545700032	6.771875998
TCGA.B0.4848	28.34861977	8.305510966	13.38239631	69.42803713	11.87519769	9.428968552	65.35582019	47.70109858	44.98703237	31.56078692	24.43671304	12.3821847	16.59262049
TCGA.BP.4330	18.14734747	9.371107796	20.3278465	37.14958345	11.01488736	5.501692183	98.87484722	30.96523562	44.87962016	25.08460411	28.37427984	11.18947165	10.42382462
TCGA.CZ.5462	32.37275558	14.64768572	17.63532428	95.98557369	5.572103889	18.58639949	57.07262551	30.24336365	43.71584672	34.08173637	46.98828894	12.88388056	22.62072102
TCGA.B2.4101	16.91132091	8.91804748	19.21436628	44.76223415	8.712788986	7.974116812	74.2957912	33.72995643	43.33621782	34.26876195	28.38474604	12.08846322	9.533082412
TCGA.CW.5589	29.48485186	10.17483471	16.44506373	62.6148274	11.78059955	10.47784647	105.5675063	41.93813221	52.34744767	36.22990334	29.70979027	11.40915413	10.98046164
TCGA.CZ.4861	18.71955598	7.259818412	15.44570847	37.97834864	7.295363749	4.69522691	52.58486291	35.95562789	36.65640582	37.82139635	47.01295338	11.69120897	5.461009371
TCGA.BP.5189	17.57377749	8.352866025	13.35729691	69.08483577	12.00511482	8.326753311	58.58821616	35.35554361	47.6141662	28.84088819	26.88133128	17.16873988	20.98217157
TCGA.BP.4967	23.26366552	6.23664757	12.50314088	65.32836294	10.64646806	5.923517262	74.03744144	29.00403911	73.96570993	26.0394352	21.34203261	13.52503461	10.67703921
TCGA.CJ.4905	20.97497472	6.369285741	17.57303317	43.34446617	13.01698536	6.486748425	95.73983991	34.9217338	42.53776727	31.90339831	29.17878119	18.43159022	17.36830203
TCGA.B0.5699	27.141441	5.643784664	16.06864988	66.34930583	12.88845349	7.644730973	128.8922107	44.16156609	69.88761178	23.94817155	18.59721448	9.21879174	14.51480652
TCGA.B0.4852	28.50895655	10.27570803	12.14553262	65.48633168	6.27343842	9.040079603	68.39614678	37.62706325	51.64741016	25.21496909	19.81162435	9.916620377	7.518006
TCGA.B8.A54E	72.53165888	7.236651682	19.69254967	193.4358877	21.97110959	54.83526991	119.9992969	44.3910784	209.8892453	53.34476818	45.66558966	4.650773164	12.76259766
TCGA.BP.5194	16.32649102	7.185613139	17.71272425	48.76116761	11.67420951	5.190177186	87.49277597	37.79640369	37.12124486	28.0221576	24.92557535	14.97009746	11.58791358
TCGA.CJ.4894	23.35919087	12.2546253	9.317712744	47.24678418	7.526934515	6.264674459	58.3227242	29.81051008	36.80906788	26.9279327	37.13274492	12.01430443	13.86585408
TCGA.B8.4148	25.43758047	9.341007704	14.38266593	57.028232	10.81723972	9.045587172	100.0945192	35.30399115	51.56623841	23.89427835	33.18101608	12.10874556	16.52693586
TCGA.A3.3320	21.45742004	12.5545017	19.26059908	65.48598191	17.09202992	10.68637996	114.6518786	56.52147758	68.04135886	27.55918179	40.79900395	17.88897246	16.90882928
TCGA.BP.4976	28.416504	5.356203169	17.75202459	62.05134883	13.84508566	10.79997656	135.5713294	54.13167099	64.8601737	59.37342472	42.41145186	14.17851681	15.08201828
TCGA.CZ.5458	18.70863482	4.237551202	17.42591714	43.40921388	10.1691332	7.856439067	89.81091975	18.54014619	48.86786767	30.92109247	19.9073982	15.18057537	8.82905282
TCGA.CW.5588	21.32253319	6.820850925	11.67363949	64.57205494	7.547763317	10.35186191	82.33037265	27.40113856	38.24809935	26.00045557	28.32588912	13.19571007	3.942006603
TCGA.BP.4332	27.77570633	8.458522563	18.60242002	56.31596334	8.958475816	8.971997723	86.00496271	29.99349844	58.25472538	27.97120795	18.52791987	8.048710093	14.34508718
TCGA.A3.3323	11.16255908	10.26735414	24.4614898	44.26731372	13.11330464	7.976508683	101.2937465	37.5489185	40.56716787	23.60523183	24.60003817	14.86415542	12.36558055
TCGA.BP.5008	24.00709268	7.883897419	12.53252352	47.67041066	7.158896183	5.17395474	93.71818359	34.08816641	51.10749572	27.59101996	32.84091092	12.41065692	8.587252233
TCGA.BP.4782	25.13777608	6.652632789	11.41168205	59.64831954	10.2884855	9.866202296	106.5111057	30.72685404	44.59763555	28.00451267	28.48099621	7.721944249	17.04758477
TCGA.EU.5906	35.86545653	7.382548766	16.19429033	74.97128565	16.97876605	10.91154058	127.1576098	53.60906214	56.52056122	38.08136074	41.7571948	20.72876646	16.54300572
TCGA.A3.3370	23.75978596	9.60467024	20.96515406	56.95766206	11.62679265	5.854819988	110.9228149	39.82924117	49.59039058	26.31360993	45.5968479	14.0395681	9.21637386
TCGA.B4.5832	74.36299391	10.4848994	17.77907875	135.0928214	22.50980655	19.97997239	12.13453179	59.3356598	19.15793485	29.07042365	32.28903196	37.16400105	5.260303237
TCGA.B2.5636	23.0464067	11.70459711	15.48824616	56.011721	21.12141715	7.617537316	115.2630142	50.29691237	55.5692887	48.40974366	27.1343933	19.66013304	11.70336137
TCGA.B4.5836	30.85813308	9.073806041	15.71215573	83.63709037	16.7152711	14.12445326	75.48114875	47.71809095	51.34704555	37.58758505	37.84741576	19.50680766	23.28924862
TCGA.BP.4994	42.41832393	4.89368565	16.48023301	113.12513	9.748965638	7.909720903	125.5251235	68.46788572	107.8466402	62.47041971	28.14241543	34.0093497	8.651706942
TCGA.BP.4797	27.73293717	7.724480566	8.817600528	74.70640503	8.717235752	8.87000214	59.6108345	51.53086226	63.64871385	25.74643604	33.26394931	9.788889445	4.197282062
TCGA.B4.5834	23.87939334	8.706583411	17.78524216	47.71783417	14.68697216	12.92492606	99.70707771	42.72017715	46.90222253	35.85691006	22.36206474	15.20279693	9.382163772
TCGA.B0.4698	38.27158966	8.46590106	11.37867432	33.75552991	4.204742863	10.49648641	99.5472763	31.18155998	110.2573689	55.55514618	46.33944248	4.39256106	3.696807686
TCGA.B8.5550	25.5236025	12.44492131	16.60484559	153.2984325	10.13537356	18.17100292	65.65151888	52.64010894	75.36077407	33.93731064	44.82840649	10.39523482	10.46710354
TCGA.GK.A6C7	20.58189299	8.280026146	17.21910003	52.92860778	8.735552093	6.872696528	104.1578063	33.7861872	51.42881808	31.92726106	28.26053409	13.99354163	20.26077988
TCGA.CZ.5457	28.89193056	12.06939199	18.92338602	69.29963922	7.914159656	7.773981625	81.13800546	35.57330181	32.08381065	32.36277371	47.6121084	9.564783971	9.039917333
TCGA.BP.4995	38.360338	5.373070854	16.13453824	94.03116282	10.38441009	8.808117849	115.9210366	60.66840029	88.6752374	51.91954607	29.2042612	27.83889484	10.2454891
TCGA.A3.3372	19.45753586	14.39744718	20.23121828	57.79265543	15.75943886	6.665497435	83.74621912	43.02689044	49.86012484	24.20059748	22.80130155	20.39534728	17.77325306
TCGA.B0.5690	23.06898936	6.1314449	10.19263282	37.96355704	9.583878308	5.725224679	81.56432081	31.00945483	41.32755339	37.44345091	21.26369842	12.34673085	14.30084442
TCGA.A3.3316	15.37542602	11.05738539	14.23470306	51.17831494	7.631940934	8.655966272	62.55456083	31.28123913	39.80578481	20.86691685	24.42148384	9.493620696	11.54123691
TCGA.DV.5566	30.11735368	6.596742288	11.71593214	73.55237214	9.010871599	13.70343032	110.1855591	43.88914097	69.87514026	32.48539198	25.57859204	6.951450612	10.84923784
TCGA.B2.3924	24.67590506	11.77287199	25.76603206	70.78186297	10.07129619	9.308759451	86.60750507	37.85948742	39.23311873	25.15132996	39.34553979	11.10732871	12.28427908
TCGA.A3.3322	13.46202431	8.241690564	26.78766355	61.62485107	9.329788192	6.295180413	82.51005045	37.31968502	47.75423157	17.68780442	20.54551192	11.031857	13.92060722
TCGA.A3.3385	19.54003467	8.727777262	14.12277186	91.70286501	14.20964356	14.47016937	108.5471944	42.19593205	48.50940075	39.15225307	27.16489391	11.29779915	23.98276243
TCGA.BP.4343	39.3752798	15.24466231	9.376666974	82.36324795	7.753186514	9.255371649	58.35065818	37.92580693	59.50128263	33.72449162	38.45576968	16.84779811	1.99054731
TCGA.DV.5569	28.55215576	6.381506908	11.58775142	49.99749596	8.065463886	7.394591103	93.64640909	37.12141998	61.03726127	42.46201584	33.05938636	9.748347075	8.265673211
TCGA.B8.A8YJ	32.35700286	6.5471748	8.202299195	43.95056704	4.959080915	4.199315994	79.06860393	24.31657056	37.21566857	32.83745867	31.53574213	10.30228449	7.454386983
TCGA.A3.3317	24.1223926	14.01235017	17.93515555	100.8412141	11.54780947	8.059371416	64.99332959	50.66048132	72.82001754	25.93126352	39.18798414	11.65816561	29.11213757
TCGA.B0.5402	15.34359878	7.796428384	15.23236168	53.28788339	11.19459951	4.141492801	98.86404331	52.46624861	50.42348346	26.69782455	20.17049213	9.920028968	15.85789521
TCGA.CJ.4920	17.92315963	6.963973652	12.56244874	49.38684432	7.304470072	4.729894466	67.26359335	27.6098244	34.50940774	31.34344428	23.03003139	10.0497248	12.36655495
TCGA.B0.5710	23.65147006	8.772913311	12.86218888	41.15327674	11.58797514	6.15700361	59.00156248	32.4039044	38.6577762	32.39968341	20.48821217	18.25988611	7.330772052
TCGA.CW.5591	37.55546585	9.063373593	11.96418151	107.2686523	21.84240491	12.09952988	143.9041834	57.58533219	138.6739264	76.04933727	54.14597132	15.28178956	10.89899701
TCGA.B0.5119	20.91335889	9.2750363	16.24951413	51.01300693	12.90274201	9.934744631	113.0815443	40.86069794	43.85990643	26.11660446	25.70776711	11.29023843	16.67534397
TCGA.DV.A4W0	33.38667842	7.460970502	15.81100776	42.57529982	9.222006696	24.08385723	70.37384942	39.66038615	63.55273316	22.15325805	15.92160538	7.325200554	9.088824185
TCGA.CJ.4908	19.85502069	9.059316203	14.51755334	45.31899016	9.465539367	4.91105571	74.13148356	30.91460302	39.18816475	29.70440108	24.61417681	12.25583254	10.19474111
TCGA.A3.3349	18.45538756	10.35963501	19.48498205	44.77216836	12.33533195	7.887225961	76.33098055	38.42635201	52.25914611	43.87194472	28.41594353	11.2582936	9.841866747
TCGA.A3.3306	31.78837127	15.01791599	29.73403528	68.5395316	12.17971189	11.01253676	57.07102501	46.91982753	46.81075446	24.22934394	20.8612681	10.88313922	14.11402889
TCGA.B8.5158	28.92764639	5.82230231	9.128030905	71.21482489	12.37630842	10.41179192	77.55001036	47.17991987	56.0492285	23.51168178	27.74372518	13.52733797	11.55150896
TCGA.A3.3324	14.58083669	9.471199155	18.9716584	64.95182356	8.167230729	10.49655887	42.37167315	30.4659505	39.89378539	20.50713693	24.86630551	11.26262902	11.7708629
TCGA.CZ.4862	36.13486302	15.02207107	16.62694334	81.96834219	16.04152047	7.551651262	132.226952	45.74373667	64.4604586	47.98439246	44.90667143	13.63043548	19.53634466
TCGA.BP.4982	25.1935762	9.561628071	16.39013906	54.92098931	13.71830037	8.980577926	108.2225304	34.95754439	43.08864652	30.59095763	32.71100359	16.45392647	17.85482411
TCGA.BP.4344	20.55925697	12.47560436	16.65680117	46.60403204	8.088629433	5.186038164	89.53575194	34.24834425	44.29630114	33.07102969	26.70278169	12.73870394	10.76869882
TCGA.CZ.5454	23.58685007	6.633166103	23.11183151	41.28090993	9.697904723	5.966457117	66.17521291	33.6277821	38.23926815	20.33357665	35.61766586	11.51264955	6.760253531
TCGA.CZ.5985	24.10232924	9.296842623	24.70054255	76.39094506	14.06795785	9.11539738	66.81299848	28.47505306	56.17192926	29.20726886	41.70009064	13.83342879	14.32241229
TCGA.BP.5192	31.48718716	9.304223749	17.03647238	51.21649172	10.34124368	5.703099137	98.11860845	36.41171914	54.64081616	26.90076499	22.67696964	9.198173481	9.76085117
TCGA.B0.5705	25.12595154	10.04105007	17.24490004	74.9898167	13.99637319	13.84085842	104.8660542	39.432061	54.88492252	47.75980414	35.89570814	10.82407331	15.22339236
TCGA.CW.5587	41.42582893	12.93680324	15.81234265	76.46949706	14.70466349	10.84579592	72.48867467	51.89152125	55.32913622	34.45294729	56.00050313	12.03738869	10.40693864
TCGA.BP.5176	22.79587579	6.858908604	8.478767235	46.02952554	6.568175641	10.65618756	75.2608874	21.49124307	46.53149213	25.89394217	21.14548706	5.275147913	12.50106196
TCGA.CZ.5453	21.5718452	12.64694344	19.07215972	46.5151068	9.050667549	11.80931585	98.84650839	32.02793186	62.38763258	22.29771613	19.33551385	8.956725146	14.05923614
TCGA.BP.4160	38.7570473	7.89946179	12.82194716	66.16620849	9.173937629	13.47211113	97.13249984	45.75959643	58.84599728	30.86950718	48.5225091	11.38167663	7.777208604
TCGA.CJ.5680	30.29505442	7.446593104	13.70768128	100.2206902	16.61365891	16.78965455	85.00882602	59.47886849	111.2970387	62.52189504	24.04390554	8.535936976	17.79526483
TCGA.B8.A54F	16.11249552	9.258092695	26.57478452	34.07813213	10.09300004	6.191988791	95.39811443	30.15053289	38.50734321	23.29051088	21.31447064	10.42415959	12.33366779
TCGA.B0.4693	25.91344513	7.729155338	11.23008342	64.15140052	11.41479472	8.215832958	105.4226675	44.85630582	55.67676058	19.77234111	35.36957344	10.24932172	7.69745816
TCGA.BP.4342	9.289899899	6.801443402	19.87963763	28.27078209	6.367920589	5.604569485	96.97264242	37.23273241	40.1483254	21.92051032	17.15338368	11.77183635	21.90302459
TCGA.B0.5083	25.789916	2.776154569	16.70775519	82.64575257	6.977709991	5.024973706	127.699102	59.48085046	77.07259191	66.6601916	32.4143482	12.38713364	2.093461061
TCGA.BP.4987	15.90120155	8.595547877	20.53637681	61.14389862	15.81507686	10.04319332	94.0533061	35.65384728	43.96719014	21.88530707	23.71658907	12.55758358	20.77872335
TCGA.B0.5700	25.05899796	6.851383298	15.09303947	46.42503379	4.402231768	10.64893599	91.18964867	23.80492688	52.07107616	22.69079439	20.64877469	4.542642476	7.843803421
TCGA.B8.5159	28.76952424	10.98461013	17.13196909	68.17689629	15.15413634	11.70334828	64.69097233	57.96160855	63.13981016	32.38835339	50.33279446	13.89485587	17.79254535
TCGA.B0.4945	29.34207317	11.48460114	13.58307264	59.01813783	8.588729367	8.101325043	69.97108404	35.51378185	56.85794976	31.65087992	30.7923488	10.94697754	7.344611529
TCGA.CJ.5686	23.7269935	7.374936858	19.44140446	78.30163959	11.5110293	12.13132204	56.77815258	36.80063358	46.41874186	31.56368598	44.63572542	10.19141884	12.89904014
TCGA.MW.A4EC	29.28178109	12.3550275	20.35118046	53.04442572	6.700623304	12.15069052	89.75157779	31.53163942	52.94905878	31.99587416	28.03146161	7.318801669	11.41809707
TCGA.BP.4162	26.7022885	9.897722057	13.18040153	68.37844654	9.996316687	12.43202999	88.90759187	37.57862004	43.46022226	22.94517603	41.20017315	11.96501635	6.465030821
TCGA.A3.3373	28.92463301	5.395071174	8.067951908	63.23409814	6.26923687	8.496005424	96.21293043	32.38062947	43.7508763	22.67180728	55.85997546	14.13302732	14.29295893
TCGA.B0.5108	21.74371402	7.42092531	13.89910167	35.97530788	8.10788894	5.341316303	86.2340904	31.02570545	35.41824171	26.82321056	31.82187704	10.58381618	4.092832513
TCGA.BP.4986	13.35416968	9.922081467	16.52620513	46.90596117	6.404235661	6.727872334	61.27708909	26.01222034	44.46493452	31.29001584	32.08897761	14.57382037	5.022014013
TCGA.CW.6087	18.05219547	8.164751443	12.33803897	109.8787892	8.772225036	5.157898885	63.41687417	40.72294045	49.58057257	42.93868269	124.2910452	11.28220733	1.822376953
TCGA.BP.5187	19.52275442	9.450318563	18.15940919	58.47762198	8.601734363	5.798137464	72.14187826	36.02904202	28.8589292	25.73667295	21.75819889	11.69828829	6.151317283
TCGA.CJ.4635	15.96002027	10.954471	22.12497025	64.15898127	9.176197885	7.394640244	70.96134524	45.33429114	44.56519826	21.41732371	20.86871236	14.26001523	15.3007168
TCGA.B0.5110	26.6450501	12.85791683	15.02493694	62.07614175	13.73222496	7.619442498	72.48169328	43.65107086	50.19585802	28.9535313	36.71674893	17.80742053	10.52326201
TCGA.BP.4765	23.5756998	10.20142213	19.0288887	52.40145418	10.723374	9.210202389	112.4770679	37.74466153	52.03728823	30.53160375	28.12797544	11.79314047	10.43822892
TCGA.BP.4784	31.02491292	13.07363479	15.7144552	45.03025112	10.58948361	8.094931793	88.24696746	38.08118098	51.49326047	47.86363771	26.36400936	10.67580932	5.358129709
TCGA.BP.4353	26.90352367	12.28406043	19.59095329	52.24182352	9.316485742	5.213531667	74.560985	41.66779923	44.82967244	32.86974288	29.15389176	15.23395156	7.721273522
TCGA.BP.4789	29.13679278	10.01938576	16.41727406	46.88834319	11.52778342	11.21154559	85.92280732	40.49004789	38.92773465	33.78422996	27.8331038	17.04946202	8.789274155
TCGA.CZ.4863	29.43159565	12.06746628	19.5533185	76.9493489	11.25326148	12.44522071	76.52406106	41.89918687	59.74848476	38.32147786	53.33079384	14.66064216	7.053050467
TCGA.CJ.4904	28.80948797	5.588852249	12.4191652	61.6863681	9.528767843	6.988045578	79.71953309	40.6835444	49.56534039	26.17016762	31.78025415	16.04203538	12.97001726
TCGA.BP.5183	23.04417697	12.81447416	8.795194875	54.60961861	8.458722658	16.52043631	48.24065394	32.38479165	55.12042845	23.59804384	20.0608605	8.030338398	16.74470206
TCGA.B0.4696	17.40790027	5.624746655	17.73074195	55.57340363	19.70411953	9.276882535	134.1388287	23.88100924	72.47159869	30.0412067	57.94801754	10.79681564	2.987180338
TCGA.B0.4690	13.90189428	9.317284814	16.78662345	78.11929494	9.970409725	8.412220927	55.23633574	24.76981243	44.35585026	29.55353766	56.96885482	10.7689645	5.326527348
TCGA.CZ.4865	38.61202539	7.032960595	11.19583077	68.03370122	8.486622275	9.695777211	108.0053475	31.50069251	67.32117792	41.38240676	32.4200409	11.14038883	8.659622641
TCGA.A3.A8OW	36.69563567	10.47698088	18.2406719	45.98090472	10.74569136	11.91788519	75.67271396	31.48224481	52.1900395	30.92445496	17.96316536	11.26862613	10.36868992
TCGA.6D.AA2E	28.04595574	4.284946168	13.111056	84.27385309	7.851755509	17.7392223	110.0521927	39.09316064	116.0960184	56.06615657	24.58140108	3.780538976	5.124872779
TCGA.CZ.5463	37.4189752	12.68691406	34.32821911	109.8512569	19.10504473	13.25003867	82.16622309	70.00665076	91.02230096	37.80784889	54.15877728	14.71950603	22.41570391
TCGA.B0.4838	26.5820375	7.828951243	12.53527365	75.34739936	8.131124717	14.13542959	58.05031374	29.47920219	40.20295257	20.80961212	25.83221944	9.57490286	10.00587163
TCGA.B8.5553	34.90804938	7.354490698	12.98865946	84.24363765	9.288376123	10.6001578	76.93737236	47.71168587	58.3506233	30.38485861	46.99068879	15.28804964	15.22422329
TCGA.BP.4347	22.32985787	15.04872656	17.83706401	60.61085406	7.113819653	10.04824986	63.89334855	31.98230237	59.91765646	26.6889118	34.73815624	9.0393253	12.74040607
TCGA.B0.4810	24.4215669	8.711983093	12.18002927	33.70247657	7.65398423	7.194485889	72.36479694	22.16563077	39.30532456	29.88611653	26.86898336	8.904641996	9.451872827
TCGA.CW.5590	16.57724178	7.096508312	19.17706172	50.38681005	7.731784534	8.809922599	73.16690549	25.35007637	47.20662448	25.20884389	18.71776333	12.64534126	9.035317427
TCGA.A3.3329	31.80857649	10.09946995	18.6600311	51.9048898	9.402215544	10.36840613	115.9366223	37.57927779	47.2448587	29.51058312	29.44901023	8.250862219	18.88663342
TCGA.A3.3376	23.14117708	9.534889175	17.39447031	45.84456125	11.37952793	4.445582204	97.33455495	28.48755614	40.30346761	33.01044968	30.38736351	16.86961575	9.59345639
TCGA.A3.A8OV	22.85762998	11.14857931	25.8550233	67.41055181	8.304918668	10.21923318	88.01132784	31.55573203	59.82250794	24.30510277	22.25159679	7.109899432	14.54802602
TCGA.B0.4846	26.11721398	9.875430618	13.71246193	72.09603159	13.31621215	7.418003345	101.6939186	45.22563073	49.82651762	31.19957549	32.35346955	15.79941346	18.98810442
TCGA.B0.4824	23.86825653	11.81080138	18.06143266	42.6002514	10.31538558	11.78244575	79.95899009	31.79057176	47.38884237	29.41398399	21.48446927	7.767805599	12.58763606
TCGA.AK.3428	21.25313166	9.154434672	21.93341662	45.82173837	11.59509426	11.45148781	101.5343724	34.91601135	37.36979211	34.88938667	31.73136222	16.84960388	9.958507024
TCGA.CJ.6028	31.31392922	8.515450959	9.946101632	55.42804327	10.71444366	6.253184728	90.85448108	41.89651394	40.05064503	23.53801093	36.0321925	12.59480982	3.751546283
TCGA.CJ.4899	30.64573854	7.526039429	15.832436	48.61369302	10.663451	5.454160859	99.03488662	31.16222804	80.27037751	32.49832588	34.89938722	20.09909815	10.72583727
TCGA.BP.4803	12.90691331	8.051837639	31.26001246	67.80443784	12.32623486	11.98127199	76.88910688	35.51518388	40.79056377	20.7931929	21.84156695	12.94664701	12.37714329
TCGA.AK.3460	19.88650692	12.27106847	19.34748619	38.10504262	7.884076323	7.900152273	72.14763948	31.94347221	39.82905254	21.4570447	17.21168377	9.658322202	8.866686915
TCGA.B8.4146	98.70391275	27.16403878	33.74282791	211.4168464	32.5946822	16.809194	52.05045573	128.0406603	36.64121934	38.67059478	59.22205179	32.51929073	5.279511524
TCGA.B8.5552	28.23432148	10.0209202	13.58785722	55.08605226	12.35347607	6.457152332	100.2635678	35.76468815	45.25302156	35.61842799	36.96497934	16.21538045	11.10085824
TCGA.BP.4170	20.33001959	8.736633103	12.38000936	55.46270145	8.179158332	9.074634399	90.04455259	30.55870487	37.09972427	22.16963476	32.20497719	10.98901881	9.19896089
TCGA.B0.4710	24.46337936	12.6880062	10.15075499	60.42069473	6.688513159	8.578350617	96.53372143	41.69939969	51.47364396	22.76916613	21.5443437	11.23248033	8.905144387
TCGA.CJ.4892	29.27622425	6.803813116	18.31443801	40.60700193	10.40500643	10.13850791	98.68157805	28.04457747	48.51061542	29.70525348	21.33127979	8.25054755	9.622692709
TCGA.CJ.4871	30.48325897	7.103243687	11.43653393	51.15189842	9.720477247	20.17158324	57.51885356	34.43999915	36.83070723	26.84088378	24.50928857	12.93471796	8.689368584
TCGA.BP.4964	18.0515311	8.297399198	17.24931414	39.79376629	8.529388091	7.396436104	79.60026859	34.65116862	36.43844559	22.13585916	18.9642764	9.36301586	11.63284163
TCGA.B2.4099	23.82263677	13.49306599	25.88693783	55.76034915	7.880805698	15.49743347	92.70755309	37.34993588	32.17488176	30.16275923	32.1729528	4.885615784	7.739231649
TCGA.B0.4834	23.38563444	6.680905201	11.83144585	105.6936597	8.484542026	7.849331636	117.0976187	59.75501894	134.1619057	57.46649458	26.52344752	23.01696	6.063519127
TCGA.CZ.5461	25.20054489	10.51281908	20.25870566	70.06147838	11.69324576	9.109185655	92.73954935	47.94631665	59.74201757	34.37091383	24.30797183	17.78274809	13.85251017
TCGA.B0.4823	26.19316919	7.781006388	13.19048542	47.65403358	7.348404041	7.970233855	105.7731737	37.93376065	45.63396703	28.05238177	35.77525844	11.18559873	6.754195045
TCGA.DV.5574	21.96695141	7.548128244	12.66996103	56.68552892	9.872925086	5.057319582	67.48173393	29.9674629	36.5304765	38.73346608	30.11090211	8.291723321	4.799748239
TCGA.CJ.4886	33.12858482	8.328548136	16.69033177	56.71424315	11.92590822	10.18963104	87.84815326	37.15525479	45.24407075	31.88075437	36.08423921	12.35667682	10.09394192
TCGA.AK.3465	20.16720381	3.466250606	12.0901007	107.4072265	9.293310453	7.121306017	106.2063658	30.18199773	121.2380324	42.75543317	28.31571936	9.797667777	3.408918926
TCGA.BP.4354	15.82557094	7.778993933	10.6210956	61.73426617	7.55849214	1.481850797	62.65678514	37.95517499	38.59334276	31.91051672	73.78364374	9.076524388	3.361499243
TCGA.A3.3311	21.1981936	6.462753273	14.56244839	63.82145473	9.51976519	9.089727012	58.81455133	46.13866575	51.36053298	23.71952938	30.63704269	11.91397827	12.49539275
TCGA.B0.4827	34.94250561	4.076498278	7.304149533	64.0044867	7.924488931	9.839017443	137.8099386	26.8970665	39.80623095	26.12515496	30.23590239	7.707887988	21.06515436
TCGA.BP.4807	29.86053833	9.044168751	14.74826177	64.5125375	13.22872538	6.646950511	121.5059456	45.25207793	55.40170528	30.43532178	56.36709417	16.5545139	13.72009882
TCGA.A3.3387	25.22624569	10.51299725	16.18450507	57.23142012	9.185425667	6.825234525	57.70079914	35.70806528	37.82552786	29.50516598	34.47729085	11.21157309	5.845684828
TCGA.CW.6093	27.5214876	10.78971964	14.06538766	77.27176081	13.59052711	8.924949193	101.6525748	40.25288801	52.97773741	30.88555522	30.70653157	19.02831509	17.28718322
TCGA.CJ.5683	21.52682334	6.640599235	12.02266891	47.28598265	7.535042501	16.32828797	61.69868572	27.48306512	46.05778908	30.30894456	21.63613488	6.98437082	8.272686321
TCGA.CJ.4643	22.71753354	8.726821004	16.74689606	53.2939445	12.68255813	10.2566012	93.05201235	34.57683484	47.96844687	27.35358465	27.06812014	14.36580396	16.54955522
TCGA.BP.4965	33.22025793	8.588213175	15.42218561	61.36999607	13.83011432	7.916230692	67.25194539	45.78900516	52.16788597	35.08167716	40.84768898	15.769326	7.806460806
TCGA.CZ.5982	39.66544945	6.052135708	9.603006371	73.18437931	14.2225629	7.336602183	106.7518968	44.97957051	51.15527165	20.20377584	38.71846081	14.07353421	14.54310386
TCGA.BP.4176	22.05213046	12.12758039	18.45119496	52.75370528	5.643584061	5.726114787	54.68106529	33.25921399	45.65715345	19.76483186	30.05969963	15.3046113	6.978016156
TCGA.B8.5546	48.90311844	6.95060275	14.62165323	115.2627471	10.91815999	11.91363071	174.9126121	50.44948426	115.3274264	97.58957784	26.38382161	9.847707725	16.39410138
TCGA.CJ.4639	28.6394248	14.17254455	28.20067977	62.56320019	14.84754547	5.556880321	100.2458996	49.99490123	54.56654033	42.91315107	35.98566979	16.86727184	7.688800939
TCGA.B0.5701	29.76612569	7.903205529	10.38117566	94.98688126	10.96707442	8.010613953	48.79994951	34.77656472	49.80642364	25.8624541	24.3404112	7.675179117	24.9269319
TCGA.B0.5693	28.73317651	9.696273345	23.20403518	60.78170311	12.92563442	13.06410133	99.70784282	53.49848397	61.01918779	34.57094829	27.5352113	13.85196341	13.4853689
TCGA.BP.5184	25.67084648	7.147892653	14.09862993	49.91521698	10.29687092	13.01477898	93.54610644	35.34488797	46.33262821	30.37395322	26.426511	9.419402651	10.49661759
TCGA.B8.4622	19.16712872	5.813691099	15.13494283	58.4566691	9.827298256	8.141141751	91.52581494	32.29622555	36.35278929	20.630609	15.80619622	10.23136464	14.06209307
TCGA.A3.3357	20.84535605	9.456281817	16.7307134	62.4853455	8.267686944	4.87287059	98.42583049	43.48262517	64.87866428	19.79533035	42.34163321	8.997783579	5.957963813
TCGA.B0.4694	27.6353063	4.969133619	12.2625597	75.83223707	8.187928942	11.99688783	95.93905675	33.78355802	63.81766047	33.89388884	42.97932193	6.49943909	10.37190502
TCGA.A3.3367	15.65689977	7.570715921	23.15045343	54.8134082	12.23942971	8.657214165	105.1273505	38.60564968	52.98670427	20.13842269	23.35074677	11.72021132	13.49378071
TCGA.EU.5907	28.92380188	12.27121849	11.49921826	69.25137438	8.733019922	17.86048897	62.47489465	59.41224074	62.46895043	22.77903518	65.74316605	26.02661024	26.53018618
TCGA.A3.3378	15.92582054	7.996623006	19.07126382	59.89698393	11.91711948	10.62844126	44.14704479	29.85677942	34.82930919	21.1696292	43.17388681	14.96310743	13.22182053
TCGA.BP.4762	29.49084508	11.21458282	11.43525049	49.74642842	11.10442168	8.901652392	99.7825985	35.78398519	45.86204107	37.44526377	40.70149956	14.5959291	8.041260943
TCGA.A3.3343	17.403686	8.730818021	21.96987255	44.69676597	10.49331466	9.506070641	98.38869471	37.369595	42.68995056	30.22169143	27.80489754	8.308387059	14.65540904
TCGA.BP.4763	25.7154183	21.79269318	23.34533576	65.42026174	11.36633595	9.980767775	54.20379711	43.71982882	34.3104215	33.11617452	21.99316516	14.09378216	5.751249689
TCGA.BP.4325	19.895371	9.271282419	21.80029144	80.40327579	13.42333051	12.6636225	94.15126014	43.34666242	49.88620748	24.54197803	26.16848181	9.391802368	14.06435824
TCGA.AK.3450	32.40642703	8.174048254	10.73380453	65.18873052	10.56523626	21.89735517	60.12423989	46.14186383	64.04778305	39.22443115	34.98869672	8.197322238	16.1857009
TCGA.T7.A92I	43.05531712	6.80518985	12.62897126	99.11537407	9.494513061	34.05894974	116.5382568	33.11474341	76.51719542	68.09443093	49.85851111	9.974819892	7.636096786
TCGA.B4.5378	32.20160595	14.92974011	22.24250848	57.0360567	15.85039792	7.133223012	120.6100689	49.63384803	67.55143039	54.65149062	29.24776524	17.63355703	7.228055843
TCGA.B0.4699	33.12189938	6.755984386	14.60726127	86.14386564	11.06453737	7.908032914	120.7226593	44.83876027	73.88016521	63.74523879	55.89639505	31.01129589	3.858414684
TCGA.B0.5696	28.92053147	5.856211903	13.38872273	70.82362472	8.926495341	30.32115096	112.2899173	30.25283534	52.23419901	36.33394256	18.08449919	6.578832628	8.537489499
TCGA.B0.5113	21.01571844	12.73057742	17.49949526	60.31776501	13.92616918	8.099899305	63.91748808	38.11281127	43.91730862	23.86664217	26.4601348	20.32868153	10.07451598
TCGA.BP.4963	16.49252964	5.789981682	12.07782584	66.88114223	9.666417068	8.188614252	101.0503048	40.56410175	45.95892563	21.83365573	21.40187535	9.496666779	7.089707281
TCGA.CZ.4866	37.56668707	9.159442328	15.32615054	127.0544883	11.43336456	19.27951949	92.51315642	73.54078745	159.3006784	37.50147646	57.03744467	12.81207434	13.7373412
TCGA.CZ.5984	25.98654362	9.679763194	16.4107082	72.93652426	7.953522593	10.21531292	55.37691225	32.50804263	46.64917747	20.32770306	25.87037048	12.62466547	6.688071627
TCGA.BP.4161	20.61630532	9.451389877	14.0529623	61.38619304	9.001221611	12.78450255	79.09031409	41.10809136	50.00331812	36.38007434	23.99569367	11.00339962	10.89094598
TCGA.BP.5186	25.73769556	8.36648866	18.27844997	63.23853107	15.30828805	13.63942994	122.1896693	39.44580558	47.31549719	28.78350266	30.45718541	11.26139176	16.77975677
TCGA.BP.4756	20.55344992	7.58196977	10.85787745	59.98520983	11.75924837	16.58532854	105.6685658	34.31275208	65.25811008	37.57042563	24.76570934	5.658996627	12.03380377
TCGA.AK.3458	28.04267136	20.86749358	27.06082878	35.62129703	12.34588473	16.00576851	69.44714805	29.59584203	28.20764985	31.19457976	11.5588872	7.580664269	5.652090127
TCGA.BP.5173	17.96324973	9.794708953	19.41280931	67.69671256	6.219418081	11.2152485	65.94286621	25.44781098	41.20750977	37.18217172	36.21393417	5.781289735	13.60758225
TCGA.DV.5575	25.92112594	7.416081712	15.76338889	51.54980414	11.1441349	7.49734204	103.1105829	39.28881794	49.62584031	29.92185535	32.80346973	10.52876854	11.82013344
TCGA.CJ.4641	21.76168059	10.1956402	13.6675785	63.7583656	8.810253179	5.585854863	54.33086924	40.85158889	60.46035674	31.83337119	39.72908143	8.6400389	5.345266233
TCGA.BP.4790	21.2481035	10.0361429	16.20865584	65.50703998	12.44837691	3.766611329	100.0398761	39.45905635	40.69380383	32.54632815	41.61448541	12.75268883	10.08642423
TCGA.B0.5116	11.35105744	7.296167398	13.09182246	43.84156235	8.276048448	5.28152662	87.37383471	33.65225707	35.73972923	21.22119051	15.8917557	10.80067066	10.77303868
TCGA.CJ.4895	18.49158785	8.540912852	15.23504045	54.57452321	10.58836823	14.70209067	80.63352553	28.92917325	38.12367722	26.63366447	22.90926545	7.805066156	9.606788315
TCGA.BP.5007	21.88958293	7.832052179	15.28309566	34.23461187	9.074390251	6.252330621	82.01754914	27.26891603	47.58495025	25.7590535	17.52598161	9.177567682	7.870797185
TCGA.B0.4814	13.85054403	8.706333336	18.09420933	53.79797032	10.69126098	11.53958865	83.72251072	31.44704441	52.51487093	22.74259979	13.56847837	8.899120364	24.38339508
TCGA.CZ.5451	20.98837894	6.002765412	19.23300671	66.38241135	11.39094857	15.563203	97.2344877	38.60154563	54.5733569	27.35080035	25.2018923	10.72130474	15.03446538
TCGA.B8.4621	22.22363799	3.974509806	9.043736253	105.8132065	11.75345688	14.83815527	100.619385	41.37808352	123.5387191	32.74892878	34.77085008	5.41395754	12.14058983
TCGA.B8.5163	23.96629589	5.859466792	9.64035183	45.08608786	8.284748791	4.912389301	85.79739598	36.52844266	35.56357406	37.32308277	43.89666402	17.42739129	2.41770725
TCGA.CJ.4918	15.14556006	6.799398705	12.33518377	37.03525456	8.575547255	8.853920415	65.03124248	30.99076888	32.23731618	29.17599901	26.12534681	9.477759587	8.737259979
TCGA.BP.4766	20.79024773	6.16224834	17.50459175	75.00337578	12.24401507	9.690298599	117.6803642	36.66611746	45.01781583	24.88736277	33.87082052	11.760627	17.38274798
TCGA.CZ.5467	26.07692463	8.863537717	19.14309524	50.2450848	12.90761516	14.26061308	71.24216159	42.62329548	53.2091419	30.3354165	35.46964876	14.09254155	5.914213845
TCGA.BP.4340	24.77688324	5.751994636	22.41920497	70.76874317	13.77065225	13.50513965	124.5525043	33.10438461	61.22873489	25.10898932	38.6483036	9.610090116	16.6718681
TCGA.CW.5584	26.21553862	5.932072017	12.49377518	82.74726579	14.78516553	11.60966163	77.77757241	55.33912946	62.95824549	34.58836044	32.11888348	12.20961224	48.14205109
TCGA.B8.A54J	34.95248794	6.554296772	10.99492737	47.17069387	7.225698076	10.06007171	82.58456691	26.41683405	46.05083631	31.42601703	17.1483513	8.02423363	9.295487875
TCGA.CZ.5455	31.9626559	12.92598052	17.42039019	74.02856253	14.54043441	10.14514424	67.45131179	49.66492253	53.28686463	39.94040599	49.60111921	18.18621612	8.908147734
TCGA.AS.3778	22.56279419	5.972236567	16.61912001	49.6991557	10.34443568	8.08230278	135.114425	38.86030198	56.69523974	27.11339637	26.91332011	8.749480119	15.37312226
TCGA.B0.5713	25.8592884	7.885284553	15.54055148	71.15837817	13.9762697	12.33753243	110.2206541	32.27828558	46.81019239	29.29294154	31.92274594	12.02334584	15.59323081
TCGA.B0.5115	19.0950472	10.22742492	25.29252203	45.26526591	11.49042313	9.320506593	88.38178216	36.23683556	48.67598725	28.35137565	19.6786488	12.10714374	11.89004122
TCGA.BP.4975	21.28334332	8.399730656	21.47998491	54.66679894	10.94361829	12.87883262	98.76041982	37.67164435	50.91965812	27.42531911	28.04222613	13.77956569	11.18018539
TCGA.BP.5004	36.42595394	8.884990151	17.32079587	68.34188577	6.090969073	14.04332172	70.2378271	47.7986443	67.93948176	31.66727479	48.25179329	15.22634431	9.194923322
TCGA.BP.4959	28.47691248	5.155069704	11.88550272	75.99184162	7.486734676	6.973690148	59.23036137	47.67891178	87.16080022	23.41934567	64.41376444	6.751578287	5.932292262
TCGA.BP.4775	32.1087353	12.35829211	18.53822327	80.00577134	10.7588389	10.36706906	118.177337	46.10557909	71.59331873	43.4836875	58.36046198	16.21494652	14.47487672
TCGA.A3.3352	21.59521593	10.21018367	18.77095449	65.97622585	11.86737169	9.044827763	99.19719438	40.11858642	52.94478719	28.67217469	21.81284421	9.615937296	12.07956278
TCGA.BP.5182	20.58293735	8.417209915	11.5221464	44.43046873	7.591890771	3.900052635	85.69731397	27.574831	50.38946305	29.72336043	40.84917933	7.986905235	7.956569032
TCGA.B4.5377	34.20494652	8.723039885	13.80168485	82.08395134	14.99058218	14.0257217	132.5017021	54.86732741	66.80966503	28.85763273	44.95895404	15.95444255	23.10671675
TCGA.A3.3351	17.0959176	15.07299716	17.99976776	45.83926448	11.62300783	4.953743954	65.12916787	36.62754658	44.25911386	25.89319144	25.460344	16.24463634	7.911893938
TCGA.A3.3359	33.20020148	9.282095894	15.90072906	58.91092487	11.90134682	9.389932401	121.305037	37.83637042	47.7118627	25.51805165	39.61810971	12.31382645	14.37153631
TCGA.B8.4154	24.13595418	15.95304416	16.93012683	45.15950236	9.396332717	20.37088248	87.87570444	30.33256971	29.51956392	44.48302398	37.30354403	6.153092014	7.635242126
TCGA.B2.5641	18.1308373	8.2208432	16.96190481	62.72469327	12.69844811	9.284176964	63.75903954	33.52216442	60.46930049	26.19621965	44.32982538	17.55449066	10.74414574
TCGA.BP.4961	30.42733611	8.63434096	16.49140228	49.24092865	10.98421629	6.266023544	99.8767825	40.14758213	49.14806034	31.91404414	32.53734	15.42581788	9.675339563
TCGA.B0.5712	35.61417391	8.619659426	16.45627082	73.64993379	10.45668102	19.48337274	64.90469294	33.93076051	87.51628313	55.2570178	21.62397115	6.02339711	20.69715547
TCGA.BP.5006	23.86043714	6.746652476	12.0776226	51.19933482	6.285117659	8.462637848	88.53989012	34.89122912	47.04363239	24.75853941	24.89203377	7.582268563	9.288283367
TCGA.AK.3427	30.26367453	23.56846329	21.41953735	74.3945308	5.000174744	15.95307463	57.03874222	51.3667377	67.01229967	57.93421735	24.85773987	8.416640324	2.235184026
TCGA.AK.3443	28.12881052	8.461218689	19.15004876	163.5304628	25.02360361	8.372304355	172.6068674	105.1692594	110.4725013	86.43313743	30.58711821	30.8575457	3.935079188
TCGA.BP.4169	16.09727176	7.592945192	16.27463325	42.11531975	7.238267817	6.283121556	80.26846423	25.19083122	37.37890737	28.95991041	25.13073521	13.29249044	6.087348066
TCGA.AK.3455	37.95499599	14.49018514	20.8954322	62.8457011	11.58235456	12.81984468	71.58428015	51.72281901	48.95341857	32.32486753	30.83957507	6.857485723	29.8402637
TCGA.B0.4828	11.93578414	4.235964023	10.07803209	35.43747349	6.086668939	7.269400114	63.85568583	20.39224137	45.91064083	16.45901954	7.826621936	5.598009465	8.479370234
TCGA.B0.5075	23.14595707	8.212351004	12.41485938	63.93562473	7.781569279	8.398136871	54.50790978	36.33108332	67.71812046	19.53897791	36.2673089	4.97883368	3.770309734
TCGA.MM.A563	23.10840881	9.793675688	13.72395476	31.66669031	7.232555309	5.077881295	43.21818526	19.56591937	41.41728635	28.39064328	18.35763374	5.754091433	8.188249656
TCGA.BP.5191	8.916043465	3.21607857	4.997348237	7.828770717	1.914227837	1.840158403	15.61252874	4.988452484	23.36026485	9.204924665	4.054282307	1.292470978	1.175972966
TCGA.A3.3347	19.91256511	9.955438636	15.59286733	54.01742884	9.213996077	5.80939107	55.02264552	31.9061043	41.06341573	23.70510234	30.21620992	11.73821095	3.112022312
TCGA.B0.5107	10.46402323	8.473283731	14.89679197	31.46906481	4.296316589	6.41631027	55.71933267	18.73232082	50.2616189	31.12629462	8.855712953	3.605583238	5.441610705
TCGA.B0.4712	29.71714899	6.012746459	6.087371384	34.56112665	4.796103065	6.156126869	45.16471468	21.13946276	39.11246259	30.44398614	19.5036497	5.775225949	0.650597415
TCGA.BP.4787	19.58332048	6.464825578	12.23067423	48.64647216	6.12245056	15.46596976	43.51805762	25.16043347	37.64843632	27.87447555	29.71643085	8.107193619	2.499967912
TCGA.BP.4351	24.34889043	8.044455283	13.4591903	24.53791303	6.93218502	18.88239162	74.91415945	20.84795116	50.99222682	22.26776291	10.69334548	7.215290456	15.8722642
TCGA.B0.5400	25.14141846	5.340096506	8.776500946	36.56130139	5.636175264	15.71056024	39.70965729	11.41375143	38.43195694	36.76566604	17.94900474	4.209372424	3.412440185
TCGA.CZ.5452	17.70368362	8.423977415	19.67682801	52.88869987	7.275212137	6.700743687	44.49265113	29.42469982	43.91903221	30.84536058	22.20429526	5.384809711	6.634860748
TCGA.BP.4969	26.52616708	7.715288557	11.70138233	35.15462968	4.565798552	8.340137363	44.03011854	15.16759264	39.89719166	18.0803846	27.26063321	2.67030438	3.344202373
TCGA.B0.5088	17.35899576	5.344265015	9.586013144	25.98064853	5.166648783	3.595006713	63.09119822	15.89915176	42.98091669	22.7012392	13.48448534	3.978643551	3.906081119
TCGA.BP.4993	21.84639184	8.039548683	13.55327832	33.14929956	7.742147199	4.929568093	72.06172456	27.71697005	44.11036236	25.58653815	16.96447319	8.836408965	6.955013635
TCGA.CJ.4902	24.51890592	7.995613968	11.39798093	31.30865023	6.623716338	5.987152613	73.73090023	20.35455177	50.02233125	28.28498781	19.12220291	8.636178588	4.825198116
TCGA.BP.4355	15.16706696	8.309960599	16.78464797	26.65979066	5.656011819	5.55410209	56.22459759	21.08422119	48.06341374	23.83997208	9.773741945	6.667416226	6.826145742
TCGA.CJ.4870	25.22464948	4.779042972	15.67364972	29.20221126	5.167066431	7.192669188	67.66024465	25.32215661	39.37095417	23.15667815	15.71182542	6.557674713	7.540726122
TCGA.B0.4817	19.59243154	6.211405667	6.037166787	17.75807397	3.769914216	16.02927873	18.96227724	8.512476984	19.75820528	11.31230582	18.15727149	2.610549641	5.514391606
TCGA.CJ.4916	15.9359284	8.047482625	9.678974848	28.88027418	5.854423895	5.949742161	37.84241433	22.61128092	35.10031391	20.87900271	17.02109451	5.66333883	5.227098462
TCGA.A3.3335	15.18223329	8.12742294	14.25299773	44.7141579	6.84785276	12.26933712	44.66940386	39.74362518	52.62403643	16.0824583	19.00243804	5.837843614	7.305885483
TCGA.CJ.4875	13.64890294	6.220173708	12.02106805	21.23951392	4.439068587	8.849938759	25.18680103	12.67941937	29.90683987	13.29428829	5.988248122	3.805260371	5.613995595
TCGA.BP.5169	5.76602773	3.479853378	4.593065908	11.56284952	1.553085952	2.461982848	14.59518042	4.971546029	18.6748571	10.7637655	4.370751604	1.022490538	0.933733863
TCGA.B2.5635	15.37956443	8.542432377	14.50121371	47.72562013	14.51313944	5.917387021	26.02460189	39.82037662	42.05010942	45.19980479	22.28666859	20.25038096	4.154205193
TCGA.CJ.4882	13.26114244	4.020065987	5.954035854	22.2504042	5.038170944	3.280692429	60.6702332	13.53542024	25.00245994	18.28027629	10.32464408	5.665804437	5.478753393
TCGA.B0.4819	9.766172263	5.515633961	6.423551385	18.02270683	3.488891592	1.895793365	30.3808931	12.08965169	23.81468214	19.14147046	8.969822201	3.680032856	1.481103945
TCGA.DV.5568	27.30156214	4.869067172	9.249321763	29.42061826	4.851467244	12.91656947	47.15770388	20.25030949	39.88153336	29.34785684	17.95533803	5.519225441	3.095920094
TCGA.CJ.4878	40.25471177	6.584722201	6.293344285	31.85285676	7.068228003	12.77156104	76.32863637	24.46589176	51.64262501	15.61907572	18.95562791	7.817106533	7.741230305
TCGA.BP.5177	17.13091731	6.133120024	15.41434193	30.78604625	6.370935275	5.963584055	54.92605286	20.34489039	35.24248319	37.74667003	13.35178252	5.553412254	4.367089692
TCGA.CJ.4888	21.85883186	4.317129237	9.485111053	36.31995938	4.083496573	9.989308441	33.95284384	18.76515199	24.63323528	20.53601768	21.26391441	6.419474892	4.421994168
TCGA.B8.4153	15.70238591	3.847037853	8.57028373	21.14429333	4.274527778	6.894974968	51.23899331	15.35767952	35.91108352	23.63324001	8.623775464	3.603357815	6.251753621
TCGA.DV.5565	20.79173726	4.700000919	5.018776094	24.24790196	3.664521697	5.721953635	41.62671765	18.47985094	34.67538454	17.86417124	15.78104098	4.603053332	3.270682292
TCGA.B0.4706	14.20566975	5.304145234	14.32040417	25.20579697	6.827245526	5.954417534	67.26966815	17.85022956	40.12923497	22.07150851	8.418139358	6.118341901	8.143904984
TCGA.AK.3453	9.200821062	7.853250269	8.958465376	14.1981569	3.741597742	3.843250183	27.95719772	8.959961661	31.43960304	15.1911224	5.262125697	2.183927199	5.327435185
TCGA.BP.4989	14.70532525	12.82075485	13.22925832	25.15746943	4.152190716	6.799519593	30.134923	12.60656556	27.17083473	19.07972672	12.47238284	4.813939127	3.617916001
TCGA.BP.4326	12.67753026	5.741303045	13.06653833	26.21852439	4.707904708	4.630736787	71.3150944	18.76708649	33.3754373	16.89451008	22.7475313	10.6059008	11.37957858
TCGA.B0.5702	20.49052364	1.438595628	8.180628181	22.7319701	3.512961103	7.556964867	11.84925065	8.093532561	41.13368123	19.71887972	5.49469966	1.380997738	0.959906122
TCGA.CJ.5682	24.57869382	7.283687727	10.27561638	40.39437755	7.411545918	8.176765515	49.82625029	31.01798297	44.95251398	28.12529236	11.94283609	8.436252884	6.382368982
TCGA.A3.3383	21.14450061	5.721323187	13.87441293	35.51390738	4.028915855	8.246784867	73.45293038	18.83932456	49.92673357	24.24549766	15.11991177	3.369382291	3.903032644
TCGA.B0.5102	19.77773093	7.446973185	11.19066299	53.81173843	4.828122535	13.35541461	67.36638392	24.94026043	66.00766132	26.06572147	18.80350231	6.894703369	8.163372794
TCGA.B0.4845	22.50853649	7.648085695	13.44934314	32.99773448	5.387415074	8.178794528	82.97146049	24.53173651	46.46589673	24.79511224	9.895785677	7.614741363	11.31155709
TCGA.BP.4334	17.12837858	1.320299297	4.327969079	31.32282998	3.237572433	3.059802698	66.21856103	9.058724964	51.98053383	11.0975382	10.02020768	6.6148486	1.405669668
TCGA.CJ.4891	15.36997319	4.600387859	5.361282279	23.96672335	2.621921194	4.888948046	31.89834156	11.43700737	20.44120516	12.69138462	7.797946023	2.409332808	1.63201428
TCGA.G6.A5PC	10.14381623	5.285144444	6.257061153	17.38421482	3.043446421	5.843029529	27.43576724	14.65027872	83.13702667	16.66922412	8.654808961	1.033746542	0.973320668
TCGA.BP.5199	18.7758989	8.237657879	11.15730439	24.68686828	5.521509818	5.103396681	71.50166317	22.3043474	48.01584688	28.62269544	18.13764722	8.750524883	7.036181733
TCGA.B0.4691	13.56540155	7.988764156	9.586610014	37.17441676	4.10799678	5.601895925	35.38479161	14.20087092	25.45179727	19.24446118	9.231147032	3.779372818	1.448103805
TCGA.B8.A54D	18.72086106	9.713990211	11.46042294	42.3907963	7.503656881	3.715865447	49.62846884	25.84545979	60.13449384	16.87493505	16.90721406	5.860371016	5.977550852
TCGA.B0.5100	21.57283492	7.969873508	10.20496927	18.87804184	6.40366665	7.688464055	49.9532415	16.82289622	46.05879093	44.49598142	6.40449172	5.544629504	3.681018367
TCGA.BP.4167	16.07244035	4.560654332	3.950126093	18.80832396	2.926211935	3.607633004	36.07509546	11.24049765	22.39800579	24.21008204	15.88301954	3.44419028	1.315240996
TCGA.BP.4968	31.52491372	6.996485037	12.70863875	32.41358374	5.340228241	11.29573951	63.83848186	23.39446461	53.66535977	31.27754289	18.63194203	5.186499633	4.894990999
TCGA.BP.5198	20.07487409	5.503673884	6.155475641	47.38248799	4.788998936	5.228561563	52.68964843	28.74376713	29.18360165	25.62898484	26.08662861	6.205785424	15.4251218
TCGA.B0.4839	13.25198357	2.790767554	7.463450747	25.27396864	3.437271608	10.96112472	29.33062335	13.71448538	29.54902592	27.67582033	10.61178311	3.345042007	1.92067035
TCGA.BP.4799	19.90621684	4.365080488	4.895784065	21.45529824	1.959075508	3.181931422	27.79823403	20.2294585	12.39463007	17.70555031	8.979617945	3.971878182	1.11279101
TCGA.BP.5196	12.66629648	14.22871362	10.29735285	42.07577778	6.776279734	4.320016803	54.95632261	22.46848953	38.26345995	30.90403935	15.3321409	6.380682007	2.429944438
TCGA.CJ.5678	32.70262182	5.699478346	10.96572122	36.43758886	3.47176614	10.31992293	32.02860644	23.80123447	39.71723408	32.3470389	16.22704643	4.645913953	2.25451465
TCGA.BP.4759	10.33245323	5.138440307	13.33890014	29.20547465	3.21977689	4.370619289	32.20726831	16.39905333	27.9286738	15.47863776	7.937510616	3.417383561	1.927423638
TCGA.CZ.5456	19.90349186	3.325069224	11.13514168	42.73385545	8.576842093	9.451443987	47.99967259	27.71527807	33.62706311	20.60744892	28.16402645	13.00855506	6.265805
TCGA.CJ.5676	15.78611482	5.027227903	7.419428712	19.36503875	4.199950926	6.226658971	32.99719864	15.1264904	28.68171137	21.59596131	9.103770876	4.29857683	1.954319635
TCGA.BP.4771	10.50306012	7.948069298	9.613263172	35.18381602	4.739171194	3.170465027	43.03417141	16.54409823	29.09073038	19.91425176	20.96392684	5.527251159	4.861418848
TCGA.BP.4776	18.99394507	4.616939923	6.356356416	20.26741039	3.541713555	4.406685087	48.52323111	12.86782944	29.69056425	20.51177841	7.241928509	3.552128799	2.204267336
TCGA.B0.4836	22.05373096	6.524052399	15.3833747	41.85927363	7.542556409	5.939993359	68.38457014	34.35653327	36.03211733	23.21439015	16.50388122	10.48952343	5.632988406
TCGA.CJ.5672	22.24534439	8.434986893	7.59363207	53.90805815	5.70877748	9.713918025	43.91088725	19.67032754	50.41507135	17.18431103	22.33411252	5.409309286	5.79711251
TCGA.B0.4844	17.65998515	5.745523678	5.53868215	23.65470645	5.183145581	10.79071846	69.08100629	18.29852688	46.79331661	22.35076944	18.46510077	6.703152821	8.252381471
TCGA.BP.4960	8.575569635	2.930887103	6.244597863	15.66645826	2.920448125	4.679072079	31.31996397	8.480965026	25.56497152	16.63223017	7.51440775	4.059098044	4.841086534
TCGA.CJ.4881	17.928885	6.188938159	9.376308005	26.41711402	4.486043157	7.932689371	31.76575957	16.18861002	30.82976876	18.61616753	15.07649928	4.635161635	1.70215794
TCGA.BP.4329	15.40716515	7.254420738	13.43598677	35.92204753	6.120312704	6.309248553	76.63566767	24.46857129	35.13331546	22.12334972	15.90145021	8.091852578	7.05860837
TCGA.CJ.4638	11.5703004	8.924452163	7.967641447	44.4207045	4.786542345	11.40911323	34.77338386	14.04051583	63.01547696	14.92550951	7.382760908	1.840276607	2.674515976
TCGA.BP.5190	17.92788628	5.308702182	15.57005875	30.52834266	6.360244295	8.599173715	28.03916124	16.68117342	42.74059903	17.00997915	16.39526166	3.425000052	6.098818816
TCGA.CJ.4636	16.32215219	11.27106603	12.51409334	57.69894961	5.916173228	7.142112608	38.54997149	24.37723112	46.5987774	20.45464817	17.31795653	6.247403711	2.6104721
TCGA.B0.4703	18.66005311	8.212026807	12.93846761	33.90564242	8.210351061	2.540215223	80.66190381	31.27238646	38.06327229	34.75077685	23.36206759	10.79748135	2.286271088
TCGA.B0.4718	9.970113637	5.8980602	12.21553199	18.21771747	4.699953905	3.523600459	53.50098323	11.52890413	35.80011981	16.0751533	9.909939421	5.828925813	5.771428574
TCGA.B0.5106	14.9441024	8.313427891	14.893966	27.36932576	7.237591202	8.642078162	48.4167511	23.47718675	37.454875	31.04337068	14.48798337	7.948345643	6.983335593
TCGA.CZ.5460	22.89958887	4.639628683	10.72820153	38.96725505	5.76878416	7.459199143	64.2449462	26.30346246	49.45426239	18.95837241	18.47347411	6.559175482	7.832820589
TCGA.B0.5109	15.46229736	5.864643351	10.05928044	52.93008737	4.968161966	4.801443547	73.08620213	21.07996578	58.4736836	28.0493311	17.1879625	3.344636922	3.000604793
TCGA.BP.5180	11.69801532	7.98539382	16.25813811	39.38360853	7.196406245	7.326078109	46.14347371	33.05069226	41.91416865	24.6045567	12.83654044	4.916112611	11.60602463
TCGA.B0.5097	19.70658195	6.047545138	15.91421978	41.56894715	6.09677084	3.211385379	56.62790021	28.22603397	31.36740761	25.9992796	31.19967405	12.17675586	5.847523977
TCGA.G6.A8L7	5.923109444	3.035587513	4.555304812	17.11867669	2.061015287	4.806323625	26.84080416	5.450454309	46.61675219	16.95606249	4.089347423	1.911942632	2.459539193
TCGA.BP.4327	14.71773801	6.777078874	14.12751952	29.4232524	6.514657408	4.949342282	73.17373349	19.80804049	49.19812841	15.85090895	15.91913685	5.277567413	11.97574965
TCGA.CJ.5671	13.4784496	4.681706081	9.807897245	26.63877844	6.362305071	6.611751658	48.82222808	21.83172333	27.70107969	26.45347561	26.64800186	8.850682315	5.357451622
TCGA.B0.5084	7.5115316	9.715770331	9.223951888	30.32744482	2.9724527	13.58825544	33.64670994	11.09098708	67.21852899	25.71301366	17.91746527	2.338646312	7.007927131
TCGA.AK.3454	6.820671939	4.112156027	6.57673129	11.58775883	3.256045443	2.907855534	33.96348118	8.365770767	27.91960647	15.25261548	6.092975136	3.628306308	2.429447095
TCGA.B8.4620	12.77249583	9.893284222	10.57389292	31.61531298	6.234134002	6.057058276	55.96029141	31.97203481	34.54957536	17.22695793	16.21358856	14.36059005	12.94924753
TCGA.CJ.5677	20.76973119	6.029927556	7.683599419	53.0135848	5.640691593	13.39585711	36.95609735	19.05751792	37.45120051	21.94379356	14.2875804	4.750714791	10.57675007
TCGA.MM.A564	13.72960692	8.699676616	13.95017189	20.14142202	4.370944091	4.298659116	42.544693	11.52027597	33.81523383	19.80536139	5.632497511	4.200714608	5.347427349
TCGA.BP.4341	13.88196665	5.387188858	12.05885432	20.04786355	5.713903297	9.410317106	60.12217443	13.13928217	30.49463098	17.87616648	11.08359986	6.202799015	8.343746371
TCGA.CZ.5468	19.96889164	5.111184178	9.882933592	56.14991192	5.988591932	6.903362779	47.98648667	19.41280769	84.11541418	22.20558719	53.91005849	6.016777277	2.82637549
TCGA.B0.4697	14.84130496	4.877638091	6.830373033	9.489023781	3.005550555	0.331561092	37.01193253	9.741622544	22.84497385	20.48269649	7.294731905	3.203521805	1.368763286
TCGA.CJ.4868	21.47164682	5.389589798	11.03806894	37.40579633	7.176941377	5.564197296	62.68258428	25.41115215	34.17226275	25.28129806	25.023468	8.300533612	5.512880186
TCGA.BP.4761	11.9817557	3.142208728	4.93351221	20.26272136	3.648817183	1.246184093	36.67495689	11.29125857	23.10073948	9.839831811	16.32980037	1.642953664	0.634170422
TCGA.B0.5117	18.38373877	2.820997024	7.262040404	56.64059179	3.964730491	7.058412961	71.16399198	29.06106339	77.6494422	36.16190839	21.92885643	4.934892269	2.160491089
TCGA.BP.4774	24.22198104	8.405163464	8.212069344	36.3187342	5.828068628	7.558054021	80.01909769	25.93133629	43.88478098	20.56198908	17.06712373	6.632287896	10.97975362
TCGA.B0.4822	8.353869103	5.531518002	6.39042984	11.59875398	2.348461202	2.580982616	36.17490913	7.592067981	29.65647461	16.48901248	5.61351453	2.956109443	2.061342771
TCGA.BP.5000	12.7281512	4.196371474	6.352359394	18.30314363	3.895894129	5.626762094	31.02800876	11.33028603	27.74631263	17.67345963	7.869161359	3.847018477	6.342853219
TCGA.BP.4338	13.05512822	6.495252899	7.201227959	42.41462608	3.565722576	2.871001428	49.2830682	18.51842231	17.48013467	11.90854742	13.29499509	3.05051054	1.286943735
TCGA.BP.4971	12.60151352	5.98948764	8.216733613	14.53374574	4.052508751	3.394804782	34.86587137	10.78371524	27.99507697	21.70024064	9.607212946	4.27138507	3.317004334
TCGA.G6.A8L8	26.13731035	8.615985264	18.12078919	26.26944116	4.149416377	6.419763292	36.80602047	19.1577409	45.97183607	18.75902028	11.57504125	5.806931867	11.65369694
TCGA.A3.3319	15.68306983	4.668003367	9.470188731	45.20074958	7.045256097	8.529371407	41.03630232	22.34254406	30.4525996	10.96385152	26.95948193	6.919428861	6.610285473
TCGA.B0.5094	13.97589521	13.25900735	22.46202032	57.11266605	9.926435991	10.85343232	46.23707305	22.49388675	33.707957	20.56095711	11.93940967	12.54619978	5.472435535
TCGA.BP.4335	16.8290383	5.680729882	10.40489721	27.86183058	4.925757468	7.83621854	44.78287863	13.96693386	33.08707904	17.06262882	7.824197468	5.697827262	5.844435226
TCGA.BP.4804	15.60718212	8.770590026	10.01923135	27.75341916	5.879036516	5.879291194	46.94116087	18.5638708	32.58479026	26.82799903	17.22101498	7.022905071	2.335065163
TCGA.AK.3429	22.99157519	18.7343679	16.28328436	60.3114361	6.340377748	10.81115271	53.0386859	27.86584628	48.54160439	26.72062286	32.33219973	6.468257678	4.472763193
TCGA.B0.4841	8.242100562	1.277375182	1.926702688	6.186806923	1.422492414	3.71634635	13.77069523	3.90296368	10.57616867	9.959993442	3.791191891	1.727616543	0.714647176
TCGA.BP.4981	10.65603831	3.881458107	8.142911549	13.6681375	3.943037315	9.680888299	25.13230446	9.232464533	31.2670555	17.33046432	5.665213321	2.920706421	6.028242121
TCGA.CJ.4637	13.91138366	11.11347746	11.81501907	42.32503426	7.798970157	2.663456981	43.52113573	31.28764431	36.12944364	24.0698751	35.14815602	7.584395824	3.596941855
TCGA.B0.4847	10.2466992	6.391387569	8.193466361	12.3070065	3.302002702	4.615744918	25.47427434	9.695990803	30.07403788	13.72224158	5.42300337	2.662948355	5.554437439
TCGA.CJ.4890	21.17767136	6.133110104	8.699088688	32.11701547	6.310837384	7.517837172	52.42047766	22.00659089	28.7195275	28.82074485	34.16157856	7.919359968	3.057818397
TCGA.B0.5703	20.38872845	2.84413397	9.611780528	39.52844222	3.948027791	6.444649745	64.67533808	19.76435824	36.79840138	17.69459191	15.0834077	7.529544885	8.56909051
TCGA.B8.A54G	19.0899143	12.07674723	16.84320272	44.2171977	8.272622491	6.934664394	47.94620338	28.20087177	44.15362655	29.3430698	28.3527248	7.405068499	5.449912684
TCGA.AK.3425	14.11824944	7.640807136	15.13364163	62.326526	5.996407719	7.640737406	84.98269834	17.02737481	31.86664878	27.61882566	20.83589088	5.843161749	4.463198428
TCGA.B0.4842	15.24614779	3.301462609	3.822472807	28.44900458	4.228661551	6.622256048	37.98600151	13.5352367	37.0583319	20.0820521	8.984671786	4.125257975	3.859051105
TCGA.B0.4821	16.19501778	8.815903844	7.850676065	14.2287012	2.67991064	5.191466855	56.21567594	11.47553874	36.14561176	14.194793	4.939173333	3.154628135	5.579943912
TCGA.BP.5178	12.27821247	2.746766755	5.550271221	29.17678353	2.886376343	7.06441635	32.20112877	15.19323828	26.43413999	15.02839578	9.278227567	2.291121979	1.283776304
TCGA.AS.3777	34.59795075	2.35230718	8.052307332	42.25602095	4.598664798	7.511032412	66.24763083	29.23515912	36.13333656	26.98328031	46.04513886	3.926822005	1.120552217
TCGA.B0.5080	21.74554544	7.629276948	8.145562239	36.99010125	6.538905371	5.055434304	78.95810539	22.57811041	30.85905447	36.71834267	21.99428904	9.766872787	5.95000727
TCGA.CZ.4857	14.12633211	8.774436155	15.97845866	58.06355806	7.456972495	8.15146741	65.43108912	28.66559679	30.14266661	18.84588917	20.10912708	12.48252579	3.556630204
TCGA.CJ.6033	27.31437611	6.390375434	11.3254296	39.14225669	7.564609353	10.64536668	51.31613591	22.32768656	36.50247253	35.40645504	18.53708566	8.08605654	4.312132544
TCGA.CZ.4854	18.22012772	9.110475706	11.91325934	49.40327041	5.171711426	4.928370967	38.18134134	20.39939733	49.6233493	13.07114736	20.06774889	8.981999561	4.556157873
TCGA.CJ.4912	7.256454923	6.985449129	7.649793778	12.20150631	2.617859927	3.929151568	22.46737731	8.936992442	24.01853439	18.80995805	4.206374445	2.628108447	2.324313901
TCGA.B0.4707	8.551041684	6.6308715	4.240674324	24.24572238	2.460220763	11.65385127	40.89231659	6.814333	31.1958499	11.98104896	7.418020773	2.390953627	2.204008641
TCGA.CZ.5469	10.55362609	10.78683121	9.869664599	17.78364976	4.657773191	9.56106573	39.74712414	14.58194429	42.45760914	24.06869876	7.089157562	4.793511766	3.514927256
TCGA.CW.6090	17.11257997	13.5850771	18.46571952	39.79774077	5.998610589	9.510564851	47.12463488	32.25772992	34.73678682	31.00242196	24.40256694	11.17139633	3.939963671
TCGA.B0.4849	30.36642392	12.98819496	16.86739418	30.68716236	6.423048747	10.75151765	72.00989146	29.52298405	50.07590055	23.68846281	14.49988426	6.719146632	6.305860975
TCGA.BP.5174	16.19479651	5.147723241	9.828069045	54.5107452	6.28715774	8.875482037	53.08339945	26.44180327	66.50359407	28.99659295	25.86607073	2.61159556	5.204461628
TCGA.BP.4983	17.24275044	3.990224942	17.11288679	57.21003668	4.607051456	1.425667308	61.95723795	31.01945031	38.9029316	19.72506576	44.80907622	7.384918996	3.741493767
TCGA.BP.5010	11.46943433	4.047350957	5.025020067	15.03892818	2.929723873	3.978111048	36.41716002	8.755339614	25.71738981	17.26443769	4.676001854	2.791377707	6.800168956
TCGA.BP.4345	15.04368611	5.708659195	7.260062542	24.42033955	4.484885341	4.053278694	53.97020115	21.61157634	32.4413282	32.48667676	23.84393619	6.896931936	3.149321865
TCGA.BP.4985	19.63579769	6.520948108	6.79443882	35.46272781	3.205435859	1.615603128	53.7215428	20.8973713	42.23481213	20.42888178	10.72702053	11.42970678	2.302598688
TCGA.B0.4714	10.84934304	8.338584486	15.5043305	22.79907352	4.641919599	5.404959335	48.75588701	12.56958974	34.70671159	18.92167801	7.82288297	5.676263136	5.79278884
TCGA.BP.4163	10.02421056	11.6609658	14.26563273	58.41787908	11.29111083	10.72514104	55.09645034	33.90153783	52.6832675	25.84410725	30.28678213	8.007085911	3.01958581
TCGA.B0.4713	22.3288897	6.626762394	7.390464597	25.42404537	4.471486184	5.423126861	35.60059069	14.7278529	31.96282438	19.96146502	23.50146525	2.371601554	2.282693917
TCGA.BP.4992	5.629573195	4.713301798	5.157804326	6.010594447	1.594018145	2.723937554	20.27263022	6.198587558	19.43174902	6.288815675	3.227926981	1.823234671	3.318666352
TCGA.BP.4349	19.59142438	8.275655403	11.69941117	25.81435573	5.693774772	7.449754478	65.06582395	19.44884803	42.41675028	32.46039962	13.94351017	5.147958438	6.238921887
TCGA.B0.5692	24.28230965	9.689313726	11.28526746	47.36321953	7.407534992	7.640152302	43.8358456	23.21417311	44.10754974	21.8896638	19.52104142	5.915242716	6.083589316
TCGA.DV.A4VX	13.355267	7.930186991	7.3101641	38.45536047	4.480270518	25.22668137	24.2989045	13.29444867	28.41366669	14.43860616	13.99370866	2.808732442	2.33497845
TCGA.B0.4815	17.41175935	7.339519423	14.20578041	36.19206848	5.023060567	8.876082585	40.45579317	21.1772744	33.10772547	20.8046749	18.30401943	6.023241791	1.56458045
TCGA.B0.5092	12.14901037	10.12010887	12.68028737	30.11866904	4.688003477	3.481062586	35.1694596	16.74762158	39.08090162	25.77891423	14.02044658	4.300655819	2.495550132
TCGA.B0.5121	11.31737499	3.37458277	7.078469722	16.70601159	3.628043596	4.266103019	34.07077102	12.75259653	26.43356656	14.90084131	7.066231798	3.242931615	3.268982488
TCGA.CJ.4876	33.68190251	13.26703196	12.29204794	35.97367537	3.697120361	12.51187881	37.33193933	21.58751247	46.57356414	31.60826013	12.61681496	6.235836654	19.14476848
TCGA.BP.4798	11.55237489	6.558943118	12.38500112	31.15521119	5.796088471	3.255889601	35.36747857	13.85480824	22.75531439	14.65981694	26.61163357	6.771129321	7.278966063
TCGA.CJ.6031	18.8947122	4.289363271	9.17740086	32.92440729	6.123455015	8.645304887	48.78454701	23.1034946	34.26086152	28.01472084	17.9716386	5.560408441	3.454046534
TCGA.BP.5201	23.03026748	9.202481133	5.192195503	35.64156398	4.94904501	8.461462032	42.15187184	16.47956512	39.29642559	22.77156547	11.2472926	5.648125721	5.942652023
TCGA.BP.5175	8.686717824	3.390005843	4.139330084	9.583468694	1.891161822	4.109481204	18.4697665	4.867187062	29.20472797	15.34287845	5.789315978	1.142133662	1.014766145
TCGA.CJ.4901	13.49827997	6.068234622	7.725242167	37.66665201	3.81148833	3.74005031	62.8295882	17.45739915	34.36824531	16.5451544	15.02505621	7.551673035	8.985236911
TCGA.B0.4843	14.50895054	4.922934198	8.220143677	14.28682963	3.166660225	4.885104206	36.41958194	10.71783864	26.31876136	24.35326946	9.169521095	3.614542571	7.129263221
TCGA.DV.A4VZ	21.63478149	5.581398684	5.903125662	26.37270338	3.138911618	4.672457618	64.03566049	14.21582024	72.65570572	29.7838492	8.800263634	3.056331598	2.020754589
TCGA.B0.4833	17.51884188	6.516513688	9.970999173	22.76704265	4.731160215	7.379404605	48.34192206	14.24474551	32.87710118	19.65500179	9.01180746	5.252418379	5.189161208
TCGA.CJ.5679	19.89556698	5.22104765	5.917558097	54.89446783	3.516218634	11.82821033	30.75973781	16.61517286	40.44068118	18.07122618	14.44796065	6.84968805	1.770432845
TCGA.AK.3436	26.89958616	9.589890338	9.174976047	33.60348043	3.159303997	9.768590532	45.49634804	23.36464755	57.30806544	31.14681808	10.8926504	6.579330942	1.753009084
TCGA.AK.3445	23.11897796	7.891348188	11.88747297	30.0836037	6.873386724	5.803000054	45.36783221	23.74592094	66.84012882	23.66100229	15.03701968	8.89184407	4.975139636
TCGA.B8.5162	18.57301892	7.704793594	7.009484664	29.21010725	5.719212009	2.887311898	45.88526879	22.18272287	25.08706705	23.86087555	40.18387495	8.919715908	3.449434341
TCGA.CJ.4869	19.06886665	6.510034761	7.68541923	31.902723	3.878450506	7.277005416	36.77756114	18.81227112	37.21094656	25.94475545	16.37380651	4.772755579	2.084604327
TCGA.BP.5170	13.12189611	9.731793686	25.5437153	47.40780652	6.113195278	6.666728107	40.49269704	27.00411058	39.81779905	32.0120422	14.99707052	6.849193905	2.696343449
TCGA.B8.4143	11.75766051	13.88592463	16.28030748	24.62128731	7.176925612	2.675666554	49.66578962	28.25858971	28.08859139	21.63866044	15.80985244	5.06913983	3.402289351
TCGA.BP.4346	11.78819081	9.738565984	16.74013384	38.61404461	9.067599684	5.624280671	65.19514455	25.34350177	47.45165183	20.72928944	23.09418964	8.003001091	6.329495824
TCGA.CJ.4887	20.1595522	5.883415161	8.856069003	39.79919628	5.737469594	9.019978401	50.83848403	16.7616716	40.51188902	19.0896663	14.31541212	4.428548534	4.958469112
TCGA.CZ.5464	15.5041854	6.292794731	10.11700337	45.62641453	6.712696536	4.732764135	63.64090924	25.55943719	59.45986572	25.09473282	18.7896123	10.62144678	4.907852804
TCGA.B0.4816	18.04138823	8.394738868	12.94623456	42.85842884	7.609588844	8.322214067	89.32419698	20.76575243	42.37342095	28.24511144	15.30564103	7.784402573	7.090766224
TCGA.B0.4837	15.53542183	4.058139189	14.24479996	29.55139669	6.737459237	4.871421894	60.02725108	21.46003601	34.41083322	21.33787379	14.43985206	6.437392467	3.711671661
TCGA.BP.4962	19.51498406	4.343713128	8.61857638	67.63564064	4.659445079	5.004925292	53.82464566	28.3901814	60.72464752	20.11377828	36.09300079	4.117877296	3.563155911
TCGA.CJ.4642	8.301208875	22.14752441	16.94640571	12.03643307	9.215289947	6.345888238	16.74069835	13.29743533	16.95307937	14.78613333	14.31968918	3.335574151	2.888425108
TCGA.BP.4159	23.35889573	5.905329545	11.68152586	22.52203561	4.205786395	8.728924592	29.76939588	16.39134391	25.60566695	27.20603285	7.934198975	4.738907855	2.307007988
TCGA.AK.3426	10.21854779	6.461243625	6.300412417	10.55535707	2.686325147	2.428693727	20.20807333	9.132363549	22.68746053	20.43640325	8.527195677	2.489347573	1.278344449
TCGA.G6.A8L6	20.45258798	7.411456512	18.62489117	18.07267787	5.180904983	7.289244438	49.57246143	15.61798155	41.44139181	21.72136262	6.713244616	5.109767565	4.653722235
TCGA.BP.4758	15.51275497	5.82474931	9.508673851	17.60507208	3.185037858	2.521771814	41.68524248	10.28207816	29.85141562	17.39749363	9.330508242	2.929920693	2.292542887
TCGA.BP.4165	16.15313356	7.823577877	13.88288644	20.39657628	5.171028437	7.619175599	48.74118433	14.14090079	42.28108948	23.72012944	9.045809161	3.87565917	4.157176841
TCGA.B0.5706	15.37119562	4.066373574	6.90266289	23.04395104	6.887113332	2.667674614	57.55648889	22.50043841	21.03853054	16.01769673	17.62884798	10.32870661	7.357824364
TCGA.B0.5081	12.78679818	4.277127145	6.112691667	26.40071657	3.7746285	5.217185077	32.99578332	14.51370868	29.67014033	20.13045149	15.0024922	4.496728647	2.604983657
TCGA.BP.5009	9.315385952	6.427201367	7.089618187	33.29968066	3.703661754	5.305340758	29.90020702	15.73808593	24.52680904	16.69841758	10.72190693	4.677708209	6.532969959
TCGA.CZ.4858	20.60275732	7.297899081	8.292813711	47.40060545	9.135062034	11.6632804	46.17695768	31.70137645	34.6754503	26.26473697	20.07298379	12.03454591	3.358988011
TCGA.B8.A54I	12.34458847	4.95909313	4.670153334	22.65435201	1.941607157	5.202749139	16.04151668	9.663960072	19.64769368	11.9624057	8.769358635	2.052699347	1.233341696
TCGA.BP.5001	16.69104679	5.063126622	8.590345219	14.78696352	4.504578674	7.979004615	40.96456852	9.830190218	32.97712614	20.60183986	8.242852592	3.276550254	4.819475337
TCGA.MM.A84U	14.3494634	5.240865545	7.414840714	29.55984802	4.164132327	5.437869992	46.67233097	14.10078658	54.30453184	18.1431649	9.506009118	3.406033797	6.512382218
TCGA.B0.4811	7.92116948	7.811835212	8.992827294	14.083071	2.665927459	5.869694125	28.93521503	8.832283497	24.81591462	16.91241673	3.753673158	2.925766846	4.587830072
TCGA.B0.5694	16.87324153	5.868640012	11.89801849	52.85733787	8.425599302	8.829189391	49.93177523	25.91762586	34.76442296	22.49341364	9.502998814	6.657576731	12.91885322
TCGA.CJ.4872	17.64416154	6.793944325	11.83576569	30.23217721	7.082737974	6.013105521	61.17565534	23.17257566	31.13252004	32.19055281	14.84247576	9.437926483	6.007874724
TCGA.A3.3346	15.49878537	9.936153355	24.93532451	38.09560772	7.581608269	15.04191132	55.08694146	21.77054378	78.68055344	21.84165664	21.37187709	4.970259939	1.578926905
TCGA.BP.4352	6.163379993	6.996219912	15.69650307	14.21858025	3.187248341	4.422112454	27.39856157	10.79083281	33.05580841	15.14702628	5.890766652	1.798798666	1.928443486
TCGA.B0.4700	23.34558628	4.262558548	7.823757353	30.98469329	4.359596904	3.560827752	55.7208662	17.91002235	33.4511269	27.91445395	17.49450655	4.809686047	4.281037498
TCGA.B2.4098	13.31106695	6.918266149	10.19547769	45.18664521	4.105701507	20.37933835	42.86471841	27.09923605	58.45117545	28.64550798	24.50961806	3.518506624	5.016301729
TCGA.A3.3374	35.8198975	1.635345394	6.702001283	48.97586281	1.973025374	2.868869205	84.368362	22.39760227	50.53217915	27.01151205	43.55058517	7.290007405	2.293268016
TCGA.CJ.4900	12.28005734	4.36622355	7.725640372	21.15343219	3.813701541	5.543932508	28.28340046	14.79270954	27.83687956	17.7767011	12.67291611	2.992791972	2.113058497
TCGA.CJ.4884	19.02339345	6.725351836	12.29682087	50.66470258	6.218224142	9.511486294	39.29239772	33.12924484	49.87481289	35.57713009	25.50056034	5.740591177	5.193873013
TCGA.AK.3434	19.77050134	6.792731273	13.21259818	28.88826504	7.365295144	9.577325876	78.31217621	27.13456564	39.70458451	23.24079063	10.34123433	5.756772559	8.734236565
TCGA.BP.5185	6.402360026	4.019709647	3.731881902	6.401763369	1.453389217	3.407315906	17.3105965	6.358945434	21.88401681	7.666210178	3.526576664	1.17100081	1.159580479
TCGA.AK.3451	32.13386775	8.655748748	9.997753206	51.298086	5.912104653	14.91081075	37.28722832	31.90449523	56.1309796	27.78321662	15.87809649	2.412464826	1.436983314
TCGA.CZ.5987	16.69262828	4.816917572	10.78641397	50.07433282	7.680345958	10.06499215	43.38087922	31.0804636	43.70618223	16.94929868	10.32548935	7.756527263	11.47137378
TCGA.B0.5085	13.49349986	4.010498564	6.230713952	10.13420397	2.94099027	7.058928836	35.98638286	5.837387339	27.22722963	16.27356099	4.517031166	2.093681585	4.404472361
TCGA.CJ.4873	12.22611699	6.141029902	7.665952119	17.64762689	3.73625522	3.461890232	29.42551811	12.61106774	42.48730422	17.92657882	9.353675132	3.373640766	3.080376153
TCGA.AK.3447	39.06590581	4.256449148	9.365941473	56.36533142	3.820458794	14.79284966	105.4291789	52.04498996	28.63305161	31.91701074	27.20559045	6.090320124	0.818826393
