# Supplementary material for: Cuproptosis in ccRCC: key player in therapeutic and prognostic targets
Source: Front Oncol. 2023 Oct 27;13:1271864. doi: 10.3389/fonc.2023.1271864 (PMC10642186; doi:10.3389/fonc.2023.1271864)
Supplement: Supplementary file 1 [file DataSheet_1.zip › Step1/risk.txt]

id	futime	fustat	KIF4A	KIF26A	KIF1A	KIF13A	KIF13B	riskScore	risk
TCGA.02.0047.01	1.619178082	0	1.703386961	2.112609593	8.324739597	4.903730134	4.209488706	2	low
TCGA.02.0055.01	0.915068493	1	1.32784237	0.658635889	5.163744125	4.228520445	3.754809471	2	high
TCGA.02.2483.01	4.454794521	1	3.148238667	3.529291741	6.463317509	3.821706265	2.38669264	2	low
TCGA.02.2485.01	0.857534247	1	2.55226435	2.03414636	7.254943764	4.059404799	3.206375545	2	high
TCGA.02.2486.01	5.424657534	1	-1.293603986	0.481665669	6.039625942	3.740894946	3.582641784	2	low
TCGA.06.0125.01	4.695890411	1	2.400732647	1.476014965	6.250455033	4.684422073	3.887355909	2	high
TCGA.06.0129.01	5.44109589	1	3.630412719	4.130478441	7.144010999	5.551320867	3.784707262	2	low
TCGA.06.0130.01	7.871232877	0	2.474212416	1.222925967	3.383664868	3.724158813	3.158131995	2	high
TCGA.06.0132.01	1.219178082	1	-0.392649157	1.042287273	7.640320583	3.480596437	3.346641873	2	low
TCGA.06.0138.01	5.830136986	0	1.0234582	1.165511858	6.178136326	2.942036409	2.41344531	2	low
TCGA.06.0139.01	0.912328767	1	-0.330324645	1.181857525	4.3475812	3.383052297	2.719200642	2	low
TCGA.06.0141.01	2.553424658	1	-0.605074022	0.692303107	5.617410992	2.840727222	2.510189472	2	low
TCGA.06.0156.01	0.857534247	1	2.712281383	3.524087654	7.301291031	4.000629151	2.953241608	2	low
TCGA.06.0157.01	2.17260274	1	2.147389389	1.926704502	6.677882419	3.764532129	3.18495838	2	high
TCGA.06.0158.01	9.736986301	1	1.607697542	1.800146407	7.674701065	4.592822946	4.712737432	2	high
TCGA.06.0168.01	3.663013699	1	1.678611595	1.888067935	7.537242266	3.743772814	3.543578446	2	high
TCGA.06.0174.01	0.608219178	1	3.169786953	4.404850316	7.471762794	4.226417598	3.159349084	2	low
TCGA.06.0178.01	1.769863014	1	0.343405804	1.264412421	4.971633118	2.31449387	0.972857792	2	low
TCGA.06.0184.01	3.923287671	1	0.196849273	1.031721519	6.166280151	2.697367206	3.372223807	2	high
TCGA.06.0187.01	0.936986301	1	1.690813424	0.899266472	7.476171227	4.023422457	3.893331086	2	high
TCGA.06.0190.01	1.301369863	1	2.148607208	1.849318047	5.598030187	3.920350782	4.303799645	2	high
TCGA.06.0210.01	1.942465753	1	0.756564141	1.003847457	5.596568662	3.98291505	3.244287896	2	low
TCGA.06.0211.01	3.391780822	1	2.433995803	1.735335524	6.263859869	3.710292949	3.737562086	2	high
TCGA.06.0238.01	0.271232877	1	1.501906839	2.485334807	6.514878562	3.522463099	2.119718938	2	low
TCGA.06.0644.01	2.142465753	1	3.040093881	1.301342201	3.962469333	3.653073833	4.350446126	2	high
TCGA.06.0645.01	4.293150685	1	0.869627098	1.8902951	6.35610593	3.413828528	3.416520453	2	low
TCGA.06.0646.01	10.23561644	0	2.758072983	2.162475039	6.644232197	4.850163588	3.333170955	2	low
TCGA.06.0649.01	5.238356164	1	1.11768176	1.639396865	5.497935354	3.178171715	3.42232807	2	high
TCGA.06.0686.01	1.180821918	1	3.22092313	3.4594849	7.374544311	4.143671219	2.958625554	2	high
TCGA.06.0743.01	0.498630137	1	1.012417395	0.985947255	6.22138358	3.040535709	3.83133056	2	high
TCGA.06.0744.01	0.61369863	1	1.388189395	1.994294343	6.712469671	3.176706606	3.212002954	2	high
TCGA.06.0745.01	1.315068493	1	2.420029682	2.149062158	6.554401459	3.247987326	3.301757321	2	high
TCGA.06.0747.01	0.443835616	1	1.521713828	1.413492635	6.843076287	4.03350041	4.402715483	2	high
TCGA.06.0749.01	9.64109589	0	-0.376206106	1.352839524	7.520735982	3.264788049	3.102702305	2	low
TCGA.06.0878.01	1.583561644	1	1.887837219	1.347330404	6.677546711	3.973023087	4.113135349	2	high
TCGA.06.0882.01	0.501369863	1	0.040193396	1.541875731	7.770598871	3.911448835	3.554191132	2	low
TCGA.06.1804.01	0.161643836	1	1.369144982	2.206080197	7.787746652	4.296842586	3.783621861	2	low
TCGA.06.2557.01	2.605479452	0	2.488471087	1.411091756	7.324571255	4.223995519	3.695180448	2	high
TCGA.06.2558.01	0.942465753	1	2.469695549	4.455252501	7.397226753	4.49723868	3.030647717	2	low
TCGA.06.2559.01	9.126027397	0	3.619705151	4.693461111	6.921302495	4.674714627	3.766236718	2	high
TCGA.06.2561.01	0.55890411	1	1.412941576	1.458282048	7.132517754	3.450268564	3.621564151	2	high
TCGA.06.2562.01	0.84109589	1	0.832735614	1.10124829	6.477738695	4.131820001	4.157244561	2	low
TCGA.06.2563.01	0.380821918	1	1.954925866	1.988544238	5.514602307	3.763536951	3.820975469	2	high
TCGA.06.2564.01	1.57260274	1	2.114718904	2.540938904	6.922631827	4.468131286	4.186434188	2	high
TCGA.06.2565.01	2.539726027	1	2.213209691	2.460007002	6.025783902	4.77585658	4.399767202	2	high
TCGA.06.2567.01	6.101369863	1	2.917161521	2.608228215	7.385226504	3.970384005	3.474871995	2	high
TCGA.06.2570.01	1.257534247	1	1.761121463	3.522058487	7.110987524	5.295652375	2.79959244	2	low
TCGA.06.5408.01	0.663013699	1	2.585003746	2.745133224	6.828283891	4.588949705	3.741698545	2	high
TCGA.06.5410.01	2.273972603	0	0.23826271	1.34619051	6.517635512	3.542782162	3.602885652	2	low
TCGA.06.5411.01	4.871232877	0	1.537583165	3.01529246	8.313782013	3.934424468	3.07966634	2	low
TCGA.06.5412.01	4.104109589	0	1.099535923	1.843772241	5.304744793	3.369262011	3.940145594	2	high
TCGA.06.5413.01	7.446575342	0	3.00549454	2.673386304	6.333161547	3.744307147	2.367663087	2	high
TCGA.06.5414.01	4.353424658	1	1.901838953	1.341911203	4.612124735	4.278356096	4.585481229	2	high
TCGA.06.5416.01	5.989041096	0	3.275064255	2.193749873	6.550716131	5.005665344	3.14989612	2	low
TCGA.06.5417.01	2.657534247	0	2.168097026	2.655953766	6.94349767	4.924624184	3.798522813	2	low
TCGA.06.5418.01	2.128767123	0	1.727663222	1.255161531	5.066032479	3.37294594	3.65377503	2	high
TCGA.06.5856.01	2.315068493	1	2.958188069	2.14410435	5.652677851	3.546325655	3.805747743	2	high
TCGA.06.5858.01	1.745205479	1	4.075826206	1.359531319	8.001204165	4.795703665	3.966355826	2	high
TCGA.06.5859.01	2.649315068	0	2.970643883	2.585750982	6.358325581	4.389595104	3.634422282	2	high
TCGA.08.0386.01	0.553424658	1	2.969340992	1.287586982	7.798097657	4.281208352	3.770932144	2	high
TCGA.12.0616.01	1.821917808	0	2.967067016	1.870626588	6.474360435	4.093757088	2.56124294	2	high
TCGA.12.0618.01	0.991780822	1	2.199613693	5.597087308	8.054130213	4.307295038	3.279027138	2	low
TCGA.12.0619.01	5.517808219	0	2.906409255	2.620939844	6.457486791	4.504106784	4.083960645	2	high
TCGA.12.0821.01	0.189041096	1	2.819871886	2.606214077	6.672701877	3.844753459	2.935752334	2	high
TCGA.12.1597.01	5.15890411	0	1.822441692	3.245146735	7.197271484	3.390435303	3.139913944	2	low
TCGA.12.3650.01	4.164383562	0	3.465754496	2.258269141	6.121123621	3.247737316	2.989868889	2	high
TCGA.12.3652.01	3.761643836	0	2.127593902	1.970051404	3.533843437	2.476305391	2.216467124	2	high
TCGA.12.3653.01	6.553424658	0	2.888252888	1.18028665	3.784148107	4.285923869	3.955572123	2	high
TCGA.12.5295.01	4.819178082	0	2.197831945	1.070225407	5.475185655	2.786451984	3.104441091	2	high
TCGA.12.5299.01	5.24109589	1	2.058836342	1.59608703	6.480915613	3.631534739	3.228493438	2	high
TCGA.14.0787.01	2.087671233	0	1.76912323	0.898440365	5.25076618	3.825197424	3.466007158	2	high
TCGA.14.0789.01	3.005479452	1	0.451519795	1.137499797	5.428081064	4.33103879	4.509115477	2	low
TCGA.14.0790.01	2.424657534	1	1.804784657	1.155992936	6.790588488	3.576856498	3.800366066	2	high
TCGA.14.0817.01	4.073972603	0	1.511527383	1.149562392	4.565732659	2.363378701	2.314816097	2	high
TCGA.14.0871.01	3.882191781	1	3.121160628	5.646488918	4.790212253	3.413123917	1.831105742	2	low
TCGA.14.1034.01	5.271232877	0	2.437378144	1.015267722	6.135384768	4.649683454	4.251105871	2	high
TCGA.14.1823.01	1.767123288	1	0.194199122	0.538237585	4.28157541	2.71066873	1.822045134	2	low
TCGA.14.1825.01	0.876712329	1	3.057145049	3.422027305	7.573407707	5.024808726	3.209766062	2	low
TCGA.14.1829.01	0.323287671	0	0.129847308	0.386860075	3.782026968	2.358481939	1.258046423	2	low
TCGA.14.2554.01	7.778082192	0	1.455577592	0.729945209	6.125246852	3.449336604	3.605754834	2	high
TCGA.15.0742.01	1.315068493	1	2.600277157	1.403189873	5.084334756	3.750461279	3.4018824	2	high
TCGA.15.1444.01	2.109589041	1	1.855139849	2.84557632	7.863454737	4.934616093	4.730882676	2	low
TCGA.16.0846.01	4.865753425	0	0.408224349	2.988260736	8.359627076	4.400393242	3.555243269	2	low
TCGA.16.1045.01	3.97260274	0	0.799408958	1.437987595	6.529676156	4.684032387	3.839462022	2	low
TCGA.19.1390.01	11.14246575	0	3.573514126	2.948495795	7.924440822	5.398017941	4.048698836	2	low
TCGA.19.1787.01	4.090410959	1	4.094056097	1.56794412	7.800879593	3.594499233	4.13701132	2	high
TCGA.19.2619.01	4.153424658	0	3.013440531	3.324901375	7.929553481	4.109480902	3.67589699	2	high
TCGA.19.2620.01	10.80547945	0	0.765000556	1.585496856	6.988029693	4.225001552	4.464672018	2	low
TCGA.19.2625.01	3.369863014	1	1.616111705	0.580151426	6.912206602	5.707516758	3.618454584	2	low
TCGA.19.2629.01	3.104109589	1	2.510193231	1.67399243	6.394169319	4.743422546	4.237517219	2	high
TCGA.19.4065.01	1.652054795	0	2.01216221	1.790512036	5.258482571	3.365141006	3.478350552	2	high
TCGA.19.5960.01	2.791780822	1	2.768563744	2.161060602	7.21147915	4.012408738	3.9554394	2	high
TCGA.26.1442.01	2.610958904	1	-1.420863796	2.6731287	8.048851299	4.632604171	3.608331361	2	low
TCGA.26.5132.01	0.178082192	1	2.818476896	1.554707685	7.338654448	3.517678303	3.27948274	2	high
TCGA.26.5133.01	1.643835616	1	2.633029997	1.571163727	8.241579868	4.471665063	4.24915097	2	high
TCGA.26.5134.01	4.350684932	1	2.523351585	1.94866911	6.973323253	4.883110086	2.873087309	2	low
TCGA.26.5135.01	3.871232877	0	1.92658936	3.393772322	7.942556496	3.649681526	3.565949805	2	high
TCGA.26.5136.01	0.498630137	0	2.275379869	1.668215767	6.634774632	3.607300845	2.951740708	2	high
TCGA.26.5139.01	2.405479452	1	1.689767934	1.719996266	6.449188171	3.771881034	4.507893329	2	high
TCGA.27.1830.01	2.608219178	1	1.831659406	3.363943197	6.702823341	4.942046411	4.02946468	2	low
TCGA.27.1831.01	4.723287671	1	0.929837836	0.480959304	3.46138055	2.294387555	1.088549843	2	low
TCGA.27.1832.01	1.860273973	1	2.141756506	1.691342563	3.634624655	2.604507863	3.320001421	2	high
TCGA.27.1834.01	1.608219178	1	1.044481511	1.968316009	7.882021411	4.678650654	4.633124293	2	low
TCGA.27.1835.01	4.747945205	0	1.021467331	1.80375689	6.229133651	3.330178289	4.523019486	2	high
TCGA.27.1837.01	2.243835616	1	2.676007974	2.099383085	7.511958798	4.456132123	3.788277554	2	high
TCGA.27.2519.01	6.997260274	0	1.676239166	2.679158005	7.184890805	3.759388991	4.061898173	2	high
TCGA.27.2521.01	4.410958904	1	2.634695737	3.152711126	7.263890141	4.464298546	2.81116231	2	low
TCGA.27.2523.01	1.663013699	0	3.28781178	1.850693505	5.528925866	4.376916081	4.449779104	2	high
TCGA.27.2524.01	8.780821918	0	2.009557544	2.038042927	5.122052479	2.704410346	2.075582042	2	high
TCGA.27.2526.01	6.934246575	0	0.742019987	0.851682138	5.626946936	2.322741821	2.363059139	2	high
TCGA.27.2528.01	4.890410959	0	2.266462885	1.796317901	5.745675321	3.724795379	4.344051983	2	high
TCGA.28.1747.01	3.334246575	0	1.695069976	2.68259513	7.490761547	4.371279682	3.681388586	2	low
TCGA.28.1753.01	2.591780822	1	3.217670336	4.011953524	6.769898978	4.899314917	3.432605206	2	low
TCGA.28.2509.01	8.780821918	0	3.194470236	0.46125727	5.321922168	3.61527158	3.692780749	2	high
TCGA.28.2513.01	9.117808219	0	0.034294976	1.689800607	5.904038966	3.668133389	3.20286365	2	low
TCGA.28.2514.01	4.901369863	0	2.818926254	1.820183495	7.990143878	4.725425638	3.970028429	2	high
TCGA.28.5204.01	0.298630137	1	3.156900866	2.443464025	6.826001479	4.69789154	3.138434262	2	low
TCGA.28.5207.01	0.098630137	0	2.123864667	2.919449106	7.376752192	4.760649303	3.45492578	2	low
TCGA.28.5208.01	4.539726027	0	2.632215146	2.017709269	4.874007756	4.485569625	3.875619054	2	high
TCGA.28.5209.01	5.950684932	0	3.219716338	1.326353511	6.600431605	4.164712372	3.982287558	2	high
TCGA.28.5213.01	7.857534247	0	0.287936403	0.618837158	4.786368463	2.904310646	1.985442697	2	low
TCGA.28.5215.01	3.756164384	1	3.461518201	3.855548585	7.978235917	5.567077183	4.523895899	2	low
TCGA.28.5216.01	6.635616438	0	2.348238399	2.765145578	7.517503767	4.597963842	3.216116848	2	low
TCGA.28.5218.01	5.356164384	0	2.540370323	3.676047073	2.939706449	3.625543108	4.242956803	2	high
TCGA.28.5220.01	5.767123288	1	2.36832533	1.102901222	6.281107574	3.313928366	2.392611556	2	high
TCGA.32.1970.01	3.043835616	1	3.029072701	2.582220673	7.256960592	4.686023655	4.151829817	2	high
TCGA.32.1980.01	3.712328767	0	-0.142166767	1.586286208	8.370379641	3.824594749	3.709572261	2	low
TCGA.32.1982.01	5.167123288	0	0.993780881	2.240470098	5.551710973	3.208131196	3.094646338	2	high
TCGA.32.2615.01	1	0	1.177513515	1.068347223	7.461762076	4.305712781	4.161151674	2	low
TCGA.32.2616.01	1.917808219	0	3.057126442	4.141465633	7.259633714	4.054450466	3.968383907	2	high
TCGA.32.2632.01	0.145205479	0	2.109443343	2.595683443	5.911552699	3.433458621	3.68661415	2	high
TCGA.32.2634.01	0.410958904	0	2.89625921	3.834913788	7.790498583	4.99563745	3.857780524	2	low
TCGA.32.2638.01	2.989041096	1	1.153348156	1.699985666	6.009396036	3.931151787	4.620109327	2	high
TCGA.32.4213.01	5.843835616	0	1.892127187	2.824116635	6.063921042	3.492037893	2.832996904	2	low
TCGA.32.5222.01	8.320547945	0	1.544905123	0.691160672	4.861682612	3.126268483	2.906159723	2	high
TCGA.41.2572.01	2.35890411	0	1.591079913	0.912840892	5.049074408	3.082839983	3.446048496	2	high
TCGA.41.3915.01	9.15890411	0	1.938137799	2.489616448	6.817785299	4.433659632	3.483494558	2	low
TCGA.41.5651.01	1.01369863	0	3.707126773	2.726155914	7.350612676	5.385869152	3.442209214	2	low
TCGA.76.4925.01	6.049315068	0	3.423810692	1.780411708	7.49356644	4.113616961	4.048768971	2	high
TCGA.76.4926.01	6.183561644	0	2.88772796	1.363699006	7.099656991	4.027220699	3.826927286	2	high
TCGA.76.4927.01	6.498630137	0	2.530017739	1.910712327	7.129941539	4.502936469	4.260296418	2	high
TCGA.76.4928.01	1.126027397	0	2.001899902	1.071452363	4.738564877	4.012787006	3.709301357	2	high
TCGA.76.4929.01	2.789041096	0	1.479298585	3.785285094	7.398296157	4.486997825	3.735144589	2	low
TCGA.76.4931.01	6.2	0	3.213925538	3.3710438	7.754521334	4.375384596	3.616025347	2	high
TCGA.76.4932.01	6.608219178	0	2.493695494	1.53626346	6.249807785	4.008799698	3.637894738	2	high
TCGA.CS.4938.01	5.164383562	0	1.130207316	0.508191039	7.182851414	3.794745866	4.094510322	2	high
TCGA.CS.4941.01	3.64109589	0	2.610758319	1.017862971	6.264168082	3.589988366	4.395180742	2	high
TCGA.CS.4942.01	4.915068493	0	2.084900933	0.530321524	7.184324142	5.028412378	3.802754301	2	low
TCGA.CS.4943.01	1.019178082	0	4.706090772	3.323321515	6.201650768	4.668379502	3.091032147	2	high
TCGA.CS.4944.01	2.068493151	0	0.416649822	1.334847855	6.288273469	3.639967432	3.322356852	2	low
TCGA.CS.5393.01	4.378082192	1	1.123515839	1.523594699	6.72993536	4.059519095	3.158402762	2	low
TCGA.CS.5395.01	4.405479452	0	3.660659171	1.463014238	6.948044175	4.143285414	4.009063686	2	high
TCGA.CS.5396.01	3.224657534	0	2.854606038	3.20393571	6.945898678	6.234994427	5.486725743	2	low
TCGA.CS.5397.01	3.997260274	0	3.063928292	0.191578827	6.894051457	3.213944495	4.011448123	2	high
TCGA.CS.6186.01	3.095890411	0	2.070425704	0.505642955	5.199854561	3.581631523	3.214719602	2	high
TCGA.CS.6188.01	0.139726027	1	3.231384333	0.781558305	5.82680704	3.661104488	4.786251994	2	high
TCGA.CS.6290.01	5.717808219	0	0.884907018	1.123644749	6.209785839	3.740476447	3.850692079	2	high
TCGA.CS.6666.01	3.6	0	2.333401168	2.576454693	3.633217908	4.200593684	3.32351359	2	high
TCGA.CS.6667.01	4.452054795	1	0.759173137	2.84493666	5.562070486	4.165200841	2.541512246	2	low
TCGA.CS.6668.01	4.068493151	0	1.869656316	3.612258115	7.457392758	6.045783795	3.815282858	2	low
TCGA.CS.6669.01	3.846575342	1	0.235787378	-0.141951875	8.294714912	2.271999217	2.349631783	2	low
TCGA.CS.6670.01	7.126027397	1	1.393083561	2.04154894	7.22268267	4.517661505	2.980076329	2	low
TCGA.DB.5270.01	5.950684932	0	1.378452085	1.810650486	7.916006435	3.332358169	3.430110607	2	high
TCGA.DB.5273.01	4.490410959	1	2.182634769	2.464068018	7.161595036	3.515741879	3.902869929	2	high
TCGA.DB.5274.01	6.536986301	1	2.97983546	2.803016027	4.441376109	4.092065876	2.113613153	2	low
TCGA.DB.5275.01	7.57260274	1	2.174455388	2.567251368	7.105407581	4.420790801	3.325705216	2	low
TCGA.DB.5277.01	0.802739726	0	3.787765767	3.695735967	6.558394294	3.605673496	3.230218952	2	high
TCGA.DB.5278.01	10.92328767	0	1.049405992	3.551378533	7.895417971	5.141705784	3.532736026	2	low
TCGA.DB.5279.01	3.101369863	0	2.115989104	1.205361697	7.509692085	3.738113818	3.251416208	2	high
TCGA.DB.5280.01	0.484931507	0	1.17257877	3.075641295	7.926691498	4.508049172	3.739261625	2	low
TCGA.DB.5281.01	2.553424658	0	2.550297414	3.025425364	7.701560433	4.319814873	3.159928804	2	low
TCGA.DB.A4X9.01	2.769863014	0	1.537233971	2.592541959	7.266701683	4.086376596	3.569693205	2	low
TCGA.DB.A4XA.01	5.402739726	1	0.966361418	3.660361553	7.243336836	3.721078184	3.20036437	2	low
TCGA.DB.A4XB.01	1.542465753	0	2.81275816	2.565049851	7.707144003	4.777265858	3.762737742	2	low
TCGA.DB.A4XC.01	2.991780822	1	2.239432722	1.872817034	7.140468421	4.410269052	3.062093757	2	low
TCGA.DB.A4XD.01	5.221917808	0	1.458989234	3.208952807	6.859103163	4.913825802	3.53521748	2	low
TCGA.DB.A4XE.01	0.375342466	1	3.092420668	3.46521411	7.208469466	4.141925797	3.223178627	2	high
TCGA.DB.A4XF.01	6.991780822	0	2.444877866	3.144834227	7.007874288	3.67070351	3.328728267	2	high
TCGA.DB.A4XG.01	2.394520548	0	2.49128654	3.429776647	6.521674392	5.05583409	2.897907437	2	low
TCGA.DB.A4XH.01	4.783561644	0	0.851014302	2.152759769	6.605521892	2.910534929	2.897765488	2	low
TCGA.DB.A64L.01	7.832876712	0	0.515237	1.841270583	7.032407745	3.289469896	2.112799544	2	low
TCGA.DB.A64O.01	1.542465753	1	1.003136416	0.275248604	6.568195963	2.983814532	3.735427581	2	high
TCGA.DB.A64P.01	3.775342466	1	2.540972985	3.144056255	5.497809307	3.994213134	2.889104983	2	high
TCGA.DB.A64Q.01	6.153424658	0	1.221780915	2.841948801	6.935539776	3.963519232	3.221336296	2	low
TCGA.DB.A64R.01	1.37260274	0	1.480302956	3.778815353	6.642900949	5.001060598	2.826541992	2	low
TCGA.DB.A64S.01	3.931506849	0	1.790845862	2.444512282	6.618752766	3.514319492	3.42735508	2	high
TCGA.DB.A64U.01	0.528767123	0	1.302291763	3.124857804	6.972897405	4.813940546	4.567287399	2	low
TCGA.DB.A64V.01	3.391780822	0	1.498297595	1.987368184	6.205687362	3.505418756	4.163354561	2	high
TCGA.DB.A64W.01	0.454794521	0	4.393024208	3.609955234	7.598197679	3.314549598	2.447165037	1	high
TCGA.DB.A64X.01	0.460273973	1	0.728946926	2.083954142	6.564354104	3.393421124	2.114200108	1	low
TCGA.DB.A75K.01	0.117808219	1	1.493275877	2.414638309	5.975264044	3.97032369	4.128569079	1	high
TCGA.DB.A75L.01	0.564383562	1	1.958953305	3.019449049	6.531028467	4.083160362	2.752471336	1	low
TCGA.DB.A75M.01	2.832876712	1	1.311341313	2.783616925	7.755623599	3.891952592	3.735355646	1	low
TCGA.DB.A75O.01	0.276712329	1	1.031123565	1.274027827	6.916136634	3.929672882	4.064742772	1	high
TCGA.DB.A75P.01	0.301369863	1	1.719838429	1.224190241	7.046924122	3.04742036	3.949548292	1	high
TCGA.DH.5140.01	3.287671233	1	4.758123638	1.666502587	6.586113411	4.040641483	3.466386977	1	high
TCGA.DH.5141.01	6.221917808	0	0.416965394	2.093474739	5.784142244	3.069331985	2.648810616	1	low
TCGA.DH.5142.01	7.147945205	0	2.710367941	2.81886218	5.108378733	4.250252552	3.427867192	1	high
TCGA.DH.5143.01	2.747945205	1	1.660141216	2.261216614	7.60575592	3.912478973	3.031942905	1	low
TCGA.DH.5144.01	1	0	0.901334311	1.940709199	6.369531281	5.405863037	2.711745517	1	low
TCGA.DH.A669.01	1.512328767	1	4.735434603	4.684071011	4.330953879	3.092479435	3.639725448	1	high
TCGA.DH.A66B.01	2.945205479	1	1.343179737	2.353235305	5.56335224	4.470806136	2.747016496	1	low
TCGA.DH.A66D.01	9.454794521	0	2.03265868	3.156965269	6.91670249	4.253486046	3.740357755	1	low
TCGA.DH.A66F.01	5.380821918	1	0.629229968	2.814234354	6.983653704	4.229631217	3.402659217	1	low
TCGA.DH.A66G.01	0.920547945	1	1.666741752	0.954670775	7.622036421	3.534596575	3.762398544	1	high
TCGA.DH.A7UR.01	4.178082192	0	2.976536197	3.546288023	6.048005784	3.295304407	2.179429002	1	high
TCGA.DH.A7US.01	9.046575342	0	1.85486978	3.430566168	7.264740197	4.495716418	4.165179568	1	low
TCGA.DH.A7UT.01	0.652054795	1	0.751582308	0.950182691	7.091236055	3.537182675	4.266643453	1	high
TCGA.DH.A7UU.01	4.550684932	1	3.098169995	3.229209457	6.193724359	4.616654041	3.243396856	1	low
TCGA.DH.A7UV.01	4.452054795	1	0.90597313	2.036679813	6.680928694	3.940110171	3.387209819	1	low
TCGA.DU.5847.01	3.287671233	1	3.502339377	1.471181116	5.883720846	3.731313847	4.085866319	1	high
TCGA.DU.5849.01	6.638356164	0	1.478782783	2.487600079	7.653512623	3.384213898	3.423530934	1	high
TCGA.DU.5852.01	2.104109589	1	3.984935036	1.868310141	6.888550551	3.48697429	3.797200378	1	high
TCGA.DU.5853.01	0.112328767	1	1.704217871	0.688284639	6.919770433	4.054594585	3.289597336	1	low
TCGA.DU.5854.01	0.578082192	1	2.992511578	1.04197134	6.372417805	3.913244423	5.642692779	1	high
TCGA.DU.5855.01	0.254794521	1	1.191196301	2.777690558	5.287589686	4.323262627	3.193530881	1	low
TCGA.DU.5870.01	1.536986301	1	1.909634269	3.161170282	7.863683706	4.616865426	3.61834777	1	low
TCGA.DU.5871.01	1.978082192	1	0.974896346	2.690826873	6.325086376	4.446423798	3.129845584	1	low
TCGA.DU.5872.01	4.394520548	0	1.241138676	2.061033883	6.605371873	3.738462436	2.729334402	1	low
TCGA.DU.5874.01	7.457534247	0	2.777410803	5.084709292	6.437555674	4.520542836	2.729140887	1	low
TCGA.DU.6392.01	0.852054795	1	3.764576751	0.830223883	6.803388729	4.953767577	3.214737368	1	high
TCGA.DU.6393.01	0.904109589	1	3.714441286	4.001898877	5.28571709	4.462231913	3.371228426	1	high
TCGA.DU.6394.01	3.534246575	0	1.628440622	3.430970488	6.518677909	4.452144859	3.586043591	1	low
TCGA.DU.6395.01	0.115068493	1	1.606950131	2.531201647	5.597180206	3.664933503	3.260440873	1	high
TCGA.DU.6396.01	0.901369863	1	1.723441975	2.038951969	4.19175752	4.479859174	4.181125017	1	high
TCGA.DU.6397.01	0.884931507	0	2.206577417	3.64585845	7.370973059	4.827529097	3.889980368	1	low
TCGA.DU.6399.01	2.01369863	0	2.87064898	3.115201491	6.894924465	4.62574248	3.435939911	1	low
TCGA.DU.6400.01	2.717808219	1	0.824581319	2.884128041	7.11613695	4.675327006	3.155835165	1	low
TCGA.DU.6401.01	6.112328767	0	0.658560448	2.866061098	7.060639752	3.913962486	2.690499169	1	low
TCGA.DU.6402.01	1.876712329	0	3.583082898	0.196310792	2.995033324	2.970133141	4.550073355	1	high
TCGA.DU.6403.01	3.104109589	0	4.84646341	3.205295271	7.286709076	4.448138612	4.297354552	1	high
TCGA.DU.6404.01	3.55890411	0	4.542747859	4.143931129	8.530455201	3.560734664	3.615019894	1	high
TCGA.DU.6405.01	4.882191781	0	4.101606808	1.284814503	6.221008974	3.696592974	4.06505331	1	high
TCGA.DU.6406.01	5.17260274	0	4.592342065	1.280911667	4.299344609	3.643385532	4.637479734	1	high
TCGA.DU.6407.01	7.893150685	0	2.449808004	4.380075175	6.122613842	3.733792868	3.926455136	1	high
TCGA.DU.6408.01	3.219178082	0	1.948007495	2.331226767	7.556818786	3.91975683	3.526753533	1	high
TCGA.DU.6410.01	0.561643836	0	3.215060185	4.200225559	6.148022763	5.249788637	2.171919062	1	low
TCGA.DU.6542.01	3.745205479	0	2.131425925	2.426975905	6.648534621	5.25148359	4.215239517	1	low
TCGA.DU.7006.01	7.024657534	1	4.008399047	0.713258047	3.308954207	4.049206434	4.361578854	1	high
TCGA.DU.7007.01	6.098630137	0	1.427016275	0.962547972	4.285752973	3.992773758	3.654738424	1	high
TCGA.DU.7008.01	10.21369863	0	2.803727459	3.124814841	5.971766603	4.936345602	2.443404388	1	low
TCGA.DU.7009.01	0.424657534	0	1.972276401	2.269059619	7.210660691	4.781554974	3.740894007	1	low
TCGA.DU.7010.01	4.115068493	0	4.097510434	1.461751446	7.07204297	4.034760623	4.102305883	1	high
TCGA.DU.7011.01	7.64109589	0	1.3047577	1.466439282	6.342169892	3.707473949	3.081157284	1	low
TCGA.DU.7012.01	3.791780822	0	3.581927702	0.480861484	6.163287594	4.063318132	4.888660658	1	high
TCGA.DU.7013.01	3.536986301	0	4.535845671	0.681880961	6.533463497	3.371826849	4.711024459	1	high
TCGA.DU.7014.01	10.88767123	0	0.720045671	2.448395536	4.81160054	4.536370038	2.23128938	1	low
TCGA.DU.7015.01	9.153424658	0	2.30080374	3.030265047	6.346706492	4.077354729	3.35602131	1	high
TCGA.DU.7018.01	0.55890411	0	2.988364393	4.516409278	6.646875065	5.650358242	2.758709816	1	low
TCGA.DU.7019.01	0.347945205	0	0.863518879	2.075473153	7.147863667	3.753489603	3.049603069	1	low
TCGA.DU.7290.01	1.309589041	1	4.329812514	0.595973599	5.782582125	3.594551263	4.723309437	1	high
TCGA.DU.7292.01	2.304109589	1	3.230948904	0.452109996	8.027632053	3.148697342	3.632103449	1	high
TCGA.DU.7294.01	2.37260274	1	1.764573075	2.687800675	6.743151413	5.724864656	3.764312151	1	low
TCGA.DU.7298.01	2.252054795	0	3.725757925	2.053964727	7.15334362	4.637962952	3.980777388	1	high
TCGA.DU.7299.01	5.238356164	1	2.076369892	1.603428302	6.272853424	4.345325892	4.224635604	1	high
TCGA.DU.7300.01	4.043835616	0	2.088865866	1.338175993	7.575247308	4.257870264	3.174563472	1	low
TCGA.DU.7301.01	1.536986301	1	2.426323158	0.639908542	7.067601678	4.187978117	4.267610283	1	high
TCGA.DU.7302.01	4.808219178	0	1.924076512	1.096060481	8.489470401	4.646639749	3.00783856	1	low
TCGA.DU.7304.01	0.671232877	1	2.088819178	1.678647806	6.695489195	4.015666294	4.077197983	1	high
TCGA.DU.7306.01	10.92876712	0	0.742014873	1.170133262	6.195845214	4.134674001	4.233510878	1	high
TCGA.DU.7309.01	2.419178082	1	1.114242683	0.864368666	7.825549458	3.513746366	3.141985286	1	low
TCGA.DU.8158.01	4.106849315	0	2.3282105	2.454589102	5.771451565	3.818646761	4.288077055	1	high
TCGA.DU.8161.01	4.610958904	0	3.322026714	0.096318107	3.960750673	3.470881978	4.041087747	1	high
TCGA.DU.8162.01	1.871232877	1	2.068070107	0.904234334	8.578401649	3.431190213	4.166458042	1	high
TCGA.DU.8163.01	1.328767123	1	2.092528145	2.61962005	7.119461324	4.396671242	4.016523764	1	high
TCGA.DU.8164.01	0.449315068	1	2.046255444	1.82309202	7.416457036	5.091318526	3.209796794	1	low
TCGA.DU.8165.01	3.032876712	0	5.812801043	0.390005134	5.845559559	3.899466676	3.967677137	1	high
TCGA.DU.8166.01	5.282191781	0	1.795228854	1.643206985	7.097646221	4.804810889	3.357358479	1	low
TCGA.DU.8167.01	3.490410959	0	1.304959408	1.841434952	5.471585142	3.813707456	3.641247022	1	high
TCGA.DU.8168.01	3.934246575	0	3.668600035	4.177994019	6.496518186	4.909928579	2.795431433	1	low
TCGA.DU.A5TP.01	7.621917808	0	1.130959246	1.777150741	5.706768587	3.786092651	4.065337993	1	high
TCGA.DU.A5TR.01	1.564383562	1	0.332071847	0.779294766	3.61109753	1.980884417	2.698261234	1	high
TCGA.DU.A5TS.01	7.545205479	0	1.551528648	1.378778335	5.484042871	2.991541011	3.052221422	1	high
TCGA.DU.A5TT.01	3.336986301	0	2.908645379	0.527695213	5.680576719	2.800497871	4.143218156	1	high
TCGA.DU.A5TU.01	9.534246575	0	1.806266443	1.687415511	5.155651347	3.538490787	2.126060272	1	low
TCGA.DU.A5TW.01	7.147945205	0	2.107582015	2.832301021	4.784805294	3.935132681	2.842418805	1	low
TCGA.DU.A5TY.01	0.210958904	1	2.330139807	1.126306941	3.971275897	2.96087499	3.26899803	1	high
TCGA.DU.A6S2.01	0.2	1	0.357829388	2.83737834	8.073876876	4.188192273	3.791320286	1	low
TCGA.DU.A6S3.01	0.290410959	1	1.522104675	1.56603246	6.991204699	4.046124802	2.747144834	1	low
TCGA.DU.A6S6.01	6.742465753	0	1.366552596	3.045080113	8.251499428	3.768839906	2.975422545	1	low
TCGA.DU.A6S7.01	2.424657534	1	2.164506665	2.685722284	6.301052727	4.055320049	3.870092549	1	high
TCGA.DU.A6S8.01	0.18630137	1	1.807164415	4.383919841	5.979638145	4.927136507	2.716699242	1	low
TCGA.DU.A76K.01	1.18630137	0	2.37230289	0.515788285	7.231846604	3.133731596	3.268355016	1	high
TCGA.DU.A76L.01	1.446575342	0	3.926664388	2.142323029	6.100732315	3.507332129	3.930374094	1	high
TCGA.DU.A76O.01	0.701369863	0	1.799221057	1.916827273	6.152680063	4.259224546	2.738699566	1	low
TCGA.DU.A76R.01	2.717808219	0	1.670550374	2.192960194	6.974487434	3.790475875	3.949270347	1	high
TCGA.DU.A7T6.01	1.221917808	1	4.119543738	3.561966813	6.595677856	4.063149843	2.817590607	1	high
TCGA.DU.A7T8.01	6.62739726	1	1.898530321	3.251933581	6.162442608	4.71349278	2.780218405	1	low
TCGA.DU.A7TA.01	1.81369863	0	2.230174311	3.957910011	5.539521373	4.41113057	3.824678646	1	low
TCGA.DU.A7TB.01	3.123287671	0	1.433640931	2.561113021	8.092093028	4.091068635	4.336194991	1	high
TCGA.DU.A7TC.01	8.846575342	0	1.638375776	1.458113654	6.73465745	2.496019788	1.8591176	1	high
TCGA.DU.A7TD.01	0.873972603	0	4.575572664	2.110087836	5.058293896	3.41237031	3.65099224	1	high
TCGA.DU.A7TG.01	5.471232877	0	1.071399723	1.645244804	8.537131506	2.970795535	2.558402644	1	low
TCGA.DU.A7TI.01	5.219178082	0	2.01948171	2.241729636	7.266955127	3.898983966	3.494083829	1	high
TCGA.E1.5302.01	4.084931507	0	2.173817449	3.226235083	7.015385448	3.788837055	3.557117746	1	high
TCGA.E1.5303.01	1.920547945	1	1.658693104	1.900410596	6.165376566	3.295349497	3.986109791	1	high
TCGA.E1.5304.01	3.071232877	1	5.213358725	3.425323333	2.687252418	4.917206712	2.588507199	1	high
TCGA.E1.5305.01	2.493150685	0	2.828450655	1.280269126	7.145542704	3.392108181	3.409393664	1	high
TCGA.E1.5307.01	4.090410959	0	1.338410921	2.22564865	7.326286103	4.215270515	3.443759629	1	low
TCGA.E1.5311.01	6.139726027	1	2.065977634	4.237778979	6.928028159	4.838758841	3.426414688	1	low
TCGA.E1.5318.01	9.969863014	0	1.45681686	3.013815288	6.521914084	5.023709635	3.68006073	1	low
TCGA.E1.5319.01	1.397260274	1	0.586736055	1.266322761	7.258049995	4.88913957	4.254407953	1	low
TCGA.E1.5322.01	5.18630137	0	2.851961383	1.969034541	5.587138445	4.669120189	2.786371305	1	low
TCGA.E1.A7YD.01	3.131506849	0	4.736962643	2.752153512	5.07236519	2.748480989	2.448846297	1	high
TCGA.E1.A7YE.01	5.147945205	0	3.278585101	3.156134167	5.349838138	4.37291156	4.1843499	1	high
TCGA.E1.A7YH.01	7.364383562	0	1.155029317	0.969679567	6.39870465	4.233079736	4.365496096	1	high
TCGA.E1.A7YI.01	1.057534247	0	5.259195179	2.259124546	6.044645156	5.088944677	3.820488684	1	high
TCGA.E1.A7YJ.01	5.284931507	0	3.224364363	0.361907922	4.25791641	2.907823551	4.713291645	1	high
TCGA.E1.A7YK.01	2.589041096	0	1.256673588	0.387193202	6.337666176	3.780317547	4.9039603	1	high
TCGA.E1.A7YL.01	6.180821918	1	3.238596143	1.007993218	4.632312438	2.447660725	3.559714021	1	high
TCGA.E1.A7YM.01	3.602739726	1	2.270992606	0.226888556	6.301150987	3.289676642	4.571931762	1	high
TCGA.E1.A7YN.01	1.775342466	0	1.530101776	0.858286712	6.409111697	3.264025785	4.277537368	1	high
TCGA.E1.A7YO.01	10.78356164	0	2.261680046	3.385552249	7.184282721	4.561457822	2.902230267	1	low
TCGA.E1.A7YQ.01	4.912328767	0	3.249859855	1.146516669	4.143328339	2.782314665	3.160311304	1	high
TCGA.E1.A7YS.01	2.912328767	0	2.787903571	4.205128392	6.316657399	5.044751341	3.530387141	1	low
TCGA.E1.A7YV.01	3.898630137	0	4.664928822	2.335039594	6.818671787	3.818847672	2.696496309	1	high
TCGA.E1.A7YW.01	9.339726027	0	1.71540558	1.919024964	6.456690063	4.294720145	3.140411943	1	low
TCGA.E1.A7YY.01	1.389041096	0	1.157982094	1.844528689	9.223371862	2.604402996	2.341784419	1	low
TCGA.E1.A7Z2.01	0.975342466	0	2.342200842	0.155275197	6.542639185	2.939662957	3.433708697	1	high
TCGA.E1.A7Z3.01	1.282191781	0	0.730329861	2.134780783	7.899673322	3.543496963	2.9008296	1	low
TCGA.E1.A7Z4.01	1.284931507	0	0.648527343	2.337350631	6.208173772	3.948237039	3.061775884	1	low
TCGA.E1.A7Z6.01	1.421917808	0	0.925564737	0.990555843	7.137511704	3.943326958	4.410298639	1	high
TCGA.EZ.7264.01	1.364383562	0	1.613987684	3.252436754	6.529192924	5.471064902	3.395846775	1	low
TCGA.FG.5962.01	0.931506849	0	1.588811522	1.365850958	8.368327082	4.047579117	3.521014998	1	low
TCGA.FG.5963.01	1.180821918	0	3.772097703	1.028272812	7.289234733	3.640732777	5.078613107	1	high
TCGA.FG.5964.01	1.887671233	0	1.651083803	2.877473049	6.753245344	4.331715864	3.246866263	1	low
TCGA.FG.5965.01	0.991780822	0	2.141015731	1.636598244	7.218883569	4.2988609	3.386020957	1	low
TCGA.FG.6688.01	1.356164384	0	2.288763931	0.942583684	6.143670666	3.14585777	4.500739798	1	high
TCGA.FG.6689.01	2.789041096	0	0.585288429	0.376925533	7.321795668	3.996482101	3.441804322	1	low
TCGA.FG.6690.01	6.767123288	0	1.384502058	2.745695879	6.740142087	3.967052145	3.116570322	1	low
TCGA.FG.6691.01	2.490410959	0	2.080077431	3.057935213	6.098480359	4.347297266	3.388652375	1	low
TCGA.FG.6692.01	0.167123288	0	3.114435457	0.081598687	2.090244649	2.426568173	3.423380165	1	high
TCGA.FG.7634.01	1.509589041	0	3.332581614	3.031813846	6.796109336	5.046758804	4.707594135	1	high
TCGA.FG.7636.01	0.104109589	0	1.191267001	1.234459785	6.819466949	4.149355928	2.972293784	1	low
TCGA.FG.7637.01	0.117808219	0	2.032787633	3.302903995	6.619552445	5.528876284	2.90468129	1	low
TCGA.FG.7638.01	3.115068493	0	1.386227368	2.372216329	7.040313799	3.600322774	3.24101045	1	low
TCGA.FG.7641.01	8.619178082	0	1.463259151	3.058409689	7.585344677	4.109477884	3.719300753	1	low
TCGA.FG.7643.01	4.131506849	0	1.082245391	-0.025627061	7.929725024	3.57183587	4.643054673	1	high
TCGA.FG.8181.01	9.293150685	0	0.556314441	0.920549028	8.193984324	2.545765253	1.907659331	1	low
TCGA.FG.8182.01	3.030136986	0	1.88129758	3.123331378	6.679057878	5.145758543	4.166490258	1	low
TCGA.FG.8185.01	3.263013699	1	0.874765191	3.606018187	5.244694786	4.625733589	2.49416575	1	low
TCGA.FG.8186.01	10.52328767	0	1.529099089	2.246943659	7.356104702	4.455728876	3.881827898	1	low
TCGA.FG.8187.01	1.553424658	0	1.056992528	0.935478444	6.960099803	3.900150109	4.755498355	1	high
TCGA.FG.8188.01	4.895890411	0	1.467281377	2.079720733	6.90406791	4.165562667	4.09696033	1	high
TCGA.FG.8189.01	1.02739726	1	0.783337057	1.440529129	9.249321617	2.786693745	2.727135057	1	low
TCGA.FG.8191.01	0.479452055	0	0.718506272	1.192965983	6.659057047	4.294644394	4.018454945	1	low
TCGA.FG.A4MT.01	12.43013699	0	2.438579316	4.575754858	6.152683262	4.507944202	2.411988308	1	low
TCGA.FG.A4MU.01	3.443835616	0	3.822814781	0.274246704	1.15822273	2.950087207	4.629628363	1	high
TCGA.FG.A4MW.01	0.97260274	0	3.537403304	0.670079565	6.220390222	3.789287588	4.522326481	1	high
TCGA.FG.A4MX.01	5.523287671	0	0.565828299	1.047940615	4.239837201	2.528216588	1.079727532	1	low
TCGA.FG.A4MY.01	4.194520548	0	0.761520352	2.027454909	6.394901011	3.268361157	3.972708817	1	high
TCGA.FG.A60J.01	1.117808219	0	1.309138991	1.948210002	7.632877702	4.50430651	4.026167804	1	low
TCGA.FG.A60K.01	5.490410959	0	1.126179975	3.320035745	6.678386988	4.510816513	3.558663537	1	low
TCGA.FG.A60L.01	3.095890411	0	1.132347597	0.624864454	6.512221925	3.393818055	4.021069504	1	high
TCGA.FG.A6IZ.01	5.983561644	0	1.134087667	3.024033916	6.484618548	4.180648467	2.697970283	1	low
TCGA.FG.A6J1.01	2.391780822	0	1.077550219	2.924386677	6.208390948	3.654303602	2.655240945	1	low
TCGA.FG.A6J3.01	2.934246575	0	2.323971172	0.883476176	3.904889365	2.571131754	3.869052916	1	high
TCGA.FG.A70Y.01	5.126027397	0	0.596737025	2.52809441	6.723469686	3.625544183	3.79994143	1	low
TCGA.FG.A70Z.01	5.301369863	0	3.609138891	2.233711459	6.372878933	3.091312117	3.397574632	1	high
TCGA.FG.A710.01	4.079452055	0	2.234980388	3.405410137	6.889037572	4.354473696	2.879053384	1	low
TCGA.FG.A711.01	6.819178082	0	1.726944602	2.18253178	7.265765916	3.887511347	2.708266647	1	low
TCGA.FG.A713.01	4.049315068	0	0.740400613	1.592159386	8.87731744	3.278207817	3.711051624	1	low
TCGA.FG.A87N.01	4.736986301	0	4.59067779	1.877800174	6.295494613	5.627080798	3.693933804	1	high
TCGA.FG.A87Q.01	3.205479452	1	2.3652883	1.245014165	6.548891932	3.614744506	4.923170932	1	high
TCGA.FN.7833.01	6.515068493	0	2.830866998	1.926390125	6.215258539	4.499819561	3.290045437	1	high
TCGA.HT.7468.01	1.112328767	0	2.59610106	2.401111774	6.796042223	5.608624135	4.154965827	1	low
TCGA.HT.7469.01	3.871232877	0	4.218821782	4.07402866	5.869855206	4.358687015	3.388467759	1	high
TCGA.HT.7470.01	0.969863014	0	1.305848083	1.498233058	7.92296799	3.895348747	4.163791513	1	high
TCGA.HT.7473.01	1.991780822	1	1.16774818	1.51643579	4.264827254	3.939315396	3.597591235	1	high
TCGA.HT.7474.01	5.049315068	0	0.882884946	0.285458756	8.065999414	3.501968765	3.480143183	1	low
TCGA.HT.7475.01	3.468493151	0	2.166979742	1.935154494	7.153924618	3.429935898	2.716186135	1	high
TCGA.HT.7476.01	3.079452055	0	1.464414236	1.516861986	6.759005935	2.955345189	2.285283095	1	low
TCGA.HT.7477.01	6.871232877	0	5.348991111	2.690015439	5.144316075	5.361701572	3.818722897	1	high
TCGA.HT.7478.01	6.682191781	0	2.188147045	0.824522699	6.74769038	3.863321401	3.206104896	1	high
TCGA.HT.7479.01	1.956164384	0	0.943587033	1.600272116	6.876623898	3.837108139	4.693666008	1	high
TCGA.HT.7480.01	4.098630137	0	1.474282565	2.526417222	7.581726435	4.936750643	3.665096493	1	low
TCGA.HT.7481.01	5.139726027	0	2.745170236	1.781563267	7.342033756	3.984272574	4.227852766	1	high
TCGA.HT.7482.01	4.575342466	0	1.283123357	1.3298941	5.819889706	3.980962177	4.466506891	1	high
TCGA.HT.7483.01	3.830136986	0	2.330805198	2.18635095	7.031110364	4.219285115	2.835691378	1	low
TCGA.HT.7485.01	5.079452055	0	1.498470541	0.728096622	7.593174201	4.30443538	4.288568459	1	high
TCGA.HT.7601.01	6.468493151	0	2.337074611	1.648156677	6.622878089	4.189065577	4.820026168	1	high
TCGA.HT.7602.01	0.454794521	1	0.380605714	1.001216628	7.200675256	4.025521397	4.422336546	1	low
TCGA.HT.7603.01	6.073972603	0	0.606089637	0.654967605	6.980324931	3.097184414	2.292006371	1	low
TCGA.HT.7604.01	4.564383562	0	3.518316519	0.055779547	6.899377929	5.236948574	3.485628418	1	high
TCGA.HT.7605.01	0.169863014	1	1.071579937	1.136169785	7.754438882	3.897710813	3.995027604	1	high
TCGA.HT.7606.01	2.052054795	0	4.959566599	3.082177133	4.81977552	2.33552565	3.036631249	1	high
TCGA.HT.7607.01	4.008219178	1	1.114923811	0.412476493	8.517698775	3.227562823	3.693920922	1	high
TCGA.HT.7608.01	3.043835616	1	0.747674401	1.33352794	6.806028281	3.13759899	3.579077915	1	high
TCGA.HT.7609.01	4.356164384	1	1.008499746	1.892122563	6.28756103	4.169294112	3.317002582	1	low
TCGA.HT.7610.01	5.526027397	0	1.409040735	1.673973213	8.16776066	4.39090738	3.196509891	1	low
TCGA.HT.7611.01	3.479452055	1	1.238306303	1.897229451	7.027409469	4.430519337	4.290595384	1	low
TCGA.HT.7620.01	2.517808219	0	1.190410197	1.675070782	7.296507519	4.291011101	5.213520507	1	high
TCGA.HT.7677.01	2.120547945	0	1.767725769	2.77039827	7.053608046	5.831333807	4.094031804	1	low
TCGA.HT.7681.01	4.178082192	0	0.962898043	2.489279598	7.522425033	3.605032653	3.152877195	1	low
TCGA.HT.7684.01	2.019178082	0	0.232181255	0.903917215	5.231892515	2.198168091	1.924316904	1	low
TCGA.HT.7686.01	5.460273973	0	2.027174827	0.638737316	6.015094475	4.341817748	3.692512105	1	high
TCGA.HT.7688.01	1.690410959	0	1.349841139	2.763074789	8.159101683	4.42758472	2.947630432	1	low
TCGA.HT.7689.01	1.898630137	0	1.275721127	1.742930953	6.95894722	4.531508495	4.570946767	1	high
TCGA.HT.7692.01	7.205479452	0	1.883666394	1.962169392	4.340106055	3.624280112	2.146016397	1	low
TCGA.HT.7693.01	4.646575342	1	1.492201823	2.758496052	3.973050382	3.860896883	3.532491652	1	high
TCGA.HT.7694.01	6.723287671	1	1.12868764	1.47708977	8.441333733	3.574679866	4.069014822	1	high
TCGA.HT.7695.01	5.101369863	0	1.397003044	2.460879514	7.925455047	4.160078081	3.510085413	1	low
TCGA.HT.7854.01	3.580821918	0	0.469613488	0.454246002	7.929655272	3.540319012	4.219979069	1	high
TCGA.HT.7855.01	1.432876712	0	0.865024932	2.566834215	4.326080571	4.574816975	2.662149227	1	low
TCGA.HT.7856.01	4.271232877	0	1.331504642	2.07623509	8.916927849	3.700325193	3.850992131	1	low
TCGA.HT.7858.01	2.301369863	0	2.023134367	1.693547106	6.690305946	4.566309326	3.978818714	1	high
TCGA.HT.7873.01	1.054794521	0	2.145306814	1.462075374	7.067582333	4.072269748	3.778006988	1	high
TCGA.HT.7874.01	5.504109589	0	0.967080505	1.642918638	8.44871372	3.810312067	3.730333134	1	low
TCGA.HT.7879.01	1.095890411	0	1.808938441	3.15282379	7.272565116	4.208716934	3.518245335	1	low
TCGA.HT.7880.01	3.202739726	0	0.89345137	2.207356163	8.09446814	3.196756302	4.04512956	1	high
TCGA.HT.7881.01	3.780821918	0	0.642351823	0.650289486	8.218126214	3.699021531	4.751498864	1	high
TCGA.HT.7882.01	1.698630137	0	2.661682462	1.853382635	2.3481035	3.402336271	3.717863974	1	high
TCGA.HT.7884.01	5.876712329	1	1.126241319	1.242931766	6.377556107	4.380925066	3.786411633	1	low
TCGA.HT.7902.01	4.904109589	0	1.697898446	1.089107611	8.07110123	4.341763012	5.526131147	1	high
TCGA.HT.8010.01	6.860273973	0	0.736486055	1.612857019	7.636863309	3.455302981	3.51698589	1	low
TCGA.HT.8011.01	4.131506849	0	5.361441377	1.900817318	6.006305015	3.369925192	3.984807459	1	high
TCGA.HT.8012.01	1.243835616	1	0.541834507	3.393958617	6.160287259	5.066508462	3.294034361	1	low
TCGA.HT.8013.01	1.4	0	2.239320981	3.034063242	5.922768966	4.116775748	3.710626725	1	high
TCGA.HT.8018.01	2.865753425	0	1.533152464	2.160250254	8.262789008	3.417077059	2.94419397	1	low
TCGA.HT.8019.01	3.079452055	0	0.549208573	0.927945604	8.053653873	2.316562397	2.158389193	1	low
TCGA.HT.8104.01	4.18630137	0	3.962232547	1.71399361	6.632065247	3.709413111	4.903478114	1	high
TCGA.HT.8105.01	8.961643836	0	1.742603331	2.267729489	6.577295933	4.050173296	2.764363939	1	low
TCGA.HT.8108.01	11.16164384	0	2.125875223	1.768899101	6.310850607	4.648332089	2.616616808	1	low
TCGA.HT.8109.01	0.564383562	0	1.553998579	0.815399308	8.081466254	4.173572863	3.729518146	1	low
TCGA.HT.8110.01	4.095890411	0	3.861738376	0.558719423	6.970531139	3.407273403	3.366936066	1	high
TCGA.HT.8113.01	9.583561644	0	0.75919087	1.442720426	8.615963024	3.031977853	2.88161062	1	low
TCGA.HT.8114.01	2.608219178	0	1.611520038	0.631689445	6.334152284	4.347952621	3.620731995	1	low
TCGA.HT.8558.01	0.380821918	1	0.579704041	1.042854457	8.421498118	3.286523871	4.129178562	1	high
TCGA.HT.8563.01	5.356164384	0	1.413465321	0.165535511	4.547468947	4.042761824	4.614207038	1	high
TCGA.HT.8564.01	2.991780822	0	2.842726132	1.44325751	8.266953206	2.996502045	3.255647077	1	high
TCGA.HT.A4DV.01	3.794520548	0	0.649573733	2.39600457	7.619244905	3.920668729	4.838447366	1	high
TCGA.HT.A5R7.01	1.383561644	0	1.851969503	1.289447032	8.075908949	3.243508117	3.564200786	1	high
TCGA.HT.A5RA.01	1.898630137	0	4.802512592	1.027906112	5.182527368	4.20511602	4.753683318	1	high
TCGA.HT.A5RC.01	3.865753425	0	2.902496035	0.389177277	3.653144231	3.362632728	4.868049637	1	high
TCGA.HT.A614.01	6.230136986	0	1.72365309	2.670626677	7.378866569	3.915187705	4.176485307	1	high
TCGA.HT.A615.01	2.638356164	0	1.469370308	2.671665967	6.510341265	4.398298689	3.322992779	1	low
TCGA.HT.A616.01	6.657534247	0	0.850149039	1.067919602	7.446941581	3.462701242	2.176999987	1	low
TCGA.HT.A617.01	8.82739726	0	1.128970668	-0.230819007	5.238780894	2.712491815	3.354819728	1	high
TCGA.HT.A618.01	0.38630137	0	1.604041841	0.737185996	6.297183583	3.726957298	3.316614085	1	high
TCGA.HT.A619.01	4.252054795	0	1.649165965	4.460864299	5.723236416	5.10018295	2.907857424	1	low
TCGA.HT.A61A.01	5.890410959	0	0.744571913	1.59863376	7.857616532	2.904720622	3.164376404	1	low
TCGA.HT.A61B.01	1.024657534	0	3.64896773	1.865262829	4.716479076	3.523250754	3.067308431	1	high
TCGA.HT.A61C.01	8.120547945	0	4.941526533	0.386703304	6.218987588	3.398389896	3.071781053	1	high
TCGA.HT.A74H.01	4.167123288	0	1.824705898	0.476220011	5.743859246	2.78768926	3.830678993	1	high
TCGA.HT.A74J.01	8.421917808	0	1.369890084	2.857585578	7.0785981	3.54164325	3.382824781	1	low
TCGA.HT.A74K.01	1.191780822	0	1.826193613	3.904504312	6.161389575	3.844874827	3.308961317	1	low
TCGA.HT.A74L.01	9.252054795	0	1.984791487	2.334135912	6.190048729	3.532931918	3.432699097	1	high
TCGA.HW.7486.01	1.539726027	1	1.79380429	1.144531479	7.532226912	4.376183214	5.177816465	1	high
TCGA.HW.7487.01	6.419178082	1	0.852746156	1.728363663	7.846880201	3.797941405	3.088713751	1	low
TCGA.HW.7489.01	4.449315068	0	0.992942554	2.188657266	7.992577234	3.689230621	2.758977624	1	low
TCGA.HW.7490.01	3.794520548	0	0.597363102	1.90328793	6.907371097	3.856596555	2.832160325	1	low
TCGA.HW.7491.01	4.339726027	1	1.692457047	3.247829863	7.794850933	5.303652948	3.821882612	1	low
TCGA.HW.7493.01	0.326027397	0	1.391014028	0.668904267	7.327924563	3.728370601	3.579743696	1	high
TCGA.HW.7495.01	8.950684932	0	0.961812474	2.359832392	8.264587822	4.364692898	4.88129446	1	low
TCGA.HW.8319.01	1.726027397	0	2.248973247	2.100069804	7.649220592	3.626766718	3.059213795	1	high
TCGA.HW.8320.01	1.021917808	0	1.313804778	2.728252059	6.744816097	4.828105229	2.771825531	1	low
TCGA.HW.8321.01	5.347945205	0	0.904473641	2.470221106	6.887982636	4.819829539	3.47606844	1	low
TCGA.HW.8322.01	0.578082192	0	2.71390922	4.728138215	6.496910959	4.861200037	3.338867923	1	low
TCGA.HW.A5KJ.01	3.679452055	1	1.564024214	2.98381379	3.721900419	2.059379599	0.552546613	1	low
TCGA.HW.A5KK.01	4.005479452	0	2.691734657	0.667266992	6.1370617	3.533224006	4.642073534	1	high
TCGA.HW.A5KL.01	4.742465753	0	0.972429007	1.382753204	5.586368024	4.10295928	2.533367075	1	low
TCGA.HW.A5KM.01	2.553424658	0	0.735227789	2.956002769	6.460371936	4.070848959	3.48347177	1	low
TCGA.IK.7675.01	3.084931507	0	2.951549502	2.099812604	5.966625469	3.532309905	3.573661097	1	high
TCGA.IK.8125.01	3.104109589	0	1.854963854	1.703674557	7.162891084	3.90469404	2.902308878	1	low
TCGA.KT.A74X.01	3.583561644	0	1.725163072	3.858771448	6.207069443	4.419562004	3.25439986	1	low
TCGA.KT.A7W1.01	7.849315068	0	4.973830735	1.189903013	4.243615685	3.006235251	4.289224043	1	high
TCGA.P5.A5EW.01	4.471232877	0	1.34385462	1.713264096	6.122421672	4.519932578	3.469477135	1	low
TCGA.P5.A5EX.01	5.698630137	0	1.000289316	0.670054608	6.23185536	3.56735871	3.968173913	1	high
TCGA.P5.A5EY.01	2.663013699	0	2.118888667	1.058606122	7.393452955	3.780116768	3.261306573	1	high
TCGA.P5.A5EZ.01	10.25753425	0	1.971364388	2.358881453	5.082198582	3.435310392	3.309403053	1	high
TCGA.P5.A5F0.01	4.539726027	1	1.169117545	2.342219438	7.731000565	4.063635977	2.627407984	1	low
TCGA.P5.A5F1.01	5.726027397	1	0.963683405	1.088567207	6.780585549	3.236725718	3.54826456	1	high
TCGA.P5.A5F2.01	3.191780822	0	0.954845076	0.80311364	7.09148284	3.20310871	3.331304862	1	high
TCGA.P5.A5F4.01	1.978082192	0	1.690240429	2.371527834	7.67712617	3.222476077	2.664497839	1	low
TCGA.P5.A5F6.01	4.164383562	0	1.438437825	1.42101293	4.771033101	3.363333586	1.410355208	1	low
TCGA.P5.A72W.01	2.863013699	1	1.024084738	2.437974834	5.458984392	3.346603928	2.657735685	1	low
TCGA.P5.A72X.01	6.298630137	1	1.172402777	3.024080296	7.186603231	4.013075791	3.367042958	1	low
TCGA.P5.A72Z.01	9.4	0	3.347312738	5.672349477	5.700101601	5.41348938	3.101114777	1	low
TCGA.P5.A730.01	2.150684932	0	1.97029507	2.050444049	6.173405521	4.159521179	3.487566446	1	high
TCGA.P5.A731.01	3.608219178	1	1.736925406	1.024933424	6.446157273	2.936711831	3.328182154	1	high
TCGA.P5.A733.01	1.797260274	0	0.390712985	1.421891467	5.802518252	3.550283752	2.65570979	1	low
TCGA.P5.A735.01	3.926027397	0	1.804623216	2.025134919	6.779152485	4.331538943	3.146071558	1	low
TCGA.P5.A736.01	2.778082192	0	0.591568238	1.317851559	6.047228517	3.002093742	3.586760861	1	high
TCGA.P5.A737.01	7.668493151	0	1.995255349	3.466251246	6.355818932	4.568145856	3.178164977	1	low
TCGA.P5.A77W.01	3.2	0	1.3151709	4.743629989	4.827040226	4.099309653	2.181494346	1	low
TCGA.P5.A77X.01	3.879452055	0	1.355438054	2.015974293	6.773798796	4.006814554	2.719518129	1	low
TCGA.P5.A780.01	7.287671233	0	1.165827073	2.141717644	5.748498527	4.203481669	3.648926448	1	low
TCGA.P5.A781.01	4.273972603	0	1.045706108	1.716918234	6.651516569	3.648844065	3.734053279	1	high
TCGA.QH.A65R.01	3.249315068	0	1.910702818	3.676999916	5.323999554	3.851624964	1.851689738	1	low
TCGA.QH.A65S.01	10.50410959	0	1.257756511	0.650991402	6.233416648	3.310711033	3.607744624	1	high
TCGA.QH.A65V.01	1.243835616	0	0.734044473	1.983677639	6.477437947	3.670540128	4.157968673	1	high
TCGA.QH.A65X.01	5.583561644	0	1.981838106	3.458515706	5.994489245	4.271446564	2.092175992	1	low
TCGA.QH.A65Z.01	5.024657534	0	0.888267839	3.470675329	6.836512607	3.900529357	3.59084724	1	low
TCGA.QH.A6CS.01	1.57260274	0	0.750261895	0.006835675	5.946703296	2.942271924	4.362127307	1	high
TCGA.QH.A6CU.01	7.523287671	0	0.470814803	0.389424015	6.570916419	2.565183726	3.854353083	1	high
TCGA.QH.A6CV.01	2.054794521	0	3.346186826	0.460277974	2.298366988	2.855542184	3.994631541	1	high
TCGA.QH.A6CW.01	5.175342466	0	2.128854391	2.275823582	6.735023463	4.26565725	3.132788936	1	low
TCGA.QH.A6CX.01	5.663013699	0	1.853310454	-0.073626766	5.467652523	2.720139052	4.477644542	1	high
TCGA.QH.A6CY.01	0.531506849	0	0.819489098	1.639725178	7.381772579	3.474470788	3.747502477	1	high
TCGA.QH.A6CZ.01	4.44109589	0	2.426688855	2.001926357	7.058191642	4.141201026	2.593544049	1	low
TCGA.QH.A6X3.01	2.01369863	1	2.082311727	2.586698213	5.323637194	4.099799757	3.066290792	1	low
TCGA.QH.A6X4.01	2.15890411	0	1.519712445	2.288798815	7.023039283	4.981948565	4.187561879	1	low
TCGA.QH.A6X5.01	3.068493151	0	0.823240038	2.003415564	7.314278727	3.738388085	4.411702065	1	high
TCGA.QH.A6X8.01	3.756164384	0	1.999169478	3.607363466	7.436226884	4.432892575	4.306543851	1	low
TCGA.QH.A6X9.01	2.284931507	1	2.052363724	1.970480292	6.89786812	4.821632723	2.73296939	1	low
TCGA.QH.A6XA.01	6.219178082	0	1.688016579	2.604038408	6.946507961	3.898874733	3.340578411	1	low
TCGA.QH.A6XC.01	6.254794521	0	2.918481608	0.386753183	6.848165779	2.328044077	4.103097073	1	high
TCGA.QH.A86X.01	9.947945205	0	1.599010134	2.630691243	6.920261155	4.267732879	3.166942612	1	low
TCGA.QH.A870.01	5.331506849	0	0.956660138	0.637119888	6.443999869	3.637739483	3.784234023	1	high
TCGA.R8.A6MK.01	9.904109589	1	1.464132356	2.208123124	7.076751891	3.508068958	3.680427521	1	high
TCGA.R8.A6ML.01	2.252054795	1	0.869279804	2.899646907	6.697487109	4.762859256	3.505187152	1	low
TCGA.R8.A6MO.01	9.816438356	0	1.115296294	2.671650798	5.70195156	4.601981751	4.182235411	1	low
TCGA.R8.A73M.01	1.010958904	0	0.93679079	3.432818496	6.51218432	4.5380767	2.46764686	1	low
