# Supplementary material for: Cuproptosis in ccRCC: key player in therapeutic and prognostic targets
Source: Front Oncol. 2023 Oct 27;13:1271864. doi: 10.3389/fonc.2023.1271864 (PMC10642186; doi:10.3389/fonc.2023.1271864)
Supplement: Supplementary file 1 [file DataSheet_1.zip › Step1/sur.xlsx]

## Sheet: Sheet 1
futime	Status	Cluster
166	0	1
168	1	1
43	1	1
206	1	1
1034	1	1
101	1	1
110	1	1
1200	1	1
2271	0	1
2609	0	1
1003	1	1
365	0	1
552	1	1
1075	1	1
3451	0	1
1964	1	1
336	1	1
1525	0	1
3302	0	1
238	1	1
1661	1	1
1625	1	1
1200	1	1
2423	0	1
768	1	1
41	1	1
211	1	1
93	1	1
561	1	1
722	1	1
1604	0	1
2722	0	1
311	1	1
330	1	1
1290	0	1
42	1	1
329	1	1
323	0	1
735	0	1
992	1	1
2231	0	1
685	0	1
1133	0	1
1299	0	1
1782	0	1
1888	0	1
2881	0	1
1175	0	1
205	0	1
1367	0	1
2564	1	1
2226	0	1
3728	0	1
155	0	1
1502	0	1
2789	0	1
1384	0	1
1291	0	1
3974	0	1
3341	0	1
204	0	1
127	0	1
478	1	1
841	1	1
866	1	1
822	0	1
1912	1	1
1476	0	1
561	1	1
1755	0	1
245	1	1
3989	0	1
883	1	1
1499	0	1
1683	0	1
683	1	1
485	1	1
164	1	1
1107	0	1
1928	0	1
1274	0	1
1436	0	1
2782	0	1
571	1	1
2754	0	1
1218	0	1
3480	0	1
2609	0	1
77	1	1
73	1	1
106	1	1
2461	0	1
885	1	1
68	1	1
433	0	1
528	0	1
256	0	1
992	0	1
446	1	1
2419	1	1
662	0	1
1140	0	1
3229	0	1
319	0	1
1997	0	1
1905	0	1
1491	0	1
701	1	1
1121	1	1
910	0	1
1493	0	1
2241	1	1
3639	0	1
510	1	1
1893	0	1
1143	0	1
1879	0	1
2688	0	1
386	0	1
1929	0	1
945	0	1
2256	1	1
1315	1	1
648	0	1
3936	0	1
1793	0	1
1063	0	1
1423	0	1
3409	0	1
507	0	1
356	0	1
468	0	1
469	0	1
519	0	1
498	0	1
340	0	1
431	0	1
689	0	1
362	0	1
495	0	1
1018	0	1
2470	0	1
909	0	1
61	0	1
551	0	1
38	0	1
43	0	1
1137	0	1
3146	0	1
1508	0	1
3392	0	1
1106	0	1
1191	1	1
3841	0	1
567	0	1
1787	0	1
375	1	1
175	0	1
4537	0	1
1257	0	1
355	0	1
2016	0	1
1531	0	1
408	0	1
2004	0	1
1130	0	1
2184	0	1
873	0	1
1071	0	1
1871	0	1
1935	0	1
1489	0	1
2489	0	1
1478	0	1
1729	0	1
1170	1	1
2378	0	1
406	0	1
1413	0	1
354	0	1
727	1	1
1843	0	1
1266	0	1
1124	0	1
2508	0	1
2439	0	1
714	0	1
1496	0	1
1876	0	1
1670	0	1
1398	0	1
1854	0	1
2361	0	1
166	1	1
2217	0	1
1666	0	1
62	1	1
749	0	1
1463	1	1
1111	1	1
1590	1	1
2017	0	1
1270	1	1
919	0	1
774	0	1
1525	0	1
737	0	1
1993	0	1
617	0	1
693	0	1
2630	0	1
1696	1	1
2454	1	1
1862	0	1
1307	0	1
523	0	1
1559	0	1
840	0	1
385	0	1
2009	0	1
400	0	1
1169	0	1
1380	0	1
620	0	1
2145	1	1
1790	0	1
2504	0	1
1508	0	1
454	1	1
511	0	1
1046	0	1
1124	0	1
1528	0	1
3271	0	1
4074	0	1
206	0	1
1495	0	1
3498	0	1
952	0	1
139	1	1
1955	0	1
1092	0	1
1385	0	1
505	0	1
693	0	1
1411	0	1
2274	0	1
963	0	1
2430	0	1
3222	0	1
141	0	1
1552	0	1
2150	0	1
374	0	1
2964	0	1
1521	0	1
3074	0	1
435	0	1
3377	0	1
562	1	1
2343	1	1
1624	0	1
1385	0	1
1584	1	1
119	0	1
3267	0	1
630	0	1
373	0	1
1952	0	1
211	0	1
1343	1	1
1462	0	1
1731	0	1
932	0	1
1126	0	1
1133	0	1
1308	0	1
2865	0	1
1632	0	1
2080	0	1
972	0	1
3744	0	1
1657	1	1
2090	1	1
1165	0	1
722	0	1
1520	0	1
1045	1	1
2299	1	1
3431	0	1
785	0	1
1317	1	1
656	0	1
1433	0	1
1014	0	1
2799	0	1
1168	0	1
1416	0	1
2660	0	1
1560	0	1
1186	0	1
3834	0	1
454	0	1
2038	0	1
1834	0	1
574	0	1
2746	0	1
750	0	1
1889	0	1
2067	0	1
194	0	1
1621	0	1
735	1	1
788	0	1
1120	0	1
1371	0	1
834	1	1
2270	0	1
2283	0	1
3631	0	1
1946	0	1
3615	1	1
822	1	1
3583	0	1
369	0	1
591	0	2
334	1	2
1626	1	2
313	1	2
1980	1	2
1714	1	2
1986	1	2
2873	0	2
445	1	2
2128	0	2
333	1	2
932	1	2
313	1	2
793	1	2
3554	1	2
1337	1	2
222	1	2
646	1	2
1432	1	2
342	1	2
475	1	2
709	1	2
1238	1	2
99	1	2
782	1	2
1567	1	2
3736	0	2
1912	1	2
431	1	2
182	1	2
224	1	2
480	1	2
162	1	2
3519	0	2
578	1	2
183	1	2
59	1	2
951	0	2
344	1	2
3331	0	2
204	1	2
307	1	2
139	1	2
574	1	2
927	1	2
2227	1	2
459	1	2
242	1	2
830	0	2
1778	0	2
1498	0	2
2718	0	2
1589	1	2
2186	0	2
970	0	2
777	0	2
845	1	2
637	1	2
967	0	2
202	1	2
665	0	2
362	1	2
2014	0	2
69	1	2
1883	0	2
1520	0	2
1373	0	2
2392	0	2
1759	0	2
1913	1	2
762	0	2
1097	1	2
885	1	2
1487	0	2
1417	1	2
1924	0	2
645	1	2
320	1	2
118	0	2
2839	0	2
480	1	2
770	1	2
1776	0	2
1450	0	2
4067	0	2
1493	1	2
1516	0	2
3944	0	2
1230	1	2
1133	1	2
603	0	2
1019	1	2
953	1	2
65	1	2
600	1	2
1588	1	2
1413	0	2
182	0	2
878	1	2
952	1	2
1724	1	2
679	1	2
587	1	2
1733	0	2
819	1	2
2554	0	2
1610	1	2
607	0	2
3205	0	2
2531	0	2
1785	0	2
1217	0	2
946	1	2
3205	0	2
3328	0	2
1789	0	2
109	1	2
36	0	2
1657	0	2
2172	0	2
2868	0	2
1371	1	2
2422	0	2
1955	0	2
2105	1	2
1111	1	2
1355	0	2
1886	0	2
365	0	2
700	0	2
53	0	2
150	0	2
1091	1	2
2133	0	2
3037	0	2
861	0	2
3343	0	2
370	0	2
2208	0	2
2257	0	2
2372	0	2
411	0	2
1018	0	2
2263	0	2
2412	0	2
1885	0	2
1329	0	2
1794	0	2
372	0	2
755	0	2
1598	1	2
1608	0	2
1177	0	2
1459	0	2
1130	0	2
51	1	2
2087	0	2
1314	0	2
1625	1	2
1485	0	2
1404	1	2
2601	1	2
2172	0	2
1639	1	2
2386	1	2
2764	1	2
293	0	2
3987	0	2
1132	0	2
177	0	2
932	0	2
1011	0	2
1972	1	2
563	0	2
1092	1	2
1906	0	2
137	1	2
2552	0	2
874	0	2
1746	0	2
2859	0	2
563	1	2
1378	1	2
2246	0	2
501	0	2
1435	0	2
193	0	2
1238	0	2
