# Supplementary material for: Cuproptosis in ccRCC: key player in therapeutic and prognostic targets
Source: Front Oncol. 2023 Oct 27;13:1271864. doi: 10.3389/fonc.2023.1271864 (PMC10642186; doi:10.3389/fonc.2023.1271864)
Supplement: Supplementary file 2 [file DataSheet_2.zip]

Archive with 12 entries (10 files):
- Step2/corrgram/
- Step2/corrgram/1.csv
- Step2/corrgram/1.pdf
- Step2/corrgram/2.csv
- Step2/corrgram/2.pdf
- Step2/corrgram/corr.R
- Step2/corrgram/TCGA_TPM.expr.csv
- Step2/Pan/
- Step2/Pan/clnical.xls
- Step2/Pan/input.txt
- Step2/Pan/Pan.R
- Step2/Pan/pieTable.pdf
