# Supplementary material for: Cuproptosis in ccRCC: key player in therapeutic and prognostic targets
Source: Front Oncol. 2023 Oct 27;13:1271864. doi: 10.3389/fonc.2023.1271864 (PMC10642186; doi:10.3389/fonc.2023.1271864)
Supplement: Supplementary file 2 [file DataSheet_2.zip › Step2/corrgram/1.csv]

id	YAP1	STK4	STK3	WWTR1	LATS1	LATS2	MOB1A	WWC1	SAV1	NF2	AMOT	DLG5	TEAD4	AJUBA	MOB1B	TEAD1	LIMD1	WTIP	Regulatory.T.cell	T.follicular.helper.cell	Type.1.T.helper.cell	Type.17.T.helper.cell	Type.2.T.helper.cell
TCGA-DD-A73G	4.935013	1.696376	1.478292	1.846597	0.4452914	1.186412	4.343656	4.22022	0.8419919	12.48976	0.1048884	0.4980911	7.416194	13.52545	0.5599538	0.7732779	3.066522	0.7313805	0.500883939	0.543749379	0.476941844	0.312984698	0.371961852
TCGA-DD-AACI	5.19098	5.024661	4.076462	5.268838	0.8943967	3.069919	12.0795	8.730499	3.389172	8.775248	0.1150923	0.7049957	5.943446	16.57862	3.190932	1.838428	3.690761	0.2850113	0.581647101	0.581192374	0.548703677	0.447443065	0.442038224
TCGA-DD-A4NK	15.70921	4.934987	7.180689	3.981949	2.90528	7.636954	14.58729	9.810052	10.99807	7.218524	1.806824	2.519561	1.976372	24.55621	2.228792	24.35279	13.74395	0.2323228	0.458049073	0.465931521	0.493222596	0.383849978	0.422774601
TCGA-2Y-A9H5	39.28563	8.094488	4.932849	17.77217	4.749078	5.630286	29.99472	10.75942	7.574278	10.97102	0.7304366	5.746879	5.258446	23.80025	3.178655	8.103236	8.713232	1.102526	0.437130153	0.505164074	0.513534902	0.350071267	0.444523089
TCGA-DD-AADJ	12.37018	2.914103	1.558321	4.64928	0.5767081	4.579689	12.35157	2.885688	2.889667	10.86229	0.08142674	0.8627508	3.47364	13.82496	1.730529	3.90201	4.555906	0.1865196	0.389665943	0.505824814	0.481981936	0.303422751	0.446172543
TCGA-DD-AAE6	5.092218	8.724507	2.164651	3.652292	3.213369	1.648297	19.1589	3.011673	8.004593	13.62709	5.580778	3.56673	0.5870921	14.45324	0.9959611	3.34602	14.2167	0.05897121	0.277711539	0.406239732	0.412217871	0.390245046	0.41021042
TCGA-DD-AACC	10.06504	8.767529	1.88932	4.430782	2.833111	4.723986	24.94925	10.74769	4.474874	8.569234	0.3099318	0.6007058	8.740845	15.38206	2.015489	3.337616	4.097652	0.5428701	0.690506927	0.660313244	0.608219852	0.378287514	0.492160108
TCGA-DD-A1EJ	38.66783	13.00004	4.138051	6.049048	5.600139	9.382094	42.48521	6.579127	4.574047	12.79702	1.497492	8.167853	1.206469	56.02188	3.475158	6.258483	6.92711	2.072156	0.488286939	0.536114839	0.502475219	0.315166109	0.482268187
TCGA-DD-A4ND	21.22481	10.79767	4.787971	13.28449	8.176175	15.13808	32.15979	12.0795	11.99262	12.69425	4.377401	6.442332	5.196255	52.73014	4.714154	20.69128	9.085104	1.080732	0.63244112	0.549846981	0.552881015	0.367407205	0.496337425
TCGA-DD-AAED	17.83305	5.320845	3.468807	10.04007	6.739371	3.671005	9.216652	7.380607	6.794985	5.962676	1.244922	2.424721	0.3349316	20.61821	1.029701	4.319081	8.750361	0.07052359	0.388191982	0.506690474	0.49464029	0.403540808	0.470776832
TCGA-DD-AAEB	7.96718	2.064603	1.954632	4.325763	1.143247	3.397678	4.418536	0.8788391	4.037639	2.470065	0.9145239	0.3995347	1.924999	2.537649	1.582856	1.337	1.976934	0.1061578	0.43253484	0.494666111	0.515388445	0.33351678	0.43628997
TCGA-DD-AAVV	17.18741	7.226779	5.097868	10.48707	4.989462	5.667974	18.60927	4.384252	4.83537	17.07702	0.5239585	2.554104	5.909313	10.88611	3.163488	4.375483	8.343498	0.7613894	0.607402432	0.590577915	0.567464373	0.38517233	0.483775815
TCGA-KR-A7K8	13.94209	5.095365	2.33678	5.456861	3.071796	5.007586	16.98854	4.512313	9.09742	8.076872	0.2016769	2.164856	4.430765	17.66935	2.702416	3.453307	11.44813	0.9223288	0.399527225	0.483590601	0.443312334	0.354725779	0.448146547
TCGA-CC-A5UE	24.27884	8.388753	5.856592	5.08773	7.215471	2.684121	32.56663	8.070646	4.889736	13.80872	0.1562178	2.539217	0.9300121	19.40679	3.217137	8.655183	7.236144	0.2857438	0.581823609	0.568683001	0.563368119	0.411212326	0.436761331
TCGA-FV-A3R3	24.39439	7.281523	2.804859	13.84234	5.664326	14.43289	24.78173	13.90025	7.511065	4.96102	1.897167	2.040156	6.26658	12.99815	5.535764	13.28937	5.55014	1.233077	0.444430891	0.504063727	0.447107705	0.433739919	0.518313372
TCGA-DD-A4NQ	17.58605	5.640806	5.757201	7.052137	5.432427	2.48423	31.87878	12.09687	4.599973	12.41206	2.626758	4.053975	16.72797	12.71314	3.049607	7.083822	9.623243	0.1714375	0.559840215	0.54663085	0.548292865	0.34183044	0.418309357
TCGA-CC-A8HS	22.88421	12.78614	5.285539	11.30137	10.34592	6.588455	42.33107	11.00985	3.346639	25.94011	2.091797	9.359903	2.54536	41.55962	3.751777	15.52339	9.735019	3.305461	0.557743245	0.537558594	0.51959784	0.458778725	0.553503395
TCGA-DD-AADO	6.295035	3.339725	2.119163	2.444787	1.132918	2.452036	7.44949	4.601891	1.573581	6.64768	0.03046844	0.2673403	18.72131	11.76719	1.136126	0.6988337	2.003171	0.1395847	0.35770679	0.454567241	0.418524311	0.316151686	0.520102993
TCGA-DD-A4NV	31.06752	8.506815	4.417583	6.105791	4.755784	10.82018	19.86474	19.23224	6.280367	12.48615	6.879419	5.56068	2.982854	39.47446	1.367084	17.90427	22.61502	0.4934858	0.562171016	0.564573319	0.534018839	0.360226555	0.439269934
TCGA-G3-A25X	15.56351	3.168466	6.183838	39.46045	1.647929	5.001271	21.78395	5.67019	5.183335	19.28228	0.3967717	0.7454947	41.99723	7.012202	3.705156	3.389463	3.667428	2.062583	0.550618654	0.477358855	0.513513129	0.366097196	0.430389082
TCGA-MI-A75H	29.75661	4.977797	5.313815	13.66653	1.532866	8.830939	17.1013	1.071585	7.992617	10.47617	4.935723	5.080049	2.877085	7.672501	0.828936	6.466738	5.392875	0.3782401	0.601046117	0.604919719	0.541885753	0.45939302	0.549217778
TCGA-G3-AAV3	46.9618	5.798493	4.736722	10.55492	2.170835	9.540052	22.89726	1.690873	10.20848	5.519362	2.790253	8.320101	7.878468	13.02119	3.926793	7.854315	5.198809	0.2512619	0.481368626	0.553532345	0.542673484	0.353071307	0.450440834
TCGA-RC-A6M5	14.97924	4.39202	2.87722	11.83499	2.654064	6.872247	16.9933	7.052935	3.952609	8.242747	1.384894	1.895778	10.26413	2.090377	2.931136	10.76068	6.013534	0.7158691	0.587769418	0.573113634	0.556817011	0.353695471	0.521852355
TCGA-DD-A11C	23.73358	10.51779	4.506284	10.70623	4.666264	9.165662	29.24399	3.513421	4.536885	6.704425	0.3737423	2.086276	4.177788	16.99286	5.901697	31.33352	19.97196	0.3085081	0.518246747	0.483053719	0.509137019	0.343131602	0.397988013
TCGA-BC-A3KG	33.09673	15.19771	3.397348	20.84534	19.34813	8.057213	32.35667	1.077934	19.86552	10.44703	1.046224	3.901693	1.380571	74.354	7.984373	17.34786	26.49064	0.1909039	0.479239777	0.521163001	0.498085623	0.409892322	0.507993515
TCGA-2Y-A9H2	24.35123	8.267267	8.273702	80.36913	5.420335	8.265225	51.37524	30.37495	11.03719	22.58903	2.667544	3.635568	19.78785	26.83965	5.342548	53.01696	7.38431	1.251103	0.386220362	0.438253826	0.434628069	0.33334787	0.504338642
TCGA-DD-AACY	7.635952	4.196527	6.243209	7.12644	1.893463	5.337656	14.59793	4.614481	4.174541	6.932689	0.1499115	1.230992	4.757117	10.14693	2.351853	4.936586	5.153304	0.2450161	0.454334242	0.474041439	0.507988743	0.502783898	0.344308899
TCGA-DD-A114	43.40429	19.00735	8.654694	19.46632	8.483757	21.23341	91.57196	12.51337	10.84377	15.42258	15.62787	13.083	9.288667	25.53602	8.478261	15.94498	19.06554	1.238789	0.416825695	0.49655672	0.485672274	0.337426614	0.456502539
TCGA-G3-AAV7	62.40125	15.91356	15.44603	22.61033	11.20483	10.13678	45.55658	17.1317	5.287139	35.50615	9.56815	13.57088	11.8751	7.069956	6.455491	9.507495	21.88478	0.5344576	0.647166417	0.594689234	0.573880942	0.395390765	0.571450825
TCGA-ED-A7PZ	22.2145	3.216504	3.734908	11.35864	1.973669	3.087851	12.67192	6.385639	3.507934	10.17486	7.329207	0.3910214	3.061558	22.54052	1.401928	3.674054	2.901184	0.38591	0.577437019	0.573137843	0.495104776	0.363791234	0.585856468
TCGA-DD-A3A6	13.08866	5.650588	2.238708	7.279183	2.134179	11.31776	17.09236	1.340957	8.346439	2.06453	1.513277	0.3950984	13.8424	1.411426	2.19542	6.682328	0.967916	12.51496	0.379080687	0.45277205	0.403654607	0.349644478	0.46775382
TCGA-WJ-A86L	28.65143	6.273341	3.059324	5.136447	7.350677	3.919677	22.68197	11.23983	6.918738	14.18902	2.351358	4.61296	0.9891106	69.39291	4.734455	9.522362	14.26001	0.2352315	0.512809575	0.609829544	0.52062308	0.299478871	0.465353171
TCGA-CC-5263	37.09543	20.09859	7.069451	28.24029	23.68275	24.92185	67.43286	7.713032	19.69807	20.16768	2.744324	16.53546	4.335999	21.30402	11.15421	33.78697	17.36997	0.2978478	0.363820598	0.441454723	0.487251445	0.356006973	0.393639259
TCGA-ED-A97K	63.98468	17.8746	8.855095	32.45761	11.20083	18.34968	74.84387	26.08959	51.62833	16.11656	8.876718	8.310358	21.41088	26.30358	14.24625	23.55074	13.95089	4.244536	0.575323017	0.518618488	0.452905942	0.401093182	0.552862691
TCGA-DD-AACL	14.80377	11.30506	2.710767	5.382377	4.039687	3.874877	30.64638	7.07593	3.283202	14.70428	1.414908	2.866143	4.950323	10.66506	2.544764	3.307467	8.342388	0.4272971	0.54646445	0.547500743	0.557342754	0.507313302	0.495319632
TCGA-BC-A10U	40.77525	8.059438	3.872017	5.059317	7.020291	7.035395	25.96184	10.80256	7.269147	6.195034	11.3518	6.285424	6.548416	40.13139	2.895884	13.27935	9.984039	0.1099077	0.665630626	0.571679621	0.537145638	0.41475258	0.501906502
TCGA-RC-A7S9	10.59872	5.417841	2.05945	5.531529	2.498289	11.3926	18.13467	6.277387	5.719034	11.66748	4.036609	0.569975	5.974906	7.307992	2.675163	4.050489	5.027823	0.1760754	0.450378535	0.46278927	0.468230082	0.362403438	0.449737176
TCGA-G3-AAUZ	5.087522	2.522934	3.572715	4.852475	1.968611	3.13221	9.318048	3.014613	5.821188	8.552504	0.698426	0.2223594	2.538173	8.174352	2.017607	4.428417	6.861651	0.4116025	0.390707326	0.480559487	0.482164783	0.411153635	0.538224436
TCGA-DD-A73B	10.40504	7.180904	4.013129	7.914344	7.594459	2.955334	54.06161	5.33421	6.961717	2.927816	1.524894	5.47118	2.286288	13.77845	2.058422	16.06489	9.837191	0.1281659	0.576618244	0.521859346	0.520145978	0.410475979	0.466889595
TCGA-DD-AACT	15.56935	4.964716	3.35319	4.331861	3.53227	3.274555	12.19588	5.585055	5.45353	6.162486	0.5422084	0.9738601	2.679793	15.95841	2.016088	2.145339	4.893522	0.3863456	0.445300248	0.446556263	0.494513453	0.382160857	0.441089007
TCGA-DD-A39Z	10.24964	2.795011	2.379558	2.410517	1.169683	2.832554	8.930054	5.142826	3.913896	11.29674	0.04984175	1.172888	6.314753	13.47615	2.139167	2.134725	11.38311	0.18514	0.535093839	0.531456807	0.544408006	0.353546447	0.444905995
TCGA-DD-A3A2	6.26662	3.008379	1.284227	1.139598	1.971123	2.293857	6.73527	7.010772	6.260922	4.836644	0.6162354	1.134711	0.4706123	9.394595	1.324238	5.140633	5.216929	0.1323595	0.342258198	0.46479911	0.447061225	0.352536619	0.436307309
TCGA-CC-A8HT	20.32416	11.05652	6.134936	22.62668	5.22349	6.185264	24.64217	14.49832	3.888264	18.63854	0.06420942	2.577798	1.417632	19.25608	6.252422	11.96591	14.0817	0.532671	0.566813238	0.486373071	0.534172113	0.312662043	0.430819178
TCGA-FV-A496	13.90805	6.284708	2.086841	3.017131	3.791481	4.943841	18.44919	5.687011	4.031455	10.55812	0.3317278	1.909078	3.92109	19.1454	2.751868	7.837213	14.99901	0.1238741	0.51631409	0.511253264	0.468994241	0.40171693	0.475826456
TCGA-DD-AAE7	11.43777	3.813034	2.834964	7.154928	2.577268	7.148537	15.45944	6.319992	5.995218	4.731257	0.8500035	1.051269	3.068516	9.911219	2.627603	7.290501	7.426618	0.4643215	0.329192699	0.41680955	0.436280068	0.337169219	0.384236887
TCGA-G3-A7M8	8.777919	2.953902	1.773462	5.363305	2.182766	3.851211	12.58736	10.0359	8.519963	8.616994	3.584897	1.023417	2.444596	13.39667	2.868538	4.033381	4.531142	0.3409296	0.571097844	0.526267133	0.538327803	0.37031702	0.423832636
TCGA-EP-A3JL	9.539777	4.238625	4.926653	4.349367	1.680636	3.085224	11.0264	7.161584	3.38964	6.951053	0.2455041	1.12808	3.824773	22.25699	1.510102	4.666474	4.773015	0.3380997	0.518767787	0.519774405	0.499794058	0.418173174	0.447734341
TCGA-CC-A7IH	32.99924	6.260285	4.326096	18.22165	4.726178	12.44088	23.82602	2.474354	12.94311	12.87418	5.036503	23.59264	1.880565	30.40621	7.052691	12.38606	6.457632	0.3487308	0.573233112	0.564591261	0.544581458	0.355514094	0.431555822
TCGA-ED-A66Y	68.92899	11.58561	7.895077	18.65183	9.301117	17.09001	33.47762	1.740153	8.758401	11.2649	3.447114	23.8195	8.07952	73.89631	0.5250332	21.52246	9.774786	3.055934	0.384059145	0.491546603	0.482807844	0.36025937	0.509880223
TCGA-UB-A7MB	28.69803	10.7243	4.635782	8.86133	5.949113	14.63282	26.88383	10.5094	21.28879	20.56105	5.286518	25.46836	1.477097	28.80631	3.908491	32.01085	61.58775	0.2050982	0.32158079	0.473729504	0.409549326	0.28458447	0.436971416
TCGA-XR-A8TE	71.20051	8.537066	3.624103	5.690394	10.22832	17.23647	20.99302	2.32194	10.4142	5.930601	4.191317	7.271406	3.081725	10.83455	4.359385	12.50479	6.885889	0.4352323	0.42746652	0.440181644	0.470334324	0.404994004	0.509193563
TCGA-LG-A9QC	30.52389	6.629519	5.027453	4.874153	7.605275	17.62147	21.68727	16.75864	24.34002	7.178802	0.359935	9.182588	2.208924	53.24967	2.990278	10.18975	5.544184	0.5526262	0.458651367	0.525254411	0.482596121	0.305054924	0.481843117
TCGA-DD-A118	13.5243	6.333895	4.498448	9.007582	3.965921	3.80815	19.07448	20.34648	5.120927	20.58122	0.9908398	0.8237202	6.184994	58.82978	6.980795	12.5491	14.34326	1.441012	0.383944496	0.515026158	0.489485909	0.34584094	0.435892629
TCGA-ED-A7PX	65.54381	9.508401	7.386675	33.58561	4.601287	16.97681	28.25579	51.91872	2.103864	13.18167	2.143898	7.994884	23.95985	32.98003	6.366599	20.54201	7.452945	5.800668	0.449598654	0.489847138	0.508243186	0.319413793	0.409295821
TCGA-G3-A3CJ	11.70542	2.342391	2.840926	10.52711	1.96659	3.161747	9.174786	5.618782	9.904594	7.088049	1.939078	0.4396415	1.199988	4.809287	2.289469	2.520103	2.322759	0.2977909	0.475935415	0.530918216	0.480738721	0.372362075	0.436110211
TCGA-DD-AADC	29.32704	10.2218	7.10184	30.72839	8.782235	6.962183	32.86507	19.17471	8.261776	7.976768	1.868627	4.288041	18.64679	22.51192	3.830914	9.167153	5.139821	1.574606	0.421859778	0.525551623	0.496329744	0.366983643	0.442201532
TCGA-DD-AADG	19.38655	5.436826	4.230757	5.091683	2.089958	9.196911	17.09382	4.328155	12.34791	6.744574	2.209604	6.657901	1.771823	12.63708	1.858923	9.567174	9.875668	0.3419875	0.442026754	0.496314236	0.467395642	0.333964467	0.529261135
TCGA-G3-A25S	3.958182	6.174625	2.724773	4.154045	1.558255	1.392294	12.7081	4.4636	2.977135	7.897429	1.242996	0.7034885	0.8221057	12.60277	1.759264	2.917276	5.751937	0.1395891	0.393538369	0.459177828	0.469242715	0.355501311	0.432264581
TCGA-DD-AAW1	53.22508	6.098825	6.23412	17.14935	4.447577	14.42354	18.13468	3.901441	5.704737	6.338968	1.940025	7.070376	2.077088	6.459887	2.545674	11.65398	6.334038	0.1768221	0.48447679	0.498852945	0.476924354	0.413630945	0.430779839
TCGA-DD-A4NR	16.93203	12.89752	3.845057	5.027809	4.336467	8.053525	35.50963	21.65419	5.534994	13.46416	0.1889308	4.941947	7.611965	13.85365	5.365857	5.901646	10.43566	0.3586946	0.40382384	0.494122798	0.491893019	0.376979001	0.437175263
TCGA-2Y-A9H3	9.61353	3.211296	1.689036	2.680279	1.525704	1.548452	9.828569	5.90887	2.271948	6.620918	0.209386	0.2310971	4.149851	27.75616	1.558247	2.687136	5.426374	2.366936	0.669948467	0.627994619	0.58296054	0.41220992	0.458955765
TCGA-DD-AAVY	31.38913	5.843689	6.81328	3.989414	2.862578	8.543808	16.02854	7.658234	7.078091	13.49153	10.59068	9.161515	0.7140747	33.49428	1.762753	16.54969	7.729114	0.0886029	0.591943283	0.579206683	0.564746318	0.317576623	0.389144024
TCGA-G3-A25Z	9.757033	3.658473	2.099804	4.722681	2.288008	4.234752	22.31181	9.730221	6.290237	7.970525	0.3670312	1.236462	2.555273	8.095671	1.570791	6.331236	2.63411	0.2879961	0.44158831	0.482274331	0.474380789	0.3086327	0.417763757
TCGA-T1-A6J8	16.64009	5.728008	2.073952	5.774674	1.704328	5.552497	22.71217	12.98877	4.821946	6.439952	1.193934	4.187633	4.883403	28.4037	2.220912	13.76046	7.447257	0.574135	0.518498217	0.490937473	0.497019235	0.375782882	0.459543686
TCGA-BC-A216	19.56594	8.653943	4.581824	4.768524	6.886762	6.128928	27.2064	5.993887	6.784888	11.41542	0.5334076	3.536545	2.648608	14.43325	5.36591	10.94878	21.08905	0.276249	0.493465596	0.466905556	0.490412317	0.397454692	0.329935126
TCGA-KR-A7K0	20.2355	5.391613	2.814136	13.58894	3.936847	7.155665	19.17619	6.226416	6.821171	6.736904	2.678305	7.229394	2.522808	12.84602	4.381264	9.031824	4.272046	0.3794322	0.403305073	0.479861974	0.490851691	0.404464933	0.545637357
TCGA-DD-AADW	90.66769	12.45089	4.909219	27.47254	6.96285	13.59902	39.53646	27.43371	9.95136	15.64173	2.588212	12.63797	10.44706	41.52623	6.955839	21.77793	15.4244	0.9037935	0.511831346	0.543578774	0.515272923	0.33994758	0.443248827
TCGA-DD-A1EE	50.24707	8.877639	10.02519	11.71317	3.97253	11.13941	28.57436	16.16578	16.45475	18.78379	22.42855	14.77529	6.802402	38.00468	6.558337	14.19175	9.411332	0.1903001	0.393366476	0.487068157	0.463909082	0.298881339	0.515119909
TCGA-2Y-A9H7	19.83218	5.511262	3.272546	3.848237	2.532321	6.829711	20.51262	10.2716	4.564973	11.02548	0.2039064	5.481361	7.992776	23.13803	3.343719	4.317745	7.202295	0.3566194	0.45365735	0.528464147	0.478501305	0.352338555	0.431027019
TCGA-ZP-A9D2	70.03444	18.67179	9.544066	111.8321	13.71581	25.36364	76.16505	19.02055	2.640093	13.55517	8.370251	9.799304	24.64648	23.54078	8.775219	37.42738	8.885055	1.404828	0.400125069	0.509314819	0.492141688	0.329577218	0.47971164
TCGA-DD-AACK	35.273	8.444465	2.606727	6.902705	5.165117	8.400024	28.59891	14.97647	7.406661	9.028917	1.618127	6.939584	2.900275	30.71986	7.127064	9.208192	9.343365	0.3131677	0.476960576	0.51341074	0.497346225	0.374690969	0.524358885
TCGA-DD-A39V	8.340971	3.799449	4.42105	9.032507	2.34127	2.159115	10.25241	1.795939	2.649533	7.102544	1.071404	0.8094952	12.61981	11.13493	3.264779	2.79197	5.99625	0.2760034	0.443142512	0.468149006	0.496934678	0.358937126	0.45814278
TCGA-2Y-A9GU	8.538947	4.08581	1.574474	3.909827	4.208186	3.043605	17.7853	7.950701	5.046763	11.52665	0.6309492	1.383179	1.478906	22.59749	2.471545	9.240728	20.99695	0.309059	0.576621477	0.569622989	0.548416118	0.346460972	0.469350093
TCGA-HP-A5MZ	17.25393	4.785227	6.874372	9.524998	3.302189	5.762162	19.76584	7.918077	5.545161	6.234211	1.23949	2.560749	6.957403	6.198218	3.981291	6.845039	5.831195	0.5659274	0.397315152	0.471950317	0.472019621	0.319276559	0.456536529
TCGA-DD-A11D	19.64841	6.545641	2.946019	9.178913	5.214609	6.744546	18.87232	10.99532	4.438086	8.021746	0.7984903	1.716671	1.120505	14.55564	2.356942	11.01954	8.987642	0.2265723	0.618842562	0.575622398	0.591056369	0.382275747	0.450808313
TCGA-DD-AADL	32.64099	8.790945	6.869114	12.06197	3.069746	4.102696	21.44162	18.83939	5.376552	11.57804	2.906178	3.280014	1.565058	50.42893	3.340965	15.676	17.0975	0.1460601	0.469357942	0.483211326	0.47668817	0.397826985	0.414136129
TCGA-DD-AAD1	104.1615	17.70265	9.66957	29.34968	11.52566	20.70845	41.68434	19.34414	16.43293	12.63436	1.688092	12.77897	10.6981	26.06916	5.821572	17.71629	12.99938	2.062077	0.403030418	0.427467362	0.453036187	0.399507113	0.449968334
TCGA-G3-AAV1	22.81936	9.538057	4.369325	7.610814	4.346042	13.44238	29.62614	5.587162	3.796676	8.742651	6.254293	6.809268	5.666021	8.483737	5.168562	19.44698	11.02595	0.2448411	0.585791974	0.584872703	0.576521905	0.364917752	0.444526122
TCGA-DD-A1EA	43.90639	10.0821	3.892569	18.3425	10.09856	18.53353	31.27562	6.141037	7.818516	10.32267	0.1183406	23.5284	1.826713	11.76891	5.551671	24.03485	16.82112	0.1053167	0.482301374	0.51832207	0.464956797	0.38669348	0.469598176
TCGA-WX-AA47	9.702307	2.061604	1.249419	3.258973	1.446314	0.7246012	9.097148	7.824178	2.938244	5.945143	1.088022	0.2920959	9.004901	0.8293239	2.499815	3.083269	3.005194	0.08192268	0.528698122	0.536902955	0.507460218	0.338866793	0.510119465
TCGA-DD-A73C	20.05732	7.167324	2.939091	6.954799	6.99319	7.159372	19.87346	4.555347	11.07879	14.24521	2.298453	5.547359	2.450281	9.463002	6.254462	24.36676	15.86799	0.6494301	0.305461227	0.372957286	0.470896543	0.391731493	0.458472448
TCGA-ED-A66X	28.93408	9.080424	6.769409	9.143993	8.559939	10.9016	28.68021	13.04944	5.900581	12.49459	0.8446676	9.723246	6.45806	36.00702	3.933098	9.413	6.494242	1.617689	0.560530216	0.50503567	0.536582501	0.2989589	0.477528156
TCGA-BC-A69I	24.19413	3.295303	2.398606	11.56687	1.446347	8.732505	13.29496	7.545497	13.62858	5.598685	4.892662	1.668259	5.478386	6.867131	2.057104	8.036452	4.145473	0.5375318	0.581629946	0.564406879	0.520330915	0.332921066	0.422380064
TCGA-DD-AAC9	7.970954	2.381072	1.515444	3.942546	1.106287	2.731051	11.03899	5.902805	4.653639	7.782882	0.4511247	0.5469907	7.228105	3.424286	2.172854	3.226974	2.928442	0.5900449	0.478135799	0.544517187	0.535020767	0.390252046	0.434704661
TCGA-K7-A6G5	14.56848	3.966672	4.897303	4.58567	2.327631	5.003855	14.99154	9.219155	4.62886	7.255722	0.1718813	0.8299536	3.130206	11.47918	2.042316	5.284591	5.961574	0.1879918	0.5881978	0.532894196	0.553348456	0.3741948	0.442011611
TCGA-DD-AACQ	21.1278	4.912536	2.765452	4.611423	4.267226	1.959953	16.03153	4.787579	7.910964	13.21865	0.5303662	1.677387	1.029782	17.63047	4.035947	9.795655	12.82257	0.2818819	0.531616006	0.525408874	0.52233883	0.378695247	0.453722472
TCGA-DD-AADM	7.676283	2.864575	4.488178	5.248063	1.826136	1.38704	11.12481	7.330458	2.510258	8.222488	0.2851367	0.4419224	3.405328	13.44049	2.303227	4.149608	4.232824	0.3117374	0.296138243	0.43490788	0.451097477	0.444303063	0.391605541
TCGA-RC-A7SH	21.01756	7.240824	2.999619	7.608763	7.537255	2.881656	16.32031	10.05466	2.372498	19.47388	0.09319859	2.887494	3.113897	25.79528	1.02251	3.549996	9.700247	0.4698311	0.472220504	0.489124895	0.488845673	0.431398233	0.430825753
TCGA-DD-A73D	15.76379	3.640325	3.343096	8.870152	3.952768	23.24367	18.54173	1.319866	6.101553	7.878015	0.03316359	3.449768	0.6411871	10.94848	4.015293	5.071004	5.996006	0.1163443	0.282906393	0.437156923	0.443380174	0.349179158	0.417308971
TCGA-NI-A8LF	17.51241	3.506991	2.610717	15.4452	1.980783	8.528469	13.07849	4.135281	6.167421	3.423598	1.790866	2.534578	2.026813	13.34154	3.24485	8.590869	9.506087	0.8409988	0.330143192	0.487865923	0.436447888	0.301697275	0.44030137
TCGA-DD-AAD3	26.6279	8.677907	2.782319	16.98926	4.779562	9.80746	21.99402	6.853428	7.028805	6.887188	2.426118	2.515785	6.364973	30.59896	3.107942	13.96016	7.222575	0.5183505	0.411149912	0.499248128	0.499671507	0.387311601	0.467157641
TCGA-CC-A1HT	50.46391	25.71351	13.75141	69.17599	6.797319	20.57714	95.41215	78.72464	14.4417	4.631022	1.738774	2.516911	47.01291	86.88325	12.72396	48.2425	18.67609	2.417857	0.509130238	0.534773302	0.540630665	0.373670681	0.460360032
TCGA-DD-AACD	9.454149	2.504902	5.451876	4.200275	0.6357122	3.466897	8.071725	5.469055	2.669444	4.011871	0.3674784	0.2412514	10.69284	4.774988	1.456699	2.999834	2.92013	0.184356	0.722503768	0.623819918	0.57877909	0.405904309	0.558687582
TCGA-DD-AAVS	38.08682	7.583016	5.134887	10.66004	3.8641	10.1178	39.02397	20.12299	6.425636	12.19802	5.087028	6.291719	3.180088	33.79358	3.880845	10.61724	10.89213	1.291378	0.505317223	0.518105844	0.528264425	0.365077168	0.424259811
TCGA-DD-AADK	9.815731	3.96856	3.588246	6.756219	1.388973	1.960207	12.33553	12.9995	3.658961	9.122309	0.9844284	1.273075	8.583146	16.92527	2.68645	3.404793	5.061061	1.337922	0.410371852	0.462396236	0.46893335	0.378017381	0.457370999
TCGA-FV-A495	6.651135	2.267466	1.998503	7.911226	1.450299	2.127888	10.74836	4.66239	2.472742	10.07949	0.4501336	0.4590074	7.372454	6.039011	1.871707	2.794856	12.6089	1.155085	0.499601785	0.532345982	0.559289431	0.373017152	0.38752097
TCGA-BC-A10W	30.34997	15.21449	20.73021	26.18039	11.98877	22.64404	48.06677	21.54812	15.53542	20.95575	1.051503	6.474555	12.88592	19.98864	10.27661	38.42295	22.33441	0.3235855	0.599711602	0.521695427	0.551803322	0.364028548	0.485544063
TCGA-BC-A10Y	14.27939	11.74293	2.899799	8.891494	7.099666	5.529281	24.42482	9.114378	7.95567	8.275724	1.732611	2.142335	1.803242	39.47364	1.825432	16.83172	12.28839	0.2614577	0.548466132	0.544103162	0.475070675	0.417487073	0.553302859
TCGA-EP-A2KB	17.87634	7.606703	2.543983	9.584067	6.17549	7.027085	17.83569	8.92024	2.996296	8.342978	0.1070097	5.16712	1.902084	35.79058	1.88658	12.67016	3.559597	0.7922271	0.45876774	0.472935276	0.481120554	0.412719534	0.465544858
TCGA-DD-A39W	47.2878	7.25969	3.303573	6.999793	6.446931	13.28001	19.90878	1.485524	7.422845	8.655189	11.43711	5.808009	0.6972798	10.85439	4.64908	8.958212	10.7765	0.2108278	0.415945292	0.479539339	0.469719935	0.322245181	0.497237205
TCGA-DD-AAEI	14.67699	3.714274	3.247558	3.12546	2.306343	2.945103	13.0267	6.983827	3.131408	8.333486	1.013241	4.164381	1.719458	15.39651	1.872273	6.128491	11.97481	0.07658774	0.420748563	0.548838987	0.452719122	0.265195775	0.480212525
TCGA-G3-AAV2	13.81549	4.484373	2.953007	6.709513	2.979364	8.413726	17.87242	1.968751	13.82652	10.35445	2.1878	16.05291	1.750959	13.23524	1.423235	6.593644	10.21479	0.301424	0.527887215	0.518233374	0.505860428	0.390243115	0.46919942
TCGA-UB-A7ME	40.79299	9.797417	2.895676	10.07537	2.933177	4.30325	22.73385	10.6558	3.922793	7.375223	0.5000194	3.210248	6.480435	45.22756	1.11333	9.875185	7.506731	1.400563	0.424448138	0.508578697	0.489400825	0.344780946	0.401482138
TCGA-2Y-A9HB	14.91151	5.926489	2.663399	3.620823	3.801806	5.568527	19.7502	4.683516	7.007242	12.15359	1.397926	2.066354	2.483697	4.551938	3.058336	10.70059	11.45103	0.3745417	0.507737325	0.561685905	0.532613281	0.333339249	0.3951697
TCGA-FV-A3I0	53.44243	5.305807	12.97378	33.28678	5.021333	12.71805	34.34314	48.32222	7.913852	20.37038	15.67628	5.450553	31.87407	16.43931	8.892186	32.38777	10.20781	9.195508	0.518769872	0.520633449	0.523155929	0.360011219	0.40305324
TCGA-LG-A6GG	22.60129	7.105177	2.975764	3.94807	5.008108	5.330842	26.62317	13.17536	5.983943	8.316461	0.1612306	1.596404	1.322701	27.8911	1.479654	15.4779	14.26121	0.1305295	0.488200922	0.505895286	0.479050481	0.476347222	0.353569835
TCGA-CC-A9FS	24.92001	4.386038	6.456637	7.038916	2.868238	4.668568	21.00265	13.59384	5.629548	15.44559	0.2561548	2.00307	4.180916	26.51248	2.137568	11.21029	17.41148	1.636448	0.420831997	0.434820616	0.464648954	0.451189892	0.476632849
TCGA-DD-A3A4	19.27937	3.955097	1.233664	3.073713	2.237956	5.294219	19.98865	3.136155	5.052412	5.041995	5.937082	0.7804829	1.684487	4.169296	4.160502	10.29981	7.30088	0.1845334	0.445184027	0.486838425	0.504193526	0.382591935	0.447866119
TCGA-EP-A26S	55.28988	7.183534	4.212117	12.87335	4.837421	11.96742	21.84111	8.967682	11.94946	7.669375	2.421602	12.17938	2.081105	45.53713	3.828382	11.97732	7.626475	0.2738132	0.415441095	0.435744598	0.443298975	0.422661141	0.418161008
TCGA-XR-A8TG	33.41806	7.665312	5.555078	24.87326	8.952984	18.53755	31.29735	20.56415	8.625691	12.19305	0.3557358	5.878216	3.265185	91.37715	7.98176	25.28603	13.60779	0.2950296	0.417166878	0.484921987	0.506657068	0.32549949	0.45334169
TCGA-DD-A113	20.54476	4.244932	6.447107	17.20268	5.091132	11.18774	31.03295	8.811262	5.324294	8.629512	0.1635401	9.531866	11.23163	20.1498	6.955947	10.38619	11.56202	1.313227	0.471334649	0.483082631	0.498301503	0.417217409	0.528467293
TCGA-EP-A2KA	11.25412	6.882011	4.490993	4.993283	3.006146	3.865675	15.36878	4.014928	6.702449	18.6876	0.1770768	2.506017	1.752776	4.605485	2.416924	4.122317	6.560626	0.2015721	0.47985018	0.502680091	0.487373077	0.353891508	0.474182622
TCGA-G3-A3CG	15.5464	5.707457	5.157215	5.51775	4.469286	6.551719	16.61747	17.28818	6.586665	13.12665	0.260752	2.15188	3.843882	11.22462	3.137217	14.05203	9.069961	0.2984003	0.560132379	0.548929162	0.517100185	0.444890644	0.531177518
TCGA-BC-A10R	22.71178	5.217788	1.977936	18.8986	3.000477	6.106097	22.58532	6.083089	3.098626	10.56858	0.3695971	1.146398	4.149183	28.33789	3.34469	6.872931	14.90001	0.4523697	0.433752778	0.4609943	0.493198595	0.362414809	0.445834559
TCGA-ZP-A9CY	21.44862	6.32714	2.566454	8.687585	4.882178	7.875858	23.2545	9.803099	10.23848	7.375974	2.751452	1.422115	2.16761	27.09735	5.551227	12.12665	8.602334	0.3749119	0.494265044	0.495090257	0.483711268	0.3927698	0.383034467
TCGA-2Y-A9H6	16.84027	6.189316	2.091465	6.823661	4.204256	5.393328	18.33579	18.3224	4.532982	9.358081	0.9144334	2.199509	6.075078	36.02217	2.464466	5.514832	17.70174	1.989621	0.588570324	0.496834214	0.549929616	0.363217639	0.453396786
TCGA-RG-A7D4	24.62096	11.41407	6.943884	4.013611	5.651659	5.14872	37.85028	7.423883	3.479036	8.220529	2.084735	2.047412	3.146941	12.61145	3.072066	4.816346	6.239164	0.1443771	0.535675393	0.530490044	0.559954414	0.299492755	0.383046747
TCGA-DD-AADD	58.41713	18.54215	5.806805	3.05159	6.425073	5.51556	32.48777	10.04636	4.832653	19.15826	0.4266893	13.17706	2.978467	29.96374	4.209125	16.98553	10.02444	0.8128005	0.497570539	0.557626288	0.519142131	0.33268527	0.508492364
TCGA-EP-A12J	84.90749	7.813649	9.560782	28.18695	3.978672	20.91332	31.93099	6.850568	6.798974	10.60732	2.24375	17.94986	1.601923	20.68617	5.090825	14.89124	11.74512	0.1964831	0.400148229	0.48646371	0.456894762	0.329513595	0.474371909
TCGA-G3-AAV5	15.25578	4.059515	3.129172	4.304815	2.087913	4.882586	13.86869	9.718291	4.357434	9.974622	2.606712	4.177861	1.500696	9.513597	1.384276	4.96367	4.452332	0.20286	0.426812623	0.50214927	0.48926989	0.365475779	0.499132941
TCGA-DD-AAE3	6.304572	2.655113	1.933245	3.527288	0.8583559	2.819156	9.156787	2.825557	5.023108	1.600683	1.402112	0.3827587	5.637532	6.405521	1.757939	2.529245	4.252904	0.5171288	0.441374494	0.48109821	0.45909773	0.347499225	0.45499971
TCGA-G3-A5SI	5.018434	4.371339	3.668323	7.28455	3.898414	3.327982	15.90326	8.946737	4.437728	5.515029	0.5458565	0.8232194	3.38574	11.98318	1.307444	8.771302	5.723778	0.1249899	0.482845493	0.522244951	0.494754034	0.359704801	0.387858583
TCGA-ZP-A9CV	28.82075	8.187075	3.95717	5.892529	5.63356	11.40887	23.68102	16.33112	8.435614	15.43789	0.7566746	3.119472	3.025856	17.32107	3.038532	11.36968	17.37403	0.2709672	0.375212211	0.433492015	0.446556081	0.432404044	0.462113655
TCGA-G3-A5SL	34.02209	3.707404	11.7639	10.82025	2.240482	17.46095	16.23593	3.703278	9.988737	6.394279	1.77323	5.63024	1.848618	12.37824	4.41559	13.46483	6.673713	0.2350116	0.558121391	0.535315237	0.530046054	0.394873574	0.42697513
TCGA-CC-A5UC	18.19634	5.155745	2.760036	4.485771	3.356483	4.959174	23.18112	5.720034	3.682176	14.85934	0.4680381	3.868018	6.638501	23.18653	4.339058	5.614885	3.610943	1.374018	0.42400427	0.498795234	0.496697647	0.331789516	0.448321373
TCGA-2Y-A9H9	11.86265	4.316155	2.52513	5.11654	3.634898	5.955426	17.81953	21.41406	5.668246	7.185398	0.6467888	3.796009	2.281462	7.402982	2.509504	20.30252	8.393756	0.2428791	0.535681767	0.522665031	0.511992806	0.360590975	0.480981234
TCGA-KR-A7K2	9.739378	4.414106	3.489669	6.532506	2.937321	2.856134	12.36029	5.727347	3.857828	5.954556	0.3033218	1.556695	2.522341	12.50818	2.194371	4.141121	6.308222	0.5091042	0.466597891	0.491256946	0.493868991	0.349333781	0.389393571
TCGA-UB-A7MF	12.00534	5.35567	3.234089	6.414568	4.416277	4.228948	28.84128	8.936157	5.574116	15.87132	2.956872	1.733719	12.30042	17.99571	5.351021	6.027076	8.407548	0.845117	0.467274738	0.478845491	0.512558633	0.354877155	0.44826374
TCGA-UB-AA0U	40.68845	11.24574	9.573066	18.0659	5.857273	9.633281	34.54698	13.72954	11.02761	15.5108	0.9212743	7.665259	3.574225	28.97481	2.532503	10.27122	10.12528	0.5326102	0.608080838	0.577511503	0.544691093	0.417218673	0.473811257
TCGA-DD-AA3A	49.29879	10.04111	5.395711	108.4858	5.524884	10.45452	72.93483	85.20224	0.8237553	13.57137	1.090977	5.209406	43.20667	20.62713	6.460095	65.8343	5.055596	10.53149	0.581779348	0.539403776	0.52170981	0.385241383	0.521687509
TCGA-DD-AAVW	39.20785	8.374537	5.331002	11.10005	7.720786	9.533895	40.40554	14.78064	7.595272	5.981759	2.766636	3.522325	6.245544	22.26826	4.851432	11.41773	8.649885	0.9355267	0.358180326	0.465450822	0.463790513	0.446438007	0.401779935
TCGA-DD-AACF	9.626718	4.357939	3.702324	3.807204	2.913473	2.797246	14.68092	32.9792	10.37221	11.21115	0.04239781	1.183221	1.246582	14.22814	0.397872	9.898148	7.314079	0.1987362	0.544873906	0.541563351	0.543032445	0.396196657	0.425176161
TCGA-BC-A3KF	11.64703	7.484284	3.499274	7.16747	2.553302	4.370252	23.66446	9.310693	5.489992	8.548051	3.802294	3.674123	1.553517	30.34965	3.515696	15.13472	10.53403	0.206573	0.540226386	0.500318702	0.519623905	0.429591528	0.474629577
TCGA-UB-A7MA	29.18074	14.29601	5.13173	22.95385	7.546429	14.15406	42.05792	11.44278	11.79981	17.35031	3.338015	8.71173	12.11544	78.51487	7.467521	10.9511	10.47856	8.535489	0.443002187	0.446757441	0.460334113	0.380333621	0.457768016
TCGA-BW-A5NO	15.21708	7.680982	2.141928	13.52764	4.234939	3.155475	21.56984	7.950144	5.346735	9.247514	1.352718	1.178157	1.40855	48.9414	1.897645	9.153742	12.63405	0.240314	0.385560185	0.484569912	0.466681661	0.427194643	0.494360639
TCGA-2Y-A9GS	34.14241	12.06921	3.238464	8.338499	9.077869	3.839037	35.67751	16.53756	7.347349	15.23508	4.012058	6.52817	2.729714	36.15808	3.822569	23.16329	16.86514	0.5240338	0.520380562	0.488933611	0.496315057	0.39093388	0.457474301
TCGA-DD-A1EF	62.04423	12.50307	5.303101	11.62438	9.416758	8.526611	33.0908	3.768898	4.223929	16.01784	0.6179579	15.13039	6.856201	125.6264	6.28383	15.95871	5.884022	5.335891	0.507012335	0.519773912	0.508269502	0.414472145	0.454253676
TCGA-YA-A8S7	26.03752	12.03809	7.325577	24.24537	6.076824	12.63445	42.73528	19.40344	25.19381	31.20108	0.3744001	9.32848	3.838834	26.28934	10.96616	11.49479	11.78517	0.3708615	0.541238759	0.540284563	0.490961707	0.299495538	0.427288944
TCGA-DD-A116	12.57578	2.941716	3.650331	2.999914	2.029299	3.863069	14.89073	3.06995	4.693203	6.417296	2.55592	2.803201	14.45695	7.794656	1.910048	5.820199	6.657504	1.280477	0.750407045	0.610411185	0.561629561	0.330148934	0.481794929
TCGA-5C-AAPD	5.891109	6.514033	2.369965	8.164828	2.791983	2.735301	27.60735	3.535343	2.517272	14.36153	2.132469	1.243091	5.422938	19.45384	1.820654	2.05436	5.465575	0.8413927	0.444697704	0.529339468	0.514732065	0.414392892	0.455346132
TCGA-CC-5261	84.57126	32.95503	8.253027	66.08574	20.01647	20.97451	71.87901	20.85886	26.72827	22.69705	4.712023	11.7984	12.98332	92.28862	12.17247	19.97147	25.17933	3.73718	0.622130548	0.610206655	0.556781977	0.409349966	0.458690305
TCGA-DD-AAE9	18.64089	5.563225	4.196233	17.1278	1.196653	4.494053	10.2621	3.60133	5.573467	11.4177	2.309285	13.48326	4.59081	45.22486	3.41596	5.522974	9.634349	0.4020923	0.505847511	0.556080057	0.571319758	0.313711396	0.522328536
TCGA-DD-A4NE	13.9631	7.362788	5.092605	10.08194	6.861883	5.850763	24.77224	4.970759	14.27113	9.03405	5.92998	6.924791	7.607459	15.11902	4.586579	22.11178	21.56461	0.2533254	0.383332625	0.451039581	0.488041661	0.346385172	0.447107165
TCGA-QA-A7B7	14.78203	9.913084	3.162232	6.104728	6.895914	2.999843	32.18947	3.140515	9.129753	8.6361	2.806061	3.645452	7.94829	12.34454	4.066094	13.44439	27.39779	0.6303422	0.43431242	0.478290014	0.451099729	0.338395269	0.525791213
TCGA-DD-AADS	2.211376	2.633599	0.9042693	2.164122	0.3913064	2.223178	4.420137	7.720069	1.722068	1.446535	0.603324	0.4774599	3.026786	16.63031	1.210487	1.211099	1.779143	0.05746362	0.361207776	0.394435686	0.485199845	0.330273202	0.516088735
TCGA-XR-A8TD	12.63687	9.969176	2.880855	7.79267	6.574343	6.129602	28.4503	2.25143	5.918754	4.988117	0.714936	1.849377	4.920726	5.918195	2.879753	9.067004	8.406421	0.6085909	0.561225901	0.52495932	0.540044792	0.413396805	0.427166474
TCGA-G3-A25V	17.51596	4.891148	2.627015	14.92344	2.74392	6.073786	19.03039	13.2352	5.049627	7.964337	1.293647	1.658845	3.738753	14.22356	2.873188	6.031756	5.877534	0.4791025	0.702933443	0.591504075	0.573485701	0.366266474	0.447464461
TCGA-DD-A4NI	13.73585	5.120542	3.550323	8.392147	4.486525	7.489452	17.20365	8.019075	4.631406	4.738971	1.473276	1.463436	0.9939133	15.89813	2.79032	13.04067	5.938658	0.2774822	0.607152084	0.548421632	0.577052478	0.38073342	0.475369548
TCGA-FV-A23B	35.9605	9.729944	3.201409	4.871884	4.395596	9.675492	32.27461	18.32782	6.50408	12.29188	0.2496092	4.930483	2.435875	83.51496	4.321413	13.06994	8.238208	0.2999723	0.595996336	0.55393784	0.557067195	0.388774672	0.455425577
TCGA-BC-A112	41.94562	11.49292	5.33908	83.33602	9.899284	13.57803	45.9103	16.88117	7.833982	26.5803	3.841121	11.04045	6.49737	40.22925	6.955712	13.44507	8.581786	1.145131	0.473315416	0.54086949	0.497588959	0.365017606	0.489554319
TCGA-2Y-A9GY	10.53466	10.89572	5.972244	12.80719	5.60342	2.865568	44.81635	3.520555	4.036994	13.95354	0.3122997	2.848797	9.442693	19.21104	3.28842	5.413185	6.473987	0.5220249	0.500408642	0.525623213	0.480467947	0.436223787	0.467264377
TCGA-G3-A3CK	48.58746	6.849236	3.351764	20.3774	5.591895	19.48255	23.69731	6.136793	8.641781	6.358399	2.171444	5.749489	1.295146	10.61159	4.112905	16.79712	7.884993	0.2289462	0.673436348	0.583864288	0.525234446	0.441049215	0.489732076
TCGA-UB-A7MD	18.17405	6.463117	4.855132	14.85681	5.32171	9.745136	25.73461	6.179947	7.17611	5.894863	6.646153	6.953856	4.153358	7.957468	3.280803	11.43831	6.215479	0.4320314	0.519761084	0.539577614	0.544232449	0.350140175	0.496062884
TCGA-ZP-A9D1	28.74078	7.965293	4.493173	8.826782	5.351759	9.987405	24.36287	26.35607	9.597561	12.96086	0.4152526	2.901337	3.529214	35.76907	4.167829	20.24216	6.525445	0.4749442	0.577703894	0.565978986	0.532899554	0.360841155	0.436038625
TCGA-DD-AAW2	29.19535	5.077273	6.021532	7.714203	2.28203	5.707419	14.88126	5.571919	5.349439	7.476372	0.2213989	5.474101	1.584941	24.02245	1.794709	10.33751	8.724583	0.2562546	0.503731147	0.510990651	0.525495291	0.36047353	0.413868569
TCGA-DD-AACV	8.703394	11.59102	2.909441	1.517408	6.64231	1.4856	27.4159	4.334359	5.794691	5.435113	3.802104	1.170228	0.9857577	23.26171	1.976429	23.31207	11.27508	0.08697848	0.401207127	0.488409213	0.489867604	0.333504429	0.470579832
TCGA-MI-A75G	18.4317	7.167479	2.0293	6.594812	2.271615	4.124404	17.21614	10.36628	4.521197	6.423717	0.08693791	2.239891	2.236633	15.09755	1.616699	9.017669	8.019616	0.1547401	0.446748884	0.430182473	0.439735912	0.415259263	0.450385595
TCGA-ZS-A9CG	28.68564	4.687925	6.370074	8.224541	3.221035	16.78502	15.62955	5.053769	20.97953	10.1178	3.808538	18.02078	2.617201	14.12229	3.316763	13.04162	9.205017	0.1417065	0.371737311	0.413143829	0.457957158	0.393519448	0.407449015
TCGA-BC-A10X	24.24092	6.030661	2.763146	13.92222	5.705061	14.12875	24.33299	6.401193	8.690444	3.48646	1.36463	1.568058	3.561148	27.02618	3.716304	9.641388	3.815571	0.4585439	0.458084097	0.521284975	0.516916921	0.359069989	0.431971414
TCGA-5R-AA1C	33.12281	6.489248	6.543579	26.08193	1.851356	9.569971	47.43275	1.822362	19.26601	7.481677	2.329435	24.88822	0.4040959	19.87442	8.017612	19.22067	14.18903	0.07640457	0.656705196	0.550392151	0.564965682	0.392091498	0.540721665
TCGA-BW-A5NQ	121.8241	11.29438	5.753181	10.16577	9.035352	3.509969	43.44062	17.33371	6.354161	7.178534	1.474329	2.208602	12.98704	14.16503	5.123486	15.41156	6.717938	0.2503994	0.476266461	0.492540182	0.490985272	0.348541995	0.502052067
TCGA-DD-AACG	10.24605	4.867663	4.388166	13.35728	1.889464	1.020764	13.95183	9.05382	2.956213	11.83322	0.1398283	0.4386137	18.12091	11.68926	1.507184	1.802512	5.584004	0.2141386	0.580862692	0.569596962	0.528286272	0.354985883	0.537108942
TCGA-DD-A3A5	13.18525	5.584431	1.254256	8.707339	2.918173	2.519055	16.24996	9.49331	4.396348	8.224321	3.747975	2.312528	3.053457	26.26417	1.790281	9.414425	8.851509	0.3681726	0.4730028	0.525284133	0.485144365	0.396551233	0.485489839
TCGA-DD-A1EG	20.90082	7.200284	6.799701	7.032288	3.246203	5.487865	24.55343	11.12177	5.195687	9.940771	0.2471395	2.603305	3.536058	23.76609	2.822788	5.890763	6.560468	0.2760041	0.462932661	0.437100598	0.490519729	0.389075386	0.394511978
TCGA-MR-A8JO	13.34828	4.707703	4.117289	12.49747	3.332469	6.443705	20.1696	5.326894	5.871174	5.505314	2.052458	1.812222	9.922798	3.260722	4.553441	9.35719	3.934574	1.133372	0.608278737	0.567718152	0.551109034	0.376392983	0.454549132
TCGA-DD-A115	20.54455	5.289727	2.70637	4.689833	2.480334	4.798141	25.32345	14.79518	6.85625	13.94977	1.570117	1.414935	3.531089	19.80807	2.936416	11.19536	14.21247	0.325612	0.428711905	0.463713482	0.471720372	0.382364872	0.470271759
TCGA-CC-5259	4.584381	3.853059	3.508238	5.418235	2.243493	1.310717	10.66172	3.508133	2.710145	5.52406	0.2467643	0.2104534	2.938127	6.762668	2.766663	1.457844	3.571825	0.2685048	0.650902661	0.531291373	0.571703334	0.344024016	0.466697566
TCGA-GJ-A6C0	16.68975	7.536538	4.452942	6.158403	6.250352	6.648725	21.09214	5.032264	17.53047	5.936422	2.967175	3.375958	2.034886	23.54209	4.881965	6.057066	8.557214	0.1939416	0.471865083	0.47615167	0.51781448	0.427663638	0.471999035
TCGA-ED-A8O6	33.62461	7.436199	6.166847	5.766116	4.37217	7.273968	24.54848	10.61473	4.200845	11.65495	2.021433	5.265447	18.39041	19.8661	6.001594	5.382827	6.411544	0.4745575	0.351058886	0.459006286	0.476442697	0.378837893	0.495257108
TCGA-DD-AAEE	23.94028	6.402517	4.009884	6.242759	2.21673	6.365151	22.78777	18.67783	3.791748	5.095117	1.843767	3.026331	2.417781	19.8614	5.236822	7.921698	10.47697	0.4455282	0.615313534	0.534727955	0.5489117	0.396684642	0.514733883
TCGA-G3-A7M6	64.97612	15.94697	11.50579	81.31696	10.41505	9.386659	45.28019	10.60784	12.79525	26.69408	0.8197434	11.54687	39.31095	81.49799	8.977017	35.40871	14.44184	6.337318	0.424222603	0.514993626	0.466863549	0.338341368	0.400941012
TCGA-ES-A2HT	5.080603	1.412416	1.880032	2.175224	0.8224373	1.389584	5.606954	5.351072	1.880439	4.867345	0.1734415	0.2871384	4.842773	1.935095	1.056848	1.683046	1.975095	0.1927268	0.37290803	0.47167499	0.462842552	0.351281923	0.454563455
TCGA-G3-AAV4	52.14664	8.496346	3.727326	8.954841	2.885319	18.07073	31.89339	3.11158	8.696143	8.508054	0.07698611	9.214866	2.275895	24.60942	5.42162	15.94245	9.405114	0.1048554	0.424144942	0.517921858	0.500229369	0.364683577	0.44788005
TCGA-WX-AA44	37.25463	9.423507	7.148061	20.20224	6.956786	12.82556	28.80595	8.791035	7.066029	19.86336	2.957272	2.174151	6.625243	16.03222	8.335474	10.90107	13.62015	0.3974817	0.520514282	0.503210021	0.538619251	0.399923198	0.388791112
TCGA-ZS-A9CE	14.57947	4.343268	2.567802	4.532305	2.741461	4.471407	17.48676	7.354756	5.389967	8.179965	1.729049	0.9897338	0.8815489	23.09505	1.927939	6.706765	7.496608	0.2008798	0.436787874	0.535065496	0.457169598	0.390358523	0.489542506
TCGA-FV-A2QR	19.37659	7.150246	3.621911	4.332847	3.229163	6.377656	15.11832	8.071658	7.700979	24.47335	3.014317	1.925485	5.974694	67.53354	1.116897	8.382848	14.63578	0.4217993	0.38605369	0.534961675	0.503153445	0.353365657	0.480755041
TCGA-DD-A4NN	48.50193	10.29673	3.917634	18.15478	3.113921	9.229952	28.27585	14.6521	6.370778	16.36502	0.3673769	9.949225	4.467947	41.06075	1.72716	6.154189	7.065302	1.122039	0.405805213	0.386535601	0.480943489	0.373280582	0.426527824
TCGA-ED-A4XI	20.16597	6.181018	2.382726	10.6407	5.084089	7.566498	20.43127	9.02232	6.606886	7.484315	2.240031	2.119804	3.820091	20.10703	2.507679	8.677692	13.14151	0.9823075	0.451952191	0.500152494	0.507714236	0.398279408	0.43822551
TCGA-WQ-A9G7	15.22493	5.084215	3.756134	5.02237	3.768238	3.063163	17.4706	31.50291	1.599607	27.31451	1.02298	2.324166	12.24439	17.20824	2.51612	2.88835	10.04614	3.454061	0.404382925	0.506533512	0.471271068	0.271780196	0.479124842
TCGA-DD-AAE0	51.51269	7.707629	4.174588	22.38673	6.639065	4.229975	27.83614	20.90888	3.496556	26.85188	2.775207	2.976878	18.80367	19.26438	2.807831	9.05293	9.738732	1.280958	0.632261349	0.552254812	0.549289349	0.385977624	0.442198878
TCGA-DD-AADR	10.21578	4.277737	2.361741	4.666262	1.566673	2.398162	17.77037	6.535069	3.258533	5.726507	0.8220155	0.6751217	2.210906	6.136657	2.977832	4.397865	5.979998	0.1709598	0.342671433	0.517846794	0.467238624	0.348174122	0.39327841
TCGA-DD-A39Y	12.2214	4.965562	11.21706	2.753552	3.452159	2.091193	14.58561	9.574126	4.536322	13.98539	1.193873	1.227342	1.062849	9.932683	2.427539	4.420565	9.071938	0.2652481	0.438825629	0.527319294	0.474420685	0.348849779	0.414883651
TCGA-DD-A73A	21.4185	5.163187	4.06259	5.269674	3.631464	5.144577	16.56194	14.51813	4.569434	7.543387	1.57556	2.095447	1.529472	17.42646	3.572639	8.575378	14.40002	0.1591686	0.445973458	0.47120473	0.506319278	0.440672949	0.50921175
TCGA-DD-A119	9.724318	3.334571	3.911342	4.730518	1.719573	2.338789	11.01336	3.199967	3.094474	4.28963	2.034584	0.1647987	4.451849	3.376472	1.107038	4.049252	5.863755	0.3637497	0.452314959	0.490224444	0.459350945	0.408888606	0.453054362
TCGA-DD-A1EI	43.39531	8.784154	10.7797	21.30959	6.15528	8.920706	37.36942	18.19227	5.700934	15.01518	1.885104	7.945109	12.50182	31.19851	5.744446	13.76027	15.53689	1.280093	0.440044929	0.481374631	0.524111343	0.408989395	0.427029615
TCGA-BC-4072	22.58572	13.17875	8.966971	36.34626	6.231779	17.85302	48.78546	24.9726	7.569364	10.16394	17.01261	6.223667	15.85864	50.53	7.876856	30.88005	8.695735	2.297729	0.488314788	0.49590096	0.517076326	0.347656754	0.40080315
TCGA-ED-A7XP	26.27654	8.284222	5.669986	10.49405	7.212614	6.953832	22.96703	14.95418	10.92116	6.368439	5.746714	4.087755	4.432257	14.48983	4.110636	16.25788	12.72636	0.4306544	0.541071935	0.525805041	0.519369514	0.364764366	0.484561547
TCGA-DD-AACN	77.79939	11.87013	6.950958	44.03239	16.03032	12.88738	30.42169	17.50581	8.84256	10.47484	0.8581362	6.594995	6.579836	34.31057	2.625111	18.56604	11.5592	0.7291885	0.591854612	0.554037576	0.550799081	0.450463992	0.467855125
TCGA-DD-A73E	138.0349	7.640743	5.044211	53.11026	3.850212	22.53187	28.27596	9.645685	35.76874	20.31768	0.999514	39.16427	1.697261	34.32586	5.622952	13.74684	15.63112	0.3223957	0.49940642	0.516058158	0.515524579	0.3692227	0.460957994
TCGA-RC-A6M3	11.80522	5.006221	5.644672	14.06004	2.779698	2.396485	13.02493	8.507144	8.461175	6.81043	0.3187801	2.218346	19.18749	4.248709	1.659799	5.138508	8.340604	0.1639046	0.490521222	0.528811236	0.515058389	0.328981535	0.432477944
TCGA-XR-A8TF	11.91141	5.935041	2.166398	10.43054	4.15874	7.547696	14.09983	2.791071	3.6651	7.542871	0.3914545	3.051313	1.831066	10.39988	2.640786	22.51579	17.49468	0.1534862	0.401735685	0.479809957	0.450597679	0.347987969	0.444174464
TCGA-CC-A7II	20.71137	9.418396	13.6264	5.274241	5.685781	2.117981	23.47799	15.98562	7.211467	20.83235	2.674753	3.375112	33.34751	15.55699	2.791854	13.37066	3.479435	2.475803	0.474559724	0.501229923	0.452171099	0.399180555	0.570590533
TCGA-DD-AACU	34.26021	9.17156	3.874065	15.29097	5.591843	5.070737	28.66898	27.29219	5.496336	10.8212	5.310694	6.196115	2.712554	29.28448	2.719929	24.52656	15.61802	0.4298721	0.392190117	0.495488965	0.464074848	0.382739997	0.466849953
TCGA-5R-AA1D	24.6272	5.146055	4.135604	17.31666	5.018846	12.11992	28.78435	4.437885	10.22112	3.848775	1.850861	2.264427	14.50208	2.546982	6.622345	9.265796	4.777437	0.9408776	0.446616432	0.45273441	0.419059867	0.279145197	0.494578824
TCGA-DD-A1EC	35.06451	14.76417	5.374512	6.269093	6.46702	14.18301	52.34683	39.31725	15.2249	22.06179	2.876245	5.616178	2.925172	24.92449	6.680085	19.75583	21.51471	0.313322	0.46523903	0.507235015	0.508733806	0.425922536	0.428331345
TCGA-RC-A6M4	15.34736	3.285086	4.370057	4.518307	0.5795545	3.273385	15.161	9.946623	9.485498	10.40602	4.428248	5.793314	4.356071	52.23291	2.258241	5.962666	4.768583	0.1323684	0.611973445	0.552432672	0.572750771	0.330817406	0.476037982
TCGA-DD-AADA	7.464015	5.236053	4.150989	3.027771	4.858745	4.03741	14.77167	1.894856	4.718955	9.110768	0.274407	0.6165367	3.080557	24.95689	0.9467299	2.949685	14.904	0.7870105	0.674496728	0.606806173	0.557039772	0.425307264	0.552405499
TCGA-G3-A6UC	29.70817	4.513265	3.194707	11.38962	2.748157	16.89706	15.56794	6.02485	6.852084	11.02485	0.1272771	4.762086	0.8334916	18.60527	2.120941	12.4903	8.764981	0.236389	0.386957817	0.48499308	0.439527369	0.318638875	0.394727616
TCGA-DD-A4NS	47.33417	10.35359	6.318119	32.07613	7.848079	23.65318	35.14717	11.69407	12.53927	8.862224	6.956065	6.192052	7.376862	31.29748	6.097782	15.69149	6.950994	2.198426	0.494003981	0.502961731	0.536282456	0.314568605	0.379812974
TCGA-DD-AADI	33.83202	5.939527	4.605576	9.693498	3.885223	5.100343	19.15008	18.15776	5.940806	11.66204	0.5093803	0.5708472	6.041001	21.0612	2.1727	4.108416	7.959695	0.8926935	0.415567705	0.49039319	0.467433426	0.347287647	0.432898389
TCGA-RC-A7SK	16.53637	4.726649	3.819521	9.068229	3.547487	2.720619	17.82575	9.799991	5.106763	10.24436	1.050325	3.236474	1.908402	15.99727	2.815192	9.449244	10.36998	0.2142438	0.622058104	0.571945281	0.576160785	0.379598033	0.493438577
TCGA-G3-A7M7	14.64116	2.904643	3.716167	3.429838	1.437689	3.234316	10.97148	9.339464	2.98281	8.977036	1.241385	1.462907	3.844434	17.33916	2.723331	4.548433	9.119929	0.2725829	0.564767965	0.576590229	0.554109259	0.322327412	0.443298195
TCGA-2Y-A9H4	12.51066	4.621796	7.487503	5.027725	2.895233	3.058708	23.01577	4.974007	4.482551	2.855476	4.665718	0.4360469	1.971231	30.9493	1.591254	8.191832	3.438637	0.2640039	0.363791214	0.423553823	0.439555697	0.413906841	0.368518464
TCGA-BC-A10S	12.35717	4.930867	5.105572	7.012989	2.79538	7.905689	18.64463	8.648284	6.094482	11.50782	0.6590926	1.280916	2.57361	37.67873	3.183505	8.923971	6.260854	0.4376076	0.431922691	0.456051936	0.481789548	0.397454682	0.371328144
TCGA-ZP-A9CZ	19.50034	8.348598	4.25101	10.40065	5.259528	8.4056	26.28696	10.89052	10.0818	18.16267	1.899121	4.764462	10.08598	17.45981	4.678232	12.19408	13.52967	0.592388	0.491596468	0.48182175	0.502510064	0.387432064	0.466799972
TCGA-DD-AAEA	13.66348	8.225485	1.506242	5.90794	3.401984	4.634833	14.14955	8.817712	4.721378	10.69023	0	2.366425	0.6410708	29.85681	2.275543	9.8496	4.776794	0.251891	0.574667143	0.561950047	0.552262532	0.379175311	0.44725397
TCGA-EP-A3RK	29.8227	7.903727	5.53456	12.77552	2.402609	5.120065	28.47882	7.762227	4.550008	10.93866	1.39111	9.509287	2.926672	21.54972	4.465046	6.149278	7.73273	0.1905015	0.536655391	0.549733279	0.531852598	0.385529825	0.514410025
TCGA-ZP-A9D4	50.72749	6.276311	2.836764	11.69788	4.517819	11.96321	22.25554	12.29809	6.321985	6.27014	2.801627	6.828941	1.180439	64.8972	3.574162	15.54356	8.680325	0.2019131	0.434532184	0.496879403	0.530167027	0.376416457	0.465917315
TCGA-RC-A7SF	4.432747	2.596055	9.450239	5.151379	2.312447	2.042176	10.74965	2.399814	10.48444	6.492163	0.2557863	2.298799	1.23065	10.40072	2.359181	4.968814	8.547344	0.1847479	0.658355	0.608382178	0.582726437	0.345116568	0.559287876
TCGA-2Y-A9H8	7.789028	6.540278	1.918692	0.8519839	2.499867	3.013745	14.48506	5.250813	5.632929	10.44994	1.176652	2.726179	1.452577	54.01587	1.833917	4.213159	4.57356	0.4355721	0.43139905	0.523251965	0.478306631	0.320359538	0.419435711
TCGA-5C-A9VG	25.36839	9.213568	5.531074	4.490491	6.948394	8.370221	23.04791	8.916071	5.160033	15.34725	18.80045	2.252062	9.643618	10.43221	2.905601	14.49491	7.950997	0.9243826	0.438076044	0.449728044	0.496070496	0.411304902	0.411023322
TCGA-2Y-A9GV	30.22973	7.021192	3.214802	13.30969	7.207147	8.261136	27.03659	14.98614	11.73071	8.133018	0.6267396	1.841356	3.171119	89.29666	1.850451	10.30408	10.09113	0.3278956	0.477036007	0.515088093	0.486986297	0.33435728	0.449162108
TCGA-DD-AACZ	25.57937	17.13605	14.18247	2.567284	7.759609	12.09286	44.13275	3.682536	3.570742	9.693594	0.3843185	2.933233	1.779405	29.76065	6.154137	10.81046	10.47051	0.1209807	0.435481528	0.468562171	0.451756887	0.292649484	0.516142342
TCGA-K7-AAU7	47.64391	11.42126	12.42363	24.47048	8.387889	12.90741	48.68169	18.60647	11.38276	10.03156	2.238651	7.03755	6.118183	29.21015	7.038562	17.15668	16.39103	1.069296	0.579357253	0.537153009	0.552830476	0.373561994	0.458052086
TCGA-DD-A39X	8.612655	2.760276	0.8646802	11.89503	1.1429	1.337516	12.19972	7.764268	3.116722	8.155732	1.328534	0.4463797	9.521021	6.754912	2.206878	3.521831	5.068128	0.4916704	0.700021397	0.623285896	0.528863712	0.375728522	0.464691281
TCGA-DD-AACA	75.18064	8.920493	5.123383	19.61767	9.416418	22.90862	35.34328	2.919608	5.97442	12.94985	8.020615	9.387552	3.284616	27.81188	8.485461	15.13055	13.37314	0.5434098	0.540462028	0.5153138	0.531100118	0.450033569	0.473835365
TCGA-DD-AAD8	7.619989	7.168593	1.335398	1.955863	4.522567	2.551623	19.48109	3.989619	8.644714	5.441996	0.04083098	1.203229	2.047423	25.96477	3.344836	8.829975	11.59251	0.1769472	0.497452679	0.498062024	0.511493518	0.409800124	0.347597821
TCGA-DD-A3A8	13.63735	3.284617	6.537186	6.519497	1.759231	9.275237	12.79476	4.810983	12.46073	5.613064	4.155242	4.807587	2.87131	12.65662	2.850906	5.323247	6.323686	0.1900128	0.419953855	0.460515714	0.493933444	0.409852639	0.425161699
TCGA-DD-AADY	23.60578	11.59668	5.915683	21.40274	5.468119	5.691195	24.94827	19.44054	10.64269	7.559568	0.3721879	2.564062	3.01015	11.96771	3.189498	13.07047	7.539074	0.2973146	0.387421449	0.495668872	0.480385589	0.346104417	0.434667317
TCGA-DD-AACB	24.80752	6.637619	8.200893	11.3735	2.199776	4.332312	26.32218	2.971468	6.864518	22.05617	9.007732	4.818054	4.301438	15.64693	2.735688	4.442639	4.823234	0.3752251	0.385854751	0.472577518	0.468078096	0.35290577	0.526514136
TCGA-ED-A459	27.19142	9.108096	5.728678	10.26201	2.450113	3.711618	22.93615	11.18625	3.434669	13.71198	4.375803	2.957063	19.40435	24.36185	1.092608	6.713261	12.71686	0.3137574	0.577017011	0.599898123	0.533126682	0.336163057	0.490928179
TCGA-ED-A7XO	8.373524	5.592029	2.5011	7.125947	3.544215	5.255996	17.06668	8.265842	5.347561	8.838052	2.427768	1.702423	3.790195	23.81379	1.441531	9.493903	6.001402	0.8280935	0.484643114	0.508929936	0.5084292	0.448989098	0.489639767
TCGA-XR-A8TC	24.24796	5.819212	5.065593	4.405199	7.506821	13.06559	28.24944	19.35707	5.665053	7.316817	0.233731	6.442716	3.476691	18.34628	2.754643	14.72341	10.37653	0.1700239	0.641531529	0.526253751	0.527422908	0.388550947	0.495411133
TCGA-G3-A3CH	21.17967	7.931338	4.35072	11.57535	5.251232	5.899092	20.26944	10.0223	7.37805	8.593719	0.3365463	3.799283	4.994101	8.176792	0.7399115	22.90547	15.18958	0.5352525	0.385227577	0.442185183	0.458875708	0.304319703	0.446416323
TCGA-DD-A73F	10.86952	5.935389	2.549637	5.715424	2.326484	4.170817	24.6845	8.329516	2.286134	11.35322	2.205111	2.468437	1.881215	58.17137	3.631265	7.861727	14.50227	0.1980554	0.497363044	0.53054695	0.516078649	0.43806291	0.470511256
TCGA-2Y-A9GW	17.27141	5.371853	7.817659	4.072017	2.878737	5.788203	19.40849	11.77556	6.879798	9.920001	0.3007945	3.153846	9.051667	34.22673	3.432423	6.632184	7.920472	0.3995963	0.564880454	0.548915887	0.556313133	0.432044202	0.502248563
TCGA-DD-A4NL	18.63518	3.772423	1.700206	8.786072	3.164803	7.730936	15.6362	10.81899	6.31504	4.222867	0.924043	1.27296	4.846026	16.49653	2.606276	6.602451	5.33491	0.668109	0.690908338	0.568322133	0.552694521	0.389781503	0.40220249
TCGA-G3-AAV6	30.9253	7.628239	3.809121	4.963009	3.575904	5.403981	20.1192	2.131451	6.196391	10.24037	2.731214	2.520857	30.49329	15.35256	3.511708	4.232985	4.585059	0.5398098	0.477774675	0.508570648	0.534265087	0.378459687	0.503057302
TCGA-DD-A4NA	89.14581	14.97818	6.678322	24.7019	10.12156	19.39949	99.69634	109.8928	12.43064	28.96009	0.672378	24.0563	20.10331	74.19959	5.550572	38.0818	21.98453	1.110038	0.3907851	0.480289386	0.471307911	0.331723656	0.487883126
TCGA-ZS-A9CF	22.56886	10.59401	7.098124	5.627415	4.058882	9.371411	32.12463	6.185384	20.60182	6.902726	2.594671	4.375571	2.448231	20.77361	3.89265	22.11305	10.79334	0.1841079	0.625252041	0.491598194	0.464183372	0.373867263	0.440871232
TCGA-CC-A5UD	35.87752	14.42003	4.589403	58.82141	4.686781	10.63294	43.87351	10.03179	10.36662	15.35608	3.658727	41.06082	32.43685	32.55599	8.868327	13.15545	22.77801	2.27428	0.442647881	0.549838918	0.447923957	0.372086303	0.480806947
TCGA-DD-AAVQ	31.9689	7.551361	2.354828	7.897874	4.400017	5.603622	26.21664	6.345252	4.239606	10.44938	0.1336883	1.830548	7.024655	13.73485	1.329133	3.403977	5.011328	0.7586834	0.558730262	0.595306791	0.576061903	0.355676705	0.503026102
TCGA-DD-AADQ	14.16807	3.598968	4.209622	3.703261	1.073868	3.975459	14.33427	28.00773	5.890288	3.890444	0.1652268	0.5763852	14.24279	14.95281	2.61082	3.214471	4.794112	0.1607425	0.406137964	0.467189922	0.484484287	0.383058604	0.453853238
TCGA-CC-A123	5.765565	2.874815	3.470967	3.393337	2.121614	1.696413	12.14494	4.212785	2.563848	12.19089	0.04401631	0.4840688	11.36516	14.26162	1.135917	1.272267	3.218711	0.4087528	0.467953273	0.498180259	0.492156238	0.327107045	0.446145368
TCGA-DD-AAVR	14.47198	4.617427	2.989681	10.15195	3.14526	4.272181	19.33353	8.193203	3.24568	3.204903	0.9303733	0.3460723	9.585223	8.071788	2.207094	3.781653	4.732588	1.356122	0.606301604	0.586530548	0.58682091	0.361461569	0.440548205
TCGA-DD-A3A3	6.560452	1.613104	4.305679	1.571854	0.9003851	1.531715	8.560128	4.207324	2.880479	4.386979	1.241759	0.3761857	8.550994	3.695338	0.8347539	1.316058	4.534624	0.225874	0.419114337	0.481998487	0.520511648	0.404848806	0.391904131
TCGA-DD-AAD2	18.10293	4.642186	4.956144	7.133929	3.021347	8.030998	19.61357	21.24869	5.240483	8.924027	1.374518	2.732079	11.65237	7.950845	3.360534	8.722574	9.596978	0.8351954	0.59470361	0.556481746	0.561704188	0.403495716	0.472118254
TCGA-DD-A1EB	16.33427	6.579164	2.405596	5.679843	6.432976	4.389718	16.69874	23.81514	11.75595	9.286154	1.518551	2.547727	1.959495	10.53198	2.945162	15.62773	23.11527	0.3133746	0.490806747	0.494069206	0.492179026	0.317444419	0.438293353
TCGA-DD-AACO	4.309667	3.536085	3.612519	7.468901	1.020542	0.9638455	8.883155	6.411271	4.416614	8.107611	0.3458222	0.188114	7.505744	10.52348	2.319424	1.982972	4.275493	0.195745	0.481685755	0.490820546	0.527668404	0.410025208	0.442172169
TCGA-CC-A7IE	29.70576	7.421943	5.462881	12.08422	5.989645	8.905654	24.5006	2.306546	3.63892	8.77172	0.1943291	3.131397	10.56856	8.768921	2.221438	10.61767	3.380943	1.271252	0.546162087	0.567932142	0.541227382	0.362738687	0.434646661
TCGA-MI-A75C	11.48626	3.362416	4.128062	1.853917	1.673436	2.649853	9.842471	4.319822	3.462923	11.02834	1.434544	3.580065	1.05767	9.60037	2.87465	1.341114	5.033817	0.1122526	0.428738411	0.478341887	0.505431928	0.397701573	0.415150268
TCGA-DD-AACJ	6.559487	2.864288	3.736971	3.168605	2.729391	2.78352	9.820545	3.740929	3.218382	12.86497	0.01859689	1.622517	0.9603559	6.457709	3.248089	2.571453	5.217544	0.1842112	0.440105525	0.490064805	0.452328194	0.382080778	0.32993676
TCGA-UB-AA0V	22.71674	5.438184	2.951161	16.0213	5.625656	11.29138	22.48046	9.12302	11.62732	6.964391	3.301046	2.342141	4.042722	37.55208	4.298798	10.93566	7.5296	0.7749954	0.607053351	0.519656369	0.550768604	0.391513892	0.518415341
TCGA-CC-5260	113.797	19.63299	10.27108	69.40034	11.32386	19.82898	109.3569	107.2651	12.46791	29.37001	8.491398	16.28123	42.89223	44.7604	15.1742	26.61644	13.80985	3.456107	0.526906844	0.527923688	0.532954795	0.381219422	0.41956052
TCGA-DD-A1ED	50.17899	4.843959	2.414825	18.5782	3.399277	11.94719	19.70209	14.31844	7.630524	4.567249	1.527624	1.2393	11.93785	10.97882	2.728622	9.985922	5.538836	0.3826075	0.58175054	0.585553818	0.590862427	0.385345327	0.518846686
TCGA-ED-A627	34.29796	12.25747	3.983102	27.21356	7.390032	22.2426	37.0182	20.04753	13.6243	8.078426	2.428728	3.134894	10.65458	33.41401	5.507641	17.30979	7.424234	1.715982	0.691690448	0.592916097	0.626757819	0.377773978	0.512323993
TCGA-MR-A520	9.765713	4.027215	3.097715	5.547966	2.155709	4.736273	15.10365	4.414195	14.22184	7.249364	1.522784	1.88379	1.808341	7.023448	6.421594	6.485531	6.352001	0.1774168	0.467603045	0.456091199	0.48911056	0.370867409	0.445811263
TCGA-DD-A4NJ	47.22083	12.5934	7.479214	9.978166	4.970218	8.054228	41.63462	34.55986	16.10274	11.48332	0.4000011	9.793825	3.230012	22.94628	4.952172	23.94524	15.83976	0.5278596	0.589353465	0.529140571	0.507548229	0.390003027	0.495855468
TCGA-DD-AAD6	4.919861	7.039875	4.299254	4.105268	3.368844	5.497614	19.51597	1.998217	3.672489	9.072306	0.7559874	2.065833	3.953732	12.8093	5.675253	1.402684	11.39612	0.06766645	0.378016933	0.508883291	0.457360043	0.374082438	0.467219629
TCGA-DD-AAE1	15.66746	6.123348	3.885731	4.938084	4.406759	5.731864	20.91139	8.503427	3.600981	7.935675	0.03127291	6.678766	0.9947178	46.53717	1.50297	5.264361	4.862165	0.1500464	0.398509357	0.500989961	0.467896242	0.291907872	0.457836386
TCGA-CC-A3MA	80.22027	11.64491	10.45577	168.5684	6.710984	10.8176	65.31744	62.92285	10.3025	22.63899	2.79413	15.10524	54.45657	36.22238	13.45896	28.18867	14.84597	0.9896029	0.474641328	0.503116963	0.499044235	0.331574248	0.471771593
TCGA-DD-AACW	25.65458	8.761294	3.138986	7.599756	2.896831	8.298405	32.32548	13.78787	6.876774	16.15668	0.4668702	6.444965	1.370774	71.76019	2.685238	9.649221	6.582263	1.769789	0.376719414	0.495548957	0.482388883	0.32535749	0.499031618
TCGA-BC-A217	15.9589	9.119014	2.325529	10.5937	6.704148	7.091058	27.35944	7.484053	10.95806	7.615756	1.939469	1.405376	0.9948171	44.40961	4.716049	13.3433	8.710758	0.2132104	0.490627003	0.462001142	0.481763297	0.299010651	0.490104856
TCGA-DD-AAW0	27.83067	10.40271	4.738324	7.571292	4.653294	9.811701	21.99287	26.30079	7.539387	5.995848	1.297682	4.450169	4.377599	36.56007	2.216949	18.28048	11.35188	0.569889	0.590307848	0.544776177	0.567089639	0.419156633	0.431526119
TCGA-BC-A69H	16.83705	4.99011	3.436556	3.99998	1.976314	0.9359729	13.24424	8.954945	1.915134	7.423995	0.5606761	2.221096	16.46005	11.69327	0.9929848	1.990214	6.663116	0.8925699	0.571474014	0.584966364	0.491406654	0.391518213	0.458608319
TCGA-DD-AAC8	63.73041	11.24306	10.55732	43.23132	4.379395	10.09539	28.06002	3.20937	6.33799	8.406809	3.016594	8.160607	20.3408	35.55955	6.869976	11.73453	7.615974	0.2165276	0.509122286	0.556719692	0.488045068	0.325667529	0.43702843
TCGA-DD-AADV	26.53594	9.539193	2.908388	12.00728	4.698497	5.052358	31.35875	13.61683	8.559808	10.01145	3.08188	4.884787	2.688476	41.90018	2.488959	18.9056	15.39698	0.3282198	0.537484163	0.469495576	0.496173083	0.38636285	0.454310569
TCGA-DD-AAE2	18.29518	7.884048	3.144358	4.631493	4.856633	3.166407	26.79076	4.201609	13.98552	6.493719	3.023624	1.829011	2.353919	13.37964	1.138743	7.36116	13.65674	0.3239832	0.562418145	0.532905074	0.526551728	0.429378634	0.420881941
TCGA-2Y-A9GZ	15.86499	7.516638	3.413712	7.919544	3.575921	6.766659	19.22217	3.990276	12.62131	7.217317	1.692148	2.295453	1.131601	12.12247	2.660208	13.95617	12.18959	0.2111126	0.419110843	0.454383293	0.452260168	0.423982199	0.468452934
TCGA-DD-AAVU	13.76487	2.874784	2.017239	1.810023	1.081728	2.218093	15.07403	8.12872	2.416372	10.12714	0.01316967	0.4306062	0.7145879	15.13139	1.272225	5.3886	4.488284	0.4198923	0.43966739	0.473118439	0.447429999	0.364844443	0.388891848
TCGA-DD-AAEG	12.37366	3.575711	7.105594	7.521553	1.968489	3.310044	12.76573	10.02962	5.771267	13.29177	1.113413	2.283361	3.52837	6.882138	2.916682	7.73605	8.620336	0.3167083	0.351385565	0.463772029	0.463209523	0.395805505	0.454975785
TCGA-FV-A3I1	29.23442	9.325468	3.838852	8.418941	5.79989	4.493408	28.96534	14.24616	9.448515	12.44472	2.150334	11.40908	3.841659	46.16181	3.953534	12.79612	8.055324	0.3736106	0.566812047	0.533426515	0.538975934	0.420588202	0.44607473
TCGA-DD-AACS	25.61397	11.89359	3.105786	39.91393	8.441006	7.687883	23.72922	9.467698	6.745452	16.89096	1.239596	8.438766	1.479574	12.20198	2.384642	14.53101	16.26666	0.1984719	0.391298178	0.442541341	0.491577898	0.393436504	0.452417674
TCGA-DD-AAVX	41.07507	4.18878	4.535596	3.45702	2.912419	6.433694	21.07529	12.61768	7.899867	7.780567	2.190532	1.349589	6.363077	3.868717	2.889121	9.987912	10.5353	0.2848518	0.489095927	0.54250946	0.528764657	0.431962553	0.467236316
TCGA-4R-AA8I	24.33015	8.545047	3.106878	8.112555	3.08648	4.074774	26.92003	8.757676	9.940179	7.441125	1.392854	10.32085	1.345076	44.08447	5.960862	11.84515	20.01491	0.2781631	0.451433973	0.482080518	0.478463426	0.386594385	0.483588001
TCGA-G3-A5SK	12.88829	3.766792	2.10921	5.042828	2.9887	4.968084	15.16822	11.18234	4.254116	2.66152	0.6570979	0.4900704	1.046863	4.940176	1.703205	6.944143	4.556705	0.1449996	0.642846557	0.506943395	0.585676013	0.415364241	0.472596944
TCGA-DD-A4NO	22.73107	8.78553	4.398562	10.4388	5.146958	10.67092	24.99558	12.21369	6.399061	12.86018	0.4544501	5.337674	2.987519	8.846193	3.132401	27.452	6.373623	0.3041587	0.456582536	0.49765213	0.481120952	0.39562097	0.432877478
TCGA-CC-A7IL	8.849696	4.748604	3.102845	2.495244	1.775082	3.205657	11.16184	8.046165	5.72324	12.52928	1.547934	1.204728	0.6925801	22.53762	0.6907845	5.888603	6.656931	0.08072757	0.357519864	0.426711188	0.417464304	0.382340942	0.373707886
TCGA-CC-A9FV	35.64033	10.14486	7.635696	18.06075	7.276839	12.63157	47.21777	0.146345	12.91347	16.91766	0.6862123	4.556679	7.957545	1.211681	12.22357	12.5024	4.59857	13.73925	0.706734655	0.672503678	0.566630674	0.291593855	0.516791005
TCGA-BD-A2L6	11.82791	5.302272	1.874953	2.224248	3.86015	1.499975	15.14298	3.218134	10.74817	8.865732	0.09391871	0.08112298	2.185109	16.12474	1.86584	5.846976	6.196674	0.2578578	0.420983841	0.473328808	0.492766296	0.38459398	0.485714656
TCGA-BW-A5NP	59.03647	6.083151	6.193936	21.62305	5.627969	10.81184	38.12176	13.38693	8.186612	10.24164	1.169988	3.397282	7.060115	34.70246	5.059451	9.343155	10.27377	0.474039	0.375560566	0.512162834	0.440196003	0.247260103	0.448330865
TCGA-G3-AAV0	2.757789	2.824658	0.8510841	3.815164	2.059612	1.728227	6.463896	3.826934	3.006193	8.548256	0.3607726	0.3679619	1.880411	24.81688	1.319382	2.422277	3.80338	0.4746222	0.465574911	0.457009273	0.525804992	0.365679789	0.401117292
TCGA-DD-AAEK	32.72743	10.97794	5.273708	19.71556	4.758376	13.45152	29.49316	16.20194	7.416435	5.954861	1.79706	4.910944	4.283564	19.56789	4.030867	7.874558	9.108079	0.3200476	0.556161343	0.589030997	0.579766753	0.364506652	0.510799611
TCGA-ZS-A9CD	20.08737	4.793599	6.111235	11.15989	3.44015	7.13918	16.39436	9.59483	7.832216	7.557114	0.7608686	1.924136	5.354881	10.86901	2.778238	8.062467	4.851597	0.3543667	0.480563993	0.515042652	0.514215521	0.383917398	0.407593744
TCGA-MI-A75I	23.70552	5.620347	8.709925	7.138955	1.760913	5.818842	22.27758	12.13254	7.063457	6.033263	0.609538	3.367245	1.632671	68.79249	4.884189	7.836468	8.565878	0.7388321	0.458296254	0.467153192	0.470182374	0.376844824	0.455267485
TCGA-K7-A5RG	10.30724	15.25171	3.242454	7.630848	7.452563	4.329149	44.18147	7.46608	5.506489	4.786779	1.587026	1.834993	4.289114	11.61491	4.003117	8.06837	8.040145	0.2534268	0.626586201	0.608529248	0.629150277	0.369242521	0.494004107
TCGA-CC-A3MB	28.74802	10.15321	6.296543	6.92952	6.837651	6.972647	24.07244	11.72205	5.704536	19.4318	0.178232	3.483457	8.41108	61.699	3.515276	12.08145	8.183998	0.1900337	0.466813142	0.499124907	0.490864538	0.363058067	0.490716451
TCGA-DD-AAD0	66.31428	10.65879	3.592432	6.537525	2.487754	7.304238	25.8462	19.52764	4.972067	7.751711	5.555646	3.188114	0.4591582	81.04529	4.431809	10.0623	7.349108	0.06752314	0.4649881	0.503282719	0.481131336	0.348431627	0.459391539
TCGA-CC-A9FU	29.50493	19.25087	3.822178	3.82905	7.740582	3.557284	29.62866	5.984899	5.437444	17.39629	0.4279706	13.0415	1.259846	75.28348	2.574297	9.432774	5.378619	0.1801684	0.402176422	0.49306768	0.443799817	0.304614882	0.472916627
TCGA-DD-A3A1	9.090661	3.546126	2.70293	2.483788	1.149497	2.971764	14.46297	11.14627	2.503148	8.381666	0.2794383	1.461458	5.988894	37.47779	2.822151	2.918513	5.930813	0.08256733	0.531525653	0.520777223	0.489318432	0.41574929	0.406800536
TCGA-CC-A3MC	13.19849	7.576644	5.086226	7.504538	5.424912	2.949889	13.12763	19.08451	5.662046	16.30175	0.8008409	4.364158	10.37532	4.822548	2.04544	10.29243	18.42165	0.4957947	0.442308406	0.541929358	0.499548591	0.443293895	0.476703188
TCGA-KR-A7K7	15.93353	6.510201	4.487909	2.718741	1.850278	3.224277	13.95615	4.375213	2.537053	8.650238	0.04465196	1.053401	15.60213	7.849453	1.806277	1.549943	4.673117	0.1935059	0.481569266	0.538090165	0.500131279	0.318654489	0.485722173
TCGA-BD-A3ER	20.0519	4.675429	2.847786	8.989055	2.931227	4.932393	18.12554	22.22967	4.903658	8.790607	0.4957114	1.710492	9.045684	11.98313	3.556554	6.07271	5.141609	0.4310272	0.528932045	0.546812741	0.539617446	0.415137143	0.416158255
TCGA-CC-A8HV	11.04	7.199822	3.044688	13.40455	5.703817	3.350507	23.26963	5.058148	1.42018	6.095686	2.042426	6.332788	8.096307	7.605282	2.758909	2.949125	9.099914	0.2928954	0.303410379	0.456879419	0.46857841	0.358438815	0.419449378
TCGA-FV-A3R2	29.05023	12.08166	7.780405	20.25508	2.910286	6.364512	31.52875	35.92721	7.801506	23.613	6.020684	6.130519	1.647345	68.72954	5.853665	32.55563	27.20113	0.2044037	0.426428266	0.484663312	0.47843291	0.379732158	0.463135839
TCGA-DD-AAW3	33.38678	4.627644	7.944229	12.80308	2.597768	8.732387	19.50538	7.788	9.261197	11.6207	0.1842453	2.970359	1.378921	27.9334	6.043044	5.440498	7.52817	0.2878782	0.404209232	0.470313538	0.4796792	0.341234937	0.438222548
TCGA-DD-AAE4	5.642382	3.007335	2.847622	2.73542	1.402567	1.905952	10.59959	1.505477	5.803216	4.294583	0.7853489	0.2082801	6.362723	4.488676	1.907718	2.835613	2.486013	0.2690643	0.643869421	0.548844349	0.576340787	0.364699667	0.475504615
TCGA-DD-AADU	9.668447	3.273449	4.025361	2.988224	1.546952	4.54074	8.955155	2.695942	4.323197	3.263324	0.2824047	1.741782	1.036059	10.66137	2.123643	4.481509	6.441581	0.09598768	0.378825262	0.556507263	0.449372133	0.37864424	0.381143342
TCGA-G3-A25U	8.503087	7.032042	4.260278	1.792593	7.995076	6.746141	20.20259	6.617392	18.92317	5.227963	2.412635	3.465419	1.067171	13.20378	2.192923	23.76255	35.52833	0.2295198	0.445595738	0.449831925	0.472538492	0.400286081	0.455927112
TCGA-DD-AAVP	18.93291	2.98859	1.696526	9.806526	2.23827	7.684343	11.19115	2.964622	6.097432	10.47497	14.51119	2.271272	2.963445	4.107882	1.874839	4.74197	7.849517	0.3038323	0.477744363	0.548416648	0.498848284	0.329167503	0.443225875
TCGA-FV-A2QQ	17.06326	4.816135	4.199001	5.075541	2.496424	3.985376	19.2902	14.20102	4.53817	9.055921	1.277786	1.919548	3.519772	25.37887	2.868781	10.03091	10.28682	0.2380529	0.510493503	0.519281848	0.528293594	0.352600589	0.398602547
TCGA-G3-A25Y	53.15171	10.03945	5.439259	28.35219	5.462097	18.51176	34.1981	36.18127	10.4042	12.63394	5.75758	4.473365	23.63467	31.1898	2.009041	16.80512	15.62229	1.931286	0.481917618	0.570003801	0.520078083	0.314587824	0.49572145
TCGA-PD-A5DF	19.17488	9.023138	3.712988	6.287089	5.351607	8.193021	33.78082	12.60742	13.30616	8.889469	2.485906	2.332479	4.748637	63.41541	6.31167	9.621976	6.771345	0.4351118	0.613498402	0.524870334	0.530099156	0.389767987	0.513992426
TCGA-RC-A6M6	29.3339	6.787834	8.81677	3.691068	1.959141	10.60965	28.93131	31.46636	7.174303	10.45863	0.2382018	6.150786	33.17874	25.14977	4.589403	3.241226	15.55422	1.192041	0.508964341	0.505238019	0.471195403	0.364238995	0.436198291
TCGA-DD-AACH	39.39512	9.936648	10.84753	13.98174	4.776136	11.95401	44.9164	11.07748	12.43978	23.36475	0.2121268	10.69646	3.351577	30.02149	7.34297	21.74952	33.29277	0.3939785	0.479868505	0.564073836	0.432896617	0.38543957	0.533819536
TCGA-DD-AADN	3.773513	5.142432	7.390357	0.4336807	0.6086668	1.947081	7.562729	2.484199	0.9193353	8.769029	0.009980018	0.2643564	7.282472	6.925382	1.349735	0.7766415	4.954556	0.03707134	0.565085346	0.544454255	0.5230057	0.445418333	0.466221145
TCGA-ED-A8O5	50.63277	3.798371	3.758908	8.175803	5.196224	9.010847	29.20666	9.86733	8.116867	10.42004	0.3517485	9.838346	3.186759	111.7328	2.390512	12.30898	7.290521	1.436485	0.395258706	0.508401933	0.445340345	0.32548677	0.507482609
TCGA-CC-A3M9	43.80052	21.33643	5.185546	15.13085	5.624876	12.19119	109.4287	11.72187	16.59217	47.16363	3.353719	12.26014	39.19867	34.20047	10.13957	26.00656	10.91544	4.591236	0.841422362	0.718840222	0.606226912	0.374651488	0.596468602
TCGA-DD-A4NG	35.81494	5.394348	6.371965	9.225859	2.509812	5.697207	18.51091	8.333184	7.470775	4.008551	0.7512302	4.986128	1.062756	40.36484	5.597691	5.594644	5.620625	0.6012026	0.48258474	0.529677093	0.523596971	0.347546158	0.475970604
TCGA-GJ-A9DB	37.88337	8.057147	4.426429	15.34937	6.488707	13.92841	26.66038	16.25029	10.85613	7.86797	4.678239	7.880527	8.344686	39.0271	5.521082	26.39108	16.34643	0.5647714	0.555336116	0.479827424	0.502887306	0.421113547	0.417333683
TCGA-DD-AAEH	10.43757	6.459478	2.279683	8.654481	1.869867	5.764358	16.13258	3.112865	6.231219	9.997759	0.1920747	1.080058	2.428908	11.97987	0.940543	5.951748	4.598904	0.3608367	0.54490201	0.580988491	0.571834459	0.364183137	0.486774853
TCGA-ZP-A9D0	6.639408	5.100607	2.42488	2.65374	6.070028	6.774906	15.07998	7.857274	3.862403	7.442193	1.35954	1.783141	1.788757	16.3398	4.024013	9.677255	7.492395	0.9185468	0.444639502	0.456124631	0.482667022	0.331673917	0.418761436
TCGA-DD-A11B	25.49958	12.9466	4.141808	12.88852	9.6712	11.40225	36.13967	13.88035	9.54682	15.08382	6.937039	2.350551	1.21265	62.4271	6.064654	22.36108	12.1119	0.1428156	0.414774262	0.467831603	0.482679704	0.376130849	0.428369425
TCGA-DD-A3A7	3.341509	2.883852	5.36493	1.996018	1.239058	2.646956	5.106825	2.742001	3.928135	8.519759	0.07453295	0.7341817	7.363173	8.733092	2.030423	1.239396	5.085235	0.2399427	0.360709512	0.488582284	0.453256234	0.346575155	0.384946215
TCGA-DD-AAD5	12.97067	9.599004	12.18286	16.63591	4.736028	7.475291	36.12085	12.73818	8.789834	6.284154	0.1137772	2.57263	22.6999	7.050574	5.275767	2.908855	10.15595	0.1297554	0.57072584	0.559033522	0.455049959	0.405378218	0.473913302
TCGA-DD-AACE	13.9322	6.12229	3.167588	2.061261	3.675168	3.491212	11.83421	5.436094	7.147202	6.927068	1.095752	2.365922	2.61832	11.43258	0.5866528	5.098958	6.363597	0.2533679	0.481034483	0.478965962	0.458523029	0.335370784	0.388569281
TCGA-DD-A4NB	27.44143	7.515065	3.863164	15.6284	6.410419	12.01795	33.60869	7.634217	7.399587	7.108002	3.687425	5.028881	10.7271	4.058577	6.974126	14.43557	10.89224	1.039413	0.588483023	0.530044256	0.561785292	0.355678091	0.476626611
TCGA-DD-AACX	30.29423	7.289093	2.544129	5.658685	4.131075	7.820415	23.14461	7.548436	8.401426	13.52158	0.04205593	7.280793	0.8768123	8.850782	3.749306	12.58912	11.62831	0.1078656	0.468218555	0.480678496	0.489620207	0.347595385	0.393914616
TCGA-CC-5264	26.37628	18.60942	9.844084	17.67721	13.03513	7.082619	48.98517	7.837268	7.95283	7.733031	0.3044437	7.909534	5.676271	27.66839	4.700451	17.06765	23.45936	0.1157326	0.43149508	0.475483223	0.461588674	0.341986738	0.538240088
TCGA-2Y-A9HA	23.70827	10.04215	6.591435	10.52431	4.377542	3.87927	24.21768	13.88826	4.68731	6.728602	3.769412	15.79863	3.060612	48.50743	4.77989	14.67712	10.39468	0.4528849	0.421059085	0.484417897	0.44632649	0.357777661	0.401953244
TCGA-2Y-A9GX	27.51232	13.90537	5.617054	18.30002	8.332345	17.68748	36.98817	11.33956	10.68237	11.60967	5.628492	6.424931	6.448688	20.21646	7.4645	18.94331	10.14396	0.7657421	0.677906102	0.58968575	0.595868957	0.408162787	0.484719766
TCGA-RC-A7SB	9.430962	4.275361	2.709639	4.866575	2.88523	4.316892	20.98096	8.332387	4.702182	4.992731	0.764786	1.673101	1.666814	16.10946	1.867306	7.875718	9.773815	0.1352781	0.46747804	0.444711086	0.470092086	0.417933664	0.443103463
TCGA-BC-A10T	18.03484	5.592503	2.6223	16.22118	5.859772	7.635983	22.9567	11.98415	7.998304	4.477555	1.370847	1.846536	4.585745	26.53428	4.177485	14.5335	16.10811	0.4037667	0.523866213	0.49446762	0.511821908	0.362353789	0.493675182
TCGA-BC-A10Z	21.02615	9.450438	2.959039	11.76384	6.11654	8.591384	28.60527	6.604423	4.241969	10.1084	1.841675	5.609005	1.253035	66.31698	3.94908	32.70192	18.10245	0.1151685	0.38234102	0.400136864	0.409965014	0.40612125	0.414665489
TCGA-NI-A4U2	5.977085	2.745744	2.347323	3.164108	2.430056	3.170315	9.947848	5.447623	5.130253	4.139928	1.201145	0.2966235	2.112545	3.902783	1.810128	5.047525	6.97033	0.2553096	0.523612549	0.497470208	0.523950335	0.322687993	0.436567241
TCGA-DD-A4NP	26.24908	3.477466	2.77937	10.70658	2.631285	7.329663	15.30107	3.055915	4.947212	4.512765	0.2517133	0.821001	10.92358	8.590332	3.139328	5.659508	5.68859	0.3767924	0.466926234	0.494317529	0.505467714	0.346987462	0.460636271
TCGA-G3-A7M9	45.90276	24.74881	6.773867	11.47713	12.54244	9.821826	50.42978	7.181641	9.00992	24.35819	4.952327	15.86139	34.68934	64.64403	5.131667	10.18199	10.8274	1.5512	0.420910544	0.486973214	0.439437938	0.286442403	0.459501619
TCGA-ED-A82E	64.33103	9.454009	10.53894	63.25182	5.306753	24.40201	68.77772	139.2567	3.436227	18.54913	2.903976	9.147992	21.23292	30.33733	7.364662	28.24531	21.7465	0.6160901	0.471708848	0.517181633	0.469346601	0.335825405	0.340820771
TCGA-2V-A95S	18.8339	9.120756	7.229101	5.974362	5.537793	7.193594	33.99425	8.756344	6.125728	14.25439	0.4091712	4.467321	2.82471	12.8605	4.688726	3.444205	8.774626	0.4847926	0.60302122	0.592551004	0.56563826	0.526230694	0.500651905
TCGA-CC-A7IF	7.602528	4.304368	3.266017	3.10765	1.755598	3.307142	13.05158	9.817007	3.504467	9.34736	0.9834134	3.144167	6.113879	4.831478	1.362174	8.682223	11.56478	1.082354	0.336108967	0.436905613	0.456069355	0.413629445	0.391635019
TCGA-O8-A75V	15.69229	3.628968	6.970925	4.077218	1.535659	3.598953	13.60245	11.9747	2.843728	9.504465	0.7268995	2.116059	3.742439	12.30649	1.376132	3.236971	4.955137	0.4772004	0.579840444	0.545149895	0.522215447	0.37646708	0.419220156
TCGA-DD-A1EK	25.21586	4.753232	3.937038	4.603252	2.007946	3.021234	15.72703	8.190985	6.621008	6.483088	3.078278	1.836369	2.578915	24.07015	2.891272	6.844299	9.216073	0.1381559	0.581438812	0.520207383	0.532015906	0.403863867	0.443859425
TCGA-GJ-A3OU	19.95034	12.92087	7.862343	13.09516	4.960652	7.548051	51.94232	10.71101	8.48791	10.25662	0.9409051	3.839597	9.018547	18.05053	6.338657	7.890007	6.378744	0.914639	0.786529538	0.652875666	0.636181936	0.424597192	0.491493894
TCGA-DD-AADP	11.6898	6.674906	5.10323	10.57383	4.65577	6.652321	27.23548	9.08475	12.29788	10.23914	0.3829742	3.134249	2.866239	17.05667	2.708411	14.65581	14.92121	0.5323489	0.454408385	0.494212133	0.512314514	0.399545199	0.466526166
TCGA-DD-A11A	14.67454	9.149009	3.24658	14.64987	6.505599	7.276998	31.80133	3.492887	2.84295	5.828505	1.014539	1.913132	0.9135921	25.41226	4.019866	19.8122	9.561562	0.1209164	0.427624189	0.448690675	0.454730276	0.405775167	0.492428213
TCGA-UB-A7MC	17.92293	10.47565	5.561719	26.0341	16.00846	21.34654	22.77412	5.069458	9.641287	9.971338	4.965105	29.45185	1.637155	7.877694	3.93641	19.48165	9.965593	0.2173119	0.363706253	0.490038114	0.45630172	0.359269808	0.508269061
TCGA-DD-A4NF	28.83005	6.675049	9.154548	10.86092	5.329328	25.08032	23.23694	1.227898	19.9208	9.150723	4.384566	7.342237	1.697316	7.65907	5.531847	15.76501	9.500692	0.1989038	0.422575458	0.517062605	0.474377713	0.320714405	0.439328349
TCGA-CC-A7IJ	27.8626	15.11638	7.71903	66.15432	9.465108	7.119098	122.2218	4.293289	9.292154	58.3452	21.23767	22.34565	72.28247	13.51864	9.9487	33.52636	5.393025	3.190115	0.648242928	0.634119504	0.566901418	0.412145819	0.573520084
TCGA-DD-A1EH	82.72311	12.88849	5.240192	16.24215	10.16586	10.08757	46.82335	18.30002	11.65874	10.9212	5.294608	5.556316	8.538586	61.89217	7.591847	17.04898	10.67093	1.666356	0.426477781	0.511154439	0.458411137	0.30680922	0.48253475
TCGA-K7-A5RF	17.67351	6.901109	1.813386	6.8965	3.297601	9.489199	18.58439	7.465003	6.156686	5.006182	1.921896	1.674339	2.617374	20.52805	2.556633	5.471436	5.195454	1.252249	0.67468006	0.547540156	0.575559152	0.413838014	0.498167175
TCGA-5C-A9VH	31.99212	5.829284	6.90022	14.21497	6.396486	8.236254	23.77274	11.58108	7.748166	9.651701	2.341834	11.63724	11.76951	12.55498	5.212747	11.65272	8.862099	0.8023232	0.405564469	0.478439344	0.507637482	0.344567448	0.433792189
TCGA-G3-A5SJ	20.39253	7.998419	15.14041	22.85586	4.875762	5.820504	38.89706	3.715825	12.3587	4.20797	2.809397	1.99559	2.068916	12.31379	4.105086	4.349879	6.20632	0.3064629	0.582394512	0.554030691	0.545396182	0.432055433	0.514395288
TCGA-CC-5262	25.35972	6.054925	4.752081	14.54338	3.784906	4.622838	29.29387	13.67971	7.981643	12.16119	1.348741	1.666165	8.147086	26.56797	2.949758	6.836467	5.989376	0.8265187	0.571243802	0.557618759	0.546581899	0.411816983	0.469386859
TCGA-LG-A9QD	14.91368	3.980215	4.07067	4.565144	1.851525	5.797415	14.83838	13.13052	4.56261	6.388453	0.8213372	0.6555948	7.903304	15.87818	2.805354	5.130112	5.228079	0.3662294	0.474086045	0.470544164	0.504858793	0.418575415	0.396772338
TCGA-5R-AAAM	25.90264	6.796438	3.41296	12.5206	2.756511	12.32565	25.10749	9.661966	5.789061	7.649198	1.273092	2.25483	3.699425	31.96861	3.208579	12.20552	8.039855	0.6340521	0.667347559	0.579786732	0.554538298	0.409013723	0.491620529
TCGA-BD-A3EP	22.13795	10.57228	4.585478	15.21268	5.709135	7.926273	24.47802	7.680352	9.877269	7.855651	1.543942	3.200872	6.696705	30.58661	4.29142	11.47452	8.305169	0.773364	0.56860062	0.597903015	0.574931998	0.349898311	0.441634631
TCGA-BC-A10Q	33.55968	9.098573	4.645515	50.27985	5.437307	15.36879	67.51438	35.99077	8.113502	6.422231	9.693209	5.953747	25.75689	14.7077	7.277052	21.07254	7.113363	5.882202	0.436677535	0.481119062	0.496866782	0.412963724	0.40513698
TCGA-ED-A7PY	23.10143	6.018235	2.655439	6.717449	3.945177	5.824999	25.13588	10.50737	7.262629	10.30566	0.4379892	1.286708	1.41403	16.60828	1.567993	4.312402	4.972167	1.063356	0.321872547	0.454594206	0.463570632	0.33028261	0.425971253
TCGA-WQ-AB4B	3.82897	4.3952	3.081894	5.269486	2.050255	3.446242	8.634019	7.991692	4.982594	7.396907	0.4860812	0.8047244	3.720585	9.519655	1.871154	4.2834	3.794615	0.2325363	0.455015416	0.494597188	0.518475884	0.373970161	0.437871081
TCGA-2Y-A9H1	4.766741	1.405331	4.667955	3.323884	1.225132	1.384409	6.322551	4.052623	2.078215	7.131176	0.9220461	0.6037569	2.729395	8.052676	1.841267	1.504959	4.473148	0.212997	0.503071732	0.51069289	0.520119793	0.395437835	0.396867037
TCGA-BC-A8YO	39.86673	16.01819	7.369419	21.83578	14.58078	13.22749	58.63383	7.518065	19.3288	8.384257	1.777894	21.54521	1.325505	16.09863	10.16677	33.45743	40.05976	0.1897726	0.577306346	0.558201654	0.514079559	0.404023872	0.541361566
TCGA-BC-A110	16.03969	4.388602	2.302726	9.91137	2.524522	9.742888	18.82985	12.96072	5.820556	3.733243	0.496105	0.576503	11.03168	11.35503	2.543714	6.369327	1.971345	1.051347	0.712338066	0.5817485	0.620652431	0.449440571	0.511015987
TCGA-DD-AAVZ	30.98551	6.342786	5.985954	10.76447	6.674501	10.46715	25.39498	18.95823	6.504094	10.77186	0.537441	5.863714	2.793258	13.56506	2.646387	12.54704	8.092473	0.4621192	0.380660133	0.489249494	0.491301182	0.332099899	0.492225993
TCGA-2Y-A9H0	13.95361	5.824134	3.710824	5.221201	2.030543	3.1097	29.9133	6.116415	7.240302	4.795777	1.428151	3.144192	1.3922	20.81994	3.43169	5.539706	9.182568	0.1003036	0.462221204	0.487819073	0.492126523	0.413917936	0.55940571
TCGA-BC-A5W4	14.55843	4.016518	2.331796	5.12575	1.179963	2.054048	32.87446	13.75149	2.918433	7.673793	0.7256427	0.6190509	0.415624	29.29181	1.78824	5.02825	7.833755	0.05959306	0.328950863	0.432080413	0.447479831	0.413195067	0.360617284
TCGA-DD-A3A9	10.3095	5.593513	1.83468	6.114372	4.426099	2.526154	17.32846	5.352338	3.256683	11.4048	0.4925492	0.9862322	12.9021	21.04966	1.382437	1.821084	7.091042	1.504064	0.486150215	0.515230796	0.538006903	0.296983455	0.419533946
TCGA-CC-A7IG	9.146551	3.967377	4.556624	17.51471	2.2985	2.497433	13.31403	6.167972	1.655386	20.25691	2.994334	3.142442	15.04799	10.23859	1.933978	2.311039	12.1381	1.203701	0.443939294	0.568095255	0.501729335	0.317384268	0.482315879
TCGA-G3-A5SM	9.648504	5.020411	1.984518	8.260937	2.909848	3.615683	16.89947	12.39766	4.012408	8.414486	0.6632339	1.896251	4.400376	9.16488	2.830092	8.112697	5.276581	0.4080843	0.571314027	0.52758929	0.542502104	0.395749288	0.491575555
TCGA-DD-A1EL	34.8086	11.51109	8.837843	34.71222	6.085203	7.049993	55.59028	3.316371	3.915952	9.629445	3.966923	12.87233	16.85219	14.10218	4.750927	11.21351	10.63706	0.329633	0.552205715	0.520395543	0.478378964	0.293519337	0.448762815
TCGA-CC-A9FW	53.83579	11.80939	5.100635	5.321492	2.471085	5.7048	26.82793	23.87095	7.629498	15.97992	1.163306	8.466487	25.74054	46.20555	4.565714	8.010109	5.527123	0.8871956	0.470127465	0.48845125	0.489185211	0.284717122	0.456274792
TCGA-DD-A4NH	35.52627	10.4216	4.534366	9.608478	4.981086	7.030444	37.5588	8.494226	4.830099	15.58588	1.292858	6.48243	8.592445	26.73361	4.156612	8.345536	14.01306	0.8712676	0.545424928	0.575392632	0.553548691	0.329797235	0.543425561
TCGA-G3-A7M5	7.171304	3.375313	2.738847	2.620308	1.512487	2.827848	9.377898	2.867648	4.369671	4.117364	1.30495	0.7561364	2.080678	15.91789	1.688129	6.985387	3.140231	0.2318278	0.420273992	0.477774673	0.48795276	0.402579936	0.362803392
TCGA-ES-A2HS	5.28834	1.920605	1.514139	6.269864	0.9364697	2.201295	7.069602	3.957095	3.071319	12.24425	0.2055456	0.1298467	3.339806	14.78327	1.316783	2.242026	2.220842	0.4219401	0.437873804	0.466911033	0.489260094	0.378468947	0.383904833
TCGA-FV-A4ZQ	54.8443	17.3809	9.900158	5.957489	9.9128	6.353181	50.69719	7.759801	8.378704	10.09891	9.35591	3.019731	28.54825	21.78524	6.853916	10.11821	8.458817	0.1717472	0.591500698	0.596837379	0.570292672	0.374682197	0.574252266
TCGA-FV-A4ZP	2.238036	2.122821	4.701614	2.702036	0.1464722	0.8387495	4.384534	5.768564	0.6941315	6.003153	0.1747972	1.077148	15.77119	3.34172	0.4190199	0.6204722	2.740576	0.5651264	0.543097419	0.584279177	0.481219461	0.409521649	0.394696325
TCGA-DD-AACP	32.70376	10.47016	3.76347	5.167516	3.463911	6.682182	30.44012	10.32999	5.767739	17.63211	0.1176401	8.621253	34.04354	21.72428	3.098678	6.430779	6.266389	1.495445	0.403858657	0.488962622	0.474372735	0.293120959	0.513289759
TCGA-WX-AA46	14.01386	4.103203	2.782136	8.794382	4.087688	13.36463	15.73816	4.983084	9.037746	4.014966	2.480095	1.463267	2.58346	35.29139	2.710186	9.577963	4.33954	0.3157934	0.590353294	0.51320927	0.540114454	0.394642852	0.479897231
TCGA-EP-A2KC	25.14719	5.497116	5.539212	14.37904	7.085404	8.968744	23.8461	7.068858	6.225157	8.087691	2.127629	6.971346	1.555029	17.01809	4.346199	7.779308	8.530784	0.3601717	0.43593931	0.498613828	0.491128727	0.337546139	0.483368285
TCGA-MI-A75E	17.23712	4.169273	2.743078	5.325499	1.354725	5.265146	17.15222	13.04673	4.8126	7.530872	0.4666519	2.279989	5.962794	9.565092	1.214956	5.869085	4.94032	0.7750996	0.543233151	0.522013283	0.550544521	0.398530216	0.423195828
TCGA-BC-4073	29.85423	19.0524	4.561994	10.64979	9.077303	13.37156	56.31491	8.052538	9.49169	19.77642	0.6006289	4.087934	2.724364	73.89952	9.265993	15.27212	21.80798	0.3342849	0.705334685	0.589770044	0.559563509	0.427968144	0.565922325
TCGA-DD-AADB	50.1162	12.87594	6.747041	16.21168	8.122009	13.10386	48.35591	7.624368	3.68819	16.00191	0.1702414	15.69635	6.346062	83.89911	3.396683	14.13848	8.262705	0.9526106	0.524055973	0.549719458	0.523286222	0.359323525	0.505750164
TCGA-ED-A5KG	44.23967	54.10318	4.603936	14.65751	14.38117	16.02124	96.52696	10.09983	15.26895	9.490311	1.236092	7.478906	9.317659	32.00522	9.045933	11.9612	8.35229	1.464446	0.706960983	0.679010483	0.645525737	0.3560897	0.536668849
TCGA-HP-A5N0	17.72001	6.414094	2.051791	10.30874	3.441723	5.552903	21.0263	5.718885	8.844104	9.063758	0.5774055	1.211963	4.192779	32.56859	1.301508	8.609435	16.76284	1.000058	0.564420912	0.531605513	0.532952644	0.43075757	0.449256917
TCGA-DD-AADF	7.3819	2.926498	2.480926	2.268157	1.185558	4.583123	9.684691	0.3943272	3.732921	3.922783	0.3873921	0.2443203	1.38062	3.29643	1.918676	3.64682	4.838934	0.1142055	0.444123555	0.450581394	0.44031868	0.347263975	0.431584579
TCGA-CC-A7IK	30.03518	13.71126	7.690701	23.94061	11.65787	10.86471	48.41423	4.006252	7.32014	7.811238	0.8203251	23.67889	1.441838	14.61639	9.503466	17.54256	12.97041	0.200065	0.390506963	0.485808194	0.439903682	0.309957019	0.458401314
TCGA-3K-AAZ8	16.3694	4.928363	3.844786	8.995625	4.791609	9.205257	12.0617	9.607741	6.879848	11.85985	0.04945256	3.448793	0.9252762	18.61732	1.87507	5.645978	6.747268	0.2372718	0.427108643	0.504224744	0.507031173	0.325700397	0.418500221
TCGA-2Y-A9GT	18.19938	6.691544	2.336032	4.3648	4.807265	5.85173	22.04784	10.40006	5.097128	11.51386	1.079777	2.893278	2.334574	12.80652	1.390791	9.192288	8.242013	0.4852685	0.566568744	0.553967366	0.567707181	0.385715421	0.424060164
TCGA-CC-A8HU	10.01902	15.84759	3.301518	2.0914	5.630786	2.494396	21.74082	5.672131	5.153278	9.894192	0.09540282	4.009315	1.702638	27.27822	3.948772	9.311825	9.989449	0.5406554	0.372591944	0.493873724	0.470087422	0.322431512	0.432760405
TCGA-G3-A25T	28.51942	3.275572	4.375794	28.35132	2.98038	4.59407	44.98861	50.73217	5.287816	12.363	2.212073	3.115443	32.32637	11.37455	5.241028	8.381706	5.503553	4.767213	0.499444559	0.501099919	0.488151573	0.413080591	0.385117245
TCGA-G3-A3CI	9.394799	3.851467	1.271287	4.88838	1.739716	4.150593	13.53743	3.394724	10.47963	6.833005	0.6558926	2.753413	1.928458	5.221254	4.310808	4.96022	4.592731	0.333548	0.527163349	0.505664511	0.51391771	0.396104656	0.479873175
TCGA-CC-5258	48.50295	12.45721	10.43932	3.944671	9.720826	8.078753	42.00718	8.750647	3.811081	15.57611	0.3506715	15.37028	12.69216	47.71479	9.301964	17.34826	11.79369	0.5623198	0.557606147	0.561099202	0.500021527	0.364201967	0.501581703
