# Supplementary material for: Cuproptosis in ccRCC: key player in therapeutic and prognostic targets
Source: Front Oncol. 2023 Oct 27;13:1271864. doi: 10.3389/fonc.2023.1271864 (PMC10642186; doi:10.3389/fonc.2023.1271864)
Supplement: Supplementary file 2 [file DataSheet_2.zip › Step2/corrgram/2.csv]

id	Activated.B.cell	Activated.CD4.T.cell	Activated.CD8.T.cell	Activated.dendritic.cell	CD56bright.natural.killer.cell	CD56dim.natural.killer.cell	Eosinophil	Gamma.delta.T.cell	Immature.B.cell	Immature.dendritic.cell	MDSC	Macrophage	Mast.cell	Monocyte	Natural.killer.T.cell	Natural.killer.cell	Neutrophil	Plasmacytoid.dendritic.cell	Regulatory.T.cell	T.follicular.helper.cell	Type.1.T.helper.cell	Type.17.T.helper.cell	Type.2.T.helper.cell
TCGA-DD-A73G	0.181196091	0.426736342	0.602325173	0.572422793	0.664784273	0.790083694	0.244834469	0.670828638	0.227254806	0.675528646	0.716858689	0.487937103	0.510593261	0.847040893	0.428908828	0.598793606	0.295354006	0.725592043	0.500883939	0.543749379	0.476941844	0.312984698	0.371961852
TCGA-DD-AACI	0.32461086	0.589553827	0.840006323	0.682449885	0.690820781	0.788959733	0.300530851	0.664496635	0.379945184	0.692510337	0.854657509	0.514512076	0.445761484	0.855728189	0.547536116	0.714804044	0.505659936	0.756379565	0.581647101	0.581192374	0.548703677	0.447443065	0.442038224
TCGA-DD-A4NK	0.052415127	0.348680018	0.520256073	0.528602708	0.614175441	0.732930949	0.213190005	0.677333464	0.220326274	0.646331372	0.568794968	0.385848337	0.262915589	0.851825912	0.413161302	0.692835544	0.256865036	0.683462259	0.458049073	0.465931521	0.493222596	0.383849978	0.422774601
TCGA-2Y-A9H5	0.232863798	0.507338022	0.579247407	0.607057915	0.637720727	0.722387512	0.205478213	0.627283556	0.258500722	0.673689321	0.602841462	0.385140118	0.376390896	0.836803249	0.473518243	0.685854403	0.353102217	0.739623693	0.437130153	0.505164074	0.513534902	0.350071267	0.444523089
TCGA-DD-AADJ	0.151847824	0.506292959	0.630971499	0.582704261	0.6749298	0.692887739	0.229666218	0.637200867	0.264619365	0.66673033	0.622535157	0.392398892	0.332442703	0.875430837	0.434347709	0.652166804	0.384412922	0.73325344	0.389665943	0.505824814	0.481981936	0.303422751	0.446172543
TCGA-DD-AAE6	0.064451402	0.450158151	0.425743764	0.487493308	0.60766626	0.733516155	0.185817113	0.608582671	0.060728863	0.646891713	0.496653466	0.35231212	0.187994709	0.818245174	0.391400602	0.626853099	0.282386226	0.665091147	0.277711539	0.406239732	0.412217871	0.390245046	0.41021042
TCGA-DD-AACC	0.59818961	0.732240074	0.903302229	0.681174228	0.688185115	0.681546074	0.350815161	0.710638154	0.586051644	0.747709734	0.918213214	0.567625878	0.524802342	0.921527693	0.543009329	0.744837042	0.370699303	0.78130775	0.690506927	0.660313244	0.608219852	0.378287514	0.492160108
TCGA-DD-A1EJ	0.020620017	0.524445144	0.556208142	0.603194963	0.677496754	0.633579232	0.179331545	0.679475891	0.263074755	0.708017226	0.657811968	0.386791389	0.355715268	0.88210414	0.478488523	0.571159056	0.200935875	0.724449636	0.488286939	0.536114839	0.502475219	0.315166109	0.482268187
TCGA-DD-A4ND	0.198688733	0.612136068	0.652695776	0.640687275	0.635622078	0.750541608	0.32098815	0.682821015	0.379910265	0.719336969	0.749793123	0.464765741	0.434363378	0.836138655	0.50615169	0.763324117	0.336022277	0.756841648	0.63244112	0.549846981	0.552881015	0.367407205	0.496337425
TCGA-DD-AAED	0.1641732	0.488726964	0.56212935	0.590904206	0.670942416	0.740768964	0.323720839	0.62915386	0.273216199	0.715413111	0.593229511	0.401834428	0.293177535	0.848599216	0.419886124	0.620469373	0.373359761	0.739146571	0.388191982	0.506690474	0.49464029	0.403540808	0.470776832
TCGA-DD-AAEB	0.114578789	0.377833761	0.657990448	0.539028485	0.684693874	0.728952303	0.379105836	0.692013644	0.200718453	0.6734242	0.572336912	0.324615257	0.330408093	0.832309864	0.435842315	0.587447219	0.206639248	0.717180512	0.43253484	0.494666111	0.515388445	0.33351678	0.43628997
TCGA-DD-AAVV	0.341055476	0.595192814	0.693761919	0.652425184	0.688818662	0.764146514	0.277276649	0.691523243	0.369471074	0.69250997	0.781265869	0.476034242	0.432291789	0.863176114	0.526459304	0.716138363	0.403115458	0.772856648	0.607402432	0.590577915	0.567464373	0.38517233	0.483775815
TCGA-DD-AACA	0.114198453	0.454043599	0.530417345	0.520775113	0.632557303	0.686565042	0.281008543	0.655106249	0.193775629	0.677353098	0.486560413	0.313415716	0.194626049	0.823270239	0.424620398	0.631372087	0.115410574	0.718373842	0.399527225	0.483590601	0.443312334	0.354725779	0.448146547
TCGA-KR-A7K8	0.297978803	0.560009468	0.778692427	0.616729904	0.649716433	0.776393775	0.314137096	0.709804805	0.384566342	0.700613834	0.795406534	0.487031301	0.450272899	0.838895304	0.512050367	0.696543314	0.327145284	0.746275934	0.581823609	0.568683001	0.563368119	0.411212326	0.436761331
TCGA-CC-A5UE	0.049227262	0.53840509	0.580418884	0.617669173	0.613617974	0.735184506	0.183165315	0.682677644	0.239311619	0.716071142	0.583193675	0.359032227	0.269520275	0.868689277	0.475243572	0.607992166	0.27568747	0.683144191	0.444430891	0.504063727	0.447107705	0.433739919	0.518313372
TCGA-FV-A3R3	0.188759819	0.410633219	0.599078021	0.619378997	0.663590423	0.77232144	0.231513679	0.654216237	0.3273564	0.720845909	0.676143883	0.479111431	0.402775329	0.879646337	0.522322807	0.731251388	0.312655098	0.711199733	0.559840215	0.54663085	0.548292865	0.34183044	0.418309357
TCGA-DD-A4NQ	0.059186423	0.592354873	0.545463142	0.680420727	0.746816825	0.75266243	0.190762453	0.678496035	0.220832007	0.738607576	0.697146297	0.441000892	0.344834626	0.88324264	0.499328541	0.622620878	0.335702498	0.74061404	0.557743245	0.537558594	0.51959784	0.458778725	0.553503395
TCGA-CC-A8HS	0.148208601	0.550960758	0.502486118	0.550411988	0.624410453	0.677143712	0.206715025	0.60900898	0.183841172	0.671125527	0.53233993	0.357159456	0.274860039	0.826337769	0.433078702	0.643694765	0.287992874	0.672264169	0.35770679	0.454567241	0.418524311	0.316151686	0.520102993
TCGA-DD-AADO	0.352922036	0.614934225	0.78417758	0.666714486	0.649286347	0.720450028	0.256254415	0.686426827	0.400752192	0.688607732	0.782562865	0.425798697	0.479375583	0.882437671	0.468022987	0.640958887	0.324924336	0.726397341	0.562171016	0.564573319	0.534018839	0.360226555	0.439269934
TCGA-DD-A4NV	0.151729003	0.411242407	0.564145212	0.549227889	0.623108839	0.686921215	0.294913	0.653092715	0.239412459	0.677598247	0.621010773	0.383646094	0.347248458	0.85620867	0.440234731	0.659637518	0.33769497	0.746017678	0.550618654	0.477358855	0.513513129	0.366097196	0.430389082
TCGA-G3-A25X	0.189159026	0.632553857	0.752731842	0.636683623	0.684232667	0.755355891	0.241641299	0.665476094	0.322917453	0.723218573	0.83208964	0.551898981	0.448366629	0.84176636	0.54983926	0.71748775	0.338063978	0.747482348	0.601046117	0.604919719	0.541885753	0.45939302	0.549217778
TCGA-MI-A75H	0.206498701	0.487824197	0.71999353	0.556891664	0.689002785	0.710436213	0.314883104	0.678819888	0.344485613	0.693784282	0.655737918	0.375122224	0.360570056	0.842687519	0.47068974	0.648652397	0.124847683	0.692846207	0.481368626	0.553532345	0.542673484	0.353071307	0.450440834
TCGA-G3-AAV3	0.354283437	0.575134535	0.778982748	0.609799104	0.677287766	0.711981142	0.231946521	0.736066609	0.429606997	0.683139174	0.762856937	0.387748218	0.357107612	0.847175596	0.46006517	0.667128922	0.168080736	0.74126588	0.587769418	0.573113634	0.556817011	0.353695471	0.521852355
TCGA-RC-A6M5	0.192285525	0.308391792	0.547878746	0.593032153	0.687490346	0.741395475	0.238531396	0.6498722	0.200641456	0.65802275	0.590620926	0.433521896	0.334325732	0.856529925	0.490613409	0.660821766	0.359491536	0.765101681	0.518246747	0.483053719	0.509137019	0.343131602	0.397988013
TCGA-DD-A11C	0.187829831	0.535996624	0.575246573	0.580231253	0.629164014	0.717637093	0.334789052	0.694460612	0.261963849	0.675269498	0.635915615	0.4200543	0.418742704	0.82432459	0.489770116	0.707353256	0.309195318	0.73868057	0.479239777	0.521163001	0.498085623	0.409892322	0.507993515
TCGA-BC-A3KG	0.06188694	0.635779109	0.490552664	0.526007288	0.634126605	0.660330357	0.178740834	0.589306392	0.235158107	0.683149006	0.610732983	0.371405581	0.234576513	0.816524817	0.426225015	0.622305496	0.292749279	0.71233718	0.386220362	0.438253826	0.434628069	0.33334787	0.504338642
TCGA-2Y-A9H2	0.168141207	0.508233211	0.563289974	0.645987091	0.645663849	0.721167939	0.141752231	0.635758091	0.279859802	0.709207522	0.660590762	0.379004156	0.279594608	0.831677792	0.43469851	0.666005803	0.234584627	0.708277346	0.454334242	0.474041439	0.507988743	0.502783898	0.344308899
TCGA-DD-AACY	0.126313921	0.491930896	0.601216129	0.660666194	0.674079912	0.780982827	0.305890936	0.592574122	0.262710775	0.656390053	0.603102003	0.387237565	0.298997666	0.832350688	0.438044207	0.691062086	0.40140722	0.769093358	0.416825695	0.49655672	0.485672274	0.337426614	0.456502539
TCGA-DD-A114	0.377701729	0.691414211	0.706778291	0.620913657	0.710771752	0.787788606	0.246495165	0.678157622	0.442673377	0.766676802	0.828451263	0.482999465	0.490857558	0.861724514	0.545106058	0.762072303	0.267405449	0.760979562	0.647166417	0.594689234	0.573880942	0.395390765	0.571450825
TCGA-G3-AAV7	0.134047648	0.666959249	0.491643569	0.622352667	0.69211221	0.770245061	0.21064484	0.664821458	0.256593985	0.74201782	0.706261943	0.442100573	0.352426567	0.866228392	0.487479325	0.649797429	0.324978874	0.748024236	0.577437019	0.573137843	0.495104776	0.363791234	0.585856468
TCGA-ED-A7PZ	0.079502352	0.434236784	0.486801659	0.510398737	0.66614383	0.736827914	0.176476936	0.657370783	0.114614413	0.651408552	0.529593196	0.345073863	0.257735522	0.831441489	0.423759426	0.558380054	0.165775329	0.702628133	0.379080687	0.45277205	0.403654607	0.349644478	0.46775382
TCGA-DD-A3A6	0.247158056	0.410438495	0.768342773	0.575650021	0.665681648	0.746880365	0.310155141	0.653390501	0.28587519	0.690543464	0.706054274	0.542098851	0.60405836	0.85006173	0.533402363	0.660784462	0.19642057	0.766851615	0.512809575	0.609829544	0.52062308	0.299478871	0.465353171
TCGA-WJ-A86L	0.141767264	0.462776098	0.514096207	0.575364835	0.629403843	0.665447175	0.129398715	0.641567967	0.298309294	0.628482119	0.643141677	0.359140922	0.201320465	0.863277777	0.434696428	0.595577472	0.286625714	0.692107136	0.363820598	0.441454723	0.487251445	0.356006973	0.393639259
TCGA-CC-5263	0.090363464	0.606317593	0.483349648	0.670460881	0.621582636	0.743754485	0.216246715	0.620049775	0.32720303	0.687834698	0.697363366	0.373807813	0.397360191	0.848198801	0.490375734	0.689872801	0.327657977	0.712413437	0.575323017	0.518618488	0.452905942	0.401093182	0.552862691
TCGA-ED-A97K	0.169528763	0.473044063	0.535636602	0.632704681	0.653369617	0.723786963	0.134052905	0.669443352	0.290768806	0.713581807	0.722791093	0.421618899	0.416671879	0.833263466	0.502549358	0.678954518	0.285534006	0.757170815	0.54646445	0.547500743	0.557342754	0.507313302	0.495319632
TCGA-DD-AACL	0.322334819	0.638149776	0.739981459	0.6941347	0.720128885	0.69583135	0.260856817	0.741101812	0.468620718	0.764458157	0.875882796	0.517460951	0.548878639	0.881541227	0.504485323	0.658280113	0.450654509	0.775349916	0.665630626	0.571679621	0.537145638	0.41475258	0.501906502
TCGA-BC-A10U	0.027304242	0.451213139	0.540203253	0.642708036	0.673522413	0.745685234	0.223368355	0.639877993	0.223895254	0.711668299	0.591674122	0.33757794	0.28706437	0.835444706	0.429099575	0.626022367	0.283688316	0.742658313	0.450378535	0.46278927	0.468230082	0.362403438	0.449737176
TCGA-RC-A7S9	0.220414148	0.536291136	0.607909759	0.643242773	0.660197176	0.749485146	0.16594186	0.634786005	0.267758247	0.676451677	0.607032158	0.444314089	0.315043414	0.883266928	0.450004099	0.616394609	0.290699116	0.725745199	0.390707326	0.480559487	0.482164783	0.411153635	0.538224436
TCGA-G3-AAUZ	0.286778492	0.533362003	0.70504657	0.604708206	0.684921004	0.757471997	0.340128574	0.680296272	0.321573124	0.669912369	0.733516549	0.475073719	0.439941314	0.866308938	0.487606237	0.68372298	0.306580608	0.728106785	0.576618244	0.521859346	0.520145978	0.410475979	0.466889595
TCGA-DD-A73B	0.025858184	0.467967831	0.518793749	0.552333251	0.651740873	0.753556345	0.226966229	0.649861347	0.190278944	0.646597097	0.558933784	0.377117998	0.30229722	0.852551329	0.435107331	0.64783515	0.384850185	0.701588415	0.445300248	0.446556263	0.494513453	0.382160857	0.441089007
TCGA-DD-AACT	0.274469691	0.538349086	0.698116796	0.66552605	0.662970874	0.702258944	0.162809879	0.66794579	0.295437696	0.660317464	0.715539634	0.459909985	0.34629662	0.932222224	0.47198835	0.681558549	0.470195016	0.724051648	0.535093839	0.531456807	0.544408006	0.353546447	0.444905995
TCGA-DD-A39Z	0.091495608	0.463496974	0.607497667	0.569003798	0.643331322	0.728695887	0.251256653	0.662499606	0.161100398	0.64430185	0.493288301	0.292158059	0.272845424	0.828506882	0.395835659	0.627201249	0.304860684	0.733566363	0.342258198	0.46479911	0.447061225	0.352536619	0.436307309
TCGA-DD-A3A2	0.184163125	0.37183082	0.596464896	0.518115815	0.623819929	0.700244659	0.281674013	0.657752262	0.29986662	0.691544791	0.576381318	0.398973564	0.296455262	0.864117762	0.397582739	0.656270845	0.347899196	0.727538291	0.566813238	0.486373071	0.534172113	0.312662043	0.430819178
TCGA-CC-A8HT	0.131087013	0.639103975	0.598543029	0.640622136	0.693171137	0.691371433	0.203779169	0.685583663	0.329970491	0.715763899	0.733812332	0.405484516	0.399398817	0.854398821	0.51497117	0.649495322	0.327789991	0.736394712	0.51631409	0.511253264	0.468994241	0.40171693	0.475826456
TCGA-FV-A496	0.067391462	0.350472104	0.459351224	0.562417274	0.679947984	0.753006659	0.206269285	0.629403649	0.112629817	0.656350289	0.454335887	0.310380636	0.223086685	0.832705428	0.40725159	0.61195849	0.323325778	0.723591388	0.329192699	0.41680955	0.436280068	0.337169219	0.384236887
TCGA-DD-AAE7	0.257296794	0.490540527	0.698373627	0.624580387	0.691626537	0.756025884	0.288581086	0.645449965	0.32624846	0.689995355	0.697893931	0.417557667	0.353956639	0.856440746	0.491136769	0.70316001	0.299043608	0.741710553	0.571097844	0.526267133	0.538327803	0.37031702	0.423832636
TCGA-G3-A7M8	0.123921685	0.379502939	0.468889684	0.623236735	0.662131428	0.749718061	0.3305759	0.711538188	0.247214491	0.735725889	0.597119342	0.446803367	0.385435158	0.867856667	0.446448201	0.689262054	0.287999204	0.760581502	0.518767787	0.519774405	0.499794058	0.418173174	0.447734341
TCGA-EP-A3JL	0.24481187	0.592009863	0.740648188	0.652727442	0.670946204	0.77918565	0.195732898	0.70589254	0.354970228	0.681155022	0.798408284	0.469864514	0.381594283	0.860507401	0.530718806	0.677974863	0.327863905	0.767299517	0.573233112	0.564591261	0.544581458	0.355514094	0.431555822
TCGA-CC-A7IH	0.068317693	0.366387419	0.542791958	0.491473526	0.631761958	0.662709183	0.310927868	0.658102095	0.218109272	0.657301595	0.465394662	0.299861584	0.34996417	0.810952662	0.386597053	0.619451126	0.126362487	0.713014582	0.384059145	0.491546603	0.482807844	0.36025937	0.509880223
TCGA-ED-A66Y	0.126523739	0.49714174	0.45966912	0.51182256	0.545912059	0.754296277	0.103755083	0.58548874	0.13638187	0.591127155	0.520170004	0.305511975	0.242076448	0.89390813	0.443602893	0.619195257	0.321764769	0.724147575	0.32158079	0.473729504	0.409549326	0.28458447	0.436971416
TCGA-UB-A7MB	0.034979171	0.509349865	0.506417713	0.506833183	0.650403625	0.726112022	0.189685203	0.671965785	0.176872785	0.644019036	0.514603901	0.332330351	0.231059187	0.800934611	0.442955503	0.648512704	0.342672689	0.705691312	0.42746652	0.440181644	0.470334324	0.404994004	0.509193563
TCGA-XR-A8TE	0.120871405	0.48113794	0.514874747	0.579968741	0.652048143	0.665184293	0.311498176	0.653074214	0.254827863	0.651634901	0.550972575	0.319438537	0.403240383	0.836588488	0.422992085	0.651519436	0.128247538	0.719889604	0.458651367	0.525254411	0.482596121	0.305054924	0.481843117
TCGA-LG-A9QC	0.055130834	0.428033098	0.527312058	0.536835052	0.664554162	0.767753723	0.287542089	0.702592923	0.204381225	0.630107843	0.481494562	0.335287248	0.267555493	0.81921784	0.403891402	0.591636192	0.122563447	0.721521379	0.383944496	0.515026158	0.489485909	0.34584094	0.435892629
TCGA-DD-A118	0.07281569	0.392425059	0.519777725	0.546073663	0.662991514	0.784488253	0.244044074	0.600747576	0.253680031	0.661345556	0.560043983	0.375429848	0.316807271	0.839088991	0.402734312	0.620181293	0.256198975	0.721623153	0.449598654	0.489847138	0.508243186	0.319413793	0.409295821
TCGA-ED-A7PX	0.143141575	0.486309879	0.553311653	0.623930279	0.667200211	0.785883468	0.150440401	0.611489951	0.252712566	0.695420387	0.634945624	0.364877093	0.30315093	0.860368627	0.471518968	0.68982617	0.168538334	0.752412733	0.475935415	0.530918216	0.480738721	0.372362075	0.436110211
TCGA-G3-A3CJ	0.190506001	0.391634836	0.614670345	0.574871754	0.631196673	0.718937028	0.328241611	0.725556288	0.233824613	0.690835267	0.586425598	0.338412879	0.332820544	0.83931744	0.429298986	0.6124011	0.159057822	0.712537678	0.421859778	0.525551623	0.496329744	0.366983643	0.442201532
TCGA-DD-AADC	0.092699284	0.615156089	0.538915399	0.539556853	0.649244145	0.717045794	0.228096647	0.6465324	0.223618454	0.679363633	0.582990341	0.357328172	0.309964554	0.824593713	0.437990916	0.612014589	0.096450554	0.720152415	0.442026754	0.496314236	0.467395642	0.333964467	0.529261135
TCGA-DD-AADG	0.064343753	0.351804333	0.568736922	0.489323105	0.643091316	0.707729676	0.281879292	0.668944421	0.185324492	0.634439738	0.437273287	0.282052645	0.280865492	0.819600179	0.405333582	0.61134259	0.162183267	0.713797714	0.393538369	0.459177828	0.469242715	0.355501311	0.432264581
TCGA-G3-A25S	0.07058056	0.548155441	0.639501529	0.601038276	0.700116347	0.738199516	0.253211403	0.702821636	0.268878723	0.674854635	0.720742545	0.444963358	0.370738967	0.827827499	0.496830194	0.620684347	0.386584462	0.752936674	0.48447679	0.498852945	0.476924354	0.413630945	0.430779839
TCGA-DD-AAW1	0.11122768	0.362701166	0.526446451	0.56465538	0.649469956	0.701609929	0.3247664	0.636312973	0.226114712	0.661001595	0.508640366	0.292179527	0.28285063	0.814633762	0.416094188	0.620385305	0.146229256	0.703776609	0.40382384	0.494122798	0.491893019	0.376979001	0.437175263
TCGA-DD-A4NR	0.269667696	0.700774895	0.84775486	0.698028409	0.667343106	0.697639002	0.280783738	0.728592262	0.431229058	0.72765905	0.902500001	0.546464691	0.414221445	0.890693979	0.521172171	0.741212827	0.354852599	0.787538774	0.669948467	0.627994619	0.58296054	0.41220992	0.458955765
TCGA-2Y-A9H3	0.439365035	0.472718453	0.790798692	0.603742108	0.760157591	0.793801923	0.28514013	0.700112299	0.41675797	0.701781755	0.7862338	0.549660268	0.70806015	0.891455718	0.453080879	0.651209311	0.337038719	0.749649646	0.591943283	0.579206683	0.564746318	0.317576623	0.389144024
TCGA-DD-AAVY	0.102385289	0.329508394	0.537153685	0.527861739	0.633677952	0.704589507	0.266786611	0.656738137	0.230912076	0.649767564	0.511301073	0.303968235	0.188222044	0.799331696	0.436470985	0.630590486	0.237290893	0.682919761	0.44158831	0.482274331	0.474380789	0.3086327	0.417763757
TCGA-G3-A25Z	0.119583015	0.467402312	0.555993802	0.649111144	0.69464332	0.740825695	0.258714591	0.644211976	0.262519092	0.698274722	0.658427942	0.384771571	0.344559032	0.867919409	0.47877818	0.664971378	0.303518246	0.758673275	0.518498217	0.490937473	0.497019235	0.375782882	0.459543686
TCGA-T1-A6J8	0.104698515	0.357777814	0.534314273	0.594046258	0.654762172	0.776846641	0.212390452	0.621537018	0.234358627	0.729734967	0.601378673	0.390738036	0.314837849	0.900000405	0.448422857	0.667540601	0.34918003	0.757934794	0.493465596	0.466905556	0.490412317	0.397454692	0.329935126
TCGA-BC-A216	0.15033305	0.703617826	0.712903518	0.630310187	0.666607036	0.763958234	0.236737451	0.649093707	0.221536813	0.646278718	0.720120407	0.411198757	0.310801359	0.833340707	0.47671011	0.670229788	0.310216996	0.726147756	0.403305073	0.479861974	0.490851691	0.404464933	0.545637357
TCGA-KR-A7K0	0.122846987	0.499300906	0.576422319	0.625778514	0.675273182	0.724152589	0.309668856	0.680353486	0.260415342	0.676287343	0.588958893	0.396733349	0.326669392	0.838615067	0.44788096	0.669290139	0.244210315	0.735336176	0.511831346	0.543578774	0.515272923	0.33994758	0.443248827
TCGA-DD-AADW	0.137346707	0.594068028	0.486836672	0.563197131	0.598614378	0.701097869	0.156505236	0.63674509	0.256186108	0.643307568	0.529813215	0.360866474	0.33278726	0.83076089	0.462106032	0.664042939	0.205687403	0.727472855	0.393366476	0.487068157	0.463909082	0.298881339	0.515119909
TCGA-DD-A1EE	0.085178327	0.475087542	0.467809704	0.622424225	0.650316872	0.712665906	0.276791327	0.675448129	0.253517024	0.674125799	0.51988841	0.326225798	0.240859226	0.825136824	0.435665397	0.619513989	0.169941704	0.732936918	0.45365735	0.528464147	0.478501305	0.352338555	0.431027019
TCGA-2Y-A9H7	0.155593881	0.513638563	0.569245971	0.596374955	0.650717858	0.646644875	0.180929845	0.637470019	0.309604883	0.704061503	0.581717379	0.421346653	0.282251934	0.801191441	0.467715902	0.662066113	0.319991195	0.746770125	0.400125069	0.509314819	0.492141688	0.329577218	0.47971164
TCGA-ZP-A9D2	0.222661659	0.534558767	0.483391142	0.596307058	0.699449731	0.701634571	0.179847272	0.615539609	0.283583009	0.686252241	0.594721475	0.350342846	0.34884998	0.88600274	0.491637463	0.688585613	0.207701053	0.784453167	0.476960576	0.51341074	0.497346225	0.374690969	0.524358885
TCGA-DD-AACK	0.078791429	0.524007536	0.577638758	0.604555278	0.657181933	0.718714174	0.300244375	0.66057028	0.265572498	0.674549435	0.586325922	0.349830498	0.264475156	0.861162772	0.428585189	0.629245579	0.301626879	0.728818357	0.443142512	0.468149006	0.496934678	0.358937126	0.45814278
TCGA-DD-A39V	0.247584353	0.524490526	0.776814952	0.582620908	0.672991982	0.6923258	0.241414636	0.728592332	0.339062357	0.70593016	0.796380014	0.447039231	0.443559253	0.842713083	0.495528523	0.647313236	0.207341422	0.73495036	0.576621477	0.569622989	0.548416118	0.346460972	0.469350093
TCGA-2Y-A9GU	0.126720121	0.450019658	0.545189967	0.530204156	0.645045094	0.764507613	0.192862026	0.620673335	0.223751364	0.636630922	0.488376319	0.417190296	0.290507334	0.836100416	0.369683094	0.642536365	0.184619112	0.717407436	0.397315152	0.471950317	0.472019621	0.319276559	0.456536529
TCGA-HP-A5MZ	0.265472952	0.565565442	0.709040685	0.675266177	0.673332516	0.766895284	0.303964365	0.694987976	0.356164418	0.699874539	0.828906014	0.499650418	0.459468047	0.859946585	0.54201232	0.732491702	0.391778811	0.771467621	0.618842562	0.575622398	0.591056369	0.382275747	0.450808313
TCGA-DD-A11D	0.139625405	0.410489927	0.541082554	0.593908916	0.645451904	0.71915075	0.307080489	0.676340743	0.238059288	0.66029232	0.568444618	0.395917846	0.306804526	0.885732439	0.420700248	0.681785685	0.328849575	0.739081222	0.469357942	0.483211326	0.47668817	0.397826985	0.414136129
TCGA-DD-AADL	0.083669425	0.443614968	0.504577224	0.551625831	0.665380294	0.731954264	0.140471977	0.623829928	0.186268307	0.671701949	0.495046257	0.372961332	0.244101867	0.911582778	0.451691856	0.677963307	0.330089983	0.707840914	0.403030418	0.427467362	0.453036187	0.399507113	0.449968334
TCGA-DD-AAD1	0.43911003	0.603190853	0.705245359	0.622971311	0.635167143	0.760972969	0.294988697	0.646166033	0.467567822	0.668605599	0.718027341	0.415087476	0.42204205	0.849025322	0.528010698	0.733056175	0.3826204	0.77662075	0.585791974	0.584872703	0.576521905	0.364917752	0.444526122
TCGA-G3-AAV1	0.054430349	0.492180939	0.537062362	0.604870667	0.650819438	0.743246635	0.295897909	0.677610138	0.256003565	0.697711927	0.570539604	0.334526357	0.29028945	0.846925306	0.439045864	0.647211091	0.173913474	0.714944806	0.482301374	0.51832207	0.464956797	0.38669348	0.469598176
TCGA-DD-A1EA	0.258441827	0.554109695	0.644289743	0.622370205	0.608274464	0.686113588	0.283346319	0.655972733	0.360192783	0.661649702	0.65308883	0.347054672	0.262622526	0.82325355	0.458354818	0.657453437	0.113669573	0.734390708	0.528698122	0.536902955	0.507460218	0.338866793	0.510119465
TCGA-WX-AA47	0.144201955	0.401558373	0.467267216	0.523794099	0.690684602	0.746607834	0.248448971	0.604710625	0.125565488	0.650119033	0.482774605	0.350093088	0.199797621	0.841256816	0.406116043	0.521744319	0.285276406	0.746313831	0.305461227	0.372957286	0.470896543	0.391731493	0.458472448
TCGA-DD-A73C	0.12683903	0.363068135	0.6242852	0.533393391	0.603232186	0.742262752	0.239480544	0.655688072	0.293305737	0.675359021	0.55968881	0.396103173	0.360817117	0.836617006	0.4612241	0.677009229	0.310793919	0.763485534	0.560530216	0.50503567	0.536582501	0.2989589	0.477528156
TCGA-ED-A66X	0.191653128	0.558710599	0.587200812	0.625967705	0.635043005	0.732599101	0.188695181	0.67802357	0.307854974	0.724724771	0.732804817	0.496628059	0.373807826	0.884031345	0.509642812	0.670774687	0.288599429	0.763327982	0.581629946	0.564406879	0.520330915	0.332921066	0.422380064
TCGA-BC-A69I	0.152381285	0.392549838	0.614990631	0.592920501	0.66840818	0.737956578	0.382035792	0.680204464	0.247985278	0.674220075	0.678231922	0.416483611	0.446720584	0.849643697	0.474098701	0.667449104	0.283682018	0.711184498	0.478135799	0.544517187	0.535020767	0.390252046	0.434704661
TCGA-DD-AAC9	0.381390444	0.497011927	0.699796463	0.654882544	0.684402196	0.751150141	0.259592447	0.668028961	0.369188143	0.712994635	0.756248283	0.491361345	0.40136506	0.850652661	0.516703748	0.717407285	0.37452006	0.774679728	0.5881978	0.532894196	0.553348456	0.3741948	0.442011611
TCGA-K7-A6G5	0.237810253	0.508432057	0.673169357	0.610984723	0.698527935	0.74279463	0.272810785	0.674509456	0.339524144	0.698083307	0.71775222	0.454752896	0.359937219	0.854958288	0.484241147	0.684934514	0.393843296	0.757297715	0.531616006	0.525408874	0.52233883	0.378695247	0.453722472
TCGA-DD-AACQ	0.105438924	0.404674733	0.480309327	0.573190747	0.680247697	0.745254559	0.19630081	0.632638781	0.12071715	0.673675001	0.510449637	0.351408776	0.17527819	0.833032245	0.433061475	0.639544308	0.335932161	0.691759929	0.296138243	0.43490788	0.451097477	0.444303063	0.391605541
TCGA-DD-AADM	0.18994958	0.514499281	0.631637642	0.626214259	0.685037781	0.738025607	0.231206514	0.661468512	0.21730701	0.681440965	0.67605634	0.416829874	0.358094885	0.850361683	0.479790509	0.672186731	0.312524889	0.730943218	0.472220504	0.489124895	0.488845673	0.431398233	0.430825753
TCGA-RC-A7SH	0.08680675	0.504686665	0.529281189	0.509802255	0.641315703	0.741394773	0.169142533	0.591819099	0.13316336	0.665104674	0.524710871	0.326040044	0.230849521	0.849510401	0.421240028	0.600639349	0.277758278	0.71462886	0.282906393	0.437156923	0.443380174	0.349179158	0.417308971
TCGA-DD-A73D	0.036536289	0.330108793	0.535159086	0.523622292	0.613232054	0.691447652	0.272930594	0.681832482	0.194497063	0.6799009	0.45921095	0.271175197	0.225624238	0.787772695	0.391829238	0.584173827	0.150160253	0.658405803	0.330143192	0.487865923	0.436447888	0.301697275	0.44030137
TCGA-NI-A8LF	0.086865878	0.396482095	0.568427738	0.566400025	0.657612632	0.725400589	0.372549117	0.702710689	0.190145566	0.678302454	0.564088117	0.411314758	0.337153706	0.872561176	0.472255041	0.646909991	0.188199817	0.720511085	0.411149912	0.499248128	0.499671507	0.387311601	0.467157641
TCGA-DD-AAD3	0.199184167	0.514867204	0.611102391	0.618881965	0.665931436	0.758877944	0.302580009	0.657421384	0.302493068	0.675148192	0.655229723	0.409701867	0.410160205	0.868729826	0.486124639	0.724066543	0.330159877	0.762321167	0.509130238	0.534773302	0.540630665	0.373670681	0.460360032
TCGA-CC-A1HT	0.313267816	0.682266591	0.793397317	0.673446916	0.678822515	0.62833152	0.23878721	0.68116221	0.451874629	0.81869335	0.919963631	0.495434941	0.41562019	0.816377076	0.554105888	0.73712519	0.307262685	0.776892631	0.722503768	0.623819918	0.57877909	0.405904309	0.558687582
TCGA-DD-AACD	0.234045691	0.494446925	0.695019553	0.609889985	0.685043561	0.728962671	0.244113925	0.69110077	0.287593888	0.69913076	0.73302568	0.431110763	0.384741035	0.831426032	0.487839236	0.643863887	0.33961493	0.733478173	0.505317223	0.518105844	0.528264425	0.365077168	0.424259811
TCGA-DD-AAVS	0.173842465	0.566194494	0.633145323	0.598998456	0.577269364	0.716127888	0.196940194	0.66497121	0.248025481	0.675698133	0.596003701	0.412405705	0.301196519	0.869620807	0.479389297	0.677717723	0.300675936	0.727954085	0.410371852	0.462396236	0.46893335	0.378017381	0.457370999
TCGA-DD-AADK	0.378782589	0.511239343	0.657419899	0.624487734	0.682339291	0.781125619	0.18678891	0.625468752	0.355910086	0.671295007	0.681805864	0.479927889	0.328117988	0.848965611	0.529419648	0.692324011	0.323746621	0.756493923	0.499601785	0.532345982	0.559289431	0.373017152	0.38752097
TCGA-FV-A495	0.334295616	0.558730451	0.725389766	0.587262479	0.675534669	0.756937919	0.234478659	0.677934007	0.340443823	0.709829833	0.779910531	0.480624537	0.484399206	0.879715677	0.503851807	0.674888567	0.30448601	0.748181348	0.599711602	0.521695427	0.551803322	0.364028548	0.485544063
TCGA-BC-A10W	0.107878505	0.613524965	0.531633454	0.627496025	0.634198231	0.756004469	0.23828692	0.663935134	0.282730867	0.733766993	0.734708271	0.425052863	0.32504061	0.822050951	0.511679221	0.678636318	0.325664471	0.719925669	0.548466132	0.544103162	0.475070675	0.417487073	0.553302859
TCGA-BC-A10Y	0.142605656	0.618299305	0.591743935	0.579843233	0.645928691	0.705417011	0.249356346	0.663203345	0.282942626	0.640071777	0.642880382	0.432997216	0.281121564	0.855685564	0.447638065	0.66023516	0.220708257	0.711133946	0.45876774	0.472935276	0.481120554	0.412719534	0.465544858
TCGA-EP-A2KB	0.073772796	0.567051336	0.56450656	0.572160812	0.621585814	0.620627348	0.252113302	0.683662004	0.260381374	0.654897013	0.568582449	0.382910661	0.32048157	0.863084288	0.424360691	0.634995098	0.314608236	0.68059341	0.415945292	0.479539339	0.469719935	0.322245181	0.497237205
TCGA-DD-A39W	0.191108477	0.430390238	0.55068001	0.55479939	0.628877405	0.622520021	0.278683919	0.684215627	0.298031393	0.686915817	0.53760303	0.297579	0.386031733	0.836623886	0.411104838	0.607930231	0.186396375	0.74684177	0.420748563	0.548838987	0.452719122	0.265195775	0.480212525
TCGA-DD-AAEI	0.112584217	0.544209858	0.63596195	0.635448166	0.647769189	0.717177676	0.305957503	0.6823367	0.328441442	0.6896089	0.70355436	0.433114356	0.340849565	0.881466872	0.506026992	0.674938004	0.285697598	0.732634744	0.527887215	0.518233374	0.505860428	0.390243115	0.46919942
TCGA-G3-AAV2	0.068816771	0.310956748	0.533223033	0.536434796	0.682153261	0.70853648	0.285866568	0.665295456	0.231444855	0.663912621	0.556236065	0.321805772	0.410173254	0.831022807	0.42206429	0.604192849	0.111980967	0.733167538	0.424448138	0.508578697	0.489400825	0.344780946	0.401482138
TCGA-UB-A7ME	0.366849652	0.582070004	0.734212129	0.583892402	0.660786291	0.767056663	0.262941091	0.653530362	0.381944163	0.634246197	0.734324705	0.418836551	0.349168466	0.852237451	0.491823314	0.682342752	0.25398036	0.712210455	0.507737325	0.561685905	0.532613281	0.333339249	0.3951697
TCGA-2Y-A9HB	0.215948326	0.535948077	0.697592017	0.607128418	0.706762403	0.751776467	0.251511141	0.677019736	0.349031344	0.671098939	0.684919212	0.408695393	0.336125598	0.854325913	0.474525258	0.695863542	0.296174041	0.769362715	0.518769872	0.520633449	0.523155929	0.360011219	0.40305324
TCGA-FV-A3I0	0.126045617	0.474951894	0.512235218	0.607383486	0.66602952	0.744516182	0.287725413	0.557367154	0.260251533	0.699240795	0.682974113	0.415465176	0.363432237	0.796047734	0.442216204	0.66969373	0.144779309	0.73679018	0.488200922	0.505895286	0.479050481	0.476347222	0.353569835
TCGA-LG-A6GG	0.08641152	0.46012645	0.508161427	0.612873972	0.643607556	0.711163928	0.268186348	0.644646783	0.206128728	0.662362949	0.571101756	0.334539996	0.259936642	0.845842494	0.462785744	0.669544119	0.370193176	0.772219908	0.420831997	0.434820616	0.464648954	0.451189892	0.476632849
TCGA-CC-A9FS	0.166348501	0.494377815	0.569122756	0.592240283	0.647482963	0.732961902	0.277015244	0.644272807	0.245418418	0.6632276	0.515657077	0.417154786	0.300942809	0.828930714	0.473023484	0.652682196	0.301716556	0.698342619	0.445184027	0.486838425	0.504193526	0.382591935	0.447866119
TCGA-DD-A3A4	0.073206422	0.309718898	0.487456044	0.515736738	0.646992147	0.695877211	0.23073351	0.624257364	0.170453989	0.664682897	0.423699857	0.3367102	0.236979707	0.880829909	0.417555983	0.618044436	0.295614561	0.715080274	0.415441095	0.435744598	0.443298975	0.422661141	0.418161008
TCGA-EP-A26S	0.092116341	0.372279352	0.555694299	0.545398543	0.637720573	0.69606656	0.229193706	0.668455099	0.219018596	0.654946534	0.50297812	0.320910118	0.317644204	0.84311476	0.421973325	0.612433827	0.114880045	0.719326787	0.417166878	0.484921987	0.506657068	0.32549949	0.45334169
TCGA-XR-A8TG	0.160618399	0.635078321	0.529927581	0.627097479	0.677386584	0.709281159	0.361963469	0.647466023	0.231555029	0.701104271	0.636851529	0.373874714	0.476358099	0.84747551	0.486173427	0.711150929	0.362035107	0.756992921	0.471334649	0.483082631	0.498301503	0.417217409	0.528467293
TCGA-DD-A113	0.129647141	0.590125582	0.578396451	0.628649478	0.692897946	0.771905321	0.206245076	0.604746613	0.266316568	0.668481452	0.676100446	0.417369282	0.370214649	0.833438229	0.488091263	0.685957784	0.33076144	0.712432632	0.47985018	0.502680091	0.487373077	0.353891508	0.474182622
TCGA-EP-A2KA	0.274314277	0.679302107	0.771286981	0.682729845	0.647210737	0.762538036	0.328928252	0.685077864	0.35979855	0.676855751	0.785106345	0.459671378	0.387563494	0.839354211	0.523508502	0.699105564	0.43422253	0.747858603	0.560132379	0.548929162	0.517100185	0.444890644	0.531177518
TCGA-G3-A3CG	0.172092655	0.486207566	0.58612829	0.589487821	0.665186395	0.746563494	0.273771693	0.668080089	0.2644463	0.670846719	0.648542526	0.364454487	0.336770119	0.876605783	0.454649185	0.677666302	0.439547094	0.776233105	0.433752778	0.4609943	0.493198595	0.362414809	0.445834559
TCGA-BC-A10R	0.066686106	0.369455837	0.483163182	0.599015816	0.652277584	0.787530762	0.19010485	0.607427519	0.215919276	0.650137125	0.587083191	0.400113913	0.322890841	0.853617391	0.476210213	0.66938681	0.362054696	0.732923152	0.494265044	0.495090257	0.483711268	0.3927698	0.383034467
TCGA-ZP-A9CY	0.21207412	0.450863744	0.570908531	0.649328121	0.65437218	0.700720937	0.207364804	0.671036613	0.341395501	0.700400925	0.667007587	0.440400879	0.372408176	0.872925376	0.47398175	0.699235252	0.358406399	0.740785856	0.588570324	0.496834214	0.549929616	0.363217639	0.453396786
TCGA-2Y-A9H6	0.27423735	0.485134183	0.657729211	0.621222925	0.678119039	0.773975867	0.283116444	0.653387811	0.34898844	0.666170901	0.731301912	0.484944822	0.415368644	0.893138652	0.487876442	0.682885724	0.338303724	0.711254852	0.535675393	0.530490044	0.559954414	0.299492755	0.383046747
TCGA-RG-A7D4	0.446123375	0.692057994	0.803330825	0.621669937	0.655516	0.621823114	0.271786157	0.698426625	0.449554894	0.685566466	0.764950817	0.415216277	0.372403758	0.841588539	0.480539714	0.627967252	0.126439345	0.702486184	0.497570539	0.557626288	0.519142131	0.33268527	0.508492364
TCGA-DD-AADD	0.092526909	0.528665662	0.592909014	0.537534203	0.61771156	0.646100208	0.196944452	0.705986576	0.254733011	0.677871064	0.559624998	0.331420242	0.31928059	0.852929306	0.448243924	0.584653272	0.143399698	0.644213588	0.400148229	0.48646371	0.456894762	0.329513595	0.474371909
TCGA-EP-A12J	0.139336501	0.426303587	0.552580514	0.529323083	0.665580193	0.688162292	0.249819811	0.663912263	0.283332523	0.656956209	0.544039155	0.321959047	0.211293527	0.821180093	0.404186798	0.642034059	0.18370072	0.696202602	0.426812623	0.50214927	0.48926989	0.365475779	0.499132941
TCGA-G3-AAV5	0.19537546	0.495902704	0.623002036	0.564813555	0.679545775	0.726260927	0.310756389	0.659770055	0.35106846	0.680375332	0.579586529	0.351430776	0.355786752	0.836862085	0.435126993	0.56355055	0.18600982	0.66256735	0.441374494	0.48109821	0.45909773	0.347499225	0.45499971
TCGA-DD-AAE3	0.108559582	0.322703372	0.595125359	0.576748632	0.660129696	0.75321492	0.382143097	0.714354654	0.25850883	0.690591007	0.656285405	0.447791756	0.378263402	0.847701233	0.461097968	0.658762363	0.268745507	0.721719149	0.482845493	0.522244951	0.494754034	0.359704801	0.387858583
TCGA-G3-A5SI	0.002141794	0.511562421	0.43390344	0.553910615	0.642926328	0.769068115	0.244691784	0.615724429	0.158068455	0.659769967	0.485528075	0.350021065	0.259989383	0.86918568	0.464630514	0.613096152	0.255048325	0.679275582	0.375212211	0.433492015	0.446556081	0.432404044	0.462113655
TCGA-ZP-A9CV	0.237787138	0.563346545	0.653342962	0.611571914	0.644880223	0.733108445	0.32276006	0.678129575	0.340076604	0.681645022	0.735466059	0.41583937	0.360872672	0.84353707	0.475297588	0.716084225	0.428945451	0.764685523	0.558121391	0.535315237	0.530046054	0.394873574	0.42697513
TCGA-G3-A5SL	0.101468517	0.44237299	0.557571944	0.540761864	0.659615009	0.716548153	0.329572112	0.656590508	0.240312791	0.664958884	0.535967297	0.33068146	0.366432569	0.824419517	0.414909009	0.622540827	0.148800674	0.699055257	0.42400427	0.498795234	0.496697647	0.331789516	0.448321373
TCGA-CC-A5UC	0.231001317	0.610980369	0.629540931	0.606461524	0.661233345	0.750885119	0.224756295	0.6891228	0.318012904	0.748015704	0.673288712	0.415257663	0.388961663	0.848604619	0.48516643	0.662071514	0.269951637	0.727131896	0.535681767	0.522665031	0.511992806	0.360590975	0.480981234
TCGA-2Y-A9H9	0.111969374	0.460389049	0.567186501	0.580423303	0.665877181	0.759110495	0.301953692	0.65911887	0.267925602	0.667607077	0.643888059	0.416760229	0.354036105	0.842933216	0.420168759	0.669463825	0.327190611	0.739727642	0.466597891	0.491256946	0.493868991	0.349333781	0.389393571
TCGA-KR-A7K2	0.172580907	0.529236502	0.654860533	0.622150785	0.684056901	0.779218157	0.278821234	0.643918627	0.240414406	0.651622598	0.650725491	0.401197947	0.33326931	0.863994545	0.450430768	0.661200046	0.395657031	0.729671142	0.467274738	0.478845491	0.512558633	0.354877155	0.44826374
TCGA-UB-A7MF	0.320789896	0.645897364	0.804345455	0.636262327	0.700007729	0.680502298	0.214866149	0.664573481	0.382975056	0.69395452	0.775505657	0.513265356	0.549220307	0.857116722	0.501164301	0.683130304	0.295587325	0.731064182	0.608080838	0.577511503	0.544691093	0.417218673	0.473811257
TCGA-UB-AA0U	0.188267934	0.588176073	0.573891134	0.623705059	0.670634367	0.727578709	0.236861171	0.662511729	0.305615483	0.695815688	0.712486603	0.433405535	0.409306913	0.886559656	0.509778109	0.705804485	0.311545337	0.742253593	0.581779348	0.539403776	0.52170981	0.385241383	0.521687509
TCGA-DD-AA3A	0.129611795	0.532133851	0.521142318	0.64204379	0.661598876	0.731514782	0.223173393	0.604037188	0.173619635	0.68879112	0.52772973	0.339914834	0.288164068	0.818767235	0.418399825	0.608370461	0.063673344	0.721511756	0.358180326	0.465450822	0.463790513	0.446438007	0.401779935
TCGA-DD-AAVW	0.219401713	0.529893379	0.62928424	0.623732824	0.648325043	0.764902005	0.264698993	0.644631591	0.342196327	0.66079244	0.649177796	0.418142617	0.387996362	0.87863611	0.504256561	0.717122084	0.336764363	0.736342616	0.544873906	0.541563351	0.543032445	0.396196657	0.425176161
TCGA-DD-AACF	0.129953557	0.550779341	0.611214329	0.629129956	0.671709411	0.758137382	0.245901878	0.698274837	0.31436101	0.659723615	0.704338068	0.440371772	0.336767871	0.847717507	0.475543585	0.686583934	0.338719184	0.740968071	0.540226386	0.500318702	0.519623905	0.429591528	0.474629577
TCGA-BC-A3KF	0.08628464	0.431960127	0.540843212	0.561469307	0.659200721	0.740188119	0.216448361	0.654249442	0.203720956	0.648949189	0.546027834	0.386271656	0.337344716	0.86743318	0.409527044	0.667576841	0.251500051	0.705695475	0.443002187	0.446757441	0.460334113	0.380333621	0.457768016
TCGA-UB-A7MA	0.082829197	0.551904263	0.550228024	0.58928641	0.696393459	0.738126922	0.238475767	0.582514715	0.226966424	0.647767566	0.584556625	0.37330976	0.273724516	0.808779325	0.487387564	0.670240603	0.313323884	0.745479003	0.385560185	0.484569912	0.466681661	0.427194643	0.494360639
TCGA-BW-A5NO	0.204090174	0.509404295	0.639921053	0.572932308	0.679393124	0.721788656	0.203108811	0.690383149	0.310385883	0.667107812	0.731847261	0.428144393	0.40815523	0.853591499	0.467414747	0.679546389	0.308357297	0.731423815	0.520380562	0.488933611	0.496315057	0.39093388	0.457474301
TCGA-2Y-A9GS	0.118517071	0.536804244	0.544287843	0.630474525	0.659759199	0.759339157	0.198644095	0.695151799	0.298071229	0.705945769	0.675276711	0.441795461	0.343862795	0.863885049	0.470415534	0.650324361	0.233415759	0.738585713	0.507012335	0.519773912	0.508269502	0.414472145	0.454253676
TCGA-DD-A1EF	0.363184699	0.565985727	0.622993777	0.594795194	0.634123432	0.673973905	0.208919694	0.646246173	0.361382933	0.664804514	0.613758127	0.404739347	0.340709075	0.881660518	0.459518187	0.644337774	0.147983718	0.655029745	0.541238759	0.540284563	0.490961707	0.299495538	0.427288944
TCGA-YA-A8S7	0.189415167	0.619690854	0.607968377	0.6857729	0.661130169	0.760093273	0.282346584	0.680982298	0.364899123	0.739088682	0.884341802	0.579280385	0.467569583	0.852453159	0.550559996	0.704901768	0.28213584	0.811063785	0.750407045	0.610411185	0.561629561	0.330148934	0.481794929
TCGA-DD-A116	0.181892422	0.4240208	0.621504158	0.600325151	0.697237948	0.739894162	0.242123882	0.673317955	0.224467494	0.682991604	0.631657445	0.40057107	0.46177473	0.824596244	0.489631144	0.62171631	0.140202261	0.713499258	0.444697704	0.529339468	0.514732065	0.414392892	0.455346132
TCGA-5C-AAPD	0.418157806	0.627510324	0.744220763	0.666277127	0.652998451	0.741426196	0.231971944	0.677599291	0.450172936	0.679939349	0.836663034	0.50481007	0.408712631	0.879082871	0.518122014	0.715347287	0.253991505	0.745662528	0.622130548	0.610206655	0.556781977	0.409349966	0.458690305
TCGA-CC-5261	0.426498345	0.630878935	0.666633479	0.593189944	0.665969424	0.717523028	0.235507608	0.625277199	0.417247348	0.711456704	0.716258449	0.479011976	0.38702059	0.870333452	0.494250368	0.745459289	0.285103108	0.766517152	0.505847511	0.556080057	0.571319758	0.313711396	0.522328536
TCGA-DD-AAE9	0.045087389	0.416359406	0.555457312	0.559758256	0.656671575	0.668720585	0.223837202	0.681443974	0.21426406	0.656843021	0.510475398	0.309238315	0.309485339	0.820730638	0.456427122	0.569957851	0.132589031	0.671956483	0.383332625	0.451039581	0.488041661	0.346385172	0.447107165
TCGA-DD-A4NE	0.021202102	0.522293564	0.409335481	0.581360808	0.628003256	0.772309816	0.180347906	0.618480397	0.134012269	0.629113843	0.492370472	0.385590603	0.246848631	0.857970784	0.428285195	0.666857845	0.347742859	0.744768242	0.43431242	0.478290014	0.451099729	0.338395269	0.525791213
TCGA-QA-A7B7	0.164862082	0.588934335	0.555345603	0.562486868	0.623349751	0.702643288	0.120517491	0.656859124	0.307201091	0.622026931	0.570232526	0.36293359	0.236669126	0.849807686	0.402906228	0.60857721	0.250624322	0.693005574	0.361207776	0.394435686	0.485199845	0.330273202	0.516088735
TCGA-DD-AADS	0.270442862	0.444546116	0.787799534	0.591809575	0.665137923	0.73036795	0.342225526	0.700572314	0.321787611	0.688852529	0.746978528	0.462871776	0.405961845	0.867511093	0.443311713	0.676780912	0.297035848	0.730211564	0.561225901	0.52495932	0.540044792	0.413396805	0.427166474
TCGA-XR-A8TD	0.290961519	0.659221697	0.792212872	0.644703404	0.675043112	0.786213449	0.256834223	0.72091176	0.476609271	0.738519331	0.896757673	0.50742661	0.451455804	0.871673281	0.545745332	0.721979588	0.335342027	0.767581755	0.702933443	0.591504075	0.573485701	0.366266474	0.447464461
TCGA-G3-A25V	0.227236446	0.526941311	0.674351405	0.644848246	0.660910186	0.736875232	0.342063835	0.681873941	0.346990796	0.727867299	0.774809499	0.475321232	0.447659904	0.870277278	0.481604419	0.711592506	0.376460779	0.770068705	0.607152084	0.548421632	0.577052478	0.38073342	0.475369548
TCGA-DD-A4NI	0.275213585	0.488033582	0.694216644	0.617019981	0.662763806	0.729703569	0.3397433	0.68859222	0.381633052	0.690851779	0.695210656	0.449432397	0.385402307	0.876015253	0.479652888	0.711668261	0.283599446	0.730124929	0.595996336	0.55393784	0.557067195	0.388774672	0.455425577
TCGA-FV-A23B	0.182421038	0.607611323	0.601714514	0.592085892	0.636917143	0.648513256	0.261472011	0.654302803	0.342925428	0.663419091	0.625164134	0.395227238	0.335927259	0.873135696	0.456361368	0.696140557	0.327592272	0.737096033	0.473315416	0.54086949	0.497588959	0.365017606	0.489554319
TCGA-BC-A112	0.187443931	0.557616564	0.502328694	0.610031849	0.687432375	0.761774668	0.175156733	0.624968698	0.256718014	0.683641552	0.655718061	0.391760045	0.334101744	0.834017018	0.509300022	0.680209027	0.112350073	0.749125138	0.500408642	0.525623213	0.480467947	0.436223787	0.467264377
TCGA-2Y-A9GY	0.349362746	0.656354216	0.820362227	0.637016578	0.679593384	0.675709602	0.227003081	0.706769946	0.452173156	0.729553384	0.861359541	0.47872249	0.452529421	0.890589428	0.50538015	0.633718708	0.261533398	0.770634502	0.673436348	0.583864288	0.525234446	0.441049215	0.489732076
TCGA-G3-A3CK	0.256222674	0.508943995	0.682648726	0.627812299	0.685122482	0.693075333	0.307533347	0.675199636	0.34259927	0.689271025	0.639812324	0.370595129	0.309807105	0.84183975	0.442949295	0.638081934	0.210134487	0.716847926	0.519761084	0.539577614	0.544232449	0.350140175	0.496062884
TCGA-UB-A7MD	0.208682249	0.556804336	0.592802791	0.626882467	0.675770733	0.755474421	0.357162725	0.71046368	0.311129604	0.724471998	0.740900174	0.438000108	0.376028523	0.866998289	0.483143257	0.685832902	0.270194815	0.745714659	0.577703894	0.565978986	0.532899554	0.360841155	0.436038625
TCGA-ZP-A9D1	0.209010136	0.492192099	0.628402995	0.627020154	0.647268647	0.738864434	0.278371244	0.694957542	0.270322321	0.664695531	0.67542443	0.416622313	0.332543958	0.855583737	0.488627054	0.684419252	0.499508136	0.74627774	0.503731147	0.510990651	0.525495291	0.36047353	0.413868569
TCGA-DD-AAW2	0.104478159	0.407734105	0.551284433	0.505384454	0.627912713	0.707575491	0.296185549	0.661554663	0.222710118	0.671231708	0.527413989	0.27742029	0.25728784	0.815976946	0.405895879	0.651121924	0.159124974	0.690780728	0.401207127	0.488409213	0.489867604	0.333504429	0.470579832
TCGA-DD-AACV	0.016044221	0.505177371	0.472647793	0.519723325	0.575060348	0.724539048	0.232966548	0.654229944	0.169820309	0.600891023	0.504369278	0.373518285	0.192734056	0.813922467	0.433544342	0.646935289	0.222445214	0.678702155	0.446748884	0.430182473	0.439735912	0.415259263	0.450385595
TCGA-MI-A75G	0.098462817	0.371215311	0.530431474	0.504636145	0.64149399	0.742578783	0.267627916	0.668649951	0.177961815	0.652080719	0.543983801	0.342955663	0.271659068	0.864537438	0.414530032	0.621242297	0.352783895	0.71308745	0.371737311	0.413143829	0.457957158	0.393519448	0.407449015
TCGA-ZS-A9CG	0.124157367	0.328161039	0.566343383	0.542150553	0.668059406	0.709232665	0.347239449	0.675451671	0.224330153	0.680018633	0.589384103	0.33477155	0.486958575	0.82712932	0.444110142	0.61639944	0.193189586	0.731825027	0.458084097	0.521284975	0.516916921	0.359069989	0.431971414
TCGA-BC-A10X	0.204030783	0.516441385	0.624758684	0.578708096	0.654287741	0.715732547	0.351889639	0.67253211	0.359600064	0.725280693	0.742714924	0.493074379	0.415165205	0.885217013	0.502208848	0.695854695	0.400716029	0.716651308	0.656705196	0.550392151	0.564965682	0.392091498	0.540721665
TCGA-5R-AA1C	0.103243609	0.470553006	0.631200066	0.573535187	0.673163989	0.682190648	0.290771818	0.647034575	0.333853384	0.674838321	0.554250592	0.301261601	0.373382405	0.797362989	0.427107931	0.607314134	0.183460958	0.708642174	0.476266461	0.492540182	0.490985272	0.348541995	0.502052067
TCGA-BW-A5NQ	0.347098186	0.741054337	0.751828059	0.609525667	0.646696037	0.65143006	0.224619587	0.716998968	0.427280298	0.689074834	0.731132421	0.399176679	0.347728312	0.882078533	0.47514885	0.648031203	0.200630924	0.717057917	0.580862692	0.569596962	0.528286272	0.354985883	0.537108942
TCGA-DD-AACG	0.168889779	0.557932815	0.621149678	0.627927497	0.667342644	0.669919863	0.208237766	0.718044058	0.272388621	0.704758588	0.709983324	0.433036448	0.398863949	0.895980416	0.503238275	0.600343268	0.301731156	0.735238909	0.4730028	0.525284133	0.485144365	0.396551233	0.485489839
TCGA-DD-A3A5	0.142284213	0.476266158	0.621070761	0.518811572	0.640484514	0.736858685	0.265495164	0.640781828	0.195511629	0.612652184	0.623939159	0.331085598	0.299271751	0.864746029	0.419129763	0.686631104	0.23557136	0.687361063	0.462932661	0.437100598	0.490519729	0.389075386	0.394511978
TCGA-DD-A1EG	0.274251579	0.586765202	0.705013105	0.659036574	0.69750147	0.75554593	0.220822863	0.69479555	0.402182806	0.703044129	0.789094883	0.477881305	0.451494626	0.885435275	0.532629909	0.712255549	0.30149628	0.772198119	0.608278737	0.567718152	0.551109034	0.376392983	0.454549132
TCGA-ZS-A9CF	0.088159353	0.606586442	0.565931343	0.574815997	0.677281078	0.724144163	0.291617654	0.668037567	0.303342918	0.627447348	0.589874893	0.409836496	0.29245959	0.818211591	0.439606137	0.70530465	0.316200072	0.717328429	0.428711905	0.463713482	0.471720372	0.382364872	0.470271759
TCGA-MR-A8JO	0.26298558	0.500928446	0.767206483	0.618442604	0.697682286	0.777300508	0.252196067	0.687971547	0.318149419	0.719206839	0.775425734	0.467301183	0.410385293	0.855419869	0.527134411	0.686544374	0.304916334	0.784810499	0.650902661	0.531291373	0.571703334	0.344024016	0.466697566
TCGA-DD-A115	0.132565005	0.524732586	0.61378595	0.572979705	0.653048629	0.773471575	0.227391593	0.684942056	0.264067248	0.676797291	0.659210935	0.406421623	0.366097191	0.87572476	0.469213964	0.731193022	0.316947932	0.720085236	0.471865083	0.47615167	0.51781448	0.427663638	0.471999035
TCGA-CC-5259	0.102035899	0.538019822	0.667826104	0.625178791	0.716443855	0.719740224	0.149606209	0.652208421	0.210080424	0.654403077	0.666510587	0.404974898	0.315778162	0.877436018	0.474574772	0.631742902	0.448133286	0.774526936	0.351058886	0.459006286	0.476442697	0.378837893	0.495257108
TCGA-GJ-A6C0	0.127260133	0.5590843	0.578797907	0.664604903	0.716403034	0.772177737	0.219743146	0.699494681	0.344392561	0.697698093	0.838333953	0.482007784	0.357333549	0.905260184	0.498308288	0.700502548	0.373655535	0.751415344	0.615313534	0.534727955	0.5489117	0.396684642	0.514733883
TCGA-ED-A8O6	0.094200832	0.515485204	0.58145653	0.607741699	0.643882919	0.699634032	0.138374132	0.633589215	0.232454121	0.697560674	0.638140578	0.354748653	0.299809259	0.842630351	0.473167884	0.629996891	0.224086425	0.705555035	0.424222603	0.514993626	0.466863549	0.338341368	0.400941012
TCGA-DD-AAEE	0.093317955	0.469655261	0.553860551	0.555687373	0.664386211	0.730137402	0.188107842	0.663460114	0.182815682	0.679843591	0.496239174	0.303470923	0.196402615	0.835403054	0.422285677	0.626784787	0.201384433	0.733750911	0.37290803	0.47167499	0.462842552	0.351281923	0.454563455
TCGA-G3-A7M6	0.193500808	0.522080521	0.556160566	0.561813419	0.66061518	0.708549843	0.157389829	0.631919898	0.260995459	0.718460452	0.667930136	0.357651789	0.301422196	0.840102996	0.471995773	0.671275128	0.243879068	0.773126839	0.424144942	0.517921858	0.500229369	0.364683577	0.44788005
TCGA-ES-A2HT	0.204808796	0.409323965	0.63579363	0.620264489	0.688086088	0.789804741	0.308635145	0.65633619	0.291599183	0.672000747	0.726141308	0.459311773	0.368279365	0.882743072	0.490939628	0.669160082	0.398007725	0.770979767	0.520514282	0.503210021	0.538619251	0.399923198	0.388791112
TCGA-G3-AAV4	0.085799472	0.426182286	0.588587553	0.52623541	0.679972606	0.722949685	0.298516899	0.63866966	0.258339075	0.694655779	0.521419545	0.301647309	0.300349113	0.818898997	0.413702789	0.659246139	0.170010417	0.717306443	0.436787874	0.535065496	0.457169598	0.390358523	0.489542506
TCGA-WX-AA44	0.165866047	0.565154404	0.58830199	0.63304215	0.682587106	0.715216512	0.209544938	0.644054502	0.20377821	0.692041826	0.631994776	0.411548834	0.325933367	0.894665022	0.489949344	0.676905941	0.248111435	0.737918094	0.38605369	0.534961675	0.503153445	0.353365657	0.480755041
TCGA-ZS-A9CE	0.110062716	0.353751815	0.436296363	0.490500141	0.627570109	0.728536415	0.149659557	0.616783696	0.147744702	0.665475614	0.59128699	0.386121878	0.202535236	0.856081343	0.360655581	0.627451156	0.20854553	0.708220115	0.405805213	0.386535601	0.480943489	0.373280582	0.426527824
TCGA-FV-A2QR	0.104048351	0.471503644	0.517925896	0.619927549	0.651980587	0.774583738	0.183022596	0.639297405	0.253798135	0.676902133	0.59197447	0.41195754	0.285374963	0.890716485	0.484460132	0.688748165	0.353401598	0.750013517	0.451952191	0.500152494	0.507714236	0.398279408	0.43822551
TCGA-DD-A4NN	0.086088006	0.466489115	0.490230774	0.522784748	0.617161603	0.670404912	0.154296371	0.672862673	0.178480687	0.62621472	0.580573536	0.383545437	0.275491487	0.855809783	0.410658975	0.625642833	0.218310433	0.715006349	0.404382925	0.506533512	0.471271068	0.271780196	0.479124842
TCGA-ED-A4XI	0.208025958	0.452202412	0.665339737	0.641893752	0.660093147	0.739519	0.261355403	0.640848754	0.367834085	0.719038148	0.765268448	0.485829857	0.40135484	0.888637679	0.484109318	0.737996653	0.341914633	0.738796557	0.632261349	0.552254812	0.549289349	0.385977624	0.442198878
TCGA-WQ-A9G7	0.103022454	0.521272035	0.512650347	0.568345019	0.685523317	0.841540053	0.226471133	0.643814207	0.173019945	0.642504508	0.560293392	0.330011475	0.286337031	0.883425914	0.4102027	0.599879976	0.245897635	0.75459174	0.342671433	0.517846794	0.467238624	0.348174122	0.39327841
TCGA-DD-AAE0	0.189382258	0.55428085	0.607630842	0.558204096	0.646520323	0.727057393	0.147378268	0.628367428	0.192843431	0.661480125	0.62001065	0.363026721	0.304550031	0.854012085	0.436999645	0.677823232	0.164594167	0.727739964	0.438825629	0.527319294	0.474420685	0.348849779	0.414883651
TCGA-DD-AADR	0.145066728	0.578768197	0.701489879	0.603685388	0.684659321	0.714864875	0.26720507	0.686553167	0.261493965	0.672923623	0.611781434	0.388616359	0.325077183	0.856078751	0.492483589	0.663670897	0.245635724	0.686603604	0.445973458	0.47120473	0.506319278	0.440672949	0.50921175
TCGA-DD-A39Y	0.038162934	0.551619636	0.54533915	0.579554522	0.672142971	0.741903509	0.146763017	0.687777183	0.208537969	0.723163114	0.596967257	0.369001391	0.285266992	0.846767642	0.487496329	0.612807313	0.241460054	0.724333851	0.452314959	0.490224444	0.459350945	0.408888606	0.453054362
TCGA-DD-A73A	0.114997188	0.52135159	0.695628095	0.648075572	0.646890969	0.730709581	0.308597024	0.644213484	0.301698467	0.686308627	0.697431432	0.393287723	0.329978726	0.84733259	0.464814663	0.669146813	0.359974259	0.757051386	0.440044929	0.481374631	0.524111343	0.408989395	0.427029615
TCGA-DD-A119	0.123796623	0.471020813	0.609480587	0.589820879	0.662269696	0.74665487	0.276787299	0.63707688	0.235913542	0.677281648	0.646811692	0.438030706	0.377729974	0.868176041	0.528444044	0.651914486	0.307511823	0.706112208	0.488314788	0.49590096	0.517076326	0.347656754	0.40080315
TCGA-DD-A1EI	0.167815042	0.535894564	0.572958198	0.617737639	0.656853407	0.743788364	0.229620897	0.651526966	0.284083955	0.696717184	0.632494487	0.410451272	0.392555803	0.851938242	0.500258599	0.715381293	0.336482504	0.774141425	0.541071935	0.525805041	0.519369514	0.364764366	0.484561547
TCGA-BC-4072	0.232088545	0.606001597	0.757094575	0.666405259	0.653685556	0.736716433	0.208847643	0.664987297	0.367749691	0.703789557	0.758581523	0.452156447	0.3608745	0.843318572	0.504309081	0.734639741	0.30862661	0.771996964	0.591854612	0.554037576	0.550799081	0.450463992	0.467855125
TCGA-ED-A7XP	0.147148158	0.5218239	0.572302245	0.626974749	0.674821091	0.747946754	0.221442765	0.666044135	0.301125317	0.687304442	0.622319123	0.392210889	0.35147362	0.88188625	0.471176651	0.660405664	0.319753566	0.75027711	0.49940642	0.516058158	0.515524579	0.3692227	0.460957994
TCGA-DD-AACN	0.238617823	0.527194013	0.596685731	0.572179576	0.603153777	0.72212112	0.246694424	0.640651809	0.286773592	0.640567228	0.617176789	0.392083622	0.36160554	0.822981717	0.477043511	0.68691588	0.257000599	0.757884833	0.490521222	0.528811236	0.515058389	0.328981535	0.432477944
TCGA-DD-A73E	0.033256899	0.349210535	0.478270538	0.466952201	0.691867888	0.689437384	0.306894385	0.669492946	0.171269868	0.661171712	0.383136779	0.240211549	0.426684774	0.787480228	0.375862005	0.608111859	0.065238803	0.721226672	0.401735685	0.479809957	0.450597679	0.347987969	0.444174464
TCGA-RC-A6M3	0.061486191	0.613218936	0.610741064	0.612793839	0.691000391	0.76875493	0.225271921	0.615811429	0.195658161	0.695353153	0.59572404	0.422153362	0.360984385	0.836954135	0.479400625	0.6339518	0.258460452	0.714226536	0.474559724	0.501229923	0.452171099	0.399180555	0.570590533
TCGA-XR-A8TF	0.093152326	0.491160751	0.569162033	0.515782622	0.613955586	0.713585732	0.321586921	0.640850861	0.251033786	0.668656253	0.532205045	0.402044013	0.285889863	0.806548778	0.416307012	0.599181975	0.250268251	0.690944174	0.392190117	0.495488965	0.464074848	0.382739997	0.466849953
TCGA-CC-A7II	0.110788463	0.522005583	0.506368651	0.556715649	0.601664506	0.796605866	0.314218527	0.596639185	0.094317536	0.707489489	0.609290863	0.365334991	0.29038934	0.758360798	0.452461555	0.581823859	0.093598566	0.693202831	0.446616432	0.45273441	0.419059867	0.279145197	0.494578824
TCGA-DD-AACU	0.180946026	0.473566318	0.605802904	0.597924273	0.658522644	0.736004031	0.244511668	0.649670576	0.262609224	0.666791617	0.619659146	0.371808705	0.349573663	0.910043148	0.43083658	0.679336405	0.249454416	0.751861437	0.46523903	0.507235015	0.508733806	0.425922536	0.428331345
TCGA-5R-AA1D	0.215979197	0.453241069	0.669655567	0.62482755	0.692541117	0.71006553	0.229429417	0.694060314	0.306101174	0.668530149	0.724471994	0.489141122	0.420249021	0.849561695	0.557161754	0.715290122	0.389039815	0.769056078	0.611973445	0.552432672	0.572750771	0.330817406	0.476037982
TCGA-DD-A1EC	0.332791674	0.63336301	0.910277585	0.667408177	0.659889607	0.775796884	0.292145604	0.695483325	0.460682264	0.679903898	0.847053347	0.478979329	0.409333573	0.907434493	0.544136474	0.711948598	0.203402042	0.756264019	0.674496728	0.606806173	0.557039772	0.425307264	0.552405499
TCGA-RC-A6M4	0.016836164	0.394431299	0.498966957	0.539030941	0.625980487	0.714030924	0.20354388	0.675529065	0.165075355	0.667770981	0.424873967	0.276043749	0.165651273	0.831264415	0.374723354	0.590362147	0.039274655	0.694397455	0.386957817	0.48499308	0.439527369	0.318638875	0.394727616
TCGA-DD-AADA	0.338639074	0.510247874	0.716026894	0.615681621	0.682942005	0.730666986	0.250435232	0.640241364	0.367224867	0.666896722	0.665660194	0.454792283	0.335919392	0.849316248	0.438558617	0.677712168	0.334421634	0.750110168	0.494003981	0.502961731	0.536282456	0.314568605	0.379812974
TCGA-G3-A6UC	0.040450717	0.309488546	0.532002929	0.533451765	0.643401459	0.69216153	0.298592476	0.661426242	0.23458488	0.673695082	0.491103062	0.281002284	0.250268723	0.782391541	0.418778033	0.63456591	0.1445497	0.687438051	0.415567705	0.49039319	0.467433426	0.347287647	0.432898389
TCGA-DD-A4NS	0.228573234	0.508614943	0.719771401	0.621199698	0.636835286	0.737821139	0.355303128	0.670924625	0.320685135	0.751409981	0.769804841	0.463810831	0.468402883	0.867918718	0.518957109	0.731472898	0.305254867	0.755394288	0.622058104	0.571945281	0.576160785	0.379598033	0.493438577
TCGA-DD-AADI	0.374417569	0.579819867	0.79589505	0.652072789	0.650974425	0.721869911	0.282490354	0.673446409	0.391744809	0.67656712	0.743335265	0.446853966	0.452918436	0.894387625	0.475780912	0.7139726	0.333216655	0.759588857	0.564767965	0.576590229	0.554109259	0.322327412	0.443298195
TCGA-RC-A7SK	0.094166426	0.363455647	0.535449461	0.606555553	0.632545653	0.717934536	0.191430098	0.602400245	0.175915955	0.660946097	0.482312843	0.36031296	0.202744483	0.871750619	0.44319651	0.644338132	0.253806585	0.692498551	0.363791214	0.423553823	0.439555697	0.413906841	0.368518464
TCGA-G3-A7M7	0.106856497	0.364545639	0.568715559	0.580010874	0.656678713	0.752548484	0.241660983	0.626379001	0.18302569	0.668299685	0.563092523	0.340206346	0.303574737	0.834765597	0.464153126	0.654480426	0.401288798	0.726108459	0.431922691	0.456051936	0.481789548	0.397454682	0.371328144
TCGA-2Y-A9H4	0.171108952	0.439874672	0.634905396	0.542441816	0.700622522	0.724245417	0.214265448	0.662165581	0.277189961	0.661382335	0.644856008	0.386190927	0.307080205	0.828861431	0.451135227	0.691005747	0.22133297	0.713777237	0.491596468	0.48182175	0.502510064	0.387432064	0.466799972
TCGA-BC-A10S	0.231328088	0.470941211	0.695126621	0.615924798	0.655250175	0.731804282	0.344277378	0.712524768	0.326797391	0.699601422	0.768050044	0.511693188	0.429638052	0.848450056	0.518984786	0.71647567	0.335687967	0.752371691	0.574667143	0.561950047	0.552262532	0.379175311	0.44725397
TCGA-ZP-A9CZ	0.307639935	0.64267008	0.672357053	0.592290582	0.684239034	0.735878297	0.255684452	0.686316266	0.366782504	0.714198686	0.75567457	0.51275041	0.387687131	0.8272898	0.504923401	0.707814648	0.365881456	0.734270579	0.536655391	0.549733279	0.531852598	0.385529825	0.514410025
TCGA-DD-AAEA	0.228659883	0.591839383	0.709405565	0.601718949	0.679379998	0.750530725	0.270168357	0.702389149	0.313216729	0.686854199	0.632398919	0.406083826	0.371133587	0.854652058	0.456127909	0.651381489	0.274776196	0.693269008	0.434532184	0.496879403	0.530167027	0.376416457	0.465917315
TCGA-EP-A3RK	0.351806745	0.655985988	0.778955659	0.599638114	0.691494533	0.730720135	0.275014362	0.778151251	0.422676538	0.716644888	0.844442214	0.468060703	0.485664529	0.855627938	0.50191401	0.651543249	0.223147439	0.759771041	0.658355	0.608382178	0.582726437	0.345116568	0.559287876
TCGA-ZP-A9D4	0.095060036	0.414127012	0.504973063	0.56951247	0.661393249	0.690837984	0.228999873	0.6690946	0.212152167	0.675937084	0.534251892	0.36442887	0.238544816	0.860949161	0.42789613	0.621699075	0.240807279	0.69906269	0.43139905	0.523251965	0.478306631	0.320359538	0.419435711
TCGA-RC-A7SF	0.13429551	0.527447222	0.640840241	0.588025604	0.633895438	0.709378744	0.262583379	0.650128732	0.28355292	0.644320287	0.611547231	0.342636544	0.285029267	0.836155062	0.46461308	0.653798893	0.351501947	0.7487299	0.438076044	0.449728044	0.496070496	0.411304902	0.411023322
TCGA-2Y-A9H8	0.273676131	0.540031864	0.690960943	0.554972858	0.570475151	0.727177029	0.152405328	0.650705891	0.340451919	0.649849592	0.754631377	0.437666525	0.400708456	0.885874206	0.415471073	0.682741807	0.269664137	0.688804618	0.477036007	0.515088093	0.486986297	0.33435728	0.449162108
TCGA-5C-A9VG	0.118509323	0.503363127	0.518987092	0.545661218	0.659629639	0.730384075	0.295023785	0.623718845	0.201614944	0.668232585	0.539077857	0.379414788	0.461828397	0.803045251	0.425559433	0.614582264	0.236095202	0.704070894	0.435481528	0.468562171	0.451756887	0.292649484	0.516142342
TCGA-2Y-A9GV	0.192779777	0.485812688	0.603788412	0.674522596	0.6565157	0.727062756	0.30559015	0.71688786	0.313375636	0.6937565	0.735997109	0.48756226	0.417480909	0.858428356	0.449142437	0.691535645	0.389216126	0.768962525	0.579357253	0.537153009	0.552830476	0.373561994	0.458052086
TCGA-DD-AACZ	0.342955873	0.699522973	0.765337862	0.672735845	0.698927562	0.692920895	0.311143775	0.707938082	0.501302695	0.7859177	0.847398662	0.553454273	0.667916548	0.870714659	0.53930807	0.67908755	0.312101984	0.76358015	0.700021397	0.623285896	0.528863712	0.375728522	0.464691281
TCGA-K7-AAU7	0.125651225	0.575047986	0.535254905	0.625837983	0.704247182	0.77530562	0.298745218	0.624232503	0.306661168	0.742235362	0.697988653	0.41471973	0.390052454	0.862451797	0.493377564	0.712873106	0.37500908	0.779520182	0.540462028	0.5153138	0.531100118	0.450033569	0.473835365
TCGA-DD-A39X	0.188234006	0.457685456	0.62257629	0.597136478	0.66660803	0.753564605	0.238049285	0.63518397	0.257241701	0.652152378	0.663595185	0.474388729	0.389589922	0.883393699	0.476858482	0.648988663	0.273757592	0.713458996	0.497452679	0.498062024	0.511493518	0.409800124	0.347597821
TCGA-DD-AAD8	0.147726782	0.549690004	0.583126063	0.580661736	0.64211911	0.742453331	0.295342459	0.660246502	0.209996475	0.68409975	0.608514197	0.430586717	0.29452802	0.842018156	0.441131537	0.660395551	0.304250037	0.739245565	0.419953855	0.460515714	0.493933444	0.409852639	0.425161699
TCGA-DD-A3A8	0.114855697	0.376836902	0.556013419	0.537149469	0.677983255	0.709639884	0.261180455	0.651999008	0.14184505	0.66468573	0.515206378	0.30380044	0.349957307	0.834109134	0.413967499	0.608212255	0.15932979	0.705704754	0.387421449	0.495668872	0.480385589	0.346104417	0.434667317
TCGA-DD-AADY	0.092408428	0.446659787	0.537565033	0.592196314	0.627324286	0.743252933	0.257387764	0.619787996	0.221868502	0.633257041	0.475156203	0.353455853	0.209691564	0.857902254	0.408062644	0.708497477	0.358345598	0.713516649	0.385854751	0.472577518	0.468078096	0.35290577	0.526514136
TCGA-DD-AACB	0.389046807	0.569487122	0.788672837	0.565684802	0.700088112	0.702022676	0.18965559	0.724336531	0.415206932	0.695208479	0.749100341	0.398851034	0.424321946	0.861186507	0.488329818	0.656037933	0.171411479	0.730495498	0.577017011	0.599898123	0.533126682	0.336163057	0.490928179
TCGA-ED-A459	0.167580953	0.549424065	0.476969477	0.647986874	0.669372032	0.720104931	0.243073998	0.635626204	0.247590452	0.696280054	0.731675591	0.412267561	0.370762492	0.838833919	0.473488499	0.645380729	0.343711715	0.741558885	0.484643114	0.508929936	0.5084292	0.448989098	0.489639767
TCGA-ED-A7XO	0.250602198	0.593147792	0.62727253	0.592803981	0.65920577	0.754664595	0.366213804	0.63630667	0.33850681	0.712538377	0.766619138	0.467817518	0.43500052	0.884653743	0.485324781	0.719794062	0.32461451	0.716833559	0.641531529	0.526253751	0.527422908	0.388550947	0.495411133
TCGA-XR-A8TC	0.074836309	0.534670199	0.480170898	0.579687664	0.629349034	0.719687373	0.290353958	0.623599171	0.206450543	0.622944598	0.511787787	0.362702271	0.244874111	0.854389252	0.4194704	0.649214564	0.305106337	0.693230526	0.385227577	0.442185183	0.458875708	0.304319703	0.446416323
TCGA-G3-A3CH	0.235090087	0.513950232	0.642455521	0.612903293	0.665416216	0.757755133	0.245769067	0.654790094	0.311319058	0.64315625	0.64389336	0.428590919	0.387879419	0.837522376	0.479172304	0.712047365	0.320735568	0.74373374	0.497363044	0.53054695	0.516078649	0.43806291	0.470511256
TCGA-DD-A73F	0.273415531	0.658793378	0.812673899	0.622384298	0.669248063	0.710528592	0.265130968	0.711571414	0.407102504	0.700867592	0.782340487	0.466642499	0.417244123	0.85688696	0.503381847	0.727863284	0.316765887	0.74821788	0.564880454	0.548915887	0.556313133	0.432044202	0.502248563
TCGA-2Y-A9GW	0.2650435	0.557547053	0.611864663	0.695018462	0.706645737	0.764341453	0.261098084	0.66722518	0.424509211	0.716713817	0.815634865	0.500029477	0.430038426	0.859393428	0.527370652	0.704229463	0.387119165	0.776363615	0.690908338	0.568322133	0.552694521	0.389781503	0.40220249
TCGA-DD-A4NL	0.15858987	0.426615677	0.574368838	0.643777913	0.664099324	0.723783573	0.316880623	0.671185294	0.252617502	0.694893949	0.650101991	0.416992362	0.383860448	0.848440441	0.449141552	0.689895558	0.427661568	0.75770365	0.477774675	0.508570648	0.534265087	0.378459687	0.503057302
TCGA-G3-AAV6	0.058481137	0.544462971	0.560666824	0.547384794	0.642305656	0.660180679	0.177082138	0.649537675	0.18014027	0.629799574	0.575756537	0.320049217	0.371279903	0.848555099	0.420284908	0.56619435	0.217499541	0.686004481	0.3907851	0.480289386	0.471307911	0.331723656	0.487883126
TCGA-DD-A4NA	0.129029047	0.523773555	0.550009846	0.621484934	0.664034198	0.777935546	0.181669627	0.607968982	0.356399292	0.716169106	0.711625266	0.417592601	0.31704953	0.819967652	0.446891083	0.710875876	0.361714574	0.749622717	0.625252041	0.491598194	0.464183372	0.373867263	0.440871232
TCGA-CC-A5UD	0.064865354	0.540143454	0.579338308	0.563928704	0.638083445	0.75426563	0.192110237	0.663748986	0.194680742	0.634377835	0.504830278	0.337128997	0.313994303	0.849029223	0.496688698	0.594825609	0.203433511	0.748546312	0.442647881	0.549838918	0.447923957	0.372086303	0.480806947
TCGA-DD-AAVQ	0.592070219	0.697087712	0.847994743	0.661819311	0.672864855	0.717699462	0.296744379	0.69008243	0.538444944	0.654712927	0.812138291	0.464977198	0.5636717	0.904195572	0.492706209	0.67953276	0.266018497	0.744838059	0.558730262	0.595306791	0.576061903	0.355676705	0.503026102
TCGA-DD-AADQ	0.095280765	0.495251724	0.665635623	0.633795485	0.668844846	0.672628294	0.179789009	0.67532035	0.254990973	0.642160832	0.625942646	0.347958516	0.293986863	0.830972986	0.44514332	0.661247773	0.453308058	0.759171842	0.406137964	0.467189922	0.484484287	0.383058604	0.453853238
TCGA-CC-A123	0.170822307	0.506124843	0.593979047	0.611239702	0.640815869	0.650737174	0.243707903	0.685377748	0.255836667	0.682953285	0.655645669	0.432060837	0.41024579	0.864495331	0.477918286	0.635353073	0.358982543	0.746348389	0.467953273	0.498180259	0.492156238	0.327107045	0.446145368
TCGA-DD-AAVR	0.348807871	0.599930423	0.74239652	0.665788536	0.694323087	0.768887491	0.324892063	0.697863785	0.43630357	0.721711099	0.817904441	0.505087614	0.489137876	0.870779825	0.516915423	0.734932369	0.458069871	0.763701946	0.606301604	0.586530548	0.58682091	0.361461569	0.440548205
TCGA-DD-A3A3	0.094270851	0.46845226	0.5913688	0.605068662	0.655067861	0.732339932	0.228770368	0.65850207	0.172994894	0.681163834	0.633177101	0.390524571	0.37695914	0.8385846	0.47256282	0.59292551	0.331727525	0.711029866	0.419114337	0.481998487	0.520511648	0.404848806	0.391904131
TCGA-DD-AAD2	0.185938634	0.588561407	0.660554165	0.643069991	0.649325521	0.745469155	0.312217725	0.665530221	0.322970971	0.722330539	0.749703297	0.474829025	0.436546386	0.826396214	0.530707458	0.730171447	0.368961696	0.782462478	0.59470361	0.556481746	0.561704188	0.403495716	0.472118254
TCGA-DD-A1EB	0.118620484	0.371920376	0.58990749	0.572277149	0.636926631	0.751675769	0.265934679	0.61659567	0.246959341	0.658716448	0.571250556	0.351030633	0.265872571	0.864752976	0.405366283	0.656044599	0.263619209	0.730809047	0.490806747	0.494069206	0.492179026	0.317444419	0.438293353
TCGA-DD-AACO	0.215848064	0.459978965	0.676491615	0.660992487	0.702123236	0.736689417	0.326066878	0.662886069	0.228552298	0.687556186	0.744669718	0.470616449	0.429519663	0.876492285	0.499507515	0.677772465	0.367237594	0.722561105	0.481685755	0.490820546	0.527668404	0.410025208	0.442172169
TCGA-CC-A7IE	0.324906076	0.679609957	0.760115628	0.623255395	0.666390491	0.699150409	0.327560342	0.649445931	0.403667176	0.71000766	0.765108236	0.425359076	0.390615454	0.861252657	0.498061469	0.635116754	0.307164032	0.768204237	0.546162087	0.567932142	0.541227382	0.362738687	0.434646661
TCGA-MI-A75C	0.120856798	0.506362998	0.694966963	0.627887362	0.683109942	0.736934697	0.248222219	0.657002269	0.269193099	0.683856957	0.68266863	0.374881303	0.275406011	0.830665483	0.412759031	0.576963091	0.365849983	0.739879848	0.428738411	0.478341887	0.505431928	0.397701573	0.415150268
TCGA-DD-AACJ	0.067197266	0.370009801	0.565429048	0.567473012	0.635872209	0.744321682	0.252857762	0.675754427	0.197273952	0.689490413	0.62567986	0.341751101	0.27938542	0.813469485	0.42846662	0.601666394	0.275237359	0.708134308	0.440105525	0.490064805	0.452328194	0.382080778	0.32993676
TCGA-UB-AA0V	0.184063062	0.412815066	0.59602582	0.599577106	0.632271183	0.700406492	0.326370596	0.658708926	0.311234178	0.73392255	0.661344903	0.422055571	0.41307793	0.886279086	0.489794203	0.69057895	0.287995295	0.716305436	0.607053351	0.519656369	0.550768604	0.391513892	0.518415341
TCGA-CC-5260	0.162026945	0.536887878	0.602102624	0.627757616	0.63933238	0.716472293	0.13920701	0.637054503	0.350376977	0.685246729	0.69705977	0.390657624	0.324686257	0.812591438	0.492092235	0.712434971	0.110463969	0.757426192	0.526906844	0.527923688	0.532954795	0.381219422	0.41956052
TCGA-DD-A1ED	0.233799096	0.507519796	0.656109547	0.657452438	0.682801504	0.718441552	0.422707489	0.676946722	0.356772601	0.73943116	0.749744773	0.462550567	0.615543764	0.872154112	0.463315994	0.69354055	0.376974109	0.751210506	0.58175054	0.585553818	0.590862427	0.385345327	0.518846686
TCGA-ED-A627	0.34832099	0.606910957	0.802919265	0.655560354	0.653597068	0.736527976	0.380300716	0.684860798	0.421897492	0.766329152	0.854067908	0.512650753	0.53647561	0.904339418	0.538709304	0.75695592	0.340112979	0.761489739	0.691690448	0.592916097	0.626757819	0.377773978	0.512323993
TCGA-MR-A520	0.130814903	0.359363212	0.600341821	0.575494457	0.648496349	0.716373253	0.21969811	0.654138918	0.28999905	0.693687355	0.605753419	0.381341764	0.357390596	0.875912358	0.412810022	0.653779796	0.34087991	0.731747286	0.467603045	0.456091199	0.48911056	0.370867409	0.445811263
TCGA-DD-A4NJ	0.178849014	0.645679383	0.557726983	0.655383492	0.652071202	0.751449748	0.304550132	0.674011445	0.351951195	0.717511998	0.74173996	0.445799406	0.379627436	0.853795076	0.494487406	0.691167416	0.278942616	0.749594273	0.589353465	0.529140571	0.507548229	0.390003027	0.495855468
TCGA-DD-AAD6	0.051935429	0.562499247	0.540569426	0.56648701	0.642609629	0.675685144	0.256215713	0.661671902	0.184944367	0.697837724	0.59540251	0.356023753	0.274002416	0.867084056	0.450996716	0.541101516	0.165629494	0.694877643	0.378016933	0.508883291	0.457360043	0.374082438	0.467219629
TCGA-DD-AAE1	0.17182365	0.502721588	0.573990566	0.617416805	0.64136733	0.652372113	0.158101301	0.669785171	0.371620902	0.663116639	0.586557898	0.363055269	0.371730074	0.850750045	0.424749737	0.628534239	0.25237074	0.71045465	0.398509357	0.500989961	0.467896242	0.291907872	0.457836386
TCGA-CC-A3MA	0.109651815	0.506576425	0.535535881	0.560009724	0.599884424	0.753530929	0.169896209	0.662985306	0.216387601	0.663182458	0.571730387	0.304057667	0.274145132	0.82891906	0.45230493	0.676769816	0.12621302	0.729549187	0.474641328	0.503116963	0.499044235	0.331574248	0.471771593
TCGA-DD-AACW	0.15138275	0.530140788	0.595758878	0.590117358	0.6305013	0.605109999	0.170467498	0.679900142	0.271242491	0.672352138	0.559037146	0.417285234	0.34928966	0.879340104	0.422588334	0.605210418	0.234953208	0.696821527	0.376719414	0.495548957	0.482388883	0.32535749	0.499031618
TCGA-BC-A217	0.165279818	0.57724098	0.668273204	0.608661483	0.680927579	0.698601133	0.177156509	0.655257752	0.273463964	0.655275944	0.655683853	0.441925605	0.289869859	0.825905778	0.478898483	0.649673683	0.263827276	0.738881597	0.490627003	0.462001142	0.481763297	0.299010651	0.490104856
TCGA-DD-AAW0	0.227459643	0.511412946	0.652921886	0.665033839	0.643637987	0.760736499	0.259349118	0.669808129	0.314747157	0.70792234	0.748423394	0.477704916	0.413535597	0.90109919	0.52225171	0.685080084	0.311580453	0.736208683	0.590307848	0.544776177	0.567089639	0.419156633	0.431526119
TCGA-BC-A69H	0.121666588	0.557153936	0.646036063	0.62643107	0.674126251	0.760042958	0.186941304	0.655721783	0.27077069	0.683901917	0.776798299	0.455864788	0.422519268	0.87248954	0.486601362	0.608106975	0.315805643	0.747093516	0.571474014	0.584966364	0.491406654	0.391518213	0.458608319
TCGA-DD-AAC8	0.143899238	0.434764042	0.573915804	0.608361479	0.642265623	0.686724064	0.207917373	0.680902193	0.270465147	0.670149422	0.641032681	0.366353265	0.26774994	0.823361162	0.492183019	0.599763195	0.186422218	0.751714321	0.509122286	0.556719692	0.488045068	0.325667529	0.43702843
TCGA-DD-AADV	0.122700848	0.486165477	0.553626597	0.580346313	0.65667952	0.74833106	0.206989554	0.657973762	0.253992708	0.657996124	0.614503817	0.398422233	0.313548563	0.852192146	0.472106593	0.704090891	0.28001281	0.720450446	0.537484163	0.469495576	0.496173083	0.38636285	0.454310569
TCGA-DD-AAE2	0.27685759	0.515001916	0.67910418	0.595969327	0.664863176	0.753058566	0.248835843	0.68564498	0.361880322	0.67730795	0.708516384	0.442155481	0.349411851	0.895647514	0.452084687	0.719097355	0.352066285	0.738684619	0.562418145	0.532905074	0.526551728	0.429378634	0.420881941
TCGA-2Y-A9GZ	0.133818576	0.3998837	0.512713718	0.513634822	0.61819782	0.717527594	0.298585873	0.69896172	0.218030427	0.668267497	0.521139154	0.373538937	0.270292183	0.830464664	0.401229244	0.691654178	0.255867506	0.728974279	0.419110843	0.454383293	0.452260168	0.423982199	0.468452934
TCGA-DD-AAVU	0.10253374	0.400773673	0.58339255	0.558073155	0.638449023	0.745636614	0.239016407	0.678144319	0.20723615	0.67875719	0.543528779	0.401262948	0.297103271	0.813167372	0.468269087	0.588641308	0.246831468	0.708835519	0.43966739	0.473118439	0.447429999	0.364844443	0.388891848
TCGA-DD-AAEG	0.081054764	0.430482212	0.483714985	0.561546888	0.716947785	0.738170895	0.191076174	0.612220977	0.115257776	0.638905734	0.554834846	0.39766628	0.268170206	0.823856079	0.423140243	0.659016769	0.393808603	0.732075912	0.351385565	0.463772029	0.463209523	0.395805505	0.454975785
TCGA-FV-A3I1	0.235848019	0.553241803	0.593902393	0.637048976	0.647930467	0.762050642	0.268541008	0.675360673	0.338881568	0.689611649	0.725986009	0.444660299	0.365318003	0.879287359	0.481686381	0.68004069	0.324893409	0.772711405	0.566812047	0.533426515	0.538975934	0.420588202	0.44607473
TCGA-DD-AACS	0.061975744	0.511892071	0.483267171	0.568635171	0.676367834	0.71348151	0.242111373	0.621561464	0.19622492	0.675532511	0.551013609	0.372526564	0.272293807	0.846584832	0.461474446	0.675560569	0.339367441	0.67018014	0.391298178	0.442541341	0.491577898	0.393436504	0.452417674
TCGA-DD-AAVX	0.244247291	0.488905729	0.690880722	0.633212234	0.664286793	0.709015871	0.273467597	0.711463044	0.32670318	0.68191373	0.710131489	0.418412564	0.336408685	0.85784962	0.460081446	0.652633513	0.316074533	0.718694401	0.489095927	0.54250946	0.528764657	0.431962553	0.467236316
TCGA-4R-AA8I	0.125079112	0.506175206	0.54373718	0.585617495	0.67069756	0.725041432	0.275153514	0.6943929	0.247195307	0.683544376	0.6284117	0.366002986	0.329528163	0.808505214	0.419526882	0.696370462	0.332244383	0.730740445	0.451433973	0.482080518	0.478463426	0.386594385	0.483588001
TCGA-G3-A5SK	0.218227155	0.490116279	0.69769848	0.606986986	0.64242038	0.70753601	0.323322036	0.670411437	0.343996218	0.692597996	0.704108341	0.473311461	0.368136737	0.891111569	0.451230488	0.684549948	0.387027682	0.731827801	0.642846557	0.506943395	0.585676013	0.415364241	0.472596944
TCGA-DD-A4NO	0.079727161	0.426565707	0.559160568	0.582815606	0.657049661	0.729617381	0.239899551	0.63107749	0.247202121	0.684151036	0.578301019	0.405231424	0.337361717	0.82961652	0.475187849	0.660641999	0.349970957	0.766872122	0.456582536	0.49765213	0.481120952	0.39562097	0.432877478
TCGA-CC-A7IL	0	0.382937231	0.536671598	0.510865177	0.613377175	0.730748471	0.329368606	0.673057569	0.165086658	0.663894847	0.453287005	0.309200473	0.238866774	0.809805623	0.417278265	0.619317347	0.230507643	0.682864732	0.357519864	0.426711188	0.417464304	0.382340942	0.373707886
TCGA-CC-A9FV	0.294824579	0.436476132	0.770559995	0.5871221	0.691152112	0.692642743	0.351524222	0.722489621	0.468016616	0.793298118	0.887527696	0.5844437	0.675160818	0.876672695	0.537675315	0.674633405	0.195831581	0.803483341	0.706734655	0.672503678	0.566630674	0.291593855	0.516791005
TCGA-BD-A2L6	0.146580929	0.502216234	0.622996554	0.576442614	0.65662919	0.758548636	0.275531973	0.666532438	0.218300846	0.645399998	0.649035905	0.391551536	0.350576636	0.884501785	0.458251707	0.646468542	0.33231241	0.723650652	0.420983841	0.473328808	0.492766296	0.38459398	0.485714656
TCGA-BW-A5NP	0.129958558	0.545108686	0.523226097	0.591824618	0.626454552	0.629394324	0.179679191	0.654699169	0.200072667	0.643841212	0.506171419	0.355305175	0.241222238	0.822695849	0.440587743	0.612428914	0.230162812	0.693719884	0.375560566	0.512162834	0.440196003	0.247260103	0.448330865
TCGA-G3-AAV0	0.240915455	0.422972253	0.630861999	0.565314635	0.652088426	0.722095129	0.260996135	0.638148649	0.262875189	0.642364627	0.572710773	0.406148296	0.347102095	0.87415854	0.412188685	0.628598893	0.263241622	0.72686108	0.465574911	0.457009273	0.525804992	0.365679789	0.401117292
TCGA-DD-AAEK	0.389868152	0.61058772	0.747613319	0.620549995	0.670700138	0.743912054	0.275038398	0.683496609	0.437261997	0.675179178	0.75837259	0.468503627	0.345541693	0.857895211	0.475784255	0.676335422	0.220191913	0.744046656	0.556161343	0.589030997	0.579766753	0.364506652	0.510799611
TCGA-ZS-A9CD	0.163252328	0.487384801	0.587342962	0.64974288	0.653441204	0.755188717	0.290847266	0.656395467	0.258972214	0.684455325	0.713756066	0.441517054	0.413168621	0.829668037	0.479365622	0.694395488	0.443746744	0.760976593	0.480563993	0.515042652	0.514215521	0.383917398	0.407593744
TCGA-MI-A75I	0.070297822	0.49825951	0.565733828	0.572155695	0.69640759	0.758446176	0.187510373	0.672973146	0.219832255	0.664183103	0.606264801	0.329885621	0.305943086	0.820857542	0.441002128	0.652679413	0.328722757	0.717388735	0.458296254	0.467153192	0.470182374	0.376844824	0.455267485
TCGA-K7-A5RG	0.527911793	0.725683482	0.871614229	0.680613371	0.666328566	0.750240374	0.323219234	0.688356754	0.584194246	0.70525724	0.862278297	0.523895602	0.415637267	0.930513364	0.544207881	0.752250771	0.375400261	0.760042385	0.626586201	0.608529248	0.629150277	0.369242521	0.494004107
TCGA-CC-A3MB	0.094698323	0.596944284	0.563499455	0.581486851	0.639370514	0.735740676	0.223147625	0.645149373	0.234283391	0.663342526	0.592147634	0.378866971	0.293620896	0.86081639	0.471843461	0.658791688	0.387434078	0.74083214	0.466813142	0.499124907	0.490864538	0.363058067	0.490716451
TCGA-DD-AAD0	0.087472519	0.452455201	0.546374625	0.588984045	0.609881629	0.689935271	0.207162067	0.711231277	0.211500051	0.695983532	0.538088703	0.310853834	0.244811117	0.823117602	0.410939741	0.600475861	0.092065719	0.644798427	0.4649881	0.503282719	0.481131336	0.348431627	0.459391539
TCGA-CC-A9FU	0.161437288	0.549281915	0.597244818	0.567964919	0.663572553	0.618797812	0.17748662	0.685872385	0.30103323	0.653238289	0.568363356	0.342564565	0.397677999	0.807749501	0.446839341	0.576874761	0.207326036	0.619905553	0.402176422	0.49306768	0.443799817	0.304614882	0.472916627
TCGA-DD-A3A1	0.083617428	0.542410087	0.676725713	0.667951057	0.686501181	0.71707761	0.248786707	0.662289217	0.320468356	0.704057133	0.780004238	0.420782403	0.358337823	0.845661273	0.480554275	0.690419951	0.380890357	0.759492972	0.531525653	0.520777223	0.489318432	0.41574929	0.406800536
TCGA-CC-A3MC	0.146086533	0.554717618	0.536092008	0.600545056	0.685922989	0.771859912	0.174945195	0.622217798	0.178547978	0.672107863	0.68387453	0.445159273	0.317655646	0.849058512	0.506518129	0.693088088	0.393636021	0.737502878	0.442308406	0.541929358	0.499548591	0.443293895	0.476703188
TCGA-KR-A7K7	0.266161632	0.66861024	0.76153072	0.671900058	0.656411414	0.649699946	0.200071001	0.709458077	0.314641062	0.670734016	0.766222961	0.39939579	0.310667765	0.875619502	0.455724002	0.603848495	0.274928459	0.737346047	0.481569266	0.538090165	0.500131279	0.318654489	0.485722173
TCGA-BD-A3ER	0.186422078	0.484377749	0.543321578	0.67804739	0.65025948	0.745784499	0.290554707	0.65515444	0.26821186	0.706072287	0.718331452	0.444380986	0.370157778	0.907920564	0.503666829	0.700544299	0.372254567	0.773522739	0.528932045	0.546812741	0.539617446	0.415137143	0.416158255
TCGA-CC-A8HV	0.114262765	0.47750659	0.505706501	0.55017301	0.631096349	0.741258978	0.166748844	0.565788997	0.182064599	0.679863443	0.588152853	0.355736621	0.246426026	0.827585354	0.395212994	0.640230843	0.372323679	0.717810993	0.303410379	0.456879419	0.46857841	0.358438815	0.419449378
TCGA-FV-A3R2	0.098670777	0.488974073	0.554811402	0.59382102	0.682850799	0.76223911	0.286188165	0.639847681	0.263490285	0.679900932	0.554700975	0.353038734	0.254286415	0.887756631	0.410629477	0.715996738	0.342151131	0.707989552	0.426428266	0.484663312	0.47843291	0.379732158	0.463135839
TCGA-DD-AAW3	0.098134478	0.366721397	0.529434424	0.526515103	0.614301253	0.698953257	0.268498637	0.681073719	0.215592217	0.678131935	0.514981502	0.321192838	0.27774238	0.818280636	0.404445163	0.642041915	0.177323406	0.709487126	0.404209232	0.470313538	0.4796792	0.341234937	0.438222548
TCGA-DD-AAE4	0.35363954	0.603754313	0.820191613	0.598255621	0.695470619	0.752144437	0.315782206	0.723256439	0.398669711	0.691426067	0.795630692	0.490613592	0.526645851	0.892598712	0.496250216	0.699204375	0.337535598	0.746384397	0.643869421	0.548844349	0.576340787	0.364699667	0.475504615
TCGA-DD-AADU	0.05222622	0.398307094	0.577879371	0.580428157	0.653210224	0.728767165	0.394750002	0.654832443	0.197807879	0.67067323	0.571593499	0.317399539	0.379371496	0.828843286	0.452442122	0.5663887	0.12480839	0.705507496	0.378825262	0.556507263	0.449372133	0.37864424	0.381143342
TCGA-G3-A25U	0.077955768	0.494175176	0.522749917	0.54788037	0.63878306	0.713942772	0.282148393	0.650235818	0.240371524	0.649776869	0.541977386	0.364948568	0.257450271	0.801628021	0.386530055	0.683577214	0.347377147	0.710288948	0.445595738	0.449831925	0.472538492	0.400286081	0.455927112
TCGA-DD-AAVP	0.166158382	0.398435686	0.601821938	0.54998769	0.725395365	0.75413936	0.269181678	0.643191807	0.227057944	0.642392604	0.578311534	0.370220714	0.385830458	0.801844864	0.398893711	0.596669889	0.231264823	0.696117421	0.477744363	0.548416648	0.498848284	0.329167503	0.443225875
TCGA-FV-A2QQ	0.207354376	0.526958484	0.688281575	0.595189783	0.668132395	0.756105227	0.239751602	0.672843844	0.298652384	0.68741309	0.708737212	0.436667857	0.361829357	0.867143589	0.479658131	0.665710775	0.359598076	0.737664728	0.510493503	0.519281848	0.528293594	0.352600589	0.398602547
TCGA-G3-A25Y	0.187484305	0.614178363	0.586073119	0.610243679	0.635495743	0.695408343	0.254450319	0.629325448	0.296033378	0.685410287	0.697981559	0.399210694	0.398556368	0.864229026	0.493603663	0.711647937	0.313513941	0.756646884	0.481917618	0.570003801	0.520078083	0.314587824	0.49572145
TCGA-PD-A5DF	0.135550152	0.568623153	0.536820796	0.639147271	0.637091623	0.759575802	0.269623153	0.668381606	0.287473253	0.704576956	0.757842547	0.448287544	0.369725704	0.854025092	0.506465476	0.704550593	0.209318959	0.748691876	0.613498402	0.524870334	0.530099156	0.389767987	0.513992426
TCGA-RC-A6M6	0.086283363	0.524221514	0.559279819	0.59320532	0.649511672	0.752138321	0.161479899	0.640488093	0.239084785	0.665597969	0.652492888	0.365097428	0.288063621	0.821239629	0.443811092	0.596753133	0.248823623	0.741981098	0.508964341	0.505238019	0.471195403	0.364238995	0.436198291
TCGA-DD-AACH	0.108113425	0.616124492	0.549154138	0.631886726	0.710206528	0.77323406	0.206325845	0.61749918	0.249799781	0.687280133	0.608839485	0.38237298	0.305901941	0.820597313	0.52199507	0.690881253	0.338729869	0.749728169	0.479868505	0.564073836	0.432896617	0.38543957	0.533819536
TCGA-DD-AADN	0.419926437	0.639773087	0.871203594	0.607120288	0.709474076	0.717862966	0.225157726	0.685438329	0.452430568	0.74632337	0.831676403	0.455181391	0.43060483	0.899677416	0.504221313	0.651476213	0.296499576	0.726304058	0.565085346	0.544454255	0.5230057	0.445418333	0.466221145
TCGA-ED-A8O5	0.145585974	0.507994714	0.583976443	0.52276232	0.620168443	0.652609629	0.247105188	0.668461699	0.22047986	0.60882734	0.532188674	0.316646814	0.348556887	0.836094808	0.426039075	0.659965351	0.328390939	0.710051412	0.395258706	0.508401933	0.445340345	0.32548677	0.507482609
TCGA-CC-A3M9	0.35426238	0.725431894	0.875503835	0.66757613	0.674505621	0.765356079	0.312580948	0.734460944	0.506654322	0.712510594	1	0.629537126	0.504438222	0.815139335	0.629845871	0.743324553	0.230448861	0.797030973	0.841422362	0.718840222	0.606226912	0.374651488	0.596468602
TCGA-DD-A4NG	0.158619125	0.544679077	0.643018644	0.627126207	0.648799307	0.689191999	0.279435297	0.683519649	0.262508516	0.664901126	0.666127222	0.369042833	0.319551359	0.830733455	0.455454194	0.645389826	0.26494726	0.730771119	0.48258474	0.529677093	0.523596971	0.347546158	0.475970604
TCGA-GJ-A9DB	0.097589278	0.495987986	0.506320929	0.615232931	0.673739268	0.77677883	0.294641508	0.653837663	0.275649402	0.704351467	0.660733142	0.41603051	0.356887027	0.863919432	0.475932643	0.702859961	0.261774671	0.747084237	0.555336116	0.479827424	0.502887306	0.421113547	0.417333683
TCGA-DD-AAEH	0.327784608	0.555214606	0.853328287	0.58606841	0.663855179	0.75730319	0.256465684	0.693423555	0.354523566	0.682118382	0.711291752	0.406089507	0.406611239	0.843840066	0.498494276	0.745202472	0.320126699	0.725528962	0.54490201	0.580988491	0.571834459	0.364183137	0.486774853
TCGA-ZP-A9D0	0.136027971	0.376654176	0.512810142	0.544578347	0.625061886	0.786965872	0.314155648	0.628218224	0.191513703	0.649159106	0.536911202	0.446647579	0.280460978	0.824048871	0.381675713	0.641767236	0.251598516	0.695101046	0.444639502	0.456124631	0.482667022	0.331673917	0.418761436
TCGA-DD-A11B	0.1163393	0.452188755	0.518098644	0.591705673	0.629550473	0.712089314	0.219764023	0.6275141	0.193920448	0.654615715	0.47874882	0.386348096	0.331724289	0.874039813	0.420664366	0.666476395	0.310868602	0.691138904	0.414774262	0.467831603	0.482679704	0.376130849	0.428369425
TCGA-DD-A3A7	0.186529664	0.526061152	0.611503542	0.584121543	0.711455817	0.788675777	0.19662212	0.65337813	0.165898473	0.669780399	0.687137889	0.408828417	0.301537612	0.840081467	0.445928932	0.632901729	0.362677792	0.724681889	0.360709512	0.488582284	0.453256234	0.346575155	0.384946215
TCGA-DD-AAD5	0.096116004	0.51687275	0.522628245	0.661160045	0.696685712	0.758281751	0.170376866	0.669686211	0.236079624	0.681182262	0.761815063	0.508783276	0.30994118	0.828143852	0.533794643	0.635174354	0.251411361	0.767122645	0.57072584	0.559033522	0.455049959	0.405378218	0.473913302
TCGA-DD-AACE	0.165904294	0.411034123	0.529397649	0.544094744	0.661175589	0.693149881	0.288311713	0.655764502	0.259476132	0.697187442	0.532608664	0.356349699	0.275396712	0.824267231	0.412763133	0.663276455	0.23397983	0.705584093	0.481034483	0.478965962	0.458523029	0.335370784	0.388569281
TCGA-DD-A4NB	0.149766599	0.485342591	0.672800004	0.629570331	0.669310556	0.767111156	0.343118299	0.631031948	0.288699375	0.667872396	0.681779796	0.40499561	0.425612729	0.861995255	0.514449791	0.714009453	0.295434569	0.770331843	0.588483023	0.530044256	0.561785292	0.355678091	0.476626611
TCGA-DD-AACX	0.140321025	0.50197659	0.554695911	0.601904421	0.653043314	0.734015152	0.243391042	0.661563481	0.314136335	0.683929213	0.583027144	0.368230343	0.280418349	0.85144045	0.408161466	0.600284177	0.200483073	0.714656796	0.468218555	0.480678496	0.489620207	0.347595385	0.393914616
TCGA-CC-5264	0.111496697	0.602373865	0.584601025	0.617836381	0.655726578	0.730233313	0.158928268	0.65674047	0.190494088	0.66209822	0.579704058	0.348662627	0.290750348	0.874053388	0.492624172	0.640452855	0.293173367	0.712165495	0.43149508	0.475483223	0.461588674	0.341986738	0.538240088
TCGA-2Y-A9HA	0.081644117	0.469235619	0.498753382	0.561757015	0.648901686	0.73599533	0.206635126	0.681623608	0.18964361	0.667702425	0.609560418	0.347572996	0.322953622	0.827468109	0.431506764	0.615237215	0.171204041	0.695856822	0.421059085	0.484417897	0.44632649	0.357777661	0.401953244
TCGA-2Y-A9GX	0.27915072	0.612418635	0.696428231	0.660052065	0.671754855	0.748718251	0.357776241	0.691399193	0.384736989	0.760464714	0.874823812	0.505449605	0.441924159	0.879074529	0.536131957	0.756712266	0.306649595	0.787058296	0.677906102	0.58968575	0.595868957	0.408162787	0.484719766
TCGA-RC-A7SB	0.066558654	0.425295016	0.54951541	0.578520181	0.682616587	0.743308183	0.212363625	0.661764145	0.236339825	0.680650441	0.677947469	0.370757662	0.30635335	0.876920691	0.444607875	0.679634294	0.270467764	0.694446956	0.46747804	0.444711086	0.470092086	0.417933664	0.443103463
TCGA-BC-A10T	0.115600758	0.481937578	0.600837517	0.548932951	0.684977244	0.753375403	0.324051403	0.657382324	0.241150017	0.710709635	0.609542783	0.433498733	0.500573992	0.858493492	0.507054818	0.720411482	0.277894587	0.71698635	0.523866213	0.49446762	0.511821908	0.362353789	0.493675182
TCGA-BC-A10Z	0.050067239	0.436400377	0.444997818	0.532690886	0.642052744	0.671115887	0.202012315	0.647967735	0.173918867	0.646199331	0.48144227	0.360822979	0.196918846	0.834964122	0.40467289	0.667489434	0.346970331	0.703838513	0.38234102	0.400136864	0.409965014	0.40612125	0.414665489
TCGA-NI-A4U2	0.064724436	0.389323894	0.524686217	0.549306373	0.640603885	0.742169565	0.314011154	0.633708094	0.202007614	0.704056036	0.590860735	0.33582503	0.311892626	0.847562834	0.441465983	0.669196671	0.268302075	0.750842282	0.523612549	0.497470208	0.523950335	0.322687993	0.436567241
TCGA-DD-A4NP	0.127054256	0.291327318	0.609049741	0.602936161	0.701048561	0.666395637	0.27696905	0.665214284	0.249816479	0.670683562	0.579382479	0.414200951	0.478397725	0.846733189	0.40427505	0.615606454	0.233246785	0.729546607	0.466926234	0.494317529	0.505467714	0.346987462	0.460636271
TCGA-G3-A7M9	0.113226768	0.562643045	0.524767346	0.555426202	0.664698948	0.706362452	0.158791982	0.629207232	0.167674983	0.727420089	0.608900414	0.399857827	0.334696396	0.800514528	0.456944443	0.601238365	0.271484116	0.696191531	0.420910544	0.486973214	0.439437938	0.286442403	0.459501619
TCGA-ED-A82E	0.123428286	0.39253584	0.498787848	0.61206522	0.681634401	0.709841222	0.155128957	0.567996587	0.253323439	0.666285798	0.655185737	0.333624723	0.283968504	0.778660858	0.440467377	0.664498412	0.07989392	0.761560175	0.471708848	0.517181633	0.469346601	0.335825405	0.340820771
TCGA-2V-A95S	0.415625497	0.732732928	0.894495681	0.684706501	0.695186312	0.712333322	0.300527682	0.655779773	0.472415235	0.69503143	0.856474787	0.468469144	0.392029221	0.859090427	0.540382975	0.725283201	0.413249409	0.781503409	0.60302122	0.592551004	0.56563826	0.526230694	0.500651905
TCGA-CC-A7IF	0.111647363	0.418141199	0.529161003	0.567233184	0.632729897	0.770214265	0.211509863	0.628704181	0.166138841	0.648332407	0.476846938	0.386463592	0.251499838	0.797388663	0.425924827	0.650892826	0.244069027	0.681576961	0.336108967	0.436905613	0.456069355	0.413629445	0.391635019
TCGA-O8-A75V	0.281789821	0.53006128	0.692894649	0.636519843	0.686973513	0.75701153	0.219270693	0.694965397	0.350326285	0.683566685	0.7730908	0.457852036	0.427017415	0.864188306	0.510419356	0.678309468	0.314671839	0.744534324	0.579840444	0.545149895	0.522215447	0.37646708	0.419220156
TCGA-DD-A1EK	0.095329485	0.453513318	0.56067004	0.640636457	0.672564491	0.762303934	0.222695251	0.713519182	0.359086729	0.702919707	0.821743863	0.479330172	0.363308568	0.87097869	0.486808929	0.675453012	0.310270662	0.745983353	0.581438812	0.520207383	0.532015906	0.403863867	0.443859425
TCGA-GJ-A3OU	0.330571685	0.666129142	0.759392776	0.716879567	0.718692689	0.769903954	0.259238061	0.761253896	0.493426717	0.766425495	0.951964918	0.589880264	0.551848079	0.924152759	0.577648872	0.742827049	0.384509117	0.797902795	0.786529538	0.652875666	0.636181936	0.424597192	0.491493894
TCGA-DD-AADP	0.243258575	0.540675131	0.600274646	0.619255277	0.631383892	0.725640301	0.230017069	0.632925644	0.299617584	0.700133148	0.632042932	0.413801955	0.315265086	0.827826606	0.475336667	0.701513584	0.321763408	0.751513551	0.454408385	0.494212133	0.512314514	0.399545199	0.466526166
TCGA-DD-A11A	0.050334792	0.485596576	0.521764046	0.557204821	0.678777147	0.746266437	0.309624959	0.674981211	0.175436175	0.694020164	0.593340625	0.373007713	0.306688099	0.809525418	0.494578045	0.667065846	0.310641633	0.698182313	0.427624189	0.448690675	0.454730276	0.405775167	0.492428213
TCGA-UB-A7MC	0.064881096	0.520256976	0.465503305	0.533611133	0.61393244	0.711791858	0.289688038	0.627581817	0.17077211	0.656017138	0.481825256	0.302735702	0.288760868	0.821707539	0.421063914	0.608348075	0.141487769	0.679744601	0.363706253	0.490038114	0.45630172	0.359269808	0.508269061
TCGA-DD-A4NF	0.059100846	0.334102082	0.518642494	0.554789223	0.656173071	0.677093191	0.316321532	0.646306153	0.208203783	0.673638379	0.471621533	0.306585241	0.293309156	0.815951663	0.413833022	0.587454544	0.165447778	0.719444012	0.422575458	0.517062605	0.474377713	0.320714405	0.439328349
TCGA-CC-A7IJ	0.199769467	0.680397738	0.803413159	0.624502605	0.73491477	0.736338794	0.219483359	0.686930084	0.420021751	0.740987913	0.864949728	0.543126353	0.357905753	0.768664442	0.55276974	0.715181316	0.096507998	0.775183139	0.648242928	0.634119504	0.566901418	0.412145819	0.573520084
TCGA-DD-A1EH	0.178337468	0.571534176	0.541765601	0.557903578	0.584079253	0.645876802	0.162535252	0.686617524	0.268515942	0.637332857	0.561310905	0.37455492	0.320033566	0.868925779	0.477742428	0.699629645	0.291734813	0.714589081	0.426477781	0.511154439	0.458411137	0.30680922	0.48253475
TCGA-K7-A5RF	0.33167582	0.518267012	0.683013024	0.572914315	0.664245873	0.709288215	0.398474874	0.67199149	0.421668314	0.755592397	0.792028527	0.517189046	0.491547032	0.895483138	0.511293709	0.736739322	0.435447842	0.753135649	0.67468006	0.547540156	0.575559152	0.413838014	0.498167175
TCGA-5C-A9VH	0.07397854	0.46200527	0.563042602	0.604847302	0.689668367	0.778210532	0.167300913	0.631133955	0.168548818	0.628013934	0.5882009	0.381183175	0.293958186	0.832974688	0.470431742	0.655284148	0.254115779	0.749559816	0.405564469	0.478439344	0.507637482	0.344567448	0.433792189
TCGA-G3-A5SJ	0.248110593	0.635469937	0.723774446	0.657106674	0.682455885	0.779807059	0.25744348	0.677266566	0.380819202	0.717988035	0.787808224	0.431026929	0.41400844	0.855593417	0.507300255	0.714375164	0.350347945	0.766463487	0.582394512	0.554030691	0.545396182	0.432055433	0.514395288
TCGA-CC-5262	0.20619558	0.584171509	0.707249512	0.642694828	0.702987586	0.773481605	0.241741773	0.702090055	0.340244543	0.731053949	0.784100842	0.471449365	0.417182806	0.857400248	0.509668521	0.729884649	0.481534113	0.762176875	0.571243802	0.557618759	0.546581899	0.411816983	0.469386859
TCGA-LG-A9QD	0.277770726	0.433714613	0.63518625	0.610798296	0.65682691	0.684458522	0.314545599	0.659513397	0.312557392	0.652255954	0.615645121	0.401151984	0.33378142	0.821279301	0.439896022	0.66987286	0.35389227	0.742325972	0.474086045	0.470544164	0.504858793	0.418575415	0.396772338
TCGA-5R-AAAM	0.242090971	0.501183887	0.667192218	0.61715711	0.660206092	0.744039027	0.357295486	0.673081242	0.352405578	0.696236535	0.758299059	0.485069327	0.495735092	0.925803592	0.525490246	0.72333304	0.345866268	0.756922915	0.667347559	0.579786732	0.554538298	0.409013723	0.491620529
TCGA-BD-A3EP	0.52145254	0.587445522	0.690594913	0.639734689	0.644110094	0.797660801	0.36746388	0.660517105	0.471171	0.672646356	0.73602095	0.428302406	0.360648612	0.886739931	0.507085636	0.71965419	0.290351593	0.799236989	0.56860062	0.597903015	0.574931998	0.349898311	0.441634631
TCGA-BC-A10Q	0.076772027	0.500413921	0.538705552	0.590715993	0.618254629	0.667026055	0.24909042	0.559642627	0.283090522	0.664174365	0.612724192	0.401492269	0.301910639	0.838365173	0.439638733	0.688228427	0.08529951	0.723964805	0.436677535	0.481119062	0.496866782	0.412963724	0.40513698
TCGA-ED-A7PY	0.1425897	0.471862806	0.579764481	0.586746358	0.602844855	0.682148317	0.200865968	0.616944504	0.219988574	0.643024551	0.52446481	0.404555925	0.235272936	0.814154168	0.387954716	0.613710894	0.285924804	0.717458388	0.321872547	0.454594206	0.463570632	0.33028261	0.425971253
TCGA-WQ-AB4B	0.145569248	0.496302106	0.597787627	0.613029762	0.67574665	0.730430579	0.303734396	0.671035476	0.253551605	0.677616757	0.67545597	0.436214454	0.371228309	0.858928649	0.495173198	0.665095691	0.333453495	0.777701415	0.455015416	0.494597188	0.518475884	0.373970161	0.437871081
TCGA-2Y-A9H1	0.230144927	0.448006798	0.734718158	0.608710924	0.695986767	0.729215032	0.26038795	0.661386669	0.305268991	0.694907738	0.726093251	0.425884135	0.39055596	0.865478922	0.466565527	0.657292642	0.334588306	0.756253045	0.503071732	0.51069289	0.520119793	0.395437835	0.396867037
TCGA-BC-A8YO	0.212057501	0.682133451	0.696303174	0.656957291	0.641447561	0.73784996	0.216556721	0.660148671	0.387658891	0.685543	0.752193749	0.422428909	0.328219969	0.851110245	0.50078075	0.659590249	0.231449471	0.704092489	0.577306346	0.558201654	0.514079559	0.404023872	0.541361566
TCGA-BC-A110	0.251231601	0.526254472	0.687727583	0.616348508	0.661143302	0.760000791	0.393710612	0.689280858	0.335255982	0.776909169	0.858893357	0.575010867	0.570693315	0.909385926	0.551881907	0.730489577	0.526371842	0.768067737	0.712338066	0.5817485	0.620652431	0.449440571	0.511015987
TCGA-DD-AAVZ	0.178286175	0.509340612	0.551574099	0.604782923	0.643118181	0.723474186	0.19683217	0.645119783	0.289114951	0.64803634	0.562867807	0.409878356	0.273526657	0.82095686	0.427095771	0.647249091	0.27176388	0.732101873	0.380660133	0.489249494	0.491301182	0.332099899	0.492225993
TCGA-2Y-A9H0	0.168036519	0.652335517	0.666943162	0.589615652	0.679069635	0.76088772	0.173344557	0.643516753	0.306141416	0.692408072	0.675037897	0.4552038	0.322799632	0.845775045	0.497081034	0.64238626	0.34341918	0.706091276	0.462221204	0.487819073	0.492126523	0.413917936	0.55940571
TCGA-BC-A5W4	0.029265717	0.3449795	0.536397417	0.541648709	0.707750819	0.742239039	0.181736679	0.602439517	0.122146356	0.643680084	0.520623554	0.328685897	0.243737792	0.904894789	0.41063597	0.615722511	0.190424937	0.714282604	0.328950863	0.432080413	0.447479831	0.413195067	0.360617284
TCGA-DD-A3A9	0.21876621	0.481543152	0.685765653	0.567624804	0.699047392	0.786509381	0.198425742	0.636288678	0.268514556	0.687188807	0.739213652	0.41770507	0.366259635	0.864031012	0.450016669	0.648246425	0.345126041	0.738537678	0.486150215	0.515230796	0.538006903	0.296983455	0.419533946
TCGA-CC-A7IG	0.100946038	0.533552105	0.55296096	0.601870153	0.675598179	0.741311249	0.217753725	0.623945975	0.214418737	0.655789187	0.719114991	0.409463306	0.311100407	0.834149625	0.459648039	0.640715661	0.320474	0.731479985	0.443939294	0.568095255	0.501729335	0.317384268	0.482315879
TCGA-G3-A5SM	0.288486058	0.532928359	0.613772289	0.638206863	0.669639109	0.757112141	0.195907993	0.665283125	0.355297469	0.686990484	0.742775272	0.448650545	0.405219636	0.919599911	0.516536246	0.692480004	0.358047699	0.754666491	0.571314027	0.52758929	0.542502104	0.395749288	0.491575555
TCGA-DD-A1EL	0.078950132	0.547075548	0.565479297	0.625167641	0.640753579	0.672217487	0.225918818	0.696002058	0.326960433	0.694747385	0.562407795	0.376079492	0.309509855	0.832011793	0.495786628	0.56611578	0.145947383	0.760030591	0.552205715	0.520395543	0.478378964	0.293519337	0.448762815
TCGA-CC-A9FW	0.229380568	0.513127574	0.611794169	0.562111987	0.633590219	0.671871567	0.201380262	0.685891977	0.314685713	0.683522247	0.644128317	0.34215991	0.440725277	0.863382847	0.436336472	0.562513989	0.167821775	0.688937828	0.470127465	0.48845125	0.489185211	0.284717122	0.456274792
TCGA-DD-A4NH	0.161098637	0.569304675	0.566004961	0.708619949	0.701681811	0.730361814	0.16042604	0.64963177	0.322242145	0.727748803	0.768424634	0.489437168	0.393350695	0.846082682	0.465521025	0.684107753	0.564714621	0.795602848	0.545424928	0.575392632	0.553548691	0.329797235	0.543425561
TCGA-G3-A7M5	0.06611946	0.387430861	0.653470529	0.544520541	0.627323121	0.727825195	0.296535404	0.635500939	0.226585761	0.647139203	0.676514344	0.42942148	0.292202649	0.838736109	0.422900904	0.662168091	0.356805275	0.69445263	0.420273992	0.477774673	0.48795276	0.402579936	0.362803392
TCGA-ES-A2HS	0.109513027	0.334880747	0.562189619	0.508244809	0.637233597	0.718666466	0.255670663	0.659215072	0.205409727	0.652488934	0.558538918	0.403753135	0.347899671	0.832306783	0.444768026	0.631725157	0.26869688	0.731418777	0.437873804	0.466911033	0.489260094	0.378468947	0.383904833
TCGA-FV-A4ZQ	0.340636282	0.68109997	0.797452191	0.634127551	0.675069254	0.620163329	0.273101527	0.719483223	0.459403583	0.682626305	0.753327092	0.454802854	0.430171927	0.862160544	0.457393998	0.63228646	0.189900478	0.696260752	0.591500698	0.596837379	0.570292672	0.374682197	0.574252266
TCGA-FV-A4ZP	0.200086354	0.524837702	0.698199883	0.628178403	0.641474805	0.782761796	0.216312948	0.648946281	0.270589963	0.675726553	0.799362698	0.530992713	0.390165435	0.894619656	0.499774657	0.647489015	0.413679533	0.751350208	0.543097419	0.584279177	0.481219461	0.409521649	0.394696325
TCGA-DD-AACP	0.112866172	0.568632527	0.556246349	0.559816855	0.628974587	0.674020266	0.170270601	0.676502958	0.198158856	0.672616707	0.565193907	0.323074573	0.323145041	0.836867454	0.450246671	0.529643101	0.193623417	0.711347765	0.403858657	0.488962622	0.474372735	0.293120959	0.513289759
TCGA-WX-AA46	0.161473934	0.371963979	0.552457636	0.565084087	0.639222021	0.675174445	0.365025279	0.656397791	0.296425246	0.691324582	0.66309291	0.466876071	0.391401329	0.871686923	0.452240786	0.632041411	0.384059104	0.719114272	0.590353294	0.51320927	0.540114454	0.394642852	0.479897231
TCGA-EP-A2KC	0.147317968	0.475819347	0.556902681	0.597678754	0.667195812	0.699469757	0.230060762	0.695900123	0.249188147	0.666084132	0.562461603	0.348236661	0.323178177	0.829163991	0.445224783	0.625677101	0.155698082	0.746556059	0.43593931	0.498613828	0.491128727	0.337546139	0.483368285
TCGA-MI-A75E	0.265718793	0.50349718	0.694941401	0.624665444	0.673989075	0.738616079	0.269158476	0.669526281	0.315122512	0.725019936	0.736464851	0.432636972	0.380661754	0.858714032	0.471003207	0.713947328	0.390851108	0.768599391	0.543233151	0.522013283	0.550544521	0.398530216	0.423195828
TCGA-BC-4073	0.28316742	0.684902679	0.740012348	0.693837219	0.654279782	0.755551892	0.267470315	0.738496633	0.462398929	0.723179404	0.87999344	0.520959255	0.469117476	0.868705707	0.516520718	0.736387208	0.480820943	0.800266433	0.705334685	0.589770044	0.559563509	0.427968144	0.565922325
TCGA-DD-AADB	0.373049778	0.663451604	0.743431671	0.619136475	0.658119988	0.680817381	0.175323668	0.675427948	0.474266583	0.711509863	0.732556291	0.430896641	0.356758436	0.865757533	0.47463873	0.646127093	0.380667343	0.734858986	0.524055973	0.549719458	0.523286222	0.359323525	0.505750164
TCGA-ED-A5KG	0.835661897	0.798884883	0.9395706	0.658654851	0.679818448	0.716614494	0.354797415	0.710827792	0.84993693	0.670701747	0.886146255	0.488417373	0.451360657	0.90536717	0.539726796	0.7724275	0.224128365	0.804654433	0.706960983	0.679010483	0.645525737	0.3560897	0.536668849
TCGA-HP-A5N0	0.222663209	0.358269944	0.596461244	0.606798799	0.653572021	0.758962812	0.238879263	0.678770289	0.290174812	0.659586285	0.606623296	0.436365485	0.381146027	0.879221412	0.466791824	0.720626816	0.348270332	0.748806272	0.564420912	0.531605513	0.532952644	0.43075757	0.449256917
TCGA-DD-AADF	0.240524987	0.519049241	0.653484327	0.565623608	0.684149453	0.715901012	0.245197109	0.672256871	0.317085633	0.658275987	0.650910378	0.405621589	0.284331048	0.850111454	0.428132787	0.664605366	0.272539762	0.714930883	0.444123555	0.450581394	0.44031868	0.347263975	0.431584579
TCGA-CC-A7IK	0.052457765	0.462911723	0.497866627	0.517046487	0.615873457	0.694150938	0.202623214	0.668228683	0.194206526	0.667164106	0.469274145	0.276176908	0.283386138	0.862384948	0.452380527	0.58160375	0.110424012	0.67686591	0.390506963	0.485808194	0.439903682	0.309957019	0.458401314
TCGA-3K-AAZ8	0.229077952	0.502486775	0.664303426	0.564754485	0.6313569	0.73843803	0.328900662	0.669624505	0.316113602	0.663327029	0.615346777	0.344884946	0.32378462	0.8248624	0.428038452	0.637259506	0.221293532	0.708763343	0.427108643	0.504224744	0.507031173	0.325700397	0.418500221
TCGA-2Y-A9GT	0.340405248	0.558671523	0.78122888	0.64637308	0.641635199	0.724487774	0.224314233	0.694364474	0.412477638	0.688746194	0.725791508	0.405250075	0.36811527	0.877789686	0.457424683	0.725358487	0.307456024	0.763844551	0.566568744	0.553967366	0.567707181	0.385715421	0.424060164
TCGA-CC-A8HU	0.107552572	0.484083536	0.479350613	0.548759132	0.621110046	0.746080464	0.193101759	0.598734488	0.131242323	0.661206354	0.600198719	0.399210035	0.341117924	0.852470118	0.473394153	0.624165777	0.253563514	0.670654355	0.372591944	0.493873724	0.470087422	0.322431512	0.432760405
TCGA-G3-A25T	0.095553442	0.47682549	0.597727283	0.590657823	0.653165289	0.744006222	0.167036888	0.665205626	0.248552816	0.638285992	0.69180024	0.375639312	0.313605765	0.852470701	0.450888882	0.640951625	0.190129297	0.735498868	0.499444559	0.501099919	0.488151573	0.413080591	0.385117245
TCGA-G3-A3CI	0.247514435	0.416750805	0.657367603	0.653330468	0.64551803	0.721845067	0.33232918	0.675312515	0.363358941	0.726382269	0.739924169	0.442299248	0.489147226	0.890059076	0.457854829	0.672669127	0.484655476	0.767635964	0.527163349	0.505664511	0.51391771	0.396104656	0.479873175
TCGA-CC-5258	0.19836935	0.589973211	0.580750169	0.616414725	0.641572613	0.692166367	0.210050291	0.679352484	0.333693507	0.731395847	0.654987492	0.391308789	0.409231095	0.852292076	0.481006059	0.668924388	0.351713072	0.730578243	0.557606147	0.561099202	0.500021527	0.364201967	0.501581703
