# Supplementary material for: Cuproptosis in ccRCC: key player in therapeutic and prognostic targets
Source: Front Oncol. 2023 Oct 27;13:1271864. doi: 10.3389/fonc.2023.1271864 (PMC10642186; doi:10.3389/fonc.2023.1271864)
Supplement: Supplementary file 2 [file DataSheet_2.zip › Step2/Pan/input.txt]

SamID	Risk	Status	Age	Gender	Grade	Stage
TCGA.B4.5838	Low	Alive	>50	Male	G3	I
TCGA.MM.A563	High	Alive	¡Ü50	Male	G3	I
TCGA.BP.4798	High	Dead	>50	Male	G5	I
TCGA.AK.3465	Low	Alive	>50	Female	G1	II
TCGA.GK.A6C7	Low	Alive	>50	Female	G1	II
TCGA.AS.3777	High	Alive	>50	Male	G1	II
TCGA.AK.3427	Low	Alive	>50	Male	G1	II
TCGA.BP.4165	High	Alive	>50	Female	G2	II
TCGA.A3.3320	Low	Alive	>50	Female	G2	II
TCGA.B0.5690	Low	Alive	>50	Female	G2	II
TCGA.A3.A6NJ	Low	Alive	>50	Female	G2	II
TCGA.T7.A92I	Low	Alive	¡Ü50	Female	G2	II
TCGA.EU.5904	Low	Alive	¡Ü50	Female	G2	II
TCGA.A3.3323	Low	Alive	>50	Male	G2	II
TCGA.B4.5834	Low	Alive	>50	Male	G2	II
TCGA.B8.A54K	Low	Alive	>50	Male	G2	II
TCGA.CW.6093	Low	Alive	>50	Male	G2	II
TCGA.AS.3778	Low	Alive	¡Ü50	Male	G2	II
TCGA.A3.3326	Low	Alive	¡Ü50	Male	G2	II
TCGA.A3.3374	High	Alive	>50	Female	G3	II
TCGA.BP.4774	High	Alive	>50	Female	G3	II
TCGA.MM.A84U	High	Alive	>50	Female	G3	II
TCGA.BP.4969	High	Alive	>50	Female	G3	II
TCGA.BP.4349	High	Alive	>50	Female	G3	II
TCGA.CW.5583	Low	Alive	>50	Female	G3	II
TCGA.DV.5575	Low	Alive	>50	Female	G3	II
TCGA.BP.4964	Low	Alive	>50	Female	G3	II
TCGA.BP.4782	Low	Alive	>50	Female	G3	II
TCGA.BP.4775	Low	Alive	>50	Female	G3	II
TCGA.A3.3358	Low	Alive	>50	Female	G3	II
TCGA.BP.5181	Low	Alive	>50	Female	G3	II
TCGA.CZ.4859	Low	Alive	>50	Female	G3	II
TCGA.CZ.5982	Low	Alive	>50	Female	G3	II
TCGA.B8.A8YJ	Low	Alive	>50	Female	G3	II
TCGA.A3.3362	Low	Alive	>50	Female	G3	II
TCGA.CJ.4634	Low	Alive	>50	Female	G3	II
TCGA.B4.5836	Low	Alive	>50	Female	G3	II
TCGA.B0.5119	Low	Alive	>50	Female	G3	II
TCGA.B0.5695	Low	Alive	>50	Female	G3	II
TCGA.CJ.4905	Low	Alive	>50	Female	G3	II
TCGA.BP.4756	Low	Alive	>50	Female	G3	II
TCGA.BP.4325	Low	Alive	>50	Female	G3	II
TCGA.B0.5705	Low	Alive	>50	Female	G3	II
TCGA.CJ.4892	Low	Alive	>50	Female	G3	II
TCGA.BP.4162	Low	Alive	>50	Female	G3	II
TCGA.DV.5566	Low	Alive	>50	Female	G3	II
TCGA.BP.4784	Low	Alive	>50	Female	G3	II
TCGA.B8.5553	Low	Alive	>50	Female	G3	II
TCGA.6D.AA2E	Low	Alive	>50	Female	G3	II
TCGA.B0.5110	Low	Alive	>50	Female	G3	II
TCGA.MW.A4EC	Low	Alive	>50	Female	G3	II
TCGA.BP.4768	Low	Alive	>50	Female	G3	II
TCGA.B0.5120	Low	Alive	>50	Female	G3	II
TCGA.B8.4154	Low	Alive	>50	Female	G3	II
TCGA.BP.4795	Low	Alive	>50	Female	G3	II
TCGA.BP.4344	Low	Alive	>50	Female	G3	II
TCGA.CW.5588	Low	Alive	>50	Female	G3	II
TCGA.A3.3359	Low	Alive	>50	Female	G3	II
TCGA.AK.3450	Low	Alive	>50	Female	G3	II
TCGA.A3.3331	Low	Alive	>50	Female	G3	II
TCGA.BP.4326	High	Dead	>50	Female	G3	II
TCGA.B2.4098	High	Dead	>50	Female	G3	II
TCGA.B0.4839	High	Dead	>50	Female	G3	II
TCGA.B0.4833	High	Dead	>50	Female	G3	II
TCGA.DV.5576	Low	Dead	>50	Female	G3	II
TCGA.CJ.4920	Low	Dead	>50	Female	G3	II
TCGA.CZ.4865	Low	Dead	>50	Female	G3	II
TCGA.BP.4340	Low	Dead	>50	Female	G3	II
TCGA.BP.4170	Low	Dead	>50	Female	G3	II
TCGA.B0.4945	Low	Dead	>50	Female	G3	II
TCGA.BP.5176	Low	Dead	>50	Female	G3	II
TCGA.BP.4763	Low	Dead	>50	Female	G3	II
TCGA.BP.5001	High	Alive	¡Ü50	Female	G3	II
TCGA.BP.5174	High	Alive	¡Ü50	Female	G3	II
TCGA.DV.5569	Low	Alive	¡Ü50	Female	G3	II
TCGA.A3.3349	Low	Alive	¡Ü50	Female	G3	II
TCGA.B8.5546	Low	Alive	¡Ü50	Female	G3	II
TCGA.DV.5567	Low	Alive	¡Ü50	Female	G3	II
TCGA.B8.4146	Low	Alive	¡Ü50	Female	G3	II
TCGA.B8.5552	Low	Alive	¡Ü50	Female	G3	II
TCGA.BP.4987	Low	Alive	¡Ü50	Female	G3	II
TCGA.A3.3385	Low	Alive	¡Ü50	Female	G3	II
TCGA.B0.5693	Low	Alive	¡Ü50	Female	G3	II
TCGA.A3.3370	Low	Alive	¡Ü50	Female	G3	II
TCGA.B8.A54F	Low	Alive	¡Ü50	Female	G3	II
TCGA.A3.A6NL	Low	Alive	¡Ü50	Female	G3	II
TCGA.BP.5186	Low	Alive	¡Ü50	Female	G3	II
TCGA.A3.3383	High	Alive	>50	Male	G3	II
TCGA.BP.4776	High	Alive	>50	Male	G3	II
TCGA.DV.A4VZ	High	Alive	>50	Male	G3	II
TCGA.BP.5196	High	Alive	>50	Male	G3	II
TCGA.BP.5180	High	Alive	>50	Male	G3	II
TCGA.BP.5170	High	Alive	>50	Male	G3	II
TCGA.B0.5121	High	Alive	>50	Male	G3	II
TCGA.DV.5565	High	Alive	>50	Male	G3	II
TCGA.BP.4804	High	Alive	>50	Male	G3	II
TCGA.AK.3425	High	Alive	>50	Male	G3	II
TCGA.A3.3319	High	Alive	>50	Male	G3	II
TCGA.B0.5702	High	Alive	>50	Male	G3	II
TCGA.AK.3434	High	Alive	>50	Male	G3	II
TCGA.B2.5635	High	Alive	>50	Male	G3	II
TCGA.A3.3322	Low	Alive	>50	Male	G3	II
TCGA.CW.5589	Low	Alive	>50	Male	G3	II
TCGA.B0.5699	Low	Alive	>50	Male	G3	II
TCGA.A3.3380	Low	Alive	>50	Male	G3	II
TCGA.BP.5187	Low	Alive	>50	Male	G3	II
TCGA.BP.4991	Low	Alive	>50	Male	G3	II
TCGA.EU.5906	Low	Alive	>50	Male	G3	II
TCGA.BP.4999	Low	Alive	>50	Male	G3	II
TCGA.B2.5633	Low	Alive	>50	Male	G3	II
TCGA.BP.4801	Low	Alive	>50	Male	G3	II
TCGA.B0.5710	Low	Alive	>50	Male	G3	II
TCGA.AK.3460	Low	Alive	>50	Male	G3	II
TCGA.B8.4619	Low	Alive	>50	Male	G3	II
TCGA.BP.5192	Low	Alive	>50	Male	G3	II
TCGA.CW.6088	Low	Alive	>50	Male	G3	II
TCGA.BP.5006	Low	Alive	>50	Male	G3	II
TCGA.B2.4102	Low	Alive	>50	Male	G3	II
TCGA.B4.5378	Low	Alive	>50	Male	G3	II
TCGA.BP.4769	Low	Alive	>50	Male	G3	II
TCGA.BP.4176	Low	Alive	>50	Male	G3	II
TCGA.BP.4177	Low	Alive	>50	Male	G3	II
TCGA.BP.4760	Low	Alive	>50	Male	G3	II
TCGA.3Z.A93Z	Low	Alive	>50	Male	G3	II
TCGA.BP.4158	Low	Alive	>50	Male	G3	II
TCGA.AK.3461	Low	Alive	>50	Male	G3	II
TCGA.B2.3924	Low	Alive	>50	Male	G3	II
TCGA.A3.A8OV	Low	Alive	>50	Male	G3	II
TCGA.BP.5195	Low	Alive	>50	Male	G3	II
TCGA.A3.3329	Low	Alive	>50	Male	G3	II
TCGA.B0.5700	Low	Alive	>50	Male	G3	II
TCGA.B2.5636	Low	Alive	>50	Male	G3	II
TCGA.A3.3328	Low	Alive	>50	Male	G3	II
TCGA.CZ.4853	Low	Alive	>50	Male	G3	II
TCGA.B0.5106	High	Dead	>50	Male	G3	II
TCGA.CZ.4854	High	Dead	>50	Male	G3	II
TCGA.BP.4159	High	Dead	>50	Male	G3	II
TCGA.A3.3376	Low	Dead	>50	Male	G3	II
TCGA.A3.3325	Low	Dead	>50	Male	G3	II
TCGA.BP.4331	Low	Dead	>50	Male	G3	II
TCGA.A3.3311	Low	Dead	>50	Male	G3	II
TCGA.BP.4353	Low	Dead	>50	Male	G3	II
TCGA.BP.5173	Low	Dead	>50	Male	G3	II
TCGA.BP.5168	Low	Dead	>50	Male	G3	II
TCGA.BP.4790	Low	Dead	>50	Male	G3	II
TCGA.B0.4823	Low	Dead	>50	Male	G3	II
TCGA.DV.5568	High	Alive	¡Ü50	Male	G3	II
TCGA.BP.4758	High	Alive	¡Ü50	Male	G3	II
TCGA.B0.5117	High	Alive	¡Ü50	Male	G3	II
TCGA.BP.4759	High	Alive	¡Ü50	Male	G3	II
TCGA.DV.5574	Low	Alive	¡Ü50	Male	G3	II
TCGA.CJ.4908	Low	Alive	¡Ü50	Male	G3	II
TCGA.CZ.5988	Low	Alive	¡Ü50	Male	G3	II
TCGA.BP.5194	Low	Alive	¡Ü50	Male	G3	II
TCGA.DV.5573	Low	Alive	¡Ü50	Male	G3	II
TCGA.B8.5545	Low	Alive	¡Ü50	Male	G3	II
TCGA.CJ.4899	Low	Alive	¡Ü50	Male	G3	II
TCGA.BP.4765	Low	Alive	¡Ü50	Male	G3	II
TCGA.B8.5165	Low	Alive	¡Ü50	Male	G3	II
TCGA.A3.3365	Low	Alive	¡Ü50	Male	G3	II
TCGA.BP.5008	Low	Alive	¡Ü50	Male	G3	II
TCGA.BP.4965	Low	Alive	¡Ü50	Male	G3	II
TCGA.CZ.4862	Low	Alive	¡Ü50	Male	G3	II
TCGA.B0.5399	Low	Alive	¡Ü50	Male	G3	II
TCGA.BP.4961	Low	Alive	¡Ü50	Male	G3	II
TCGA.BP.4789	Low	Alive	¡Ü50	Male	G3	II
TCGA.A3.3387	Low	Alive	¡Ü50	Male	G3	II
TCGA.B0.5697	Low	Alive	¡Ü50	Male	G3	II
TCGA.G6.A8L7	High	Alive	>50	Female	G4	II
TCGA.B8.A7U6	Low	Alive	>50	Female	G4	II
TCGA.A3.3373	Low	Alive	>50	Female	G4	II
TCGA.CJ.5686	Low	Alive	>50	Female	G4	II
TCGA.B8.5159	Low	Alive	>50	Female	G4	II
TCGA.B8.A54E	Low	Alive	>50	Female	G4	II
TCGA.B8.4148	Low	Alive	>50	Female	G4	II
TCGA.B0.5691	Low	Alive	>50	Female	G4	II
TCGA.EU.5905	Low	Alive	>50	Female	G4	II
TCGA.CJ.4874	Low	Alive	>50	Female	G4	II
TCGA.CJ.4893	Low	Alive	>50	Female	G4	II
TCGA.CZ.4866	Low	Alive	>50	Female	G4	II
TCGA.G6.A8L8	High	Dead	>50	Female	G4	II
TCGA.B0.5102	High	Dead	>50	Female	G4	II
TCGA.B0.5098	Low	Dead	>50	Female	G4	II
TCGA.B0.4838	Low	Dead	>50	Female	G4	II
TCGA.BP.5177	High	Alive	¡Ü50	Female	G4	II
TCGA.B0.5707	Low	Alive	¡Ü50	Female	G4	II
TCGA.CJ.4886	Low	Alive	¡Ü50	Female	G4	II
TCGA.BP.4766	Low	Alive	¡Ü50	Female	G4	II
TCGA.B0.4824	Low	Dead	¡Ü50	Female	G4	II
TCGA.CJ.5671	High	Alive	>50	Male	G4	II
TCGA.CJ.6031	High	Alive	>50	Male	G4	II
TCGA.BP.5185	High	Alive	>50	Male	G4	II
TCGA.BP.4993	High	Alive	>50	Male	G4	II
TCGA.BP.5175	High	Alive	>50	Male	G4	II
TCGA.BP.5190	High	Alive	>50	Male	G4	II
TCGA.CW.6090	High	Alive	>50	Male	G4	II
TCGA.B0.5703	High	Alive	>50	Male	G4	II
TCGA.AK.3454	High	Alive	>50	Male	G4	II
TCGA.A3.3324	Low	Alive	>50	Male	G4	II
TCGA.CZ.5984	Low	Alive	>50	Male	G4	II
TCGA.BP.5004	Low	Alive	>50	Male	G4	II
TCGA.B0.5812	Low	Alive	>50	Male	G4	II
TCGA.B8.5549	Low	Alive	>50	Male	G4	II
TCGA.BP.5184	Low	Alive	>50	Male	G4	II
TCGA.BP.4994	Low	Alive	>50	Male	G4	II
TCGA.DV.A4W0	Low	Alive	>50	Male	G4	II
TCGA.BP.5182	Low	Alive	>50	Male	G4	II
TCGA.BP.4977	Low	Alive	>50	Male	G4	II
TCGA.AK.3440	Low	Alive	>50	Male	G4	II
TCGA.A3.3378	Low	Alive	>50	Male	G4	II
TCGA.CZ.5986	Low	Alive	>50	Male	G4	II
TCGA.BP.4963	Low	Alive	>50	Male	G4	II
TCGA.B8.4621	Low	Alive	>50	Male	G4	II
TCGA.A3.3306	Low	Alive	>50	Male	G4	II
TCGA.BP.4995	Low	Alive	>50	Male	G4	II
TCGA.A3.3382	Low	Alive	>50	Male	G4	II
TCGA.A3.3367	Low	Alive	>50	Male	G4	II
TCGA.BP.4161	Low	Alive	>50	Male	G4	II
TCGA.BP.4986	Low	Alive	>50	Male	G4	II
TCGA.BP.4976	Low	Alive	>50	Male	G4	II
TCGA.B0.5698	Low	Alive	>50	Male	G4	II
TCGA.BP.4781	Low	Alive	>50	Male	G4	II
TCGA.CJ.5683	Low	Alive	>50	Male	G4	II
TCGA.B2.5641	Low	Alive	>50	Male	G4	II
TCGA.B2.4099	Low	Alive	>50	Male	G4	II
TCGA.BP.5009	High	Dead	>50	Male	G4	II
TCGA.B0.5088	High	Dead	>50	Male	G4	II
TCGA.B0.4837	High	Dead	>50	Male	G4	II
TCGA.A3.3346	High	Dead	>50	Male	G4	II
TCGA.CJ.5672	High	Dead	>50	Male	G4	II
TCGA.A3.3313	Low	Dead	>50	Male	G4	II
TCGA.B0.5083	Low	Dead	>50	Male	G4	II
TCGA.CJ.6030	Low	Dead	>50	Male	G4	II
TCGA.B0.5077	Low	Dead	>50	Male	G4	II
TCGA.BP.5000	High	Alive	¡Ü50	Male	G4	II
TCGA.BP.4968	High	Alive	¡Ü50	Male	G4	II
TCGA.BP.4338	High	Alive	¡Ü50	Male	G4	II
TCGA.B8.A54I	High	Alive	¡Ü50	Male	G4	II
TCGA.B8.A54G	High	Alive	¡Ü50	Male	G4	II
TCGA.BP.4975	Low	Alive	¡Ü50	Male	G4	II
TCGA.BP.4807	Low	Alive	¡Ü50	Male	G4	II
TCGA.BP.4982	Low	Alive	¡Ü50	Male	G4	II
TCGA.CW.5581	Low	Alive	¡Ü50	Male	G4	II
TCGA.BP.4777	Low	Alive	¡Ü50	Male	G4	II
TCGA.A3.A6NI	Low	Alive	¡Ü50	Male	G4	II
TCGA.AK.3458	Low	Alive	¡Ü50	Male	G4	II
TCGA.CJ.4635	Low	Alive	¡Ü50	Male	G4	II
TCGA.BP.4998	Low	Alive	¡Ü50	Male	G4	II
TCGA.BP.4959	Low	Alive	¡Ü50	Male	G4	II
TCGA.CJ.4903	Low	Alive	¡Ü50	Male	G4	II
TCGA.BP.4762	Low	Dead	¡Ü50	Male	G4	II
TCGA.B0.4834	Low	Dead	¡Ü50	Male	G4	II
TCGA.CJ.4889	Low	Alive	>50	Female	G5	II
TCGA.CJ.4872	High	Alive	>50	Male	G5	II
TCGA.BP.4992	High	Alive	>50	Male	G5	II
TCGA.BP.5169	High	Alive	>50	Male	G5	II
TCGA.BP.5189	Low	Dead	>50	Male	G5	II
TCGA.CJ.6027	Low	Dead	>50	Male	G5	II
TCGA.AK.3433	Low	Alive	¡Ü50	Female	G1	IIIIII
TCGA.B2.A4SR	Low	Alive	>50	Male	G1	IIIIII
TCGA.AK.3443	Low	Alive	¡Ü50	Male	G1	IIIIII
TCGA.AK.3429	High	Alive	>50	Female	G3	IIIIII
TCGA.AK.3453	High	Alive	>50	Female	G3	IIIIII
TCGA.BP.4327	High	Dead	>50	Female	G3	IIIIII
TCGA.BP.4169	Low	Dead	>50	Female	G3	IIIIII
TCGA.B0.4852	Low	Dead	>50	Female	G3	IIIIII
TCGA.CJ.4639	Low	Alive	¡Ü50	Female	G3	IIIIII
TCGA.BP.4962	High	Alive	>50	Male	G3	IIIIII
TCGA.B8.5162	High	Alive	>50	Male	G3	IIIIII
TCGA.MM.A564	High	Alive	>50	Male	G3	IIIIII
TCGA.CZ.5452	High	Alive	>50	Male	G3	IIIIII
TCGA.AK.3447	High	Alive	>50	Male	G3	IIIIII
TCGA.CZ.5985	Low	Alive	>50	Male	G3	IIIIII
TCGA.B2.3923	Low	Alive	>50	Male	G3	IIIIII
TCGA.B8.A54J	Low	Alive	>50	Male	G3	IIIIII
TCGA.CZ.5989	Low	Alive	>50	Male	G3	IIIIII
TCGA.A3.3317	Low	Alive	>50	Male	G3	IIIIII
TCGA.CZ.5463	Low	Alive	>50	Male	G3	IIIIII
TCGA.CZ.4861	Low	Dead	>50	Male	G3	IIIIII
TCGA.CZ.5453	Low	Dead	>50	Male	G3	IIIIII
TCGA.B0.5706	High	Alive	¡Ü50	Male	G3	IIIIII
TCGA.CJ.4642	High	Alive	¡Ü50	Male	G3	IIIIII
TCGA.A3.3351	Low	Alive	¡Ü50	Male	G3	IIIIII
TCGA.BP.5007	Low	Alive	¡Ü50	Male	G3	IIIIII
TCGA.A3.3363	Low	Alive	¡Ü50	Male	G3	IIIIII
TCGA.CZ.5469	High	Dead	¡Ü50	Male	G3	IIIIII
TCGA.CJ.6032	Low	Alive	>50	Female	G4	IIIIII
TCGA.CJ.4643	Low	Alive	>50	Female	G4	IIIIII
TCGA.B8.A54H	Low	Alive	>50	Female	G4	IIIIII
TCGA.CZ.5470	Low	Alive	>50	Female	G4	IIIIII
TCGA.AK.3431	Low	Dead	>50	Female	G4	IIIIII
TCGA.B0.4818	Low	Dead	>50	Female	G4	IIIIII
TCGA.CZ.5456	High	Alive	>50	Male	G4	IIIIII
TCGA.CJ.4876	High	Alive	>50	Male	G4	IIIIII
TCGA.CJ.4912	High	Alive	>50	Male	G4	IIIIII
TCGA.B2.4101	Low	Alive	>50	Male	G4	IIIIII
TCGA.A3.3316	Low	Alive	>50	Male	G4	IIIIII
TCGA.A3.3357	Low	Alive	>50	Male	G4	IIIIII
TCGA.CJ.5675	Low	Alive	>50	Male	G4	IIIIII
TCGA.CZ.5451	Low	Alive	>50	Male	G4	IIIIII
TCGA.A3.3343	Low	Alive	>50	Male	G4	IIIIII
TCGA.BP.4342	Low	Dead	>50	Male	G4	IIIIII
TCGA.CZ.4864	Low	Dead	>50	Male	G4	IIIIII
TCGA.BP.4960	High	Alive	¡Ü50	Male	G4	IIIIII
TCGA.AK.3451	High	Alive	¡Ü50	Male	G4	IIIIII
TCGA.BP.4173	Low	Alive	¡Ü50	Male	G4	IIIIII
TCGA.AK.3456	Low	Alive	¡Ü50	Male	G4	IIIIII
TCGA.BP.4174	Low	Alive	¡Ü50	Male	G4	IIIIII
TCGA.B0.4816	High	Dead	¡Ü50	Male	G4	IIIIII
TCGA.BP.5199	High	Alive	>50	Male	G5	IIIIII
TCGA.B0.4822	High	Dead	>50	Male	G5	IIIIII
TCGA.A3.3335	High	Alive	¡Ü50	Male	G5	IIIIII
TCGA.BP.5200	Low	Alive	¡Ü50	Male	G5	IIIIII
TCGA.CZ.4858	High	Dead	¡Ü50	Male	G5	IIIIII
TCGA.B0.5096	Low	Dead	>50	Female	G1	IIV
TCGA.BP.4351	High	Alive	>50	Female	G3	IIV
TCGA.CJ.4870	High	Alive	>50	Female	G3	IIV
TCGA.B0.5097	High	Alive	>50	Female	G3	IIV
TCGA.B8.4620	High	Alive	>50	Female	G3	IIV
TCGA.CJ.4878	High	Alive	>50	Female	G3	IIV
TCGA.B8.4151	Low	Alive	>50	Female	G3	IIV
TCGA.BP.4330	Low	Alive	>50	Female	G3	IIV
TCGA.CW.5587	Low	Alive	>50	Female	G3	IIV
TCGA.B0.5113	Low	Alive	>50	Female	G3	IIV
TCGA.B0.4713	High	Dead	>50	Female	G3	IIV
TCGA.A3.3347	High	Dead	>50	Female	G3	IIV
TCGA.B0.5075	High	Dead	>50	Female	G3	IIV
TCGA.B0.5081	High	Dead	>50	Female	G3	IIV
TCGA.BP.4164	Low	Dead	>50	Female	G3	IIV
TCGA.CZ.5465	Low	Dead	>50	Female	G3	IIV
TCGA.B0.4718	High	Alive	>50	Male	G3	IIV
TCGA.BP.4167	High	Alive	>50	Male	G3	IIV
TCGA.B8.A54D	High	Alive	>50	Male	G3	IIV
TCGA.BP.5191	High	Alive	>50	Male	G3	IIV
TCGA.B0.5108	Low	Alive	>50	Male	G3	IIV
TCGA.CJ.5684	Low	Alive	>50	Male	G3	IIV
TCGA.AK.3428	Low	Alive	>50	Male	G3	IIV
TCGA.A3.3372	Low	Alive	>50	Male	G3	IIV
TCGA.B4.5832	Low	Alive	>50	Male	G3	IIV
TCGA.CZ.5466	Low	Alive	>50	Male	G3	IIV
TCGA.BP.4160	Low	Alive	>50	Male	G3	IIV
TCGA.BP.4347	Low	Alive	>50	Male	G3	IIV
TCGA.BP.4967	Low	Alive	>50	Male	G3	IIV
TCGA.BP.4341	High	Dead	>50	Male	G3	IIV
TCGA.BP.4329	High	Dead	>50	Male	G3	IIV
TCGA.CJ.4869	High	Alive	¡Ü50	Male	G3	IIV
TCGA.BP.4332	Low	Alive	¡Ü50	Male	G3	IIV
TCGA.A3.A8OW	Low	Alive	¡Ü50	Male	G3	IIV
TCGA.BP.4163	High	Alive	>50	Female	G4	IIV
TCGA.B0.5692	High	Alive	>50	Female	G4	IIV
TCGA.CJ.4916	High	Alive	>50	Female	G4	IIV
TCGA.CJ.4884	High	Alive	>50	Female	G4	IIV
TCGA.CJ.4873	High	Alive	>50	Female	G4	IIV
TCGA.CZ.4863	Low	Alive	>50	Female	G4	IIV
TCGA.B0.5709	Low	Alive	>50	Female	G4	IIV
TCGA.B8.5163	Low	Alive	>50	Female	G4	IIV
TCGA.B0.4710	Low	Alive	>50	Female	G4	IIV
TCGA.B0.5713	Low	Alive	>50	Female	G4	IIV
TCGA.CJ.4897	Low	Alive	>50	Female	G4	IIV
TCGA.B0.4821	High	Dead	>50	Female	G4	IIV
TCGA.BP.4981	High	Dead	>50	Female	G4	IIV
TCGA.B0.5085	High	Dead	>50	Female	G4	IIV
TCGA.AK.3455	Low	Dead	>50	Female	G4	IIV
TCGA.B0.5099	Low	Dead	>50	Female	G4	IIV
TCGA.BP.4972	Low	Alive	¡Ü50	Female	G4	IIV
TCGA.CJ.4636	High	Alive	>50	Male	G4	IIV
TCGA.CJ.4882	High	Alive	>50	Male	G4	IIV
TCGA.BP.4989	High	Alive	>50	Male	G4	IIV
TCGA.CJ.4902	High	Alive	>50	Male	G4	IIV
TCGA.BP.4345	High	Alive	>50	Male	G4	IIV
TCGA.AK.3445	High	Alive	>50	Male	G4	IIV
TCGA.BP.5198	High	Alive	>50	Male	G4	IIV
TCGA.B8.4153	High	Alive	>50	Male	G4	IIV
TCGA.B0.5116	Low	Alive	>50	Male	G4	IIV
TCGA.BP.5183	Low	Alive	>50	Male	G4	IIV
TCGA.CJ.4907	Low	Alive	>50	Male	G4	IIV
TCGA.CZ.5459	Low	Alive	>50	Male	G4	IIV
TCGA.A3.3307	Low	Alive	>50	Male	G4	IIV
TCGA.B8.5550	Low	Alive	>50	Male	G4	IIV
TCGA.BP.4803	Low	Alive	>50	Male	G4	IIV
TCGA.EU.5907	Low	Alive	>50	Male	G4	IIV
TCGA.B0.4849	High	Dead	>50	Male	G4	IIV
TCGA.BP.4334	High	Dead	>50	Male	G4	IIV
TCGA.B0.4843	High	Dead	>50	Male	G4	IIV
TCGA.BP.4346	High	Dead	>50	Male	G4	IIV
TCGA.BP.4799	High	Dead	>50	Male	G4	IIV
TCGA.B0.5694	High	Dead	>50	Male	G4	IIV
TCGA.B0.5100	High	Dead	>50	Male	G4	IIV
TCGA.B0.4817	High	Dead	>50	Male	G4	IIV
TCGA.B0.4848	Low	Dead	>50	Male	G4	IIV
TCGA.CJ.4894	Low	Dead	>50	Male	G4	IIV
TCGA.B0.4696	Low	Dead	>50	Male	G4	IIV
TCGA.BP.4343	Low	Dead	>50	Male	G4	IIV
TCGA.A3.3352	Low	Dead	>50	Male	G4	IIV
TCGA.CW.5584	Low	Dead	>50	Male	G4	IIV
TCGA.B0.5095	Low	Dead	>50	Male	G4	IIV
TCGA.BP.4971	High	Alive	¡Ü50	Male	G4	IIV
TCGA.CJ.4881	High	Alive	¡Ü50	Male	G4	IIV
TCGA.CJ.4901	High	Alive	¡Ü50	Male	G4	IIV
TCGA.CJ.5676	High	Alive	¡Ü50	Male	G4	IIV
TCGA.BP.4797	Low	Alive	¡Ü50	Male	G4	IIV
TCGA.CZ.5458	Low	Alive	¡Ü50	Male	G4	IIV
TCGA.BP.4970	Low	Alive	¡Ü50	Male	G4	IIV
TCGA.BP.4973	Low	Alive	¡Ü50	Male	G4	IIV
TCGA.B0.5711	Low	Alive	¡Ü50	Male	G4	IIV
TCGA.AK.3426	High	Dead	¡Ü50	Male	G4	IIV
TCGA.B0.4811	High	Dead	¡Ü50	Male	G4	IIV
TCGA.B0.4810	Low	Dead	¡Ü50	Male	G4	IIV
TCGA.B0.5400	High	Alive	>50	Female	G5	IIV
TCGA.BP.4983	High	Alive	>50	Female	G5	IIV
TCGA.CJ.4891	High	Dead	>50	Female	G5	IIV
TCGA.BP.4355	High	Dead	>50	Female	G5	IIV
TCGA.B0.4842	High	Dead	>50	Female	G5	IIV
TCGA.B0.4693	Low	Dead	>50	Female	G5	IIV
TCGA.B0.4827	Low	Dead	>50	Female	G5	IIV
TCGA.CZ.5467	Low	Dead	>50	Female	G5	IIV
TCGA.BP.4761	High	Alive	>50	Male	G5	IIV
TCGA.B8.5158	Low	Alive	>50	Male	G5	IIV
TCGA.CZ.5457	Low	Alive	>50	Male	G5	IIV
TCGA.B0.5701	Low	Alive	>50	Male	G5	IIV
TCGA.B0.5696	Low	Alive	>50	Male	G5	IIV
TCGA.B0.4706	High	Dead	>50	Male	G5	IIV
TCGA.B0.4707	High	Dead	>50	Male	G5	IIV
TCGA.BP.5010	High	Dead	>50	Male	G5	IIV
TCGA.B0.4815	High	Dead	>50	Male	G5	IIV
TCGA.B0.5109	High	Dead	>50	Male	G5	IIV
TCGA.BP.4985	High	Dead	>50	Male	G5	IIV
TCGA.CJ.5679	High	Dead	>50	Male	G5	IIV
TCGA.B0.4694	Low	Dead	>50	Male	G5	IIV
TCGA.CJ.4640	Low	Alive	¡Ü50	Male	G5	IIV
TCGA.CW.6097	Low	Dead	¡Ü50	Male	G5	IIV
TCGA.CZ.5460	High	Alive	>50	Male	G3	V
TCGA.CZ.5464	High	Alive	>50	Male	G3	V
TCGA.CW.5585	Low	Alive	>50	Male	G3	V
TCGA.CW.5591	Low	Alive	>50	Male	G3	V
TCGA.CZ.5987	High	Dead	>50	Male	G3	V
TCGA.B0.5094	High	Dead	>50	Male	G3	V
TCGA.B0.4845	High	Dead	>50	Male	G3	V
TCGA.B0.4846	Low	Dead	>50	Male	G3	V
TCGA.CZ.5454	Low	Dead	>50	Male	G3	V
TCGA.AK.3436	High	Alive	¡Ü50	Male	G3	V
TCGA.CJ.4904	Low	Alive	>50	Female	G4	V
TCGA.B4.5377	Low	Alive	>50	Female	G4	V
TCGA.B0.5712	Low	Alive	>50	Female	G4	V
TCGA.B0.5092	High	Dead	>50	Female	G4	V
TCGA.BP.4335	High	Dead	>50	Female	G4	V
TCGA.B8.4143	High	Dead	>50	Female	G4	V
TCGA.B0.4701	Low	Dead	>50	Female	G4	V
TCGA.CW.5580	Low	Dead	>50	Female	G4	V
TCGA.CJ.5681	Low	Dead	¡Ü50	Female	G4	V
TCGA.CJ.4644	Low	Dead	¡Ü50	Female	G4	V
TCGA.B8.4622	Low	Alive	>50	Male	G4	V
TCGA.CJ.4885	Low	Alive	>50	Male	G4	V
TCGA.G6.A8L6	High	Dead	>50	Male	G4	V
TCGA.B0.4691	High	Dead	>50	Male	G4	V
TCGA.CZ.4857	High	Dead	>50	Male	G4	V
TCGA.B0.4844	High	Dead	>50	Male	G4	V
TCGA.B0.4847	High	Dead	>50	Male	G4	V
TCGA.B0.4836	High	Dead	>50	Male	G4	V
TCGA.CJ.5678	High	Dead	>50	Male	G4	V
TCGA.B0.5080	High	Dead	>50	Male	G4	V
TCGA.B0.4841	High	Dead	>50	Male	G4	V
TCGA.CJ.4875	High	Dead	>50	Male	G4	V
TCGA.B0.4712	High	Dead	>50	Male	G4	V
TCGA.B0.4828	High	Dead	>50	Male	G4	V
TCGA.B0.4714	High	Dead	>50	Male	G4	V
TCGA.CW.5590	Low	Dead	>50	Male	G4	V
TCGA.B0.4814	Low	Dead	>50	Male	G4	V
TCGA.B0.4690	Low	Dead	>50	Male	G4	V
TCGA.CZ.5462	Low	Dead	>50	Male	G4	V
TCGA.B0.5115	Low	Alive	¡Ü50	Male	G4	V
TCGA.B0.5084	High	Dead	¡Ü50	Male	G4	V
TCGA.CJ.4868	High	Dead	¡Ü50	Male	G4	V
TCGA.CJ.4887	High	Dead	¡Ü50	Male	G4	V
TCGA.B2.5639	Low	Dead	¡Ü50	Male	G4	V
TCGA.CJ.4637	High	Dead	>50	Female	G5	V
TCGA.CJ.5677	High	Dead	>50	Female	G5	V
TCGA.CJ.6033	High	Dead	>50	Female	G5	V
TCGA.G6.A5PC	High	Dead	>50	Female	G5	V
TCGA.BP.4787	High	Dead	>50	Female	G5	V
TCGA.B0.4819	High	Dead	>50	Female	G5	V
TCGA.B0.5107	High	Dead	>50	Female	G5	V
TCGA.CJ.4900	High	Dead	>50	Female	G5	V
TCGA.BP.4352	High	Dead	>50	Female	G5	V
TCGA.CJ.4641	Low	Dead	>50	Female	G5	V
TCGA.CJ.5680	Low	Dead	>50	Female	G5	V
TCGA.BP.4770	Low	Dead	>50	Female	G5	V
TCGA.CJ.4638	High	Dead	¡Ü50	Female	G5	V
TCGA.B0.4697	High	Dead	¡Ü50	Female	G5	V
TCGA.CJ.5682	High	Alive	>50	Male	G5	V
TCGA.BP.5201	High	Alive	>50	Male	G5	V
TCGA.CJ.4890	High	Alive	>50	Male	G5	V
TCGA.CJ.4871	Low	Alive	>50	Male	G5	V
TCGA.B0.5402	Low	Alive	>50	Male	G5	V
TCGA.B0.4703	High	Dead	>50	Male	G5	V
TCGA.DV.A4VX	High	Dead	>50	Male	G5	V
TCGA.CJ.4888	High	Dead	>50	Male	G5	V
TCGA.B0.4700	High	Dead	>50	Male	G5	V
TCGA.BP.4771	High	Dead	>50	Male	G5	V
TCGA.BP.5178	High	Dead	>50	Male	G5	V
TCGA.CZ.5468	High	Dead	>50	Male	G5	V
TCGA.CZ.5461	Low	Dead	>50	Male	G5	V
TCGA.CJ.6028	Low	Dead	>50	Male	G5	V
TCGA.BP.4974	Low	Dead	>50	Male	G5	V
TCGA.CZ.4860	Low	Dead	>50	Male	G5	V
TCGA.CW.6087	Low	Dead	>50	Male	G5	V
TCGA.CJ.4895	Low	Dead	>50	Male	G5	V
TCGA.CZ.5455	Low	Dead	>50	Male	G5	V
TCGA.CJ.4918	Low	Dead	>50	Male	G5	V
TCGA.B0.4699	Low	Dead	>50	Male	G5	V
TCGA.B0.4698	Low	Dead	>50	Male	G5	V
TCGA.BP.4354	Low	Dead	¡Ü50	Male	G5	V
TCGA.B0.4688	Low	Dead	¡Ü50	Male	G5	V
