# Supplementary material for: Cuproptosis in ccRCC: key player in therapeutic and prognostic targets
Source: Front Oncol. 2023 Oct 27;13:1271864. doi: 10.3389/fonc.2023.1271864 (PMC10642186; doi:10.3389/fonc.2023.1271864)
Supplement: Supplementary file 2 [file DataSheet_2.zip › Step2/Pan/Pan.R]

library(dplyr)
library(ggplot2)
Sys.setenv(LANGUAGE = "en") #显示英文报错信息
options(stringsAsFactors = FALSE) #禁止chr转成factor
setwd("E:\\肾癌-Cuproptosis\\Step2\\Pan")
dat <- read.table("input.txt",row.names = 1,sep = "\t",header = T,check.names = F,stringsAsFactors = F)

#按Risk分成High和Low，计算各列数值。
gname <- "Risk"
vname <- setdiff(colnames(dat), gname)
pie.high <- pie.low <- list()
fisher.p <- c()
for (i in vname) {
  tmp <- table(dat[,gname], dat[,i])
  p <- format(fisher.test(tmp)$p.value,digits = 2)
  names(p) <- i
  fisher.p <- c(fisher.p, p)
  pie.dat <-
    tmp %>% as.data.frame() %>% group_by(Var1) %>% mutate(Pct = Freq/sum(Freq)) %>% as.data.frame()
  # 表格内的两行对应Risk的两类：Risk high和Risk low
  pie.high[[i]] <- pie.dat[which(pie.dat$Var1 == "High"),]
  pie.low[[i]] <- pie.dat[which(pie.dat$Var1 == "Low"),]
}
# 设置颜色
black  <- "#393939"
blue   <- "#2166AC"
yellow <- "#AC8921"
orange <- "#E18727"
green  <- "#20854E"
cherry <- "#B2182B"
# 创建颜色
status.col <- c("grey80",black)
Age.col <- alpha(blue, c(0.5 ,1))
Gender.col <- c(yellow, orange)
Grade.col <- alpha(green, c(0.2,0.4, 0.6,0.8, 1))
Stage.col <- alpha(cherry, c(0.2,0.4, 0.6, 0.8, 1))
# 硬核base plot一块一块画，当然也可以把其中的pie chart提取出来后期AI或者PPT拼接也是比较方便的


pdf("pieTable.pdf",width = 8.0, height = 3.0)################


showLayout <- F # 默认不在最终pdf的首页显示layout结构，不过建议初次绘制的时候改为TRUE看一下，方便理解
# 设置画面布局，相同数字代表同一区块，数字越多代表该区块所占面积越大（一共25个区域）
layout(matrix(c( 1, 1, 1,  2, 2, 2,  3, 3, 3,  4, 4, 4,  5, 5, 5,  6, 6, 6,
                 7, 7, 7,  8, 8, 8,  9, 9, 9, 10,10,10, 11,11,11, 12,12,12,
                 7, 7, 7,  8, 8, 8,  9, 9, 9, 10,10,10, 11,11,11, 12,12,12,
                 13,13,13, 14,14,14, 15,15,15, 16,16,16, 17,17,17, 18,18,18,
                 13,13,13, 14,14,14, 15,15,15, 16,16,16, 17,17,17, 18,18,18,
                 19,19,19, 20,20,20, 21,21,21, 22,22,22, 23,23,23, 24,24,24,
                 25,25,25, 25,25,25, 25,25,25, 25,25,25, 25,25,25, 25,25,25),
              byrow = T,nrow = 7))
if(showLayout) {
  layout.show(n = 25) # 直观展示画布分布
}
#-------------------------#
# 画布区域1-6：绘制图抬头 #
#-------------------------#
par(bty="n", mgp = c(0,0,0), mar = c(0,0,0,0), lwd = 2) # 基础参数，各边界距离为0
plot(1,1,
     xlab = "",xaxt = "n", # 不显示x坐标轴
     ylab = "",yaxt = "n") # 不显示y坐标轴
rect(par("usr")[1],par("usr")[3],par("usr")[2],par("usr")[4],col = "#727272") # 背景涂黑
text((par("usr")[1]+par("usr")[2])/2, # 用par("usr")来获取该画布的绝对位置
     (par("usr")[3]+par("usr")[4])/2,
     "KIRC",cex = 2, col = "white") # 显示图标题
plot(1,1,
     xlab = "",xaxt = "n", # 不显示x坐标轴
     ylab = "",yaxt = "n") # 不显示y坐标轴
rect(par("usr")[1],par("usr")[3],par("usr")[2],par("usr")[4],col = "#727272") # 背景涂黑
text((par("usr")[1]+par("usr")[2])/2, # 用par("usr")来获取该画布的绝对位置
     (par("usr")[3]+par("usr")[4])/2,
     "Status",cex = 2, col = "white") # 显示图标题
plot(1,1,
     xlab = "",xaxt = "n", # 不显示x坐标轴
     ylab = "",yaxt = "n") # 不显示y坐标轴
rect(par("usr")[1],par("usr")[3],par("usr")[2],par("usr")[4],col = "#727272") # 背景涂黑
text((par("usr")[1]+par("usr")[2])/2, # 用par("usr")来获取该画布的绝对位置
     (par("usr")[3]+par("usr")[4])/2,
     "Age",cex = 2, col = "white") # 显示图标题
plot(1,1,
     xlab = "",xaxt = "n", # 不显示x坐标轴
     ylab = "",yaxt = "n") # 不显示y坐标轴
rect(par("usr")[1],par("usr")[3],par("usr")[2],par("usr")[4],col = "#727272") # 背景涂黑
text((par("usr")[1]+par("usr")[2])/2, # 用par("usr")来获取该画布的绝对位置
     (par("usr")[3]+par("usr")[4])/2,
     "Gender",cex = 2, col = "white") # 显示图标题
plot(1,1,
     xlab = "",xaxt = "n", # 不显示x坐标轴
     ylab = "",yaxt = "n") # 不显示y坐标轴
rect(par("usr")[1],par("usr")[3],par("usr")[2],par("usr")[4],col = "#727272") # 背景涂黑
text((par("usr")[1]+par("usr")[2])/2, # 用par("usr")来获取该画布的绝对位置
     (par("usr")[3]+par("usr")[4])/2,
     "Grade",cex = 2, col = "white") # 显示图标题
plot(1,1,
     xlab = "",xaxt = "n", # 不显示x坐标轴
     ylab = "",yaxt = "n") # 不显示y坐标轴
rect(par("usr")[1],par("usr")[3],par("usr")[2],par("usr")[4],col = "#727272") # 背景涂黑
text((par("usr")[1]+par("usr")[2])/2, # 用par("usr")来获取该画布的绝对位置
     (par("usr")[3]+par("usr")[4])/2,
     "Stage",cex = 2, col = "white") # 显示图标题
#--------------------------------------#
# 画布区域7-12：绘制High组抬头和扇形图 #
#--------------------------------------#
plot(1,1,
     xlab = "",xaxt = "n", # 不显示x坐标轴
     ylab = "",yaxt = "n") # 不显示y坐标轴
rect(par("usr")[1],par("usr")[3],par("usr")[2],par("usr")[4],col = "#727272") # 背景涂黑
text((par("usr")[1]+par("usr")[2])/2, # 用par("usr")来获取该画布的绝对位置
     (par("usr")[3]+par("usr")[4])/2,
     "High-risk\n(n = 188)",cex = 2, col = "white") # 显示图标题
# High group
pie(pie.high$Status$Pct,
    col = status.col,
    border = "white",
    radius = 1,
    labels = NA,
    init.angle = 90)
symbols(0,0, circles = .55, inches = FALSE, col = "white", bg = "white", lty = 0, add = TRUE)
pie(pie.high$Age$Pct,
    col = Age.col,
    border = "white",
    radius = 1,
    labels = NA,
    init.angle = 90)
symbols(0,0, circles = .55, inches = FALSE, col = "white", bg = "white", lty = 0, add = TRUE)
pie(pie.high$Gender$Pct,
    col = Gender.col,
    border = "white",
    radius = 1,
    labels = NA,
    init.angle = 90)
symbols(0,0, circles = .55, inches = FALSE, col = "white", bg = "white", lty = 0, add = TRUE)
pie(pie.high$Grade$Pct,
    col = Grade.col,
    border = "white",
    radius = 1,
    labels = NA,
    init.angle = 90)
symbols(0,0, circles = .55, inches = FALSE, col = "white", bg = "white", lty = 0, add = TRUE)
pie(pie.high$`Stage`$Pct,
    col = Stage.col,
    border = "white",
    radius = 1,
    labels = NA,
    init.angle = 90)
symbols(0,0, circles = .55, inches = FALSE, col = "white", bg = "white", lty = 0, add = TRUE)
abline(v = par("usr")[2], col = "#727272") # 右侧封上黑线
#--------------------------------------#
# 画布区域13-18：绘制Low组抬头和扇形图 #
#--------------------------------------#
plot(1,1,
     xlab = "",xaxt = "n", # 不显示x坐标轴
     ylab = "",yaxt = "n") # 不显示y坐标轴
rect(par("usr")[1],par("usr")[3],par("usr")[2],par("usr")[4],col = "#727272") # 背景涂黑
text((par("usr")[1]+par("usr")[2])/2, # 用par("usr")来获取该画布的绝对位置
     (par("usr")[3]+par("usr")[4])/2,
     "Low-risk\n(n = 325)",cex = 2, col = "white") # 显示图标题
# Low group
pie(pie.low$Status$Pct,
    col = status.col,
    border = "white",
    radius = 1,
    labels = NA,
    init.angle = 90)
symbols(0,0, circles = .55, inches = FALSE, col = "white", bg = "white", lty = 0, add = TRUE)
pie(pie.low$Age$Pct,
    col = Age.col,
    border = "white",
    radius = 1,
    labels = NA,
    init.angle = 90)
symbols(0,0, circles = .55, inches = FALSE, col = "white", bg = "white", lty = 0, add = TRUE)
pie(pie.low$Gender$Pct,
    col = Gender.col,
    border = "white",
    radius = 1,
    labels = NA,
    init.angle = 90)
symbols(0,0, circles = .55, inches = FALSE, col = "white", bg = "white", lty = 0, add = TRUE)
pie(pie.low$Grade$Pct,
    col = Grade.col,
    border = "white",
    radius = 1,
    labels = NA,
    init.angle = 90)
symbols(0,0, circles = .55, inches = FALSE, col = "white", bg = "white", lty = 0, add = TRUE)
pie(pie.low$`Stage`$Pct,
    col = Stage.col,
    border = "white",
    radius = 1,
    labels = NA,
    init.angle = 90)
symbols(0,0, circles = .55, inches = FALSE, col = "white", bg = "white", lty = 0, add = TRUE)
abline(v = par("usr")[2], col = "#727272") # 右侧封上黑线
#--------------------------------#
# 画布区域19-24：绘制空抬头和p值 #
#--------------------------------#
plot(1,1,
     xlab = "",xaxt = "n", # 不显示x坐标轴
     ylab = "",yaxt = "n") # 不显示y坐标轴
rect(par("usr")[1],par("usr")[3],par("usr")[2],par("usr")[4],col = "#727272") # 背景涂黑
plot(1,1,col = "white",
     xlab = "",xaxt = "n", # 不显示x坐标轴
     ylab = "",yaxt = "n") # 不显示y坐标轴
text((par("usr")[1]+par("usr")[2])/2, # 用par("usr")来获取该画布的绝对位置
     (par("usr")[3]+par("usr")[4])/2,
     paste0("p = ",fisher.p["Status"]),cex = 1.5, col = "black") # 显示图标题
abline(h = par("usr")[3], col = "#727272") # 底部封上黑线
plot(1,1,col = "white",
     xlab = "",xaxt = "n", # 不显示x坐标轴
     ylab = "",yaxt = "n") # 不显示y坐标轴
text((par("usr")[1]+par("usr")[2])/2, # 用par("usr")来获取该画布的绝对位置
     (par("usr")[3]+par("usr")[4])/2,
     paste0("p = ",fisher.p["Age"]),cex = 1.5, col = "black") # 显示图标题
abline(h = par("usr")[3], col = "#727272")
plot(1,1,col = "white",
     xlab = "",xaxt = "n",# 不显示x坐标轴
     ylab = "",yaxt = "n") # 不显示y坐标轴
text((par("usr")[1]+par("usr")[2])/2, # 用par("usr")来获取该画布的绝对位置
     (par("usr")[3]+par("usr")[4])/2,
     paste0("p = ",fisher.p["Gender"]),cex = 1.5, col = "black") # 显示图标题
abline(h = par("usr")[3], col = "#727272")
plot(1,1,col = "white",
     xlab = "",xaxt = "n", # 不显示x坐标轴
     ylab = "",yaxt = "n") # 不显示y坐标轴
text((par("usr")[1]+par("usr")[2])/2, # 用par("usr")来获取该画布的绝对位置
     (par("usr")[3]+par("usr")[4])/2,
     paste0("p = ",fisher.p["Grade"]),cex = 1.5, col = "black") # 显示图标题
abline(h = par("usr")[3], col = "#727272")
plot(1,1,col = "white",
     xlab = "",xaxt = "n", # 不显示x坐标轴
     ylab = "",yaxt = "n") # 不显示y坐标轴
text((par("usr")[1]+par("usr")[2])/2, # 用par("usr")来获取该画布的绝对位置
     (par("usr")[3]+par("usr")[4])/2,
     paste0("p = ",fisher.p["Stage"]),cex = 1.5, col = "black") # 显示图标题
abline(h = par("usr")[3], col = "#727272") # 底部封上黑线
abline(v = par("usr")[2], col = "#727272") # 右侧封上黑线
#----------------------#
# 画布区域25：绘制图例 #
#----------------------#
plot(0,0,col = "white",
     xlab = "",xaxt = "n", # 不显示x坐标轴
     ylab = "",yaxt = "n") # 不显示y坐标轴
legend("topleft",
       legend = c("Alive","Dead",
                  "≤50","＞50",
                  "Male","Female",
                  "G1","G2","G3","G4","G5",
                  "I","II","III","IV","v"),
       fill = c(status.col,
                Age.col,
                Gender.col,
                Grade.col,
                Stage.col),
       border = NA, # 图例颜色没有边框
       bty = "n", # 图例没有边框
       cex = 1.2,
       #box.lwd = 3,
       x.intersp = 0.05,
       y.intersp = 1,
       text.width = 0.08, # 图例的间隔
       horiz = T) # 图例水平放置
# 关闭图像句柄
invisible(dev.off())
sessionInfo()
