# Supplementary material for: Cuproptosis in ccRCC: key player in therapeutic and prognostic targets
Source: Front Oncol. 2023 Oct 27;13:1271864. doi: 10.3389/fonc.2023.1271864 (PMC10642186; doi:10.3389/fonc.2023.1271864)
Supplement: Supplementary file 3 [file DataSheet_3.zip]

Archive with 30 entries (28 files):
- Step3/cnvload/
- Step3/cnvload/broad_gain_load.pdf
- Step3/cnvload/broad_loss_load.pdf
- Step3/cnvload/cnvload.R
- Step3/cnvload/copyload.csv
- Step3/cnvload/focal_gain_load.pdf
- Step3/cnvload/focal_loss_load.pdf
- Step3/mut/
- Step3/mut/1.csv
- Step3/mut/allMut.TMB.csv
- Step3/mut/data_mutations_extended_HRisk_modified.txt
- Step3/mut/data_mutations_extended_LRisk_modified.txt
- Step3/mut/data_mutations_extended_modified.txt
- Step3/mut/easy_input.csv
- Step3/mut/ESCA_copy_number_gistic_score.pdf
- Step3/mut/fisher test regarding non-synonymous mutations of TME risk group.txt
- Step3/mut/forestplot.pdf
- Step3/mut/mutual exclusivity plot.pdf
- Step3/mut/mutual exclusivity test regarding non-synonymous mutations.txt
- Step3/mut/nsynMut.TMB.csv
- Step3/mut/scatter and boxplot for all mutation counts.pdf
- Step3/mut/scatter and boxplot for synonymous mutation counts.pdf
- Step3/mut/synMut.TMB.csv
- Step3/mut/TMB.xls
- Step3/mut/TMB_titv.pdf
- Step3/mut/TMB_titv.RData
- Step3/mut/TMB_titv2.pdf
- Step3/mut/Train╩Σ╚δ-╕─risk.txt
- Step3/mut/═╗▒Σ▓ε╥∞╜┼▒╛.R
- Step3/mut/╨┬╜¿╬─▒╛╬─╡╡.R
