# Supplementary material for: Cuproptosis in ccRCC: key player in therapeutic and prognostic targets
Source: Front Oncol. 2023 Oct 27;13:1271864. doi: 10.3389/fonc.2023.1271864 (PMC10642186; doi:10.3389/fonc.2023.1271864)
Supplement: Supplementary file 3 [file DataSheet_3.zip › Step3/cnvload/cnvload.R]

setwd("E:\\肾癌-Cuproptosis\\Step3\\cnvload")
library(ggplot2)
library(ggpubr)
library(ggsignif)
mydata <- read.csv("copyload.csv",header = T)
head(mydata)

mydata$risk <- factor(mydata$risk, levels = c("high","low"))
ggplot(mydata,aes(x=risk, y=broad_loss_load)) +
  geom_boxplot(size=0.5,color=c("#AD3155", "#2166AC"))+
  stat_boxplot(geom="errorbar",width=0.48,color=c("#AD3155", "#2166AC"),size=0.5)+
  geom_jitter(aes(color = risk),width=0.2,size = 2.5) +
  geom_boxplot(aes(color = risk),fill = "grey",alpha = 0.6) +
  scale_color_manual(values=c("#AD3155", "#2166AC")) +
  geom_signif(comparisons = list(c("high", "low")),
              map_signif_level=function(p)sprintf("p = %.2g", p),
              y_position = c(15,0.1,0.1)) +
  theme(legend.position = "none",
        text = element_text(size=20)) +
  labs(x ="risk", y = "Burden of Copy Number Loss (log2 transformed)")

ggsave("broad_loss_load.pdf",height = 8,width = 8)
