# Supplementary material for: Cuproptosis in ccRCC: key player in therapeutic and prognostic targets
Source: Front Oncol. 2023 Oct 27;13:1271864. doi: 10.3389/fonc.2023.1271864 (PMC10642186; doi:10.3389/fonc.2023.1271864)
Supplement: Supplementary file 3 [file DataSheet_3.zip › Step3/cnvload/copyload.csv]

barcode	focal_gain_load	focal_loss_load	broad_gain_load	broad_loss_load	risk
TCGA-3Z-A93Z-01A-11D-A36W-01	1	8.744833837	11.87382857	9.988684687	high
TCGA-6D-AA2E-01A-11D-A36W-01	0	0	0	0	high
TCGA-A3-3306-01A-01D-0858-01	1	7.794415866	9.271463028	12.35424938	high
TCGA-A3-3307-01A-01D-0858-01	5.357552005	1	9.33315535	9.361943774	high
TCGA-A3-3311-01A-01D-0858-01	5.95419631	8.888743249	10.39016896	11.6128685	high
TCGA-A3-3311-01A-02D-1322-01	5.95419631	8.768184325	10.39016896	11.45378506	high
TCGA-A3-3313-01A-01D-0858-01	4.857980995	8.447083226	12.47750532	11.47116713	high
TCGA-A3-3313-01A-02D-1322-01	4.906890596	8.30833903	12.98031812	12.1221809	high
TCGA-A3-3316-01A-01D-0858-01	3	5.357552005	12.59781979	13.49022414	high
TCGA-A3-3317-01A-01D-0858-01	7.17990909	8.813781191	10.86418614	12.35920049	high
TCGA-A3-3317-01A-02D-1322-01	7.17990909	8.861086906	10.86418614	12.35920049	high
TCGA-A3-3320-01A-01D-0858-01	4.754887502	8.092757141	9.457380879	11.09539702	high
TCGA-A3-3320-01A-02D-1322-01	2	7.826548487	9.457380879	11.09539702	high
TCGA-A3-3322-01A-01D-0858-01	1	2	11.50382574	10.54785851	high
TCGA-A3-3322-01A-02D-1322-01	1	2.584962501	11.50382574	10.54785851	high
TCGA-A3-3323-01A-01D-0858-01	4.247927513	8.233619677	0	9.815383296	high
TCGA-A3-3323-01A-02D-1322-01	0	8.257387843	0	9.815383296	high
TCGA-A3-3324-01A-01D-0858-01	0	1	11.30720081	11.22821744	high
TCGA-A3-3324-01A-02D-1322-01	5.584962501	1	11.30720081	11.22821744	high
TCGA-A3-3325-01A-01D-0858-01	5.209453366	4.247927513	13.70455212	11.23541594	high
TCGA-A3-3326-01A-01D-0858-01	9.342074668	3.700439718	0	9.202123824	high
TCGA-A3-3331-01A-01D-0858-01	0	0	10.28886607	10.83130724	high
TCGA-A3-3331-01A-02D-1322-01	0	1	10.28886607	10.83130724	high
TCGA-A3-3343-01A-01D-0858-01	0	6.022367813	10.32979634	8.897845456	high
TCGA-A3-3349-01A-01D-1185-01	0	3.169925001	0	10.12670447	high
TCGA-A3-3351-01A-01D-1185-01	4.392317423	3.459431619	9.670656249	10.61194694	high
TCGA-A3-3351-01A-02D-1322-01	4.584962501	2	9.670656249	10.61194694	high
TCGA-A3-3352-01A-01D-0858-01	5.832890014	1.584962501	9.603626345	12.35700209	high
TCGA-A3-3357-01A-02D-1417-01	8.503825738	0	10.28886607	11.20273604	high
TCGA-A3-3358-01A-01D-1530-01	0	4.087462841	12.36029843	9.375039431	high
TCGA-A3-3359-01A-01D-0858-01	8.243173983	1.584962501	9.584962501	9.77478706	high
TCGA-A3-3362-01A-01D-1185-01	3.584962501	0	9.415741768	9.204571144	high
TCGA-A3-3362-01A-02D-1322-01	3.584962501	0	9.45532722	9.204571144	high
TCGA-A3-3363-01A-01D-0858-01	8.603626345	8.238404739	11.28713519	0	high
TCGA-A3-3365-01A-01D-0858-01	0	0	0	11.27204652	high
TCGA-A3-3367-01A-02D-1417-01	3.584962501	9.620219826	0	10.34872815	high
TCGA-A3-3370-01A-02D-1417-01	3.169925001	7.562242424	9.495855027	10.40832974	high
TCGA-A3-3372-01A-01D-0858-01	5.129283017	2	13.62239506	11.95419631	high
TCGA-A3-3372-01A-02D-1322-01	1.584962501	4.247927513	13.62468124	11.95419631	high
TCGA-A3-3373-01A-02D-1417-01	0	7.906890596	0	11.58777752	high
TCGA-A3-3376-01A-02D-1417-01	4.906890596	1.584962501	9.422064766	9.283088353	high
TCGA-A3-3378-01A-01D-0858-01	1.584962501	8.159871337	0	10.63026713	high
TCGA-A3-3378-01A-02D-1322-01	1.584962501	7.882643049	0	10.63026713	high
TCGA-A3-3380-01A-01D-0858-01	9.924812504	9.292321633	9.337621902	12.91026796	high
TCGA-A3-3382-01A-01D-0858-01	5.087462841	7.554588852	13.70108982	12.65955	high
TCGA-A3-3382-01A-02D-1322-01	3.321928095	5.044394119	13.53928	12.79705352	high
TCGA-A3-3385-01A-02D-1417-01	5.426264755	6.266786541	11.68606275	8.285402219	high
TCGA-A3-3387-01A-01D-1530-01	9.807354922	7.707359132	12.42022342	10.96000193	high
TCGA-A3-A6NI-01A-11D-A33B-01	11.06272077	7.17990909	10.89254282	10.59712143	high
TCGA-A3-A6NJ-01A-12D-A33B-01	2	4.64385619	9.447083226	9.375039431	high
TCGA-A3-A6NL-01A-11D-A33B-01	0	7.055282436	10.28886607	9.415741768	high
TCGA-A3-A8OV-01A-11D-A36W-01	1	8.479780264	10.32642949	10.00281502	high
TCGA-A3-A8OW-01A-11D-A36W-01	0	3.700439718	9.495855027	9.37721053	high
TCGA-AK-3427-01A-01D-0858-01	6.303780748	5.523561956	10.99788513	11.95564991	high
TCGA-AK-3428-01A-02D-1274-01	1.584962501	4.584962501	0	9.177419538	high
TCGA-AK-3431-01A-02D-1274-01	0	8.447083226	0	9.409390936	high
TCGA-AK-3433-01A-02D-1274-01	9.48984796	9.45532722	13.75509621	11.53770375	high
TCGA-AK-3440-01A-01D-0858-01	0	3.321928095	0	13.52012755	high
TCGA-AK-3440-01A-02D-1274-01	0	2.584962501	0	13.52012755	high
TCGA-AK-3443-01A-01D-0858-01	3.169925001	1	0	10.07280253	high
TCGA-AK-3443-01A-02D-1322-01	0	0	0	10.07280253	high
TCGA-AK-3450-01A-02D-1274-01	0	8.77478706	11.01192607	11.37558251	high
TCGA-AK-3455-01A-01D-0858-01	1	1.584962501	11.39874369	10.6110248	high
TCGA-AK-3456-01A-01D-1185-01	1	1.584962501	0	10.21674586	high
TCGA-AK-3456-01A-02D-1322-01	1	1	0	10.86959384	high
TCGA-AK-3458-01A-01D-1499-01	7.321928095	3.906890596	9.21916852	12.56248095	high
TCGA-AK-3460-01A-02D-1274-01	0	0	10.28886607	10.54785851	high
TCGA-AK-3461-01A-02D-1274-01	0	2	10.28886607	11.31797782	high
TCGA-AK-3465-01A-01D-0858-01	6.266786541	3.169925001	0	13.48469704	high
TCGA-AK-3465-01A-02D-1322-01	0	2.584962501	0	13.48469704	high
TCGA-AS-3778-01A-01D-0858-01	3.321928095	0	0	9.398743692	high
TCGA-B0-4688-01A-01D-1274-01	11.63753055	10.53040634	13.31755394	12.08480839	high
TCGA-B0-4690-01A-01D-1274-01	9.419960178	10.52061868	13.01663421	12.91438513	high
TCGA-B0-4693-01A-01D-1274-01	3.321928095	2	11.03754695	9.375039431	high
TCGA-B0-4694-01A-01D-1274-01	3.906890596	8.405141463	10.32642949	12.15101654	high
TCGA-B0-4696-01A-01D-1274-01	12.12509054	11.6128685	12.51076417	13.03840463	high
TCGA-B0-4698-01A-01D-1499-01	10.00140819	9.317412614	11.98797452	13.25812432	high
TCGA-B0-4699-01A-01D-1274-01	7.584962501	5.392317423	12.74567432	13.39927792	high
TCGA-B0-4701-01A-01D-1274-01	9.187352073	4.523561956	0	9.103287808	high
TCGA-B0-4710-01A-01D-1499-01	0	8.459431619	13.29001885	11.59525748	high
TCGA-B0-4810-01A-01D-1499-01	8.714245518	6.807354922	0	10.3376219	high
TCGA-B0-4814-01A-01D-1274-01	3	4.392317423	10.63208641	11.30149619	high
TCGA-B0-4818-01A-01D-1499-01	5.129283017	1	8.049848549	9.330916878	high
TCGA-B0-4823-01A-02D-1417-01	1.584962501	0	11.33985	10.54785851	high
TCGA-B0-4824-01A-01D-1274-01	5.321928095	5.906890596	0	10.31628153	high
TCGA-B0-4827-01A-02D-1417-01	6.459431619	7.754887502	0	10.09011242	high
TCGA-B0-4834-01A-01D-1302-01	1	0	0	11.58402294	high
TCGA-B0-4838-01A-01D-1302-01	0	6.357552005	12.6110248	10.87113518	high
TCGA-B0-4846-01A-01D-1274-01	0	3	0	9.328674927	high
TCGA-B0-4848-01A-01D-1274-01	9.493855449	8.554588852	12.10295989	11.85681455	high
TCGA-B0-4852-01A-01D-1499-01	7.169925001	9.874981348	10.96289601	12.0261776	high
TCGA-B0-4945-01A-01D-1417-01	4.700439718	9.481799432	9.453270634	11.38640142	high
TCGA-B0-5077-01A-01D-1331-01	6.209453366	7.531381461	11.82535634	9.415741768	high
TCGA-B0-5083-01A-02D-1417-01	3	0	0	13.52196843	high
TCGA-B0-5095-01A-01D-1417-01	9.674192268	9.677719642	11.04916787	12.23451809	high
TCGA-B0-5096-01A-01D-1417-01	8.936637939	2	11.32755264	11.35424938	high
TCGA-B0-5098-01A-01D-1417-01	8.262094845	8.686500527	0	12.50481899	high
TCGA-B0-5099-01A-01D-1417-01	8.614709844	8.826548487	11.70520038	11.37503943	high
TCGA-B0-5108-01A-01D-1417-01	4.857980995	3.169925001	10.44708323	11.19352536	high
TCGA-B0-5110-01A-01D-1417-01	0	7.851749041	9.700439718	9.370687407	high
TCGA-B0-5113-01A-01D-1417-01	4.584962501	1.584962501	13.53915881	12.06406908	high
TCGA-B0-5115-01A-01D-1417-01	0	3	11.3089078	9.419960178	high
TCGA-B0-5116-01A-02D-1417-01	2	9.312882955	12.11536884	12.13185696	high
TCGA-B0-5119-01A-02D-1417-01	4.169925001	3	0	10.29806257	high
TCGA-B0-5120-01A-01D-1417-01	0	8.97441459	9.571752644	10.54785851	high
TCGA-B0-5399-01A-01D-1499-01	1	3.459431619	0	10.42101286	high
TCGA-B0-5402-01A-01D-1499-01	4.247927513	7.475733431	10.35204343	12.197831	high
TCGA-B0-5690-01A-11D-1530-01	4.321928095	3.584962501	10.22400167	9.306061689	high
TCGA-B0-5691-01A-11D-1530-01	3.906890596	7.607330314	9.930737338	8.379378367	high
TCGA-B0-5693-01A-11D-1530-01	5.491853096	4.247927513	10.16741815	9.375039431	high
TCGA-B0-5695-01A-11D-1530-01	0	4.64385619	0	10.58777752	high
TCGA-B0-5696-01A-11D-1530-01	8.049848549	1	12.18858885	11.50034397	high
TCGA-B0-5697-01A-11D-1530-01	9.422064766	3.807354922	11.66444728	10.91513245	high
TCGA-B0-5698-01A-11D-1668-01	0	0	10.92925841	10.60084211	high
TCGA-B0-5699-01A-11D-1530-01	1	7.442943496	0	9.525520809	high
TCGA-B0-5701-01A-11D-1530-01	8.108524457	9.724513853	11.66222331	11.67330908	high
TCGA-B0-5705-01A-11D-1530-01	4.584962501	3.459431619	10.28886607	10.54785851	high
TCGA-B0-5707-01A-11D-1530-01	9.202123824	2	12.58918297	0	high
TCGA-B0-5709-01A-11D-1530-01	8.422064766	9.631177056	9.45532722	10.98156728	high
TCGA-B0-5710-01A-11D-1668-01	8.77148947	7.22881869	10.65105169	10.63571812	high
TCGA-B0-5711-01A-11D-1668-01	3.321928095	4.700439718	9.483815777	10.60733031	high
TCGA-B0-5712-01A-11D-1668-01	3.906890596	1	11.01402047	10.95201316	high
TCGA-B0-5713-01A-11D-1668-01	0	3.700439718	11.9199806	10.24079133	high
TCGA-B0-5812-01A-11D-1668-01	2.321928095	6.491853096	9.487840034	8.906890596	high
TCGA-B2-3923-01A-01D-1185-01	1	1.584962501	0	13.04354	high
TCGA-B2-3923-01A-02D-1322-01	5.321928095	2	0	13.04354	high
TCGA-B2-3924-01A-01D-1185-01	0	0	11.30720081	10.54785851	high
TCGA-B2-3924-01A-02D-A274-01	0	0	11.30720081	10.54785851	high
TCGA-B2-4099-01A-02D-1185-01	0	9.366322214	10.58590145	9.30833903	high
TCGA-B2-4101-01A-02D-1274-01	0	1	9.54303182	9.162391329	high
TCGA-B2-4102-01A-01D-1185-01	3.700439718	3.169925001	9.584962501	10.54012804	high
TCGA-B2-4102-01A-02D-1322-01	3.584962501	3	9.584962501	10.54206454	high
TCGA-B2-5633-01A-01D-1530-01	2.584962501	8.607330314	10.94836723	11.5674808	high
TCGA-B2-5633-01A-01D-A274-01	2.584962501	8.686500527	11.23182118	11.5674808	high
TCGA-B2-5639-01A-01D-1530-01	9.202123824	1.584962501	11.03891899	10.74819285	high
TCGA-B2-5641-01A-01D-1530-01	9.357552005	9.896332404	0	12.66311331	high
TCGA-B2-A4SR-01A-11D-A25U-01	4.754887502	8.426264755	0	9.985841937	high
TCGA-B4-5377-01A-01D-1499-01	0	4.087462841	0	11.25974326	high
TCGA-B4-5378-01A-01D-1499-01	0	0	0	0	high
TCGA-B4-5832-01A-11D-1668-01	7.055282436	10.01820018	13.58178903	12.64790807	high
TCGA-B4-5834-01A-11D-1668-01	9.394462695	0	10.09803208	9.409390936	high
TCGA-B4-5836-01A-11D-1668-01	0	0	0	10.6110248	high
TCGA-B4-5838-01A-11D-1668-01	2.584962501	7.794415866	13.76030413	11.17866485	high
TCGA-B8-4148-01A-01D-1185-01	1	5.169925001	0	10.66799854	high
TCGA-B8-4148-01A-02D-1322-01	0	5.087462841	0	11.25325658	high
TCGA-B8-4151-01A-01D-1185-01	0	0	9.197216693	10.45224124	high
TCGA-B8-4154-01A-01D-1185-01	2.807354922	3	0	9.696967526	high
TCGA-B8-4619-01A-01D-1185-01	0	0	10.32642949	11.95564991	high
TCGA-B8-4619-01A-02D-1322-01	1	1	10.32642949	11.95564991	high
TCGA-B8-4619-01A-02D-1549-01	0	0	10.32642949	11.95564991	high
TCGA-B8-4621-01A-01D-1499-01	0	8.154818109	12.70800613	8.682994584	high
TCGA-B8-4622-01A-02D-1274-01	2.584962501	3.169925001	11.72536626	10.72366094	high
TCGA-B8-4622-01A-02D-1549-01	2.321928095	3.459431619	11.72536626	10.72366094	high
TCGA-B8-5158-01A-01D-1417-01	8.82336724	8.710806434	10.42416629	12.39660478	high
TCGA-B8-5159-01A-01D-1417-01	7.912889336	2.321928095	11.54689446	10.98299357	high
TCGA-B8-5163-01A-01D-1417-01	8.523561956	2	12.08015131	11.49235395	high
TCGA-B8-5165-01A-01D-1417-01	9.342074668	0	0	9.187352073	high
TCGA-B8-5545-01A-01D-1668-01	0	0	0	9.932214752	high
TCGA-B8-5546-01A-01D-1530-01	3.321928095	1	0	0	high
TCGA-B8-5549-01A-01D-1530-01	3.700439718	9.167418146	11.37232095	13.26458921	high
TCGA-B8-5550-01A-01D-1530-01	3	10.3858624	12.0617087	11.22219114	high
TCGA-B8-5553-01A-01D-1530-01	2.584962501	7.303780748	9.477758266	10.87958325	high
TCGA-B8-A54E-01A-11D-A25U-01	0	2.584962501	11.21613956	9.271463028	high
TCGA-B8-A54F-01A-11D-A25U-01	0	9.008428622	10.74146699	9.84862294	high
TCGA-B8-A54H-01A-11D-A33B-01	1	6.754887502	10.28886607	9.5980525	high
TCGA-B8-A54J-01A-11D-A33B-01	4.459431619	4	10.25620869	9.364134655	high
TCGA-B8-A54K-01A-11D-A33B-01	0	2.321928095	0	0	high
TCGA-B8-A7U6-01A-12D-A36W-01	8.098032083	4.857980995	0	10.43671154	high
TCGA-B8-A8YJ-01A-13D-A38W-01	6.22881869	3	9.709083813	10.34762137	high
TCGA-BP-4158-01A-02D-1283-01	1.584962501	2	11.30720081	10.54785851	high
TCGA-BP-4160-01A-02D-1283-01	4.459431619	7.475733431	10.28886607	9.409390936	high
TCGA-BP-4161-01A-01D-1185-01	5.95419631	8.693486957	13.19460298	11.78381676	high
TCGA-BP-4161-01A-02D-1322-01	7.06608919	7.330916878	11.21674586	11.28771238	high
TCGA-BP-4162-01A-01D-1185-01	0	5.087462841	12.71231204	9.204571144	high
TCGA-BP-4162-01A-02D-1322-01	5	0	12.71231204	9.204571144	high
TCGA-BP-4164-01A-01D-1185-01	5.321928095	1.584962501	0	13.22309669	high
TCGA-BP-4164-01A-02D-1322-01	5.392317423	2	0	13.22354925	high
TCGA-BP-4169-01A-02D-1283-01	5	1	0	10.42940674	high
TCGA-BP-4170-01A-02D-1283-01	2.321928095	3.906890596	10.97513146	9.375039431	high
TCGA-BP-4173-01A-02D-1283-01	9.815383296	9.873444113	10.32642949	10.83605036	high
TCGA-BP-4174-01A-02D-1283-01	1.584962501	3.906890596	13.31174832	10.91139199	high
TCGA-BP-4176-01A-02D-1283-01	8.64385619	8.290018847	12.7548875	12.56248095	high
TCGA-BP-4177-01A-02D-1417-01	2.321928095	1	12.01227534	0	high
TCGA-BP-4325-01A-02D-1283-01	2.807354922	2	10.32642949	10.68299458	high
TCGA-BP-4330-01A-01D-1283-01	0	1.584962501	9.505811554	9.269126679	high
TCGA-BP-4331-01A-01D-1283-01	0	9.131856961	11.21249639	10.9794252	high
TCGA-BP-4332-01A-01D-1283-01	2.321928095	8.882643049	10.88340699	9.469641817	high
TCGA-BP-4340-01A-01D-1283-01	0	2.584962501	10.76652891	11.63753055	high
TCGA-BP-4342-01A-01D-1283-01	3.321928095	6.129283017	13.55518825	12.56605404	high
TCGA-BP-4343-01A-02D-1283-01	0	9.126704473	11.68606275	13.0225412	high
TCGA-BP-4344-01A-01D-1283-01	1	1.584962501	10.28886607	10.54785851	high
TCGA-BP-4347-01A-01D-1283-01	1	0	11.54689446	11.72067179	high
TCGA-BP-4353-01A-02D-1283-01	1	1	10.28886607	13.28699085	high
TCGA-BP-4354-01A-02D-1283-01	6.781359714	10.2737956	11.43879185	11.3885555	high
TCGA-BP-4756-01A-01D-1283-01	0	9.758223215	12.78586111	8.682994584	high
TCGA-BP-4760-01A-02D-1417-01	0	2.807354922	0	0	high
TCGA-BP-4762-01A-02D-1283-01	9.874981348	8.640244936	0	9.71596199	high
TCGA-BP-4763-01A-01D-1283-01	0	7.087462841	11.71510401	11.76652891	high
TCGA-BP-4765-01A-01D-1283-01	9.491853096	8.076815597	9.271463028	9.344295908	high
TCGA-BP-4766-01A-01D-1283-01	4.857980995	2.321928095	10.93590168	10.70217269	high
TCGA-BP-4768-01A-01D-1283-01	0	8.491853096	13.75905594	11.76279726	high
TCGA-BP-4769-01A-01D-1283-01	0	0	0	0	high
TCGA-BP-4770-01A-01D-1499-01	9.236014192	9.463524373	10.41362793	13.09127008	high
TCGA-BP-4775-01A-01D-1283-01	4.857980995	3.321928095	11.86302471	13.13153547	high
TCGA-BP-4777-01A-01D-1283-01	4.64385619	1	9.451211112	11.51274046	high
TCGA-BP-4781-01A-01D-1302-01	8.607330314	9.499845887	12.30549179	13.40274562	high
TCGA-BP-4782-01A-02D-1417-01	8.344295908	6.044394119	11.25089054	11.05799172	high
TCGA-BP-4784-01A-01D-1302-01	2	0	0	0	high
TCGA-BP-4789-01A-01D-1302-01	0	1	10.06204614	9.415741768	high
TCGA-BP-4790-01A-01D-1302-01	3.321928095	0	10.93590168	8.897845456	high
TCGA-BP-4795-01A-02D-1417-01	1.584962501	8.741466986	0	0	high
TCGA-BP-4797-01A-01D-1302-01	5.554588852	8.539158811	10.76901132	13.15165083	high
TCGA-BP-4801-01A-02D-1417-01	4.321928095	7.787902559	9.457380879	10.54785851	high
TCGA-BP-4803-01A-01D-1302-01	3	0	12.40540742	12.38262403	high
TCGA-BP-4807-01A-01D-1302-01	1.584962501	3.169925001	0	10.10328781	high
TCGA-BP-4959-01A-01D-1331-01	7.900866808	2.584962501	0	12.02513956	high
TCGA-BP-4961-01A-01D-1331-01	5.459431619	4.754887502	9.696967526	9.177419538	high
TCGA-BP-4963-01A-01D-1331-01	0	6.754887502	11.91662592	11.14911199	high
TCGA-BP-4964-01A-01D-1331-01	1	8	11.76362735	11.16867212	high
TCGA-BP-4965-01A-01D-1331-01	0	9.887220615	9.550746785	10.81858218	high
TCGA-BP-4967-01A-01D-1331-01	8.21916852	7.64385619	12.58402294	10.63843591	high
TCGA-BP-4970-01A-01D-1331-01	5.781359714	5	0	10.9068906	high
TCGA-BP-4972-01A-01D-1331-01	1	1	10.82017896	9.273795599	high
TCGA-BP-4973-01A-01D-1331-01	4	1	10.96650545	12.35892587	high
TCGA-BP-4974-01A-01D-1331-01	9.283088353	6.727920455	10.32979634	10.47775827	high
TCGA-BP-4975-01A-01D-1331-01	8.927777962	5.727920455	9.271463028	10.27146303	high
TCGA-BP-4976-01A-01D-1331-01	4.64385619	7.434628228	10.28886607	0	high
TCGA-BP-4977-01A-01D-1331-01	5.321928095	0	12.33231633	10.94471206	high
TCGA-BP-4982-01A-01D-1331-01	9.357552005	2.807354922	0	9.306061689	high
TCGA-BP-4986-01A-01D-1331-01	9.618385502	6.727920455	11.37232095	13.02928723	high
TCGA-BP-4987-01A-01D-1331-01	0	5.044394119	10.32642949	10.25148241	high
TCGA-BP-4991-01A-01D-1331-01	6.741466986	8.495855027	10.66266838	10.54785851	high
TCGA-BP-4994-01A-01D-1331-01	2	0	10.54785851	13.53733975	high
TCGA-BP-4995-01A-01D-1331-01	7.906890596	1	9.902375114	10.78545247	high
TCGA-BP-4998-01A-01D-1331-01	1.584962501	1.584962501	10.91438513	10.26091953	high
TCGA-BP-4999-01A-01D-1331-01	3.321928095	1.584962501	10.28886607	10.54785851	high
TCGA-BP-5004-01A-01D-1331-01	7.95419631	7.960001932	9.921840937	12.17710804	high
TCGA-BP-5006-01A-01D-1331-01	3.169925001	1	9.422064766	9.415741768	high
TCGA-BP-5007-01A-01D-1331-01	3	6	9.751544059	9.216745858	high
TCGA-BP-5008-01A-01D-1331-01	2.321928095	8.693486957	9.231221181	10.54785851	high
TCGA-BP-5168-01A-01D-1417-01	0	4.392317423	10.28886607	9.581200582	high
TCGA-BP-5173-01A-01D-1423-01	0	0	13.64633369	12.95092035	high
TCGA-BP-5176-01A-01D-1423-01	4.459431619	1	8.87036472	9.409390936	high
TCGA-BP-5181-01A-01D-1423-01	7.754887502	8.361943774	8.400879436	10.09011242	high
TCGA-BP-5182-01A-01D-1423-01	0	4.321928095	9.533329732	10.6128685	high
TCGA-BP-5183-01A-01D-1423-01	4.64385619	2	9.487840034	11.85057755	high
TCGA-BP-5184-01A-01D-1423-01	0	1	0	9.753216749	high
TCGA-BP-5186-01A-01D-1423-01	2.321928095	1.584962501	0	9.202123824	high
TCGA-BP-5187-01A-01D-1423-01	0	3.700439718	10.28886607	10.54785851	high
TCGA-BP-5189-01A-02D-1423-01	5.554588852	1	9.558420713	11.52845411	high
TCGA-BP-5192-01A-01D-1423-01	9.131856961	8.247927513	9.579315938	8.636624621	high
TCGA-BP-5194-01A-02D-1423-01	1	1.584962501	8.876516947	9.364134655	high
TCGA-BP-5195-01A-02D-1423-01	3	0	0	10.57931594	high
TCGA-BP-5200-01A-01D-1423-01	0	3.459431619	13.73184934	11.90199819	high
TCGA-CJ-4634-01A-01D-1185-01	0	0	0	10.30149619	high
TCGA-CJ-4634-01A-02D-1322-01	0	0	0	10.30149619	high
TCGA-CJ-4635-01A-02D-1302-01	3.700439718	4.95419631	13.09440763	12.65977296	high
TCGA-CJ-4639-01A-01D-1185-01	2.807354922	9.77478706	10.28886607	0	high
TCGA-CJ-4639-01A-02D-1322-01	2.807354922	9.773139207	10.28886607	0	high
TCGA-CJ-4640-01A-01D-1185-01	2.807354922	4.392317423	10.9893945	12.23959853	high
TCGA-CJ-4640-01A-02D-1322-01	1.584962501	4.807354922	10.9893945	12.41283444	high
TCGA-CJ-4641-01A-01D-1185-01	9.245552706	5.209453366	0	10.61746747	high
TCGA-CJ-4641-01A-02D-1322-01	9.315149562	5.169925001	7.754887502	10.61746747	high
TCGA-CJ-4643-01A-01D-1185-01	0	8.791162889	0	10.53624722	high
TCGA-CJ-4643-01A-02D-1322-01	3.321928095	8.810571635	0	10.53624722	high
TCGA-CJ-4644-01A-01D-1185-01	7.044394119	1	13.10852446	11.65374078	high
TCGA-CJ-4644-01A-02D-1322-01	7.044394119	4.169925001	12.91923579	11.65284497	high
TCGA-CJ-4871-01A-01D-1302-01	0	4	13.36782424	12.43410693	high
TCGA-CJ-4874-01A-01D-1302-01	4.64385619	1	9.523561956	11.36468186	high
TCGA-CJ-4885-01A-01D-1302-01	3.169925001	3.321928095	12.70217269	10.28771238	high
TCGA-CJ-4886-01A-01D-1302-01	7.727920455	0	9.394462695	9.375039431	high
TCGA-CJ-4889-01A-01D-1302-01	0	0	11.21613956	9.932214752	high
TCGA-CJ-4892-01A-01D-1302-01	0	8.618385502	10.28886607	9.581200582	high
TCGA-CJ-4893-01A-01D-1302-01	9.250298418	0	10.76652891	11.66799854	high
TCGA-CJ-4894-01A-01D-1302-01	8	6.882643049	0	11.97154355	high
TCGA-CJ-4895-01A-01D-1302-01	8.891783703	8.936637939	0	11.13635034	high
TCGA-CJ-4897-01A-03D-1423-01	7.700439718	3.584962501	13.33315535	13.23676166	high
TCGA-CJ-4899-01A-01D-1331-01	1	2.584962501	10.28886607	9.409390936	high
TCGA-CJ-4903-01A-01D-1423-01	0	9.688250309	12.98174565	12.07848442	high
TCGA-CJ-4904-01A-02D-1423-01	3.459431619	0	10.28886607	12.76155123	high
TCGA-CJ-4905-01A-02D-1423-01	8.562242424	4.321928095	9.988684687	9.250298418	high
TCGA-CJ-4907-01A-01D-1423-01	5.491853096	6.285402219	9.337621902	13.47623991	high
TCGA-CJ-4908-01A-01D-1423-01	7.475733431	3.584962501	9.571752644	11.37177664	high
TCGA-CJ-4918-01A-01D-1423-01	4.459431619	0	9.567956075	9.266786541	high
TCGA-CJ-4920-01A-01D-1423-01	2.321928095	4.321928095	11.09011242	11.68781306	high
TCGA-CJ-5675-01A-11D-1530-01	3.584962501	0	11.10590851	11.61470984	high
TCGA-CJ-5680-01A-11D-1530-01	4.247927513	9.233619677	0	11.22339841	high
TCGA-CJ-5681-01A-11D-1530-01	4.700439718	9.882643049	0	0	high
TCGA-CJ-5683-01A-11D-1530-01	5	1.584962501	11.67991988	9.726218159	high
TCGA-CJ-5684-01A-11D-1530-01	0	1	11.9199806	9.364134655	high
TCGA-CJ-5686-01A-11D-1668-01	1	0	9.695228291	10.86263736	high
TCGA-CJ-6027-01A-11D-1668-01	8.661778098	9.726218159	12.0768156	12.57222651	high
TCGA-CJ-6028-01A-11D-1668-01	1.584962501	5.584962501	13.78524811	12.00982862	high
TCGA-CJ-6030-01A-11D-1668-01	4.321928095	9.105908509	0	11.94909716	high
TCGA-CJ-6032-01A-11D-1668-01	9.011227255	1	10.76652891	11.36741475	high
TCGA-CW-5580-01A-01D-1668-01	2.321928095	8.939579214	8.682994584	11.92814822	high
TCGA-CW-5581-01A-02D-1530-01	9.022367813	8.918863237	10.76735685	9.118941073	high
TCGA-CW-5583-01A-02D-1530-01	4.523561956	1.584962501	10.12023788	9.409390936	high
TCGA-CW-5584-01A-01D-1530-01	7.339850003	2	0	11.61654884	high
TCGA-CW-5585-01A-01D-1530-01	7.73470962	8.73470962	10.99929539	10.17242751	high
TCGA-CW-5587-01A-01D-1530-01	1	0	12.0261776	10.61562964	high
TCGA-CW-5588-01A-01D-1530-01	10.31628153	8.361943774	11.9199806	13.66578003	high
TCGA-CW-5589-01A-01D-1530-01	9.21916852	7.787902559	9.677719642	9.366322214	high
TCGA-CW-5590-01A-01D-1530-01	0	8.991521846	10.28886607	13.25753517	high
TCGA-CW-5591-01A-01D-1530-01	3	5.523561956	13.55314928	9.370687407	high
TCGA-CW-6087-01A-11D-1668-01	3.906890596	8.77807713	11.94580958	10.3140167	high
TCGA-CW-6088-01A-11D-1668-01	2	8.665335917	0	10.74315139	high
TCGA-CW-6093-01A-11D-1668-01	1	2	10.32642949	9.142107057	high
TCGA-CW-6097-01A-11D-1668-01	0	9.33315535	11.36303963	12.25827158	high
TCGA-CZ-4853-01A-01D-1423-01	0	3.700439718	10.28886607	11.00211178	high
TCGA-CZ-4859-01A-02D-1423-01	7.6794801	3.459431619	11.71424552	10.25266543	high
TCGA-CZ-4860-01A-01D-1302-01	6.845490051	8.214319121	13.33776126	13.65463603	high
TCGA-CZ-4861-01A-01D-1302-01	1	9.076815597	11.51471405	9.818582177	high
TCGA-CZ-4862-01A-01D-1302-01	0	3.321928095	0	9.932214752	high
TCGA-CZ-4863-01A-01D-1499-01	9.221587121	9.477758266	0	11.03204573	high
TCGA-CZ-4864-01A-01D-1499-01	0	10.04439412	10.28886607	11.22821744	high
TCGA-CZ-4865-01A-02D-1499-01	8.45532722	3.169925001	0	10.27262978	high
TCGA-CZ-4866-01A-01D-1499-01	6.539158811	3.584962501	9.932214752	13.41164339	high
TCGA-CZ-5451-01A-01D-1499-01	0	2	10.28886607	10.54785851	high
TCGA-CZ-5453-01A-01D-1499-01	8.366322214	8.632995197	9.172427509	10.74062404	high
TCGA-CZ-5454-01A-01D-1499-01	9.162391329	4.64385619	11.45172627	9.214319121	high
TCGA-CZ-5455-01A-01D-1499-01	2.321928095	3.459431619	9.477758266	11.08281434	high
TCGA-CZ-5457-01A-01D-1499-01	2.807354922	0	12.88168756	13.50928017	high
TCGA-CZ-5458-01A-01D-1499-01	5.727920455	8.430452552	9.586839788	10.14082977	high
TCGA-CZ-5459-01A-01D-1499-01	3.584962501	0	0	10.54785851	high
TCGA-CZ-5461-01A-01D-1499-01	6.988684687	3	13.15196787	12.605248	high
TCGA-CZ-5462-01A-01D-1499-01	10.02375435	7.055282436	9.247927513	12.41309898	high
TCGA-CZ-5463-01A-01D-1499-01	1	0	10.28886607	11.72067179	high
TCGA-CZ-5465-01A-01D-1499-01	1	5.614709844	10.48582931	13.38059635	high
TCGA-CZ-5466-01A-01D-1499-01	7.584962501	4.857980995	12.13153547	11.43045255	high
TCGA-CZ-5467-01A-01D-1499-01	0	8.994353437	11.13891172	9.118941073	high
TCGA-CZ-5470-01A-01D-1499-01	2	9.118941073	10.89254282	11.16804527	high
TCGA-CZ-5982-01A-11D-1668-01	0	7.303780748	0	11.19967234	high
TCGA-CZ-5984-01A-11D-1668-01	8.980139578	4.247927513	13.19690944	12.55698496	high
TCGA-CZ-5985-01A-11D-1668-01	2.584962501	9.167418146	10.28886607	11.91550596	high
TCGA-CZ-5986-01A-11D-1668-01	1	3.169925001	10.28886607	11.27204652	high
TCGA-CZ-5988-01A-11D-1668-01	8.199672345	8.682994584	8.903881846	11	high
TCGA-CZ-5989-01A-11D-1668-01	9.390168956	8.417852515	9.226412193	10.75154406	high
TCGA-DV-5566-01A-01D-1530-01	0	7.392317423	0	11.00351791	high
TCGA-DV-5567-01A-01D-1530-01	0	2	0	0	high
TCGA-DV-5569-01A-01D-1530-01	7.076815597	7.882643049	9.328674927	8.366322214	high
TCGA-DV-5573-01A-01D-1530-01	2.584962501	1	11.40726776	11.51471405	high
TCGA-DV-5574-01A-01D-1530-01	8.06608919	2.321928095	11.5943246	10.12153352	high
TCGA-DV-5575-01A-01D-1530-01	5.459431619	4.321928095	0	10.84313591	high
TCGA-DV-5576-01A-01D-1530-01	3.321928095	1	0	10.08480839	high
TCGA-DV-A4W0-01A-11D-A25U-01	8.714245518	1.584962501	11.20823436	10.77231457	high
TCGA-EU-5904-01A-11D-1668-01	2.807354922	9.076815597	9.45532722	0	high
TCGA-EU-5905-01A-11D-1668-01	6.06608919	6.375039431	13.66688971	0	high
TCGA-EU-5906-01A-11D-1668-01	9.21916852	1	0	9.385862401	high
TCGA-EU-5907-01A-11D-1668-01	6.988684687	8.430452552	10.28886607	12.56510208	high
TCGA-GK-A6C7-01A-11D-A33B-01	2	9.791162889	10.28886607	10.09275714	high
TCGA-MW-A4EC-01A-11D-A25U-01	0	6.044394119	10.28886607	10.52747701	high
TCGA-T7-A92I-01A-11D-A36W-01	0	2	9.988684687	10.83526092	high
TCGA-A3-3319-01A-01D-0858-01	3	2.584962501	11.6128685	12.70649602	low
TCGA-A3-3319-01A-02D-1322-01	0	8.335390355	12.03411115	13.28193003	low
TCGA-A3-3335-01A-01D-0858-01	4.321928095	4	9.491853096	11.53624722	low
TCGA-A3-3346-01A-01D-0858-01	3.321928095	2.807354922	0	13.31614008	low
TCGA-A3-3347-01A-01D-1185-01	3.700439718	8.960001932	12.64092274	12.24614677	low
TCGA-A3-3347-01A-02D-1322-01	1	8.930737338	12.08381171	12.21916852	low
TCGA-A3-3374-01A-01D-0858-01	0	3.169925001	13.65127597	13.20120501	low
TCGA-A3-3374-01A-02D-1322-01	0	0	13.65127597	13.20120501	low
TCGA-A3-3383-01A-01D-0858-01	2.584962501	2.584962501	0	9.375039431	low
TCGA-A3-3383-01A-02D-1322-01	2.321928095	2.584962501	0	9.375039431	low
TCGA-AK-3425-01A-02D-1274-01	9.044394119	9.487840034	11.65955	11.90237511	low
TCGA-AK-3426-01A-01D-1185-01	2.321928095	4.087462841	10.39016896	12.38019047	low
TCGA-AK-3426-01A-02D-1322-01	0	4.087462841	0	12.38019047	low
TCGA-AK-3429-01A-01D-1185-01	2	2.584962501	12.66422504	10.74819285	low
TCGA-AK-3429-01A-02D-1322-01	0	3.321928095	12.66422504	10.74819285	low
TCGA-AK-3434-01A-02D-1274-01	1.584962501	4.64385619	10.52356196	11.23002044	low
TCGA-AK-3436-01A-01D-1185-01	8.924812504	9.632995197	12.48884435	12.84979602	low
TCGA-AK-3436-01A-02D-1322-01	8.924812504	9.509775004	12.48884435	12.84979602	low
TCGA-AK-3445-01A-02D-1274-01	0	8.784634846	11.54785851	11.41837972	low
TCGA-AK-3447-01A-01D-0858-01	1	2.584962501	0	12.64992976	low
TCGA-AK-3451-01A-02D-1185-01	1	3	9.451211112	10.6128685	low
TCGA-AK-3453-01A-01D-0858-01	9.002815016	1.584962501	13.7543656	10.60917874	low
TCGA-AK-3453-01A-02D-1274-01	0	8.50779464	13.7543656	9.271463028	low
TCGA-AK-3454-01A-02D-1274-01	10	8.30833903	9.417852515	11.20457114	low
TCGA-AS-3777-01A-01D-0858-01	0	6.794415866	0	13.34471201	low
TCGA-B0-4691-01A-01D-1274-01	2.584962501	6.584962501	11.69957245	11.7619667	low
TCGA-B0-4697-01A-01D-1274-01	3.459431619	2	0	9.721099189	low
TCGA-B0-4700-01A-02D-1530-01	5.672425342	9.799281622	11.11634396	10.55362929	low
TCGA-B0-4703-01A-01D-1274-01	8.361943774	8.682994584	10.28886607	11.22098285	low
TCGA-B0-4706-01A-01D-1499-01	8.87036472	1	0	9.409390936	low
TCGA-B0-4707-01A-01D-1274-01	9.911391988	9.594324604	13.26927281	13.28236451	low
TCGA-B0-4712-01A-01D-1499-01	2.321928095	9.558420713	12.67683861	13.51668495	low
TCGA-B0-4713-01A-01D-1274-01	9.611024797	6.714245518	12.23571509	11.2137118	low
TCGA-B0-4714-01A-01D-1274-01	2.584962501	4.584962501	11.30720081	9.59058705	low
TCGA-B0-4718-01A-01D-1274-01	6.129283017	5.392317423	0	11.62753388	low
TCGA-B0-4811-01A-01D-1499-01	4.169925001	0	13.37476781	12.11406765	low
TCGA-B0-4815-01A-01D-1499-01	4.754887502	8.784634846	12.36768776	12.30634655	low
TCGA-B0-4816-01A-01D-1499-01	1.584962501	6.857980995	0	9.873444113	low
TCGA-B0-4817-01A-01D-1274-01	9.055282436	9.469641817	9.569855608	11.81898154	low
TCGA-B0-4819-01A-01D-1274-01	9.283088353	6.022367813	12.68650053	12.8079586	low
TCGA-B0-4821-01A-01D-1499-01	8.330916878	9.394462695	12.33594857	13.1027959	low
TCGA-B0-4822-01A-01D-1274-01	2	1	12.31712993	13.37843034	low
TCGA-B0-4828-01A-01D-1274-01	1.584962501	7.50779464	12.69957245	12.95219522	low
TCGA-B0-4833-01A-01D-1302-01	0	6.129283017	11.37177664	11.08015131	low
TCGA-B0-4836-01A-01D-1302-01	3.584962501	7.238404739	10.97441459	13.16553514	low
TCGA-B0-4837-01A-01D-1302-01	6.303780748	6.266786541	0	11.30833903	low
TCGA-B0-4839-01A-01D-1302-01	0	8.366322214	11.82535634	9.497851837	low
TCGA-B0-4841-01A-01D-1274-01	9.511752654	8.361943774	11.12799432	9.754887502	low
TCGA-B0-4842-01A-02D-1417-01	0	6.62935662	9.419960178	11.17990909	low
TCGA-B0-4843-01A-01D-1274-01	4.392317423	1	0	11.89330153	low
TCGA-B0-4844-01A-01D-1274-01	6.247927513	8.413627929	12.71917488	12.24049322	low
TCGA-B0-4845-01A-01D-1274-01	0	2.584962501	9.027905997	13.00982862	low
TCGA-B0-4847-01A-01D-1274-01	0	2.807354922	7.531381461	10.57175264	low
TCGA-B0-4849-01A-01D-1274-01	4.392317423	5.044394119	9.483815777	10.61194694	low
TCGA-B0-5075-01A-01D-1331-01	0	6.741466986	11.33985	10.60733031	low
TCGA-B0-5080-01A-01D-1499-01	0	7.741466986	0	10.64925618	low
TCGA-B0-5081-01A-01D-1331-01	10.24198315	7.918863237	12.44682484	10.52454172	low
TCGA-B0-5084-01A-01D-1331-01	9.691743519	9.139551352	11.43201985	13.2261111	low
TCGA-B0-5085-01A-01D-1331-01	4.700439718	0	9.457380879	9.108524457	low
TCGA-B0-5088-01A-01D-1331-01	8.942514505	3.459431619	9.436711542	9.324180547	low
TCGA-B0-5092-01A-01D-1417-01	8.851749041	6.658211483	10.96506276	12.17086395	low
TCGA-B0-5094-01A-01D-1417-01	7.22881869	7.417852515	12.32108252	12.28193003	low
TCGA-B0-5097-01A-01D-1417-01	1.584962501	3.321928095	9.247927513	11.94214792	low
TCGA-B0-5100-01A-01D-1417-01	3	4	0	10.08480839	low
TCGA-B0-5102-01A-01D-1417-01	1	4.523561956	13.09093942	11.99788513	low
TCGA-B0-5106-01A-01D-1417-01	1	2.584962501	11.76362735	9.818582177	low
TCGA-B0-5107-01A-01D-1417-01	2.321928095	7.599912842	10.39016896	11.59479112	low
TCGA-B0-5109-01A-02D-1417-01	10.65105169	9.584962501	13.5808474	0	low
TCGA-B0-5117-01A-01D-1417-01	7.948367232	0	7.392317423	13.20120501	low
TCGA-B0-5121-01A-02D-1417-01	9.428360173	5.209453366	0	10.04439412	low
TCGA-B0-5400-01A-01D-1499-01	5.672425342	8.813781191	11.24555271	10.36741475	low
TCGA-B0-5692-01A-11D-1530-01	6.375039431	6.741466986	10.82813648	10.62753388	low
TCGA-B0-5694-01A-11D-1530-01	1	4.95419631	11.00211178	11.38100211	low
TCGA-B0-5702-01A-11D-1530-01	0	0	11.54689446	11.32361776	low
TCGA-B0-5703-01A-11D-1530-01	8.011227255	8.982993575	10.32642949	11.52552081	low
TCGA-B0-5706-01A-11D-1530-01	9.400879436	4	0	10.73216743	low
TCGA-B2-4098-01A-01D-1185-01	8.539158811	0	9.769837844	11.70951466	low
TCGA-B2-4098-01A-02D-1322-01	5.857980995	9.864186145	10.09803208	11.60269887	low
TCGA-B2-5635-01A-01D-1530-01	2.807354922	1	10.28886607	9.818582177	low
TCGA-B2-5635-01A-01D-A274-01	2.807354922	1	10.28886607	9.818582177	low
TCGA-B8-4143-01A-01D-1185-01	7.491853096	9.763212367	12.84450963	12.31004468	low
TCGA-B8-4620-01A-01D-1185-01	1.584962501	8.379378367	13.00965369	12.24525558	low
TCGA-B8-4620-01A-01D-1549-01	1.584962501	8.392317423	13.00982862	12.24495839	low
TCGA-B8-4620-01A-02D-1322-01	4.459431619	8.184875343	13.00035218	12.26091953	low
TCGA-B8-5162-01A-01D-1417-01	0	9.911391988	0	11.53381639	low
TCGA-B8-A54D-01A-21D-A25U-01	7.434628228	8.159871337	0	10.46250227	low
TCGA-B8-A54G-01A-11D-A25U-01	8.686500527	8.076815597	9.541096615	10.88034881	low
TCGA-B8-A54I-01A-21D-A33B-01	8.689997971	8.851749041	13.30591924	11.20151134	low
TCGA-BP-4159-01A-02D-1283-01	8.73809226	4.700439718	10.93442804	9.259743264	low
TCGA-BP-4163-01A-01D-1185-01	7.339850003	1	11.67683861	10.60917874	low
TCGA-BP-4163-01A-02D-1322-01	7.339850003	1.584962501	11.67683861	10.60917874	low
TCGA-BP-4165-01A-02D-1283-01	0	5.584962501	0	8.942514505	low
TCGA-BP-4167-01A-01D-1185-01	7.636624621	8.54303182	12.96884676	12.74462364	low
TCGA-BP-4167-01A-02D-1322-01	6.409390936	8.511752654	12.99152185	12.74483384	low
TCGA-BP-4326-01A-01D-1283-01	0	0	0	9.906890596	low
TCGA-BP-4327-01A-01D-1283-01	0	4.247927513	0	11.26912668	low
TCGA-BP-4329-01A-02D-1283-01	3.321928095	8.54689446	10.44501485	10.82972274	low
TCGA-BP-4334-01A-01D-1283-01	3.584962501	3	0	13.2701493	low
TCGA-BP-4335-01A-01D-1283-01	2.321928095	4.087462841	10.95419631	9.164906927	low
TCGA-BP-4338-01A-01D-1283-01	10.32418055	9.413627929	13.22249305	10.98797452	low
TCGA-BP-4341-01A-01D-1283-01	0	0	0	10.07414146	low
TCGA-BP-4345-01A-01D-1283-01	0	6.409390936	9.511752654	10.12282799	low
TCGA-BP-4346-01A-01D-1283-01	5	8.049848549	0	11.22821744	low
TCGA-BP-4349-01A-01D-1283-01	6.569855608	6.700439718	9.396604781	8.599912842	low
TCGA-BP-4351-01A-01D-1283-01	2.321928095	4.392317423	13.76435329	11.47623991	low
TCGA-BP-4352-01A-01D-1283-01	9.4325419	9.820178962	13.62250945	13.50643156	low
TCGA-BP-4355-01A-01D-1283-01	3.169925001	1	9.513727596	9.197216693	low
TCGA-BP-4758-01A-01D-1283-01	9.202123824	1.584962501	10.08214904	9.975847968	low
TCGA-BP-4759-01A-01D-1283-01	9.465566405	3.807354922	10.9505559	9.118941073	low
TCGA-BP-4761-01A-01D-1283-01	8.550746785	10.36522885	11.79725622	12.36166968	low
TCGA-BP-4771-01A-01D-1283-01	0	9.497851837	11.51076417	10.61562964	low
TCGA-BP-4774-01A-01D-1283-01	0	6.247927513	0	9.756556323	low
TCGA-BP-4776-01A-01D-1283-01	9.344295908	2	0	9.364134655	low
TCGA-BP-4787-01A-01D-1302-01	8.184875343	7.531381461	12.69696753	12.56462586	low
TCGA-BP-4798-01A-01D-1302-01	5.392317423	8.103287808	11.86611979	12.19844504	low
TCGA-BP-4799-01A-01D-1302-01	5.977279923	7.375039431	13.22656272	10.48984796	low
TCGA-BP-4804-01A-02D-1302-01	8.839203788	0	13.01976445	10.6128685	low
TCGA-BP-4960-01A-01D-1331-01	7.055282436	4.459431619	12.54592977	12.60339453	low
TCGA-BP-4962-01A-01D-1331-01	7.768184325	8.842350343	11.56462586	12.29949424	low
TCGA-BP-4968-01A-01D-1331-01	9.411510988	5.882643049	0	12.61516981	low
TCGA-BP-4969-01A-01D-1331-01	1	3.459431619	13.44979348	9.199672345	low
TCGA-BP-4971-01A-01D-1331-01	5.857980995	2.807354922	11.59385794	10.6128685	low
TCGA-BP-4981-01A-01D-1331-01	0	4.807354922	10.78299821	10.62662165	low
TCGA-BP-4983-01A-01D-1331-01	9.424166289	7.73470962	13.03256236	12.15608308	low
TCGA-BP-4985-01A-01D-1331-01	2.584962501	7.357552005	12.10197567	13.57412044	low
TCGA-BP-4989-01A-01D-1331-01	6.169925001	10.10721708	12.64295422	10.62753388	low
TCGA-BP-4992-01A-01D-1331-01	1	0	12.3553511	12.10852446	low
TCGA-BP-4993-01A-02D-1417-01	0	8.405141463	0	9.965784285	low
TCGA-BP-5000-01A-01D-1331-01	4	6.754887502	10.19844504	12.28135051	low
TCGA-BP-5001-01A-01D-1331-01	7.169925001	4.700439718	10.46658634	9.049848549	low
TCGA-BP-5009-01A-01D-1331-01	5.044394119	4.087462841	12.02963233	11.34374092	low
TCGA-BP-5010-01A-02D-1417-01	2.584962501	4.169925001	0	11.15797845	low
TCGA-BP-5169-01A-01D-1423-01	7.139551352	3.700439718	11.11634396	12.81558343	low
TCGA-BP-5170-01A-01D-1423-01	9.342074668	6.285402219	10.32642949	10.41362793	low
TCGA-BP-5174-01A-01D-1423-01	2.584962501	3.321928095	9.544964433	10.6128685	low
TCGA-BP-5175-01A-01D-1423-01	8.321928095	8.139551352	13.30904996	13.02392758	low
TCGA-BP-5177-01A-01D-1423-01	9.152284842	8.049848549	11.95673915	10.56985561	low
TCGA-BP-5178-01A-01D-1423-01	2.807354922	4.807354922	13.23735936	12.39954497	low
TCGA-BP-5180-01A-01D-1423-01	1.584962501	1	0	12.38532318	low
TCGA-BP-5185-01A-01D-1423-01	4.247927513	5.906890596	13.7225941	12.16835873	low
TCGA-BP-5190-01A-01D-1423-01	9.22881869	2.584962501	0	10.6110248	low
TCGA-BP-5191-01A-01D-1423-01	0	8.731319031	12.19813805	12.10427113	low
TCGA-BP-5196-01A-01D-1423-01	8.495855027	8.400879436	0	12.86573327	low
TCGA-BP-5198-01A-01D-1423-01	8.092757141	8.689997971	12.60037755	12.54954404	low
TCGA-BP-5199-01A-01D-1423-01	0	8.611024797	0	10.25148241	low
TCGA-BP-5201-01A-01D-1423-01	0	9.071462363	9.558420713	12.99276135	low
TCGA-CJ-4636-01A-01D-1185-01	8.027905997	5.044394119	12.27903014	11.19721669	low
TCGA-CJ-4636-01A-02D-1322-01	8.016808288	4.247927513	12.27903014	11.40726776	low
TCGA-CJ-4637-01A-01D-1185-01	9.991521846	10.00562455	10.59525748	11.70994538	low
TCGA-CJ-4637-01A-02D-1322-01	10.47167521	9.900866808	10.3140167	11.70908381	low
TCGA-CJ-4638-01A-01D-1185-01	10.31514956	5.491853096	11.93184554	11.63888838	low
TCGA-CJ-4638-01A-02D-1322-01	10.30492167	5.247927513	11.80534083	11.54496443	low
TCGA-CJ-4868-01A-01D-1302-01	9.379378367	9.544964433	0	12.03032228	low
TCGA-CJ-4869-01A-02D-1423-01	0	10.5137276	9.449148645	10.6183855	low
TCGA-CJ-4870-01A-01D-1302-01	0	9.189824559	9.326429487	10.01262454	low
TCGA-CJ-4872-01A-01D-1302-01	5.523561956	9.965784285	12.14593215	11.11113567	low
TCGA-CJ-4873-01A-01D-1302-01	9	2	13.38032577	11.82296909	low
TCGA-CJ-4875-01A-01D-1302-01	5.523561956	8.614709844	12.38100211	9.818582177	low
TCGA-CJ-4876-01A-01D-1302-01	9.301496195	8.17990909	11.56128795	12.45327063	low
TCGA-CJ-4878-01A-01D-1302-01	8.400879436	8.339850003	0	10.79928162	low
TCGA-CJ-4881-01A-01D-1302-01	9.060695932	9.818582177	11.81658371	12.9853083	low
TCGA-CJ-4882-01A-02D-1423-01	2.807354922	9.712527	0	11.2644426	low
TCGA-CJ-4884-01A-01D-1302-01	4.247927513	2.807354922	11.31910758	10.84627391	low
TCGA-CJ-4887-01A-01D-1302-01	2.807354922	5.614709844	11.30720081	10.30720081	low
TCGA-CJ-4888-01A-01D-1302-01	0	6.044394119	0	12.357552	low
TCGA-CJ-4890-01A-01D-1302-01	4.321928095	0	10.28886607	10.83447105	low
TCGA-CJ-4891-01A-01D-1302-01	0	9.339850003	8.675957033	11.85213933	low
TCGA-CJ-4900-01A-01D-1331-01	7.73470962	9.060695932	10.51274046	11.09737377	low
TCGA-CJ-4901-01A-01D-1423-01	8.647458426	8	13.72056492	13.47433971	low
TCGA-CJ-4902-01A-01D-1423-01	7.209453366	9.147204925	10.97441459	9.601770788	low
TCGA-CJ-4912-01A-01D-1423-01	10.12670447	6	12.15797845	11.48884435	low
TCGA-CJ-4916-01A-01D-1423-01	8.761551232	0	10.32979634	10.6110248	low
TCGA-CJ-5671-01A-11D-1530-01	4.807354922	4.95419631	13.35038674	11.3858624	low
TCGA-CJ-5672-01A-11D-1530-01	7.977279923	9.28771238	12.22520744	11.04780555	low
TCGA-CJ-5676-01A-11D-1530-01	3.321928095	3.700439718	13.21841188	12.90312868	low
TCGA-CJ-5677-01A-11D-1530-01	6.768184325	8.495855027	10.31174832	12.6570951	low
TCGA-CJ-5678-01A-11D-1530-01	6.339850003	3.459431619	11.04028972	11.52845411	low
TCGA-CJ-5679-01A-11D-1530-01	2	8.661778098	12.85077286	13.18518517	low
TCGA-CJ-5682-01A-11D-1530-01	1.584962501	2.584962501	13.5602134	11.76652891	low
TCGA-CJ-6031-01A-11D-1668-01	2.807354922	1	9.550746785	10.71338651	low
TCGA-CJ-6033-01A-11D-1668-01	7.46760555	9.324180547	11.28193003	11.86573327	low
TCGA-CW-6090-01A-11D-1668-01	8.618385502	9.13442632	10.32979634	13.06676193	low
TCGA-CZ-4854-01A-01D-1302-01	10.54399845	9.361943774	13.36153261	11.37612539	low
TCGA-CZ-4857-01A-01D-1302-01	8.618385502	9.824958741	11.72536626	12.00737773	low
TCGA-CZ-4858-01A-01D-1302-01	9.614709844	10.57459353	13.56200386	12.67926016	low
TCGA-CZ-5452-01A-01D-1499-01	6.523561956	9.074141463	10.82336724	11.4236412	low
TCGA-CZ-5456-01A-01D-1499-01	0	5.807354922	13.49034951	12.08746284	low
TCGA-CZ-5460-01A-01D-1499-01	5.977279923	7.592457037	9.52160044	13.29963733	low
TCGA-CZ-5464-01A-01D-1499-01	9.535275377	1	13.10263189	9.383704292	low
TCGA-CZ-5468-01A-01D-1499-01	10.23720996	9.773139207	13.03840463	12.66444728	low
TCGA-CZ-5469-01A-01D-1499-01	9.245552706	8.451211112	13.69217958	13.54194359	low
TCGA-CZ-5987-01A-11D-1668-01	2.584962501	4.459431619	10.93221475	12.357552	low
TCGA-DV-5565-01A-01D-1530-01	3.459431619	9.164906927	10.32642949	11.35149141	low
TCGA-DV-5568-01A-01D-1530-01	7.044394119	10.07012094	11.09539702	11.36413466	low
TCGA-DV-A4VX-01A-11D-A25U-01	8.174925683	5.977279923	13.13939147	11.20212382	low
TCGA-DV-A4VZ-01A-11D-A25U-01	0	0	0	0	low
TCGA-G6-A5PC-01A-11D-A33B-01	3.700439718	2.321928095	10.93663794	10.70043972	low
TCGA-G6-A8L6-01A-11D-A36W-01	1	1.584962501	10.28886607	9.392317423	low
TCGA-G6-A8L7-01A-11D-A36W-01	2.584962501	7.982993575	11.20884399	12.09770296	low
TCGA-G6-A8L8-01A-21D-A36W-01	7.499845887	9.743151394	0	12.29548197	low
TCGA-MM-A563-01A-11D-A25U-01	1	2.584962501	0	12.33259606	low
TCGA-MM-A564-01A-11D-A25U-01	3.807354922	3.169925001	12.11374217	10.97154355	low
TCGA-MM-A84U-01A-11D-A36W-01	4.247927513	5.523561956	0	11.56510208	low
