# Supplementary material for: Cuproptosis in ccRCC: key player in therapeutic and prognostic targets
Source: Front Oncol. 2023 Oct 27;13:1271864. doi: 10.3389/fonc.2023.1271864 (PMC10642186; doi:10.3389/fonc.2023.1271864)
Supplement: Supplementary file 3 [file DataSheet_3.zip › Step3/mut/1.csv]

cohort	Tumor_Sample_Barcode	TMB
high	TCGA-B0-5098-01A-01D-1421-08	550
high	TCGA-A3-A8OV-01A-11D-A36X-10	120
high	TCGA-CJ-4920-01A-01D-1429-08	117
high	TCGA-B0-5713-01A-11D-1669-08	97
high	TCGA-B8-5550-01A-01D-1534-10	95
high	TCGA-BP-5176-01A-01D-1429-08	94
high	TCGA-GK-A6C7-01A-11D-A33K-10	94
high	TCGA-CJ-6030-01A-11D-1669-08	93
high	TCGA-CW-6093-01A-11D-1669-08	93
high	TCGA-B0-4823-01A-02D-1421-08	92
high	TCGA-CZ-5465-01A-01D-1806-10	92
high	TCGA-CZ-4859-01A-02D-1429-08	89
high	TCGA-BP-5168-01A-01D-1421-08	87
high	TCGA-B0-5701-01A-11D-1534-10	86
high	TCGA-CZ-4853-01A-01D-1429-08	84
high	TCGA-A3-3313-01A-01D-0966-08	83
high	TCGA-A3-3382-01A-01D-0966-08	83
high	TCGA-B0-5712-01A-11D-1669-08	83
high	TCGA-CZ-4865-01A-02D-1501-10	82
high	TCGA-A3-3331-01A-01W-0886-08	79
high	TCGA-B0-5119-01A-02D-1421-08	77
high	TCGA-CW-5580-01A-01D-1669-08	77
high	TCGA-B8-4621-01A-01D-1501-10	76
high	TCGA-BP-4976-01A-01D-1462-08	76
high	TCGA-B0-5096-01A-01D-1421-08	75
high	TCGA-BP-4964-01A-01D-1462-08	75
high	TCGA-CZ-5451-01A-01D-1501-10	75
high	TCGA-A3-3320-01A-01D-0966-08	73
high	TCGA-BP-4782-01A-02D-1421-08	73
high	TCGA-A3-3357-01A-02D-1421-08	72
high	TCGA-CZ-4866-01A-01D-1501-10	72
high	TCGA-CZ-5459-01A-01D-1501-10	72
high	TCGA-B0-5095-01A-01D-1421-08	70
high	TCGA-3Z-A93Z-01A-11D-A36X-10	69
high	TCGA-BP-5173-01A-01D-1429-08	69
high	TCGA-CJ-6027-01A-11D-1669-08	69
high	TCGA-B0-4827-01A-02D-1421-08	68
high	TCGA-CZ-5457-01A-01D-1501-10	68
high	TCGA-A3-3387-01A-01D-1534-10	67
high	TCGA-B8-A54H-01A-11D-A33K-10	67
high	TCGA-BP-4963-01A-01D-1462-08	67
high	TCGA-B0-5099-01A-01D-1421-08	64
high	TCGA-B2-5641-01A-01D-1534-10	64
high	TCGA-A3-3372-01A-01W-0886-08	63
high	TCGA-B0-5698-01A-11D-1669-08	63
high	TCGA-CZ-4864-01A-01D-1501-10	63
high	TCGA-CZ-5453-01A-01D-1501-10	63
high	TCGA-A3-A6NI-01A-11D-A33K-10	62
high	TCGA-B0-5705-01A-11D-1534-10	61
high	TCGA-BP-5182-01A-01D-1429-08	61
high	TCGA-BP-5195-01A-02D-1429-08	61
high	TCGA-B2-4102-01A-02D-1386-10	60
high	TCGA-B4-5832-01A-11D-1669-08	60
high	TCGA-CJ-4918-01A-01D-1429-08	60
high	TCGA-A3-3367-01A-02D-1421-08	59
high	TCGA-B4-5838-01A-11D-1669-08	59
high	TCGA-B0-5700-01A-11D-1534-10	58
high	TCGA-B0-5709-01A-11D-1534-10	58
high	TCGA-DV-A4W0-01A-11D-A25V-10	58
high	TCGA-A3-3358-01A-01D-1534-10	57
high	TCGA-B8-A7U6-01A-12D-A36X-10	57
high	TCGA-CJ-5675-01A-11D-1534-10	57
high	TCGA-CW-5587-01A-01D-1534-10	57
high	TCGA-CZ-5461-01A-01D-1501-10	57
high	TCGA-CZ-5462-01A-01D-1501-10	57
high	TCGA-A3-3317-01A-01D-0966-08	56
high	TCGA-B8-5163-01A-01D-1421-08	56
high	TCGA-B0-5690-01A-11D-1534-10	55
high	TCGA-CJ-4907-01A-01D-1429-08	55
high	TCGA-CW-5581-01A-02D-1534-10	55
high	TCGA-EU-5905-01A-11D-1669-08	55
high	TCGA-B4-5377-01A-01D-1501-10	54
high	TCGA-BP-4770-01A-01D-1501-10	54
high	TCGA-A3-3385-01A-02D-1421-08	53
high	TCGA-AK-3455-01A-01D-0966-08	53
high	TCGA-B0-5116-01A-02D-1421-08	53
high	TCGA-B4-5836-01A-11D-1669-08	53
high	TCGA-B8-A54J-01A-11D-A33K-10	53
high	TCGA-CW-6087-01A-11D-1669-08	53
high	TCGA-AS-3778-01A-01D-0966-08	52
high	TCGA-B0-5110-01A-01D-1421-08	52
high	TCGA-B8-5158-01A-01D-1421-08	52
high	TCGA-BP-4967-01A-01D-1462-08	52
high	TCGA-EU-5906-01A-11D-1669-08	52
high	TCGA-B0-5115-01A-01D-1421-08	51
high	TCGA-B0-5120-01A-01D-1421-08	51
high	TCGA-A3-3311-01A-01D-0966-08	50
high	TCGA-CJ-5686-01A-11D-1669-08	50
high	TCGA-CZ-5466-01A-01D-1501-10	50
high	TCGA-CZ-5467-01A-01D-1501-10	50
high	TCGA-A3-A6NJ-01A-12D-A33K-10	49
high	TCGA-B0-5696-01A-11D-1534-10	49
high	TCGA-B8-4622-01A-02D-1553-08	49
high	TCGA-B8-5553-01A-01D-1534-10	49
high	TCGA-BP-4801-01A-02D-1421-08	49
high	TCGA-A3-3378-01A-01D-0966-08	48
high	TCGA-B0-5695-01A-11D-1534-10	48
high	TCGA-CJ-5683-01A-11D-1534-10	48
high	TCGA-A3-3373-01A-02D-1421-08	47
high	TCGA-B8-4151-01A-01D-1806-10	47
high	TCGA-B8-5549-01A-01D-1534-10	47
high	TCGA-CJ-6028-01A-11D-1669-08	47
high	TCGA-A3-3376-01A-02D-1421-08	46
high	TCGA-B0-5691-01A-11D-1534-10	46
high	TCGA-BP-5181-01A-01D-1429-08	46
high	TCGA-CW-5588-01A-01D-1534-10	46
high	TCGA-B0-5402-01A-01D-1501-10	45
high	TCGA-B2-4101-01A-02D-1458-08	45
high	TCGA-B8-5159-01A-01D-1421-08	45
high	TCGA-BP-5189-01A-02D-1429-08	45
high	TCGA-CJ-4904-01A-02D-1429-08	45
high	TCGA-CZ-5986-01A-11D-1669-08	45
high	TCGA-B2-5639-01A-01D-1534-10	44
high	TCGA-BP-5187-01A-01D-1429-08	44
high	TCGA-CW-5589-01A-01D-1534-10	44
high	TCGA-CZ-5463-01A-01D-1501-10	44
high	TCGA-A3-3323-01A-01D-0966-08	43
high	TCGA-B2-5633-01A-01D-A270-10	43
high	TCGA-BP-5192-01A-01D-1429-08	43
high	TCGA-A3-3363-01A-01D-0966-08	42
high	TCGA-B0-5697-01A-11D-1534-10	42
high	TCGA-BP-4965-01A-01D-1462-08	42
high	TCGA-CJ-4903-01A-01D-1429-08	42
high	TCGA-A3-3322-01A-01D-0966-08	41
high	TCGA-CJ-4905-01A-02D-1429-08	41
high	TCGA-CZ-5470-01A-01D-1501-10	41
high	TCGA-CZ-5985-01A-11D-1669-08	41
high	TCGA-EU-5907-01A-11D-1669-08	41
high	TCGA-A3-3326-01A-01D-0966-08	40
high	TCGA-B0-5812-01A-11D-1669-08	39
high	TCGA-B2-A4SR-01A-11D-A25V-10	39
high	TCGA-BP-4991-01A-01D-1462-08	39
high	TCGA-BP-4995-01A-01D-1462-08	39
high	TCGA-BP-4999-01A-01D-1462-08	39
high	TCGA-BP-5004-01A-01D-1462-08	39
high	TCGA-BP-5183-01A-01D-1429-08	39
high	TCGA-B8-A54E-01A-11D-A25V-10	38
high	TCGA-BP-5008-01A-01D-1462-08	38
high	TCGA-CW-5585-01A-01D-1534-10	38
high	TCGA-B0-4945-01A-01D-1421-08	37
high	TCGA-B0-5108-01A-01D-1421-08	37
high	TCGA-B0-5693-01A-11D-1534-10	37
high	TCGA-BP-5006-01A-01D-1462-08	37
high	TCGA-CJ-6032-01A-11D-1669-08	37
high	TCGA-CZ-5984-01A-11D-1669-08	37
high	TCGA-B0-5077-01A-01D-1462-08	36
high	TCGA-B0-5699-01A-11D-1534-10	36
high	TCGA-B0-5710-01A-11D-1669-08	36
high	TCGA-CZ-5982-01A-11D-1669-08	36
high	TCGA-DV-5566-01A-01D-1534-10	36
high	TCGA-CJ-5680-01A-11D-1534-10	35
high	TCGA-A3-3316-01A-01D-0966-08	34
high	TCGA-BP-4977-01A-01D-1462-08	34
high	TCGA-MW-A4EC-01A-11D-A25V-10	34
high	TCGA-T7-A92I-01A-11D-A36X-10	34
high	TCGA-A3-3365-01A-01D-0966-08	33
high	TCGA-A3-3370-01A-02D-1421-08	33
high	TCGA-A3-A6NL-01A-11D-A33K-10	33
high	TCGA-B8-4148-01A-02D-1386-10	33
high	TCGA-BP-4974-01A-01D-1462-08	33
high	TCGA-BP-5200-01A-01D-1429-08	33
high	TCGA-CZ-5989-01A-11D-1669-08	33
high	TCGA-BP-5186-01A-01D-1429-08	32
high	TCGA-CW-5591-01A-01D-1534-10	32
high	TCGA-B0-5113-01A-01D-1421-08	31
high	TCGA-B0-5399-01A-01D-1501-10	31
high	TCGA-BP-4982-01A-01D-1462-08	31
high	TCGA-CZ-4863-01A-01D-1501-10	31
high	TCGA-CZ-5988-01A-11D-1669-08	31
high	TCGA-EU-5904-01A-11D-1669-08	31
high	TCGA-B8-A8YJ-01A-13D-A38X-10	30
high	TCGA-BP-4986-01A-01D-1462-08	30
high	TCGA-6D-AA2E-01A-11D-A36X-10	29
high	TCGA-B0-5707-01A-11D-1534-10	29
high	TCGA-B0-5711-01A-11D-1669-08	29
high	TCGA-BP-4961-01A-01D-1462-08	29
high	TCGA-BP-4970-01A-01D-1462-08	29
high	TCGA-CJ-4899-01A-01D-1462-08	29
high	TCGA-CJ-5684-01A-11D-1534-10	29
high	TCGA-CZ-5455-01A-01D-1501-10	29
high	TCGA-B8-4146-01B-11D-1669-08	28
high	TCGA-A3-A8OW-01A-11D-A36X-10	27
high	TCGA-BP-4972-01A-01D-1462-08	27
high	TCGA-BP-4998-01A-01D-1462-08	27
high	TCGA-A3-3380-01A-01D-0966-08	26
high	TCGA-B8-5552-01B-11D-1669-08	26
high	TCGA-BP-4973-01A-01D-1462-08	26
high	TCGA-B4-5834-01A-11D-1669-08	25
high	TCGA-BP-5007-01A-01D-1462-08	25
high	TCGA-DV-5573-01A-01D-1534-10	25
high	TCGA-B8-A54F-01A-11D-A25V-10	24
high	TCGA-BP-4987-01A-01D-1462-08	24
high	TCGA-DV-5575-01A-01D-1534-10	24
high	TCGA-CJ-4908-01A-01D-1429-08	23
high	TCGA-CW-5583-01A-02D-1534-10	23
high	TCGA-AK-3465-01A-01D-0966-08	22
high	TCGA-BP-5194-01A-02D-1429-08	22
high	TCGA-BP-5184-01A-01D-1429-08	21
high	TCGA-CJ-5681-01A-11D-1534-10	21
high	TCGA-CZ-5458-01A-01D-1501-10	21
high	TCGA-B8-5545-01A-01D-1669-08	20
high	TCGA-CW-6097-01A-11D-1669-08	20
high	TCGA-CZ-5454-01A-01D-1501-10	20
high	TCGA-AK-3440-01A-01D-0966-08	19
high	TCGA-AK-3427-01A-01D-0966-08	17
high	TCGA-B8-5165-01A-01D-1421-08	17
high	TCGA-DV-5574-01A-01D-1534-10	17
high	TCGA-B2-5636-01A-02D-1534-10	16
high	TCGA-B8-A54K-01A-11D-A33K-10	16
high	TCGA-B0-5083-01A-02D-1421-08	15
high	TCGA-BP-4795-01A-02D-1421-08	15
high	TCGA-BP-4975-01A-01D-1462-08	14
high	TCGA-DV-5567-01A-01D-1534-10	14
high	TCGA-DV-5569-01A-01D-1534-10	11
high	TCGA-AK-3443-01A-01D-0966-08	9
high	TCGA-BP-4177-01A-02D-1421-08	9
high	TCGA-BP-4760-01A-02D-1421-08	8
high	TCGA-DV-5576-01A-01D-1534-10	8
high	TCGA-B8-5546-01A-01D-1534-10	7
low	TCGA-B8-4143-01A-01D-1806-10	1611
low	TCGA-CZ-5468-01A-01D-1501-10	102
low	TCGA-CJ-5679-01A-11D-1534-10	89
low	TCGA-CJ-5672-01A-11D-1534-10	83
low	TCGA-A3-3346-01A-01D-0966-08	81
low	TCGA-MM-A564-01A-11D-A25V-10	81
low	TCGA-DV-A4VX-01A-11D-A25V-10	77
low	TCGA-B0-5075-01A-01D-1462-08	76
low	TCGA-CW-6090-01A-11D-1669-08	76
low	TCGA-B0-5092-01A-01D-1421-08	75
low	TCGA-BP-4985-01A-01D-1462-08	75
low	TCGA-CJ-4912-01A-01D-1429-08	72
low	TCGA-B0-5094-01A-01D-1421-08	71
low	TCGA-BP-5185-01A-01D-1429-08	70
low	TCGA-AK-3447-01A-01W-0886-08	69
low	TCGA-BP-5198-01A-01D-1429-08	68
low	TCGA-CJ-4882-01A-02D-1429-08	68
low	TCGA-CJ-5677-01A-11D-1534-10	67
low	TCGA-BP-5199-01A-01D-1429-08	66
low	TCGA-CJ-5682-01A-11D-1534-10	66
low	TCGA-MM-A84U-01A-11D-A36X-10	65
low	TCGA-B0-5703-01A-11D-1534-10	64
low	TCGA-CJ-4869-01A-02D-1429-08	64
low	TCGA-G6-A8L8-01A-21D-A36X-10	64
low	TCGA-B0-5106-01A-01D-1421-08	63
low	TCGA-CJ-6031-01A-11D-1669-08	63
low	TCGA-CJ-6033-01A-11D-1669-08	63
low	TCGA-B0-5088-01A-01D-1462-08	61
low	TCGA-B0-5085-01A-01D-1462-08	60
low	TCGA-CZ-5456-01A-01D-1501-10	59
low	TCGA-B0-5097-01A-01D-1421-08	58
low	TCGA-BP-4983-01A-01D-1462-08	58
low	TCGA-B0-5702-01A-11D-1534-10	57
low	TCGA-B8-A54I-01A-21D-A33K-10	57
low	TCGA-BP-4993-01A-02D-1421-08	57
low	TCGA-BP-5010-01A-02D-1421-08	57
low	TCGA-A3-3319-01A-01D-0966-08	56
low	TCGA-B8-4153-01B-11D-1669-08	56
low	TCGA-CJ-5676-01A-11D-1534-10	56
low	TCGA-CJ-4902-01A-01D-1429-08	55
low	TCGA-B0-5694-01A-11D-1534-10	54
low	TCGA-BP-4960-01A-01D-1462-08	54
low	TCGA-BP-4989-01A-01D-1462-08	54
low	TCGA-G6-A8L7-01A-11D-A36X-10	54
low	TCGA-BP-5178-01A-01D-1429-08	53
low	TCGA-G6-A5PC-01A-11D-A33K-10	53
low	TCGA-CJ-5671-01A-11D-1534-10	52
low	TCGA-G6-A8L6-01A-11D-A36X-10	52
low	TCGA-B0-4842-01A-02D-1421-08	51
low	TCGA-CJ-4901-01A-01D-1429-08	51
low	TCGA-B8-5162-01A-01D-1421-08	50
low	TCGA-BP-5191-01A-01D-1429-08	50
low	TCGA-B0-5692-01A-11D-1534-10	49
low	TCGA-BP-5169-01A-01D-1429-08	49
low	TCGA-DV-5565-01A-01D-1534-10	49
low	TCGA-B0-5107-01A-01D-1421-08	48
low	TCGA-B8-A54D-01A-21D-A25V-10	48
low	TCGA-CZ-5987-01A-11D-1669-08	46
low	TCGA-A3-3383-01A-01D-0966-08	45
low	TCGA-B0-5706-01A-11D-1534-10	44
low	TCGA-B0-5081-01A-01D-1462-08	43
low	TCGA-BP-4962-01A-01D-1462-08	43
low	TCGA-CJ-4916-01A-01D-1429-08	43
low	TCGA-B2-5635-01A-01D-A270-10	42
low	TCGA-BP-5009-01A-01D-1462-08	42
low	TCGA-BP-5196-01A-01D-1429-08	41
low	TCGA-B0-5084-01A-01D-1462-08	40
low	TCGA-CJ-5678-01A-11D-1534-10	40
low	TCGA-MM-A563-01A-11D-A25V-10	39
low	TCGA-B0-5102-01A-01D-1421-08	38
low	TCGA-BP-4981-01A-01D-1462-08	38
low	TCGA-BP-5175-01A-01D-1429-08	38
low	TCGA-CZ-5460-01A-01D-1501-10	38
low	TCGA-B0-5109-01A-02D-1421-08	37
low	TCGA-BP-5201-01A-01D-1429-08	37
low	TCGA-B0-4700-01A-02D-1534-10	36
low	TCGA-BP-4968-01A-01D-1462-08	36
low	TCGA-CZ-5469-01A-01D-1501-10	36
low	TCGA-B0-5121-01A-02D-1421-08	35
low	TCGA-BP-5177-01A-01D-1429-08	35
low	TCGA-B8-A54G-01A-11D-A25V-10	34
low	TCGA-BP-5000-01A-01D-1462-08	34
low	TCGA-BP-5170-01A-01D-1429-08	34
low	TCGA-BP-5174-01A-01D-1429-08	33
low	TCGA-BP-5180-01A-01D-1429-08	33
low	TCGA-B0-5400-01A-01D-1501-10	32
low	TCGA-BP-4971-01A-01D-1462-08	32
low	TCGA-BP-4992-01A-01D-1462-08	32
low	TCGA-CJ-4900-01A-01D-1462-08	32
low	TCGA-BP-5190-01A-01D-1429-08	31
low	TCGA-BP-5001-01A-01D-1462-08	30
low	TCGA-B0-5100-01A-01D-1421-08	24
low	TCGA-CZ-5452-01A-01D-1501-10	24
low	TCGA-AS-3777-01A-01D-0966-08	17
low	TCGA-A3-3374-01A-01D-0966-08	15
low	TCGA-DV-5568-01A-01D-1534-10	15
low	TCGA-AK-3453-01A-01D-0966-08	11
low	TCGA-B0-5117-01A-01D-1421-08	8
low	TCGA-DV-A4VZ-01A-11D-A25V-10	5
