# Supplementary material for: Cuproptosis in ccRCC: key player in therapeutic and prognostic targets
Source: Front Oncol. 2023 Oct 27;13:1271864. doi: 10.3389/fonc.2023.1271864 (PMC10642186; doi:10.3389/fonc.2023.1271864)
Supplement: Supplementary file 3 [file DataSheet_3.zip › Step3/mut/allMut.TMB.csv]

	Tumor_Sample_Barcode	Variants	risk	riskScore
TCGA-3Z-A93Z-01A	TCGA-3Z-A93Z-01A	116	low	1
TCGA-6D-AA2E-01A	TCGA-6D-AA2E-01A	51	low	1
TCGA-A3-3311-01A	TCGA-A3-3311-01A	71	low	1
TCGA-A3-3313-01A	TCGA-A3-3313-01A	132	low	1
TCGA-A3-3316-01A	TCGA-A3-3316-01A	46	low	1
TCGA-A3-3317-01A	TCGA-A3-3317-01A	105	low	1
TCGA-A3-3320-01A	TCGA-A3-3320-01A	114	low	1
TCGA-A3-3322-01A	TCGA-A3-3322-01A	69	low	1
TCGA-A3-3323-01A	TCGA-A3-3323-01A	62	low	1
TCGA-A3-3326-01A	TCGA-A3-3326-01A	75	low	1
TCGA-A3-3331-01A	TCGA-A3-3331-01A	121	low	1
TCGA-A3-3349-01A	TCGA-A3-3349-01A	53	low	1
TCGA-A3-3357-01A	TCGA-A3-3357-01A	122	low	1
TCGA-A3-3358-01A	TCGA-A3-3358-01A	98	low	1
TCGA-A3-3362-01A	TCGA-A3-3362-01A	64	low	1
TCGA-A3-3363-01A	TCGA-A3-3363-01A	60	low	1
TCGA-A3-3365-01A	TCGA-A3-3365-01A	49	low	1
TCGA-A3-3367-01A	TCGA-A3-3367-01A	98	low	1
TCGA-A3-3370-01A	TCGA-A3-3370-01A	49	low	1
TCGA-A3-3373-01A	TCGA-A3-3373-01A	78	low	1
TCGA-A3-3376-01A	TCGA-A3-3376-01A	73	low	1
TCGA-A3-3378-01A	TCGA-A3-3378-01A	86	low	1
TCGA-A3-3380-01A	TCGA-A3-3380-01A	40	low	1
TCGA-A3-3382-01A	TCGA-A3-3382-01A	125	low	1
TCGA-A3-3385-01A	TCGA-A3-3385-01A	80	low	1
TCGA-A3-3387-01A	TCGA-A3-3387-01A	106	low	1
TCGA-A3-A6NI-01A	TCGA-A3-A6NI-01A	99	low	1
TCGA-A3-A6NJ-01A	TCGA-A3-A6NJ-01A	145	low	1
TCGA-A3-A6NL-01A	TCGA-A3-A6NL-01A	1248	low	1
TCGA-A3-A8OV-01A	TCGA-A3-A8OV-01A	195	low	1
TCGA-A3-A8OW-01A	TCGA-A3-A8OW-01A	43	low	1
TCGA-AK-3427-01A	TCGA-AK-3427-01A	22	low	1
TCGA-AK-3440-01A	TCGA-AK-3440-01A	29	low	1
TCGA-AK-3443-01A	TCGA-AK-3443-01A	16	low	1
TCGA-AK-3455-01A	TCGA-AK-3455-01A	70	low	1
TCGA-AK-3456-01A	TCGA-AK-3456-01A	45	low	1
TCGA-AK-3458-01A	TCGA-AK-3458-01A	42	low	1
TCGA-AK-3465-01A	TCGA-AK-3465-01A	37	low	1
TCGA-AS-3778-01A	TCGA-AS-3778-01A	94	low	1
TCGA-B0-4698-01A	TCGA-B0-4698-01A	580	low	1
TCGA-B0-4710-01A	TCGA-B0-4710-01A	111	low	1
TCGA-B0-4810-01A	TCGA-B0-4810-01A	77	low	1
TCGA-B0-4818-01A	TCGA-B0-4818-01A	94	low	1
TCGA-B0-4823-01A	TCGA-B0-4823-01A	142	low	1
TCGA-B0-4827-01A	TCGA-B0-4827-01A	108	low	1
TCGA-B0-4852-01A	TCGA-B0-4852-01A	115	low	1
TCGA-B0-4945-01A	TCGA-B0-4945-01A	56	low	1
TCGA-B0-5077-01A	TCGA-B0-5077-01A	70	low	1
TCGA-B0-5083-01A	TCGA-B0-5083-01A	32	low	1
TCGA-B0-5095-01A	TCGA-B0-5095-01A	102	low	1
TCGA-B0-5096-01A	TCGA-B0-5096-01A	115	low	1
TCGA-B0-5098-01A	TCGA-B0-5098-01A	861	low	1
TCGA-B0-5099-01A	TCGA-B0-5099-01A	95	low	1
TCGA-B0-5108-01A	TCGA-B0-5108-01A	57	low	1
TCGA-B0-5110-01A	TCGA-B0-5110-01A	82	low	1
TCGA-B0-5113-01A	TCGA-B0-5113-01A	50	low	1
TCGA-B0-5115-01A	TCGA-B0-5115-01A	64	low	1
TCGA-B0-5116-01A	TCGA-B0-5116-01A	80	low	1
TCGA-B0-5119-01A	TCGA-B0-5119-01A	115	low	1
TCGA-B0-5120-01A	TCGA-B0-5120-01A	82	low	1
TCGA-B0-5399-01A	TCGA-B0-5399-01A	56	low	1
TCGA-B0-5402-01A	TCGA-B0-5402-01A	62	low	1
TCGA-B0-5690-01A	TCGA-B0-5690-01A	81	low	1
TCGA-B0-5691-01A	TCGA-B0-5691-01A	69	low	1
TCGA-B0-5693-01A	TCGA-B0-5693-01A	51	low	1
TCGA-B0-5695-01A	TCGA-B0-5695-01A	87	low	1
TCGA-B0-5696-01A	TCGA-B0-5696-01A	69	low	1
TCGA-B0-5697-01A	TCGA-B0-5697-01A	80	low	1
TCGA-B0-5698-01A	TCGA-B0-5698-01A	90	low	1
TCGA-B0-5699-01A	TCGA-B0-5699-01A	66	low	1
TCGA-B0-5701-01A	TCGA-B0-5701-01A	135	low	1
TCGA-B0-5705-01A	TCGA-B0-5705-01A	100	low	1
TCGA-B0-5707-01A	TCGA-B0-5707-01A	47	low	1
TCGA-B0-5709-01A	TCGA-B0-5709-01A	99	low	1
TCGA-B0-5710-01A	TCGA-B0-5710-01A	53	low	1
TCGA-B0-5711-01A	TCGA-B0-5711-01A	39	low	1
TCGA-B0-5712-01A	TCGA-B0-5712-01A	132	low	1
TCGA-B0-5713-01A	TCGA-B0-5713-01A	134	low	1
TCGA-B0-5812-01A	TCGA-B0-5812-01A	60	low	1
TCGA-B2-3923-01A	TCGA-B2-3923-01A	61	low	1
TCGA-B2-4099-01A	TCGA-B2-4099-01A	166	low	1
TCGA-B2-4101-01A	TCGA-B2-4101-01A	64	low	1
TCGA-B2-4102-01A	TCGA-B2-4102-01A	92	low	1
TCGA-B2-5633-01A	TCGA-B2-5633-01A	141	low	1
TCGA-B2-5639-01A	TCGA-B2-5639-01A	148	low	1
TCGA-B2-5641-01A	TCGA-B2-5641-01A	203	low	1
TCGA-B2-A4SR-01A	TCGA-B2-A4SR-01A	129	low	1
TCGA-B4-5377-01A	TCGA-B4-5377-01A	74	low	1
TCGA-B4-5832-01A	TCGA-B4-5832-01A	93	low	1
TCGA-B4-5834-01A	TCGA-B4-5834-01A	44	low	1
TCGA-B4-5836-01A	TCGA-B4-5836-01A	97	low	1
TCGA-B4-5838-01A	TCGA-B4-5838-01A	93	low	1
TCGA-B8-4146-01A	TCGA-B8-4146-01A	51	low	1
TCGA-B8-4148-01A	TCGA-B8-4148-01A	48	low	1
TCGA-B8-4151-01A	TCGA-B8-4151-01A	69	low	1
TCGA-B8-4154-01A	TCGA-B8-4154-01A	70	low	1
TCGA-B8-4619-01A	TCGA-B8-4619-01A	49	low	1
TCGA-B8-4621-01A	TCGA-B8-4621-01A	110	low	1
TCGA-B8-5158-01A	TCGA-B8-5158-01A	76	low	1
TCGA-B8-5159-01A	TCGA-B8-5159-01A	69	low	1
TCGA-B8-5163-01A	TCGA-B8-5163-01A	93	low	1
TCGA-B8-5165-01A	TCGA-B8-5165-01A	27	low	1
TCGA-B8-5545-01A	TCGA-B8-5545-01A	33	low	1
TCGA-B8-5546-01A	TCGA-B8-5546-01A	38	low	1
TCGA-B8-5549-01A	TCGA-B8-5549-01A	151	low	1
TCGA-B8-5550-01A	TCGA-B8-5550-01A	145	low	1
TCGA-B8-5552-01A	TCGA-B8-5552-01A	64	low	1
TCGA-B8-5553-01A	TCGA-B8-5553-01A	78	low	1
TCGA-B8-A54E-01A	TCGA-B8-A54E-01A	60	low	1
TCGA-B8-A54F-01A	TCGA-B8-A54F-01A	44	low	1
TCGA-B8-A54H-01A	TCGA-B8-A54H-01A	106	low	1
TCGA-B8-A54J-01A	TCGA-B8-A54J-01A	86	low	1
TCGA-B8-A7U6-01A	TCGA-B8-A7U6-01A	92	low	1
TCGA-B8-A8YJ-01A	TCGA-B8-A8YJ-01A	49	low	1
TCGA-BP-4161-01A	TCGA-BP-4161-01A	89	low	1
TCGA-BP-4162-01A	TCGA-BP-4162-01A	60	low	1
TCGA-BP-4164-01A	TCGA-BP-4164-01A	56	low	1
TCGA-BP-4177-01A	TCGA-BP-4177-01A	21	low	1
TCGA-BP-4760-01A	TCGA-BP-4760-01A	21	low	1
TCGA-BP-4770-01A	TCGA-BP-4770-01A	75	low	1
TCGA-BP-4782-01A	TCGA-BP-4782-01A	105	low	1
TCGA-BP-4795-01A	TCGA-BP-4795-01A	31	low	1
TCGA-BP-4801-01A	TCGA-BP-4801-01A	74	low	1
TCGA-BP-4961-01A	TCGA-BP-4961-01A	54	low	1
TCGA-BP-4963-01A	TCGA-BP-4963-01A	112	low	1
TCGA-BP-4964-01A	TCGA-BP-4964-01A	117	low	1
TCGA-BP-4965-01A	TCGA-BP-4965-01A	70	low	1
TCGA-BP-4967-01A	TCGA-BP-4967-01A	87	low	1
TCGA-BP-4970-01A	TCGA-BP-4970-01A	35	low	1
TCGA-BP-4972-01A	TCGA-BP-4972-01A	57	low	1
TCGA-BP-4973-01A	TCGA-BP-4973-01A	37	low	1
TCGA-BP-4974-01A	TCGA-BP-4974-01A	47	low	1
TCGA-BP-4975-01A	TCGA-BP-4975-01A	25	low	1
TCGA-BP-4977-01A	TCGA-BP-4977-01A	50	low	1
TCGA-BP-4982-01A	TCGA-BP-4982-01A	52	low	1
TCGA-BP-4987-01A	TCGA-BP-4987-01A	39	low	1
TCGA-BP-4991-01A	TCGA-BP-4991-01A	63	low	1
TCGA-BP-4994-01A	TCGA-BP-4994-01A	33	low	1
TCGA-BP-4998-01A	TCGA-BP-4998-01A	44	low	1
TCGA-BP-4999-01A	TCGA-BP-4999-01A	58	low	1
TCGA-BP-5004-01A	TCGA-BP-5004-01A	61	low	1
TCGA-BP-5007-01A	TCGA-BP-5007-01A	39	low	1
TCGA-BP-5008-01A	TCGA-BP-5008-01A	54	low	1
TCGA-BP-5168-01A	TCGA-BP-5168-01A	149	low	1
TCGA-BP-5173-01A	TCGA-BP-5173-01A	99	low	1
TCGA-BP-5176-01A	TCGA-BP-5176-01A	152	low	1
TCGA-BP-5182-01A	TCGA-BP-5182-01A	90	low	1
TCGA-BP-5183-01A	TCGA-BP-5183-01A	61	low	1
TCGA-BP-5184-01A	TCGA-BP-5184-01A	41	low	1
TCGA-BP-5186-01A	TCGA-BP-5186-01A	46	low	1
TCGA-BP-5187-01A	TCGA-BP-5187-01A	85	low	1
TCGA-BP-5189-01A	TCGA-BP-5189-01A	64	low	1
TCGA-BP-5192-01A	TCGA-BP-5192-01A	69	low	1
TCGA-BP-5194-01A	TCGA-BP-5194-01A	38	low	1
TCGA-BP-5195-01A	TCGA-BP-5195-01A	88	low	1
TCGA-BP-5200-01A	TCGA-BP-5200-01A	52	low	1
TCGA-CJ-4634-01A	TCGA-CJ-4634-01A	109	low	1
TCGA-CJ-4639-01A	TCGA-CJ-4639-01A	78	low	1
TCGA-CJ-4640-01A	TCGA-CJ-4640-01A	78	low	1
TCGA-CJ-4641-01A	TCGA-CJ-4641-01A	71	low	1
TCGA-CJ-4643-01A	TCGA-CJ-4643-01A	123	low	1
TCGA-CJ-4644-01A	TCGA-CJ-4644-01A	86	low	1
TCGA-CJ-4899-01A	TCGA-CJ-4899-01A	51	low	1
TCGA-CJ-4903-01A	TCGA-CJ-4903-01A	58	low	1
TCGA-CJ-4904-01A	TCGA-CJ-4904-01A	67	low	1
TCGA-CJ-4905-01A	TCGA-CJ-4905-01A	72	low	1
TCGA-CJ-4907-01A	TCGA-CJ-4907-01A	91	low	1
TCGA-CJ-4908-01A	TCGA-CJ-4908-01A	42	low	1
TCGA-CJ-4918-01A	TCGA-CJ-4918-01A	90	low	1
TCGA-CJ-4920-01A	TCGA-CJ-4920-01A	175	low	1
TCGA-CJ-5675-01A	TCGA-CJ-5675-01A	94	low	1
TCGA-CJ-5680-01A	TCGA-CJ-5680-01A	66	low	1
TCGA-CJ-5681-01A	TCGA-CJ-5681-01A	34	low	1
TCGA-CJ-5683-01A	TCGA-CJ-5683-01A	85	low	1
TCGA-CJ-5684-01A	TCGA-CJ-5684-01A	57	low	1
TCGA-CJ-5686-01A	TCGA-CJ-5686-01A	81	low	1
TCGA-CJ-6027-01A	TCGA-CJ-6027-01A	116	low	1
TCGA-CJ-6028-01A	TCGA-CJ-6028-01A	80	low	1
TCGA-CJ-6030-01A	TCGA-CJ-6030-01A	138	low	1
TCGA-CJ-6032-01A	TCGA-CJ-6032-01A	62	low	1
TCGA-CW-5580-01A	TCGA-CW-5580-01A	125	low	1
TCGA-CW-5581-01A	TCGA-CW-5581-01A	74	low	1
TCGA-CW-5583-01A	TCGA-CW-5583-01A	37	low	1
TCGA-CW-5585-01A	TCGA-CW-5585-01A	62	low	1
TCGA-CW-5587-01A	TCGA-CW-5587-01A	89	low	1
TCGA-CW-5591-01A	TCGA-CW-5591-01A	49	low	1
TCGA-CW-6087-01A	TCGA-CW-6087-01A	90	low	1
TCGA-CW-6093-01A	TCGA-CW-6093-01A	137	low	1
TCGA-CW-6097-01A	TCGA-CW-6097-01A	29	low	1
TCGA-CZ-4853-01A	TCGA-CZ-4853-01A	137	low	1
TCGA-CZ-4859-01A	TCGA-CZ-4859-01A	136	low	1
TCGA-CZ-4863-01A	TCGA-CZ-4863-01A	62	low	1
TCGA-CZ-4864-01A	TCGA-CZ-4864-01A	107	low	1
TCGA-CZ-4866-01A	TCGA-CZ-4866-01A	101	low	1
TCGA-CZ-5451-01A	TCGA-CZ-5451-01A	114	low	1
TCGA-CZ-5453-01A	TCGA-CZ-5453-01A	107	low	1
TCGA-CZ-5454-01A	TCGA-CZ-5454-01A	39	low	1
TCGA-CZ-5455-01A	TCGA-CZ-5455-01A	54	low	1
TCGA-CZ-5457-01A	TCGA-CZ-5457-01A	93	low	1
TCGA-CZ-5458-01A	TCGA-CZ-5458-01A	45	low	1
TCGA-CZ-5459-01A	TCGA-CZ-5459-01A	121	low	1
TCGA-CZ-5461-01A	TCGA-CZ-5461-01A	86	low	1
TCGA-CZ-5462-01A	TCGA-CZ-5462-01A	89	low	1
TCGA-CZ-5463-01A	TCGA-CZ-5463-01A	70	low	1
TCGA-CZ-5465-01A	TCGA-CZ-5465-01A	141	low	1
TCGA-CZ-5466-01A	TCGA-CZ-5466-01A	84	low	1
TCGA-CZ-5467-01A	TCGA-CZ-5467-01A	78	low	1
TCGA-CZ-5470-01A	TCGA-CZ-5470-01A	73	low	1
TCGA-CZ-5982-01A	TCGA-CZ-5982-01A	62	low	1
TCGA-CZ-5984-01A	TCGA-CZ-5984-01A	55	low	1
TCGA-CZ-5985-01A	TCGA-CZ-5985-01A	70	low	1
TCGA-CZ-5986-01A	TCGA-CZ-5986-01A	80	low	1
TCGA-CZ-5988-01A	TCGA-CZ-5988-01A	54	low	1
TCGA-CZ-5989-01A	TCGA-CZ-5989-01A	52	low	1
TCGA-DV-5566-01A	TCGA-DV-5566-01A	72	low	1
TCGA-DV-5567-01A	TCGA-DV-5567-01A	22	low	1
TCGA-DV-A4W0-01A	TCGA-DV-A4W0-01A	87	low	1
TCGA-EU-5904-01A	TCGA-EU-5904-01A	58	low	1
TCGA-EU-5905-01A	TCGA-EU-5905-01A	76	low	1
TCGA-EU-5906-01A	TCGA-EU-5906-01A	84	low	1
TCGA-EU-5907-01A	TCGA-EU-5907-01A	58	low	1
TCGA-GK-A6C7-01A	TCGA-GK-A6C7-01A	270	low	1
TCGA-MW-A4EC-01A	TCGA-MW-A4EC-01A	61	low	1
TCGA-T7-A92I-01A	TCGA-T7-A92I-01A	48	low	2
TCGA-A3-3319-01A	TCGA-A3-3319-01A	109	high	2
TCGA-A3-3346-01A	TCGA-A3-3346-01A	122	high	2
TCGA-A3-3347-01A	TCGA-A3-3347-01A	48	high	2
TCGA-A3-3374-01A	TCGA-A3-3374-01A	25	high	2
TCGA-A3-3383-01A	TCGA-A3-3383-01A	65	high	2
TCGA-AK-3426-01A	TCGA-AK-3426-01A	41	high	2
TCGA-AK-3429-01A	TCGA-AK-3429-01A	44	high	2
TCGA-AK-3436-01A	TCGA-AK-3436-01A	58	high	2
TCGA-AK-3451-01A	TCGA-AK-3451-01A	99	high	2
TCGA-AK-3453-01A	TCGA-AK-3453-01A	30	high	2
TCGA-AS-3777-01A	TCGA-AS-3777-01A	31	high	2
TCGA-B0-4700-01A	TCGA-B0-4700-01A	43	high	2
TCGA-B0-4706-01A	TCGA-B0-4706-01A	62	high	2
TCGA-B0-4712-01A	TCGA-B0-4712-01A	136	high	2
TCGA-B0-4811-01A	TCGA-B0-4811-01A	138	high	2
TCGA-B0-4815-01A	TCGA-B0-4815-01A	95	high	2
TCGA-B0-4816-01A	TCGA-B0-4816-01A	74	high	2
TCGA-B0-4821-01A	TCGA-B0-4821-01A	92	high	2
TCGA-B0-4842-01A	TCGA-B0-4842-01A	73	high	2
TCGA-B0-5075-01A	TCGA-B0-5075-01A	113	high	2
TCGA-B0-5080-01A	TCGA-B0-5080-01A	79	high	2
TCGA-B0-5081-01A	TCGA-B0-5081-01A	61	high	2
TCGA-B0-5084-01A	TCGA-B0-5084-01A	67	high	2
TCGA-B0-5085-01A	TCGA-B0-5085-01A	98	high	2
TCGA-B0-5088-01A	TCGA-B0-5088-01A	88	high	2
TCGA-B0-5092-01A	TCGA-B0-5092-01A	102	high	2
TCGA-B0-5094-01A	TCGA-B0-5094-01A	102	high	2
TCGA-B0-5097-01A	TCGA-B0-5097-01A	78	high	2
TCGA-B0-5100-01A	TCGA-B0-5100-01A	38	high	2
TCGA-B0-5102-01A	TCGA-B0-5102-01A	56	high	2
TCGA-B0-5106-01A	TCGA-B0-5106-01A	99	high	2
TCGA-B0-5107-01A	TCGA-B0-5107-01A	75	high	2
TCGA-B0-5109-01A	TCGA-B0-5109-01A	62	high	2
TCGA-B0-5117-01A	TCGA-B0-5117-01A	24	high	2
TCGA-B0-5121-01A	TCGA-B0-5121-01A	59	high	2
TCGA-B0-5400-01A	TCGA-B0-5400-01A	50	high	2
TCGA-B0-5692-01A	TCGA-B0-5692-01A	86	high	2
TCGA-B0-5694-01A	TCGA-B0-5694-01A	81	high	2
TCGA-B0-5702-01A	TCGA-B0-5702-01A	82	high	2
TCGA-B0-5703-01A	TCGA-B0-5703-01A	98	high	2
TCGA-B0-5706-01A	TCGA-B0-5706-01A	73	high	2
TCGA-B2-4098-01A	TCGA-B2-4098-01A	159	high	2
TCGA-B2-5635-01A	TCGA-B2-5635-01A	170	high	2
TCGA-B8-4143-01A	TCGA-B8-4143-01A	90	high	2
TCGA-B8-4153-01A	TCGA-B8-4153-01A	100	high	2
TCGA-B8-4620-01A	TCGA-B8-4620-01A	132	high	2
TCGA-B8-5162-01A	TCGA-B8-5162-01A	88	high	2
TCGA-B8-A54D-01A	TCGA-B8-A54D-01A	85	high	2
TCGA-B8-A54G-01A	TCGA-B8-A54G-01A	64	high	2
TCGA-B8-A54I-01A	TCGA-B8-A54I-01A	89	high	2
TCGA-BP-4163-01A	TCGA-BP-4163-01A	60	high	2
TCGA-BP-4167-01A	TCGA-BP-4167-01A	84	high	2
TCGA-BP-4960-01A	TCGA-BP-4960-01A	82	high	2
TCGA-BP-4962-01A	TCGA-BP-4962-01A	54	high	2
TCGA-BP-4968-01A	TCGA-BP-4968-01A	54	high	2
TCGA-BP-4971-01A	TCGA-BP-4971-01A	56	high	2
TCGA-BP-4981-01A	TCGA-BP-4981-01A	78	high	2
TCGA-BP-4983-01A	TCGA-BP-4983-01A	104	high	2
TCGA-BP-4985-01A	TCGA-BP-4985-01A	112	high	2
TCGA-BP-4989-01A	TCGA-BP-4989-01A	85	high	2
TCGA-BP-4992-01A	TCGA-BP-4992-01A	53	high	2
TCGA-BP-4993-01A	TCGA-BP-4993-01A	82	high	2
TCGA-BP-5000-01A	TCGA-BP-5000-01A	54	high	2
TCGA-BP-5001-01A	TCGA-BP-5001-01A	44	high	2
TCGA-BP-5010-01A	TCGA-BP-5010-01A	88	high	2
TCGA-BP-5169-01A	TCGA-BP-5169-01A	72	high	2
TCGA-BP-5170-01A	TCGA-BP-5170-01A	56	high	2
TCGA-BP-5174-01A	TCGA-BP-5174-01A	46	high	2
TCGA-BP-5175-01A	TCGA-BP-5175-01A	56	high	2
TCGA-BP-5177-01A	TCGA-BP-5177-01A	58	high	2
TCGA-BP-5178-01A	TCGA-BP-5178-01A	76	high	2
TCGA-BP-5180-01A	TCGA-BP-5180-01A	49	high	2
TCGA-BP-5185-01A	TCGA-BP-5185-01A	104	high	2
TCGA-BP-5190-01A	TCGA-BP-5190-01A	54	high	2
TCGA-BP-5191-01A	TCGA-BP-5191-01A	75	high	2
TCGA-BP-5196-01A	TCGA-BP-5196-01A	68	high	2
TCGA-BP-5198-01A	TCGA-BP-5198-01A	94	high	2
TCGA-BP-5201-01A	TCGA-BP-5201-01A	54	high	2
TCGA-CJ-4636-01A	TCGA-CJ-4636-01A	79	high	2
TCGA-CJ-4637-01A	TCGA-CJ-4637-01A	66	high	2
TCGA-CJ-4638-01A	TCGA-CJ-4638-01A	98	high	2
TCGA-CJ-4869-01A	TCGA-CJ-4869-01A	91	high	2
TCGA-CJ-4882-01A	TCGA-CJ-4882-01A	101	high	2
TCGA-CJ-4900-01A	TCGA-CJ-4900-01A	56	high	2
TCGA-CJ-4901-01A	TCGA-CJ-4901-01A	69	high	2
TCGA-CJ-4902-01A	TCGA-CJ-4902-01A	88	high	2
TCGA-CJ-4912-01A	TCGA-CJ-4912-01A	103	high	2
TCGA-CJ-4916-01A	TCGA-CJ-4916-01A	62	high	2
TCGA-CJ-5671-01A	TCGA-CJ-5671-01A	94	high	2
TCGA-CJ-5672-01A	TCGA-CJ-5672-01A	126	high	2
TCGA-CJ-5676-01A	TCGA-CJ-5676-01A	87	high	2
TCGA-CJ-5677-01A	TCGA-CJ-5677-01A	99	high	2
TCGA-CJ-5678-01A	TCGA-CJ-5678-01A	63	high	2
TCGA-CJ-5679-01A	TCGA-CJ-5679-01A	123	high	2
TCGA-CJ-5682-01A	TCGA-CJ-5682-01A	101	high	2
TCGA-CJ-6031-01A	TCGA-CJ-6031-01A	85	high	2
TCGA-CJ-6033-01A	TCGA-CJ-6033-01A	93	high	2
TCGA-CW-6090-01A	TCGA-CW-6090-01A	125	high	2
TCGA-CZ-5452-01A	TCGA-CZ-5452-01A	44	high	2
TCGA-CZ-5456-01A	TCGA-CZ-5456-01A	92	high	2
TCGA-CZ-5460-01A	TCGA-CZ-5460-01A	73	high	2
TCGA-CZ-5468-01A	TCGA-CZ-5468-01A	160	high	2
TCGA-CZ-5469-01A	TCGA-CZ-5469-01A	64	high	2
TCGA-CZ-5987-01A	TCGA-CZ-5987-01A	68	high	2
TCGA-DV-5565-01A	TCGA-DV-5565-01A	73	high	2
TCGA-DV-A4VX-01A	TCGA-DV-A4VX-01A	107	high	2
TCGA-DV-A4VZ-01A	TCGA-DV-A4VZ-01A	18	high	2
TCGA-G6-A5PC-01A	TCGA-G6-A5PC-01A	89	high	2
TCGA-G6-A8L6-01A	TCGA-G6-A8L6-01A	97	high	2
TCGA-G6-A8L7-01A	TCGA-G6-A8L7-01A	101	high	2
TCGA-G6-A8L8-01A	TCGA-G6-A8L8-01A	114	high	2
TCGA-MM-A563-01A	TCGA-MM-A563-01A	60	high	2
TCGA-MM-A564-01A	TCGA-MM-A564-01A	119	high	2
TCGA-MM-A84U-01A	TCGA-MM-A84U-01A	124	high	2
