# Supplementary material for: Cuproptosis in ccRCC: key player in therapeutic and prognostic targets
Source: Front Oncol. 2023 Oct 27;13:1271864. doi: 10.3389/fonc.2023.1271864 (PMC10642186; doi:10.3389/fonc.2023.1271864)
Supplement: Supplementary file 3 [file DataSheet_3.zip › Step3/mut/fisher test regarding non-synonymous mutations of TME risk group.txt]

Hugo_Symbol	low	high	pval	or	ci.up	ci.low	adjPval
TCF20	0	5	0.00411376831697773	0	0.543476428632854	0	0.729378398765489
ATXN2L	0	4	0.012490896526096	0	0.75981992693744	0	0.729378398765489
KLRC2	0	4	0.012490896526096	0	0.75981992693744	0	0.729378398765489
NFE2L2	0	4	0.012490896526096	0	0.75981992693744	0	0.729378398765489
SPTBN1	0	4	0.012490896526096	0	0.75981992693744	0	0.729378398765489
TYK2	0	4	0.012490896526096	0	0.75981992693744	0	0.729378398765489
ESPL1	1	5	0.0179498659596656	0.098450791338182	0.894791355621076	0.00206317513568752	0.729378398765489
TRIOBP	1	5	0.0179498659596656	0.098450791338182	0.894791355621076	0.00206317513568752	0.729378398765489
BAP1	17	18	0.0236593800238259	0.439164852116895	0.946834058995198	0.202796753193071	0.729378398765489
SETD2	23	22	0.0272097893482753	0.479636044458702	0.953105747459452	0.241642711959709	0.729378398765489
APOB	2	5	0.0458304362095397	0.197419204384395	1.22918514844707	0.0185295544075112	0.729378398765489
CHD4	2	5	0.0458304362095397	0.197419204384395	1.22918514844707	0.0185295544075112	0.729378398765489
UNC80	2	5	0.0458304362095397	0.197419204384395	1.22918514844707	0.0185295544075112	0.729378398765489
ABCA7	1	4	0.0459994093625692	0.124097676323841	1.27330772644843	0.00249861600807735	0.729378398765489
ABCC6	1	4	0.0459994093625692	0.124097676323841	1.27330772644843	0.00249861600807735	0.729378398765489
COL27A1	1	4	0.0459994093625692	0.124097676323841	1.27330772644843	0.00249861600807735	0.729378398765489
MAN2C1	1	4	0.0459994093625692	0.124097676323841	1.27330772644843	0.00249861600807735	0.729378398765489
MYH7	1	4	0.0459994093625692	0.124097676323841	1.27330772644843	0.00249861600807735	0.729378398765489
NDST4	1	4	0.0459994093625692	0.124097676323841	1.27330772644843	0.00249861600807735	0.729378398765489
OCA2	1	4	0.0459994093625692	0.124097676323841	1.27330772644843	0.00249861600807735	0.729378398765489
OTOL1	1	4	0.0459994093625692	0.124097676323841	1.27330772644843	0.00249861600807735	0.729378398765489
MUC16	14	14	0.0631165675530331	0.477313455178776	1.1255770080759	0.202294012878577	0.729378398765489
AHNAK	3	6	0.0660411072392631	0.245460791796546	1.17525708113834	0.0389835142850777	0.729378398765489
RYR2	4	6	0.0928077752350585	0.328458311656222	1.41801879201718	0.0667465752294845	0.729378398765489
ATRX	7	0	0.100200763734872	Inf	Inf	0.74144727964181	0.729378398765489
DNAH8	7	0	0.100200763734872	Inf	Inf	0.74144727964181	0.729378398765489
FAT1	7	0	0.100200763734872	Inf	Inf	0.74144727964181	0.729378398765489
SLITRK6	7	0	0.100200763734872	Inf	Inf	0.74144727964181	0.729378398765489
THBS1	7	0	0.100200763734872	Inf	Inf	0.74144727964181	0.729378398765489
ABCB1	6	0	0.100752383108336	Inf	Inf	0.603606687150587	0.729378398765489
ALPK2	6	0	0.100752383108336	Inf	Inf	0.603606687150587	0.729378398765489
ANKHD1	6	0	0.100752383108336	Inf	Inf	0.603606687150587	0.729378398765489
BRCA2	6	0	0.100752383108336	Inf	Inf	0.603606687150587	0.729378398765489
NUP210L	6	0	0.100752383108336	Inf	Inf	0.603606687150587	0.729378398765489
OR10G7	6	0	0.100752383108336	Inf	Inf	0.603606687150587	0.729378398765489
PCDHA6	6	0	0.100752383108336	Inf	Inf	0.603606687150587	0.729378398765489
PLEKHH2	6	0	0.100752383108336	Inf	Inf	0.603606687150587	0.729378398765489
TIAM1	6	0	0.100752383108336	Inf	Inf	0.603606687150587	0.729378398765489
ZFHX3	6	0	0.100752383108336	Inf	Inf	0.603606687150587	0.729378398765489
ZMYM2	6	0	0.100752383108336	Inf	Inf	0.603606687150587	0.729378398765489
ANK3	10	1	0.10683996369761	5.26162121426934	230.928957580886	0.732135593664227	0.729378398765489
RTTN	3	5	0.12510686056734	0.297094142449723	1.55883971242034	0.0453106336183916	0.729378398765489
MYH2	4	5	0.171233480358683	0.397546688585634	1.88755901778064	0.0772651452058947	0.729378398765489
MYO16	4	5	0.171233480358683	0.397546688585634	1.88755901778064	0.0772651452058947	0.729378398765489
ABCD4	5	0	0.171904606670822	Inf	Inf	0.46828623517024	0.729378398765489
AGL	5	0	0.171904606670822	Inf	Inf	0.46828623517024	0.729378398765489
CEP164	5	0	0.171904606670822	Inf	Inf	0.46828623517024	0.729378398765489
DIS3	5	0	0.171904606670822	Inf	Inf	0.46828623517024	0.729378398765489
DMXL2	5	0	0.171904606670822	Inf	Inf	0.46828623517024	0.729378398765489
DOCK2	5	0	0.171904606670822	Inf	Inf	0.46828623517024	0.729378398765489
FBXO43	5	0	0.171904606670822	Inf	Inf	0.46828623517024	0.729378398765489
GOLGA3	5	0	0.171904606670822	Inf	Inf	0.46828623517024	0.729378398765489
GPNMB	5	0	0.171904606670822	Inf	Inf	0.46828623517024	0.729378398765489
HSPA8	5	0	0.171904606670822	Inf	Inf	0.46828623517024	0.729378398765489
KIAA0368	5	0	0.171904606670822	Inf	Inf	0.46828623517024	0.729378398765489
KIAA1109	5	0	0.171904606670822	Inf	Inf	0.46828623517024	0.729378398765489
KIF13A	5	0	0.171904606670822	Inf	Inf	0.46828623517024	0.729378398765489
LAMB1	5	0	0.171904606670822	Inf	Inf	0.46828623517024	0.729378398765489
LOXHD1	5	0	0.171904606670822	Inf	Inf	0.46828623517024	0.729378398765489
MADD	5	0	0.171904606670822	Inf	Inf	0.46828623517024	0.729378398765489
NDUFS1	5	0	0.171904606670822	Inf	Inf	0.46828623517024	0.729378398765489
PCDHA10	5	0	0.171904606670822	Inf	Inf	0.46828623517024	0.729378398765489
PCNXL2	5	0	0.171904606670822	Inf	Inf	0.46828623517024	0.729378398765489
PLG	5	0	0.171904606670822	Inf	Inf	0.46828623517024	0.729378398765489
PTPRJ	5	0	0.171904606670822	Inf	Inf	0.46828623517024	0.729378398765489
RICTOR	5	0	0.171904606670822	Inf	Inf	0.46828623517024	0.729378398765489
SCN9A	5	0	0.171904606670822	Inf	Inf	0.46828623517024	0.729378398765489
SNED1	5	0	0.171904606670822	Inf	Inf	0.46828623517024	0.729378398765489
TCOF1	5	0	0.171904606670822	Inf	Inf	0.46828623517024	0.729378398765489
TGM5	5	0	0.171904606670822	Inf	Inf	0.46828623517024	0.729378398765489
TP53BP1	5	0	0.171904606670822	Inf	Inf	0.46828623517024	0.729378398765489
UBE3C	5	0	0.171904606670822	Inf	Inf	0.46828623517024	0.729378398765489
XPOT	5	0	0.171904606670822	Inf	Inf	0.46828623517024	0.729378398765489
COL24A1	2	4	0.184901013317047	0.248859926595326	1.76655491002417	0.0221920592345796	0.729378398765489
FBN3	2	4	0.184901013317047	0.248859926595326	1.76655491002417	0.0221920592345796	0.729378398765489
IGSF1	2	4	0.184901013317047	0.248859926595326	1.76655491002417	0.0221920592345796	0.729378398765489
LRRIQ1	2	4	0.184901013317047	0.248859926595326	1.76655491002417	0.0221920592345796	0.729378398765489
NAV3	2	4	0.184901013317047	0.248859926595326	1.76655491002417	0.0221920592345796	0.729378398765489
NF2	2	4	0.184901013317047	0.248859926595326	1.76655491002417	0.0221920592345796	0.729378398765489
ZFPM2	2	4	0.184901013317047	0.248859926595326	1.76655491002417	0.0221920592345796	0.729378398765489
MUC2	3	4	0.231492903638824	0.374491415520701	2.25521519728725	0.0539186246395929	0.729378398765489
NPHP3	3	4	0.231492903638824	0.374491415520701	2.25521519728725	0.0539186246395929	0.729378398765489
RELN	3	4	0.231492903638824	0.374491415520701	2.25521519728725	0.0539186246395929	0.729378398765489
TLN2	3	4	0.231492903638824	0.374491415520701	2.25521519728725	0.0539186246395929	0.729378398765489
ZZEF1	3	4	0.231492903638824	0.374491415520701	2.25521519728725	0.0539186246395929	0.729378398765489
PBRM1	96	41	0.242487195886169	1.33422370774771	2.19093866870313	0.818706260402582	0.729378398765489
FLG	7	7	0.247442866523315	0.494189571569913	1.69735185280414	0.14388997166787	0.729378398765489
EP300	7	1	0.274912717676411	3.63463980667385	165.600288849217	0.457828345160898	0.729378398765489
NOS1	7	1	0.274912717676411	3.63463980667385	165.600288849217	0.457828345160898	0.729378398765489
DNAH7	8	1	0.28205576783369	4.17213823529177	187.179121921441	0.547888191641049	0.729378398765489
ERBB4	8	1	0.28205576783369	4.17213823529177	187.179121921441	0.547888191641049	0.729378398765489
FREM2	8	1	0.28205576783369	4.17213823529177	187.179121921441	0.547888191641049	0.729378398765489
ABCA10	4	0	0.304465294897521	Inf	Inf	0.336444637085136	0.729378398765489
ABCC9	4	0	0.304465294897521	Inf	Inf	0.336444637085136	0.729378398765489
ADAM29	4	0	0.304465294897521	Inf	Inf	0.336444637085136	0.729378398765489
ADAMTS2	4	0	0.304465294897521	Inf	Inf	0.336444637085136	0.729378398765489
ADAR	4	0	0.304465294897521	Inf	Inf	0.336444637085136	0.729378398765489
ALDOB	4	0	0.304465294897521	Inf	Inf	0.336444637085136	0.729378398765489
ANKRD30A	4	0	0.304465294897521	Inf	Inf	0.336444637085136	0.729378398765489
AOC1	4	0	0.304465294897521	Inf	Inf	0.336444637085136	0.729378398765489
ARHGEF7	4	0	0.304465294897521	Inf	Inf	0.336444637085136	0.729378398765489
ARID1B	4	0	0.304465294897521	Inf	Inf	0.336444637085136	0.729378398765489
ATG2A	4	0	0.304465294897521	Inf	Inf	0.336444637085136	0.729378398765489
BRCA1	4	0	0.304465294897521	Inf	Inf	0.336444637085136	0.729378398765489
C6orf62	4	0	0.304465294897521	Inf	Inf	0.336444637085136	0.729378398765489
C8orf47	4	0	0.304465294897521	Inf	Inf	0.336444637085136	0.729378398765489
CACNA1G	4	0	0.304465294897521	Inf	Inf	0.336444637085136	0.729378398765489
CACNA1S	4	0	0.304465294897521	Inf	Inf	0.336444637085136	0.729378398765489
CAMTA2	4	0	0.304465294897521	Inf	Inf	0.336444637085136	0.729378398765489
CCDC88A	4	0	0.304465294897521	Inf	Inf	0.336444637085136	0.729378398765489
CDH18	4	0	0.304465294897521	Inf	Inf	0.336444637085136	0.729378398765489
CELSR3	4	0	0.304465294897521	Inf	Inf	0.336444637085136	0.729378398765489
CES1	4	0	0.304465294897521	Inf	Inf	0.336444637085136	0.729378398765489
COL26A1	4	0	0.304465294897521	Inf	Inf	0.336444637085136	0.729378398765489
COL2A1	4	0	0.304465294897521	Inf	Inf	0.336444637085136	0.729378398765489
CPED1	4	0	0.304465294897521	Inf	Inf	0.336444637085136	0.729378398765489
CTAGE5	4	0	0.304465294897521	Inf	Inf	0.336444637085136	0.729378398765489
CTNNA1	4	0	0.304465294897521	Inf	Inf	0.336444637085136	0.729378398765489
CUL7	4	0	0.304465294897521	Inf	Inf	0.336444637085136	0.729378398765489
CYP46A1	4	0	0.304465294897521	Inf	Inf	0.336444637085136	0.729378398765489
DAXX	4	0	0.304465294897521	Inf	Inf	0.336444637085136	0.729378398765489
DCAF11	4	0	0.304465294897521	Inf	Inf	0.336444637085136	0.729378398765489
DDX18	4	0	0.304465294897521	Inf	Inf	0.336444637085136	0.729378398765489
DMKN	4	0	0.304465294897521	Inf	Inf	0.336444637085136	0.729378398765489
DOCK7	4	0	0.304465294897521	Inf	Inf	0.336444637085136	0.729378398765489
EPHA5	4	0	0.304465294897521	Inf	Inf	0.336444637085136	0.729378398765489
EXOC4	4	0	0.304465294897521	Inf	Inf	0.336444637085136	0.729378398765489
FAM135B	4	0	0.304465294897521	Inf	Inf	0.336444637085136	0.729378398765489
FAM208B	4	0	0.304465294897521	Inf	Inf	0.336444637085136	0.729378398765489
GLI2	4	0	0.304465294897521	Inf	Inf	0.336444637085136	0.729378398765489
GNA13	4	0	0.304465294897521	Inf	Inf	0.336444637085136	0.729378398765489
GNPTAB	4	0	0.304465294897521	Inf	Inf	0.336444637085136	0.729378398765489
GPC5	4	0	0.304465294897521	Inf	Inf	0.336444637085136	0.729378398765489
GPRASP1	4	0	0.304465294897521	Inf	Inf	0.336444637085136	0.729378398765489
GRM5	4	0	0.304465294897521	Inf	Inf	0.336444637085136	0.729378398765489
HHIPL1	4	0	0.304465294897521	Inf	Inf	0.336444637085136	0.729378398765489
HNRNPUL2	4	0	0.304465294897521	Inf	Inf	0.336444637085136	0.729378398765489
HPS5	4	0	0.304465294897521	Inf	Inf	0.336444637085136	0.729378398765489
KIAA0319	4	0	0.304465294897521	Inf	Inf	0.336444637085136	0.729378398765489
KNTC1	4	0	0.304465294897521	Inf	Inf	0.336444637085136	0.729378398765489
KRT4	4	0	0.304465294897521	Inf	Inf	0.336444637085136	0.729378398765489
LTBP1	4	0	0.304465294897521	Inf	Inf	0.336444637085136	0.729378398765489
MAGI2	4	0	0.304465294897521	Inf	Inf	0.336444637085136	0.729378398765489
MYH8	4	0	0.304465294897521	Inf	Inf	0.336444637085136	0.729378398765489
NCOA3	4	0	0.304465294897521	Inf	Inf	0.336444637085136	0.729378398765489
NHLRC2	4	0	0.304465294897521	Inf	Inf	0.336444637085136	0.729378398765489
NIT2	4	0	0.304465294897521	Inf	Inf	0.336444637085136	0.729378398765489
NOM1	4	0	0.304465294897521	Inf	Inf	0.336444637085136	0.729378398765489
NRAP	4	0	0.304465294897521	Inf	Inf	0.336444637085136	0.729378398765489
PCDHGB4	4	0	0.304465294897521	Inf	Inf	0.336444637085136	0.729378398765489
POLE	4	0	0.304465294897521	Inf	Inf	0.336444637085136	0.729378398765489
PPIL4	4	0	0.304465294897521	Inf	Inf	0.336444637085136	0.729378398765489
PTPRC	4	0	0.304465294897521	Inf	Inf	0.336444637085136	0.729378398765489
PTPRH	4	0	0.304465294897521	Inf	Inf	0.336444637085136	0.729378398765489
RNF10	4	0	0.304465294897521	Inf	Inf	0.336444637085136	0.729378398765489
S1PR4	4	0	0.304465294897521	Inf	Inf	0.336444637085136	0.729378398765489
SCAF8	4	0	0.304465294897521	Inf	Inf	0.336444637085136	0.729378398765489
SIPA1L1	4	0	0.304465294897521	Inf	Inf	0.336444637085136	0.729378398765489
SLC23A1	4	0	0.304465294897521	Inf	Inf	0.336444637085136	0.729378398765489
SLC2A3	4	0	0.304465294897521	Inf	Inf	0.336444637085136	0.729378398765489
SLC47A2	4	0	0.304465294897521	Inf	Inf	0.336444637085136	0.729378398765489
SLC8A2	4	0	0.304465294897521	Inf	Inf	0.336444637085136	0.729378398765489
SLCO1B3	4	0	0.304465294897521	Inf	Inf	0.336444637085136	0.729378398765489
SLCO4C1	4	0	0.304465294897521	Inf	Inf	0.336444637085136	0.729378398765489
SLK	4	0	0.304465294897521	Inf	Inf	0.336444637085136	0.729378398765489
SMEK1	4	0	0.304465294897521	Inf	Inf	0.336444637085136	0.729378398765489
SPTBN5	4	0	0.304465294897521	Inf	Inf	0.336444637085136	0.729378398765489
STIL	4	0	0.304465294897521	Inf	Inf	0.336444637085136	0.729378398765489
TARBP1	4	0	0.304465294897521	Inf	Inf	0.336444637085136	0.729378398765489
TBC1D8B	4	0	0.304465294897521	Inf	Inf	0.336444637085136	0.729378398765489
TINF2	4	0	0.304465294897521	Inf	Inf	0.336444637085136	0.729378398765489
TNKS	4	0	0.304465294897521	Inf	Inf	0.336444637085136	0.729378398765489
TRAPPC10	4	0	0.304465294897521	Inf	Inf	0.336444637085136	0.729378398765489
TRAPPC8	4	0	0.304465294897521	Inf	Inf	0.336444637085136	0.729378398765489
TRIP12	4	0	0.304465294897521	Inf	Inf	0.336444637085136	0.729378398765489
VPS39	4	0	0.304465294897521	Inf	Inf	0.336444637085136	0.729378398765489
WAPAL	4	0	0.304465294897521	Inf	Inf	0.336444637085136	0.729378398765489
WDR72	4	0	0.304465294897521	Inf	Inf	0.336444637085136	0.729378398765489
WHSC1L1	4	0	0.304465294897521	Inf	Inf	0.336444637085136	0.729378398765489
ZNF528	4	0	0.304465294897521	Inf	Inf	0.336444637085136	0.729378398765489
ZNF714	4	0	0.304465294897521	Inf	Inf	0.336444637085136	0.729378398765489
ZNF79	4	0	0.304465294897521	Inf	Inf	0.336444637085136	0.729378398765489
RYR3	5	5	0.314333590330944	0.498812774638739	2.21697930124003	0.112216507432739	0.748904073138206
KDM5C	10	8	0.318434256396366	0.620073030286405	1.86480829593277	0.21324311501415	0.754550737982694
CSMD1	9	2	0.345733387292009	2.33918710157917	22.6113364374095	0.472692142977524	0.810428800318903
USH2A	9	2	0.345733387292009	2.33918710157917	22.6113364374095	0.472692142977524	0.810428800318903
ATM	10	2	0.350669727891392	2.61066620928569	24.910964969003	0.542721781519976	0.817604285351053
HMCN1	11	3	0.398231977106549	1.90754584371854	10.8654014915638	0.49020225890634	0.911413544587313
KMT2C	12	3	0.402104173965844	2.0903446980794	11.7805970648729	0.548428092803676	0.911413544587313
PCLO	12	3	0.402104173965844	2.0903446980794	11.7805970648729	0.548428092803676	0.911413544587313
CACNA1D	6	1	0.430518231002194	3.10190096027891	144.21535921201	0.369431820213632	0.911413544587313
MLLT4	6	1	0.430518231002194	3.10190096027891	144.21535921201	0.369431820213632	0.911413544587313
NF1	6	1	0.430518231002194	3.10190096027891	144.21535921201	0.369431820213632	0.911413544587313
PLXNA4	6	1	0.430518231002194	3.10190096027891	144.21535921201	0.369431820213632	0.911413544587313
POLR2A	6	1	0.430518231002194	3.10190096027891	144.21535921201	0.369431820213632	0.911413544587313
PTPN13	6	1	0.430518231002194	3.10190096027891	144.21535921201	0.369431820213632	0.911413544587313
BAZ2B	4	4	0.450233339542111	0.50109280034617	2.74374011753717	0.0915069216217973	0.911413544587313
PRKDC	4	4	0.450233339542111	0.50109280034617	2.74374011753717	0.0915069216217973	0.911413544587313
RYR1	4	4	0.450233339542111	0.50109280034617	2.74374011753717	0.0915069216217973	0.911413544587313
WDFY3	4	4	0.450233339542111	0.50109280034617	2.74374011753717	0.0915069216217973	0.911413544587313
KCNH7	5	4	0.49244051407253	0.628753456032459	3.23387253586632	0.132419620887139	0.911413544587313
MYH4	5	4	0.49244051407253	0.628753456032459	3.23387253586632	0.132419620887139	0.911413544587313
PRPF8	5	4	0.49244051407253	0.628753456032459	3.23387253586632	0.132419620887139	0.911413544587313
STAG2	5	4	0.49244051407253	0.628753456032459	3.23387253586632	0.132419620887139	0.911413544587313
SYNE2	5	4	0.49244051407253	0.628753456032459	3.23387253586632	0.132419620887139	0.911413544587313
ADAMTS12	8	2	0.504651500432399	2.07018404490955	20.3326380329164	0.403710534214659	0.911413544587313
COL6A6	8	2	0.504651500432399	2.07018404490955	20.3326380329164	0.403710534214659	0.911413544587313
MACF1	8	2	0.504651500432399	2.07018404490955	20.3326380329164	0.403710534214659	0.911413544587313
GPR98	7	5	0.547478605339437	0.703968917960995	2.88094349670312	0.18739891505862	0.911413544587313
ABCA13	10	3	0.554881818340019	1.72643361276834	9.95999245844965	0.43279382894094	0.911413544587313
LRP2	10	3	0.554881818340019	1.72643361276834	9.95999245844965	0.43279382894094	0.911413544587313
MUC17	10	3	0.554881818340019	1.72643361276834	9.95999245844965	0.43279382894094	0.911413544587313
FBN2	9	6	0.587208937928298	0.754171452648186	2.6450061307363	0.232724480137165	0.911413544587313
XIRP2	9	6	0.587208937928298	0.754171452648186	2.6450061307363	0.232724480137165	0.911413544587313
ABCA12	4	1	0.666410787386897	2.05075535937814	102.017187866848	0.199879667104346	0.911413544587313
ADAMTS14	4	1	0.666410787386897	2.05075535937814	102.017187866848	0.199879667104346	0.911413544587313
ADCY8	4	1	0.666410787386897	2.05075535937814	102.017187866848	0.199879667104346	0.911413544587313
AGRN	4	1	0.666410787386897	2.05075535937814	102.017187866848	0.199879667104346	0.911413544587313
ASXL2	4	1	0.666410787386897	2.05075535937814	102.017187866848	0.199879667104346	0.911413544587313
ATF7IP	4	1	0.666410787386897	2.05075535937814	102.017187866848	0.199879667104346	0.911413544587313
BCORL1	4	1	0.666410787386897	2.05075535937814	102.017187866848	0.199879667104346	0.911413544587313
BRWD3	4	1	0.666410787386897	2.05075535937814	102.017187866848	0.199879667104346	0.911413544587313
CCDC129	4	1	0.666410787386897	2.05075535937814	102.017187866848	0.199879667104346	0.911413544587313
CCDC73	4	1	0.666410787386897	2.05075535937814	102.017187866848	0.199879667104346	0.911413544587313
CEP152	4	1	0.666410787386897	2.05075535937814	102.017187866848	0.199879667104346	0.911413544587313
CEP290	4	1	0.666410787386897	2.05075535937814	102.017187866848	0.199879667104346	0.911413544587313
CFTR	4	1	0.666410787386897	2.05075535937814	102.017187866848	0.199879667104346	0.911413544587313
CHD9	4	1	0.666410787386897	2.05075535937814	102.017187866848	0.199879667104346	0.911413544587313
COL5A2	4	1	0.666410787386897	2.05075535937814	102.017187866848	0.199879667104346	0.911413544587313
CRB1	4	1	0.666410787386897	2.05075535937814	102.017187866848	0.199879667104346	0.911413544587313
CTNNA3	4	1	0.666410787386897	2.05075535937814	102.017187866848	0.199879667104346	0.911413544587313
DMD	4	1	0.666410787386897	2.05075535937814	102.017187866848	0.199879667104346	0.911413544587313
DNAH1	4	1	0.666410787386897	2.05075535937814	102.017187866848	0.199879667104346	0.911413544587313
DNMT3A	4	1	0.666410787386897	2.05075535937814	102.017187866848	0.199879667104346	0.911413544587313
ECI2	4	1	0.666410787386897	2.05075535937814	102.017187866848	0.199879667104346	0.911413544587313
EPPK1	4	1	0.666410787386897	2.05075535937814	102.017187866848	0.199879667104346	0.911413544587313
FZD10	4	1	0.666410787386897	2.05075535937814	102.017187866848	0.199879667104346	0.911413544587313
GCN1L1	4	1	0.666410787386897	2.05075535937814	102.017187866848	0.199879667104346	0.911413544587313
GRIN2A	4	1	0.666410787386897	2.05075535937814	102.017187866848	0.199879667104346	0.911413544587313
IFT140	4	1	0.666410787386897	2.05075535937814	102.017187866848	0.199879667104346	0.911413544587313
IGF2R	4	1	0.666410787386897	2.05075535937814	102.017187866848	0.199879667104346	0.911413544587313
KANSL1L	4	1	0.666410787386897	2.05075535937814	102.017187866848	0.199879667104346	0.911413544587313
KIAA0947	4	1	0.666410787386897	2.05075535937814	102.017187866848	0.199879667104346	0.911413544587313
KIF5C	4	1	0.666410787386897	2.05075535937814	102.017187866848	0.199879667104346	0.911413544587313
LAMA3	4	1	0.666410787386897	2.05075535937814	102.017187866848	0.199879667104346	0.911413544587313
LAMB4	4	1	0.666410787386897	2.05075535937814	102.017187866848	0.199879667104346	0.911413544587313
LAMC3	4	1	0.666410787386897	2.05075535937814	102.017187866848	0.199879667104346	0.911413544587313
LRRCC1	4	1	0.666410787386897	2.05075535937814	102.017187866848	0.199879667104346	0.911413544587313
MAGEC1	4	1	0.666410787386897	2.05075535937814	102.017187866848	0.199879667104346	0.911413544587313
MAGI3	4	1	0.666410787386897	2.05075535937814	102.017187866848	0.199879667104346	0.911413544587313
MAP3K15	4	1	0.666410787386897	2.05075535937814	102.017187866848	0.199879667104346	0.911413544587313
MARK1	4	1	0.666410787386897	2.05075535937814	102.017187866848	0.199879667104346	0.911413544587313
MDN1	4	1	0.666410787386897	2.05075535937814	102.017187866848	0.199879667104346	0.911413544587313
MYLK3	4	1	0.666410787386897	2.05075535937814	102.017187866848	0.199879667104346	0.911413544587313
MYO3A	4	1	0.666410787386897	2.05075535937814	102.017187866848	0.199879667104346	0.911413544587313
NFASC	4	1	0.666410787386897	2.05075535937814	102.017187866848	0.199879667104346	0.911413544587313
NMT2	4	1	0.666410787386897	2.05075535937814	102.017187866848	0.199879667104346	0.911413544587313
NOTCH3	4	1	0.666410787386897	2.05075535937814	102.017187866848	0.199879667104346	0.911413544587313
NPNT	4	1	0.666410787386897	2.05075535937814	102.017187866848	0.199879667104346	0.911413544587313
OBSCN	4	1	0.666410787386897	2.05075535937814	102.017187866848	0.199879667104346	0.911413544587313
OR2J2	4	1	0.666410787386897	2.05075535937814	102.017187866848	0.199879667104346	0.911413544587313
PAN3	4	1	0.666410787386897	2.05075535937814	102.017187866848	0.199879667104346	0.911413544587313
PDGFRA	4	1	0.666410787386897	2.05075535937814	102.017187866848	0.199879667104346	0.911413544587313
PDS5B	4	1	0.666410787386897	2.05075535937814	102.017187866848	0.199879667104346	0.911413544587313
PLEC	4	1	0.666410787386897	2.05075535937814	102.017187866848	0.199879667104346	0.911413544587313
PPFIA2	4	1	0.666410787386897	2.05075535937814	102.017187866848	0.199879667104346	0.911413544587313
PRAG1	4	1	0.666410787386897	2.05075535937814	102.017187866848	0.199879667104346	0.911413544587313
PRTG	4	1	0.666410787386897	2.05075535937814	102.017187866848	0.199879667104346	0.911413544587313
PYGM	4	1	0.666410787386897	2.05075535937814	102.017187866848	0.199879667104346	0.911413544587313
PZP	4	1	0.666410787386897	2.05075535937814	102.017187866848	0.199879667104346	0.911413544587313
RBBP6	4	1	0.666410787386897	2.05075535937814	102.017187866848	0.199879667104346	0.911413544587313
RBM12B	4	1	0.666410787386897	2.05075535937814	102.017187866848	0.199879667104346	0.911413544587313
RRBP1	4	1	0.666410787386897	2.05075535937814	102.017187866848	0.199879667104346	0.911413544587313
SETBP1	4	1	0.666410787386897	2.05075535937814	102.017187866848	0.199879667104346	0.911413544587313
SIPA1L2	4	1	0.666410787386897	2.05075535937814	102.017187866848	0.199879667104346	0.911413544587313
SLC15A2	4	1	0.666410787386897	2.05075535937814	102.017187866848	0.199879667104346	0.911413544587313
SLC22A9	4	1	0.666410787386897	2.05075535937814	102.017187866848	0.199879667104346	0.911413544587313
SMC3	4	1	0.666410787386897	2.05075535937814	102.017187866848	0.199879667104346	0.911413544587313
SMCR8	4	1	0.666410787386897	2.05075535937814	102.017187866848	0.199879667104346	0.911413544587313
SORL1	4	1	0.666410787386897	2.05075535937814	102.017187866848	0.199879667104346	0.911413544587313
SOS1	4	1	0.666410787386897	2.05075535937814	102.017187866848	0.199879667104346	0.911413544587313
SRCAP	4	1	0.666410787386897	2.05075535937814	102.017187866848	0.199879667104346	0.911413544587313
SVIL	4	1	0.666410787386897	2.05075535937814	102.017187866848	0.199879667104346	0.911413544587313
TENM2	4	1	0.666410787386897	2.05075535937814	102.017187866848	0.199879667104346	0.911413544587313
THADA	4	1	0.666410787386897	2.05075535937814	102.017187866848	0.199879667104346	0.911413544587313
TNC	4	1	0.666410787386897	2.05075535937814	102.017187866848	0.199879667104346	0.911413544587313
UBR2	4	1	0.666410787386897	2.05075535937814	102.017187866848	0.199879667104346	0.911413544587313
UHRF1BP1L	4	1	0.666410787386897	2.05075535937814	102.017187866848	0.199879667104346	0.911413544587313
VCAN	4	1	0.666410787386897	2.05075535937814	102.017187866848	0.199879667104346	0.911413544587313
VPS13D	4	1	0.666410787386897	2.05075535937814	102.017187866848	0.199879667104346	0.911413544587313
ZBTB41	4	1	0.666410787386897	2.05075535937814	102.017187866848	0.199879667104346	0.911413544587313
ADAMTS20	5	1	0.667913441497767	2.57396680942891	123.021807505077	0.283155061617628	0.911413544587313
ANKRD17	5	1	0.667913441497767	2.57396680942891	123.021807505077	0.283155061617628	0.911413544587313
CDK13	5	1	0.667913441497767	2.57396680942891	123.021807505077	0.283155061617628	0.911413544587313
CLTC	5	1	0.667913441497767	2.57396680942891	123.021807505077	0.283155061617628	0.911413544587313
DCDC1	5	1	0.667913441497767	2.57396680942891	123.021807505077	0.283155061617628	0.911413544587313
DYNC1H1	5	1	0.667913441497767	2.57396680942891	123.021807505077	0.283155061617628	0.911413544587313
EYS	5	1	0.667913441497767	2.57396680942891	123.021807505077	0.283155061617628	0.911413544587313
GPR179	5	1	0.667913441497767	2.57396680942891	123.021807505077	0.283155061617628	0.911413544587313
GRID2	5	1	0.667913441497767	2.57396680942891	123.021807505077	0.283155061617628	0.911413544587313
HERC2	5	1	0.667913441497767	2.57396680942891	123.021807505077	0.283155061617628	0.911413544587313
HIVEP1	5	1	0.667913441497767	2.57396680942891	123.021807505077	0.283155061617628	0.911413544587313
HSP90AA1	5	1	0.667913441497767	2.57396680942891	123.021807505077	0.283155061617628	0.911413544587313
KAT6A	5	1	0.667913441497767	2.57396680942891	123.021807505077	0.283155061617628	0.911413544587313
KIF14	5	1	0.667913441497767	2.57396680942891	123.021807505077	0.283155061617628	0.911413544587313
KIF1B	5	1	0.667913441497767	2.57396680942891	123.021807505077	0.283155061617628	0.911413544587313
MAP3K4	5	1	0.667913441497767	2.57396680942891	123.021807505077	0.283155061617628	0.911413544587313
MUC4	5	1	0.667913441497767	2.57396680942891	123.021807505077	0.283155061617628	0.911413544587313
NLRC5	5	1	0.667913441497767	2.57396680942891	123.021807505077	0.283155061617628	0.911413544587313
SACS	5	1	0.667913441497767	2.57396680942891	123.021807505077	0.283155061617628	0.911413544587313
SDK1	5	1	0.667913441497767	2.57396680942891	123.021807505077	0.283155061617628	0.911413544587313
SLC12A2	5	1	0.667913441497767	2.57396680942891	123.021807505077	0.283155061617628	0.911413544587313
TDRD6	5	1	0.667913441497767	2.57396680942891	123.021807505077	0.283155061617628	0.911413544587313
TNR	5	1	0.667913441497767	2.57396680942891	123.021807505077	0.283155061617628	0.911413544587313
WDR96	5	1	0.667913441497767	2.57396680942891	123.021807505077	0.283155061617628	0.911413544587313
ZAN	5	1	0.667913441497767	2.57396680942891	123.021807505077	0.283155061617628	0.911413544587313
ABCA1	4	3	0.691919698738892	0.673538194736056	4.67789940808535	0.11184525274833	0.911413544587313
CHD7	4	3	0.691919698738892	0.673538194736056	4.67789940808535	0.11184525274833	0.911413544587313
FAT4	4	3	0.691919698738892	0.673538194736056	4.67789940808535	0.11184525274833	0.911413544587313
ITPR2	4	3	0.691919698738892	0.673538194736056	4.67789940808535	0.11184525274833	0.911413544587313
MEGF10	4	3	0.691919698738892	0.673538194736056	4.67789940808535	0.11184525274833	0.911413544587313
NOTCH2	4	3	0.691919698738892	0.673538194736056	4.67789940808535	0.11184525274833	0.911413544587313
PREX1	4	3	0.691919698738892	0.673538194736056	4.67789940808535	0.11184525274833	0.911413544587313
PRUNE2	4	3	0.691919698738892	0.673538194736056	4.67789940808535	0.11184525274833	0.911413544587313
RANBP2	4	3	0.691919698738892	0.673538194736056	4.67789940808535	0.11184525274833	0.911413544587313
TRPM6	4	3	0.691919698738892	0.673538194736056	4.67789940808535	0.11184525274833	0.911413544587313
VPS13C	4	3	0.691919698738892	0.673538194736056	4.67789940808535	0.11184525274833	0.911413544587313
ZEB2	4	3	0.691919698738892	0.673538194736056	4.67789940808535	0.11184525274833	0.911413544587313
CNOT1	6	2	0.722014149113844	1.53946043992869	15.8402269988421	0.269644104825946	0.911413544587313
COL11A1	6	2	0.722014149113844	1.53946043992869	15.8402269988421	0.269644104825946	0.911413544587313
DIP2C	6	2	0.722014149113844	1.53946043992869	15.8402269988421	0.269644104825946	0.911413544587313
LAMA2	6	2	0.722014149113844	1.53946043992869	15.8402269988421	0.269644104825946	0.911413544587313
MAST4	6	2	0.722014149113844	1.53946043992869	15.8402269988421	0.269644104825946	0.911413544587313
MED13	6	2	0.722014149113844	1.53946043992869	15.8402269988421	0.269644104825946	0.911413544587313
MGA	6	2	0.722014149113844	1.53946043992869	15.8402269988421	0.269644104825946	0.911413544587313
MYCBP2	6	2	0.722014149113844	1.53946043992869	15.8402269988421	0.269644104825946	0.911413544587313
NALCN	6	2	0.722014149113844	1.53946043992869	15.8402269988421	0.269644104825946	0.911413544587313
PI4KA	6	2	0.722014149113844	1.53946043992869	15.8402269988421	0.269644104825946	0.911413544587313
PTPRZ1	6	2	0.722014149113844	1.53946043992869	15.8402269988421	0.269644104825946	0.911413544587313
SPTA1	6	2	0.722014149113844	1.53946043992869	15.8402269988421	0.269644104825946	0.911413544587313
CENPF	7	2	0.723277721163327	1.80362300846998	18.0822508859666	0.335966094737703	0.911413544587313
DNAH17	7	2	0.723277721163327	1.80362300846998	18.0822508859666	0.335966094737703	0.911413544587313
DNAH3	7	2	0.723277721163327	1.80362300846998	18.0822508859666	0.335966094737703	0.911413544587313
KIAA1549L	7	2	0.723277721163327	1.80362300846998	18.0822508859666	0.335966094737703	0.911413544587313
THSD7B	7	2	0.723277721163327	1.80362300846998	18.0822508859666	0.335966094737703	0.911413544587313
ZFHX4	7	2	0.723277721163327	1.80362300846998	18.0822508859666	0.335966094737703	0.911413544587313
NEB	8	3	0.756225367706398	1.36916002012199	8.16820961353847	0.320577193079167	0.940745896252356
ROS1	8	3	0.756225367706398	1.36916002012199	8.16820961353847	0.320577193079167	0.940745896252356
SMARCA4	8	3	0.756225367706398	1.36916002012199	8.16820961353847	0.320577193079167	0.940745896252356
TP53	8	3	0.756225367706398	1.36916002012199	8.16820961353847	0.320577193079167	0.940745896252356
ARID1A	9	3	0.757343599964626	1.54698094996359	9.05739790169574	0.376222808595724	0.940745896252356
AHNAK2	8	5	0.76776442696001	0.807950852356708	3.21609696912931	0.226742149951161	0.950980937939103
SPEN	10	4	0.779912133857486	1.28415993698901	5.73784338110436	0.360051751152588	0.961824694337214
DNAH9	11	4	0.780931059163702	1.41879813066863	6.25186905016725	0.408336052932635	0.961824694337214
CSMD3	10	6	0.788884870975658	0.841573456541941	2.89543604947282	0.268747420712033	0.968883954212358
VHL	104	55	0.817831332283539	0.92989807716713	1.49853215298555	0.57730187114149	1
APC	4	2	1	1.01812806599235	11.418607874346	0.143439605428082	1
ARHGAP35	4	2	1	1.01812806599235	11.418607874346	0.143439605428082	1
C20orf194	4	2	1	1.01812806599235	11.418607874346	0.143439605428082	1
CELSR1	5	3	1	0.845191408207865	5.54086306825415	0.161084530464443	1
CELSR2	4	2	1	1.01812806599235	11.418607874346	0.143439605428082	1
CHD6	4	2	1	1.01812806599235	11.418607874346	0.143439605428082	1
COL22A1	4	2	1	1.01812806599235	11.418607874346	0.143439605428082	1
COL5A3	5	3	1	0.845191408207865	5.54086306825415	0.161084530464443	1
CR1	4	2	1	1.01812806599235	11.418607874346	0.143439605428082	1
CUX1	4	2	1	1.01812806599235	11.418607874346	0.143439605428082	1
DCHS1	4	2	1	1.01812806599235	11.418607874346	0.143439605428082	1
DENND4A	5	3	1	0.845191408207865	5.54086306825415	0.161084530464443	1
DNAH10	5	3	1	0.845191408207865	5.54086306825415	0.161084530464443	1
DOPEY1	4	2	1	1.01812806599235	11.418607874346	0.143439605428082	1
EEA1	4	2	1	1.01812806599235	11.418607874346	0.143439605428082	1
FAM135A	4	2	1	1.01812806599235	11.418607874346	0.143439605428082	1
FAT3	5	3	1	0.845191408207865	5.54086306825415	0.161084530464443	1
FLT1	4	2	1	1.01812806599235	11.418607874346	0.143439605428082	1
GALNT5	4	2	1	1.01812806599235	11.418607874346	0.143439605428082	1
HERC1	4	2	1	1.01812806599235	11.418607874346	0.143439605428082	1
HUWE1	5	3	1	0.845191408207865	5.54086306825415	0.161084530464443	1
HYDIN	4	2	1	1.01812806599235	11.418607874346	0.143439605428082	1
IGSF10	4	2	1	1.01812806599235	11.418607874346	0.143439605428082	1
KANSL1	4	2	1	1.01812806599235	11.418607874346	0.143439605428082	1
KIF13B	4	2	1	1.01812806599235	11.418607874346	0.143439605428082	1
KMT2D	5	3	1	0.845191408207865	5.54086306825415	0.161084530464443	1
LAMA4	5	3	1	0.845191408207865	5.54086306825415	0.161084530464443	1
MXRA5	4	2	1	1.01812806599235	11.418607874346	0.143439605428082	1
NUP160	4	2	1	1.01812806599235	11.418607874346	0.143439605428082	1
NYNRIN	4	2	1	1.01812806599235	11.418607874346	0.143439605428082	1
PEG3	4	2	1	1.01812806599235	11.418607874346	0.143439605428082	1
POTEE	4	2	1	1.01812806599235	11.418607874346	0.143439605428082	1
PTPRT	4	2	1	1.01812806599235	11.418607874346	0.143439605428082	1
RP1	5	3	1	0.845191408207865	5.54086306825415	0.161084530464443	1
SVEP1	4	2	1	1.01812806599235	11.418607874346	0.143439605428082	1
TENM1	4	2	1	1.01812806599235	11.418607874346	0.143439605428082	1
UBR1	4	2	1	1.01812806599235	11.418607874346	0.143439605428082	1
VPS13B	4	2	1	1.01812806599235	11.418607874346	0.143439605428082	1
YTHDC2	4	2	1	1.01812806599235	11.418607874346	0.143439605428082	1
ZNF407	4	2	1	1.01812806599235	11.418607874346	0.143439605428082	1
ZNF800	5	3	1	0.845191408207865	5.54086306825415	0.161084530464443	1
ZNF804B	4	2	1	1.01812806599235	11.418607874346	0.143439605428082	1
ZSWIM8	4	2	1	1.01812806599235	11.418607874346	0.143439605428082	1
AKAP9	6	3	1	1.01829439538433	6.41029336097774	0.212695745850625	1
ALMS1	5	2	1	1.27768894235587	13.6196424358815	0.205217910520282	1
ANK2	5	2	1	1.27768894235587	13.6196424358815	0.205217910520282	1
BIRC6	5	2	1	1.27768894235587	13.6196424358815	0.205217910520282	1
CDCA2	5	2	1	1.27768894235587	13.6196424358815	0.205217910520282	1
CDK12	5	2	1	1.27768894235587	13.6196424358815	0.205217910520282	1
CENPE	5	2	1	1.27768894235587	13.6196424358815	0.205217910520282	1
COL4A5	6	3	1	1.01829439538433	6.41029336097774	0.212695745850625	1
COL6A2	5	2	1	1.27768894235587	13.6196424358815	0.205217910520282	1
COL6A3	7	3	1	1.19291688402838	7.28714510710936	0.26596065985377	1
CUBN	6	3	1	1.01829439538433	6.41029336097774	0.212695745850625	1
DNAH2	7	4	1	0.887421414348981	4.22418740439308	0.220044368664885	1
DST	9	4	1	1.15071424956989	5.22928807368902	0.312527098636943	1
DYNC2H1	6	3	1	1.01829439538433	6.41029336097774	0.212695745850625	1
EMILIN1	5	2	1	1.27768894235587	13.6196424358815	0.205217910520282	1
GPR112	5	2	1	1.27768894235587	13.6196424358815	0.205217910520282	1
GRIN2B	5	2	1	1.27768894235587	13.6196424358815	0.205217910520282	1
LRP1	7	4	1	0.887421414348981	4.22418740439308	0.220044368664885	1
LRP1B	8	4	1	1.01846380615041	4.72473409608629	0.265812364935389	1
LYST	6	3	1	1.01829439538433	6.41029336097774	0.212695745850625	1
MTOR	18	9	1	1.0193602246102	2.66908636673085	0.417618535578011	1
MTUS2	5	2	1	1.27768894235587	13.6196424358815	0.205217910520282	1
PCDH15	7	4	1	0.887421414348981	4.22418740439308	0.220044368664885	1
PCNT	5	2	1	1.27768894235587	13.6196424358815	0.205217910520282	1
PDZD2	5	2	1	1.27768894235587	13.6196424358815	0.205217910520282	1
PKHD1	6	3	1	1.01829439538433	6.41029336097774	0.212695745850625	1
PKHD1L1	9	4	1	1.15071424956989	5.22928807368902	0.312527098636943	1
PRRC2B	5	2	1	1.27768894235587	13.6196424358815	0.205217910520282	1
PTEN	7	4	1	0.887421414348981	4.22418740439308	0.220044368664885	1
RALGAPA1	6	3	1	1.01829439538433	6.41029336097774	0.212695745850625	1
ROCK1	5	2	1	1.27768894235587	13.6196424358815	0.205217910520282	1
SCAF4	6	3	1	1.01829439538433	6.41029336097774	0.212695745850625	1
SPHKAP	5	2	1	1.27768894235587	13.6196424358815	0.205217910520282	1
SYNE1	7	4	1	0.887421414348981	4.22418740439308	0.220044368664885	1
TACC2	5	2	1	1.27768894235587	13.6196424358815	0.205217910520282	1
TTN	44	22	1	1.02215733403426	1.90467199556321	0.560507462786911	1
UTRN	5	2	1	1.27768894235587	13.6196424358815	0.205217910520282	1
