# Supplementary material for: Cuproptosis in ccRCC: key player in therapeutic and prognostic targets
Source: Front Oncol. 2023 Oct 27;13:1271864. doi: 10.3389/fonc.2023.1271864 (PMC10642186; doi:10.3389/fonc.2023.1271864)
Supplement: Supplementary file 3 [file DataSheet_3.zip › Step3/mut/mutual exclusivity test regarding non-synonymous mutations.txt]

gene1	gene2	pValue	oddsRatio	00	11	01	10	Event	pair	event_ratio
ATXN2L	ABCA7	0.00104098666326331	97.3978688072544	331	2	3	2	Co_Occurence	ABCA7, ATXN2L	2/5
TYK2	UNC80	0.00216865123926485	60.5906829538596	329	2	5	2	Co_Occurence	TYK2, UNC80	2/7
TRIOBP	MYH7	0.00257146279094111	50.8107932676323	329	2	3	4	Co_Occurence	MYH7, TRIOBP	2/7
CHD4	MAN2C1	0.00357849167013178	41.0517047016061	328	2	3	5	Co_Occurence	CHD4, MAN2C1	2/8
KLRC2	ATXN2L	0.0467076844157998	34.4457672466435	331	1	3	3	Co_Occurence	ATXN2L, KLRC2	1/6
TYK2	NFE2L2	0.0467076844157998	34.4457672466435	331	1	3	3	Co_Occurence	NFE2L2, TYK2	1/6
TYK2	BAP1	0.0547687789696191	9.00292517771999	301	2	33	2	Co_Occurence	BAP1, TYK2	2/35
TCF20	ATXN2L	0.0581243588539338	26.1286015821146	330	1	3	4	Co_Occurence	ATXN2L, TCF20	1/7
TCF20	KLRC2	0.0581243588539338	26.1286015821146	330	1	3	4	Co_Occurence	KLRC2, TCF20	1/7
OCA2	SPTBN1	0.0581243588539338	26.1286015821146	330	1	3	4	Co_Occurence	OCA2, SPTBN1	1/7
TCF20	SPTBN1	0.0581243588539338	26.1286015821146	330	1	3	4	Co_Occurence	SPTBN1, TCF20	1/7
ABCA7	TYK2	0.0581243588539338	26.1286015821146	330	1	3	4	Co_Occurence	ABCA7, TYK2	1/7
TRIOBP	SPTBN1	0.0694381803692022	21.0354690247897	329	1	3	5	Co_Occurence	SPTBN1, TRIOBP	1/8
COL27A1	ABCC6	0.0722242936016298	19.7576022853311	329	1	4	4	Co_Occurence	ABCC6, COL27A1	1/8
MAN2C1	ABCC6	0.0722242936016298	19.7576022853311	329	1	4	4	Co_Occurence	ABCC6, MAN2C1	1/8
OTOL1	MAN2C1	0.0722242936016298	19.7576022853311	329	1	4	4	Co_Occurence	MAN2C1, OTOL1	1/8
NDST4	MYH7	0.0722242936016298	19.7576022853311	329	1	4	4	Co_Occurence	MYH7, NDST4	1/8
TCF20	NDST4	0.0722242936016298	19.7576022853311	329	1	4	4	Co_Occurence	NDST4, TCF20	1/8
NDST4	BAP1	0.0853845969616211	6.00184914558523	300	2	33	3	Co_Occurence	BAP1, NDST4	2/36
OCA2	BAP1	0.0853845969616211	6.00184914558523	300	2	33	3	Co_Occurence	BAP1, OCA2	2/36
ESPL1	ABCC6	0.0861548597637671	15.8760345262715	328	1	4	5	Co_Occurence	ABCC6, ESPL1	1/9
TRIOBP	COL27A1	0.0861548597637671	15.8760345262715	328	1	4	5	Co_Occurence	COL27A1, TRIOBP	1/9
TRIOBP	NDST4	0.0861548597637671	15.8760345262715	328	1	4	5	Co_Occurence	NDST4, TRIOBP	1/9
NFE2L2	SETD2	0.0873366031026144	6.70342719771086	291	2	43	2	Co_Occurence	NFE2L2, SETD2	2/45
TCF20	APOB	0.099917587779373	13.2527104569208	327	1	6	4	Co_Occurence	APOB, TCF20	1/10
ABCC6	CHD4	0.099917587779373	13.2527104569208	327	1	6	4	Co_Occurence	ABCC6, CHD4	1/10
NDST4	CHD4	0.099917587779373	13.2527104569208	327	1	6	4	Co_Occurence	CHD4, NDST4	1/10
OTOL1	CHD4	0.099917587779373	13.2527104569208	327	1	6	4	Co_Occurence	CHD4, OTOL1	1/10
TCF20	CHD4	0.099917587779373	13.2527104569208	327	1	6	4	Co_Occurence	CHD4, TCF20	1/10
ABCA7	UNC80	0.099917587779373	13.2527104569208	327	1	6	4	Co_Occurence	ABCA7, UNC80	1/10
OCA2	UNC80	0.099917587779373	13.2527104569208	327	1	6	4	Co_Occurence	OCA2, UNC80	1/10
CHD4	TRIOBP	0.118838239087314	10.6277618693186	326	1	5	6	Co_Occurence	CHD4, TRIOBP	1/11
SETD2	MAN2C1	0.133382558660184	4.4649597778164	290	2	3	43	Co_Occurence	MAN2C1, SETD2	2/46
BAP1	APOB	0.157122247119262	3.59057736951776	298	2	5	33	Co_Occurence	APOB, BAP1	2/38
SETD2	APOB	0.23586725469001	2.66833622637202	288	2	5	43	Co_Occurence	APOB, SETD2	2/48
SETD2	CHD4	0.23586725469001	2.66833622637202	288	2	5	43	Co_Occurence	CHD4, SETD2	2/48
ATXN2L	BAP1	0.355524167479286	2.92721925331292	300	1	34	3	Co_Occurence	ATXN2L, BAP1	1/37
KLRC2	BAP1	0.355524167479286	2.92721925331292	300	1	34	3	Co_Occurence	BAP1, KLRC2	1/37
NFE2L2	BAP1	0.355524167479286	2.92721925331292	300	1	34	3	Co_Occurence	BAP1, NFE2L2	1/37
SPTBN1	BAP1	0.355524167479286	2.92721925331292	300	1	34	3	Co_Occurence	BAP1, SPTBN1	1/37
BAP1	OTOL1	0.423059060108701	2.19166392918746	299	1	4	34	Co_Occurence	BAP1, OTOL1	1/38
BAP1	TCF20	0.423059060108701	2.19166392918746	299	1	4	34	Co_Occurence	BAP1, TCF20	1/38
SETD2	TYK2	0.436867265744166	2.19030783348313	290	1	3	44	Co_Occurence	SETD2, TYK2	1/47
ESPL1	BAP1	0.483698498235415	1.7493460545429	298	1	34	5	Co_Occurence	BAP1, ESPL1	1/39
ABCC6	SETD2	0.512738442515162	1.63918099761813	289	1	44	4	Co_Occurence	ABCC6, SETD2	1/48
BAP1	UNC80	0.53812787342144	1.45401241757068	297	1	6	34	Co_Occurence	BAP1, UNC80	1/40
SETD2	ESPL1	0.578584598932032	1.30794353645649	288	1	5	44	Co_Occurence	ESPL1, SETD2	1/49
SETD2	TRIOBP	0.578584598932032	1.30794353645649	288	1	5	44	Co_Occurence	SETD2, TRIOBP	1/49
BAP1	SETD2	0.597882168501944	0.583391063538364	261	3	42	32	Mutually_Exclusive	BAP1, SETD2	3/74
CHD4	BAP1	1	0	296	0	35	7	Mutually_Exclusive	BAP1, CHD4	0/42
CHD4	APOB	1	0	324	0	7	7	Mutually_Exclusive	APOB, CHD4	0/14
UNC80	APOB	1	0	324	0	7	7	Mutually_Exclusive	APOB, UNC80	0/14
ESPL1	APOB	1	0	325	0	7	6	Mutually_Exclusive	APOB, ESPL1	0/13
TRIOBP	APOB	1	0	325	0	7	6	Mutually_Exclusive	APOB, TRIOBP	0/13
ATXN2L	APOB	1	0	327	0	7	4	Mutually_Exclusive	APOB, ATXN2L	0/11
KLRC2	APOB	1	0	327	0	7	4	Mutually_Exclusive	APOB, KLRC2	0/11
NFE2L2	APOB	1	0	327	0	7	4	Mutually_Exclusive	APOB, NFE2L2	0/11
SPTBN1	APOB	1	0	327	0	7	4	Mutually_Exclusive	APOB, SPTBN1	0/11
TYK2	APOB	1	0	327	0	7	4	Mutually_Exclusive	APOB, TYK2	0/11
UNC80	CHD4	1	0	324	0	7	7	Mutually_Exclusive	CHD4, UNC80	0/14
ESPL1	CHD4	1	0	325	0	7	6	Mutually_Exclusive	CHD4, ESPL1	0/13
ATXN2L	CHD4	1	0	327	0	7	4	Mutually_Exclusive	ATXN2L, CHD4	0/11
KLRC2	CHD4	1	0	327	0	7	4	Mutually_Exclusive	CHD4, KLRC2	0/11
NFE2L2	CHD4	1	0	327	0	7	4	Mutually_Exclusive	CHD4, NFE2L2	0/11
SPTBN1	CHD4	1	0	327	0	7	4	Mutually_Exclusive	CHD4, SPTBN1	0/11
TYK2	CHD4	1	0	327	0	7	4	Mutually_Exclusive	CHD4, TYK2	0/11
ESPL1	UNC80	1	0	325	0	7	6	Mutually_Exclusive	ESPL1, UNC80	0/13
TRIOBP	UNC80	1	0	325	0	7	6	Mutually_Exclusive	TRIOBP, UNC80	0/13
ATXN2L	UNC80	1	0	327	0	7	4	Mutually_Exclusive	ATXN2L, UNC80	0/11
KLRC2	UNC80	1	0	327	0	7	4	Mutually_Exclusive	KLRC2, UNC80	0/11
NFE2L2	UNC80	1	0	327	0	7	4	Mutually_Exclusive	NFE2L2, UNC80	0/11
SPTBN1	UNC80	1	0	327	0	7	4	Mutually_Exclusive	SPTBN1, UNC80	0/11
ATXN2L	ESPL1	1	0	328	0	6	4	Mutually_Exclusive	ATXN2L, ESPL1	0/10
KLRC2	ESPL1	1	0	328	0	6	4	Mutually_Exclusive	ESPL1, KLRC2	0/10
NFE2L2	ESPL1	1	0	328	0	6	4	Mutually_Exclusive	ESPL1, NFE2L2	0/10
SPTBN1	ESPL1	1	0	328	0	6	4	Mutually_Exclusive	ESPL1, SPTBN1	0/10
TYK2	ESPL1	1	0	328	0	6	4	Mutually_Exclusive	ESPL1, TYK2	0/10
ATXN2L	TRIOBP	1	0	328	0	6	4	Mutually_Exclusive	ATXN2L, TRIOBP	0/10
KLRC2	TRIOBP	1	0	328	0	6	4	Mutually_Exclusive	KLRC2, TRIOBP	0/10
NFE2L2	TRIOBP	1	0	328	0	6	4	Mutually_Exclusive	NFE2L2, TRIOBP	0/10
TYK2	TRIOBP	1	0	328	0	6	4	Mutually_Exclusive	TRIOBP, TYK2	0/10
ABCC6	ABCA7	1	0	328	0	5	5	Mutually_Exclusive	ABCA7, ABCC6	0/10
COL27A1	ABCA7	1	0	328	0	5	5	Mutually_Exclusive	ABCA7, COL27A1	0/10
MAN2C1	ABCA7	1	0	328	0	5	5	Mutually_Exclusive	ABCA7, MAN2C1	0/10
MYH7	ABCA7	1	0	328	0	5	5	Mutually_Exclusive	ABCA7, MYH7	0/10
NDST4	ABCA7	1	0	328	0	5	5	Mutually_Exclusive	ABCA7, NDST4	0/10
OCA2	ABCA7	1	0	328	0	5	5	Mutually_Exclusive	ABCA7, OCA2	0/10
OTOL1	ABCA7	1	0	328	0	5	5	Mutually_Exclusive	ABCA7, OTOL1	0/10
TCF20	ABCA7	1	0	328	0	5	5	Mutually_Exclusive	ABCA7, TCF20	0/10
MYH7	ABCC6	1	0	328	0	5	5	Mutually_Exclusive	ABCC6, MYH7	0/10
NDST4	ABCC6	1	0	328	0	5	5	Mutually_Exclusive	ABCC6, NDST4	0/10
OCA2	ABCC6	1	0	328	0	5	5	Mutually_Exclusive	ABCC6, OCA2	0/10
OTOL1	ABCC6	1	0	328	0	5	5	Mutually_Exclusive	ABCC6, OTOL1	0/10
TCF20	ABCC6	1	0	328	0	5	5	Mutually_Exclusive	ABCC6, TCF20	0/10
MAN2C1	COL27A1	1	0	328	0	5	5	Mutually_Exclusive	COL27A1, MAN2C1	0/10
MYH7	COL27A1	1	0	328	0	5	5	Mutually_Exclusive	COL27A1, MYH7	0/10
NDST4	COL27A1	1	0	328	0	5	5	Mutually_Exclusive	COL27A1, NDST4	0/10
OCA2	COL27A1	1	0	328	0	5	5	Mutually_Exclusive	COL27A1, OCA2	0/10
OTOL1	COL27A1	1	0	328	0	5	5	Mutually_Exclusive	COL27A1, OTOL1	0/10
TCF20	COL27A1	1	0	328	0	5	5	Mutually_Exclusive	COL27A1, TCF20	0/10
MYH7	MAN2C1	1	0	328	0	5	5	Mutually_Exclusive	MAN2C1, MYH7	0/10
NDST4	MAN2C1	1	0	328	0	5	5	Mutually_Exclusive	MAN2C1, NDST4	0/10
OCA2	MAN2C1	1	0	328	0	5	5	Mutually_Exclusive	MAN2C1, OCA2	0/10
TCF20	MAN2C1	1	0	328	0	5	5	Mutually_Exclusive	MAN2C1, TCF20	0/10
OCA2	MYH7	1	0	328	0	5	5	Mutually_Exclusive	MYH7, OCA2	0/10
OTOL1	MYH7	1	0	328	0	5	5	Mutually_Exclusive	MYH7, OTOL1	0/10
TCF20	MYH7	1	0	328	0	5	5	Mutually_Exclusive	MYH7, TCF20	0/10
OCA2	NDST4	1	0	328	0	5	5	Mutually_Exclusive	NDST4, OCA2	0/10
OTOL1	NDST4	1	0	328	0	5	5	Mutually_Exclusive	NDST4, OTOL1	0/10
OTOL1	OCA2	1	0	328	0	5	5	Mutually_Exclusive	OCA2, OTOL1	0/10
TCF20	OCA2	1	0	328	0	5	5	Mutually_Exclusive	OCA2, TCF20	0/10
TCF20	OTOL1	1	0	328	0	5	5	Mutually_Exclusive	OTOL1, TCF20	0/10
SETD2	ATXN2L	1	0	289	0	4	45	Mutually_Exclusive	ATXN2L, SETD2	0/49
ABCC6	ATXN2L	1	0	329	0	4	5	Mutually_Exclusive	ABCC6, ATXN2L	0/9
COL27A1	ATXN2L	1	0	329	0	4	5	Mutually_Exclusive	ATXN2L, COL27A1	0/9
MAN2C1	ATXN2L	1	0	329	0	4	5	Mutually_Exclusive	ATXN2L, MAN2C1	0/9
MYH7	ATXN2L	1	0	329	0	4	5	Mutually_Exclusive	ATXN2L, MYH7	0/9
NDST4	ATXN2L	1	0	329	0	4	5	Mutually_Exclusive	ATXN2L, NDST4	0/9
OCA2	ATXN2L	1	0	329	0	4	5	Mutually_Exclusive	ATXN2L, OCA2	0/9
OTOL1	ATXN2L	1	0	329	0	4	5	Mutually_Exclusive	ATXN2L, OTOL1	0/9
NFE2L2	ATXN2L	1	0	330	0	4	4	Mutually_Exclusive	ATXN2L, NFE2L2	0/8
SPTBN1	ATXN2L	1	0	330	0	4	4	Mutually_Exclusive	ATXN2L, SPTBN1	0/8
TYK2	ATXN2L	1	0	330	0	4	4	Mutually_Exclusive	ATXN2L, TYK2	0/8
SETD2	KLRC2	1	0	289	0	4	45	Mutually_Exclusive	KLRC2, SETD2	0/49
ABCA7	KLRC2	1	0	329	0	4	5	Mutually_Exclusive	ABCA7, KLRC2	0/9
ABCC6	KLRC2	1	0	329	0	4	5	Mutually_Exclusive	ABCC6, KLRC2	0/9
COL27A1	KLRC2	1	0	329	0	4	5	Mutually_Exclusive	COL27A1, KLRC2	0/9
MAN2C1	KLRC2	1	0	329	0	4	5	Mutually_Exclusive	KLRC2, MAN2C1	0/9
MYH7	KLRC2	1	0	329	0	4	5	Mutually_Exclusive	KLRC2, MYH7	0/9
NDST4	KLRC2	1	0	329	0	4	5	Mutually_Exclusive	KLRC2, NDST4	0/9
OCA2	KLRC2	1	0	329	0	4	5	Mutually_Exclusive	KLRC2, OCA2	0/9
OTOL1	KLRC2	1	0	329	0	4	5	Mutually_Exclusive	KLRC2, OTOL1	0/9
NFE2L2	KLRC2	1	0	330	0	4	4	Mutually_Exclusive	KLRC2, NFE2L2	0/8
SPTBN1	KLRC2	1	0	330	0	4	4	Mutually_Exclusive	KLRC2, SPTBN1	0/8
TYK2	KLRC2	1	0	330	0	4	4	Mutually_Exclusive	KLRC2, TYK2	0/8
ABCA7	NFE2L2	1	0	329	0	4	5	Mutually_Exclusive	ABCA7, NFE2L2	0/9
ABCC6	NFE2L2	1	0	329	0	4	5	Mutually_Exclusive	ABCC6, NFE2L2	0/9
COL27A1	NFE2L2	1	0	329	0	4	5	Mutually_Exclusive	COL27A1, NFE2L2	0/9
MAN2C1	NFE2L2	1	0	329	0	4	5	Mutually_Exclusive	MAN2C1, NFE2L2	0/9
MYH7	NFE2L2	1	0	329	0	4	5	Mutually_Exclusive	MYH7, NFE2L2	0/9
NDST4	NFE2L2	1	0	329	0	4	5	Mutually_Exclusive	NDST4, NFE2L2	0/9
OCA2	NFE2L2	1	0	329	0	4	5	Mutually_Exclusive	NFE2L2, OCA2	0/9
OTOL1	NFE2L2	1	0	329	0	4	5	Mutually_Exclusive	NFE2L2, OTOL1	0/9
TCF20	NFE2L2	1	0	329	0	4	5	Mutually_Exclusive	NFE2L2, TCF20	0/9
SPTBN1	NFE2L2	1	0	330	0	4	4	Mutually_Exclusive	NFE2L2, SPTBN1	0/8
SETD2	SPTBN1	1	0	289	0	4	45	Mutually_Exclusive	SETD2, SPTBN1	0/49
ABCA7	SPTBN1	1	0	329	0	4	5	Mutually_Exclusive	ABCA7, SPTBN1	0/9
ABCC6	SPTBN1	1	0	329	0	4	5	Mutually_Exclusive	ABCC6, SPTBN1	0/9
COL27A1	SPTBN1	1	0	329	0	4	5	Mutually_Exclusive	COL27A1, SPTBN1	0/9
MAN2C1	SPTBN1	1	0	329	0	4	5	Mutually_Exclusive	MAN2C1, SPTBN1	0/9
MYH7	SPTBN1	1	0	329	0	4	5	Mutually_Exclusive	MYH7, SPTBN1	0/9
NDST4	SPTBN1	1	0	329	0	4	5	Mutually_Exclusive	NDST4, SPTBN1	0/9
OTOL1	SPTBN1	1	0	329	0	4	5	Mutually_Exclusive	OTOL1, SPTBN1	0/9
TYK2	SPTBN1	1	0	330	0	4	4	Mutually_Exclusive	SPTBN1, TYK2	0/8
ABCC6	TYK2	1	0	329	0	4	5	Mutually_Exclusive	ABCC6, TYK2	0/9
COL27A1	TYK2	1	0	329	0	4	5	Mutually_Exclusive	COL27A1, TYK2	0/9
MAN2C1	TYK2	1	0	329	0	4	5	Mutually_Exclusive	MAN2C1, TYK2	0/9
MYH7	TYK2	1	0	329	0	4	5	Mutually_Exclusive	MYH7, TYK2	0/9
NDST4	TYK2	1	0	329	0	4	5	Mutually_Exclusive	NDST4, TYK2	0/9
OCA2	TYK2	1	0	329	0	4	5	Mutually_Exclusive	OCA2, TYK2	0/9
OTOL1	TYK2	1	0	329	0	4	5	Mutually_Exclusive	OTOL1, TYK2	0/9
TCF20	TYK2	1	0	329	0	4	5	Mutually_Exclusive	TCF20, TYK2	0/9
UNC80	SETD2	1	1.08687065007475	287	1	44	6	Co_Occurence	SETD2, UNC80	1/50
ABCA7	SETD2	1	0	288	0	45	5	Mutually_Exclusive	ABCA7, SETD2	0/50
COL27A1	SETD2	1	0	288	0	45	5	Mutually_Exclusive	COL27A1, SETD2	0/50
MYH7	SETD2	1	0	288	0	45	5	Mutually_Exclusive	MYH7, SETD2	0/50
NDST4	SETD2	1	0	288	0	45	5	Mutually_Exclusive	NDST4, SETD2	0/50
OCA2	SETD2	1	0	288	0	45	5	Mutually_Exclusive	OCA2, SETD2	0/50
OTOL1	SETD2	1	0	288	0	45	5	Mutually_Exclusive	OTOL1, SETD2	0/50
TCF20	SETD2	1	0	288	0	45	5	Mutually_Exclusive	SETD2, TCF20	0/50
TRIOBP	BAP1	1	0	297	0	35	6	Mutually_Exclusive	BAP1, TRIOBP	0/41
ABCA7	BAP1	1	0	298	0	35	5	Mutually_Exclusive	ABCA7, BAP1	0/40
ABCC6	BAP1	1	0	298	0	35	5	Mutually_Exclusive	ABCC6, BAP1	0/40
COL27A1	BAP1	1	0	298	0	35	5	Mutually_Exclusive	BAP1, COL27A1	0/40
MAN2C1	BAP1	1	0	298	0	35	5	Mutually_Exclusive	BAP1, MAN2C1	0/40
MYH7	BAP1	1	0	298	0	35	5	Mutually_Exclusive	BAP1, MYH7	0/40
ABCA7	APOB	1	0	326	0	7	5	Mutually_Exclusive	ABCA7, APOB	0/12
ABCC6	APOB	1	0	326	0	7	5	Mutually_Exclusive	ABCC6, APOB	0/12
COL27A1	APOB	1	0	326	0	7	5	Mutually_Exclusive	APOB, COL27A1	0/12
MAN2C1	APOB	1	0	326	0	7	5	Mutually_Exclusive	APOB, MAN2C1	0/12
MYH7	APOB	1	0	326	0	7	5	Mutually_Exclusive	APOB, MYH7	0/12
NDST4	APOB	1	0	326	0	7	5	Mutually_Exclusive	APOB, NDST4	0/12
OCA2	APOB	1	0	326	0	7	5	Mutually_Exclusive	APOB, OCA2	0/12
OTOL1	APOB	1	0	326	0	7	5	Mutually_Exclusive	APOB, OTOL1	0/12
ABCA7	CHD4	1	0	326	0	7	5	Mutually_Exclusive	ABCA7, CHD4	0/12
COL27A1	CHD4	1	0	326	0	7	5	Mutually_Exclusive	CHD4, COL27A1	0/12
MYH7	CHD4	1	0	326	0	7	5	Mutually_Exclusive	CHD4, MYH7	0/12
OCA2	CHD4	1	0	326	0	7	5	Mutually_Exclusive	CHD4, OCA2	0/12
ABCC6	UNC80	1	0	326	0	7	5	Mutually_Exclusive	ABCC6, UNC80	0/12
COL27A1	UNC80	1	0	326	0	7	5	Mutually_Exclusive	COL27A1, UNC80	0/12
MAN2C1	UNC80	1	0	326	0	7	5	Mutually_Exclusive	MAN2C1, UNC80	0/12
MYH7	UNC80	1	0	326	0	7	5	Mutually_Exclusive	MYH7, UNC80	0/12
NDST4	UNC80	1	0	326	0	7	5	Mutually_Exclusive	NDST4, UNC80	0/12
OTOL1	UNC80	1	0	326	0	7	5	Mutually_Exclusive	OTOL1, UNC80	0/12
TCF20	UNC80	1	0	326	0	7	5	Mutually_Exclusive	TCF20, UNC80	0/12
TRIOBP	ESPL1	1	0	326	0	6	6	Mutually_Exclusive	ESPL1, TRIOBP	0/12
ABCA7	ESPL1	1	0	327	0	6	5	Mutually_Exclusive	ABCA7, ESPL1	0/11
COL27A1	ESPL1	1	0	327	0	6	5	Mutually_Exclusive	COL27A1, ESPL1	0/11
MAN2C1	ESPL1	1	0	327	0	6	5	Mutually_Exclusive	ESPL1, MAN2C1	0/11
MYH7	ESPL1	1	0	327	0	6	5	Mutually_Exclusive	ESPL1, MYH7	0/11
NDST4	ESPL1	1	0	327	0	6	5	Mutually_Exclusive	ESPL1, NDST4	0/11
OCA2	ESPL1	1	0	327	0	6	5	Mutually_Exclusive	ESPL1, OCA2	0/11
OTOL1	ESPL1	1	0	327	0	6	5	Mutually_Exclusive	ESPL1, OTOL1	0/11
TCF20	ESPL1	1	0	327	0	6	5	Mutually_Exclusive	ESPL1, TCF20	0/11
ABCA7	TRIOBP	1	0	327	0	6	5	Mutually_Exclusive	ABCA7, TRIOBP	0/11
ABCC6	TRIOBP	1	0	327	0	6	5	Mutually_Exclusive	ABCC6, TRIOBP	0/11
MAN2C1	TRIOBP	1	0	327	0	6	5	Mutually_Exclusive	MAN2C1, TRIOBP	0/11
OCA2	TRIOBP	1	0	327	0	6	5	Mutually_Exclusive	OCA2, TRIOBP	0/11
OTOL1	TRIOBP	1	0	327	0	6	5	Mutually_Exclusive	OTOL1, TRIOBP	0/11
TCF20	TRIOBP	1	0	327	0	6	5	Mutually_Exclusive	TCF20, TRIOBP	0/11
