# Supplementary material for: Cuproptosis in ccRCC: key player in therapeutic and prognostic targets
Source: Front Oncol. 2023 Oct 27;13:1271864. doi: 10.3389/fonc.2023.1271864 (PMC10642186; doi:10.3389/fonc.2023.1271864)
Supplement: Supplementary file 3 [file DataSheet_3.zip › Step3/mut/═╗▒Σ▓ε╥∞╜┼▒╛.R]

library(data.table)
library(maftools)
library(tidyverse)
library(magrittr)
library(readxl)
library(stringr)
library(forcats)
library(ggplot2)
library(ggpubr)
library(cowplot)
library(patchwork)
Sys.setenv(LANGUAGE = "en") #显示英文报错信息
options(stringsAsFactors = FALSE) #禁止chr转成factor

counts <- read.table("Train输入-改risk.txt",sep = "\t",row.names = 1,check.names = F,stringsAsFactors = F,header = T)
tumsam <- rownames(counts)
# 读取突变数据，并提取出和表达数据相同的样本
label <- c("Tumor_Sample_Barcode",
           "Hugo_Symbol",
           "Chromosome",
           "Start_Position",
           "End_Position",
           "Variant_Classification",
           "Variant_Type",
           "Reference_Allele",
           "Tumor_Seq_Allele1",
           "Tumor_Seq_Allele2")
maf <- read_tsv("data_mutations.txt", comment = "#") 
maf$Tumor_Sample_Barcode <- paste0(maf$Tumor_Sample_Barcode,"A") # 添加"A"后缀以匹配突变
comsam <- intersect(tumsam,unique(maf$Tumor_Sample_Barcode)) # 取出和表达相同的样本
maf <- maf[which(maf$Tumor_Sample_Barcode %in% comsam),label] # 取出样本和列子集
write.table(maf,"data_mutations_extended_modified.txt",sep = "\t",row.names = F,col.names = T,quote = F) # 输出文件
hsam <- rownames(counts[which(counts$risk == "high"),])
lsam <- rownames(counts[which(counts$risk == "low"),])
# 提取low- and the high-TMErisk groups的MAF数据
maf.high <- maf[which(maf$Tumor_Sample_Barcode %in% intersect(comsam,hsam)),] # 取出High-TME的MAF数据
maf.low <- maf[which(maf$Tumor_Sample_Barcode %in% intersect(comsam,lsam)),] # 取出Low-TME的MAF数据
write.table(maf.high,"data_mutations_extended_HRisk_modified.txt",sep = "\t",row.names = F,col.names = T,quote = F)
write.table(maf.low,"data_mutations_extended_LRisk_modified.txt",sep = "\t",row.names = F,col.names = T,quote = F)

# 突变按non-synonymous and synonymous mutations分类
# 再次读取maf文件提取突变类型
maf <- read.maf("data_mutations_extended_modified.txt") # 重新读取子集
synMut <- as.character(unique(maf@maf.silent$Variant_Classification)) # 利用maftool的功能取出定义的沉默突变类型
nsynMut <- as.character(unique(maf@data$Variant_Classification)) # 取出maftool定义的非沉默突变类型
allMut <- c(synMut,nsynMut) # 合并得到全部突变类型

# 重新读取MAF对象
synMut.ob <- read.maf("data_mutations_extended_modified.txt",
                      vc_nonSyn = synMut, # 将非沉默类型定义为“沉默突变”，这样返回的对象在“非沉默突变”里记载的就是“沉默突变”，因此会计算沉默突变的TMB
                      removeDuplicatedVariants = F)
nsynMut.ob <- read.maf("data_mutations_extended_modified.txt",
                       vc_nonSyn = nsynMut, # 同理
                       removeDuplicatedVariants = F)
allMut.ob <- read.maf("data_mutations_extended_modified.txt",
                      vc_nonSyn = allMut, # 同理
                      removeDuplicatedVariants = F)
synMut.TMB <- as.data.frame(synMut.ob@variants.per.sample); rownames(synMut.TMB) <- synMut.TMB$Tumor_Sample_Barcode; synMut.TMB <- synMut.TMB[comsam,]
nsynMut.TMB <- as.data.frame(nsynMut.ob@variants.per.sample); rownames(nsynMut.TMB) <- nsynMut.TMB$Tumor_Sample_Barcode; nsynMut.TMB <- nsynMut.TMB[comsam,]
allMut.TMB <- as.data.frame(allMut.ob@variants.per.sample); rownames(allMut.TMB) <- allMut.TMB$Tumor_Sample_Barcode; allMut.TMB <- allMut.TMB[comsam,]

# 合并突变信息、高低风险
synMut.TMB <- cbind.data.frame(synMut.TMB,counts[rownames(synMut.TMB),c("risk","riskScore")])
synMut.TMB$risk <- factor(synMut.TMB$risk, levels = c("low","high"))
head(synMut.TMB)
nsynMut.TMB <- cbind.data.frame(nsynMut.TMB,counts[rownames(nsynMut.TMB),c("risk","riskScore")])
nsynMut.TMB$risk <- factor(nsynMut.TMB$risk, levels = c("low","high"))
allMut.TMB <- cbind.data.frame(allMut.TMB,counts[rownames(allMut.TMB),c("risk","riskScore")])
allMut.TMB$risk <- factor(allMut.TMB$risk, levels = c("low","high"))

# 左图 - 所有突变all mutation counts
# 相关性散点图
p1 <- ggscatter(allMut.TMB, 
                x = "riskScore", y = "Variants",
                color = "risk",
                palette = c(low = "#3C6FAC",high = "grey60"),
                add = "reg.line",  
                add.params = list(color = "red", fill = "grey50"), 
                conf.int = TRUE) + 
  stat_cor(method = "pearson", label.x = min(na.omit(allMut.TMB$riskScore)), label.y = max(na.omit(allMut.TMB$Variants))) +
  theme_bw() + 
  ylab("All mutation counts") +
  xlab("riskScore") + 
  theme(axis.text.x = element_text(hjust = 0.5, size = 10, color = "black"),
        axis.text.y = element_text(size = 10, color = "black"),
        axis.ticks = element_line(size=0.2, color="black"),
        axis.ticks.length = unit(0.2, "cm"),
        legend.position = "none",
        panel.background = element_blank(),
        axis.title = element_text(size = 10),
        axis.text = element_text(size = 10))

# 箱型图
p2 <- ggplot(na.omit(allMut.TMB), aes(x = risk, y = Variants, fill = risk)) + 
  geom_boxplot(aes(col = risk)) + 
  scale_fill_manual(values = alpha(c("#3C6FAC","grey50"),0.8)) + 
  scale_color_manual(values = c("#3C6FAC","grey50")) + 
  xlab("") + ylab("") + 
  theme_bw() +
  theme(legend.position = "none",
        legend.title = element_blank(),
        axis.text.x = element_blank(),
        axis.text.y = element_blank(),
        axis.ticks = element_blank(),
        panel.border = element_blank(),
        panel.grid = element_blank(),
        panel.background = element_blank(),
        axis.title = element_text(size = 10),
        axis.text = element_text(size = 10)) + 
  stat_compare_means(method = "wilcox.test", label = "p.signif", label.y = max(na.omit(allMut.TMB$Variants)) * 0.95, label.x = 1.5, size = 8)

# 合并图像
plot_grid(p1, p2,
          labels = c("","",""), # 无图例
          rel_widths = c(0.8,0.2), # 左边散点图大一些，右边小一些
          axis = "tblr", # 四周对齐
          align = 'h', # 水平摆放
          ncol = 2, # 两列
          scale = c(1,1), greedy = T)

ggsave(filename = "scatter and boxplot for synonymous mutation counts.pdf", width = 5,height = 4)

# 右图 - 非沉默突变 non-synonymous mutation counts
# 相关性散点图
p1 <- ggscatter(nsynMut.TMB, 
                x = "riskScore", y = "Variants",
                color = "risk",
                palette = c(low = "#3C6FAC",high = "grey60"),
                add = "reg.line",  
                add.params = list(color = "red", fill = "grey50"), 
                conf.int = TRUE) + 
  stat_cor(method = "pearson", label.x = min(na.omit(nsynMut.TMB$riskScore)), label.y = max(na.omit(nsynMut.TMB$Variants))) +
  theme_bw() + 
  ylab("Non-synonymous mutation counts") +
  xlab("riskScore") + 
  theme(axis.text.x = element_text(hjust = 0.5, size = 10, color = "black"),
        axis.text.y = element_text(size = 10, color = "black"),
        axis.ticks = element_line(size=0.2, color="black"),
        axis.ticks.length = unit(0.2, "cm"),
        legend.position = "none",
        panel.background = element_blank(),
        axis.title = element_text(size = 10),
        axis.text = element_text(size = 10))

# 箱型图
p2 <- ggplot(na.omit(nsynMut.TMB), aes(x = risk, y = Variants, fill = risk)) + 
  geom_boxplot(aes(col = risk)) + 
  scale_fill_manual(values = alpha(c("#3C6FAC","grey50"),0.8)) + 
  scale_color_manual(values = c("#3C6FAC","grey50")) + 
  xlab("") + ylab("") + 
  theme_bw() +
  theme(legend.position = "none",
        legend.title = element_blank(),
        axis.text.x = element_blank(),
        axis.text.y = element_blank(),
        axis.ticks = element_blank(),
        panel.border = element_blank(),
        panel.grid = element_blank(),
        panel.background = element_blank(),
        axis.title = element_text(size = 10),
        axis.text = element_text(size = 10)) + 
  stat_compare_means(method = "wilcox.test", label = "p.signif", label.y = max(na.omit(nsynMut.TMB$Variants)) * 0.95, label.x = 1.5, size = 8)

# 合并图像
plot_grid(p1, p2,
          labels = c("","",""),
          rel_widths = c(0.8,0.2),
          axis = "tblr",
          align = 'h',ncol = 2,scale = c(1,1), greedy = T)

ggsave(filename = "scatter and boxplot for all mutation counts.pdf", width = 5,height = 4)

# 中间的图 - 沉默突变synonymous mutation counts
# 相关性散点图
p1 <- ggscatter(synMut.TMB, 
                x = "riskScore", y = "Variants",
                color = "risk",
                palette = c(low = "#3C6FAC",high = "grey60"),
                add = "reg.line",  
                add.params = list(color = "red", fill = "grey50"), 
                conf.int = TRUE) + 
  stat_cor(method = "pearson", label.x = min(na.omit(synMut.TMB$riskScore)), label.y = max(na.omit(synMut.TMB$Variants))) +
  theme_bw() + 
  ylab("Synonymous mutation counts") +
  xlab("riskScore") + 
  theme(axis.text.x = element_text(hjust = 0.5, size = 10, color = "black"),
        axis.text.y = element_text(size = 10, color = "black"),
        axis.ticks = element_line(size=0.2, color="black"),
        axis.ticks.length = unit(0.2, "cm"),
        legend.position = "none",
        panel.background = element_blank(),
        axis.title = element_text(size = 10),
        axis.text = element_text(size = 10))

# 箱型图
p2 <- ggplot(na.omit(synMut.TMB), aes(x = risk, y = Variants, fill = risk)) + 
  geom_boxplot(aes(col = risk)) + 
  scale_fill_manual(values = alpha(c("#3C6FAC","grey50"),0.8)) + 
  scale_color_manual(values = c("#3C6FAC","grey50")) + 
  xlab("") + ylab("") + 
  theme_bw() +
  theme(legend.position = "none",
        legend.title = element_blank(),
        axis.text.x = element_blank(),
        axis.text.y = element_blank(),
        axis.ticks = element_blank(),
        panel.border = element_blank(),
        panel.grid = element_blank(),
        panel.background = element_blank(),
        axis.title = element_text(size = 10),
        axis.text = element_text(size = 10)) + 
  stat_compare_means(method = "wilcox.test", label = "p.signif", label.y = max(na.omit(synMut.TMB$Variants)) * 0.95, label.x = 1.5, size = 8)

# 合并图像
plot_grid(p1, p2,
          labels = c("","",""),
          rel_widths = c(0.8,0.2),
          axis = "tblr",
          align = 'h',ncol = 2,scale = c(1,1), greedy = T)


allMut.hrisk.ob <- read.maf("data_mutations_extended_HRisk_modified.txt", # 重新读取High TME的MAF文件
                            vc_nonSyn = nsynMut, # 按照原文的结果应该是用的非沉默突变
                            removeDuplicatedVariants = F)
allMut.lrisk.ob <- read.maf("data_mutations_extended_LRisk_modified.txt",
                            vc_nonSyn = nsynMut,
                            removeDuplicatedVariants = F)
h.vs.l <- mafCompare(m1 = allMut.lrisk.ob, 
                     m2 = allMut.hrisk.ob, 
                     m1Name = 'low', 
                     m2Name = 'high', 
                     minMut = 5) # 按照原文的图，最少突变应该不少于30个
write.table(as.data.frame(h.vs.l$results),file = "fisher test regarding non-synonymous mutations of TME risk group.txt",sep = "\t",row.names = F,col.names = T,quote = F)
pdf("forestplot.pdf", width = 8,height = 12)
forestPlot(mafCompareRes = h.vs.l, pVal = 0.05) # 保留检验显著的结果
invisible(dev.off())


tmp <- as.data.frame(h.vs.l$results)
pdf("mutual exclusivity plot.pdf", width = 6,height = 6)
res <- somaticInteractions(maf = nsynMut.ob, 
                           genes = as.character(tmp[tmp$pval < 0.05,"Hugo_Symbol"]),# 取出上面分析得到的显著基因
                           showCounts = FALSE, # 不展示OR值
                           showSum = FALSE, # 不展示突变综述
                           pvalue = c(0.05, 0.01), # p值的区间（原文这里也有问题，P<0.05显著的是.，但是这个函数好像没有修改的参数）
                           colPal = "PiYG") # 选择原文配色
invisible(dev.off())
write.table(as.data.frame(res),file = "mutual exclusivity test regarding non-synonymous mutations.txt",sep = "\t",row.names = F,col.names = T,quote = F)
