# Supplementary material for: Cuproptosis in ccRCC: key player in therapeutic and prognostic targets
Source: Front Oncol. 2023 Oct 27;13:1271864. doi: 10.3389/fonc.2023.1271864 (PMC10642186; doi:10.3389/fonc.2023.1271864)
Supplement: Supplementary file 3 [file DataSheet_3.zip › Step3/mut/╨┬╜¿╬─▒╛╬─╡╡.R]

library(TCGAbiolinks)
library(maftools)
library(ggplot2)
library(tidyverse)
library(ggsci)

Sys.setenv(LANGUAGE = "en") #显示英文报错信息
options(stringsAsFactors = FALSE) #禁止chr转成factor

setwd("E:\\肾癌-Cuproptosis\\Step3\\mut")
col <- pal_npg("nrc", alpha=0.7)(6) #用色板
names(col) <- c("C>T", "T>C", "C>A", "C>G", "T>A", "T>G")
(load("TMB_titv.RData")) # 载入保存好的数据
TMB.dat <- TMB.dat %>% lapply(., as.data.frame) %>% 
  lapply(., function(x)x[, c("Tumor_Sample_Barcode", "total")]) %>% plyr::ldply(., data.frame)
colnames(TMB.dat)[1] <- "cohort"; colnames(TMB.dat)[3] <- "TMB"
head(TMB.dat); str(TMB.dat)
# 保存到文件
write.csv(TMB.dat, "easy_input.csv", row.names = F)
# 把第一列改为自己想要的分组后，读入文件
TMB.dat <- read.csv("easy_input.csv", check.names = F)
head(TMB.dat)
#
TMB.dat$TMB <- TMB.dat$TMB/35 # 计算TMB
tcga.cohort.med <- TMB.dat %>% group_by(cohort) %>% summarize(median = median(TMB)) %>%
  as.data.frame() %>% .[order(.$median, decreasing = F), ]
TMB.dat$cohort <- factor(x = TMB.dat$cohort, levels = tcga.cohort.med$cohort)
TMB.dat <- TMB.dat[order(TMB.dat$cohort, TMB.dat$TMB, decreasing = F), ]

# sample order in bottom panel
sampleorder <- TMB.dat %>% split(.$cohort) %>% lapply("[[", 2) %>% lapply(., as.character)
TMB.plot <- split(TMB.dat, as.factor(TMB.dat$cohort))
TMB.plot <- lapply(seq_len(length(TMB.plot)), function(i) {
  x = TMB.plot[[i]]
  x = data.frame(x = seq(i - 1, i, length.out = nrow(x)), 
                 TMB = x[, "TMB"], cohort = x[, "cohort"])
  return(x)
})
names(TMB.plot) <- levels(as.factor(TMB.dat$cohort))


titv.dat2 <- lapply(tcga.cohort.med$cohort, function(x){
  tmp <- titv.dat[[x]]
  tmp <- tmp[match(sampleorder[[x]], tmp$Tumor_Sample_Barcode), ]
  return(tmp)
  if (!all(tmp$Tumor_Sample_Barcode == sampleorder[[x]])){
    stop("Inconsistent sample order")
  }
}) 

names(titv.dat2) <- tcga.cohort.med$cohort
titv.dat2 <- lapply(titv.dat2, function(x){
  x <- as.data.frame(x)
  rownames(x) <- x$Tumor_Sample_Barcode
  x <- x[, -1]
  x <- t(x)
  #delete samples without mutation
  if (length(which(colSums(x) == 0)) > 0) {
    x = x[, -which(colSums(x) == 0), drop = FALSE]
  }
  return(x)
})
#str(titv.dat2)
all(names(TMB.plot) == names(titv.dat2))
tcga.cohort.med$Median_Mutations_log10 <- log10(tcga.cohort.med$median + 1)


n1 <- seq(from = 0.105, to = 0.915, length.out = 33)
n2 <- c(n1[2:length(n1)], n1[33] + n1[33] - n1[32])
n <- data.frame(n1 = n1, n2 = n2, n3 = 0.05,
                n4 = 0.2) %>% rbind(c(0.05, 0.97, 0.25, 1), ., c(0, 0.1, 0.05, 0.25)) 
n <- as.matrix(n) #分为33 + 2个screen
opar <- par(no.readonly = T)

pdf("TMB_titv.pdf", width = 9, height = 5)
split.screen(n, erase = T)

screen(1, new = T)
par(xpd = T, mar = c(4, 1, 2, 0), oma = c(0, 0, 0, 0),
    bty = "n", mgp = c(3, 1, 0)) #xpd = T,让超出画图范围的字也能显示出来
y_lims = range(log10(unlist(lapply(TMB.plot, function(x) max(x[, "TMB"], na.rm = TRUE))) + 1))
y_lims[1] = 0
y_lims[2] = ceiling(max(y_lims))
y_at = c(0, 1, 2, 3)
# 画散点图
plot(NA, NA, xlim = c(0, length(TMB.plot)), ylim = y_lims, 
     xlab = NA, ylab = NA, xaxt="n", yaxt = "n", xaxs = "r")
lapply(seq_len(length(TMB.plot)), function(i){
  tmp = TMB.plot[[i]]
  points(tmp$x, log10(tmp$TMB+1), pch = 16, cex = 0.4, col = "black")
})


# 画坐标轴
axis(side = 1, at = seq(0.5, length(TMB.plot) - 0.5, 1), labels = names(TMB.plot), 
     las = 2, tick = T, line = 0)
axis(side = 2, at = y_at, las = 2, line = -1.25, tick = T, labels = c(0, 1, 2, 3))
# 写y轴label
mtext(text = "log10(TMB+1)", side = 2, 
      line = 1.75, cex = 1.1)
lapply(seq_len(nrow(tcga.cohort.med)), function(i) {
  segments(x0 = i - 1, x1 = i, 
           y0 = tcga.cohort.med[i, "Median_Mutations_log10"], 
           y1 = tcga.cohort.med[i, "Median_Mutations_log10"],     
           col = "grey")})


# 画底部6种突变比例
lapply(seq_len(length(titv.dat2)), function(i){
  screen(i+1, new = T)
  par(xpd = T, mar = c(0, 0, 0, 0), oma = c(0, 0, 0, 0),
      bty = "o")#xpd = T，让超出画图范围的字也能显示出来
  tmp <- titv.dat2[[i]]
  barplot(tmp, col = col[rownames(tmp)], names.arg = rep("", ncol(tmp)),
          axes = FALSE, space = 0, border = NA, lwd = 1.2)
  box()
})


screen(35, new = T)
par(xpd = T, mar = c(0, 0, 0, 0), oma = c(0, 0, 0, 0),
    bty = "n")
plot(NA, NA, xlim = c(0, 1), ylim = c(0, 1), 
     axes = FALSE, xlab = NA, ylab = NA)
# 画图例
legend("center", 
       fill = col,
       legend = names(col),
       bty = "n",
       cex=0.7)
close.screen(all = TRUE)
dev.off()
par(opar)


opar <- par(no.readonly = T)
#######################################
pdf("TMB_titv2.pdf", width = 15, height = 4)
split.screen(n, erase = T)


screen(1, new = T)
par(xpd = T, mar = c(4, 1, 2, 0), oma = c(0, 0, 0, 0),
    bty = "o", mgp = c(3, 1, 0)) #bty= "o"让图的方框显示出来
y_lims = range(log10(unlist(lapply(TMB.plot, function(x) max(x[, "TMB"], na.rm = TRUE))) + 1))
y_lims[1] = 0
y_lims[2] = ceiling(max(y_lims))
y_at = c(0, 1, 2, 3)
x_top_label <- as.numeric(unlist(lapply(TMB.plot, nrow)))
plot(NA, NA, xlim = c(0, length(TMB.plot)), ylim = y_lims, 
     xlab = NA, ylab = NA, xaxt="n", yaxt = "n", xaxs = "r")
lapply(seq_len(length(TMB.plot)), function(i){
  tmp = TMB.plot[[i]]
  points(tmp$x, log10(tmp$TMB+1), pch = 16, cex = 0.4, col = "black")
})


axis(side = 1, at = seq(0.5, length(TMB.plot) - 0.5, 1), labels = names(TMB.plot), 
     las = 2, tick = T, line = 0)
axis(side = 2, at = y_at, las = 2, line = 0, tick = T, labels = c(0, 1, 2, 3))

# 添加每个癌症的matched tumor-normal pair数量
axis(side = 3, at = seq(0.5, length(TMB.plot) - 0.5, 1), labels = x_top_label,
     tick = T, line = 0, cex.axis = 0.6)
mtext(text = "log10(TMB+1)", side = 2, 
      line = 1.75, cex = 1.1)
lapply(seq_len(nrow(tcga.cohort.med)), function(i) {
  segments(x0 = i - 1, x1 = i, 
           y0 = tcga.cohort.med[i, "Median_Mutations_log10"], 
           y1 = tcga.cohort.med[i, "Median_Mutations_log10"],     
           col = "grey")})


lapply(seq_len(length(titv.dat2)), function(i){
  screen(i+1, new = T)
  par(xpd = T, mar = c(0, 0, 0, 0), oma = c(0, 0, 0, 0),
      bty = "o") #xpd = T，让超出画图范围的字也能显示出来
  tmp <- titv.dat2[[i]]
  barplot(tmp, col = col[rownames(tmp)], names.arg = rep("", ncol(tmp)),
          axes = FALSE, space = 0, border = NA, lwd = 1.2)
  box()
})


screen(35, new = T)
par(xpd = T, mar = c(0, 0, 0, 0), oma = c(0, 0, 0, 0),
    bty = "n")
plot(NA, NA, xlim = c(0, 1), ylim = c(0, 1), 
     axes = FALSE, xlab = NA, ylab = NA)
legend("center", 
       fill = col,
       legend = names(col),
       bty = "n",
       cex=0.7)
close.screen(all = TRUE)
dev.off()
par(opar)
