# Supplementary material for: Cuproptosis in ccRCC: key player in therapeutic and prognostic targets
Source: Front Oncol. 2023 Oct 27;13:1271864. doi: 10.3389/fonc.2023.1271864 (PMC10642186; doi:10.3389/fonc.2023.1271864)
Supplement: Supplementary file 4 [file DataSheet_4.zip]

Archive with 44 entries (39 files):
- Step4/check/
- Step4/check/DD.csv
- Step4/check/diff.pdf
- Step4/check/diff.R
- Step4/immu/
- Step4/immu/barplot.pdf
- Step4/immu/Cell-ClBERSORT.R
- Step4/immu/CIBERSORT-Results.txt
- Step4/immu/ClBERSORT.R
- Step4/immu/Func.xls
- Step4/immu/Fun-ssGSEA.R
- Step4/immu/immFunction.pdf
- Step4/immu/immFunScore.txt
- Step4/immu/immune.diff.pdf
- Step4/immu/immune.gmt
- Step4/immu/ref.txt
- Step4/immu/risk.TCGA.txt
- Step4/immu/rt1.csv
- Step4/immu/run.R
- Step4/immu/ssgsea/
- Step4/immu/ssgsea/1.csv
- Step4/immu/ssgsea/1.pdf
- Step4/immu/ssgsea/2.pdf
- Step4/immu/ssgsea/heatmapinput.csv
- Step4/immu/ssgsea/immune.gmt
- Step4/immu/ssgsea/ssgseaOut.csv
- Step4/immu/ssgsea/ssgseaOut.txt
- Step4/immu/ssgsea/▒2═╝1.xlsx
- Step4/immu/ssgsea/╨┬╜¿ Microsoft Excel ╣ñ╫≈▒φ.xlsx
- Step4/immu/ssgsea/╨┬╜¿╬─▒╛╬─╡╡.R
- Step4/mRNAsi/
- Step4/mRNAsi/1.pdf
- Step4/mRNAsi/1-s2.0-S0092867418303581-mmc1.xlsx
- Step4/mRNAsi/2.pdf
- Step4/mRNAsi/mRNAi.csv
- Step4/mRNAsi/mRNAsi.pdf
- Step4/mRNAsi/╕╔╧╕░√╚╚═╝╜┼▒╛.R
- Step4/score/
- Step4/score/1.pdf
- Step4/score/2.csv
- Step4/score/2.pdf
- Step4/score/3.pdf
- Step4/score/TPM.csv
- Step4/score/╨┬╜¿╬─▒╛╬─╡╡.R
