# Supplementary material for: Cuproptosis in ccRCC: key player in therapeutic and prognostic targets
Source: Front Oncol. 2023 Oct 27;13:1271864. doi: 10.3389/fonc.2023.1271864 (PMC10642186; doi:10.3389/fonc.2023.1271864)
Supplement: Supplementary file 4 [file DataSheet_4.zip › Step4/check/DD.csv]

id	BTN3A1	CCL5	CD274	CD276	CD28	CD40	CD40LG	CTLA4	CXCL10	CXCL9	ENTPD1	GZMA	HAVCR2	HLA-A	HLA-B	HLA-C	HLA-DPA1	HLA-DPB1	HLA-DQA1	HLA-DQB2	HLA-DRA	HMGB1	ICAM1	IL1B	IL2RA	ITGB2	LAG3	MICB	PDCD1	PDCD1LG2	SELP	SLAMF7	TGFB1	TIGIT	TLR4	TNFRSF14	TNFRSF18	TNFRSF4	TNFSF9	VEGFA	VEGFB	CD44	CD86	TNFRSF25	TNFSF15	LGALS9	CD48	LAIR1	NRP1
TCGA_CZ_5989	77.50354682	59.39683887	14.99090635	9.554627629	11.3490136	26.43145453	2.781579788	2.127282836	405.3749994	96.08809188	33.02771498	116.8947047	45.13274196	1244.638782	2801.276017	586.4700986	479.3862156	207.8875684	109.5227369	9.355240291	2872.410871	227.3877929	27.92580883	4.721607846	2.301338302	11.25669513	2.79880394	4.613107964	0.220688333	16.8662828	5.859537343	14.19008136	9.05310713	10.63382569	93.4076341	2.600614113	0	0	12.70245848	394.9326321	56.81965396	63.76955724	33.24951813	0.893061071	4.455019763	4.939688373	24.20073739	9.277522126	253.3577485
TCGA_B4_5832	29.30574532	15.32472942	3.371053389	7.088067779	9.208659066	24.35612938	2.490689975	3.885170719	126.6086049	43.7693186	25.49616112	28.95563789	13.27695125	794.1313942	1555.19623	309.3911599	419.931512	179.5315774	120.6038282	5.400351116	2137.560562	176.1479256	61.17963698	1.257106688	4.474284823	8.083065831	0.740442459	2.62024522	0.299707545	7.348094086	3.475233611	10.26285919	9.084711626	4.071612548	38.3331412	1.513621894	0	0.84147973	2.337538751	46.28757182	44.05486299	101.3565099	27.92073235	0.693045036	2.030747538	3.754158301	14.15454442	6.594087217	337.6080919
TCGA_AK_3443	33.65760185	2.253248312	10.35840285	14.02231044	0.041845378	4.570412573	0.037500412	0.080351673	0.231762669	0.671435184	2.896120606	0.495412197	0.716490212	1946.3395	2909.380642	2467.41669	50.09605564	47.94821303	3.673974918	2.687899419	415.8561003	43.97707684	1.231856832	0.176067763	0.107270499	0.827041836	0.055741355	1.996902978	0.048347842	0.677060529	1.308097662	0.063443402	7.186288111	0.016780058	16.21134928	33.2912129	0.024867967	1.405524167	0	72.47505706	226.9510008	56.65426348	0.337416164	0.39999478	1.869936202	1.389237496	0.343396569	0.278597734	11.9102931
TCGA_DV_5573	88.978778	687.9981725	6.088007908	32.84921694	6.500379153	93.84363127	1.741055092	7.376613907	111.7638817	81.40742792	17.41105731	289.16266	92.51422128	4766.168252	7442.568464	3775.776602	1150.085822	1652.204822	236.0229497	165.3504231	8001.212389	93.20790819	61.15426073	4.954773636	2.819046968	118.8152134	63.61447497	13.11954912	38.03242539	10.14580402	8.004091472	29.08477195	100.2798457	11.14200798	25.57434867	60.34127025	2.134848611	6.763092249	25.66789974	225.1341896	216.5402875	43.08241258	31.05268856	3.580097719	2.224420563	34.77482632	52.6514128	23.22169237	107.3431524
TCGA_AK_3433	7.699484591	13.29053053	3.499576284	19.09566342	0.601476712	12.83153442	0.144381136	0.321738351	9.458535081	8.655321723	5.154368738	8.27517103	4.455099625	300.5203599	684.8550754	919.0202124	64.80925167	72.5642772	21.24628703	4.527571997	602.9731838	32.80700705	3.638505971	0.525358845	0.61124687	7.83509296	0.085844404	2.362752684	0.223374055	0.820854135	1.458282412	1.888981899	7.713037252	0.292877349	31.12548715	2.455091095	0.842553419	1.219479361	0.126049489	17.74266019	297.4889658	143.2451699	2.231384908	0.321397158	19.04121854	3.397479427	2.371801786	2.223279388	10.27777386
TCGA_AK_3427	12.77982036	3.451950588	1.782538495	11.71603291	0.055814234	44.17560746	0.042873264	0.036745624	8.015294596	3.681804251	4.058720749	2.004157308	1.402786401	2290.410108	1431.878511	2270.054297	28.23021478	35.60100424	6.06157005	2.842531011	393.8246846	64.95929654	2.490890021	0.792594568	0.073583819	1.856689388	0.114709846	4.064870371	0.092124803	0.64231046	1.071413886	0.604443912	35.90699586	0.025578972	4.676117908	28.04626776	0.284309294	7.310265897	0.280723331	28.07307785	307.7708328	2.250190005	0.998436273	0.208769173	0.311049879	1.895029851	4.770646051	0.530856076	7.423624293
TCGA_B2_3923	8.309628465	10.13686351	9.917319003	19.47101945	1.603380763	23.25763182	0.651254481	0.239217577	143.2683722	4.318720448	8.320821598	9.832717098	5.184585199	540.1188697	1785.452214	1248.67478	125.7167708	99.13068481	12.93416469	6.807451538	851.442736	59.08513337	6.538069589	3.840324254	1.259691777	7.510992859	0.534725765	2.55765801	0.159931016	1.453399812	3.439067878	3.567722623	25.18129772	0.397801305	22.546044	49.54437388	0.411306658	1.440649326	0.236902842	59.45328653	414.7944673	33.25921723	3.29920106	1.164949223	3.52851013	4.427846057	2.994724567	3.183638791	22.74599443
TCGA_A3_3316	31.17408242	28.05618542	1.653766321	26.66940792	1.940540977	71.5248258	1.304284844	1.378706873	22.16729729	17.01012737	24.55938129	15.90527289	35.22016969	1109.502886	988.8422684	807.6182492	281.8052892	435.8516651	84.82368986	33.96678786	3341.045336	87.4757682	81.55408137	11.50751785	5.571519648	53.2529933	1.938715397	7.227672342	0.859466486	4.642903504	19.55664964	7.077455739	127.8869641	1.452564966	26.4823596	28.26282435	0.461291449	8.629450062	13.47442498	376.9932244	163.7700819	34.66343504	19.14501241	10.06102529	1.62218039	27.06939482	10.66472711	20.14299887	155.7504218
TCGA_B4_5838	27.33607112	61.73229733	12.94763581	68.77528635	1.073286381	52.27935433	2.4678853	0.423032825	45.17000091	55.41610838	23.88789827	23.07279498	628.6258283	994.9385444	1414.689198	614.4672495	218.8545268	194.305252	35.51425538	37.92918038	1993.020476	77.46397539	79.78355699	1.403803058	2.497950786	30.64166686	4.808314912	3.254563648	2.447500868	6.738253525	15.31943657	4.653366126	218.9129967	1.95940426	22.31311191	27.8210503	0.251776962	2.645633013	16.24195934	178.0627375	210.1309433	35.85507134	9.585419454	0.68669954	2.544705782	15.15200436	9.503082183	10.59890218	186.8788923
TCGA_B8_5549	58.34745606	121.9057068	5.199993194	32.94206432	2.47062481	63.43362044	0.498949794	2.164915369	32.47464089	39.29115378	22.68499157	55.33099087	66.37377526	3014.856736	3651.575774	2464.04076	559.4336421	597.2956595	84.05639131	94.10137029	4487.497722	66.33921837	89.71735422	8.821406306	1.159643754	70.75871993	12.21866723	9.416663705	8.925468319	13.03345376	28.70440762	6.272328063	178.1930149	3.255901343	35.69402004	32.56310255	0.413591284	6.354306166	28.0076949	401.6990041	309.5688027	24.14768336	15.92741443	1.171419297	0.330390591	17.19493936	17.35857388	12.6438165	191.6927878
TCGA_B0_4834	14.55040339	4.915668342	8.018765445	11.8812878	0.169875379	9.737473398	0.079427752	0.034037788	0.797688286	0.961256964	7.754230461	1.049308112	1.147656835	766.0553706	1360.812257	840.4880537	10.76501376	17.94307303	3.328303704	1.014084473	95.07658631	37.27603153	6.084737037	0.349612868	0.204483931	1.948121254	0.16528822	1.59897323	0.017067197	0.457675197	3.421918989	0.365802282	61.25140093	0.071082034	6.699797832	18.87255528	0.131679029	3.920378783	0.065009112	63.0019527	155.83315	4.610009615	0.588547309	1.178725706	0.681446145	2.715159093	0.9697755	0.67502015	26.03136582
TCGA_B8_5546	20.30849223	36.25347386	4.214691843	31.97252389	0.920012205	7.347229447	1.824676843	0	0.877099981	1.371348961	12.28360622	14.01005246	61.41637264	2495.400456	1466.311763	921.4460954	134.4581352	210.2588511	23.27182549	13.76891147	1511.517282	64.70891355	7.315951204	0.309364711	0.487154822	13.59279141	0.554501556	0.868949727	0.52277487	0.6230563	14.58750256	1.26528885	16.42815254	0.326590465	9.419812736	81.6849395	0.215113546	1.070255571	1.77000327	19.92647642	458.5579498	6.395495199	2.231967663	0.770988127	1.130034496	5.81519921	5.153297853	2.318647536	28.32084042
TCGA_BP_4999	53.73848711	32.46657519	5.881292047	53.02077232	1.506228246	73.60430698	1.853498274	1.087837405	43.85944253	45.89184922	30.57868617	17.97571936	10.6432424	1668.368894	2504.707635	2007.980805	196.9292022	300.092729	66.66026143	8.122765369	2018.939234	82.30914741	41.35773129	4.138342559	3.665270148	33.81680449	1.521281784	5.324831392	0.969711037	4.829282857	12.15674559	2.741896425	100.0745857	0.85942239	37.74183319	68.06271026	1.629928425	21.82356927	7.013516044	415.1250432	185.5444841	39.59859822	8.231950184	10.13735223	3.489436737	15.94571272	9.269047729	10.10978838	216.7547229
TCGA_CW_5583	41.2749134	49.17469288	5.113521326	49.26472747	1.663826768	53.47796738	0.976542284	0.674975993	48.42840973	41.71686108	36.51976846	29.45131107	56.81666618	1686.387025	2951.17669	1861.499671	198.4608368	259.8985798	52.91643054	27.2077966	1629.225341	103.1143244	80.29690566	2.754670245	3.766605034	59.62955167	4.64496647	2.761660929	1.435010685	5.590684506	12.89084489	4.87937897	132.3827036	0.657799667	51.54248573	54.95545399	1.462284353	15.43197348	11.58510541	724.7341165	324.793119	26.84613413	7.135989381	3.842161516	4.055778162	15.97735006	9.283251913	9.60230822	288.7780724
TCGA_BP_5192	28.96769772	45.14280007	3.833419517	31.82671244	0.95044702	86.54394035	1.396181018	0.293513642	21.08352392	18.23772902	20.90559005	17.93610299	29.77111004	2013.539633	2069.538564	1599.406574	154.3214716	220.2215432	35.4688291	40.26538938	1124.610188	83.77513731	51.80455491	2.473658969	0.376773478	29.85859687	1.362657438	3.643784055	0.792471833	3.501352764	15.71737438	2.664135421	83.6829831	0.738686261	27.07449557	71.09372367	0.628887173	13.73937047	21.27346767	403.490243	307.7630363	15.64891176	3.945784669	2.345619646	3.021538946	14.14849538	8.128621123	4.305563983	135.9603753
TCGA_B0_5705	99.05101333	144.6638095	8.535421464	37.16204022	2.351670898	90.90309747	1.75200733	2.067424031	243.4311939	120.0719688	18.6986483	63.63080673	117.317404	3852.050391	6540.785509	5263.329393	777.6052167	957.4543312	292.229219	43.77023195	6097.908805	69.63741309	105.4932999	4.500366962	0.813484682	59.55555213	7.125746235	5.886569102	7.943980814	5.501230301	4.970548749	12.94448258	78.16651501	5.12792662	26.98300427	73.91139901	1.885859221	10.3746109	3.546808093	390.3497371	287.8361103	26.18528434	14.16473861	2.873208898	3.386089256	20.5247141	20.27794467	15.02241576	126.279934
TCGA_CZ_5458	28.46208318	103.2276991	4.229261834	42.95802165	2.325817917	89.97799975	7.711979994	4.421385606	60.38276548	41.05110223	33.02155091	57.45414241	47.0787428	3048.229948	3326.506148	2551.447842	511.5495126	775.8955294	63.78985848	106.7252758	3900.305473	78.08078339	78.22738026	2.339480958	2.012251743	81.14745213	2.401084127	3.992943562	6.0238787	7.166068214	21.09278789	4.96615391	147.4297226	2.012983567	18.16684618	41.19706937	1.900514299	26.90215058	8.586609496	213.9472508	212.4328915	27.50874611	19.7055002	6.00510913	1.386178021	25.02876979	31.96973905	13.95978103	173.866545
TCGA_B8_5159	93.14286165	145.1836609	6.630661584	33.06206897	2.397773169	96.68458127	0.985921065	2.145022414	52.30047604	51.86833671	22.64728584	60.11472759	202.6207688	3497.529171	5152.287545	3626.095805	403.7589673	673.1747874	130.5668786	75.40120079	3258.393843	56.33034511	77.20499827	0.816007739	1.894625014	68.94463167	12.47548011	6.944246762	7.974318241	6.234569605	2.882379722	7.128150822	164.0878445	3.597179286	22.32893605	73.04798945	0.704095089	6.218813855	6.345210142	267.2124814	265.8512246	23.32087633	13.3399375	1.969596721	6.334894558	17.37188684	17.11644925	14.7744006	146.7673497
TCGA_BP_4965	59.16546912	53.22022627	7.164719763	51.72235127	2.456914659	82.87541952	1.504000914	0.592262467	77.59553148	53.37229607	41.7496128	28.13072132	66.8009116	2617.89336	3433.886774	2625.169061	376.5659525	500.5238689	123.8760768	31.19325478	3293.171707	109.9559211	93.14040086	5.164856274	2.837138769	71.05512817	2.283913781	11.58825461	1.729424001	7.44832222	15.07858908	6.372655687	124.7134132	1.824942241	45.82440784	24.48296531	0.970405546	11.48005898	25.59545423	574.2225532	156.3460531	38.03826135	14.93093293	3.402624587	6.75016691	25.17320264	16.64864601	12.69717091	237.7649307
TCGA_CZ_5986	77.4582139	43.70848367	15.72181624	30.72667104	1.844808807	84.02957296	5.838056054	1.372683932	112.0738954	118.5071984	32.67276724	18.69077148	17.44711499	1534.820472	2912.957251	1616.244772	477.6168491	462.9788433	198.4672913	53.69510671	4259.454822	83.72437303	115.4045908	8.065391704	2.246352322	44.05731523	3.071788934	8.186286756	0.310840628	6.311182389	4.760938025	10.95486502	77.52277543	1.664485039	31.327012	52.0313832	0.616689532	2.618213778	11.95270785	714.4003895	180.8818987	27.57317468	17.77396462	3.857501199	3.712593986	16.3958917	15.8272372	12.5614909	277.5968329
TCGA_B2_5633	58.48786576	32.31132715	7.875250617	27.93500993	11.47564301	45.61158919	5.118012896	4.757215244	36.86536833	48.23234925	78.91714385	27.68994943	77.43668496	613.4694047	800.2171916	412.5111389	298.7789923	329.9085007	128.3874002	25.76930953	2477.221054	64.83597304	48.52470994	5.034355857	9.567650435	69.4874373	1.671510554	6.413139325	3.779399682	14.28849358	19.55285448	12.46633756	75.07563848	4.429723116	69.02751258	45.11249406	1.147251243	6.697297082	5.191915434	567.7399994	74.43272542	76.57847177	22.58633357	12.66988352	4.615521973	19.16301889	17.96244711	29.29191283	197.103348
TCGA_B8_5553	70.74619241	192.2460226	5.782760829	50.00876249	2.566565152	82.17783974	3.01429969	5.229216091	466.3470405	213.0392596	25.52744315	87.39317833	99.91833854	4339.97333	6741.946053	5517.571936	448.2183546	1151.014452	274.4011566	186.1192865	6270.587713	87.00674984	158.4880865	4.646423469	5.318909864	131.8007209	18.28914284	7.924187428	13.98415833	11.88616585	12.38451713	11.68746079	192.2774434	3.5426023	42.05841063	60.6081504	2.311979203	14.18679098	14.82247132	256.653037	281.2487334	36.92085407	29.44748424	1.835799886	1.882018109	37.08201444	27.95509961	25.90944772	227.0053979
TCGA_CW_6088	71.01005576	49.5219029	5.674490002	48.00372868	1.512774814	59.06815565	1.884020078	2.127365763	28.73974854	25.62193023	33.50324146	19.32811464	14.22717724	2309.746259	2984.974442	2062.061899	234.640207	320.4765652	55.53770042	29.79454321	2384.993022	117.3853929	106.8129803	5.651384202	1.950402777	37.95712792	2.16923386	7.301972117	0.873924384	6.571048976	12.48673343	4.699583774	148.7989397	1.240012491	43.50312762	71.27048895	0.55527399	20.68046792	4.634193796	790.8931955	239.3313444	31.21287799	13.70705127	8.307348063	2.644899474	18.81938866	12.03259299	11.80196958	264.2364355
TCGA_BP_4790	72.05057542	237.1649643	5.80908932	52.60451824	11.35025876	30.2920787	13.71817649	4.075048054	71.8961489	183.7759635	41.8310464	80.63412237	111.523766	2833.301343	3935.535897	1844.349526	363.2147597	694.9295167	238.8623966	135.4442041	5033.15025	80.64146935	90.18726079	5.329219558	5.7969738	136.4779942	16.31277654	10.42697076	13.59971168	12.12641824	17.42915718	41.03977663	231.9003982	8.091502191	42.69484136	71.14248867	4.238399412	19.09174732	16.45907241	460.1301751	219.3576685	84.05659065	23.04029087	13.03105191	10.04423157	35.81509411	37.30946988	23.12739107	199.4814282
TCGA_A3_3373	47.2387096	39.54463216	4.522180781	39.14654217	1.325130743	50.79323699	1.559959594	0.957583366	52.30880412	53.89027211	18.75384887	20.17994338	132.4505905	2096.379745	2428.103295	2032.885491	439.3155448	465.0608124	160.7446042	46.76483363	3855.050555	66.19637211	67.0463406	1.7444347	3.135663391	39.28386613	1.905139733	3.271800524	0.887825479	7.077614597	5.71806164	8.313716335	102.5838651	1.043893045	27.51776873	27.70971107	1.090387014	5.69764763	8.810916934	338.965017	181.3272415	36.18954638	12.18387527	1.652185706	1.796454883	14.68048647	12.4245995	11.84076674	145.7601226
TCGA_CW_5585	19.36270955	26.42015559	4.081041025	69.63039845	0.641575333	49.72787195	0.793989499	0.117329099	15.35574653	13.67149682	17.57039315	15.52523847	162.8041947	2078.125511	1906.691765	2329.755948	143.3919938	209.9164546	34.63727331	3.360657445	1507.738964	95.63662166	57.18418122	1.189056176	0.626543374	29.78118905	0.32557292	8.463125755	0.588310614	4.164911095	2.993405146	2.614499169	193.1058874	0.604386433	25.74454281	64.80219863	0.653617297	28.27024554	14.16236429	553.3315216	364.7188594	14.43900549	4.941424412	4.697955595	1.847639579	14.22602174	9.238396553	5.091249154	112.6810642
TCGA_B4_5834	49.86929563	85.3710925	5.708370838	55.80177924	0.847130864	112.092132	2.686292982	1.226254814	103.8528485	89.35967336	36.9274112	27.00189931	23.91905735	2682.27557	4365.439917	2704.632813	297.8996105	416.469403	73.19760227	26.42249953	2349.890305	124.512365	73.76922946	1.233820713	3.608225843	31.27681521	4.65266671	6.522758211	1.75676437	11.12681696	40.40638688	3.886037111	150.7901743	0.696821782	31.45303418	51.26276916	1.277949893	34.52690196	6.787124451	307.9839484	292.5368648	20.45256618	9.318883493	2.437409571	1.351744137	29.84187529	17.09599082	8.1707925	300.7222654
TCGA_CW_5581	45.12623334	82.65087888	6.310741946	32.56902542	2.769815529	67.37968448	6.255178856	0.944585483	51.63700097	76.6599333	24.20972968	38.26086818	177.4479737	2916.866797	4448.296974	1919.173019	306.2499027	370.4783009	78.55413118	79.71548937	2533.08812	66.51221073	71.92438462	1.818058201	1.380320454	64.82401267	2.851333013	3.926664684	2.483374288	9.108089258	18.22165601	6.629494642	151.7694696	2.132544425	18.63797071	45.87202899	1.066641818	17.32791045	37.96680379	277.106686	283.7474451	23.23751057	7.504270513	2.583167598	2.346278598	13.17535494	17.25826854	7.329397394	162.723593
TCGA_CZ_5457	49.24836666	73.10446282	7.000970499	17.09552083	1.114917727	61.04536691	0.862576681	0.628399122	49.37800636	54.19775038	23.13830227	54.21564738	140.2289957	1707.462283	3588.987583	2271.308649	452.9031325	975.2396624	191.7608197	46.94949542	5679.632825	68.37538481	103.4753094	1.873067075	1.739526985	55.35823914	5.55171318	5.293424031	3.577213719	6.892150073	17.72757264	15.24981618	60.97617123	1.100018701	30.63930164	44.83404572	1.372818957	3.642769433	20.73262439	249.5127752	233.1424402	23.91783021	15.55659984	0.890057813	1.956891962	24.50794368	19.36388238	14.491374	156.5635366
TCGA_BP_4994	28.10807458	42.47053199	5.592178493	28.81569948	1.034202833	45.24068814	0.944304437	0.389682172	34.2057818	23.28554196	11.20490413	21.07610384	13.99096028	1520.970846	1843.794253	1295.011642	129.2467006	218.3999293	34.8657415	26.38440609	1523.419004	51.86381067	26.11545925	8.374566746	1.050465847	28.50178766	1.933894586	3.372733347	1.698426098	3.466264578	8.257623011	5.134610489	88.93411135	1.278058219	18.13589776	26.84882893	0.672590461	3.378652385	4.828135853	185.2699754	278.501488	43.04050377	5.3959492	1.167807371	6.774499821	8.630276142	9.481762936	5.062753425	69.24834116
TCGA_A3_3313	13.50623675	7.072110007	17.86551031	24.58062669	0.993714648	7.146551567	0.44838032	0.224172572	11.51743537	10.59267676	7.225796921	3.303480969	54.47084968	589.0341887	801.486882	457.2960431	68.39423755	103.0303123	24.50766339	5.356391216	679.956693	35.45815815	19.31796343	3.070063142	0.694741203	15.15764166	0.488753132	1.468006113	0.385386511	1.808545981	1.809162965	1.847264656	29.58492519	0.133755869	11.59955092	37.92533637	0.148669149	2.583928143	5.260118932	114.2185582	140.0909224	6.166806121	5.339616778	1.58553875	2.882989204	6.071567539	2.799466616	6.952414367	27.29064906
TCGA_EU_5904	39.77904786	88.10400015	7.568823258	35.61235089	2.780223737	51.57244332	3.975863693	1.035915238	59.7589144	29.46607657	28.72819793	28.44406265	26.43535756	2459.259087	3779.10084	1984.779451	323.8045683	334.2105223	64.16735361	34.36812322	2632.343102	86.61866517	148.4750991	22.81112514	6.223319328	37.11447019	1.626378132	4.50282813	2.351093684	12.70716326	24.5910735	4.974539556	125.7777802	2.618767499	46.91846306	59.64247521	0.843695881	27.83877259	35.64779202	640.6827627	230.3870887	30.53147718	10.302773	4.425202007	1.684931689	19.27787384	15.81633344	7.260844124	261.6341862
TCGA_A3_3372	126.2113885	88.69385226	6.488836263	48.34634845	2.914007532	123.6679353	2.631599465	2.333254455	83.42310341	107.8361007	35.18384553	40.32941184	69.75611274	1845.699401	3255.314371	1647.406141	341.8144925	576.1758079	89.24534435	84.85365671	3841.350653	81.41332859	79.47560854	2.911376542	5.295371331	69.49986776	5.970904783	9.958998745	5.09573335	11.20137463	14.78753103	11.9065337	173.9133844	3.239375689	30.77445559	106.2104324	2.567526041	17.40488306	6.23882953	1221.914562	267.3350871	30.09007099	17.8027221	12.06394779	2.306011768	20.48777639	20.93356612	18.35895638	245.1736708
TCGA_A3_3376	64.56425735	66.58601863	4.048119305	80.19038642	3.509517138	80.97091139	2.972128098	0.950197464	13.77642122	14.2970861	61.4442696	35.81253239	30.69152824	2155.414036	2969.020975	2553.687606	386.3811727	522.796584	83.88229833	32.99034612	2892.579451	109.0784508	71.43713972	6.880301676	4.979637933	96.69823029	2.580574531	9.972067643	1.662496678	9.061305411	26.23177946	5.445068908	179.6862947	1.731005457	71.97150651	59.16594314	3.472596483	44.5783635	3.243457778	449.9391384	193.4663142	71.78418052	23.78335423	17.60125086	3.601998115	42.79246861	28.34204248	22.38850907	322.8001271
TCGA_GK_A6C7	69.8792086	75.83557513	3.247648305	65.71319951	1.980650156	70.96432907	2.778246932	0.963805719	52.48191235	65.62322301	27.17035317	38.45076326	152.3730447	3357.77682	5860.249085	2706.66606	287.1712499	461.8208046	60.67739168	89.96639409	2614.18149	97.30699951	85.83073992	1.882856778	2.062493013	70.22854285	3.146393845	7.216690483	3.240756067	3.405023616	7.852099469	8.716612332	236.9695325	2.249534916	26.9838006	55.41907178	4.254982828	73.15594672	4.475625416	653.0366069	254.0373942	20.20931644	9.610477355	11.24309802	0.358032427	25.64129293	17.93338906	9.910536349	229.4313674
TCGA_CZ_5451	48.06240073	108.8768479	5.003208814	26.9878921	1.74191943	91.22908874	2.413621516	0.957139289	52.70988606	46.34473068	16.69268783	46.19990168	132.2196813	3404.362689	5375.669753	3495.646101	339.9085873	628.1989643	93.54904142	109.64197	3839.04406	70.15136673	84.49578717	1.120531737	2.081565958	56.51920308	5.097682934	6.175973905	6.316471968	5.092558365	9.827773595	7.476040159	117.8126776	2.740317331	28.10771087	67.90834736	1.911123502	25.10223207	18.83087704	304.3242532	339.227039	18.75098624	12.10735491	4.343684545	0.896088892	21.05496595	18.07336725	10.15374413	143.3362063
TCGA_CJ_4897	26.91753043	74.44731674	5.071804394	28.75587008	1.192238721	73.21676095	1.640824329	0.359753768	62.37733539	57.82082525	22.41115404	33.96917499	21.93583117	1801.324572	2520.034761	1073.551512	307.6139374	429.8309476	107.1544584	46.34257674	2625.686879	78.28955887	40.13012298	1.50045297	1.670049832	49.32054385	2.881369028	5.37725285	2.131851259	4.016409219	10.02268851	8.012257132	139.8892612	1.428577031	36.36228509	38.48007745	1.214616448	9.749515528	10.18153318	445.2826786	182.1766023	26.66308625	9.532718185	1.41570942	1.555606724	16.13231366	14.74996566	4.235143153	133.8516684
TCGA_BP_4789	46.80708564	54.63465072	4.340528531	66.31707259	1.884992724	92.50926507	1.523268914	0.778312254	21.45354756	24.35987682	38.35724771	22.02887628	129.3723703	2370.44624	2796.636829	1427.535521	108.2309871	197.0582958	22.46778634	21.86276845	1241.758166	112.6351393	56.44368378	2.166195774	2.430052302	28.76283964	1.114691496	6.715140098	0.503562091	3.645962428	20.36028968	3.480153519	191.6187764	0.585483105	42.77564455	48.19400747	1.476356012	37.39155996	14.48144976	519.28241	263.9277864	40.67273704	4.883876999	4.007611155	5.775369864	23.82804686	10.72984199	5.625352146	295.2774124
TCGA_B8_5165	33.60435057	82.46395335	6.224825436	38.29217428	3.611165256	46.77341445	2.327949713	1.337710005	41.4045309	37.76932305	31.208704	35.21676852	111.4863336	1533.315403	2362.633744	1170.639159	217.7643481	320.0899172	63.17321795	39.88982591	2403.681808	94.75828438	56.48441025	7.94904254	4.358708598	44.82094337	1.572868955	6.493665766	2.251003218	8.271973467	43.6595854	8.622796337	121.6368133	1.783469604	42.93644926	40.84795412	0.561364972	9.998802373	13.74164102	280.4173091	163.30291	60.85190432	10.78109145	2.429107088	2.711339827	23.72218882	19.36475633	10.83306105	254.6643091
TCGA_CJ_6032	38.15074023	110.6953556	4.656001316	35.99633678	1.227639516	67.20406354	1.375210937	0.878636924	68.95924793	37.90417661	17.57541676	39.99434835	36.713417	2299.712462	3296.985248	3236.270303	218.9080834	460.6355489	129.2453312	41.35475504	2506.282843	79.59859592	253.6025589	3.037602542	0.60080064	109.345514	6.749382963	4.481495646	4.448636198	7.299851046	13.12189841	9.268759787	100.5031397	1.946764449	21.8602436	62.21966291	0.762726452	13.22569201	53.5906092	312.2184495	244.626876	24.13220218	11.1297061	2.968500127	2.988869216	17.79431936	16.1384771	9.665058315	187.6266702
TCGA_A3_3331	71.90605551	88.3649826	5.829739318	31.84107413	3.669685796	74.1539617	3.365726784	1.827698557	92.33464145	89.09030767	20.60380054	38.95502191	81.03321569	2200.130977	3100.926779	1388.232612	528.9889777	514.4204231	195.97989	27.66934054	4061.709592	74.30776481	109.2134086	29.59931627	2.763373914	80.72921868	7.622710602	8.175433001	3.069531696	5.724388305	10.44691304	8.094491662	135.0040812	2.835799095	49.82758457	66.51575998	1.43116926	13.72561982	29.29978012	617.1743861	202.5968112	31.31411961	17.26999629	12.59426784	4.710351562	18.74198194	15.24267947	19.59071042	168.7522126
TCGA_B2_5636	30.82497406	33.77489841	3.160491764	71.58753117	3.012161199	113.0011617	1.515703546	0.371163545	15.45630819	16.54142911	47.84743517	13.55452807	12.84553552	1534.302846	1868.729977	1616.583159	284.2467002	437.6398689	52.4464163	23.08608114	2317.752644	117.9128217	95.86356724	3.456520226	6.81323559	101.133855	1.055678377	6.158820426	0.595547039	6.521177184	43.33403389	4.379622945	368.6705988	0.723436866	46.9185797	33.09926669	2.182550152	21.30620922	1.039703734	758.2840668	295.2914518	45.95078079	9.580839374	5.402430012	3.720386191	29.29061116	9.132846206	17.00279359	319.4247243
TCGA_B0_5695	40.60799538	73.081042	5.109644851	40.70504319	0.880915982	56.27200917	1.210485365	0.360861687	24.15103639	25.8440836	19.21810216	35.72692939	86.45263385	2274.190152	3072.330123	1636.217759	207.2197006	269.342321	50.67184275	55.83033627	2003.787111	91.06546232	129.7923747	3.50575448	0.692522658	34.39918823	2.863217489	4.477237938	2.510583274	5.175657399	11.26167437	4.135387119	156.4813858	1.083296076	20.74130707	113.5653869	1.361133345	21.75392097	4.36501626	473.6886602	411.9757205	23.69076237	5.640761353	2.758040329	1.563703457	19.54741173	11.71257183	6.178932737	191.1612422
TCGA_AK_3440	10.23153022	7.033355324	10.39118523	11.69506906	0.320814743	26.63795618	0.123215639	0.528025414	6.123779703	5.147670147	4.560945082	3.25556714	3.776501786	875.8417747	1624.760888	966.8989442	58.54787926	66.32525429	14.57646189	5.335800581	409.0817267	28.99876842	28.69517843	2.832280744	0.199727539	3.744006658	0.329670356	1.800344337	0.688381448	0.520657775	3.250256322	2.138614442	12.54932955	0.171529547	9.598223376	5.417971925	0.272363556	1.365932366	0.358571122	64.8744567	324.9803132	34.86505132	3.738988524	0.152378972	2.175731871	2.448839649	1.390434831	1.571886143	7.312494304
TCGA_BP_4961	46.63374487	51.03601723	4.049018251	59.70018131	3.025651836	92.90233929	2.136812536	0.603532564	10.76746142	13.86408789	47.08445406	20.38220816	43.43601949	2116.765992	2106.100938	1496.003998	83.52771982	338.3875364	53.71889179	3.633182379	1534.318664	102.23142	62.51371475	0.869295654	9.779819156	47.59956071	1.241605855	7.789648647	1.356585306	4.962369522	12.85683766	3.213398233	156.8737686	0.9996066	25.90474063	47.20641453	0.933933974	22.30370874	5.167246304	444.3096404	192.9300282	37.10547787	8.520760929	8.265521087	1.633050363	22.08332467	9.028897891	12.25048177	359.9126278
TCGA_BP_4801	44.92020607	89.57252062	7.598104846	40.48001278	3.265534768	64.53659963	2.780137673	0.727377275	67.68805132	61.5185661	29.55598051	38.30416902	89.78319996	2903.445928	3331.269427	2260.165951	541.3031292	740.8895736	161.4941748	126.2746495	6245.427389	64.32080911	103.8940664	7.265024398	2.896431417	134.7846572	3.967155677	9.502106633	1.861334356	16.0533142	28.94848272	16.43733493	123.6068798	2.173743892	49.32940256	78.62777984	1.280828514	14.18173705	22.57889994	359.8138722	332.5340464	66.44478269	27.86473881	1.927176845	4.495743521	40.93655614	27.67505815	34.37750045	164.3209515
TCGA_CJ_4874	68.01997934	221.6746073	5.335955007	31.30726324	3.090744865	97.81978307	2.788224204	1.490616561	197.5280215	106.1973155	20.57722619	131.1801888	78.16797496	4420.004446	6342.330494	3489.757744	560.3429315	917.6968809	211.4312326	87.87968124	6607.500651	94.51438189	86.66411148	3.418555497	0.931821664	116.5785414	18.76091864	7.870059188	7.948792001	7.423320087	11.94364232	14.67553324	114.5572531	4.306993942	31.91331924	65.29970403	1.757445829	26.52294588	18.01557624	303.7606489	239.7960673	39.59666875	19.00924065	1.664332726	1.125414728	29.03054467	34.97747304	13.60440896	137.2119852
TCGA_BP_5168	29.25186224	94.05672185	2.370191582	55.54909642	1.137292225	66.90768177	1.733695125	0.729445386	45.44010179	61.51834174	19.71465603	43.56487201	71.38292839	2111.438849	2747.183259	1928.941057	236.8820732	319.0654431	56.74579657	75.26520708	2586.949839	79.31578718	78.47878949	3.847931821	0.685280011	48.78948903	2.174050175	5.015143586	2.573852003	5.085728356	9.108199071	6.541647597	116.0004043	1.354062992	24.82351601	55.68170106	1.296003223	22.46403782	6.32948599	408.1840239	269.7670059	33.57224828	8.35850864	2.148908242	1.074495869	22.81376438	13.45279898	7.550560027	135.4477273
TCGA_CW_5584	47.58916304	40.25364133	2.775493244	62.80737427	1.089212952	92.30183048	1.255005822	2.100048457	56.60234825	45.41666507	22.87588437	13.30019226	20.26745335	2848.788876	2944.382532	2501.864733	447.2921527	594.8017175	67.14045305	41.14882421	3805.155476	66.17492488	183.1870854	12.60895962	1.453080911	106.5270019	1.314709083	8.499194769	1.130053395	5.096512376	12.07223464	4.291389156	259.7322534	0.722017383	21.39321622	55.158227	0.951134627	16.37336182	23.96759482	337.731553	370.6746987	33.59022352	21.09761622	2.189495243	2.801068828	26.12076316	21.27645872	16.60905938	141.0690557
TCGA_BP_5194	37.65624382	92.19848833	5.284472832	50.321882	2.345839713	63.02317213	3.059727043	0.749262163	53.93192453	61.60224101	22.80290336	39.30053316	113.6585151	1365.28426	2442.421665	1624.96824	260.7651198	389.2157426	56.5578665	11.1147218	2390.66043	83.16166017	80.19125006	1.832359031	2.155352843	41.98193023	1.534576735	2.838519552	1.413326206	4.621544254	5.374977319	9.711252609	88.84987252	1.868952181	26.13429262	66.46910898	1.490711026	20.2614402	12.67477399	369.7339597	214.3372093	42.8966413	11.06063817	2.857245614	2.296327751	24.27118316	20.35389362	13.30326831	233.3692942
TCGA_BP_5181	34.38749	94.53236835	4.970541744	43.96728275	1.544254512	85.9432877	4.557529962	0.588597674	76.78344432	43.82300278	22.33081506	38.70116746	69.21437746	2793.630269	3868.672564	3152.067185	391.6185451	562.8452884	135.4240623	41.44880952	2989.113391	82.86483128	108.066873	5.312864632	1.625146999	62.79440244	2.301442434	4.479982932	1.502501077	5.108343627	7.589675822	5.01121377	175.6760322	1.238496715	22.6618678	79.22843013	1.035026024	23.13598436	7.153798981	391.5294066	322.364539	33.25787042	13.11832815	3.286194006	1.574540868	26.45383981	20.59846728	11.90468345	203.5489809
TCGA_B2_A4SR	54.15392288	116.4565013	10.91247044	29.27867547	3.096450173	64.12986278	3.632639212	4.280988379	122.3680063	198.9637023	43.43455755	49.98983123	21.16519811	1840.839915	2853.001261	1736.034389	236.8276611	451.9717413	88.21953792	31.46197482	2824.767099	116.2598791	63.72756197	1.821037302	4.740995589	61.15848884	2.7223126	9.141157536	7.512994031	8.052941296	35.73697651	14.24043399	151.1214394	3.804057693	27.64076815	107.4501423	3.111552184	22.33247786	12.96645959	1193.819385	220.4173814	40.45190857	12.71761939	16.1095779	2.422862732	29.8292431	18.56434027	13.90268825	255.2215482
TCGA_CJ_4904	48.7760695	115.1271244	7.478331495	62.47236386	1.664451621	80.9310585	2.248459065	0.887977014	358.2670578	537.4321562	29.46825364	46.14658465	166.9524685	2324.074565	4416.290679	2474.711654	481.0872098	546.4259141	137.1542513	65.68920995	4205.048621	93.60149654	73.07103336	2.328687762	3.304155804	55.64579198	4.089224064	5.482653852	2.728332116	6.977595573	7.872966937	13.27655527	154.8947148	2.104268229	40.81549471	45.21871191	0.964790804	25.78687018	1.443366974	229.8041726	196.0414697	37.09032927	15.98403869	1.196082693	1.076350273	24.66012657	26.84093645	11.94506244	265.1584504
TCGA_B8_5545	47.76835829	92.94527009	5.822917472	91.73138078	6.759056164	77.36431157	2.731008171	1.170339956	63.13159314	70.81621152	53.14262033	54.50978957	82.90139506	2634.815014	3380.18637	2539.828781	471.7043576	779.1271822	160.6580248	51.72924397	4951.107104	103.1668944	104.5602259	12.02093601	16.24514846	103.2384943	5.891370195	10.7091884	2.106572524	17.13529547	37.9888065	12.72896308	285.7330607	1.911374537	55.00044693	29.62520497	2.043221437	22.58622826	9.781583213	361.3350379	209.261574	73.60691422	31.61466224	1.688698892	2.064435548	47.42994206	26.6404862	31.27718478	333.0390784
TCGA_BP_4982	63.78813749	80.36777338	4.592133552	53.0165304	5.069077349	94.7310313	2.973426384	1.444122314	82.84778077	69.09494313	35.0224045	43.36071208	34.31141233	2500.533752	2751.806768	2452.722648	471.1163143	590.1499053	138.1097065	49.70694487	4452.388143	91.95739529	97.80822295	7.823699316	4.89068205	75.02889587	4.670215131	9.027053065	3.66314712	7.595785321	13.22297887	8.635627014	102.2672691	2.150974599	53.85414469	81.98765797	2.136110263	23.46618535	13.33102694	647.0080436	217.2742753	56.89944627	18.57036162	12.74377332	5.084949658	32.84902904	20.5860976	21.83913004	217.4192169
TCGA_B8_5550	36.22088881	86.48610696	5.82108875	87.21493873	3.756778864	47.3779507	2.492230549	0.674535608	61.0702032	88.8105623	28.60946041	28.61452914	684.975602	3005.055438	3565.279934	2668.3589	504.8537858	710.0264064	206.1540972	35.72688404	4578.034857	76.26666952	119.5109641	2.412099344	10.50599135	102.1790495	5.615245935	5.735506776	4.2090215	7.390260688	14.40942153	8.580684725	151.1374787	1.591253814	23.17154796	20.17111373	1.91364604	23.81974417	5.916646294	241.6390314	287.9057115	62.23230497	17.68022501	1.297728508	2.588090274	46.11832362	13.71002003	21.36981537	131.1516595
TCGA_CJ_5684	35.52866704	223.7900985	3.228419885	29.50823208	2.989574075	103.3315065	2.840092932	0.438151207	171.9710903	131.7609408	18.52695699	124.4510929	47.27696826	2361.238544	4445.337137	2457.025524	532.0253807	662.8708023	167.9175926	11.17079288	3929.076921	76.16723005	91.331317	3.800331367	1.576081613	86.42251861	11.34758457	7.635545787	7.127962189	3.403933574	10.60183845	11.7986669	138.5416318	3.524457442	25.26224164	97.16811535	1.845708014	22.48888174	9.732018811	320.7337412	308.3242931	28.48842877	10.86805706	3.174241161	1.556834727	26.18155601	22.79171932	12.76205573	134.8515405
TCGA_CW_5589	30.43557096	69.16973437	4.0751302	42.73791555	2.094918885	43.96187222	3.385821743	0.641767462	21.02590297	19.84040764	27.93269444	33.81185801	144.6821152	1871.434247	3584.327361	1696.978792	541.3514957	671.784974	64.39755825	121.4586418	5168.045751	88.19899478	100.9899313	9.820822738	1.937039632	82.04305827	1.742106915	7.52641063	1.34314202	6.328126137	32.33989446	8.445356706	141.8385686	1.145985539	32.91972434	54.56950836	2.892943228	18.18278742	13.85594118	269.9056866	334.8626099	42.20260614	19.81571229	2.506278387	2.279487825	34.01833053	20.12760936	18.39636541	208.8931373
TCGA_BP_4976	33.91874448	27.18001328	2.357363904	35.96839196	1.974076011	68.46490715	1.343620004	0.268702848	28.4409818	22.78006307	23.11593547	15.47467351	116.0992419	1855.071127	2165.596808	1613.951469	195.4402501	410.9313547	71.08730528	30.53703132	2422.951928	75.94139134	65.95265547	1.051402683	2.344502378	66.11336569	1.903981799	5.060712966	1.366575088	3.354930657	6.458986035	3.19082151	99.91369097	0.734825286	43.05816832	64.05339899	0.653404571	4.799490949	13.68528458	301.1729042	246.5586679	34.72972439	8.379645186	1.578553206	1.191434274	16.99778405	11.88117203	8.812400097	174.8594179
TCGA_B8_4151	49.12066368	30.08317925	4.38285762	25.31774813	0.594889426	35.72481542	1.355978337	1.817762018	48.18681996	25.17764552	13.81120449	14.91035604	43.89344306	3970.354058	3883.272526	4043.37753	260.4361958	389.7998559	88.85677557	40.99499463	3413.504125	69.67784953	48.02025585	0.775399759	1.710649283	34.52905301	3.266231544	3.070678045	1.344777851	5.823290948	6.335570581	2.470518072	129.2954228	0.497846833	16.0941593	108.1760984	0.968371147	21.14388006	17.30189312	302.4250903	350.711524	13.35481392	10.65486052	3.128099154	0.312309855	20.10002926	15.80331862	7.138559129	83.70836343
TCGA_B0_5402	56.16008597	91.39655865	7.085607132	24.56068876	1.569338672	66.28371947	2.505128425	1.054707844	90.44966748	93.13186761	19.72186852	29.43255402	165.4334352	1619.981044	2515.915825	1026.813854	374.1013124	445.9773968	103.529804	30.55651435	3459.592304	77.82979166	71.19419669	5.687452192	4.576157632	41.43206199	5.539781501	6.378811409	2.644253464	8.070059294	14.8157767	5.964863406	116.2333115	1.488049409	27.02904219	55.99839599	2.681311585	12.20351378	6.858543699	354.968582	252.3360825	15.91650425	9.385983877	2.863663295	1.614539891	30.85807874	11.84187855	10.4532715	148.3394891
TCGA_B0_5711	60.73265457	94.30619395	7.170941355	46.51760094	3.736801126	27.03477138	7.339270141	0.696058609	81.32961471	69.37401625	25.21546643	60.03323749	167.5235768	2807.797764	4848.665941	2179.427925	365.2312569	464.7015822	122.9170901	44.76303082	3270.669847	84.08554695	145.8655544	3.601199373	1.77245248	76.33958636	3.308539265	8.028087741	2.714577383	9.705905339	9.99109516	14.03372453	106.268816	3.418647902	29.84313711	66.28021083	1.476043215	24.07167149	16.47810838	589.9213155	246.8427684	43.24675483	13.94595382	3.040954912	3.581678637	18.51752728	23.38715243	11.85705268	222.9684113
TCGA_CJ_4634	50.7986466	49.69116904	4.413651394	53.13012058	2.186299554	83.22535185	1.674506853	0.468629773	21.38422088	17.97084121	34.59899459	20.14216811	48.85533291	1750.874647	2877.903529	1331.501247	285.9453	337.0977846	33.26530485	32.54700663	2543.939192	92.43667502	75.76538526	3.529859955	3.225887281	65.482676	1.848986849	4.438416515	1.116154732	4.279589251	7.436981279	3.905734634	162.5781945	0.835932018	34.99254029	84.22901335	1.450357909	22.18911741	5.370245355	772.986007	330.4416318	30.57439869	14.37934303	15.4837422	2.030689385	25.906681	12.51730947	21.55691152	203.2399131
TCGA_B0_5690	33.17977448	61.94485933	2.12979871	87.70360181	3.453221597	112.5120447	3.394887157	0.593811319	51.65046984	59.33735539	39.93170516	31.54239809	54.22381188	2944.663591	3812.351926	1777.758912	256.3094879	340.1365592	83.67996381	9.03190299	1824.736104	108.7969908	105.2689821	4.167801223	1.664765431	60.27694854	1.956701063	9.583321856	1.042119002	6.201247877	12.44451137	6.069087104	232.6283525	1.818772211	34.13058471	102.0524455	2.113447486	104.4921335	5.141369617	478.8646228	257.2758823	38.92924707	11.45936315	6.088763655	4.635625565	42.13521821	24.97380413	10.22420616	303.8923671
TCGA_B4_5836	89.12243045	117.4566143	7.121803642	77.55294905	1.370980703	108.5217378	2.715910183	0.360245493	121.9914708	74.46383053	28.75968551	66.43617388	101.0170485	3503.835909	5884.13425	2446.956066	523.9260379	438.4502968	123.58481	35.86276414	3577.093891	99.3607153	156.2537228	2.865279894	3.181551847	84.39204004	4.57524731	7.138751415	2.806774118	5.390382101	15.14984436	9.140968322	158.3176912	1.639650913	32.38054841	57.48190593	1.157802118	10.10420127	7.021498882	341.2668488	336.5921477	50.61638229	13.79279502	4.483301594	2.330845183	33.424721	16.95681358	17.65125056	271.5845796
TCGA_BP_4995	36.87607984	68.80597606	6.381711409	29.30474204	1.718685593	57.67632196	1.041023049	0.391331421	45.06486964	37.67816608	13.38133715	33.89016617	19.76786766	1835.822844	2307.308652	1500.586186	171.0973556	294.0150927	53.46376139	36.93209518	2172.988327	62.20179783	37.40241652	7.149328948	1.264285944	41.65566972	2.866758095	4.61362444	2.087791375	4.658513765	8.291469752	8.665287639	78.36062123	1.814245679	25.97463044	35.922278	0.726676554	4.24211237	7.254836349	290.8547609	264.5555616	42.786972	8.235810071	1.541513834	5.258097158	12.03344521	14.33214558	7.166557368	110.1219083
TCGA_A3_3349	59.13378974	78.5025652	2.31290804	98.56732961	4.420501007	82.2064651	2.178826479	0.339530682	7.773405814	10.98096729	41.28752477	32.76965017	71.07223299	2306.085417	3299.441194	2434.936424	229.4910967	359.3609462	39.00893889	15.43960691	2134.896779	105.0861165	93.69507403	2.045957376	11.3546095	69.31181866	2.52025991	7.589080297	0.612889838	5.6001747	14.2104766	6.419118852	249.5531602	0.921766334	42.41318356	84.5270449	2.521944847	67.42161171	7.306130138	903.2205654	276.926937	40.9896085	16.45927825	23.66281005	5.419752581	39.07657314	18.66568271	20.81557483	251.2633298
TCGA_EU_5906	53.9233803	58.99970786	6.482914919	46.39856938	3.167910581	81.26708074	2.871984574	0.700256458	64.41895972	40.58605108	43.49044714	29.73917899	139.0384714	2549.786335	3396.874166	2146.566361	596.9277591	585.4651215	125.0157206	40.77150578	4528.10282	105.303648	151.3579346	15.1406957	5.226666975	90.72022464	2.48778244	9.534238614	1.681129401	7.095070691	23.88520703	8.246997455	108.5892392	1.484521412	57.65351167	50.42590181	0.722405836	21.12075979	36.58334632	416.1102016	279.7877605	38.67906983	18.94844402	4.076083185	5.924784765	28.21673873	25.65338447	18.56634058	284.2538886
TCGA_B0_5699	45.15541762	47.9336173	4.397026313	39.62607436	2.266665705	57.47163978	3.970283172	2.242176981	114.793377	76.27097619	17.58145758	29.33743783	19.14067743	5183.254392	4854.8996	3854.084337	417.3370646	498.0733047	105.3542707	77.100303	3704.563777	91.78738985	112.1770276	5.762043097	0.986039645	70.37830318	2.177611884	3.057951433	2.32790106	4.208967306	1.089608248	8.38895784	102.0352964	1.257820788	18.02373974	104.2106903	2.367523488	19.23657204	31.43753312	287.1033714	329.1285475	20.43505313	17.20192195	6.936791929	0.843551934	29.507603	22.11963408	13.21326564	128.5703855
TCGA_BP_4991	54.27564966	43.00552243	3.538183671	69.4164884	2.653505255	77.78416001	2.432557519	0.781831863	62.48450042	50.56521739	44.22440581	25.33811952	31.41662235	1419.595957	2238.762993	1553.531204	272.2324662	366.8423888	63.80152193	23.26160706	2494.260756	100.7927315	79.95333635	1.592361748	5.566697728	55.02372613	2.183388403	9.067995122	0.844362462	6.954479004	21.48116656	8.61775133	174.3296696	1.639698189	32.73988287	74.24955115	2.667857111	37.3136888	21.61990805	801.4075563	198.5789646	35.30292782	13.8900489	22.17181142	6.868673057	46.90276929	14.07133588	15.41801226	291.831458
TCGA_CW_5587	106.4414986	440.4296905	9.29651839	35.13133211	5.595443106	68.67282585	1.60745359	3.691221889	314.8112126	328.8802559	26.01845937	190.5984953	441.1274881	5224.495825	8889.846198	4699.62283	956.5250313	1557.803589	221.7700043	269.1831685	10786.42867	83.44387813	99.94152548	5.553557101	2.585373268	199.5560083	45.19030504	12.4870288	23.09650299	16.05482548	8.874183875	46.11178263	145.0381252	11.07414853	66.70461565	73.07904333	3.177781591	8.997935835	6.950604403	348.6441185	261.0959419	48.57121034	39.26450817	6.948324398	6.908627633	58.99507837	65.22446437	32.22108435	133.2845572
TCGA_A3_A8OW	81.01376322	121.1138797	7.196215698	33.12745438	1.642967484	104.9421933	2.503031151	1.892899848	121.5941262	64.12417568	32.0771728	76.23402294	115.5674256	3371.344975	4881.175082	3077.344078	265.0863408	467.1228717	91.86078783	39.04774089	2652.934614	103.4976369	60.34943409	0.799305735	1.179287751	60.12238933	8.819904337	5.952014647	13.76247324	8.484032872	3.602836781	6.158224788	98.52667334	2.053360682	24.16472615	141.9598726	1.562218128	50.87108596	8.917662441	437.5748388	318.1353967	23.76166218	8.708552962	13.1784738	0.949529245	32.0483335	13.64614607	16.62324765	257.9810026
TCGA_B0_5713	64.55835058	105.9656547	7.095891049	37.42201585	1.112171928	78.39099755	2.041298772	0.961019013	150.945183	98.97002395	30.36559848	50.54542961	9.008791417	3068.184438	5126.632566	1936.087735	387.3101833	507.0517702	81.44825792	83.84673513	3173.008602	86.99453236	94.09119649	4.488319333	0.592141096	54.01542079	5.914606537	6.142588163	3.484313136	6.030241809	25.59610503	10.18209856	96.65528585	2.221336512	40.24348716	57.94362782	1.868438002	15.93608463	29.43010306	453.6346858	197.0242493	28.74057002	10.63669226	4.413334015	1.887235482	27.83878351	18.82809939	9.818868113	150.5085267
TCGA_BP_5200	63.19338647	182.6286321	9.160608477	43.90619937	5.65417527	51.03140225	2.378290046	3.07454781	83.16891468	73.50770164	25.10939154	62.71761295	28.99646246	2441.790443	3403.925238	2489.377557	364.1160124	563.6133792	153.5846868	13.51310796	3890.963266	74.80628497	90.15451576	10.34044682	6.168179466	72.63715073	8.743576044	8.043976717	6.916074151	7.049988589	9.761223734	10.8041276	136.2934622	6.036368661	27.80322764	48.46670333	1.866278002	22.09640174	50.43740965	374.80832	185.9533783	43.98552645	24.03199504	2.11398507	1.79394487	19.404748	18.63259227	16.20529705	168.3203765
TCGA_CZ_4859	26.60152436	47.72217336	3.546226938	32.73845179	0.550957994	44.83433754	1.12857034	0.523938013	22.52302712	27.34773919	14.88077574	20.69153655	103.4447885	2192.679972	3912.470138	3532.001505	142.6489062	343.437187	53.6619258	16.49438746	2112.791638	95.24985486	58.26021958	3.863666443	0.470793006	89.62818491	1.07641517	3.31325133	0.747720091	3.865671836	2.142175342	2.846305065	78.88494213	1.262485081	22.051433	80.34505611	1.216147984	11.49323901	5.285611916	358.5837799	399.6150994	17.99408797	6.122569922	3.063968435	1.066809093	11.86531071	13.54444005	4.107493765	92.80584698
TCGA_B0_5113	112.4197525	131.1389997	10.44426313	32.93396354	5.687630466	87.47279375	7.469155402	6.578052848	105.453388	122.2865951	22.34011164	62.99350586	75.96067098	2402.400033	5111.363438	1942.017148	586.2063049	668.3170988	164.0491958	49.58429902	4033.448467	77.50010374	80.27615244	12.08063444	4.710535228	84.27731728	9.616167649	7.409289741	6.192325159	10.16656009	11.2832624	19.2143458	121.993455	4.543952672	32.042286	77.7192664	2.652045624	13.25683077	13.12507372	1263.577756	285.4144733	39.18727279	19.89068227	7.609610936	1.984441654	18.50538912	25.08348404	22.28329624	146.9419915
TCGA_A3_3385	36.62619717	14.19162788	4.607159373	18.99667162	0.600483386	32.27999001	0.221150438	0.037908529	4.988709751	3.974308555	13.85897309	4.270010026	37.94359197	1735.877463	1684.925904	1858.486654	130.4200969	146.6515244	40.61811229	34.00103054	1660.28133	55.18859957	54.62551234	0.700866997	1.834553142	37.19752443	0.696891619	1.823890671	0.209088662	2.565597627	1.381651682	1.488260542	25.57666464	0.178122149	12.14818361	115.8452591	0.117322729	2.731792779	14.76998221	257.0394414	216.2601589	12.56194497	5.58325312	6.061301046	0.595945613	10.62593212	3.902934424	5.67571133	133.1564462
TCGA_CZ_5453	17.24226194	10.73302455	4.896420272	22.75071108	0.751334051	37.39269721	0.217838783	0.033946232	7.006895045	10.66357545	16.33998897	6.439910185	5.599878143	1163.100737	1995.862086	1289.946584	92.75576316	151.3581016	23.7964707	1.898511684	1004.206882	62.58704425	78.04409447	4.83492636	1.359559362	17.67121751	0.412109068	3.639452352	0.306383272	3.697195623	5.052056309	1.742193995	84.45670487	0.189042213	14.4863086	81.92367344	0.656624142	12.18947677	5.316409057	404.8194403	230.8501873	11.33838475	4.297417491	2.268453794	1.313614529	10.92588687	5.473284933	4.355767712	111.3749202
TCGA_A3_3328	26.15697785	6.34167343	4.686356542	29.70798185	0.197808374	2.603178537	0.081816505	0	3.444730401	1.709054349	4.705837669	8.148065779	15.74927106	1435.274226	3842.644747	2508.634807	17.35408287	16.80488152	1.217913943	1.521059103	163.6137761	62.06382719	3.780697044	5.353894814	0.421267483	3.914999642	0.158097825	4.808356442	0.035160972	1.304316181	0.159735615	0.415253078	7.621265362	0.140337962	28.5314598	23.62338749	0.406917583	4.837301183	0.267856958	123.705271	222.7503683	155.0389626	1.104237013	0.227657892	3.090421048	1.905738585	1.044347646	0.801231024	9.989626588
TCGA_CJ_4639	108.4048381	232.8259836	10.07895582	34.6399063	6.042940464	90.07841247	5.063823303	2.57692189	140.1791648	79.01835679	22.33302037	190.936395	136.6852169	3768.697368	5605.915918	3558.279272	297.1679634	934.5332727	205.9934696	6.89997149	5347.911528	78.97805652	71.71445224	7.429722593	2.082240648	90.51331065	22.42409828	9.72821051	16.18547878	9.523551906	10.8750695	20.14833584	138.9403802	7.678801298	60.26683864	133.154381	2.308636977	37.14557787	24.5221013	836.1840723	182.1335141	41.97022513	12.36779251	9.026601349	6.402521669	17.00826534	31.00127611	12.75378799	199.164979
TCGA_B2_5641	70.01451003	298.6918708	4.664632619	46.84686857	3.627663088	83.05422117	1.821337028	4.909669072	100.2178804	114.3902508	25.00705398	138.0396329	49.19544265	5557.738313	7229.667555	4030.800536	1212.365448	1555.733502	284.2222993	164.1840458	9053.475576	56.36267198	125.5063419	5.672158882	2.386499552	193.3725502	41.32520087	9.595635484	21.25987236	14.73789995	15.08012856	27.35663753	156.4052635	8.763242813	41.19042559	54.6214307	2.727287901	5.582711579	39.49570744	225.4325243	149.6972222	72.47841287	33.83284981	2.043526843	2.374863705	49.55628389	35.67156009	26.79758344	99.46675803
TCGA_BP_4762	33.66891988	139.1053394	3.186974102	44.23739449	6.898237927	50.99791704	4.22921656	1.047152192	46.66065353	35.52438643	29.07956891	63.28924338	42.97589313	2093.935971	2988.714051	2280.71974	476.5892782	758.3430737	55.08140802	76.14878435	4542.653894	115.5394515	58.88813553	9.027380388	6.756813991	91.70182384	2.514557486	8.9919869	2.423364045	11.96207096	27.17256987	10.92980218	114.9341862	3.177396753	61.99055182	46.85389604	2.409841953	12.99848789	3.692247282	210.3882082	187.4561585	89.55742154	20.77583098	2.063027635	5.671289257	27.03651514	36.61514779	17.58231615	210.6197922
TCGA_CJ_4885	47.96973377	50.45290828	4.013927415	24.89829992	0.79850046	58.11300723	1.244148911	0.439076939	18.77064209	11.46971851	14.18475845	32.07923589	135.1216071	3471.760335	3854.744943	2590.822805	167.4943468	330.4032226	50.04654738	39.25504331	2268.479388	84.50208646	56.77679614	5.583683415	0.237260541	33.85902977	2.045139258	3.627813378	1.027420389	1.799273629	3.619732652	2.38458964	139.5620841	0.407527236	9.917655264	55.64430306	0.291191794	16.02014981	13.89675507	594.4965416	342.7003976	19.96580511	8.315131787	1.425486696	0.752904647	10.64316854	14.4458406	6.255377484	135.928256
TCGA_CJ_4893	75.99908152	240.9409576	8.528296487	42.20542363	4.850977525	80.33358825	4.306498238	5.13803244	95.95127711	77.04185178	19.98202206	96.92611393	309.640037	3210.925228	6553.450536	2656.724232	649.2756906	799.6215454	191.618904	158.2177504	5972.605178	80.39358809	81.84135728	3.690613359	0.867916011	129.1797224	21.95343119	5.974570912	6.141073683	15.1144161	24.71398598	23.20956063	154.4006299	7.306544902	36.99899201	67.38656684	3.31013792	12.42597996	23.0442752	704.4816473	224.1113876	34.77379448	16.80998656	3.517741225	2.575495111	29.48158686	41.96105597	13.27566187	160.4708601
TCGA_A3_3359	100.3883155	193.2092057	8.104927096	38.65399483	4.421863906	98.09571565	3.771421484	6.218839989	319.2237978	157.1536466	28.50335002	90.81570311	102.8582025	2830.066248	4572.107718	2746.112293	658.3574443	733.6732048	175.3157835	89.80137177	5169.29869	90.18701772	70.10404081	2.790802197	4.760885192	82.69352506	23.34985525	10.03611622	16.52493931	14.29870697	8.110175593	13.23879242	112.5104532	5.613014947	57.18211738	99.67339254	1.57670144	12.03194744	15.0760551	584.2140886	236.4253372	40.75707138	23.73643954	15.11383603	2.341540819	30.6076433	27.00499176	20.46945121	145.5383823
TCGA_A3_3357	56.37512908	135.2317487	3.765473726	30.68912946	4.419325583	23.47494902	0.867855124	2.302291593	33.7458596	22.2666879	15.36601087	49.47214185	36.81469074	3884.320238	4433.384183	3329.191687	458.3137615	510.3356607	183.9908623	112.1353354	3518.44121	50.14111009	95.10874545	4.523354714	2.470692133	66.53379369	7.703125817	3.381471402	6.4469515	5.953233421	5.023938489	7.084852035	63.41382242	4.228519007	26.31583	81.65855175	1.096206117	2.116136428	27.9389383	290.7966793	141.2131699	46.04188846	15.04864586	6.573738413	1.237383069	31.49343711	14.60977719	17.27696224	92.28876056
TCGA_BP_5186	40.84375249	104.1099115	6.241998467	44.14313835	2.086203257	50.30266671	1.41726528	0.33598179	183.2419337	94.64422708	19.05491845	47.06865787	69.82810488	3246.409952	4137.548795	3147.687559	260.7141931	349.6525647	103.2381266	54.68279095	2321.977378	85.58102854	96.39408843	2.973148327	1.259361972	45.41587048	4.338805417	5.913810562	2.825073457	6.556372396	3.924847773	9.738332633	83.01545881	2.050947189	39.04995313	81.87354914	0.999833626	10.60160349	14.01856543	564.2311245	285.870057	53.24907815	8.762070982	4.11141166	3.965722094	21.91059534	16.81882228	9.544786534	166.9309802
TCGA_BP_4330	130.8185867	300.5169987	7.903138093	34.17279812	7.351856533	93.55310482	7.01014753	6.121161785	218.1703691	307.1986418	29.68567567	152.0110812	71.21082571	2658.718573	5396.215918	3384.552898	942.748404	1267.299419	346.373569	102.3343336	6403.882567	72.4693676	70.05747057	2.96961847	3.663751371	133.8556534	28.15756616	11.80869034	23.87459609	16.78509207	8.877267214	57.43634599	159.5381107	11.28928005	49.61611244	113.8416366	5.207941267	16.13791685	15.76038002	794.6283965	217.141115	53.47971544	22.7081103	14.12842512	3.089557111	33.83970672	40.90854653	26.85267776	117.7968518
TCGA_BP_4775	31.1673544	75.45346517	8.660243543	36.30720268	3.888632285	63.00547938	3.293495083	3.263023261	86.13396376	107.8396925	27.24570653	30.88985901	246.7254979	1486.335934	2085.716143	1146.500771	266.5901438	432.2299687	94.20543973	70.30553367	2588.141423	100.7679686	80.51551248	24.38300467	2.662107992	80.31295413	9.844930012	6.632151053	5.194102792	7.010696914	4.971039414	12.60931905	123.1302881	3.253898919	39.71386282	98.10613882	2.284229475	12.21809196	21.20226161	814.6645125	252.2988907	32.38853823	14.98480902	9.108237494	6.486035273	21.67625976	20.64262161	14.59781469	134.5000108
TCGA_B0_5110	80.82074523	79.3386023	7.324270828	61.62034648	2.490492712	96.0814773	1.619923369	1.32669011	79.42509697	66.69799378	30.27185384	37.67963325	16.26625344	2528.47662	2810.845918	2229.480077	460.4683865	422.6853666	125.7093691	8.805044226	3077.438021	110.8809287	92.21846066	19.33112158	9.535366521	57.681479	4.730161068	6.381925808	2.722792823	9.20979639	11.90104827	7.890213301	127.3635569	2.491358748	57.69324895	76.77841836	2.960111151	22.84180959	12.57108222	762.6159367	185.8544385	50.17696796	14.57553522	12.6710978	5.530198571	22.0815175	14.40434408	17.8940496	223.5835855
TCGA_BP_5173	52.94931705	295.0775942	5.897260855	33.75978259	2.971654605	43.997768	1.17874707	1.347033663	53.34223045	55.16873589	18.80380287	109.5115314	156.3359339	3127.81308	4896.726924	2950.233724	936.3781113	1252.311198	358.7676863	21.61497434	5887.413105	71.53761551	61.34977203	2.106118009	3.386810161	96.91295116	18.53346624	6.395923902	11.75245543	8.734169769	7.337022518	19.11488839	128.1895248	6.548146703	36.46610759	42.45224424	1.632827712	11.67064	9.976409602	375.2603324	153.6292663	32.04879046	12.67171584	1.688548165	2.437375528	21.65689424	25.17863914	10.25499007	97.09467673
TCGA_B4_5378	33.54676885	38.44606495	4.519002795	52.27537116	0.986921921	63.85783416	0.609962688	0.182974416	6.785523488	8.979673095	24.60952046	15.00051181	8.434635565	1555.099272	1819.591404	1786.057943	206.900437	255.215244	41.61534914	11.91370336	1493.523823	104.7096639	31.64014444	3.740877734	5.269320498	21.45837303	1.48692373	7.525998535	0.602907808	7.263715428	15.17961138	2.040945567	190.2391325	0.59136136	43.7332211	24.2190482	0.606734595	11.10877984	1.431140862	735.6526546	221.5169562	57.50343619	6.27919571	9.617732908	1.432967834	31.36374845	6.719546022	7.023870603	183.0160625
TCGA_BP_4340	39.67725274	52.2319561	3.762067957	25.7616134	1.073391393	50.85562897	0.835366239	2.321484502	72.6310881	53.51625424	16.16331678	22.02034638	123.9008144	1259.944576	2196.114702	1705.52295	264.4916742	477.6901344	111.6461495	83.59979855	3048.441375	95.07062691	85.51289526	2.807881282	0.579291739	28.21867835	2.393104464	5.901530164	2.045223253	2.217132297	3.993329742	5.69117864	94.78993515	2.408906751	29.25491892	88.9517917	1.24222154	10.5033909	8.56377539	647.9696221	236.5879384	19.00292488	7.569941708	7.384210757	1.236037907	12.82311134	9.173866698	7.186305343	82.24308307
TCGA_B2_4102	79.86800328	64.769317	8.036466184	38.60994259	4.222378757	83.35798203	7.589343883	2.673517504	170.4252665	100.0159777	29.41804867	38.88898264	122.1931483	3065.821837	3420.573421	1760.695355	713.2549649	786.0724151	242.3047847	56.47229179	5344.612932	82.1733407	105.7790314	13.75858464	2.07895517	119.7171197	2.887159466	10.7757924	2.183580868	6.868481308	11.80350013	15.9468596	104.0326608	3.319209443	57.34204962	85.12454228	1.706029832	13.54687638	25.7239055	709.7459901	222.1532294	43.10466335	29.8880719	14.94343401	3.829267179	30.86215088	30.91123696	28.26373955	134.0851589
TCGA_CJ_4905	34.74877367	116.6399923	4.963720332	103.6900276	1.87990623	96.08845041	2.85313446	0.163023423	36.9876228	34.03840784	38.41986644	38.27220205	11.60339032	1697.204062	3431.62351	1985.947716	273.1051661	386.155068	64.64012145	26.53666855	2026.715341	116.6970478	90.6056255	2.280462686	4.943498681	58.53259997	1.809474579	6.193657788	0.910851237	5.260865013	3.98943805	5.363277288	180.4135569	2.050783291	34.16455777	54.99362423	1.009079439	48.28266657	4.833493946	522.8298142	294.4473027	49.58881633	9.880316595	1.789417705	2.396981542	28.68703861	15.74380325	11.80641017	357.2522683
TCGA_BP_4807	24.04278283	43.36607081	4.860101268	38.05996463	6.424625729	28.93167253	2.371522998	0.203257401	32.67212989	19.60568631	26.01524015	14.13859253	122.9244422	2228.307114	2903.415593	1380.032257	278.0995993	485.9204496	79.89411748	88.17842462	4326.844492	89.51396985	97.9014058	38.39088717	11.69071345	104.0652882	1.36303061	6.853218315	0.441640962	9.170790273	8.498761391	5.869639211	138.0238107	0.495212572	49.91434241	45.55725223	0.838745973	7.594889713	19.15136587	435.7630275	213.7794262	67.24018573	22.13313014	1.099810297	4.233135191	23.41551104	13.27112505	24.95063903	206.034677
TCGA_CJ_4899	44.60007799	72.84082785	8.259693774	49.3583343	5.886859719	67.00747166	3.642473696	1.121236878	48.27284286	68.94281417	42.28516664	31.74993106	40.28599562	1967.797791	2423.227883	2348.059275	141.4789589	536.7049367	130.1761725	3.010692016	3113.250303	96.06504892	91.04082817	1.460272024	10.56610698	62.51007648	2.363966478	11.7436838	2.160648271	9.558145367	17.84202075	10.12594174	144.5317071	1.629873912	52.93088175	58.80181023	2.891753914	13.86602979	11.19718085	564.82868	211.3813456	52.84153663	17.83957634	15.06025157	3.267128042	39.41391921	18.79136073	25.37439496	236.6010766
TCGA_CW_5588	29.21520603	68.84964825	2.040982417	66.83154475	2.204942475	95.20217992	3.300808228	0.490752062	25.39578493	21.24120073	29.87192125	35.18639587	202.0039932	1101.571594	1740.553674	1000.711211	414.6948864	762.4634026	52.53259991	77.28421114	5296.881054	77.84080243	61.39785266	9.54762395	5.33763062	127.1624296	2.242920196	10.14890921	1.447485269	5.201326517	11.34561521	8.902002358	227.8638912	1.014803422	42.87239035	38.30021685	1.161453595	6.685380146	17.49612258	217.5427859	187.0056113	48.30497135	24.13759347	0.874727484	2.963401754	40.93546655	18.0944669	30.95243404	144.2085674
TCGA_B0_5696	31.74449048	64.2749123	12.73231794	49.64814708	0.644544578	88.26025158	0.62072463	0.620675794	34.24649324	25.28073243	19.7583065	28.17539291	32.88593553	3103.895332	2798.032852	2462.305852	354.1067698	471.7588192	75.50116979	27.59856733	2970.022912	76.39650193	54.76718362	2.322379526	0.81381346	29.73684432	3.183168139	3.02320439	1.778392851	6.696401935	12.63048842	3.024031506	140.8805107	0.879546946	12.19556037	63.76952852	0.514533069	24.32985692	24.52721695	284.83314	370.2338221	22.2003239	7.857434611	2.326912334	1.244993511	37.88144903	10.82269391	6.783303557	105.4490236
TCGA_A3_3320	75.9915467	71.45520938	7.509950809	40.30274701	2.686604903	51.95996648	3.046639073	2.171109627	84.88943396	53.00564943	24.68018801	29.98649125	31.11603184	2444.802125	3776.957575	1995.813634	246.9037478	409.9676653	144.9881901	3.404402839	3148.794056	100.4145481	96.32005275	22.98322599	4.210598855	43.04632271	4.477701099	7.713788814	3.442443463	6.285684249	5.489225392	10.79769424	80.83227791	2.021913385	42.42478315	141.8613646	2.179247684	15.50466363	26.26195157	1097.40866	282.9366258	26.8167861	17.35711679	14.41475617	1.829161005	16.04512675	13.69753793	14.19541815	163.8118024
TCGA_BP_4970	92.11496694	181.6504275	14.23764039	53.04661516	4.422754461	93.55837966	3.333603697	2.456785128	275.7071021	291.382284	29.7996776	95.71793372	51.49154173	3486.606598	5434.526518	3287.096293	419.6079628	1138.660761	238.7186651	76.81881908	7768.087575	90.25956224	152.2924869	10.15607422	5.539282269	115.9632442	11.84182669	9.541742234	8.030025579	18.85801269	25.39246199	14.90379015	146.7326842	3.977775745	65.46080022	47.42086068	1.126441478	5.918237091	19.90435994	406.5148446	182.5150776	65.49537902	32.63563619	2.333743676	2.6701763	40.7547526	37.96784548	28.31285408	162.5830654
TCGA_DV_5567	18.47188847	17.13337516	2.299558156	80.70966546	1.115194187	57.26646147	0.287061384	0.51940343	6.455817406	11.23132936	19.65852392	4.861954001	5.972178105	1145.275297	1452.768546	1098.837594	81.48716364	170.5411365	9.638166684	15.17447734	831.918727	82.21541372	31.87028439	1.272902706	1.131353552	46.07710127	0.379283416	3.894012459	0.246731589	3.357195432	7.456038311	2.122480287	197.5786653	0.228354642	26.66171973	27.30450011	0.465328136	24.27960308	0.382882622	565.6458728	362.1687716	68.67293065	4.52426784	5.90195132	2.666685712	20.79221863	3.09775157	3.891877193	176.3885133
TCGA_BP_5182	30.18653223	181.3684038	6.143149187	56.15854292	9.808479222	31.05620915	8.657076825	3.3177815	73.51237308	94.59167287	24.79623466	77.43698647	50.30475004	2357.890137	3175.93557	1802.257455	506.2168644	1102.903167	415.5523739	24.40417612	7051.316453	63.43215887	89.70844817	11.42817871	5.355403801	174.7849245	9.276160538	6.657843379	5.303354933	12.38298729	17.39339885	22.76518071	130.0313665	2.435513391	36.57810209	53.97963289	1.991403756	9.362909707	21.83909717	114.4656438	201.9955625	103.4197457	32.48358695	2.426276786	5.084724951	52.05838235	36.88653865	39.79221719	145.0818654
TCGA_B0_5693	42.20125795	30.19836267	6.075918209	41.74692397	1.321655404	106.8852879	0.549474429	0.219772445	35.09097746	31.09356426	27.2544635	12.06114751	57.14610626	2159.774933	3051.490572	1424.353383	206.082512	246.6356085	35.68681317	49.78845747	1823.370687	101.688127	119.5415667	3.246288133	3.457916686	33.56870959	1.437479615	4.710084252	0.97604031	5.825728549	21.91319302	2.272365794	175.0325737	0.568232338	31.44361133	74.10500251	1.311759676	28.07804257	5.516656921	552.6789601	318.4955181	31.47635754	7.949158187	5.962847042	2.25268463	29.9483509	6.790140471	7.54579358	296.890034
TCGA_CJ_4640	88.50507005	228.0315355	6.657774197	43.20235824	4.015405891	91.74684973	5.508997345	3.553144657	201.9182589	242.8105964	26.97387693	176.3197238	159.7977846	6015.274088	7773.739373	6502.323404	967.999368	2070.844634	637.7551434	269.8499189	13263.68068	84.09650486	151.4324892	15.20236262	4.345547599	135.4053277	22.01846633	10.02784569	12.50716809	15.11299857	13.00808096	37.95007783	103.2173206	5.54434496	29.26906926	31.597762	4.206750207	14.92262229	12.96510331	231.4009055	296.7844396	47.30242131	37.16872955	1.548385812	5.370123781	37.7435528	55.54231628	23.53920407	119.1999841
TCGA_CW_5591	12.75017711	19.71333843	2.943665353	52.21437327	2.86349467	19.89153393	1.295074364	0.123330716	19.34278892	6.154835162	11.37742415	10.23617449	186.5763218	1458.031816	1161.383951	832.1575478	106.5540673	117.8261564	14.74894342	18.91983308	1008.310592	86.17756054	83.81432684	2.512425244	3.25179934	45.75665358	0.406394292	3.994806152	0.649324104	4.311621053	11.16266601	2.245114327	78.72904	0.472183866	25.91728682	15.4295303	0.42940701	6.266863213	7.576877962	19.9751162	102.3421703	36.10462036	7.463790231	0.817483187	10.99502315	11.21070852	8.345355729	7.01354763	225.4370706
TCGA_BP_4803	31.98950289	69.11641334	1.273074291	51.20620681	2.620106701	86.39523985	2.398545875	0.605900733	19.77789142	32.88289919	24.70041473	24.16922565	15.99124896	1382.862381	1685.492366	1121.611856	215.6093386	357.0913189	67.18051737	41.32852471	2555.722433	57.04865732	95.5633042	5.067625904	1.242216569	42.28468604	1.831410849	5.672932496	1.215241012	2.929040288	17.39056807	7.195016385	172.3938129	0.888735841	16.69702038	38.00445523	1.875196592	9.303017893	13.63861538	277.8937762	419.2916326	29.08433895	10.77061801	4.753800783	2.017840454	15.95280028	10.5650611	13.19818499	127.7597801
TCGA_B8_A54E	9.091674654	34.30115107	5.060310419	15.73101887	2.008300724	14.16511586	0.671265816	2.801585017	48.3402648	12.73494049	15.38513315	9.728097778	107.3425319	1578.278231	1076.463118	541.445567	87.46072908	160.8950141	49.40126126	7.766227603	1052.355387	26.10644973	11.04672216	1.798497739	0.851552207	14.16057712	2.464089892	8.737250284	1.103746265	1.412638369	1.185197658	3.324661078	22.40427255	1.332061957	9.685843838	67.67953085	1.238656696	1.417419819	7.038816157	22.28354701	213.7675109	4.94602163	6.549581596	3.424345815	0.168050442	9.113659615	5.636664454	5.302341591	12.19662204
TCGA_B2_5639	51.58081453	123.5788792	4.319657795	31.94015761	2.607545706	69.42267622	5.028134019	1.988995979	108.3898346	80.82593699	11.35203965	17.98217043	123.6651898	4641.613795	4031.934763	2574.481233	518.1128364	692.3918336	108.1002775	78.05762582	3828.633442	76.81380781	81.02053228	15.54920161	2.434056568	89.17853886	1.552276053	10.64340193	1.994641203	4.643093157	4.530808677	9.615400707	103.3657407	2.523933752	17.53269223	48.60631541	3.654962627	7.554562213	33.02848395	144.7158551	289.6972457	26.54549062	21.31570478	0.762329922	2.160271264	21.87727137	25.22189373	11.45030046	87.85495639
TCGA_B0_5710	77.13140269	101.4051114	6.102534928	70.28727882	3.091796141	98.3480758	7.256217887	1.489086201	158.5379548	99.3099254	46.08815293	48.32853386	13.55470342	2611.921221	3483.663378	2394.133774	277.2329648	397.2997971	135.5671734	53.59719036	2852.686246	102.4628276	98.61124392	3.278902342	1.364278623	34.78817823	2.835699973	11.68077973	2.166767537	6.909685177	29.88546742	6.519082448	170.9972143	2.845476577	22.54094495	40.6590272	1.536186391	71.32263807	26.02372121	469.2008184	194.9526673	35.83350331	9.646404676	4.249848542	3.405284208	24.90487217	20.36210109	10.75241904	320.1925757
TCGA_BP_5176	27.6083458	107.1083572	2.551886127	33.80612808	1.771776004	48.83663402	2.504899377	0.193571853	18.93879738	37.08873855	16.2172476	48.15635766	17.80986963	4121.660566	3865.725918	1651.620875	270.65441	363.3881557	63.23321137	61.3130142	2274.447948	56.08304773	120.1642094	2.891981266	0.78700897	40.91813604	1.257387989	1.759995784	1.394143616	2.587009903	5.815123006	4.963404333	70.70736506	0.753358936	14.90559468	54.97906002	1.170936212	8.692583453	7.371688748	100.2735472	301.1569059	37.00981683	5.542193251	3.789692253	0.931600397	23.15175389	13.81049886	6.277081671	183.3144447
TCGA_BP_4959	20.10540956	66.89050782	2.345934111	38.8215515	4.064093157	48.31075586	2.548847082	0.465823962	22.70223116	14.20546507	13.19692589	22.93077689	83.40563565	1513.225083	1666.477212	1403.953876	373.3840882	736.0330716	188.7510183	7.858463799	4055.434463	47.49303235	131.3801271	3.09075915	5.403930794	143.0821779	1.838613296	3.541646526	1.868584867	5.327583981	6.215466436	5.185860378	76.61476479	1.028700721	30.19837875	41.26482793	0.646267851	3.700160373	14.153102	78.5839081	185.4529831	62.63147375	22.41787564	2.902965778	1.433098235	31.84231416	20.92710152	20.66153399	69.06131788
TCGA_CZ_5988	43.4296171	106.0726985	4.583616418	92.58887703	2.731116703	70.01999039	3.384886671	0.892647276	40.7125988	142.1380888	42.20207036	46.04020963	118.7981046	2764.422926	3493.705515	1797.2603	323.9948922	330.3414884	77.50501866	58.08807345	2491.330938	93.28516048	78.96965252	5.165014228	4.200724496	54.08284421	5.449353178	8.826297807	1.521807225	7.801697629	24.23805518	7.811632708	241.256232	3.976831471	20.3247066	28.39074507	0.690661475	1.594420234	40.8033693	555.2459728	194.6918341	152.397789	9.977472395	1.883718067	5.757114828	26.77660333	16.50224895	9.847763166	343.7695755
TCGA_A3_3326	86.27169754	95.17327255	10.00413938	35.45492889	4.116950021	90.7573453	11.13715812	7.60095539	291.3618998	330.705526	22.32488944	38.98350696	48.37005437	2533.283754	4602.775844	3145.094617	644.4593132	985.8925245	306.3816042	83.33820953	6317.182675	74.62869812	105.9720662	7.787009621	3.225132929	130.2996498	5.272913624	8.303850881	4.845327012	6.971994346	3.579225093	42.00015166	84.63968848	5.967859618	22.12629084	149.8416487	4.92365258	9.653505191	8.027564556	549.0334699	205.3617313	40.77713412	22.45048085	17.94974322	1.963423608	54.17206424	32.04901876	23.40123111	130.2597252
TCGA_CZ_5467	36.1873085	46.54942811	3.012128209	62.62157137	1.039189481	91.90626884	1.193210238	0.573693763	46.7642518	79.43518662	31.46239362	19.63760975	43.42687392	1943.217383	2617.732526	1932.127254	220.1935968	416.6139945	83.19356004	40.31157147	2840.459887	109.3606934	84.69865414	2.886514868	5.327918217	36.89201922	1.28046118	5.291738519	2.076161438	4.42712703	12.13654747	4.650078404	154.1804031	0.798706497	21.92249157	44.01954174	1.235143577	39.48300685	8.54330898	519.9720459	208.3695345	32.69416909	13.18523816	2.321411181	0.777542559	18.9344822	11.24135304	15.02328025	221.5462608
TCGA_BP_4975	34.41432943	36.12931273	3.133680101	38.01989521	2.805918374	56.40622708	1.431651918	0.298892853	15.88102416	20.30220819	28.62438175	22.30804024	177.306367	1606.320389	1889.686699	1453.340866	264.7124631	407.1920781	57.25904122	55.61646333	2936.454458	72.79772549	101.3013055	3.059251171	2.814181242	46.38698255	1.080387582	4.088314522	0.804568416	4.86503248	12.37491331	6.044843601	96.8472507	0.815822013	27.55702009	65.61706187	1.046756545	10.71623002	8.653011872	359.3731021	248.1294108	38.75208704	13.01753386	4.043214914	2.261671801	19.68090559	12.63108754	10.93765926	209.2503259
TCGA_B0_5691	38.23725846	71.78294613	6.532568143	54.82508059	3.947188579	66.98228028	5.141899522	1.922199648	98.71564995	74.43500001	34.03454828	34.90942194	116.6102925	2470.417855	2744.493592	2117.881959	432.5305014	490.157284	97.31125145	39.10976966	3615.221049	96.1100399	79.49196984	5.264939236	5.069733252	74.64984587	5.073664294	5.861203604	3.808294683	12.43973235	18.99550706	9.994704424	157.0685056	2.610849651	46.84046204	56.32041082	1.741169961	11.43496554	7.521541743	452.9554314	261.1205554	53.4761002	13.60738238	4.946758735	4.78753809	29.04870156	25.01491499	14.28502891	205.0548762
TCGA_BP_4162	114.560323	263.9062579	12.02390237	29.97462974	4.422867263	54.12277251	1.907026509	9.133778771	233.870061	182.7008349	19.08277268	121.2173096	429.4809811	2655.04706	5454.574545	3895.059106	786.7405704	754.986892	240.2459241	70.8906945	6119.761409	87.56074829	81.27066845	6.012997887	1.775575368	90.12351526	24.07778927	11.65560883	18.06228854	13.81832463	7.164138068	25.78243957	106.8447154	9.14674862	59.30747645	94.92721337	2.082908631	7.145607824	36.15438	610.3994853	195.9558362	38.264523	23.25442175	8.115642283	3.539659475	28.72752323	32.72611991	21.20519543	96.74817627
TCGA_BP_4343	42.10855491	129.7127051	5.540022477	48.2283818	5.460860932	69.17595822	4.91497853	1.875244834	177.6500258	230.2966674	41.28365265	82.68637437	138.663652	2220.542105	3007.769497	1399.144118	902.6239257	926.5870739	178.2301631	100.1465308	10717.65231	84.81663897	64.41014127	4.354715612	6.857346685	72.73868581	2.658340079	10.79017176	1.935076511	18.85621769	18.96877905	27.34773632	278.8817373	5.429601863	54.03164802	17.76013782	2.901838939	12.018724	28.89462046	158.659195	101.9937658	58.88804176	34.7241344	0.485282075	3.103928389	28.12244268	60.78389388	28.61893538	131.7592335
TCGA_EU_5905	33.12196988	69.07973835	2.257301499	61.22887803	1.168159162	103.8769528	1.906789022	0.432598774	16.89685467	23.31822965	28.60661927	24.27843518	74.14882187	1927.734566	2468.326151	2315.191493	364.4362746	750.3290264	195.5640653	57.93485112	3710.471442	59.53354092	62.55393393	1.283637007	21.04756797	133.2194629	1.367127885	7.429524545	2.120930017	4.868843466	34.39525072	2.972904121	470.2931608	1.187813622	18.88348948	26.42971129	3.19835382	10.36181549	5.385761302	84.21962631	104.2754341	46.75064645	14.18837488	1.742564909	0.697510014	34.95380243	8.559190188	18.19345869	229.4851787
TCGA_CW_5590	50.27687522	154.5822072	5.016040491	50.35741622	1.675312173	80.44410538	4.128731872	2.182924752	126.5479085	194.2680513	21.64681947	57.21407273	98.11889273	2258.122137	2515.644962	1879.186041	340.8349291	466.3494439	123.3630187	42.46834467	2953.45776	78.9650051	82.20599897	1.164345351	3.880529197	59.42827145	5.371895322	5.06636362	4.608675412	4.881668676	12.36685757	7.831685684	231.8187853	2.839165944	15.12571046	57.79219357	2.70236527	17.29463447	14.10210096	275.3938663	258.6397279	58.57559767	21.72463262	3.680259625	1.080605443	29.90682794	20.42880022	13.41120377	141.6679581
TCGA_A3_3380	38.75112179	63.43560686	3.174642301	37.63451747	1.789259861	40.40826073	3.436015197	1.352483755	25.05003444	33.79013144	23.36564079	22.76100318	73.66083654	1731.622189	2152.752216	1815.545492	284.2517186	367.8985233	97.94689695	46.17780356	2428.395992	88.61813034	32.58199918	0.537746829	8.343538765	61.16038838	1.195501037	5.239474199	1.618836428	8.877708071	23.63989934	4.698301228	122.056893	1.078141919	28.44635005	66.52494062	3.24061172	20.98680819	11.99901734	272.7312364	219.4076273	32.2532464	8.904385227	11.08351001	0.732764253	27.67165165	15.09994181	10.48576056	109.5628284
TCGA_BP_4797	37.80896217	99.67711443	3.299875263	38.69417533	2.828222883	34.36168993	3.025115551	1.086153104	73.39459958	115.4575558	20.60020251	49.56077685	204.2766381	2378.060973	3063.398964	2049.405836	356.9017872	595.8677747	182.1692558	54.59202634	3866.097948	44.66541398	98.04969218	6.129926764	3.554908212	92.86769482	7.133785194	5.508529502	3.935305315	6.485660433	10.26921289	11.82652243	223.8574063	3.634065793	30.98485211	46.88560705	2.11450785	5.265556383	38.74544954	168.0217598	235.4327364	45.37459803	18.76985569	1.715731748	1.468817547	22.80103608	25.92046372	15.77885271	88.27143623
TCGA_CJ_4886	79.92663165	182.2182143	6.417276924	47.55738994	4.796938149	91.87289747	5.416553406	1.188231963	164.8880688	117.5072805	28.68687727	90.49504582	180.0906687	2610.838146	5432.135507	2211.420917	589.9128082	705.4677571	205.1870902	61.44238179	4318.225154	93.27095439	97.99069955	4.219611847	4.205552758	87.61963383	14.85651416	7.809617482	9.505121954	7.406425553	14.41904093	14.2304921	173.8300081	5.299460892	36.60297695	56.25588436	3.335359455	22.50034675	6.15732931	434.7274061	196.8678595	41.49187792	15.61406011	6.90789987	3.534706777	32.90016354	28.57556543	17.53630716	236.908172
TCGA_BP_4177	16.83004912	40.6851151	2.480779464	52.90813225	0.951216444	86.77967859	1.191489559	0.224165065	8.082140075	10.90754703	19.57636122	11.34031144	5.788378535	1714.861121	1728.782883	1461.262389	156.3246765	220.5025996	29.85861452	8.305848771	1174.956423	81.02708293	40.15103818	3.615729886	0.698280687	23.72537174	0.967600277	3.038361597	0.649426015	2.232698887	18.68541896	1.68253923	189.0026193	0.372769977	14.37624935	11.25859667	0.231255448	12.14997972	0.634274284	331.726784	282.0620385	70.76497837	4.645093471	1.71159317	1.793800278	21.88279215	8.289830729	3.997375905	153.0893236
TCGA_BP_4347	61.74013021	67.90940745	7.296540899	38.83465625	1.555395815	28.06778648	1.994928956	1.857768383	116.4161271	94.63925646	28.21843659	30.95508404	262.1633053	1859.593373	3229.707574	2529.327612	314.4232315	342.9300977	75.36290504	7.252596653	2116.409948	80.93118481	51.68806306	2.870703003	1.86559545	130.2360557	6.706147041	10.23936623	2.918215032	4.878045338	6.571272166	7.629883002	192.1367171	2.145812197	28.09649372	79.11157769	1.043067274	13.95363641	12.18309837	618.2662634	167.1173386	23.45876253	7.066175116	10.92403122	2.893798961	18.57969925	12.51923105	7.323987405	145.9034095
TCGA_BP_4784	15.75515353	44.80468515	1.48496379	84.76759199	0.854420204	104.5906244	0.67146177	0.42404771	9.937718174	16.07667635	47.89888572	11.56407683	7.207923139	2125.875396	1945.405245	1320.84921	140.2563949	242.2192698	50.48415328	11.55706623	1236.199738	120.6019785	27.94805622	0.580737513	2.911418725	64.07123168	1.00858059	4.796462999	0.364501273	3.095254458	28.37145429	4.796374347	387.9550277	0.210845387	13.69534368	18.79202112	5.624493297	35.37122979	1.696918851	515.75494	214.7497602	194.0818749	4.601336556	2.835334802	3.736054718	27.73496181	6.472289428	5.386218187	199.9117321
TCGA_CZ_5985	68.95935262	161.5948188	6.636644111	40.54524346	3.529337878	105.0933162	6.287635781	2.743479804	156.0553977	193.1081589	31.87294615	61.86308392	69.56783908	4875.243741	5236.412628	1869.230323	570.4818081	650.8293263	227.9918818	91.79960869	5566.060025	65.62714135	124.2624389	6.65900373	5.428466166	187.604087	15.07265902	7.962127153	5.453404656	11.92307483	6.87442233	27.80782762	82.35371017	4.953442435	39.10569743	63.29483336	2.12269238	5.099474952	5.551691024	310.3610087	231.7866317	59.90271892	31.23675182	4.612477641	1.230946797	40.80616449	35.05364612	41.72556184	153.7172334
TCGA_BP_4795	22.41065654	99.43168784	2.734263348	73.36319999	5.858934035	60.09213089	7.40034087	0.942482602	15.47497732	9.341901217	41.17782675	27.18206266	10.16435696	1427.617425	1985.924969	1397.563829	241.2226151	399.0822529	92.06871555	18.61301144	2280.221635	100.2768829	53.9142627	2.302398039	5.015902132	60.9932515	1.272291416	8.356947709	0.715254101	5.685590782	53.04234148	8.927653737	306.9658069	2.145527895	34.64492567	29.51467709	1.65552663	19.79957735	1.394638352	477.0232239	235.4403968	103.4607612	13.0875079	3.142518493	9.877608578	34.07002615	30.79449279	12.10371351	236.6476127
TCGA_A3_3351	172.3657686	218.9116727	9.384094592	56.11589008	8.297770761	107.5113142	5.503613039	17.96784973	215.2477486	124.4227076	41.33162258	124.0679389	120.2638905	4452.439164	7437.395541	3442.850116	917.390811	1619.310016	484.4776119	140.1382148	8428.667383	97.32068751	106.553699	9.246169464	4.326368139	178.2454549	31.82347041	14.48699368	28.27406414	14.55716728	8.552297749	25.72976012	162.574303	6.742565393	62.82933844	144.6205214	1.392999207	21.02465511	18.56830399	1068.010711	286.3230988	48.23679459	50.25347779	15.15816392	2.361017916	45.63617337	44.7199416	35.71380004	157.6019328
TCGA_CJ_4894	116.6256767	342.7999546	7.548525844	53.41571222	3.336702562	102.7517371	1.777732771	4.430308495	245.5988542	307.0537678	28.00019485	137.354638	32.77692908	3156.46062	6324.908993	2942.5753	875.6444295	1201.053656	348.7292112	104.6083149	6151.63183	97.74811714	67.38118025	6.243912577	1.236102914	127.6103133	43.46640489	18.91515793	21.27412309	12.31330061	4.88401252	43.14462466	158.0769124	10.05148356	38.32033228	56.08707651	2.248946798	10.30849946	31.30900808	694.7273572	179.1573919	29.30179897	22.39363476	8.523401975	4.491337111	30.55244356	34.72844311	23.96984032	132.6594886
TCGA_B0_5700	30.23984778	57.37654252	2.53922377	29.40201305	1.206930935	75.25033089	1.675901496	0.611223064	38.67544887	25.0409577	13.67569047	31.16280504	123.1582137	3591.999639	4914.783928	3515.827123	230.517197	470.1021909	104.924221	61.40319646	2899.843205	56.70245781	124.3695289	6.445481817	1.121986934	55.61022829	2.628898866	2.963929751	2.390535431	2.79430985	8.985152229	3.418446934	129.0390226	1.627452606	18.49019289	111.3060655	1.938959911	28.79957435	8.560792747	170.1878321	432.2662935	18.72115682	11.30468859	2.496997266	1.64253117	23.04034618	12.48694486	7.682279462	78.83057074
TCGA_BP_4170	61.14368686	117.7287357	5.551073883	33.44750963	4.432980854	88.75904896	4.074150132	1.98674385	294.554961	237.3636767	26.39812712	73.81026638	48.32661665	2275.953629	3845.014246	2598.060472	712.0342947	918.8129589	267.6484098	2.601334888	5983.739959	78.53886637	123.4430787	30.53413683	2.518372127	92.750211	6.654526803	6.401430211	7.546905161	9.624210774	13.60445911	16.10050484	157.6166731	4.840465451	53.88473133	71.83090637	3.509137093	18.91137551	16.1234401	389.8514586	239.6255539	39.89199648	19.5929845	3.029579327	1.445291408	24.03454127	32.00577769	17.03147181	181.7313489
TCGA_BP_4972	33.39528006	61.17250032	8.695345194	45.64144146	7.272681329	35.08368046	2.590451767	0.562656606	73.33209675	56.40596102	34.63886825	35.95300624	52.77349308	2246.31192	2699.124362	1521.033375	477.0746074	668.8693876	211.0664812	52.47531066	5116.206773	67.63322593	80.70984199	16.31719852	7.531839187	94.74298812	3.428525612	8.215222911	1.357258727	12.7591643	19.25084936	19.13777148	133.1663564	2.058915714	51.03234814	69.61984072	0.894212247	13.54362893	23.83534331	444.2713448	210.6262082	69.04537286	24.57579022	5.307289022	4.654567453	42.23641433	23.50451682	30.15762891	195.3292712
TCGA_BP_4987	80.1693971	112.0759351	5.239672029	38.15762969	2.32874624	89.28786607	2.883618351	1.046481983	88.94716305	58.79703264	19.84940434	55.17579127	106.9761182	2457.883381	3449.973536	2267.251758	139.843427	446.0017122	94.58320887	5.167194375	2766.354619	83.49611036	103.6402743	2.713868157	1.322754372	57.02973355	6.363757213	8.266430976	6.140412164	5.169379204	5.207209371	9.600778316	141.6236068	3.107602543	27.04114685	135.6507711	1.068097451	17.96512228	11.48181248	825.2203494	337.7231745	28.51330478	11.30232382	11.14415192	1.777068547	25.47674019	15.75836585	14.79663309	152.2360755
TCGA_A3_3370	112.2572879	232.7330697	11.39768968	32.13146586	4.088258425	101.222455	3.740246542	8.574682574	246.1897062	159.6979459	30.85775851	99.70976849	172.6594124	4494.474919	5965.950577	3848.506235	821.2905374	1140.406832	293.0697392	97.6752464	5910.824601	60.62631329	67.05146763	1.414020953	5.106656934	128.2761057	23.71176741	11.6079939	18.06583151	14.262146	5.710444216	23.99981059	106.4740155	7.57066579	47.29377575	112.4160215	2.921582381	12.37962475	7.186793247	607.8930391	198.2393705	48.13171647	20.80419997	9.534787926	7.293309287	32.23687509	21.98009592	24.66683933	149.7156047
TCGA_AK_3465	5.73651124	6.462549951	3.150901464	19.7552919	0.474092689	11.33672225	0.488886528	0.194541605	345.7403688	2.165189218	6.85528005	4.364882037	4.670383976	531.8485555	1077.773734	832.4704738	10.90624281	30.4862545	7.483622891	0.156436127	186.5593318	41.56364149	3.809427174	0.276673605	0.419540431	4.807562046	0.384107934	1.836844259	0.22510809	0.630480586	3.95429208	0.426679394	23.83803342	0.130213618	23.99915814	40.76992998	0.741027628	2.507050058	0.076216809	32.18690479	93.10178328	11.24594951	1.413912821	1.368444893	0.800269187	3.88653627	2.151193531	1.411146473	20.54348731
TCGA_B0_5812	37.64053617	114.4692855	4.989971744	45.4629425	4.023232568	81.45364033	3.838097715	0.672860183	113.5707863	85.37957357	32.2417399	62.34645225	52.48475713	2042.414087	3080.058695	1868.305694	256.7516534	544.4856748	128.4762127	25.45209089	3057.320597	126.9116611	103.8962229	13.29331668	2.811273557	44.1574855	3.544030642	9.441026765	1.399522744	8.511197141	32.87995981	11.095481	146.4219047	2.723566	38.65902044	60.52867703	1.118341144	12.55565297	13.64429667	430.6331187	241.556688	50.90927226	16.25125921	3.276715347	4.620872709	28.80147365	25.51232598	12.50921984	258.9188723
TCGA_CW_6093	34.44168919	59.84813359	3.732339987	45.01713877	2.46356654	80.8001077	1.846879942	0.136458232	16.48173989	13.02867207	36.99090777	29.05857817	14.43415311	1327.046968	2048.302318	1484.745203	171.9039374	230.3758785	41.70441514	1.540605196	1457.441203	115.5817038	124.006582	6.634267202	1.657778419	50.18868616	1.685009011	6.017427489	0.465274655	3.767515941	14.19102824	5.255490673	125.0975631	0.873906311	46.63008676	63.16126503	0.717949449	21.14634647	9.139178464	360.3283016	283.4119707	25.8311325	8.19083282	3.691825355	2.207547658	28.2102178	14.84451946	12.06486279	281.7892351
TCGA_CZ_5982	34.28632881	31.96713352	5.209990693	55.04279105	1.509114149	89.30708164	1.603267758	0.757169113	30.53476071	35.08523371	18.92333178	19.08575286	13.19066897	1471.113677	2343.213598	1239.976547	196.9935124	239.5112601	53.83874403	15.44925641	1597.441584	109.4734935	229.8021646	14.05643077	1.403930923	54.31745193	1.264517658	4.270840531	1.687373282	3.821002828	4.974188496	4.256220788	154.7068639	1.112708023	33.39073013	56.10589043	2.169773404	14.30159207	8.212559428	344.1661759	228.6873639	50.50180026	8.4856894	2.716148481	1.559959574	12.63116509	10.76814707	6.953596041	267.2337766
TCGA_CZ_4864	170.4408961	227.592543	13.16079917	29.3649679	3.178128081	116.0312087	3.658574086	4.961508908	521.3045796	287.6052514	24.09850362	124.7618514	78.88244301	4047.836397	8944.690844	5303.988512	1486.212251	1500.825798	492.6381554	230.8446218	9634.09541	99.11236652	71.90884545	5.123303133	2.702460028	123.4909889	29.10457256	22.64575898	20.38001722	18.05695359	3.315255735	26.00327464	93.20378363	6.451606814	49.19794167	69.79113925	3.316749349	11.24570189	9.804538403	571.5577613	236.183986	37.67253068	30.85968859	5.272622614	1.306633372	32.72228033	41.03267871	40.21777184	80.99950402
TCGA_A3_3317	36.97008295	109.1166199	5.173894482	53.8628532	3.44629038	59.31353571	2.461107448	2.531225902	87.01193872	92.20154733	31.14318068	27.01106889	61.80683026	2663.31718	3409.069101	1510.528533	327.3832511	389.7949776	76.76914463	15.14995832	2521.899616	74.35400141	57.6777004	4.554076161	3.08105188	63.46922336	9.554462888	9.420123982	6.818865046	6.339868215	10.85359518	13.1606125	90.5154852	3.627666073	36.98499258	74.51151548	1.881664104	7.489481731	12.63898964	462.1831128	190.1443908	40.5571855	16.6579808	11.69554219	4.394707708	36.92998224	17.43482551	22.37105733	126.5977305
TCGA_BP_4766	34.64535551	27.77834183	2.497828192	42.74953703	1.521992644	20.69861887	1.507532134	0.307635457	4.251788625	6.506002457	25.8335351	16.82749897	24.24270867	1626.537046	1459.626096	1716.358186	185.7318823	384.7693012	25.27025212	25.06268431	2212.205363	72.25879976	91.24050592	7.948706753	1.519579615	87.94339357	1.166652518	4.723966353	0.802122379	2.463511765	5.257362468	5.31681761	86.40776085	0.578198967	31.72423409	148.8106778	1.015571354	15.51202597	6.998446474	527.4291523	257.1320223	31.26157915	13.03234375	6.758244421	3.097386093	21.0471328	14.9534271	16.17741004	179.1392033
TCGA_B0_5099	20.86109275	20.49845753	3.313218582	36.222515	0.636553213	74.2153941	0.561105503	0.312591434	5.461760549	16.93012829	11.66513259	7.583740597	48.64471072	1205.169379	1438.476316	1266.129116	70.30099671	89.22245293	12.70915193	5.077532948	602.8760221	54.40215131	47.81274643	2.683836412	1.219839049	39.11168511	2.085095995	2.987897446	0.361705888	3.836704728	7.171756392	1.413375023	111.7923351	0.4770408	27.57343566	71.29648896	1.041853935	28.76124865	19.34961122	1086.778774	183.7790993	28.30390459	2.257039585	6.895740213	1.815740403	10.99106628	2.646912732	2.962204388	119.6985936
TCGA_B0_5119	47.49226996	143.72062	7.132944575	35.07367966	2.129199931	91.37088157	1.692683958	0.659435309	43.41417254	20.69452514	25.78068371	65.11502934	92.0829879	2643.969353	3719.115914	2692.210569	194.9518764	367.9989525	56.54980572	20.12903783	2470.227499	96.17854797	90.97206173	5.18380831	2.85234869	56.41376504	9.460308198	6.575312094	6.956951384	9.197854788	3.284706204	6.757158628	92.22158082	1.909601854	36.18423643	56.47760442	1.183710453	23.23235724	19.7483657	537.1175725	282.4599547	24.8546231	9.871130246	3.996331972	1.431849871	20.5908172	16.15773788	9.04172535	198.7149411
TCGA_BP_4782	51.58286238	175.4430026	3.664514364	56.01431894	2.575372246	59.38042111	3.254816278	2.231698416	124.5798669	197.4930998	28.64175826	85.51667548	34.17468526	4263.775389	4511.665183	2506.800689	464.8665121	556.0521392	125.3476038	41.54222069	3927.936882	71.83569531	71.41890603	0.972469032	2.437646572	174.9355456	8.338994018	6.898194316	7.299037108	8.047497662	15.68234701	14.95103156	133.1139985	4.545768214	22.91297117	47.17610055	3.45343023	10.96516057	7.555970691	134.1800097	312.5947212	59.78847529	17.49315392	2.360221362	1.628788351	37.62702196	25.56811134	25.71275942	165.7471348
TCGA_B8_A54H	61.33666851	180.7136945	3.578815669	50.42827174	2.161942497	111.2577503	1.587521493	0.89976853	78.88615254	22.58311977	22.95452923	105.8513393	73.06470322	2505.410922	4224.256823	2937.760446	177.8101888	524.0229637	94.12388071	62.23930733	2908.625069	110.8084813	164.9828753	4.508198466	0.527357234	60.65930811	10.77861173	7.565654046	9.067241327	3.462295853	9.531548055	7.826301894	170.7818544	2.787963682	20.86349673	76.09720092	2.343210796	49.95788822	28.13831555	704.4687101	299.7751544	22.35328291	9.649149018	11.01961592	1.910758919	22.50508403	18.7576366	11.71906357	183.8412924
TCGA_CJ_4907	32.79321524	54.39353521	3.901256297	77.60241385	1.669831785	69.74354199	1.769327663	0.611105689	40.10832369	31.4341916	31.13129147	25.601725	32.83386932	1958.330675	2086.962687	2009.599876	420.6868107	579.7341803	119.3932178	57.21061548	3339.137122	91.57362781	84.08048031	3.254668143	2.100016554	55.38142879	1.962659837	6.276561458	1.566146919	6.188096276	10.98524659	5.619373371	188.4203878	1.205289124	35.69519807	58.7694811	1.926329265	32.59282597	22.56503006	706.2469829	263.2704417	36.68987085	14.52212379	4.519082586	4.957058505	22.91668048	14.59718237	12.97226534	179.2807393
TCGA_B8_4619	21.10278467	10.56569998	3.232407474	11.05854536	1.020395426	16.281617	0.809507385	0.423994473	4.898748217	7.843474151	7.498176426	3.1077392	1.782956937	938.0521624	1729.816554	844.6493092	29.45616503	47.40130417	13.81385768	0.56410954	354.7272047	41.01635588	7.320418265	0.580664037	2.135506377	5.379961101	0.294132203	2.613837993	0.328561901	1.727595868	4.226248776	1.048282191	41.2614232	0.275022598	11.84685099	7.936329808	0.596462008	3.133765409	0.29446938	56.74657026	170.1740657	10.46933942	2.177963367	1.762363891	1.092782672	5.119717369	2.3710912	1.933790056	28.61666542
TCGA_CW_5580	47.65273715	32.08669027	4.572967547	58.0007434	1.614425499	72.23615479	2.072653076	1.546530273	33.38020456	29.83378848	24.43861796	11.34907899	96.81164748	2029.689388	1825.004445	795.3316253	390.5679374	365.464931	121.4433713	47.53937431	2980.409873	91.08460878	147.563149	5.767221811	4.226928115	73.8737741	0.623415639	4.734629366	0.964085196	10.04144748	14.42166939	5.032899349	151.677604	1.207486052	29.84923493	47.76840543	1.940409039	11.97111569	8.568490662	191.478947	302.0837936	98.86799244	23.88884962	2.691380745	1.263639381	23.28507994	16.23922113	20.07521496	206.5793669
TCGA_BP_5195	38.6318672	82.63053807	2.282855898	50.18768612	3.543461393	68.41272907	1.374722781	1.054215849	25.898383	45.37367555	30.50767558	34.80295162	21.18538664	2217.214528	2869.953411	1259.314628	303.6608069	638.3360088	140.7349374	9.097234402	3580.862654	68.19325083	114.9596458	3.807559276	1.338401659	60.84316365	1.692091582	4.009473711	1.741283482	5.206794671	24.03320307	5.331577478	221.2498395	1.489281858	21.8194366	42.18045817	0.831664174	12.27330081	8.080148085	224.8963701	209.723042	42.58044216	18.53480487	3.27716688	1.805329907	22.2869462	17.37365592	16.6960184	197.7328263
TCGA_DV_A4W0	40.98890031	37.22724472	2.759420644	50.33607889	1.066901875	52.07692755	1.039781607	2.45840389	25.53834341	37.35293776	27.18097676	8.088810324	13.88927148	2910.131203	3515.143942	2339.694167	182.7943828	264.3488737	39.6980634	15.16258187	1756.188734	80.99809998	97.73912591	0.757531438	1.579462475	22.53380141	1.83334495	8.638242212	1.756584208	3.278043941	5.618754995	4.610080577	41.22532586	0.877049889	11.22979673	71.108326	1.37903909	19.23011915	22.14630508	676.5863441	273.4516866	24.97209931	10.11468789	4.805432093	0.305547589	55.51349801	9.153310848	15.06202743	152.86132
TCGA_B0_5709	96.82370345	282.9901391	7.960464097	63.87298216	9.856682323	59.22130083	11.80360089	2.829636408	234.2869548	250.0125845	29.69333854	100.7702767	67.11232596	4672.652952	6306.686788	4823.503506	1236.221278	1436.182651	464.51684	181.6684594	8495.949512	90.78335444	149.0475155	27.69233662	7.388048526	177.7480495	18.6395058	12.57922351	17.05111828	16.99232329	46.50054956	36.4787664	198.62533	7.451875211	51.68305304	34.34136146	3.099969771	13.63419487	5.962320425	204.692624	276.0179577	153.4333578	38.7830288	3.197684518	3.499205497	44.51168774	66.2857797	33.89384522	166.6881691
TCGA_CJ_4918	25.00932857	115.106286	2.384152803	65.72011375	4.188711001	46.81870115	2.606556726	1.106163352	48.40589419	42.5582458	30.28984695	41.86700584	21.76998439	1452.647897	1659.096098	1183.649379	324.3675901	521.3179775	60.65839328	35.21181532	3028.288895	65.83780753	76.47898264	8.2131363	7.904911855	63.48949847	4.980347443	7.608835775	3.762928982	7.31040878	29.23592068	11.39790314	208.4938518	2.15149901	27.7937234	22.86884747	1.409657545	21.18737801	8.920172386	381.3666101	141.2486044	67.47059766	15.99246668	3.59122043	2.19154687	30.740281	16.55846269	20.01977881	190.172292
TCGA_BP_4760	17.33033791	24.02331911	7.287091035	65.01065393	1.28201243	75.76121283	0.585936852	1.152087718	7.189242713	12.18241575	20.1012098	6.164559535	11.65599977	1392.407054	1473.651976	1199.392728	79.02375852	236.2791061	15.98431064	27.14424101	1365.987315	88.92401374	43.90264307	5.036806333	1.991579519	53.85476951	0.368872227	5.170365104	0.118498214	6.540675789	7.895578802	2.228786581	242.7881366	0.257044421	30.44334245	20.83515674	1.00567795	7.750961856	1.46692255	523.5204122	273.7722345	128.2852359	8.500977349	3.372677495	3.826325076	20.59412466	7.096627621	6.424803181	155.0764876
TCGA_B0_4827	18.25049759	185.2413294	2.83958043	63.30291437	4.460296224	19.63509986	2.797251353	0.786050946	100.0069479	158.2954686	21.94848102	56.38639318	64.17762795	4244.91749	5410.316692	1946.884908	449.1500468	601.9680469	111.9432005	94.53775896	3760.367656	57.26119774	158.3578831	8.50438018	5.824102738	112.5212781	12.17375846	4.883741665	8.040474459	8.120755103	14.08585468	27.23935785	111.0351567	3.652406856	18.19088836	55.30645157	3.192974481	8.496749713	4.32871009	80.64524382	315.6235419	76.37864197	17.63268147	7.060414334	1.251563736	38.31413493	21.93739926	21.13747699	170.5152858
TCGA_DV_5576	24.20363283	14.43784359	2.39344884	71.17682512	0.335458486	73.2785018	0.096629934	0.193244651	5.971991041	17.83533307	17.05573419	4.517070343	5.461768147	1284.991459	1271.939092	1403.113693	48.77127793	137.3703599	20.64910843	1.846959242	1001.746779	98.78788227	29.72073167	0.964083392	1.934880418	21.82759989	0.287265325	3.367623265	0.083054215	1.682763385	9.105834614	0.569149672	306.9065429	0.163344909	12.35984436	6.474602014	0.939825954	15.91513326	1.019363359	724.2101213	267.702174	34.31107639	2.318517915	6.019853152	1.387282662	13.44837475	2.270232757	2.508961851	160.3585075
TCGA_AK_3461	68.47464968	85.26117563	7.377188157	43.03155937	2.783749641	86.25501635	2.608744697	5.68136268	268.7345916	144.1822166	27.55175337	40.07006764	21.51020646	2731.995753	3304.481976	2207.679391	230.415369	309.7396887	53.66642994	37.0522901	2093.94434	99.20819129	231.4626934	8.408152601	2.226473733	48.93091455	4.576946462	6.415358053	4.705023498	4.369958583	9.707732179	3.874868293	118.4314398	3.661425017	28.78506998	84.91598827	4.197278413	20.58925708	15.82129864	414.0823085	288.9973459	40.95095619	10.61587454	12.49490048	0.994846733	17.57029293	20.05555548	8.424370664	184.7364391
TCGA_B0_4823	31.59922961	189.0044447	3.791854102	43.42493166	3.939017021	78.62021925	2.284125203	0.533909403	63.47847396	50.59463929	26.02041142	76.56851974	89.69069587	3552.866058	4487.805854	2272.191551	287.388569	643.8770617	51.46394897	77.63323096	3920.720302	88.25043438	75.49701109	2.50694993	6.991989392	90.93197474	7.019623472	4.526935898	4.257899853	6.677602817	24.16980008	10.89586862	105.3685437	3.734288074	35.17409948	68.34713209	1.337649986	8.76922485	47.65161302	208.4340152	278.8466737	83.477902	14.47575533	1.815906924	1.537250678	38.78795018	24.28272711	21.11634029	165.5201515
TCGA_CZ_5462	138.6791944	75.39701764	7.838363428	24.48634832	2.468222118	107.1407809	8.691607501	2.341866429	128.9035384	67.09409357	21.79567629	37.86904094	18.94318949	3788.813281	4477.746486	2449.329458	375.4292566	660.8664385	189.7274218	44.69540091	4021.009018	74.3199672	119.0633222	53.20909503	2.798891137	75.35289575	1.175895891	14.51623841	1.453841328	6.737632863	12.24761742	20.76047259	50.94865971	2.561733586	29.23726037	31.73514945	2.79558752	9.698453046	13.63124937	231.4071712	208.2611684	34.9935576	22.36767614	3.403246002	1.98987045	29.72382672	29.20190072	18.03810738	73.23549407
TCGA_BP_5004	66.30431045	70.72071856	2.85321192	64.72699573	2.686354327	15.24014216	1.778775268	1.395968722	82.61544745	64.33655518	31.96741455	22.25775372	138.0001501	1877.778817	2770.699657	1922.606537	327.0351912	451.5860947	131.5095452	2.457762663	2942.934488	54.89845475	66.82664807	1.282912768	11.07146724	39.49015962	2.879738549	8.419874389	3.16826445	6.042726452	3.380765272	3.980230603	154.7625751	1.444833442	49.14938452	45.7964941	0.9095517	10.1819181	4.934761228	383.5894874	186.7868426	31.81966923	8.994920985	6.022907	1.811515581	17.09169908	8.670551916	13.41267498	128.8756915
TCGA_B8_4148	160.2804135	304.1247587	11.67865901	32.00660978	5.450504533	84.36561658	3.176669178	10.01230968	612.3073203	238.1106211	23.68215258	162.9369277	45.71634854	3127.941264	7367.141042	4817.476633	868.6019159	1509.363841	227.0594862	219.1541318	8277.770348	96.49224954	128.6341741	3.287659892	2.266843252	137.3420207	40.2932436	10.55852269	31.8249906	13.33142293	3.592276102	35.35356649	137.565656	9.894062935	36.34606339	119.4686091	3.760118667	19.97896019	12.1147103	644.7993108	233.1540092	38.20025614	27.35326098	7.52442324	1.699322401	34.22569341	35.29757231	30.10567555	161.7277948
TCGA_BP_4331	61.24820058	72.79159237	5.099470992	62.85421715	3.265749479	88.93596516	4.345635061	1.469545822	89.66109144	40.08976983	28.55293598	37.73228403	103.8705083	2458.079395	4864.257611	3362.165383	283.6921994	836.6633189	130.3895215	88.22623456	4485.238813	76.93758399	139.3444575	6.644905719	3.602384967	146.7683396	8.366515028	9.752296862	5.971092591	5.882468363	6.37185649	9.080217921	148.0215761	2.134114589	31.95681741	172.7947952	3.058193766	25.62437456	21.8083823	586.853579	316.8977701	31.96053948	21.15406574	16.65723325	3.874193506	42.15181837	26.15174103	31.33951999	127.9785157
TCGA_AK_3450	38.11289443	60.918232	3.90490439	31.90179288	0.906280432	41.2732272	3.101041889	0.8136206	77.88339917	42.78613405	17.0867566	34.08590771	108.704029	3582.182699	4455.583815	2035.090831	235.3448895	384.1983028	55.69470792	24.55197659	2013.522736	82.32412746	89.74999712	0.872837383	0.416374177	35.68854834	2.953811583	4.17142904	1.387080456	4.327384315	8.500817595	4.841879714	107.7647785	0.575808146	19.34030821	87.06196627	0.965258926	16.37011376	16.60991087	266.0044621	426.7345272	22.06189538	6.799685251	12.37085344	3.345238531	16.42163642	19.00137633	6.867303845	99.3926729
TCGA_CZ_5465	33.54512661	30.0811389	14.66504539	31.59783182	0.967525804	95.3876099	1.847222346	0.500811097	56.20798574	24.64928688	22.88510839	15.40056024	28.02764553	2008.394708	2109.441024	1660.199547	221.0991613	286.3123937	74.44102663	29.95943946	2085.202897	88.29885716	139.7130477	10.04460509	1.445014955	30.46987904	0.941399573	5.349113772	0.826253401	2.954248469	21.13821322	3.493641259	126.429394	0.905284796	23.3083536	123.8174191	1.149966725	10.72644864	12.05400704	659.8824325	307.4208886	36.73500539	11.24341201	2.447606481	2.092536883	36.39481604	9.257901413	10.06549868	102.0484766
TCGA_A3_3324	62.92019927	100.319515	7.569129498	34.12675335	2.713175645	77.20825204	2.987217094	1.309905675	91.59347421	40.24837034	24.33915405	51.44161763	176.2337232	1849.252889	2231.593544	1822.234498	340.1196398	411.8930442	88.59780499	41.49482662	2869.400915	57.83715014	90.63431917	6.319518017	2.252165755	50.8598579	7.242097266	12.63175038	4.796714945	6.475931507	8.704497966	10.77794034	123.1736082	2.258869268	19.41280525	79.63205058	1.136352455	12.4687014	22.23823817	625.0223703	200.1662136	28.36567659	15.17325582	6.067585132	3.253418063	16.22206786	17.11817617	14.59175288	94.16834014
TCGA_BP_5187	51.18808829	137.2678545	3.702031456	36.84743021	3.689045545	90.02925078	4.596141554	2.487940536	103.0069522	136.1920357	24.02126661	34.90722095	11.41592305	2332.071993	2598.983869	1708.79336	65.62454253	256.6034625	43.54116	18.55241477	1785.409612	68.72768656	69.16824865	3.520833491	2.186609414	33.36774489	5.00518837	7.823052849	1.663334522	4.274558489	10.52871642	4.419916717	105.6352832	3.102947858	19.25061434	48.71014195	2.245805303	7.048924552	13.62166036	214.5384785	201.4185086	113.5355683	9.167138573	1.907124643	1.236874552	18.81528547	17.66736723	6.807337711	219.4857849
TCGA_BP_4160	74.64685175	438.2117259	5.800226188	27.85062117	9.321734584	75.60740582	1.797042731	4.787111497	293.2640757	149.7984748	25.26423208	195.6490409	67.99656494	4704.538042	5373.338181	4774.074894	966.275417	1108.286873	339.03451	81.02581776	8878.714326	89.30063467	86.41579583	6.042916903	2.917564265	96.51991031	25.67201988	9.903610543	18.82709031	18.91857387	12.97189924	30.31118493	67.23632484	8.128041457	39.64170505	74.37126432	2.190130246	8.101918423	25.65327159	204.5188825	170.2727302	61.32790357	32.05562313	2.680366301	2.203717463	26.22461175	45.66109005	21.91199709	143.1199098
TCGA_BP_4781	24.31294419	39.1341797	3.117348569	43.87291723	1.54481729	37.71362241	1.541732103	0.242702603	29.46002143	30.25416825	22.0457203	19.88797765	40.66819377	1634.617371	1884.729286	1685.811409	190.2681061	640.0945272	138.5217812	66.21903961	3243.054564	88.61599631	69.9583509	39.79367469	1.99806785	85.27126738	2.226185564	5.312432316	1.838957462	5.970816049	14.03857961	5.476865275	336.6105691	1.088772701	33.50141352	32.84582989	7.21926963	7.108873039	33.4092227	405.3832138	233.9712265	58.71045687	22.53158487	1.12355418	0.927589422	32.60708088	13.42812875	21.35638675	193.515456
TCGA_B0_5116	26.73904045	44.17785199	0.867364903	47.96280151	1.021164616	126.6015174	1.255039438	0.156867614	9.978396332	18.91669477	14.99804703	19.76862753	5.033100522	1263.93579	1694.768574	928.9323169	68.1550028	123.3586195	18.96361179	12.93130107	807.4212904	69.62330674	117.2713183	2.071590313	0.882556759	21.27641624	1.616780496	3.922250631	0.786564216	2.028903235	11.20328882	2.437844252	197.6634226	1.013971771	11.56075758	30.10627495	0.832265371	12.64316079	60.17740331	436.8238801	295.721056	17.45961126	3.459692094	1.139815387	2.589509876	16.63711047	5.601181181	4.573668414	186.6033348
TCGA_BP_4164	53.00372859	52.9454499	7.848732646	29.78008496	0.748849606	93.69116172	1.170511867	2.247205891	84.8557771	28.44039495	12.41070169	28.83339975	24.04133999	2184.267536	3647.003478	1702.470739	282.5251603	396.4374167	73.22130614	62.75586033	2415.336459	85.41427299	98.52467724	1.703654391	1.901816399	50.50297129	5.623269012	3.466155467	3.420617229	3.273414397	2.46199228	6.424905042	126.4531861	1.871573605	15.1013923	150.3650343	0.683066343	8.897795076	31.98532691	972.804453	285.6683966	12.1641332	11.52311363	8.511623978	1.240128112	13.25074972	11.01736768	9.602444586	107.2823898
TCGA_B0_5120	41.42993999	87.42968966	4.706209692	45.91639688	1.812488243	112.8299811	3.793436603	2.326106025	26.4941631	43.80783194	33.0726847	25.19830116	39.36214979	1777.025241	2158.709858	1443.185321	400.2506489	533.0337034	76.78023616	27.19004197	3309.613768	78.83633827	69.38975627	29.7023169	10.48066078	65.99740484	3.53905032	8.551905418	1.404926527	8.032510047	23.92453638	6.585885088	114.0143186	1.058015314	30.84436024	59.30891168	3.804039371	6.219209648	14.57324905	547.7870793	254.0752466	45.05551892	21.74268377	7.694857805	3.686617473	26.34198416	12.16952642	23.05813829	186.5518112
TCGA_A3_3323	83.84498816	69.32934615	3.403510734	47.2413165	3.040112179	109.8265179	3.588291803	4.237269479	61.54015024	89.44411105	34.43146361	36.6269926	27.4425055	1872.73516	2807.09501	1231.236821	611.7000923	752.7805035	209.6441915	74.62266856	4519.918677	69.30126786	109.9751598	2.690897815	7.390347854	102.3398289	3.342460423	7.508456302	4.831860447	8.944417759	22.29354673	9.608189764	140.0099764	3.104217833	39.99838298	87.22592648	4.653313822	22.141405	9.006506034	717.1174211	293.0099193	47.13123232	28.17135659	23.40828461	2.690580437	37.95874836	19.89213138	31.08318127	175.0166124
TCGA_B4_5377	51.0952537	101.075417	8.468757037	42.52229443	3.523184769	108.8080562	4.052225198	2.583089809	179.8461158	91.6162742	16.22478321	61.87215936	48.38912293	2825.967993	3465.961052	3102.877313	674.8436916	744.8132707	160.2560742	37.75842804	4569.019449	85.95838753	154.9788281	4.013202073	2.405226532	156.5711	7.047269641	3.980119927	6.203949195	7.705352458	11.41881125	13.4635939	132.0141463	4.321513496	37.86683598	70.47374131	1.81385098	11.41761336	8.678482544	233.0240707	303.3916058	31.22475079	20.44204969	2.760144411	1.178305072	20.64933835	22.20786383	18.31372017	153.4508173
TCGA_B2_3924	162.3750776	447.056134	14.2316742	23.03094374	6.814643105	98.7687735	3.463699878	10.8850594	1126.335101	740.7749677	24.883999	223.7902274	129.9182023	4635.330601	6803.195918	5682.300717	1556.895043	2038.270054	609.3759332	130.0946643	11184.75569	78.02397957	127.9760647	5.278144188	1.720858278	125.154818	50.43737876	11.26623455	37.78802019	21.31228728	7.561236437	59.77566039	149.2178977	9.779647733	65.61552772	100.941222	2.498397545	12.02931196	13.59440088	382.8418923	316.6961709	39.64967948	35.04078865	4.142604418	3.897835357	39.32282564	59.15224861	31.1293248	115.4631775
TCGA_A3_3307	70.40475494	116.6014143	8.037513541	37.40942711	1.5090042	104.4378743	2.493336152	1.086598472	246.1601819	67.08991385	30.27866081	77.30166275	57.48881436	3600.681869	3797.327254	3492.510768	461.4123629	576.7362655	158.6606432	51.56950189	4656.90995	108.2445177	95.66173351	10.29273729	4.980472065	69.07037799	8.517853528	6.77848997	5.920610485	7.987073069	8.382688585	10.51780158	142.4743991	1.626240782	31.40992291	81.21887755	1.345161433	16.1514484	6.871565672	468.9919975	242.1377869	30.0976053	17.80422288	9.309211615	1.460000813	26.95717857	28.37856696	19.48436893	164.2621831
TCGA_B8_4622	52.46619374	60.43332849	2.988934398	46.05238715	2.396611358	103.9813167	6.286130054	3.259551961	55.84687731	83.01718852	26.77142049	43.63061994	67.87382739	1876.078325	2934.028718	1905.633651	478.6945088	589.1218793	162.407946	24.83755959	3905.619064	82.65829218	76.58775051	2.969841089	3.704206356	69.14978724	1.775327821	9.531855364	2.728504706	5.336658175	6.185498278	9.016045168	157.3950313	1.42515883	26.82711789	83.3087862	3.209802862	27.97402899	11.73059734	327.4249678	290.0570904	35.03115823	24.67036896	10.65519106	1.41886927	26.1760183	25.79869836	20.22996423	138.0699655
TCGA_BP_4977	50.05066809	67.32595538	3.877225488	28.58197592	2.579751808	64.88609593	4.720098073	0.924681602	67.1837499	43.0545727	18.39682187	29.91547673	137.7686131	2049.621931	2380.882554	1984.926998	336.0630259	421.2736536	115.4074504	72.72161784	2959.7682	66.38999481	52.4142336	3.21112674	3.064108364	81.00209103	2.542960627	5.44228929	1.970525034	3.10833841	13.78165211	5.830678686	188.0021049	2.04023278	18.38204078	62.90237092	2.22299609	3.66126921	26.53292474	397.1197078	157.8999386	27.74845852	11.34909899	7.701633376	1.30012671	25.66928463	12.60593587	15.11525234	105.5338892
TCGA_BP_4158	61.30152133	58.15437023	2.400832121	31.705453	0.79352142	59.02886676	2.700481611	0.370322703	33.54631466	50.66155759	18.94155873	26.45488036	138.5480284	2476.618001	3216.315556	2148.065832	204.6709074	288.8684678	63.65279022	29.66325116	1830.303799	74.14484758	52.33805567	1.41053948	0.509834883	24.55192406	1.043652996	5.015503028	1.323018999	2.427453448	5.187965002	4.670219731	54.70494848	0.773354852	27.12915643	102.7274707	1.683346303	21.0697676	13.14367517	644.8137848	241.8452772	23.45806518	5.86011621	10.24436623	1.026261757	16.48758863	12.03463766	8.529558311	124.8157274
TCGA_DV_5566	29.86408151	62.36613642	3.350413851	48.2688527	1.141449827	87.59213345	1.281897381	1.131976139	86.12691072	85.05910724	10.71287106	24.31685673	57.6123311	3658.416049	4599.548428	2739.598955	313.1371929	451.1586952	71.83534803	35.91749131	2403.042924	88.69593031	96.17898969	14.02065925	1.444531714	45.76359803	2.286525789	5.246984605	2.337153731	2.954597255	4.408850529	3.242129211	166.9293902	1.066089077	15.85947312	45.55655999	5.667172249	16.979062	23.78169736	318.1595174	290.3229043	19.1175801	12.02752758	1.495229693	2.979315751	20.25806158	11.36125122	9.40977382	131.9630741
TCGA_B8_A54K	24.34991253	17.51870949	3.336352423	49.25630833	0.799545472	51.79228222	0.351748783	0.435464419	5.917849525	9.485834949	14.87271651	7.228511346	3.248282301	981.5153809	1225.984898	1213.295709	56.10217604	84.75392059	14.19873304	3.466668345	470.9682688	87.13328251	24.54645355	0.275248733	0.916744559	16.36136537	0.371801961	2.842597455	0.705438852	1.771601046	9.380382655	0.984471257	153.9152187	0.198200773	9.646902592	69.19857809	0.725692303	28.55421784	0.511813916	1310.196896	364.9990731	84.4515939	2.192689354	11.12881596	0.891165441	13.85733402	2.602840993	2.287657716	121.8063968
TCGA_CZ_5455	148.5707254	292.1929176	19.253935	36.51709688	5.513012038	104.3229932	1.325695889	7.04084809	788.5244396	619.2322261	33.50567853	144.6139344	68.56482387	4509.132961	7309.055518	5138.998345	1123.226312	1055.02242	285.2487521	129.6222693	9261.962514	78.81308216	135.1085525	4.604422075	10.51862167	111.5631564	24.53808317	19.44780006	18.28717785	21.5724945	2.715531445	36.16292824	75.8059356	9.828327358	63.28202546	61.96605	2.39235977	9.040332606	14.34861952	363.8450343	174.6433022	49.10816649	39.28128739	4.605965174	1.721890448	44.01491757	44.33696202	33.23068584	169.1192623
TCGA_B8_5552	52.18352326	90.25909579	9.243039881	52.24062047	5.072215637	82.52171243	4.789603137	2.850002931	84.7023321	38.94348011	42.13490006	55.49325342	58.65163481	1924.48703	3897.524652	2343.244206	346.3874681	587.1224916	99.54738316	47.83268564	4180.859285	104.1946698	104.7150926	16.22116126	4.869434471	130.255694	6.148950852	10.4404126	3.330070392	9.234636189	27.89033883	13.70584566	150.5442871	3.51279981	57.69871749	51.91943929	1.780273911	21.19335575	11.81867424	300.3643077	233.3853099	65.14286962	24.3167679	6.479710595	5.529775346	36.65990586	35.11435987	28.91408513	295.35109
TCGA_B8_4154	61.40436241	115.3090218	3.913468361	24.49888163	1.361792938	65.81280981	2.796732623	3.421187283	441.5814103	148.5551796	15.86663824	120.5564484	86.81964192	2352.31049	3584.77146	2435.064821	421.8726556	552.2612506	176.5180567	27.17600799	5871.486224	83.51697191	70.71647666	4.640584669	1.556382869	45.85031642	6.681624878	5.332956962	3.081253337	8.438509739	4.182875458	15.647504	81.42244741	1.387956018	27.9238324	97.48972892	1.449976726	22.01132473	26.24762809	341.5616249	269.6166716	24.9519488	18.51645259	3.773103253	1.03648852	18.06159568	60.87159711	10.04530022	87.81106027
TCGA_CJ_4908	74.80892153	129.0002803	5.488904593	78.96180222	3.048738478	106.0845312	1.174580171	0.962933876	46.39591167	46.64990451	42.94173064	40.73915447	41.04161046	2259.806229	2847.372042	2101.913876	334.6107522	477.457253	72.85905574	33.44715388	2817.826729	91.87868435	86.08156624	3.611568169	4.674652708	54.03412346	4.615298842	9.053670043	4.718600285	9.122240683	15.22158192	8.361440014	139.603283	1.744321936	30.46276509	80.56432623	2.878578466	47.12380397	11.00683983	468.1642067	185.1932753	38.04583823	12.1361866	16.56658635	2.681776544	33.23389574	16.19747328	15.22770056	229.2776362
TCGA_T7_A92I	22.1966291	39.90777917	51.15502779	34.98516581	1.357723124	17.14899239	1.427159391	5.574894388	22.13539409	8.845243029	23.03846508	20.80632771	105.399748	2372.698126	1452.950703	849.3524554	173.7580453	408.5051269	73.79807885	5.336000428	1772.075773	79.90671403	46.2620082	14.93147985	0.502450883	39.09780466	1.321769451	2.174383758	1.698445449	5.419086648	1.085955995	3.353441055	112.5962638	0.61404003	13.0458201	103.2005527	0.291201424	0.579526471	16.56284655	15.21515331	417.7635024	8.781609548	12.89921396	3.831122988	7.515952976	12.34051462	10.89059211	8.588386341	40.60612324
TCGA_B2_4099	94.66406715	84.48277358	4.827647342	30.50759205	1.151788316	106.6758892	5.242724659	3.074440277	286.7813959	87.99391367	19.21721837	79.01282878	27.1509561	3355.213335	3864.107722	1497.034351	799.4765393	1017.131117	140.632593	49.03274865	9549.403491	94.06774539	76.2862956	14.82662047	1.824184575	75.38622198	3.49996415	10.59204579	1.581110444	7.914511365	8.236452778	31.3982921	149.385638	1.152385693	43.89000471	78.20052311	2.968370957	19.45402607	17.26439648	369.3445469	371.6737733	24.95965976	28.36504731	4.165996931	1.984267656	32.27033544	73.64180377	23.50894772	89.12181627
TCGA_BP_4963	54.02134243	65.05089763	2.426171542	39.21010674	3.333396522	40.40375093	4.171885159	2.449962512	47.07059702	48.53396767	27.13792942	37.89423999	27.70130237	1857.576435	2033.031818	1650.298987	455.2295526	649.3050192	182.4330306	12.48250099	4203.610577	75.29263587	103.0662994	6.634923246	5.362818532	104.2891144	5.374351298	9.933700845	4.825295595	4.966093161	11.02094246	9.255786965	132.9340115	2.350743011	25.84425307	100.6793352	4.576742986	12.26218804	17.64890302	425.4120202	278.8444175	32.88055133	20.03622087	8.909364961	2.657225227	33.97625246	17.37909701	24.88890752	148.9492337
TCGA_CJ_6028	47.94870686	260.2404455	14.30865435	24.41125539	9.982719427	74.23754011	4.997989056	8.420606841	278.4235537	484.464189	20.19496631	195.7870513	53.87811857	1546.165467	2512.346458	1738.070803	332.6152426	439.5744546	247.394229	30.21103398	3747.368353	81.12790574	132.6428922	4.600784945	8.010141037	99.986491	33.76684621	13.04931684	13.00512824	20.30409179	8.750915951	69.85868475	181.2434945	14.81754363	29.72772361	32.46573241	1.997696501	5.42135561	15.57826974	217.6280889	172.2706008	107.4864614	27.55832533	4.699208427	2.026322388	33.31031189	35.54615098	26.31076964	119.2788711
TCGA_CZ_4863	131.3579533	306.4641467	10.14194232	43.20828636	5.451278577	108.628592	3.360373955	5.397150399	599.82954	213.5138542	31.8717392	289.7192901	123.9973179	4141.224995	7767.847866	3467.082443	1068.442633	1438.221475	292.2115698	199.6961759	8836.453009	74.48244181	92.37325848	7.026846111	0.88854158	122.4718525	32.79023371	16.88913783	31.23698776	10.54388808	7.247982504	37.11505696	110.6523875	11.52373112	62.26225774	102.420487	3.183420106	6.350299804	38.30473755	496.8297822	183.484493	47.0542947	25.91617529	7.084815124	11.94115555	28.71665146	45.65174303	23.83963204	117.7859278
TCGA_CJ_5686	56.1088959	153.3228775	5.094745053	43.26002929	5.343760235	73.2714938	6.880886574	2.484268863	96.96805178	72.58984286	26.92497996	79.40187835	52.85189091	2875.913762	4910.050756	1797.940256	670.0632999	746.9119947	88.09651514	129.1483122	5091.010206	69.54639024	120.1026926	7.618033286	7.555919506	58.31583566	9.156395736	6.792615611	6.867375509	7.939428935	10.61597181	13.25676356	89.1894963	2.496238599	22.99432396	46.17987075	1.671421746	16.52522494	8.526760908	314.5331414	281.6883301	63.01465052	28.70814222	4.184612307	2.513636953	27.51504264	31.89280982	24.54685033	167.6585246
TCGA_BP_4777	37.8908002	308.4651063	6.152348426	22.86632873	7.724212767	50.02325757	7.161621666	7.38804951	168.8367102	103.7450895	17.33983662	156.439063	82.09884946	3432.487034	4520.543656	2060.391227	415.7382909	916.9135102	172.7003587	88.36832172	5829.96036	67.69911365	48.51706092	3.96032776	4.69495255	96.10184191	20.47498432	8.76424465	16.53932348	9.649729601	4.079881344	26.77730035	54.39340966	9.811746773	30.12316434	68.06994794	3.724257779	7.79092922	24.08763479	161.4373797	168.5767766	53.75351782	25.39266555	7.096779591	3.123465069	29.89603236	53.16713005	22.51793739	62.1637232
TCGA_CZ_5470	47.69951166	198.6938165	7.573280657	30.42276495	3.288503607	40.65942562	4.38056308	3.120155198	204.3460711	157.5554879	13.30752596	89.8453377	85.71189683	4247.069133	4905.482133	2704.987286	599.1623128	792.9544798	174.2256584	118.2456216	5155.889068	66.0350203	63.94152838	14.90882947	2.414586144	85.23912385	9.252669013	6.442799903	7.427103483	5.532382359	3.176253251	17.41656599	57.72718117	5.52539248	17.19042156	39.37192619	8.568854298	10.30575116	28.92293811	137.6796019	286.4524162	37.89862671	26.30833265	3.042637246	0.96747118	44.28274363	30.42783716	19.49850305	66.35535587
TCGA_DV_5574	37.46140923	286.6642103	5.416290688	57.24211159	3.320778481	84.24828049	2.966977488	0.855347182	81.72345826	103.4914365	44.35914409	88.75358677	48.62255773	2840.374462	4826.985874	2156.210169	719.5671595	1069.103623	190.1215273	153.6729359	6079.996782	89.81295921	76.33039386	19.40734077	8.240191196	118.8994495	8.65997984	15.8342395	4.080224446	13.40755822	48.70013811	21.93391996	137.6128715	3.7092735	33.99678977	26.62834318	4.614722369	17.65579697	13.30456731	163.4201955	200.4138265	79.18836852	36.46058081	1.52606102	1.795363486	80.45242179	36.27031276	32.51080493	202.7738901
TCGA_CJ_4643	75.56236753	85.55384784	10.63496281	44.93296596	4.466053081	89.56089769	5.093866114	3.534243376	129.1584014	102.9266565	32.26167026	54.8460989	22.21662406	2724.908269	3785.382971	2357.615284	502.1497532	587.7596564	145.1718079	87.80044477	4157.598006	99.5490222	108.7134721	7.491596755	2.740752722	86.24986554	3.497370806	7.777547508	4.221854486	8.432778694	8.350712571	12.5391804	129.0881695	3.247125631	40.14549008	127.7609556	3.498579574	23.75287956	8.503780992	816.4438976	292.4364972	39.17344174	17.52435667	12.24748714	1.047520678	20.48858531	25.13999428	21.53601216	227.365725
TCGA_A3_3343	68.34183237	81.32928424	5.21035435	31.45979839	3.222393946	72.57215419	10.09299978	5.930345102	141.8955489	97.38116346	20.51075274	51.54500705	92.47253337	3754.96462	5122.340161	4122.804184	289.7207	902.3341413	219.7919933	16.44627633	5594.030236	65.29122364	114.9780205	3.641324612	3.762251657	85.31496307	4.147983022	8.206821814	4.300645664	6.326476627	13.6950279	17.24201765	153.0315582	2.140847166	23.57401542	147.142436	2.313181975	33.99055021	10.67117818	740.2455671	346.5132552	29.34137012	25.30247232	8.446475626	1.573897416	30.56736455	38.4322748	20.22457206	97.44229273
TCGA_CZ_5463	78.02641635	99.66418311	8.104494918	23.56054952	2.171404348	54.50098205	1.33704797	1.21051185	204.8954553	127.4026303	23.76925817	53.69869708	139.5670491	2896.600216	4700.924957	3509.742576	645.0775185	703.2350452	254.73907	7.474451092	4869.712538	88.21667597	73.82628234	2.895635657	3.167454768	58.15956015	5.911859436	10.04012265	3.204821076	8.521729197	3.304061138	14.71202273	151.5254741	2.415591194	49.54191058	57.94187358	0.449568004	5.050060588	36.92984979	563.4245518	194.229288	20.92426794	17.46239743	1.440996949	1.084330576	16.78519665	16.99360366	13.96920418	131.3834509
TCGA_A3_A6NL	58.21226949	90.7530786	3.256538951	73.75515362	3.802685009	107.1801879	2.566395612	1.911123348	63.05405106	62.18823333	31.05067517	65.41429035	94.31020873	3216.751794	4684.106276	2703.7097	372.5292068	873.6250766	196.2494903	8.782875439	4506.071273	89.62951991	87.25366221	5.209911215	4.910190202	102.6388748	4.827836556	9.671730325	5.749642569	8.404091803	13.71189698	11.51498164	202.2083972	2.510094589	38.00431496	99.59105356	5.635721141	91.54734914	12.48830238	935.0638122	303.1573228	43.67628941	20.75347214	16.21381756	1.182187968	40.93830771	24.6332935	18.78209408	221.5854523
TCGA_A3_A8OV	49.05340712	52.27444933	4.097885549	20.63050553	0.281835669	82.81305994	0.585506712	0.472304452	28.89550914	23.18213027	13.29944484	29.82015776	18.4253333	3931.198873	5103.661534	4355.305206	338.4652157	530.6435676	104.1379356	44.5900135	3688.96446	80.72320399	75.56583706	2.284101015	0.847277743	59.34866726	1.249149215	5.591524528	0.473644722	3.016556943	4.841458906	8.235277152	93.9284759	1.222633183	17.08576274	169.0946739	2.466669778	11.99971304	11.16297706	569.4631577	466.1323751	18.63658066	14.52855228	8.657106461	0.642540965	18.25716015	17.37492948	10.90173897	111.0716557
TCGA_CJ_4871	33.93976938	68.89858984	3.308221454	51.16292033	1.656939049	64.59516959	2.50231817	0.518492873	47.49965736	48.86976243	18.35239574	33.97989798	64.67457164	1829.13857	2856.748728	1747.911568	479.2029504	750.5321495	109.0087887	119.4402612	4109.957317	90.65696942	106.8978723	12.26503275	1.777681795	54.90365335	2.517812814	5.196384539	1.748971634	5.323845896	5.812417148	4.559087255	142.7472817	1.328869846	20.61865132	36.25775823	1.641148904	20.119093	14.34398247	209.7852283	264.9540408	46.83397234	13.43333878	3.392136787	1.39967228	21.79907511	16.46640536	9.49010044	207.1015846
TCGA_BP_4967	26.14515393	36.70494593	1.801294765	43.57932191	1.769747639	58.08686149	1.955603065	0.570219289	17.97348954	17.96853018	16.77545767	18.6849176	49.35341971	1557.587961	1901.752698	685.9746452	221.1638615	298.8071264	74.39624351	29.13602856	2115.170423	57.99596882	67.77859236	4.093915715	1.487897704	47.31962034	2.337465284	6.074829716	1.732841747	2.911995977	6.213842036	5.828722998	136.7431534	0.974294578	18.39280388	40.78500087	1.25672773	8.301330221	34.52014045	681.5340541	186.5519324	18.28881919	7.085298999	4.852515483	0.756884223	14.95037908	7.328691942	9.908098776	141.5725166
TCGA_BP_4986	56.72671562	51.39570537	4.363718432	58.71536269	7.926030361	79.36465859	6.685704257	1.802744664	48.24472951	29.9555118	26.13466982	31.19706725	36.68294408	2032.511091	2677.031324	2006.438758	476.0808725	503.0518176	128.0928157	42.62618425	4396.690837	86.87182661	62.64854694	10.536805	13.80979726	102.2479825	3.305144284	7.691378318	2.345915178	8.503188889	7.795904439	13.49966946	176.3146696	2.427646998	37.81097682	33.28753378	4.184474419	24.92996341	32.46332494	559.9190003	212.9416643	94.09914304	19.87962896	10.55577958	5.144386652	24.63603717	12.72939133	35.09722322	143.4868181
TCGA_BP_5006	34.29426569	24.40069738	2.897688333	32.97589732	1.077809694	63.4422102	2.393742879	1.025809128	32.31316937	11.91929923	16.42559802	22.31987278	89.1036748	2037.7309	2586.163555	1395.432303	317.6951784	489.248536	71.01275466	17.42090133	2785.668389	71.07417065	162.5564656	9.16852642	1.069146227	35.14423476	1.535604207	3.681658513	1.371627465	2.177861013	2.733015825	4.468144632	107.0708594	0.576270901	24.97795404	60.44711469	1.253197386	9.200146478	10.86154645	269.9097538	201.3584109	18.04646908	10.85796314	6.397767292	1.320286803	18.61573178	12.30588395	11.32627207	106.2930082
TCGA_B0_5712	43.58204901	79.83566941	5.258995712	29.45979285	0.754596688	84.12611525	2.43961337	1.408628584	23.33040801	18.76650438	19.57342384	43.26824117	35.7806503	3789.046821	5080.233935	2702.201675	179.2966988	354.1441974	45.27991581	30.99217403	1847.986952	57.79586281	47.277749	5.681888858	0.367292422	25.60612824	4.427893029	5.670005597	4.259950905	1.46000023	0.668493166	3.533594592	51.32977197	1.470838533	7.21751331	54.56141867	0.408707831	10.22145773	30.74288198	217.9326245	282.8038065	12.71260069	6.836701128	7.193245581	2.460502033	17.48351724	9.905091405	7.966622075	90.60427001
TCGA_A3_3365	77.93890265	94.06348285	4.857729483	55.1729549	2.262090111	96.28088258	3.255457222	3.710008909	42.67127112	40.80407185	37.30240254	51.69606756	17.63456359	2707.865492	3653.590517	1970.376108	265.0056761	404.2409278	64.45754288	20.06466575	3668.744744	119.2976682	65.86126224	2.93935863	6.549302023	32.13272201	3.296885371	8.89767733	1.475916391	9.949539623	21.94044313	7.047580646	152.748268	2.305104775	41.64025385	74.10564451	1.470843967	26.77878634	3.630733423	609.8622226	206.1967128	67.94264616	13.6895753	10.03728927	2.875603567	24.75393147	27.97420969	12.54774337	192.4498271
TCGA_MW_A4EC	29.22334322	65.31988193	6.185146576	27.75085316	1.137795021	87.37560672	1.747976508	1.18123193	91.35779923	40.92692592	18.18071677	23.70713747	19.7814143	3198.880761	3655.086766	2244.703523	206.9310073	562.7478735	67.04771749	44.66428126	2507.170168	90.27699502	107.8511995	7.141588897	1.153872694	37.32815706	2.498295649	4.540491291	1.011230514	3.822239163	3.27267893	3.627038225	80.01676861	1.062929297	18.2444798	154.5569578	1.069985441	26.29810845	21.05643202	527.328033	367.5374717	18.01315741	9.216013704	7.63868943	1.0297146	22.03052811	12.81637569	12.01739449	116.4209737
TCGA_BP_4174	96.56572085	114.091825	15.13958512	39.34424284	2.453205539	70.33266021	1.995542523	1.101569018	109.1679253	105.8657215	23.74060771	56.30023316	504.4264958	2494.090863	6335.350767	2515.165561	715.7458767	919.5932571	249.6209952	69.85006432	6239.747435	86.35503492	78.35386035	3.672270354	2.322013068	86.32947326	7.259684891	14.47443526	3.285015008	12.44710196	7.166924781	18.10744386	97.8398396	3.289220037	33.88495636	41.76118637	1.345750506	8.570266589	8.120306243	621.0624916	338.5447032	36.61570681	26.76278498	4.203723859	4.066422221	26.23224732	32.94294095	20.57415061	85.32467459
TCGA_B0_4848	56.15468766	207.0551249	2.962065411	59.34968105	2.460172075	119.9653853	3.431098886	1.169198112	82.32954065	42.13406986	23.27976421	59.23272478	95.29208426	2940.681432	3553.909153	2281.115853	658.1198744	787.1837417	123.3651983	39.2597863	5197.407726	81.57976193	268.3241817	16.78862626	1.891992977	134.4658642	4.891137754	6.791768162	3.872858271	4.319345082	11.38519187	11.46963698	208.7040673	2.700632914	21.0359681	45.81126281	1.809270063	14.83911907	29.18771648	171.6372883	451.1588716	71.36285343	26.67104191	2.779800372	2.094646784	44.12868826	43.0162454	26.24410857	166.0785129
TCGA_BP_4769	25.38635252	19.60708642	3.491378737	86.64158737	0.730499278	52.71100871	1.208581968	0.323701896	17.79810061	30.22997467	42.06781311	5.910636867	4.906925854	2127.064841	2067.401703	1515.139107	112.2375926	152.0269082	24.9850952	13.2309175	1034.465244	91.02582473	91.04914453	4.920772464	1.210009063	24.5038089	1.077876392	4.856222489	0.389544667	2.959716701	27.03699306	1.987889973	380.6366176	0.259131583	17.52178008	36.82279601	1.202186226	19.17985236	0.947970189	617.8894865	338.3713508	162.8926358	3.098410647	7.111197588	6.863350151	21.82206232	5.114372691	3.911212385	180.1326592
TCGA_BP_4756	28.57467428	59.22074289	12.89289233	20.48694665	1.0810373	13.95233678	1.389072259	0.879167807	49.82510857	63.07734056	9.122512107	16.80892112	88.95969309	1333.82891	1504.11749	814.6243605	137.1882051	234.9689552	45.38283318	6.682266365	1080.988212	37.92489595	39.06040969	3.762587791	0.806918763	39.48116128	5.768579019	2.706157688	4.316474191	1.970227959	1.223865407	5.873094729	20.13447191	1.274993003	6.390387063	166.0464064	0.821946874	1.737305682	4.850824021	47.12543593	102.1390083	10.50573573	7.159723338	4.340862834	0.733382821	15.92202995	9.191563518	8.688738606	17.95571525
TCGA_CJ_4903	73.61858247	158.994375	5.292583585	30.01152807	3.18337109	45.72866649	3.447446188	2.112968597	42.79809941	58.88123478	17.23687707	55.07606453	175.9372898	1844.826153	2794.01831	1903.404615	477.6493037	610.7529393	182.9554592	8.045145459	3822.733094	60.61444705	101.3452418	15.03327999	3.038708247	62.89811763	5.374610373	6.351787435	5.185437173	6.944950507	7.158507715	13.9028356	90.74294926	3.186856908	20.19100895	52.82137277	1.116484116	4.655492518	20.99813883	376.5497131	189.7305409	28.26728156	19.97562384	3.894695313	0.997138734	16.09329469	22.72550239	16.77667385	129.6588616
TCGA_CZ_4866	39.77569266	27.38150676	6.205461589	43.11591115	2.026512276	22.17828458	1.705848962	0.328213268	31.22441912	14.05937985	12.41523157	17.83045621	236.4272277	2538.25628	2368.905929	1995.660986	350.3380948	483.1885201	143.1904958	32.65714656	3207.755285	57.45674607	94.35438426	1.726454947	1.623217031	80.78428632	0.910749194	4.091948619	1.421307522	3.276455599	5.129328417	5.680315429	69.80004366	0.472522175	31.39315434	52.42825862	0.415548076	2.278821402	9.212913134	176.8471697	272.6749408	48.66352314	14.01279993	4.69816077	1.002276384	22.79373938	15.85255793	22.26213853	91.76792839
TCGA_B0_5701	32.52510631	83.2860169	2.597522193	50.60688333	2.292808297	53.81625085	2.457353813	2.427412829	134.8821743	139.3969645	17.23471932	43.51070805	139.161073	3264.047797	3539.362602	1929.766692	265.7688646	477.9032104	103.395145	39.14515404	2824.037198	55.90365356	128.9142725	1.295524024	2.954688979	56.38284618	8.048233981	3.110431194	6.300548285	3.391917803	9.410979479	10.42864856	138.3381758	3.85162193	15.37752726	28.70634909	5.137276425	6.596006262	16.49920343	124.910129	485.3688904	34.26097809	11.48509227	1.410032105	1.083994539	24.68745164	15.18648406	12.24577746	84.42036104
TCGA_B8_A54J	64.89462914	150.9666189	8.170936049	45.02041829	2.162534613	81.24895608	1.094026334	3.697072905	151.5032234	60.87906844	24.87216811	72.48744448	22.02247926	3231.711727	4391.778831	4842.45146	243.357499	499.7444035	76.96553443	33.13077844	2658.655342	96.37528731	150.7857457	4.677933051	2.110164102	53.13568346	12.39615989	5.582125599	13.16454229	5.115206094	11.89615495	7.274255638	147.6896209	4.764826047	25.4369971	140.3040267	6.591605744	49.50226758	7.095186959	625.7394116	298.5353199	33.40419668	10.8363291	14.06118674	0.719934022	27.43364654	18.33627247	9.711054832	159.4930248
TCGA_BP_4768	40.32059053	56.97698599	2.38728749	34.44568161	0.839371768	94.5629233	0.860783661	0.996968283	16.78636759	15.42753884	14.71546183	17.58946403	210.1460303	1498.421661	2222.549351	1556.212418	110.2234675	230.1681505	57.97909045	8.212501772	1343.802789	51.50517237	82.64948995	4.191645382	0.79857909	46.75545562	2.545140032	3.112192995	2.359522996	3.306646802	0.944748771	6.664773351	95.87447256	1.499036952	7.97817498	77.11364004	0.493681125	6.435280989	31.55761857	893.0053281	231.8500248	15.45091754	7.030877441	6.311588605	0.707292725	14.24830665	8.069536561	10.20778808	188.9007905
TCGA_B0_4710	50.8028285	96.10809047	4.036026896	52.09435577	2.664281121	60.68491395	1.712870586	1.201139365	25.31017761	21.08589036	20.98300954	51.5232809	119.6002992	1156.818142	1835.639849	1379.035305	220.3526608	334.2913148	45.66498813	13.05853982	1731.518276	71.27778442	83.13984722	6.323999979	1.158109569	55.05517113	6.406776	6.633502491	4.363144022	3.062637429	7.101749882	12.44609861	205.4643445	2.814950747	18.90540176	84.0479466	1.858697527	28.27706675	21.88710864	1543.573273	264.1093435	24.62775798	8.950407679	16.5948137	1.448926055	30.13550525	19.84174987	14.46400871	116.9065366
TCGA_BP_4973	96.22726127	103.3606601	6.695055178	34.93365532	4.2190498	36.37106703	3.544656734	4.187568673	101.0680013	67.49397036	20.25324108	46.80847805	182.4272226	2893.015722	3881.156311	2642.282133	282.8448699	629.8378216	141.4735549	50.53908016	3614.021528	57.50689302	114.7856808	4.644154278	1.392132927	48.77687537	6.322621046	7.403324417	6.323882063	7.478078803	6.194747426	8.096679989	123.0219527	3.480855771	16.3473458	96.6055959	1.982127336	12.03631559	37.42795874	1140.669011	268.1713868	24.68536141	14.80595778	10.47627515	1.390100238	19.57618128	19.68272392	12.83267292	105.8025442
TCGA_BP_4344	48.83564305	50.27314807	4.206667956	43.93905292	1.505854424	87.65346408	2.891775329	0.826156575	36.78645688	37.73505299	39.55886486	22.52986218	34.91545329	1948.118528	2996.754256	1916.436801	389.5975496	584.8212782	124.36566	3.569690524	3031.881925	97.53218955	51.05645899	24.09943554	1.323515309	63.38073999	2.579036046	5.362438036	0.60756756	5.406172733	13.68374193	5.677510488	111.3363731	0.747623605	46.64095052	72.05951714	0.852288138	14.14595016	8.02968054	710.1203691	185.4989715	38.30194076	17.8733465	9.074649533	7.096980243	32.19475726	19.72211095	18.51057506	221.639779
TCGA_CZ_4862	119.0203613	406.0607323	18.20799713	38.79188346	10.94416382	90.21169466	4.911334839	4.668591035	648.5965127	1818.472704	31.43943369	180.7646718	113.3081294	3770.815158	5488.253984	4111.735718	1309.156741	1201.634291	515.240422	74.72580476	7344.275074	94.13090464	142.0476621	11.24133734	5.057623836	170.8581932	33.95305699	18.0924985	29.58769372	20.34160684	11.04154724	49.56880606	216.5706716	12.06705453	57.35640838	71.9426798	4.559654831	11.73762461	23.87500856	462.4778186	218.647212	78.69824531	34.02909334	10.80855749	4.0002696	37.01370476	59.19692095	34.94934597	197.8941285
TCGA_CJ_5680	32.95638186	44.85969342	2.785501647	57.72321467	0.520543119	46.13545919	1.369055434	0.704030256	31.54123576	11.78218218	13.9534388	15.64395352	127.3722878	2562.027841	2432.863645	2165.886393	276.0701427	389.8079798	93.76034573	3.679842136	2017.137441	62.7736128	126.8771572	3.267485288	0.50475531	68.92643933	1.157684226	3.990865492	0.706028456	1.682925165	6.905968598	2.607843675	87.80173578	0.390250245	12.43155863	72.81700795	0.766648843	16.15662458	7.669396841	291.1717407	666.3586443	23.45953811	14.95909911	2.821818446	0.840858387	31.70295283	14.46990213	11.87641208	118.6478176
TCGA_CJ_5675	110.324412	724.1493538	7.532974126	29.45875282	10.67023019	98.1911786	3.111989925	5.382916565	186.4284118	189.9899752	17.75032696	238.737274	66.95818261	5950.335684	10971.95664	6388.341189	1331.184699	1639.176352	314.3038077	190.764103	10655.21122	76.46430488	152.4377959	12.50243078	1.294821385	193.1692641	77.56078164	9.920795082	52.4013822	12.41096019	3.564430515	30.25978665	99.47501658	13.62119734	25.53594287	89.89778792	2.101202409	13.05271899	30.41041775	222.0032452	475.4826539	37.17454718	37.22440338	1.338246625	1.733245355	54.84995906	59.42751004	26.62253012	121.9884413
TCGA_DV_5569	31.5683448	90.31664739	8.095778792	45.83711895	3.053783771	78.98623873	1.559622981	1.210609375	122.441215	83.50073705	17.69701019	48.20544637	89.90143794	3569.154512	4049.498443	2326.408392	490.2401429	606.2964692	122.3440175	46.74545303	3992.391185	84.67876249	194.0652531	26.7342894	4.93271306	89.70167385	6.351142896	5.579995216	4.451498313	5.900760306	14.24807424	8.784202137	184.2337627	1.711767139	36.95802723	51.47392351	1.248901094	16.55941554	31.56733648	343.7870675	183.246695	42.29849213	28.47088825	1.473865846	4.50033281	31.92768446	19.8914885	17.47616315	199.5117875
TCGA_A3_3362	43.86717519	59.73074896	4.792859713	38.65493474	2.716216721	47.7369312	2.512702584	1.547882654	66.30235942	38.35023757	19.85039314	27.36986291	48.73959782	2350.336881	2940.835507	2265.018713	183.1087427	309.3749245	75.49774917	3.412084872	2070.673469	79.60429803	69.00806496	3.801884608	5.907329826	47.93248114	3.081318772	4.487257379	2.868335883	5.338977619	10.58815565	3.143973422	90.9009363	1.850480478	26.86002757	86.23782221	1.51005735	23.04676413	12.93923806	561.6364937	287.1956898	25.30885009	12.46790377	11.87132668	3.309596425	20.59964468	13.90138263	12.59515771	196.5085385
TCGA_B2_4101	90.70279419	178.3116006	8.510234288	43.54795219	4.051368112	76.98137336	5.41343871	4.499974598	165.871773	182.6070761	23.95845148	75.62547297	20.14085777	2690.430084	3505.210664	1812.516484	458.7261848	527.1108087	181.4497693	4.061316697	3615.023249	78.89577476	74.36366973	2.334956784	6.08214936	81.82447802	8.531379364	9.99572469	9.109579007	9.220122689	5.399103546	25.32990028	123.650824	5.827176304	29.92026929	109.0854909	4.498137403	26.33907501	9.537629706	651.1239981	207.6393792	46.85197266	13.75639056	16.78720783	3.222219595	29.17087331	26.98478133	20.43910418	150.9694108
TCGA_BP_5184	29.15502011	180.4726741	5.812800554	37.46825414	12.82992032	81.2142699	2.772419024	1.26523447	45.22790026	48.37398443	20.04321695	51.81062543	48.46447267	2478.982434	3260.646307	1763.705189	381.8553048	520.6561169	68.97301722	39.2273087	3328.59377	86.24371443	73.63050055	2.873829608	3.151621197	64.79624673	2.93285287	5.214108762	2.475757177	4.951594037	5.230000781	7.390926428	93.32417278	2.019260383	38.7726682	65.7059102	0.668544958	3.877416625	10.25532409	289.9625292	233.9096974	44.85271985	13.66370306	3.105786461	2.496132173	26.29927923	27.13589551	14.81739794	170.5840839
TCGA_B0_5697	63.70770913	227.95542	4.912930296	58.90433876	3.497931849	68.9302929	3.094744032	3.82443369	117.5752329	65.86273441	16.43564191	122.5307131	68.97215453	3869.676932	5248.115595	2980.323193	936.0464259	1291.622612	183.6620151	155.0594293	6979.524464	68.10314862	100.7658409	14.55826419	1.37249098	127.4873876	28.45637176	10.6561005	14.20706022	7.446294185	6.070168597	20.89773316	78.01291475	4.916522476	29.13484755	44.75385145	3.977219203	4.736426336	20.99665483	83.54685223	254.2062748	70.66252203	30.86747582	2.124999939	1.397940147	31.81923701	33.3917194	22.14891185	96.50249177
TCGA_CJ_4892	63.28110785	455.079431	4.777765524	39.96053025	3.944003364	95.54763863	2.83514519	3.474804891	111.6587339	42.30213869	18.89727396	207.0955533	176.0081718	4890.159849	7032.187186	2280.198174	472.3962296	675.7068	165.6989447	57.45857268	3511.28224	85.77982563	48.58160362	3.793710048	0.616358538	70.75772749	37.65825183	9.702711782	36.28439381	4.704926687	3.808242744	13.34497304	130.7274098	5.708806878	19.76881925	126.5623723	2.594530275	19.78567229	7.425525048	515.2850621	387.2764658	30.60039053	8.283148261	10.0189177	2.788278263	26.82112237	31.59478893	14.45038169	111.3094294
TCGA_A3_3322	41.8435285	26.01325046	4.070594215	22.72553831	1.458447185	40.91562885	1.749882027	0.860985371	16.77287019	10.50819747	22.57609357	10.99889039	259.6676399	1351.356998	1546.233113	908.0994542	257.2785866	281.8489659	73.39849277	50.5766577	2167.438535	64.03411348	68.74663063	8.881490018	3.429738567	45.46178827	1.830375492	4.503354395	0.919134064	3.087170832	7.322076916	4.982833901	94.2484579	0.570339489	28.92484333	109.1922109	1.934024035	6.63729074	17.11595077	484.5761344	277.4043509	22.87414585	10.2736084	10.2792553	4.612500144	16.17816834	7.607319013	12.3363361	120.6376557
TCGA_AK_3460	48.90091278	51.70221078	3.932907498	22.6161639	1.408959246	64.04972588	1.475319904	0.751841216	27.10720379	17.23996625	19.15183545	32.09201687	81.78260115	2590.507782	4125.497601	2119.179983	332.0506313	384.1080143	62.8173287	42.94137197	3302.707544	76.59661157	38.70786305	0.912647527	1.117776538	60.27741723	2.916023334	4.842093322	3.358616065	8.792048972	10.27588353	3.402894172	93.97489636	0.963464591	36.96942244	76.94699194	2.273983294	19.95431729	2.958924849	261.0485279	260.9143863	29.90362139	8.357200617	6.749442195	0.661225928	17.86529135	18.72108641	11.91195214	121.4209803
TCGA_BP_4325	116.7776234	154.0461597	9.212311946	23.34079578	3.391225309	70.95410869	1.71972964	1.193187919	161.830008	79.10528423	17.20857701	99.25387103	62.31191204	3389.218136	5065.491167	3297.197166	387.7761316	559.7013856	190.9572457	49.96603234	4531.698494	91.00999005	75.01443328	17.51030864	0.983863099	71.04571667	13.00031072	5.885249769	18.11285351	7.508036676	1.819110729	15.30155121	68.28696478	3.542216753	31.81104552	166.3514915	0.868891037	5.389336363	17.51611067	505.7907227	241.4790197	17.66080334	16.73051445	9.507144096	1.735248703	18.48034246	21.3909753	17.40979978	104.6137467
TCGA_DV_5575	52.92438348	156.0290834	9.206557734	37.11384846	2.036727841	98.73398147	4.177004459	3.36941992	138.5117375	242.6601613	24.77765689	59.78324365	62.90646817	3486.625385	5098.05002	2878.572106	606.8037556	771.075533	181.7225876	76.04335951	5022.789609	99.89980227	135.3869304	23.77266411	3.293338304	63.73138779	10.62276148	7.089010614	4.615930639	10.67915863	14.1628047	8.43251355	190.5273608	3.193627203	45.11561691	58.73263913	1.722479843	12.78530797	23.97911076	353.4965303	293.6691818	38.63987062	17.85346506	1.709219478	2.926574529	22.91509587	26.29832248	14.81654438	201.221041
TCGA_A3_3325	38.31093155	39.08523752	3.289643168	42.98864716	2.436724533	53.24235459	6.204302881	3.633113854	20.33318919	13.04569514	19.42626509	23.4183224	15.378999	1723.757902	1756.160637	1422.093733	376.1809955	599.2843673	146.1655923	7.595857527	4177.484892	103.0761795	79.27789607	4.952964741	4.938438352	53.58378084	3.058792187	4.804804068	1.47393101	7.357280776	13.73314914	5.143203106	128.8925967	1.063347437	18.01789392	112.5285241	8.100853528	14.70786103	22.4358362	520.0310711	228.3920815	33.07099708	20.18199523	15.5927635	2.143469228	32.01386787	13.62331702	15.75905411	146.3844437
TCGA_B8_4621	19.28760491	32.60144622	1.949298025	46.98339579	4.474335134	41.37703328	1.029529501	0.68113885	14.76274863	15.78642209	7.035270418	12.40789133	78.44003932	1482.730538	1814.76983	1838.838393	188.1583078	344.4707861	83.39415786	46.52524467	2060.822892	35.15145909	68.31137859	2.61827294	3.771647528	83.75793816	0.816167155	2.662545212	0.869364398	2.803103738	5.679763712	7.048543347	33.34556047	0.479534849	16.10329703	27.19835358	0.359326815	1.849735798	8.53478391	7.036273139	180.4062216	38.10171031	15.11391364	1.348591179	3.086746347	20.19423754	12.16911113	14.07320642	45.79550859
TCGA_CZ_4853	41.39777488	58.24061654	7.092607837	25.51469407	2.186738608	81.45553579	5.916728668	1.582694291	119.0173859	93.17951899	15.62028514	24.12736318	73.36301282	1939.342161	2712.760666	1615.451352	329.5662924	426.5444656	53.14360536	40.14679143	2843.21471	53.90814713	114.1416492	3.118566908	1.476885797	49.93884639	2.666431688	3.695439937	1.052725572	2.707181119	5.503565947	7.070019103	85.19289309	1.967371209	17.45115554	82.32724812	2.199221275	11.04126686	17.31429022	323.766291	305.1714782	21.46463478	8.766412664	5.426678786	1.019888706	16.78338988	16.15684824	9.078064749	76.36811817
TCGA_B0_4838	87.86709663	408.3787915	12.70178618	30.82306287	3.851063374	70.81949032	1.957983003	8.238138824	479.5885831	144.8322105	21.45142483	199.8784215	120.3909581	2357.568029	5151.344132	2664.307396	588.0942441	922.0824707	204.9934197	48.24237347	5500.720424	79.56106154	127.3998879	10.0808587	1.951808595	95.42817342	48.57697165	10.21052537	29.47627815	10.27934271	7.506382572	23.29922962	127.8677055	14.21270911	32.03876278	62.2854384	3.344399912	10.02279892	24.21627075	277.7481583	172.2830336	46.14282324	18.57508517	7.842062649	1.387056105	22.19737438	35.49685239	14.91355823	101.052189
TCGA_EU_5907	56.75188682	46.60529895	11.64478049	40.88427252	3.295580021	108.8125544	1.873290531	0.260359714	76.97436751	20.04389629	10.6770025	13.48006992	387.1040959	1982.075271	3972.287014	1302.179712	251.3023759	230.495306	106.7217983	11.29509243	1842.821757	95.84123075	158.3454352	1.663969678	4.77927213	80.89549316	3.522012363	6.871587165	0.783296111	6.962743008	5.403646478	3.654624806	208.3922851	0.513509881	14.38715337	48.37106723	0.268594919	5.131550977	51.71541711	387.7747828	393.2214033	17.49866573	12.5141537	5.588186311	1.4226439	29.94546661	7.755125544	14.27037385	168.7377173
TCGA_B0_4846	124.7046614	178.7323534	18.05041276	34.84080247	4.572371151	101.8050076	5.522405646	7.166526277	1212.288409	447.2131095	22.52150056	101.4594013	55.438609	5398.835167	8402.269195	4127.99783	623.8612531	905.0970017	331.0584535	90.93391803	6243.52055	99.25782876	215.6561873	21.62513193	1.945610278	73.33811403	14.37666668	9.68478734	9.493100762	9.34852909	4.207111913	17.30155161	135.0030794	5.621578139	45.52707879	103.8550069	3.31039078	11.75972532	21.96116141	673.6502673	194.6922203	32.76174328	21.50042456	10.2152763	3.039682663	20.78517433	31.02910153	19.1473343	163.1092543
TCGA_3Z_A93Z	47.59236425	79.47003872	7.034504544	43.29564381	0.877800018	137.0795528	1.385195486	0.835449069	90.60270659	50.28358013	18.25132912	32.42837483	67.7819228	2962.251014	4577.425131	3629.830643	347.2826804	656.7715642	126.5252854	0.459657309	2929.829336	83.73132443	56.49456205	2.228091508	0.968580527	47.26071781	3.416385913	3.564825048	2.248886067	4.138666452	2.564177505	5.304179816	162.1680022	1.239648982	15.34132971	135.4883857	4.014522274	35.42413446	9.517809431	358.9729973	409.2563573	18.4453492	8.689174394	9.588326745	1.098912735	25.77621323	12.61325793	15.16490437	83.53421678
TCGA_AS_3778	34.01348631	49.08310149	5.284023056	54.86658153	1.945556045	101.0594103	2.163282217	2.269192079	48.49002315	53.35693735	24.99186011	25.52733054	178.3912495	1846.665995	3548.588953	2627.228231	354.6245914	552.9532149	87.89451709	26.58525531	3245.83914	72.30244757	107.1391432	2.482353494	9.217504531	75.52383064	2.207688295	7.359575344	3.8019714	6.449641007	13.61610443	3.884423318	192.7057956	1.502551366	30.67288634	115.4471429	2.183951204	25.02122056	25.68659777	693.0713715	368.5195235	27.2946732	14.04724934	13.08700426	1.740152032	23.58381441	11.07396283	12.28436228	187.085473
TCGA_B8_5163	50.12745442	323.4210954	8.516537537	87.95235471	7.272617609	95.31709368	13.21047498	2.590213647	279.6707212	262.4165475	38.80556481	144.2519585	64.11753193	3719.368954	6081.338457	2954.854458	1019.897353	906.5937898	286.4403985	57.27235373	7874.956921	74.60386887	134.1180938	9.472957845	19.75233188	148.5912149	26.55837184	13.64873705	9.544085472	23.28918827	7.175769626	30.8839711	306.4785698	10.15593325	57.12138882	32.4562075	3.734925592	24.55898316	35.25415306	173.6804342	128.8131553	207.1126643	39.62521481	4.406371565	5.911275622	50.43884485	41.00318834	36.90998153	244.5910189
TCGA_AK_3458	50.78896057	105.6271415	2.028903313	16.96335341	1.29218764	93.44298285	1.551514314	4.422914077	59.92988128	25.65462897	10.20083284	90.21344879	15.40175708	2169.595631	3496.653437	1186.151491	173.8428831	320.1697876	65.0271987	36.71649553	3403.941062	94.74031493	41.04396814	0.178153532	0.752552896	20.67472275	1.8850698	2.913110193	4.232538053	1.9953196	3.371542695	4.197243452	48.49033154	0.996092217	5.911605865	116.4993089	2.102471772	10.46934143	19.39765608	158.539587	413.6428014	14.26546329	7.337040829	6.319311797	0.854522809	6.167093728	48.18177436	5.823992725	55.11484395
TCGA_A3_3311	55.87820535	85.32897694	4.489666868	45.94475913	3.167163791	81.94487448	1.876167705	1.051395908	192.4361659	90.37700588	20.67954355	54.21582035	73.40478127	2388.84582	2764.477296	1955.07406	482.4970885	532.7918185	150.9014664	34.09342023	3512.795728	65.91696669	128.3085091	14.55424364	5.380569926	84.58737937	5.348725265	7.669476617	4.879091395	5.636385898	7.451153524	12.21716714	112.7585767	3.472871382	37.37715194	48.7509518	1.818386615	2.158589341	25.9868059	212.5288707	191.7366246	40.24587637	18.31972585	3.257244426	3.650862944	25.89874373	18.14148125	21.35706207	123.483355
TCGA_B0_4814	58.62220282	54.38862533	8.91808292	34.49761488	1.871838663	73.57600366	1.809044761	1.324962209	26.73129194	19.6524072	18.66634174	29.07992416	14.24978533	1508.904025	2486.367507	1933.761746	210.526571	272.3117243	68.45237397	34.71514688	2136.712314	74.26615395	92.71039746	2.914858722	1.637119058	33.27174255	3.226799045	7.945785274	1.272181316	2.046894099	8.116979375	7.765766701	189.3334483	1.246110787	14.33841972	108.6404525	1.919435809	13.36969209	34.78170753	689.013912	312.2440566	20.12742644	7.39872152	11.36405459	1.719671227	21.51471304	11.71919868	8.885776809	106.379559
TCGA_A3_3367	42.66463275	44.84246679	7.704790367	24.72249443	4.324858131	59.77742398	4.866268259	2.233017752	60.14975234	43.87879161	19.49894495	23.32557459	49.88200513	2090.301543	2154.518975	1820.375561	330.797593	583.4950093	106.4541741	73.05837358	3625.536087	79.77272522	88.47753883	3.146597404	2.389812985	45.86430129	2.522060818	5.229576792	1.721157451	6.137414797	6.457134035	6.613753523	114.4478194	1.509461148	21.57176609	83.99791228	1.113747365	2.500659033	15.36760396	369.4801845	244.0372036	29.17276351	16.14874161	7.678999155	2.425099628	25.1080702	14.11282417	15.14350335	117.7249733
TCGA_CZ_5984	39.81106527	74.13822782	2.970906011	31.22940636	4.412195077	91.85415105	10.36673251	2.715486436	53.06467041	46.72697532	22.7100215	34.97888215	23.95955513	2211.11602	3057.175434	1978.685514	286.7759138	740.9171824	170.3031343	116.930655	4659.040627	64.36796283	100.4230052	13.59623766	3.277188857	105.8301509	5.726689261	9.645469694	2.418195876	3.154694973	11.90295056	22.71762566	110.6136453	2.631262133	16.72723031	36.09429906	4.639080535	11.23936939	16.29200468	261.5550675	328.403845	75.93957977	22.47059147	7.934375606	1.138377026	17.49012734	18.24462011	18.23698018	156.5986138
TCGA_6D_AA2E	14.02849457	62.51430852	32.14405008	26.66376738	1.23212304	7.412884242	1.453470203	0.984998826	12.63864928	3.384691274	8.618754538	21.22821836	14.4502414	2113.466883	1388.012572	1258.327366	119.5868894	288.4489857	24.02794883	38.73426608	1388.564758	46.88030998	27.65945191	8.23265249	1.875788279	26.91820006	1.467108196	2.348705982	7.989513332	3.92137451	7.567207619	6.239606776	59.57768301	0.725999799	9.161219749	105.8981329	1.031097784	2.533786893	9.332518182	22.59056514	447.5334135	12.2016813	5.975376928	6.066513226	3.588984312	15.1770396	7.278562123	7.830340308	17.6171724
TCGA_A3_3363	30.09139496	37.2207704	4.665133016	45.48567041	1.320459693	47.27878557	1.980826317	0.198434554	11.24837347	3.7018583	11.10639683	21.43665129	46.32456772	1957.142315	2211.757892	1283.938908	241.404599	414.6519991	121.3938149	35.2180956	3949.803732	80.38136417	30.74955964	4.076367709	1.015498356	65.00056579	0.627106249	2.856663219	0.840212706	1.620665469	2.879543492	8.646320498	43.22007357	0.253242146	29.77424152	66.0511246	0.92119966	1.385159973	15.38427118	8.139669312	294.734011	73.72251284	19.19799918	6.38263417	6.772280184	26.16884966	21.94349698	17.72167355	50.58819641
TCGA_B0_5399	53.76296349	152.8677091	5.777249789	33.80824227	4.900946956	129.9809764	11.82992289	2.872346465	129.7165081	62.37913277	18.59267584	58.91551973	21.95944347	3836.437229	4240.620669	2968.42612	172.9522083	506.1005332	135.4832138	71.98661665	3412.344018	93.43063753	132.8673955	9.245887632	2.753059614	70.76775723	3.91706843	10.99326301	3.668326328	4.159273474	6.337972639	10.18734913	124.9231047	4.024567065	15.2691825	134.6382124	10.18124873	13.06440575	13.62884663	551.0861485	318.3391926	42.00107608	11.64325073	16.9766966	5.673658618	27.10687859	31.26889082	13.6966381	160.5148784
TCGA_CJ_6030	39.32066666	188.6082446	3.648030305	44.51058004	6.981227034	76.27777394	7.546303673	3.959425706	59.90470737	81.12652825	22.7134128	97.08770073	65.50540962	2411.001427	3059.928938	1935.974234	719.7978497	1380.088369	424.217163	66.0296792	8405.071047	84.75396833	156.4845677	18.53859776	6.558922823	177.4648201	7.420462245	11.92144101	6.881095755	6.968427221	14.51906222	24.77903375	105.5121283	5.851494939	32.42552546	36.95155124	2.887065151	9.805845527	16.54961736	331.8404506	248.5809986	93.37052754	48.23605743	2.422835802	0.958166808	54.00765286	53.67936828	45.50484322	158.3934873
TCGA_BP_4161	85.56654037	237.1613582	9.569441135	34.09763108	6.806882371	20.89648445	7.510684149	4.635760935	346.8799502	202.9047486	17.70569269	116.5950171	128.1734088	2711.325508	4195.988242	2228.6923	641.6636276	810.2893455	251.1074798	58.12764245	5526.753754	86.28866357	110.8150174	15.49350259	2.902002449	133.7349785	14.13000025	10.1915454	12.67011128	9.689045578	5.719530109	28.67946185	133.9869327	7.49900297	30.6438621	109.1299812	6.987743801	18.93646079	30.70570961	547.3680974	279.1279454	49.4732362	25.08242158	14.53038357	3.098268087	41.29671872	46.62863238	28.23985217	115.7596191
TCGA_BP_4998	87.13478055	148.1870864	8.935034808	49.10019832	4.130309734	91.89178796	5.477803903	2.952895278	75.67435826	113.9237825	43.3234059	69.52016284	112.4385064	2753.171151	4279.230436	3031.8726	374.7907332	1125.795189	101.0357256	88.20849048	7005.040673	88.80849014	114.4152891	12.78665739	1.318777449	121.7859937	8.429695012	9.689869398	6.242115558	11.692471	33.10023365	13.67975634	182.9018016	3.963192498	47.35909151	75.07607391	4.832434408	15.41358025	27.5090659	971.8758006	220.8997549	85.44348908	32.36416736	11.00060599	2.220735243	37.2024088	34.36235205	34.74726666	220.9633284
TCGA_BP_4176	42.54206449	82.95362304	5.37511043	37.06929367	9.563049534	84.56652894	7.219810326	4.227625572	32.01769482	32.0704992	25.37320581	34.55627944	50.07020127	1367.378456	2976.084962	1526.701975	682.7335735	810.8467441	244.6117798	130.7800077	7140.871777	82.36978647	123.1894545	33.28308995	15.81247302	148.7888596	3.145773421	7.301158036	3.884347784	11.07260795	25.72374497	24.491197	129.6134744	3.485431305	37.34308163	41.35079266	3.837498527	9.92093941	26.10266418	268.424308	234.8276266	76.8503112	41.538011	4.293923725	2.348329871	38.8188625	43.31056236	30.34858644	114.4983274
TCGA_BP_4342	33.85349523	82.19901082	2.348303854	65.04724166	5.0328308	79.57455311	5.927757048	2.827428185	43.40469606	67.2359097	19.04375711	32.05762824	15.72055515	1215.228552	1572.13934	1218.579902	115.6230114	389.8861152	108.5449601	38.12384905	2177.451866	66.08731805	84.09305361	2.662129816	6.974258906	52.31348141	3.217980656	6.493840024	5.05065248	8.058993879	6.964010787	6.617919886	212.7854169	2.406430126	17.42733657	45.57177195	4.956384141	27.64587518	7.228302655	461.1343492	229.5695649	45.78625835	11.02186455	29.13981407	2.570297607	22.87373538	13.27354124	17.1976215	173.0878847
TCGA_A3_A6NJ	104.5155849	290.8246922	13.36723297	28.35221277	5.695307107	109.0854095	2.981951317	7.179094244	306.5160509	223.4070975	14.91605552	154.1034956	137.505235	4363.88134	6400.813766	6015.136136	608.0246964	1381.582451	250.6863605	47.09994723	6744.743344	80.69601301	166.159803	4.12937153	5.213794549	145.9226219	32.31193612	8.093954332	22.46234375	11.58368748	12.29785066	18.57978478	96.90207414	9.09532719	42.28846132	145.779986	3.066154042	20.44619353	24.57086955	339.2645643	274.0527109	41.58662713	24.34793784	8.3129447	1.172970401	34.8502452	36.59417398	22.93794757	121.0177057
TCGA_BP_5007	63.41457562	114.7681795	4.853679288	32.128662	2.165597012	93.77109617	2.851202219	2.053525621	65.70933285	46.55358184	26.50524692	56.04977717	139.3020209	4026.255305	4930.888291	2368.213507	240.2438939	526.5193158	74.12910454	19.19135183	2896.012666	75.38955837	58.53577718	0.885881515	1.6174746	65.26046654	7.478972735	4.7144483	9.926087236	5.982576827	8.956431705	5.458730851	135.4712953	2.358637942	18.28856726	97.88492349	1.620636272	21.07172577	10.64182544	681.5414932	231.3117789	22.96428305	8.673976267	7.966924393	0.744985388	23.75591887	17.96439748	10.56139419	155.3489605
TCGA_AK_3456	12.17884151	18.08643241	12.26138686	37.72021493	3.21945582	9.217777593	0.922063778	0.076478538	10.47808003	5.167789214	11.81153922	9.067924144	126.0761867	1736.394578	1134.331452	840.1599854	165.1526448	291.5826742	57.27488689	49.30124077	2193.798002	37.3338199	40.22009818	2.932664669	0.69768198	45.09963408	0.477490424	1.641819245	0.460173576	3.107862226	1.40919189	8.275020402	39.03980155	0.337170259	12.84284431	116.1716171	0.473385346	4.459246976	7.076138944	16.98754987	320.3161713	18.37320047	11.7440849	1.655278043	6.288901714	12.76873075	17.36565677	10.27862858	63.99823227
TCGA_A3_3306	41.04253049	45.92912611	4.035574674	37.20595221	1.266766018	136.2265939	2.901149462	2.882903459	80.16480859	54.64892065	14.3502852	32.5584226	40.88962222	1514.350933	2336.47315	872.9086187	279.5373049	463.8012666	76.5292865	67.50657201	3524.347383	74.04262016	132.8185193	2.590981582	1.419212765	43.68912131	1.649933999	3.549534925	1.048018682	6.428326822	2.21091425	7.065887693	77.60022372	1.128833488	16.14859075	106.174438	0.669170175	4.705448722	11.37924305	317.3350324	305.5383088	30.11970464	14.97673922	3.782798087	1.016818121	13.11609885	30.35810122	12.36208824	122.0083454
TCGA_A3_3382	66.48759371	132.0550659	4.582660588	31.62124341	6.249322933	87.03861431	5.480418567	3.017137186	34.61218123	58.70554152	36.56452656	60.81521238	31.14550094	2076.983668	3379.469038	1883.729684	424.2396605	427.6236742	63.54609234	63.04432619	3801.398736	86.33236768	110.0089953	1.666885208	10.75636885	54.49547219	5.375307139	4.805872915	8.320676067	11.21785706	21.9306335	10.34713134	164.429231	3.758981643	31.21220517	103.4475224	1.909985986	12.29024089	6.89749109	450.3320696	300.0103246	69.24535546	17.2133322	12.24412297	1.087197271	22.15930759	18.91512387	21.26262326	242.8803564
TCGA_BP_4332	29.82886384	56.73449105	2.984980129	50.58088457	1.940193602	64.6507206	1.915555649	0.580936072	22.2202482	24.23301707	33.82349029	24.257939	34.54382598	1433.245704	1937.724178	1071.243739	183.1949718	231.1295343	47.77268536	37.44075875	1528.394588	146.594241	48.93798541	6.727983991	2.899908798	31.92188504	1.979982986	5.970946889	1.16516977	4.732073235	8.73018136	8.952223989	117.0992475	1.679117691	20.2533735	67.46132314	1.485249393	18.60615783	13.31442751	1018.004548	360.6548333	32.98978688	8.906326662	12.58727079	3.237671572	31.40295811	15.39030915	11.70991527	185.2958323
TCGA_B0_5115	85.57903546	60.53241673	9.402813112	42.56462391	3.981809639	71.87076065	8.915848277	4.366601337	75.29718778	88.98831967	26.48025908	29.77006642	150.1843485	2281.888507	4652.638216	2220.33518	367.4256864	516.730203	138.8576385	46.21750175	3054.780382	89.43519883	114.2786689	3.541787647	2.394246109	52.08660594	1.947334786	7.069960192	1.120814332	8.643963712	8.904792637	15.83637085	105.3547727	2.153071997	28.21165577	150.6077888	3.539423225	31.05711262	7.413170914	878.2622856	395.3104668	51.79305492	13.69132351	12.86847048	1.236293244	29.84630962	24.53855888	13.21746736	194.6420839
TCGA_B0_4852	45.31265202	64.54719178	3.998767926	27.18955204	1.954805551	63.0825218	1.783112554	1.166305179	71.55828307	48.27303148	21.09458524	43.71133588	218.9947926	1568.203434	2276.427453	1622.770116	278.2697732	319.476393	74.46228521	17.23717225	2368.611185	80.50275207	66.18113278	5.241602744	0.903794633	24.56096993	2.827151541	4.824749898	1.653594353	3.917556216	10.2117683	8.679573482	83.46162963	2.197663303	16.84346832	47.73278823	1.265429969	9.726650781	9.78068345	737.2148111	161.2691731	20.77053942	9.015356465	6.927359704	2.049836241	20.47714929	15.48620729	9.359583531	104.4832498
TCGA_B8_5158	35.34721402	140.7241669	3.779839969	56.96997099	4.035889774	88.05501687	2.201172013	1.06535734	95.46695546	96.90571617	20.27674913	52.79021564	50.09616411	2411.85421	2443.990299	1260.763788	539.9667444	489.836265	136.8261051	104.0369406	4053.1244	75.21334907	274.562144	18.72404819	5.71869167	153.4891236	9.900283469	8.660628687	4.518361359	6.127869745	3.518885974	16.89167199	147.1904572	3.561250203	23.13274388	30.22638232	1.717273247	8.366244345	19.47130058	260.3891389	267.7621448	64.13974332	25.41124049	4.57562705	1.425495611	30.55087392	22.16132242	23.3604914	249.6127579
TCGA_CJ_5683	27.26373441	44.75748701	1.868134254	29.99974036	1.91155663	78.11042989	0.649785765	0.658172925	17.75189643	14.02377558	13.64194434	25.51255228	59.08384323	3669.058922	4129.000527	2311.704051	198.2333251	417.1403301	53.61216365	93.67804344	2168.919493	73.20673719	73.25913546	2.617450653	1.301106235	29.06370508	2.704393385	4.603266427	1.345467999	2.518803827	7.334920661	2.231936071	65.91455449	0.651997149	16.79627697	70.93390154	2.781251528	23.97993309	12.15149301	226.4282618	368.1967975	36.13156934	9.879746	7.451385762	0.537412255	21.48910174	10.75295207	8.770409683	135.7589503
TCGA_B8_A8YJ	53.95505543	93.41034546	3.997323468	108.9333862	6.286679977	39.86408531	9.819511836	5.921036949	17.32003723	20.80286191	42.77228343	29.67140987	50.7220938	1905.364399	3256.464777	1948.111013	284.8030636	685.5757127	123.2587627	2.063214318	3282.350976	91.79664119	263.8530413	5.201941936	27.9894468	80.37578529	3.875023219	10.58083603	6.348635483	13.68639666	16.06088085	12.59429986	225.4553013	2.96813282	31.61790939	55.86851593	6.857452473	62.84576425	1.090561057	199.8870986	166.9387364	88.74391577	17.73033662	24.03878027	2.872078802	51.72874665	31.87786361	29.960983	195.1272962
TCGA_AK_3428	38.5915383	41.10117527	8.131191829	36.92433268	1.135856559	105.2203267	0.671824497	4.658780625	68.22585226	13.60838946	15.61855991	17.13008761	28.18088786	2293.664229	2729.969778	2395.735822	284.6342579	537.7685276	84.60364662	41.09509261	4069.766883	114.3499511	396.6107889	8.495039313	3.10976496	44.00069353	1.162022782	8.368599879	2.047281993	4.692311735	8.394532876	11.54966198	118.7529644	0.965617785	37.41334397	56.99444212	1.620046563	24.95445952	13.33011287	505.2891961	231.0684561	66.50445881	27.02405585	1.897703764	0.661140909	19.07169429	21.93025364	9.81722937	164.8802263
TCGA_B0_4818	82.78521812	148.851636	7.161092347	27.18828636	3.24683592	95.76088694	5.534937913	3.84524091	315.2884608	163.633292	21.61890476	71.06459691	41.31067147	3196.141394	6453.863411	3443.654152	307.4295706	551.6474547	141.9489169	72.74748547	3292.780771	80.25524717	114.8481749	5.867116197	2.789916583	57.65957794	4.566661922	6.096137113	6.203380682	6.89379497	13.46888616	31.11262304	75.22628636	4.735152953	22.83470205	95.78870728	5.885625124	21.13508426	11.06931771	631.1435796	244.0870972	33.81051267	13.25373839	12.3254787	0.836769782	15.27452592	23.00445454	12.49906111	142.116921
TCGA_BP_4765	40.04515611	37.37933582	3.57563823	34.87693994	1.692627718	61.05271505	0.856588176	0.780045787	27.09012977	45.62044949	22.21010136	15.94069253	82.94312742	1618.825101	2170.146632	1196.242511	170.3435356	330.0807207	49.2560373	35.5672384	1996.330387	74.45297144	137.2918939	5.247138114	4.257371489	53.43971601	1.941706518	6.014581358	0.713236889	4.359952631	20.02665428	3.471996245	80.7982118	0.798524923	49.07310155	123.1165398	0.781050688	14.66775242	4.966059033	520.6819254	256.9164861	30.12983074	10.32834809	10.09260214	3.736180291	18.70960221	11.33503703	9.919268561	177.0636526
TCGA_A3_3358	61.59252697	140.6960873	4.940151951	27.59259564	4.511511452	99.54120897	4.154100333	3.325256215	188.4032561	77.26277534	17.99348385	86.10217433	143.7909246	1925.27034	2905.701962	1312.75443	523.817701	599.0261458	130.3569737	77.80862247	5580.057052	58.70034141	99.76933343	5.887961856	8.037751741	71.17087598	5.755320974	10.02707984	6.349394068	10.38756812	11.65028715	19.17579041	149.1223822	4.541804314	37.41918903	90.46069365	4.547926366	7.095926707	24.16351738	297.0104554	190.9928897	54.77394323	22.71256677	5.506861407	3.041823482	26.40685416	35.35364192	21.15669127	67.91970574
TCGA_CZ_5454	33.07013938	91.19185951	5.536636655	29.90520581	5.094033671	89.28209615	3.912942238	0.407000667	38.59308386	31.99441042	21.25901764	46.05681465	64.74486822	2154.124056	3107.824076	1555.912381	660.9775924	748.5793528	295.8100857	96.46128693	6525.130974	73.04491494	121.8315715	7.647409175	11.0626301	135.6071838	3.86245809	6.253906828	2.889743993	12.79851382	1.068044631	16.01068404	82.86265655	2.011550042	39.34664229	58.7159563	0.806158779	24.38618142	21.72391744	427.1027682	231.7218552	81.29947911	41.44052849	0.90732708	1.395596321	41.19412271	39.37339848	37.05375883	166.0831585
TCGA_BP_4964	45.32887985	81.32748435	5.516828689	32.61798011	3.358759982	59.63840095	6.354453993	1.686144662	93.10441959	71.6229836	17.31318213	50.82048339	39.38290383	1489.485003	2695.306308	1166.933842	264.4651504	407.950577	83.12413099	66.16936366	2663.459838	64.55896009	88.68084526	2.147546914	2.239769071	57.29289974	2.877481984	5.34022179	3.584770807	4.655327581	4.475965888	10.44355946	112.7806809	2.412036751	17.24063739	87.83959552	6.783963207	10.42685958	14.98552255	600.4138056	183.6825933	36.22255064	7.288780376	6.304407657	1.721838023	34.61394245	13.47308805	9.389430451	153.0555821
TCGA_CZ_5459	29.7544781	108.6457543	3.048019304	22.57341626	1.837343394	96.09617509	1.189185357	1.907773787	89.04189447	86.09837811	17.14112164	32.59778918	109.2783899	3256.232512	4148.832883	3511.844366	176.1587593	752.7855534	104.457074	116.1622828	3343.058677	51.89581294	73.46314939	1.664262798	3.401684843	40.1121634	4.604899493	4.395874257	4.822282534	3.584266711	6.47701202	4.654242584	207.3451952	2.646941033	10.50944327	74.21921868	3.19481949	9.915387243	40.52966699	268.7533564	285.0160826	30.78420614	10.15118452	2.418084929	2.177106141	20.51706743	12.97945928	8.196281111	111.6491783
TCGA_B0_5077	43.77530647	76.76867056	2.635099087	42.16309311	1.33735415	79.43688439	2.278526646	1.128722421	54.938854	50.6524678	26.30673163	32.45924803	38.10223715	2962.991266	3858.480344	2304.266176	238.4076796	546.5601455	95.49064613	62.03045439	2803.665695	68.38111237	60.24300602	2.085597354	0.801266192	54.55676414	5.108237235	6.013654206	2.856766805	2.553574323	3.145248786	8.762753842	141.3372668	2.188774447	14.85765596	69.36874096	1.663463185	7.636208885	19.32198296	574.6553406	240.7027564	25.74585701	8.541340736	12.05975512	1.824734988	23.07261936	11.64763067	11.92980008	90.30134061
TCGA_B0_5083	7.984135427	98.13348345	3.428373535	20.36931533	1.561289039	14.42201659	4.50756684	0.511021744	28.55810888	28.04098237	10.12735869	30.58631366	20.59648521	886.361408	1166.452983	652.7413486	284.6305047	540.38647	114.1201834	96.07128544	3125.476702	34.77768863	18.03076675	1.30171891	1.541818273	61.39021032	1.673261713	2.369622168	2.439367443	4.54418185	13.22389514	12.93852498	43.88334245	1.152554962	17.32231438	22.67421236	0.917302701	1.888494103	0.312321852	12.15868462	428.550251	47.19111227	13.03952344	0.497717948	3.015682049	18.60340824	15.803776	17.51963067	28.58386664
TCGA_A3_3329	65.52666289	72.39875482	5.080135539	32.46999887	3.302704901	56.34946939	5.424560903	5.038861336	439.7615134	130.8067892	17.32282289	59.49852229	243.4881795	1581.42978	3521.326177	2411.468171	499.6267168	730.3901488	166.0818536	118.5447648	5681.213124	79.97554319	129.0419855	8.590387477	5.547994564	92.64531763	4.054111603	7.281495755	5.157352016	5.052370315	4.717503219	14.26441888	161.9435	3.155027967	27.31192103	110.5969772	2.934059233	15.42171665	23.64603867	509.3224946	203.3263929	21.58862212	16.79343079	7.139469255	2.401060347	25.75878048	31.08063516	15.96449217	111.5470771
TCGA_A3_3378	104.2016656	127.0723476	12.53895393	70.9678134	9.907334774	49.05240192	1.851246516	6.465039277	117.9554189	178.3182975	37.23965523	56.77512297	180.3093004	3260.69391	4752.495505	3891.162363	398.1351635	876.6483786	168.0882401	130.3391094	6940.955339	65.14975526	279.1874351	19.03756847	30.65078822	109.9229547	14.71970258	11.84242211	14.46294221	17.746776	10.25671786	39.52592704	104.2856037	8.79468334	44.27298363	109.1199484	3.591285722	5.13424029	7.960383593	416.0646187	231.9164435	232.1636439	35.62441462	15.88918293	2.88920437	41.38327993	30.53071178	45.42744928	149.1195445
TCGA_CJ_4635	60.7131715	313.331519	3.703032415	33.81832723	4.067615128	85.65984984	2.283292401	3.398920508	56.81683964	80.75411921	25.29285883	145.7327441	85.6045798	1581.716384	2672.768803	1873.075957	513.4073489	596.0492012	167.2677565	98.08740515	4751.094879	76.6489648	170.1785397	4.043609878	3.620912857	83.32200639	11.7179957	8.922528995	11.43074987	6.893795505	21.31410335	22.74059296	156.7416489	8.759050039	20.95198482	114.8595339	4.568982477	11.37661373	16.52415157	675.2291537	434.6841264	47.24473408	18.0637278	8.062448009	1.799095822	29.67954836	26.49959223	23.38389187	169.7389132
TCGA_B0_4824	78.32976392	276.8874621	9.362751263	21.52287333	4.383341841	91.45576398	2.585963966	3.229561266	368.6126394	191.9410075	14.95075317	155.3467998	46.3905463	4635.510177	5660.698111	3492.863492	778.725353	826.919729	270.8322966	53.48757143	5154.091592	88.53132832	88.85900108	7.219756916	1.458303508	100.9974432	35.40716518	9.644011469	23.3378981	12.03411356	6.943222648	21.95808444	80.74394966	6.479897451	35.29896915	163.142443	3.821671167	17.08333241	15.31964692	570.9817013	336.6639641	38.0773489	22.19225405	13.17471738	2.169689491	33.93802141	32.88554002	24.51768588	118.1985457
TCGA_A3_A6NI	35.4072286	48.32533451	4.770437157	65.35381168	0.34449145	85.90682912	1.434061463	1.305917775	32.31262174	20.14892377	16.99971144	20.03816359	43.59655475	2570.975339	2642.907251	2185.712919	457.6654123	758.1646331	166.4056609	17.31880173	3630.068805	77.05221871	114.0926681	4.225689637	1.845970419	85.58483605	2.469124214	5.975642028	1.617771017	4.613667071	3.764187246	6.537139424	246.0772829	0.543654083	13.48867657	101.6483624	2.773696617	10.09370318	12.35681087	393.5312	492.2911127	23.17255349	15.7178831	11.38908668	2.14003011	34.79041249	13.38062344	20.4872653	73.3995248
TCGA_B8_A54F	40.00458791	44.07694599	6.765514532	50.28057844	1.757459749	100.0212915	4.805010116	5.285094527	22.39593574	14.65738193	29.21805472	26.36789332	28.68921593	1194.216132	1292.165226	1488.150676	363.3742097	732.6677334	158.7457648	49.00616604	4390.58876	98.38950032	62.42948491	5.592988677	13.01175275	98.37080621	2.571214636	5.824627661	2.890960924	5.96813415	7.004576392	3.071010377	97.51712078	0.907805602	23.64288386	86.40854872	17.31270837	7.355908785	20.01332056	418.3953145	342.635324	83.09374015	25.51647163	13.07302707	0.553346693	22.07886614	6.000023669	26.57468229	158.027064
TCGA_BP_5189	61.79752068	62.30469532	3.556074459	57.24823615	6.330621304	81.05687564	3.607366056	6.545375037	30.53635045	55.16018739	31.26527218	30.26296243	46.24810806	3010.479547	3885.921279	2060.093977	804.5168321	914.2922639	313.8587488	1.925472384	6920.146103	73.04770828	156.712881	3.479725031	12.60226592	120.9829744	1.699887581	5.457751069	4.238532853	7.002444388	14.33552762	7.805446682	128.0565457	2.655930098	30.08217252	43.06664557	1.272438004	14.0188513	4.606760176	297.1662218	244.9788719	68.29090548	37.39358047	4.075568761	1.060660774	21.14830378	16.71891984	27.79335329	192.0378502
TCGA_CZ_5466	31.7969653	156.4681905	3.674439881	33.65909326	4.256249246	64.86986163	2.90921525	2.438008555	103.2836728	127.9926081	10.66204136	58.27396873	47.30821828	2751.062832	3258.98655	2149.637922	523.3012891	947.2331366	295.8905681	9.441435777	4963.422254	49.31119336	122.0478548	6.905399738	3.532168303	155.7652395	9.359745018	4.890989039	8.334983734	6.953688548	10.18165391	25.37477052	81.20798484	6.933120986	22.33808206	76.96127574	7.931211523	9.589896177	20.6714901	194.7199161	342.3669776	38.77823236	26.60388288	3.657748898	2.322849335	36.97333961	43.790266	23.16315387	82.63110026
TCGA_B8_A7U6	31.16687119	72.0113302	2.89064414	77.82993722	1.018817722	102.1375482	2.594926098	1.729814602	102.3865932	46.74827354	20.45936829	25.78413656	72.8997803	1820.29701	3183.383128	1817.549877	220.8988957	474.3950341	66.13814322	87.74500541	2785.945136	96.15558493	190.7441497	12.26801884	3.409002719	65.06513266	2.942863035	4.33763831	2.230359887	2.732037925	9.08170374	4.191381464	138.306308	0.845764733	20.33350307	102.5337673	4.397589074	59.81624971	13.2676028	560.8008601	289.6918569	34.81465372	11.87761347	13.50499248	0.841158393	39.43972089	14.53463203	12.85213598	144.4379215
TCGA_B0_4694	32.43370662	341.8897518	4.934321086	47.06745546	7.987252614	75.92127331	5.839802351	3.613583417	249.4849265	294.1264406	15.69994188	128.1643135	87.62253712	3119.117868	4822.286094	2553.933363	830.3527207	1024.159497	215.8286499	127.3092496	8759.136988	79.60210628	118.815265	2.996965673	13.22903884	211.6680055	31.37399004	4.965731347	12.98730134	15.10973883	9.571055774	38.98760637	164.1290923	10.31958902	39.36246383	47.06232167	4.410942302	10.53397468	21.63364998	85.65921356	388.8836331	87.2260813	38.22686444	2.853984283	1.121861204	56.8759321	67.75506119	37.81376179	89.22664759
TCGA_BP_5008	55.87672426	165.6905991	9.202469279	47.77988377	7.686571142	71.16893984	6.475447074	5.850484009	124.3221068	118.0185007	26.12280286	63.99924527	64.71912695	3173.546415	4615.555827	2410.09523	373.1143473	495.544535	128.3726781	47.58665115	3354.351451	79.64479954	103.6917202	23.35089271	5.951471962	75.7033704	5.990578484	9.017447145	9.102027368	10.36309606	21.5788447	14.94090882	114.0086343	6.011232102	37.57876357	60.88995076	3.193460394	13.82140064	31.83795785	374.6528615	188.2970615	69.68837226	19.31407833	8.597133936	5.604973679	30.32946934	33.05716665	15.65685238	165.9857265
TCGA_BP_4173	129.9724147	920.1494317	12.38123195	46.68967556	20.8895463	109.6628999	4.920762251	21.08731587	900.0572142	1329.409927	29.57549047	266.7969591	111.8211695	5841.921405	9399.1955	5368.839115	1880.442951	2187.850015	655.7935534	116.2916802	13298.59909	84.27738271	174.1680785	19.19520212	7.130673664	282.0469183	122.0221046	18.84773851	60.12380932	24.15482827	14.91116358	96.68712488	204.9960457	19.10916198	54.82250845	109.6263475	5.080348367	15.8035082	30.86936486	476.7426636	210.5522905	71.54335302	67.2318403	10.63128635	4.940604516	67.32204175	82.8759778	52.71648599	118.9224986
TCGA_BP_4974	54.44350914	63.74385647	4.047708788	62.54221047	4.294256377	80.75891348	3.177548961	2.487371258	30.63546409	30.11827654	42.12418354	31.4297727	43.91420883	1576.428954	2516.962707	1564.478515	89.77146583	220.242416	35.70130205	14.10187086	1172.192463	95.83551958	72.84776626	11.8356427	2.993452467	43.42876653	4.55943494	7.854967398	3.222732012	2.2134192	9.517904563	5.057231069	173.3032836	2.445559757	29.44656252	82.00086321	2.444300524	37.9763203	6.704088217	900.4280747	218.3382198	45.59790968	8.072621422	31.98717412	9.065247932	32.7379851	9.546258901	11.26917812	241.4404897
TCGA_B0_4945	55.74497535	42.74709284	6.418060489	33.8905573	1.323103568	80.04905895	2.465358557	1.509284595	59.36826271	49.04624165	36.34217521	21.11647828	14.70306629	2248.04313	3008.467074	1924.682444	304.9162506	317.2627856	69.49046032	11.10738172	1665.185305	91.23012246	63.83825849	2.273676808	2.014913821	49.07090968	3.161992092	6.449682672	1.210854735	5.005846761	20.29827753	4.647583912	99.90363113	1.554927268	29.72004255	40.79996094	1.027635421	13.16313662	17.60306283	403.1809762	129.1056822	20.02466693	9.301731503	4.556975387	1.784586938	17.78472923	10.24211338	10.48985353	155.7908505
TCGA_B0_5096	62.00631879	66.36790635	1.189463608	64.54602016	5.403893575	27.82559838	1.14783855	0.81513563	30.40266451	21.74789349	13.51756534	24.92882583	40.29007982	2180.020233	2902.16545	1717.445148	353.9794248	422.8677548	80.85449477	20.36258938	3286.067748	52.58326625	236.6042783	6.601776969	9.099740295	112.2963528	3.431838743	5.835398866	5.242950092	5.643970318	1.84402182	13.4393244	114.9457517	2.093596138	20.39593109	21.52072646	12.52678548	6.336331534	8.625227002	223.6113363	272.2205499	822.8848058	31.95565781	1.140682021	0.581616069	53.66574494	17.14509628	28.83849742	216.5113006
TCGA_B0_5698	45.07317379	79.14064318	4.656337125	32.39527879	3.960408882	79.25554289	5.047372467	5.479572364	161.8009573	82.49822551	16.96633843	52.56244142	44.91167325	2864.739614	4855.427036	3154.482102	288.4403988	1034.368744	160.3883494	53.66374983	5483.570921	69.56495209	203.9234019	11.93356658	3.588895906	66.83446696	5.501843738	8.256743583	6.259485003	5.853681462	3.453700581	18.34341202	127.441211	4.445330927	29.24746193	67.04906598	3.219596837	19.9200136	11.35728633	115.0549166	296.0634417	55.94780784	27.68126542	7.757926552	0.647686537	23.2269054	41.47085626	20.89167762	107.4359017
TCGA_CZ_4865	34.06350313	183.4436689	5.04073939	52.99067027	1.701305426	80.65928012	4.17037285	0.47767435	171.035021	198.7871369	23.34520089	85.42423842	34.52491443	3897.419284	5579.853203	3604.283716	453.9495286	867.3862549	169.8697306	129.6228542	5057.565973	92.51921652	100.7638461	12.45196816	2.814682464	84.02911675	5.56474887	9.410084931	2.940254632	8.711458413	13.08736632	18.90126409	138.3090002	2.906626871	26.79432371	31.01161633	3.186099914	11.91042274	24.5800807	341.4895578	203.5736728	56.87074827	22.48976381	2.495534319	3.868649126	45.96266857	30.30138607	19.0455108	196.831426
TCGA_CJ_4920	38.57504317	56.57753768	3.06880939	50.54212903	6.371077594	72.38196861	5.420451707	1.406994259	19.57349186	22.75839054	16.5517407	24.04795781	34.5904694	1749.407931	2658.397292	1789.183411	172.8732838	351.5115625	56.79162039	48.31511932	2404.949098	78.20722898	140.2286688	23.68622173	5.298378351	46.48442491	2.92816898	8.166399646	1.304498105	4.450028791	9.885243961	3.679786943	174.8357814	1.164218038	19.38097356	60.10777899	7.312263982	36.65869694	20.0781881	770.5544154	246.5017783	93.50489967	11.47563241	9.107039586	3.745326353	26.65261928	9.712300981	16.77724261	190.2531711
TCGA_B0_5707	12.43395034	30.53725698	3.06252244	66.31659644	0.954337102	64.0137909	1.089557745	0.180741918	3.692707909	2.983341027	6.965425321	9.000705357	41.90323754	3660.006598	2212.085555	1410.434645	185.7757536	258.37742	56.6434326	22.83040252	1702.075794	56.24631676	54.21217186	9.261662373	1.528187284	55.40606578	0.606021658	1.574870792	4.652210217	1.242139014	5.965346267	3.884847671	40.27378633	0.608110934	7.83696328	26.4937041	5.733608435	1.298765451	14.65185642	4.133272099	278.8853667	69.28505575	9.65466102	0.880182837	1.173787782	16.31759538	9.908969782	9.637480483	85.51719636
TCGA_CJ_4641	101.0995216	579.8987594	9.652350601	45.96707863	9.340183755	61.73813696	11.59227301	7.971136295	197.1733256	414.8271213	23.65790462	160.6710244	50.37342041	4277.350186	4482.004079	3087.146003	894.9092524	1063.279223	311.339739	33.80713128	6723.595107	84.25805862	112.9866252	14.19150916	4.731696133	175.5978882	22.53359136	11.66937865	19.04228118	10.87117701	8.35256424	49.92569249	97.38847688	18.03353577	24.5729071	62.44909718	9.295226499	11.32712811	14.46294523	193.5257427	218.247023	99.11990726	30.15007925	16.99061935	2.677590971	50.37154342	54.82270654	35.28749746	116.7405819
TCGA_BP_4353	50.0497176	184.2227006	5.592047195	66.03417605	5.291978196	104.1427469	6.136014747	2.282765165	98.24364049	140.9628125	59.81437521	75.92280706	80.48702046	1900.611898	2672.556759	1729.352867	743.2399481	616.5409073	204.0906037	4.410166219	5256.500814	87.37915914	73.62323381	1.14761736	20.09820551	105.7545078	6.414558264	12.82979954	5.360887488	12.95116541	61.32923416	12.25687521	96.05064524	2.202548858	42.90230399	46.63132439	1.207294635	13.70408062	6.438634362	215.1812609	190.0020668	86.08058664	27.62276507	4.596770205	1.312304911	44.41652262	33.51096463	33.57063906	234.5728002
TCGA_BP_5183	88.72963066	180.5793405	3.35707535	31.75357664	3.404332925	124.2362492	4.592214145	2.514586203	101.6990495	62.53385512	17.92725749	70.90785571	38.75173271	3787.366716	5476.129786	2961.610117	461.3002204	912.2103971	202.8695671	97.34612794	5011.274439	50.50943453	108.056271	2.358218912	1.550789838	112.6245237	13.68984156	7.351825953	9.401642047	4.777690852	8.500786284	18.58358374	105.904063	5.403488089	15.77607048	108.0164426	2.960683546	11.38021151	13.12023647	451.0306738	423.1657827	22.21688273	14.63389233	8.444738242	1.013611975	35.41184583	20.95499541	21.07867209	126.5361199
TCGA_CW_6097	61.76880014	299.9480664	6.786307388	76.04178902	11.7536392	33.5890898	12.90635596	4.959826894	155.5883953	217.3254525	27.09774568	77.45608486	42.00782418	2925.325623	4335.684368	2832.573538	786.8410068	780.7456886	231.1277803	83.63950743	6177.734202	77.39032361	295.1856166	7.395813094	12.02312977	163.8681209	11.47660641	8.504906607	11.45306962	21.4695935	46.73875492	35.49717318	163.4343876	13.48096679	48.81581077	29.48818764	5.453334677	10.73221367	42.66924136	284.8649049	307.6005797	126.8660968	35.30361577	3.213408017	2.990138688	59.62452831	56.71040598	31.38700551	157.8656817
TCGA_BP_4763	46.76585518	61.5843843	4.253608411	37.40198547	2.124616203	95.39246077	3.162590314	1.189335383	51.40709579	86.20068859	39.86045024	40.27195306	10.17361354	1438.532269	2154.228629	1261.909609	181.4197203	319.4677016	107.4292348	6.216448944	2168.83628	84.5274812	39.63455975	4.678080137	1.643165549	46.94757286	1.323937619	8.340788194	0.471536904	4.66120659	17.92712974	6.600149867	94.80073821	1.395890031	31.80633591	36.58330721	0.684811677	10.49401453	17.9961019	394.7138333	154.0502218	50.29944682	10.31656101	2.469399118	1.612908008	30.31391748	18.71584239	8.0134567	173.0916314
TCGA_BP_4169	66.72921028	103.2901928	8.03211	61.22887739	7.432665758	64.14826784	4.126079554	4.913896696	211.3411158	180.1731593	29.83937345	49.04836325	45.92523728	2404.787351	3660.00734	2439.428707	491.8707606	632.0608753	173.9733321	39.41808735	4601.570062	94.95833616	184.9949118	80.76962696	23.20743814	97.81424786	5.519780048	9.87655868	6.08248803	15.31559896	20.7822239	17.0725319	242.0208579	6.919933687	49.8406018	59.6728938	4.231509005	26.23874277	9.633802501	853.6076461	219.63132	90.31329947	32.80823099	26.67772861	2.569183253	43.22919795	38.36891605	30.18899077	202.7574145
TCGA_B0_5095	54.87611385	131.5267445	2.363569295	119.9283635	5.411558883	39.23652451	2.45733218	2.13954946	45.13908955	38.46259766	47.54151148	44.23590609	18.48201752	2048.740353	2618.779296	1954.690615	265.6981806	295.5521189	76.07008947	0.97851672	1942.96075	92.37385658	46.12644726	4.23495506	7.29701964	70.04882799	7.444405204	8.713427888	8.113133452	8.420799519	14.58066049	6.334979491	205.6355204	4.107376556	24.58156642	61.02632473	3.724690196	36.03341431	20.38916697	511.701048	287.1142272	87.40504192	11.91187624	26.50033975	5.147673405	34.70449428	13.68095997	17.65887255	258.172535
TCGA_AK_3455	121.8478214	734.1834761	4.569863525	19.6536564	5.276181201	73.62769236	5.114785719	5.75733362	768.0360327	151.2522007	13.96551331	411.7305808	165.3492264	5045.889697	8679.877239	3100.483594	577.738151	562.3201428	175.4780276	110.1968531	5360.014205	101.218773	61.10446442	0.920551235	0.975395021	62.49490137	34.54676272	9.875934028	37.6900632	5.684857508	1.562242001	20.66518364	69.20902705	7.394977774	13.56785031	152.4967344	2.984794233	9.36016487	13.17285933	318.8270956	270.4056287	39.60030344	6.587340794	4.253818591	0.989554323	14.77905575	65.32556522	5.289114928	51.38533342
TCGA_B0_4810	47.70923136	409.198733	7.181398722	51.99791795	4.262920607	95.17255544	6.011328956	3.707632303	235.5397271	123.6698453	30.4134311	186.1765394	54.63600135	3609.365672	5217.649702	3499.651919	388.1463879	512.0472008	101.0044787	81.39238593	3641.11417	104.1157518	143.1629849	5.061148165	8.549542199	82.82662923	45.54530047	12.05772634	19.09779229	10.79072124	17.28636833	17.21402704	170.0811829	7.943857347	21.17931917	111.4199647	11.1021573	24.14099623	15.66456555	760.9048967	303.8291098	79.54686961	15.80414872	18.35516361	2.439108329	72.51376223	33.56426785	28.14131363	177.8917849
TCGA_B0_4693	63.83082643	170.3155218	8.911820025	39.23202078	2.798596921	81.12443698	2.495949265	4.030407918	130.1678634	61.00106056	25.38138778	74.47551354	93.6829418	2605.055631	4586.22495	2151.176067	298.5486058	440.4227805	99.54358153	41.84080386	2679.953452	78.24563629	123.5789059	9.786819915	2.897270887	64.41154284	9.613816111	8.29217698	7.026597169	7.448094806	10.16974183	21.92248866	93.49506296	6.215491612	28.98675786	81.26262885	4.029954524	9.43316983	36.08059392	548.4403809	251.5055145	39.52619867	17.05868126	6.492142427	2.191166622	23.51160204	23.7089773	16.39298461	131.6871977
TCGA_CJ_4889	52.9747148	178.9229539	5.606886558	41.50074486	7.692487561	69.99332236	8.687166715	1.552095012	80.73634591	108.8459908	24.36521348	77.77232585	34.46190939	2586.794869	3174.182201	2907.4016	380.886534	830.5426446	159.6607295	45.21853044	4537.024682	70.48471193	70.39898601	6.946733699	4.834821681	105.5342506	9.908900626	11.65771534	6.722275096	12.68307551	22.92828665	62.92232866	138.5855149	5.644842085	35.00354803	41.96720078	3.27199316	10.03073481	14.5783585	306.0715028	192.1391953	68.9589432	21.90599547	4.868562864	2.87128805	29.44378577	54.05270581	20.15391794	185.6222337
TCGA_B8_4146	73.50303723	45.08565896	26.5649467	10.2742492	6.807967654	39.8237322	3.80326349	7.130558615	1295.479585	276.1690343	26.72716201	125.0472292	48.51965751	1901.61809	3024.098235	1250.285672	482.715894	309.4232856	209.1681886	0.993871621	3413.705518	196.5481595	44.55826766	5.208193838	3.19579437	18.01470641	6.995896319	3.756170755	1.634468076	14.15343898	8.126639332	16.63705976	22.8981586	11.31002461	96.32200369	24.83987193	0.262717863	1.296644823	20.36324007	369.959757	88.478272	56.037411	34.95440927	1.32284294	3.567754678	8.201268386	18.51286435	8.802985285	290.3128616
TCGA_A3_3387	76.18271863	65.98969766	3.680834356	94.77392061	2.724794681	68.24391693	4.073037081	4.821961433	36.03829483	27.22362252	28.24001756	27.27635311	71.17193776	2476.561641	3090.273907	2230.523893	779.4355958	977.498686	161.956476	63.35016833	7154.128402	96.29562576	133.8389119	6.672506884	23.50313933	99.20007585	2.439119173	11.49337549	2.014852751	8.622356551	13.39453017	8.042005801	137.2005271	2.596128473	39.14173907	56.54711886	4.935618797	18.09811652	14.29392865	291.4815151	259.0789702	51.37898549	37.65592572	6.536407325	1.808719184	38.93020959	24.52341997	30.65516423	187.9798874
TCGA_CJ_5681	22.76378387	12.5863858	4.397815668	57.61044872	2.197925857	9.947926655	0.283071501	0.818821037	4.756341544	2.3229816	12.25733818	5.537507745	14.01119215	2973.118394	2148.039287	1715.507614	197.0051821	258.5526291	82.00162241	181.8453908	1839.421945	74.39063522	25.97033187	7.019024888	3.076976605	39.07501085	0.420763093	3.630533862	1.7639411	1.603917419	0.847409719	0.904593142	56.62831989	0.548878001	6.22620599	105.1280789	1.454796604	9.563573222	5.521829433	52.13890728	449.5074219	46.23287968	10.73104318	1.230716416	1.100203181	7.639954198	4.398762426	5.488492192	44.18235344
TCGA_CZ_5461	35.76315432	91.82242646	3.844186551	50.91504832	5.17749526	107.210508	6.581463872	3.066086259	153.7368213	92.32202279	30.65848921	48.28563315	113.4459822	1818.09456	2351.575479	1863.187225	754.9775411	885.5388959	142.0250185	55.92624734	5054.800279	105.7032548	149.0174711	22.05837989	3.988309732	71.22738373	2.699649822	6.567294649	3.508411501	7.20589157	13.71798211	9.086975355	192.894732	4.234454709	35.58686006	49.32542056	3.375965657	18.15833578	40.79145121	376.1927183	247.0912845	34.95549164	26.859827	1.978081177	2.598596002	27.68098853	27.55337749	19.81921257	190.1428894
TCGA_B0_5108	38.64489513	152.3308669	12.46653744	76.38682984	6.621238646	103.5894482	5.759206147	6.257348001	131.1835031	158.842079	27.72435665	81.70017589	55.33783467	2405.496392	3031.154342	1747.751672	244.2561741	741.9956325	191.8639872	120.295753	5451.035484	71.61528009	158.0963949	34.32920274	81.04029706	142.2783486	13.24731553	10.44551528	9.125156187	23.39742402	6.027123833	42.00296298	171.6267342	5.093332978	35.83727762	50.72633452	7.368265984	44.92789451	5.396187588	258.2959657	236.9225945	160.717867	35.13132189	10.42719478	3.657828389	33.99142791	31.1229548	43.71609515	172.1438715
TCGA_CW_6087	110.96655	1118.738125	22.78606663	70.26393191	9.746297021	167.3545251	3.245312397	12.44453541	858.5474567	1506.209564	27.95883091	359.2077542	162.6268991	4371.478624	6865.715475	4022.498868	939.4132833	1474.601696	638.4887534	5.793781424	10790.98492	91.0296058	473.2022709	14.70091537	119.5134791	390.4293197	208.1637032	29.58279199	83.53654319	57.88225457	4.918635339	135.2771923	150.6524473	25.86635197	122.420607	53.23153559	2.678159149	3.197918091	22.40377935	8.31154631	192.8683241	344.9581481	87.09179655	3.511751408	3.272225261	97.44183491	82.87633033	123.4401906	86.70694334
TCGA_CJ_4895	43.54239727	193.2129113	1.922376441	62.76844272	3.927669575	50.06758122	3.642273005	2.046158473	88.10206636	65.66052597	18.0676332	52.75199157	29.26874497	2685.497834	4077.789485	1487.184187	464.6750571	677.4252821	137.2073675	79.80048357	4501.82851	83.87038438	211.4695052	10.2030012	9.630809911	88.07181337	6.787908852	5.028673459	3.788243675	6.255052477	3.027670284	7.686705858	211.3589492	2.282611191	20.81275443	93.47619037	1.542565236	22.45869178	11.99114868	286.2646559	314.0275282	93.66985169	19.90941947	10.71675058	1.367603826	39.20395599	17.3940944	30.77313509	167.3860495
TCGA_B0_4701	50.12020192	173.5511144	8.207656729	40.25487461	4.402262779	96.13359712	7.80288605	8.738920582	336.0988618	179.2341167	17.09489727	53.57373163	172.3073677	2851.154021	3736.801264	2131.484127	227.9815615	518.079926	192.3429929	44.11998536	2932.557715	81.43061156	128.9467713	3.444177149	9.865941053	60.0177429	7.543812129	6.706502836	11.07441475	7.657301448	5.410871532	11.03162416	207.0811207	6.728731514	22.62238914	110.2428106	8.652981116	8.826582888	8.765669767	461.8209638	279.076554	40.22524676	14.80159553	13.74476285	2.106762161	39.11611827	29.05758372	15.49238871	111.4793607
TCGA_CZ_4861	46.58795671	68.14888948	7.92550577	36.77733143	3.850017439	59.43509934	5.126554827	3.745230009	169.6576257	215.5033443	15.10391275	37.70832574	71.02470422	2384.257606	3001.367715	1759.101737	611.3118806	808.3733755	320.5966758	4.833767202	6784.251507	68.26703926	182.4306479	27.96662953	43.40721454	223.3964644	10.29091995	6.959500621	2.874596334	16.99254043	4.524658312	22.90810016	112.590926	4.522352014	36.40711303	52.66624776	3.30248577	5.876453066	48.64608401	315.1398154	176.422786	167.8302759	61.1151237	2.196335075	2.305277385	43.45641162	35.64538505	48.52825905	115.3195039
TCGA_AK_3431	26.7454391	74.28332248	1.375380464	71.05596882	4.258445809	83.87929051	2.544182068	0.726851912	25.696665	19.6833662	48.76907266	40.79259998	24.75491993	2342.567878	3500.877744	1365.717115	191.603038	446.8064804	62.65737896	24.18778176	2525.005696	122.042377	45.87576246	3.981721004	6.765540351	49.05685089	1.400638168	7.526564513	1.255353667	5.140039006	17.75916407	3.330047265	189.8265309	1.503849959	22.73732782	48.48171887	10.06038536	44.12168056	4.575992253	222.0941605	188.3354321	94.62994394	12.04433261	1.944620737	2.083476564	27.04246685	36.1097308	10.22489929	253.0243783
TCGA_CZ_4860	21.06985855	105.0395407	2.115715708	40.75558572	13.84676568	11.15134262	1.277542484	1.57876596	37.96295755	43.04898319	9.729409452	28.32025773	27.36077592	2228.44726	2567.608729	1499.872841	172.7700589	285.6430921	121.3793202	25.20832134	2510.575108	48.80404588	377.6374217	2.911906297	15.58657635	85.83209297	4.186554125	3.086982435	3.447392098	10.27172038	0.649659262	4.479087128	602.0889133	3.243802221	15.82738345	34.89533701	2.285437165	6.085310776	23.83059925	396.1329472	286.6547044	368.8190523	20.63107892	0.358237298	1.129077893	22.91043665	13.19086152	20.74131576	51.95955386
TCGA_BP_4770	9.331620911	117.7389976	2.590636436	220.7452931	3.170520933	45.21485118	1.021875483	2.093433966	35.35121997	11.48691117	9.264070629	42.39915157	24.22662652	1069.213484	1318.240873	596.1297363	224.7387371	634.2061092	99.44471123	33.27264806	2863.2056	59.35976196	100.6177422	3.832387893	20.47590072	41.60205753	5.468170733	10.35860776	1.113954516	10.66579303	0.298449913	5.116169298	410.6838159	1.449823408	14.99211557	15.08822968	2.38002209	35.78715514	5.031838648	78.9431066	293.3805054	237.9558194	24.45710053	1.525733043	4.024066825	18.93411275	10.7199332	20.8000471	71.32177194
TCGA_A3_3352	56.28242161	63.99689717	6.500891795	27.33009096	2.953283053	85.7491711	4.03890386	1.688607619	88.85694036	61.66744552	27.03230572	38.96187245	168.9793565	2170.999499	2275.806433	1127.878319	378.842216	401.7868335	129.7727146	73.41513188	3345.115353	93.65174142	101.165009	2.809764293	2.00633807	74.58323197	2.24911911	6.537893465	1.236182006	7.008328647	16.77091972	10.68843561	141.3475943	1.41642322	23.75667764	148.0234709	2.116552448	20.07294055	15.35142001	540.6958166	272.5086792	25.68933284	13.23281934	8.698354092	2.854258409	35.12184177	22.73214493	13.70108924	96.82552455
TCGA_CJ_6027	34.48662509	633.2590823	7.994816742	33.66684625	4.399535941	49.80699409	6.132259524	3.917250843	289.9915331	468.7333833	15.17977907	215.612839	46.21843136	1861.656912	2774.883328	1147.733814	277.1500599	614.4147778	248.7444242	6.39965574	3631.032435	66.15550227	282.9996812	3.26195953	8.659026878	100.4638562	36.35120668	11.93181378	13.48279396	8.999184686	0.89680899	45.90208692	141.1628575	13.87396386	15.23644835	45.52285266	5.086980296	5.552886139	18.44708516	133.6096831	193.5586006	169.2580718	29.19869486	1.661591756	1.269560515	62.01301429	40.4951162	24.03271928	85.40799822
TCGA_CJ_4644	54.35643424	207.6642935	6.919295364	31.11976721	2.749776647	76.91086666	2.871298109	1.697185872	88.57405393	53.59845771	24.56736645	99.54292931	398.5361334	3122.987231	4936.026706	2658.96797	729.7264077	794.1627726	174.3698441	130.8160752	5518.436977	87.47001969	102.8310021	2.944127586	3.983968055	114.3409286	14.99180608	6.686837426	8.368180896	10.21851763	10.97967412	17.35860673	112.7117102	3.327684496	40.48016269	70.01479152	1.225607499	9.477680068	12.53369156	217.429507	349.9834764	38.26288218	25.34589139	1.423418032	0.608109875	11.72267864	38.7387607	16.20474883	183.9768794
TCGA_B0_4699	46.3216124	322.7941649	40.3819416	47.34324047	4.948099239	65.1880156	0.492026771	5.560246596	137.5707558	82.23515512	14.6479091	183.632269	55.78657825	1870.694764	3513.402557	1795.786432	120.084219	369.079768	44.15357628	40.50782756	2603.890099	76.87306344	167.4073893	6.299330597	24.01007133	83.58519267	62.20341218	23.86921566	12.98463017	29.26140287	1.053119072	26.55503996	167.1429637	11.78013566	24.40530447	21.49404671	2.416904221	6.349112479	11.11674264	131.209611	225.3516595	1098.671251	31.81914551	3.422712614	6.220227367	28.94511356	25.89055072	22.27267907	44.11812003
TCGA_B0_4696	14.68312714	5.132961756	0.23350282	81.83708977	1.01751334	135.2728616	0.095985357	0.164533388	3.188533872	2.100502915	7.251446328	1.072963939	8.023380843	1032.048576	1234.271288	831.7911949	68.23900802	107.2615041	15.8241342	5.632916999	464.422492	99.65698853	13.81218999	1.971636929	0.604048717	13.381259	8.988497398	4.363250986	0.165000375	0.774315838	0.374796661	1.533670477	267.3443749	0.186116399	12.80831127	15.64853124	1.718593224	7.448458576	1.414097826	36.60083848	203.6422654	57.09751201	4.165813159	2.314721961	4.156193547	7.859536892	2.157427704	5.153723093	92.40972897
TCGA_B0_5098	31.33381306	22.76701021	0.790331501	68.10099234	0.191192824	37.69910093	0.318203733	0.860131334	5.40811196	10.07993717	14.61973303	4.278364714	3.074907704	2351.698486	1823.833126	1678.365105	34.98119518	28.66739017	6.677362694	1.820233097	183.876693	83.60604213	160.1151173	1.55145669	0.616153766	6.451733834	5.501174003	32.55361132	0.820496125	0.432527447	0.688153407	1.361951957	76.21749609	0.540331255	0.820792199	7.18009071	0.584344393	1.653925514	16.21404245	75.69179251	278.9696381	66.67506144	1.230741045	4.018423371	0.214229113	8.032603648	1.833884229	1.603549936	14.43259688
TCGA_BP_4354	86.61215013	500.2703092	11.3643098	80.97795026	5.927585916	78.7747451	2.880614703	7.526174065	173.5790595	118.4661193	34.70116471	76.58288788	85.95186656	2440.347101	4179.799493	2479.862238	833.2494439	866.9216582	197.3591658	49.57837019	8166.437399	73.69721084	356.0198119	24.59540354	198.5319196	292.8079201	17.48633349	14.02986936	8.585821883	26.87894345	1.161085386	18.3933134	132.9402588	6.569589509	107.9992542	54.81434061	6.285328947	10.74265637	12.16873402	253.8760243	167.6390815	262.3946685	78.91222562	10.81652315	4.119905551	90.0643905	34.24268239	93.35322774	173.8381406
TCGA_B0_4688	10.51448044	22.09535972	32.11945237	102.1523393	1.329437426	71.44007634	0.412406459	1.649496106	26.65603086	4.671995501	10.66795477	18.85929173	25.14880639	775.0808717	787.7797602	823.8166944	109.4963725	213.8709243	34.44537636	20.87665005	1672.604425	71.57386036	27.68415312	8.632604934	38.87096986	58.58658717	2.71767403	19.77356932	0.945244193	147.2545075	0.250496523	2.093135318	325.648465	1.261001636	83.03453104	11.92875121	11.48627141	7.293136493	6.375788444	34.59129351	196.995439	413.0870889	16.44348078	3.904817143	4.068554817	11.98851725	3.929049932	29.95760433	53.4973669
TCGA_B0_4690	50.07345764	244.1192235	7.443841081	54.59865725	5.874964398	72.27796554	3.408518013	12.5201035	197.771839	165.770252	26.77476643	72.67799094	81.84088341	1454.640589	2629.789234	2106.762099	875.0566758	961.2505955	332.1259755	20.39558517	7727.080289	90.31693723	270.770843	15.0745387	33.81202971	181.1373211	34.86831586	11.12661836	17.57788978	20.62243398	8.524313624	33.70686942	142.1364706	12.27412468	42.47232458	30.80953525	2.825400114	6.361899895	15.57618459	562.9071163	367.4304338	143.4689986	66.57237433	5.349056806	3.196284083	37.887318	39.84297491	89.55379078	130.2376235
TCGA_B0_4698	37.52095336	760.8778178	65.27733914	52.22066061	2.769718928	42.73701087	1.317230074	17.90217077	390.1371645	476.1500532	12.65075725	221.2232416	56.27966588	2035.468636	3045.306918	2537.765739	306.930099	703.6066893	187.835181	99.08703593	4112.103274	101.446905	71.34327606	3.470900751	22.86920036	96.44687164	81.86660896	21.3326098	26.94102179	38.74559746	0.685789973	24.04352416	178.4397743	15.89408721	31.16008901	57.94801559	8.877675229	12.85694701	7.979492195	14.70327017	142.7729618	271.5351067	26.1227798	11.28248218	1.393095881	38.01433242	29.73371054	24.04427825	214.9317679
TCGA_AK_3447	2.95458092	5.691292829	1.218764066	5.476906002	0.024021321	8.172759925	0.021527089	0	12.6058452	2.526753512	0.992146519	3.456444392	1.316162665	665.88822	936.1298561	463.7357189	28.77803447	50.3824273	3.596950159	2.449491201	514.8778643	36.91663042	1.24542242	0.01263395	0.209367219	0.995563457	0.14079247	0.503262834	0.037005397	0.711176619	1.154388179	0.404662773	2.476378997	0.006421722	2.470715942	10.15762287	0.285508814	0.613653116	0.04698463	9.492046282	341.044784	12.71023863	0.638049492	0.019966667	0.684222316	1.560754916	3.643856909	0.450708529	3.489838753
TCGA_B0_5702	4.378154783	180.2950862	1.123239902	77.93573071	0.87000701	19.79754294	0	0	7.537631163	1.639723041	25.47268702	33.27727623	7.150341167	1910.543915	1634.200095	656.0527492	33.99057193	979.3867598	16.1623708	5.20919608	2761.162414	36.83882214	4.390548919	1.451176107	1.605787798	56.36395769	12.87392651	0.954760298	1.148799904	0.975532546	9.846463728	4.371713695	42.00108806	0.817362337	1.871324004	136.3064475	9.483802803	19.75588466	13.05443618	18.43593919	317.2849206	13.23309547	5.093402645	2.758322907	0.738819948	53.7437554	1.00139268	10.56158371	13.42644033
TCGA_B0_5117	3.151605316	11.18511122	2.860186111	13.87500197	0.04538207	16.30507901	0.139439532	0.029877558	15.29649384	2.912734052	3.445575181	5.880596733	1.07398967	295.5379626	845.6218226	475.5975704	13.57609259	38.50125933	5.001761609	4.388228529	158.4005141	29.16053747	5.973414748	1.033168761	0.059830369	1.910369561	0.33162522	0.328247304	0.104868225	0.508865922	2.232341641	0.714266983	24.98991581	0.19758126	4.073261173	23.64443828	0.601040349	1.288154727	0.247274931	22.11494287	301.2461704	14.40384945	0.636540738	0.824492379	2.761959829	2.671515647	0.76418636	0.843649356	10.20307194
TCGA_AK_3451	13.98673298	106.4951693	0.896059413	16.35812348	0.898443981	13.20343199	1.220718569	0.133563582	22.4726122	13.39990394	7.240470121	79.39314688	45.14547693	3033.935765	3262.108244	2203.507776	205.6172696	288.8023117	61.25415018	23.52642927	2981.236519	62.65849831	24.29659898	0.746909157	0.401195479	29.24446207	2.069303135	1.686649843	1.562664269	2.194998356	3.204759868	4.228084842	31.33533331	0.464874101	4.9832225	54.56082784	1.136752867	5.018141336	28.31547501	27.61695144	207.4024856	19.83519321	9.375258451	0.578161848	0.538385341	12.97503712	43.96366189	5.063644498	34.46254542
TCGA_BP_5000	16.54240182	170.5739834	1.324953856	25.92909444	1.794065061	53.22693059	3.283255907	2.117750331	41.57646983	69.60478495	16.05320898	70.37623953	15.0440157	1679.736967	1661.968007	1287.707776	200.2660689	533.287373	98.68967667	55.17877392	2520.780549	39.03290397	42.9649827	8.512120276	0.687441494	73.32351221	6.319231111	5.165449115	5.134848084	3.029582248	11.82456077	7.737038169	84.52225048	3.08973252	6.500048684	61.87266006	4.287169149	14.93768565	13.31615767	174.0171792	188.1477821	31.38690377	9.709868859	7.055913328	1.282424577	21.99490792	23.30269207	8.351628213	59.08113267
TCGA_BP_4971	60.0500464	103.8904393	6.697622979	36.44382945	4.23204721	48.95346186	8.688844037	6.798804407	55.51710316	105.2523623	29.1658092	24.5935685	33.24230938	2169.208939	2503.405468	1349.756973	138.7818507	408.5897006	89.77270805	59.31225954	2246.068806	52.6954062	25.48596428	3.442316334	4.259411799	74.58359913	5.725687432	8.774748604	3.250153762	5.771686335	6.536144296	21.23626351	72.85309687	3.208616501	10.24290944	105.2910314	9.250259123	14.1062854	14.4523477	553.0580355	95.38614074	50.82313234	9.651223411	20.78667226	4.02566708	43.630395	21.20055242	19.72362764	80.83743907
TCGA_BP_4167	20.30168245	389.8174261	2.29426055	33.98851012	3.768522104	49.2697041	5.67179238	1.661933377	67.33514892	106.9687694	21.78359838	190.9931356	40.60267615	1769.840099	2545.485971	1806.973118	545.7342167	792.142625	174.4864407	130.3212109	4744.032212	43.02617083	24.76577127	2.887716983	5.740891825	104.0415027	23.8364603	5.099843563	19.08314494	12.53266355	18.44936552	15.05402764	92.19006958	5.603669766	16.90928589	37.71017247	4.59700502	8.623995392	24.17638028	55.6199524	363.7890949	66.54135976	23.37405738	3.776889065	1.496140193	40.37241686	54.57400647	29.81555602	50.6539239
TCGA_BP_4341	22.93267256	45.25195009	4.088647835	23.13797253	0.226893871	51.45275506	0.398848423	0.180975866	6.52497997	4.854204571	13.05168992	17.07102258	12.13673796	1821.192074	1729.085586	1015.263881	78.56267213	141.620975	16.85009109	2.396353562	761.2428919	58.81410247	37.81014998	2.244402116	0.348985028	18.49573119	4.07327298	2.16348867	0.504137554	1.712404979	3.566739367	2.205145397	67.5916394	0.349941576	15.24001552	187.971746	1.462484609	35.27305208	4.864670825	621.7060859	244.6319867	13.23361419	3.253430419	22.94701337	0.718693535	18.33815497	7.382753754	6.100545122	97.14001345
TCGA_B8_A54I	23.59004049	85.29332242	3.951669314	17.52310416	1.993872914	52.43287058	2.307060565	1.880396988	10.62380459	10.64931452	9.215700638	26.43286198	37.0999735	1784.671435	1655.696543	1094.905495	173.3910637	490.8710596	71.1832064	54.37089853	2506.682269	29.83721177	67.29053276	1.792035632	10.62371637	111.9429712	4.921999386	5.816494599	3.479860582	4.274820405	3.956651034	39.32862283	97.71726914	2.516715926	7.099771067	36.98696208	21.62860728	19.79646114	13.42760409	95.54257795	244.2964136	58.10511853	15.74221375	8.968411411	0.515735553	18.98073365	10.05466596	14.68017105	33.33943158
TCGA_BP_4983	59.40649597	447.848774	252.3224655	51.61844335	6.358699161	47.44501403	1.843873531	13.20711772	129.7068261	211.2028089	12.21888936	224.3717651	71.93095039	1708.344489	2220.134138	1525.998736	387.3900628	818.5703183	240.1859587	109.8836618	5848.174118	117.1598061	124.7942662	6.013629363	11.54346904	212.8391289	57.11767453	18.28597278	21.78001197	34.99065618	3.455914394	72.14410664	360.751365	21.13740672	32.26293286	69.91854877	14.42837802	9.566775671	75.34265028	134.3483658	187.7293564	144.327478	37.61459458	8.563308058	1.880735729	72.29509926	42.67204735	42.37636181	68.94709626
TCGA_CJ_4890	47.78480512	502.1869302	6.576849139	57.7119184	7.728656105	42.19476638	6.639658532	4.198954514	145.0497035	256.7284711	28.72480009	177.7020098	75.20172957	3062.216775	4343.535503	2240.364155	797.4249548	1063.503095	144.2225897	129.1034227	7543.394211	71.18013626	84.14346943	4.464209529	28.36019909	138.0373766	27.87684187	10.4235345	19.83542279	21.44470758	19.82350346	56.47608327	162.5380941	10.31358323	49.53158978	34.5855167	3.647804887	7.826729021	8.160320087	135.758716	179.5973559	98.64186407	48.97138387	4.693518043	2.479464662	65.95751239	58.0635155	58.55225459	108.7657843
TCGA_CJ_5672	43.46938169	364.7602446	4.804272909	30.16582415	3.108789293	68.41387169	2.680193377	3.929297707	96.2256431	143.6605128	18.27844226	113.3904305	102.3998069	4450.922355	6058.180522	3429.15086	1069.44559	1508.915817	321.8041177	298.2080173	8353.941584	48.18901922	53.92838274	5.174240581	0.907903136	191.3283196	38.43409978	7.809336313	27.18911865	10.07904328	16.50599652	22.40667316	131.4009977	8.542300243	23.23673074	44.54225429	4.162717484	8.973124298	20.55107138	167.354427	166.2289557	41.50368791	27.21393083	1.946211391	1.770687755	39.54117718	32.37160387	23.96863017	71.29083273
TCGA_B2_5635	78.89560072	52.00200918	5.484957671	8.199480406	2.547505163	49.5075653	1.297152033	1.600930428	153.4005699	18.92421971	21.47036697	72.6059649	79.59271138	2601.383941	3636.692758	1113.709321	527.0443237	758.1176254	192.3920757	42.76867632	4981.104418	63.4718758	49.26266177	4.278397278	0.697578707	84.51919967	0.817519843	6.587261745	4.861020393	13.47383935	19.92243463	7.15904453	16.5523421	2.484233263	65.71230238	59.23581169	0.92900717	4.355039835	16.56217946	167.3056181	47.65717538	20.1874869	28.49181899	1.696408918	3.035411634	4.116575461	25.77211882	17.86602575	79.31151311
TCGA_BP_5169	12.29751749	113.3762186	0.707629198	13.07758227	1.993212643	35.01315406	2.702671981	2.143329948	7.991639028	27.30600643	5.860467548	34.53654147	9.162741037	573.9314465	840.7411315	639.7052728	108.3147706	230.7670849	27.36712098	29.68395901	1016.23866	24.86436163	111.0403628	0.948050225	2.052723652	26.51616302	4.322066774	2.531774529	7.689824851	1.121748935	1.237271327	35.16600039	72.45692293	2.432594511	3.028465902	38.54700795	10.30026451	6.198832065	1.067886902	53.01906307	171.0900273	78.32038326	6.404166773	8.514360285	0.314818029	25.49627832	12.37869134	13.61656527	22.24358435
TCGA_BP_4993	33.07871897	223.6863386	3.332116238	38.72115101	1.864442705	63.82166724	1.26046577	0.552719066	81.97639542	60.12385419	24.18278442	71.85007336	51.23178679	3184.262282	4346.617109	3151.429327	343.8032404	490.9417305	87.90114981	24.29356697	2292.596391	78.25506557	104.8999926	2.907389847	2.280740784	53.19931881	8.278617032	8.432834713	6.827817633	5.517626963	18.19149167	5.554324039	124.9304799	2.404703905	28.8502534	58.98303278	1.749481779	23.48975127	16.34647644	258.644228	281.8921698	31.41065634	10.33279896	2.474141258	1.215256759	26.0344381	16.46339328	9.7997857	200.2802999
TCGA_BP_4992	28.06760732	217.0923798	2.17393525	11.9448438	1.872898892	28.76662372	5.069652561	7.762218898	38.47443361	74.49705708	7.759847338	73.73299594	14.43077109	1016.042652	1188.750912	408.9571693	135.099182	306.1700104	40.09700596	23.18826335	808.475432	35.01005982	16.48065959	3.89311815	1.553415987	24.65157178	17.24765466	3.638154039	19.11351803	1.822045592	1.189973799	9.613849616	39.30687087	4.711271624	5.293385638	89.13287903	9.732366582	12.28341116	7.745456358	397.968173	118.8392704	15.22315241	5.957701078	22.14007683	0.502681606	16.14835921	17.84458515	10.55813774	31.25544207
TCGA_CJ_5676	15.91294792	124.862634	1.406606699	35.63869571	1.48878977	92.84547562	5.565269359	0.775395408	17.95988869	18.43454828	18.6590625	54.93946522	22.34002313	1739.475944	2716.594263	1269.434555	320.5451926	441.8050176	65.36060254	39.39867378	2773.04213	57.96605155	72.63651734	4.859046746	3.168225036	57.88951207	11.44270977	3.881092233	5.089719997	4.107225737	9.962653875	7.152992387	181.6538524	3.034103947	7.127014409	42.49228	2.981523716	8.712257081	27.58427873	137.5828021	175.7167327	25.93934961	14.53915034	2.364795608	0.233627987	26.67635305	16.81236096	15.16431765	76.10770238
TCGA_BP_4759	15.08125193	73.02163426	1.236335232	27.32366812	0.701953386	38.8910388	1.157245381	0.167850965	29.02098052	15.82053905	13.17530262	32.49420092	92.8813847	1559.196178	1655.106701	815.3199725	115.2773108	127.7287979	12.06274726	14.65934586	844.3462374	46.1638568	35.93705675	0.313463866	0.6213214	31.13106656	1.291437911	3.826902644	1.071174195	2.585220269	6.44208486	3.319952713	170.7088414	0.653256205	9.970724796	66.70158855	0.684769513	14.79315758	15.77643284	140.0973068	199.352236	15.56839988	3.929427107	0.759609583	0.824216288	29.15074293	9.752265549	4.232565342	92.14626012
TCGA_BP_4989	70.02405203	392.4465056	5.890109064	18.52407603	6.218027529	59.37839122	3.417133809	4.407468959	92.80890991	78.94460344	20.42903205	211.3833961	72.52939801	3091.426124	2984.975651	2177.301747	427.0510163	711.4986263	209.1630633	12.75668168	3818.474705	63.76454335	23.54555019	3.745508015	2.702436235	99.22466311	42.04861614	12.9553977	23.33805678	5.791193647	1.595924714	27.64614144	57.7136017	8.319788968	19.97213901	53.05613057	3.221323133	5.022549978	18.68200108	353.7979549	109.5102889	35.76231079	17.05760156	8.754799887	2.642745179	40.66292388	39.37894064	25.39408203	55.45407077
TCGA_AK_3429	69.30929815	367.3102543	7.116269162	24.36229569	4.647002524	157.3892408	3.740774784	2.863723238	423.6611145	591.310371	20.0137394	239.7494241	360.6213459	5508.861988	9394.220189	3394.347934	1066.174897	1464.338052	302.6478199	248.3090652	8318.264215	81.47302004	70.99372054	3.708749171	1.142776568	82.13575545	38.28551896	7.594292324	16.51314515	8.259232705	16.37463336	20.63130892	143.8414125	11.14822791	30.8104774	81.07907206	3.419926232	12.57685576	31.66735471	314.5769416	201.0457111	40.23581	18.12662684	1.280053799	4.065307928	24.09090738	72.1376782	10.51459935	76.39094081
TCGA_B0_5085	17.39786036	53.43628092	1.963620445	11.09255947	0.286312579	26.28372338	1.091971611	0.675076928	17.2589241	16.5599926	5.616924906	30.59812751	19.34998668	1373.587758	1742.907276	933.4745219	60.70695036	172.7245818	21.46830097	21.55597349	779.2367318	36.00102964	32.93894418	3.813662108	0.31748089	20.4624229	4.895994851	1.80185754	1.046261923	0.990234014	2.031737436	2.31514507	36.7956648	0.517987936	4.362850146	144.854824	1.899354383	21.28109089	7.50159277	452.1491432	184.4427821	7.108790338	4.17831585	13.0753286	0.354578877	17.92540182	5.41444925	7.008236594	33.09103226
TCGA_B8_4153	14.31007189	51.87515899	1.606406668	20.15764082	0.4438652	50.1024072	1.011736952	0.377981757	10.74200603	9.977812179	12.08546943	23.09374723	16.69110189	2303.376836	2262.88362	1257.537317	184.3311903	227.4578821	21.21043318	9.436609281	1142.067335	54.07002797	46.23352055	5.039471362	0.05936595	21.26242544	2.452458771	2.577517446	1.181758719	3.408181841	3.84925988	2.06764966	107.4765962	0.340503793	7.309037598	89.52839329	2.442843578	39.08418803	48.55208464	315.8322709	235.8963754	9.683220312	6.27480517	5.040893822	0.489947686	14.7167708	7.731317877	6.313297655	89.85483421
TCGA_BP_4969	23.14363679	23.71595437	2.283345745	16.9127786	0.439298653	37.37929952	0.533379034	0.326532923	19.57253974	20.26220172	13.57259468	10.18242054	258.4744602	1193.926649	1852.273825	1072.744361	49.51005991	135.8952629	24.42410864	2.30408587	887.1072723	49.16469945	29.08345764	0.458369431	0.795564205	30.45715392	2.038693796	2.634903603	0.83502228	2.136754019	4.324080907	1.346399237	72.54939724	0.420509721	9.081169898	120.8570885	1.08637751	8.467088606	1.039414082	402.5420518	150.6595442	8.118807939	1.945881379	11.50215903	6.212610991	17.42133732	3.351300562	3.345030109	57.43113124
TCGA_CJ_6031	24.24042926	193.6200084	2.150255056	51.8115257	5.577411696	75.48827514	4.515742253	1.018508609	78.21730931	90.78255937	29.83102893	85.06088934	70.04468492	1906.373312	2255.156544	1673.116828	510.7069777	637.6509478	144.1872566	58.92703693	3896.535803	64.54864763	48.47506728	3.537864617	7.824581887	96.90249601	10.71397375	6.93133952	5.14413745	10.37496759	25.56889031	13.26500059	145.5294391	3.983252138	21.05608309	35.07986081	2.26383317	15.64880379	20.44291226	142.3885798	241.1181046	57.79724411	19.12054727	1.87376469	2.771858936	41.78727816	27.24378051	26.6022499	124.1959909
TCGA_CJ_4870	20.34622859	28.53493338	5.123235495	37.00752246	0.872439275	56.46758982	1.274126413	0.273005638	11.18529731	11.88652374	15.06292421	16.47916956	10.85785343	1592.059789	1909.080901	1446.50515	110.4031191	269.6009007	47.71639754	24.46575107	1506.656869	65.57366246	67.32415797	3.874793565	0.414165787	41.81692948	0.516514708	4.00540667	0.69689589	4.004572666	9.392418944	3.45109642	148.5522281	0.285062516	19.73086178	83.29328807	1.689845105	23.99957682	5.119359659	369.5891027	378.3898498	23.60562107	5.839368328	2.229248381	0.280118726	17.56003085	16.60108274	6.721188154	136.3339476
TCGA_BP_5001	23.54525692	135.1734132	1.641437539	13.4358998	1.26224811	27.52581083	3.234787639	1.513796056	37.65341478	25.43866841	10.24146642	80.22513258	44.41962549	2039.393686	1566.673337	945.706309	127.2163616	194.7132137	34.55454352	12.23301995	940.1809934	44.2764635	23.52687009	1.618926124	0.737982444	30.67955433	10.25367627	3.1831892	6.481743944	0.823333591	2.758665416	5.192847485	33.23036205	2.527856089	4.747488721	218.684724	2.052991913	11.81711513	10.30874823	491.8521278	196.2821068	9.103479953	3.361160574	20.72607967	3.094423826	14.28727403	11.17893963	5.700810021	42.42139051
TCGA_AK_3425	34.55284768	205.1696087	2.668936394	46.2425124	3.156590956	81.73996772	1.936080436	1.438118053	112.5255998	129.2662946	24.34951633	85.78220968	53.17476794	2243.900149	2718.592504	1874.380521	554.2402189	1027.102746	207.2016831	64.1240174	5835.110852	72.59216102	99.21067648	4.412472836	3.821352185	139.3013852	16.28851104	7.459837723	9.512970537	9.594159377	14.96853576	25.20900991	148.9494458	2.839621519	24.55227343	45.82811345	27.38964964	11.34463249	23.41717244	169.5223504	353.8350505	70.73377217	28.07728228	1.571273968	1.642469643	52.79250285	41.97646654	27.29961092	130.263345
TCGA_B0_5121	15.69171689	83.68984643	2.086078766	17.6833581	1.27072114	30.47748646	3.96052495	0.414591681	15.39162525	25.43175001	12.78716183	42.02956727	6.686162609	1982.84199	1798.749288	1161.320844	105.5183542	195.0028003	31.05914139	19.85511589	977.5997159	45.19219006	26.71813655	1.463825774	0.657263489	27.95161542	1.752619658	3.583040119	1.896942885	1.544638691	9.530707864	3.296230611	57.07101588	1.388892175	7.760281126	41.90891223	1.142774878	11.82616032	12.60333532	158.1956706	123.3601311	20.22926663	5.456535088	2.818174728	0.741590281	15.10812466	13.76690478	6.166478025	95.76393271
TCGA_CJ_5671	30.0834044	164.7014616	3.701118186	83.54522121	10.36382413	100.6793528	11.891002	1.157551605	68.13670149	99.02484137	30.96942381	63.49250565	92.1249397	1770.879061	3028.351011	1480.510768	412.3426559	851.7145199	153.4362447	54.05829365	5581.411862	66.94925059	170.9555394	7.047593039	11.18696045	151.363351	9.845643663	10.79163221	6.35936658	11.12075239	43.48859111	24.28422829	295.9843685	2.820237457	23.29408876	38.37902175	3.660374998	27.49547121	32.48943336	300.6099151	270.2276373	76.86849762	24.10218295	2.437288912	2.454726309	67.02581085	42.4307344	40.76288012	159.0393762
TCGA_BP_5185	6.190051841	54.18760637	1.106625874	11.1732753	0.310202533	17.36286763	0.663392384	0.129960519	5.447069338	5.73154336	2.715121377	22.03514641	61.64532726	991.0454454	637.7488468	534.187527	73.58245958	129.8238536	18.84305835	7.387179594	604.3869399	15.91540823	11.95998062	0.467202994	0.162655273	11.51193627	2.366591533	0.886221107	1.449913901	0.320367763	1.154563326	1.083138786	49.97881152	0.559762632	1.65121079	42.71853894	0.729012099	7.324155903	28.13079209	54.29042371	161.5203514	5.31814754	2.066573317	0.966908963	0.419089373	6.455152883	4.638923944	2.752261171	16.2304065
TCGA_BP_5201	44.6196056	273.9147861	4.018460799	28.97440962	5.644950898	75.68886087	2.188710581	4.742817199	139.3837517	111.6907673	15.2185407	154.5616086	36.58085079	3496.340638	4506.582188	3155.904857	374.8713481	730.7167999	164.8086065	153.2531974	4300.30317	66.0630017	67.615055	2.896237602	1.665620307	69.58761875	31.25664665	8.206180641	24.2605678	3.093435089	1.548012565	15.82842936	103.8286248	6.116430068	10.22888356	62.68048359	6.13429869	18.63900306	30.01424104	343.686647	242.2751636	24.62887034	12.50229253	4.74957394	0.751402309	24.20206913	24.25937469	11.56539452	67.73523742
TCGA_MM_A564	19.97909	53.52018845	1.16723726	26.32581155	0.176463548	68.45964561	0.355816275	0.533682561	9.208486725	8.592715636	15.47191081	26.99852784	2.690993951	1330.332606	1615.651882	861.6086083	98.30496743	151.0897839	21.132166	6.375920176	744.1695592	70.4726879	18.81171775	1.757599704	0.339272903	18.38951551	1.410380272	3.292668615	0.433254915	1.275723114	5.650088624	2.118050771	59.81657672	0.82260998	5.28924768	51.62408721	2.752814844	81.2687198	5.759771642	507.8005572	244.0311161	9.283884503	3.970509267	9.735727205	2.144407244	17.28310713	8.919082617	2.8904154	76.98517399
TCGA_DV_A4VZ	5.737974077	10.03488298	6.567697397	40.40789938	0.490418954	67.24309428	0.313926109	0.322870094	1.406608213	2.289942737	8.645801993	1.339874843	2.744056469	1773.450807	1282.442822	1852.13138	36.74679829	78.45862832	11.28950123	8.972328594	877.7536585	80.78567077	22.37904163	0.571140846	0.484915028	9.726323265	1.138567972	1.406642878	0.593608608	0.337659868	1.846866449	0.590113592	147.9562211	0.121741116	2.192191623	77.37461231	5.787309023	28.80191327	0.445360267	901.1954377	157.9778805	1009.439493	1.727993044	7.541327695	0.325366574	20.84359889	1.568000985	1.321590052	78.78327227
TCGA_A3_3319	35.21446829	104.2812081	1.559474848	28.83590887	1.565764629	69.93940565	2.649668797	1.172111702	43.34930933	45.91126349	8.421613101	22.58346984	23.07729453	1279.000906	1869.187291	855.7973601	234.882269	383.1984114	45.36729873	37.33287576	2765.122852	39.06751605	338.2048495	8.31452444	1.601458454	145.7595914	4.014751329	12.11410691	2.51617254	4.05499903	1.134748362	7.182001715	65.54167463	1.351363135	13.0454831	36.50998788	0.595146072	1.601778045	31.31747683	107.9820768	405.4007495	104.167081	15.94667445	16.22217462	0.462626693	15.22062937	12.49933122	19.59830552	78.22188483
TCGA_B0_4839	13.41187782	76.29306869	1.008566097	17.56855613	0.491031449	44.52721828	1.72017816	0.120002986	19.80982385	21.0369375	13.25985657	35.08352803	79.14609635	2781.799127	4054.211881	1499.173895	229.2729414	421.9574739	75.4472819	68.27896716	2734.386039	44.71557661	29.28291986	2.066053686	0.8010275	53.51843	1.997955561	2.013325097	0.79082933	2.75075342	13.39199994	3.271163516	129.4031149	0.727949335	9.832729961	28.2381621	0.875433633	17.67561353	19.71076116	177.5205656	156.925084	20.02394292	11.75111507	1.335758467	0.603502792	24.62777208	19.07104108	9.546374473	65.71969821
TCGA_BP_4758	27.22305398	328.1793058	2.896350306	20.95036426	3.982212612	49.17828632	2.440870802	1.774602781	66.27106914	108.6272641	13.1702716	141.5744517	36.31963817	2747.539005	2914.636597	1598.672886	171.1479529	895.495214	149.4979256	61.82183863	3619.02295	41.43832553	26.83140309	5.38427861	0.66450854	65.34032383	23.32030957	8.799947864	14.03455462	4.0092432	10.76229271	14.29022453	87.38638068	5.579013732	15.95673292	44.59385952	3.728445893	27.88520586	26.89419989	195.948702	150.042851	25.79960196	11.27955023	3.57546837	0.926633281	27.24642125	29.36280577	9.341604439	67.68511357
TCGA_AK_3453	59.16498771	372.9096396	4.534254967	16.48210699	2.659632594	77.64553512	5.070956673	6.378584141	228.0032685	280.7530525	9.26576506	152.8907351	61.0072754	2960.47261	3843.516727	2424.857275	435.6992705	719.7071961	182.4215354	91.88041056	2997.168937	47.27570483	41.31774626	9.206563887	1.189664315	59.39229776	18.52399216	8.836721126	14.98832032	2.718759054	1.291556847	16.03347808	64.62905124	5.680832951	6.999509905	115.0940431	8.031885639	10.63061077	26.23620802	304.6980471	197.1884904	29.81180299	13.97960244	12.63822881	1.764523295	24.2805783	30.91650924	17.04201019	32.7236615
TCGA_BP_5170	20.47303962	71.10794721	2.400993121	36.59758882	2.855736777	112.8034262	1.889419409	0.257043669	10.42600619	9.645704405	29.00054636	32.97635517	78.81754955	1330.339315	1423.898663	904.0718101	357.78041	602.5107943	104.7305703	25.33882691	2679.195077	54.58499831	105.2516787	10.94793633	1.166732199	46.63635037	1.83665091	3.953585154	1.082647603	4.078352479	38.97282147	3.923784463	150.2351229	1.216726779	15.24069463	61.07379876	1.710372215	8.517539535	19.14628037	297.6341059	207.6387026	33.40468243	14.96858169	0.89013993	1.153552256	40.45510019	17.21014948	16.81857429	157.3314411
TCGA_BP_4165	39.99864171	227.6308405	2.926041527	27.53631779	0.625410405	68.08027951	2.177569077	0.661487955	51.06362581	47.28742874	12.82402666	96.80681898	7.912864633	3843.261579	3773.283562	2271.234157	253.3307661	351.0730573	72.57746147	70.70549218	1841.216341	61.47833996	43.34044704	3.316291342	0.55193422	39.09757531	6.588287023	5.244688608	5.022624678	4.193085778	3.788595371	6.321393045	101.1116944	1.841870784	10.36748302	87.8303656	3.18052257	42.28482288	5.444576647	570.8252096	292.6595436	21.77265769	5.164510853	12.88533978	1.637938231	19.62517833	19.22898436	7.744385934	106.2102461
TCGA_CZ_5452	71.90193312	533.80741	4.164174736	33.73548004	8.278776372	68.37523796	9.030905362	5.043169788	226.7322744	326.9716515	12.42825452	216.9293233	61.93093517	5208.173184	8440.876491	4185.187026	680.8399492	1459.984291	225.9350603	212.7576144	6951.847128	54.38181385	96.36889387	5.765565216	2.488169461	169.9839893	32.39945768	9.287003013	32.63174845	5.385561989	6.713000379	35.39503904	113.5706252	12.52366507	14.79626463	71.49504526	6.582527389	15.07178993	29.11935515	199.1817187	342.8747455	49.96070909	29.09873187	6.869508471	0.571559166	44.58933169	59.30582913	25.72189158	44.60883942
TCGA_CJ_5682	34.26846212	133.1519339	2.248371673	46.00054878	1.57342081	80.89671576	3.768020676	0.578868817	48.60696451	58.20133624	19.61111162	52.09069271	60.78619507	2379.399079	2479.279424	2432.239593	186.3411762	376.151543	79.17281084	45.16173914	1955.197408	87.56349176	61.83590392	3.15020144	0.793134005	35.3878931	4.121389173	9.672279027	2.016515007	3.086097599	14.4354937	5.078426894	162.7705401	1.09222261	11.78489517	56.33284745	3.441633532	8.782082344	23.27552413	178.3453035	398.0306095	26.19034726	8.767477111	2.373889737	1.105285086	18.97898378	16.51236477	6.762260674	119.6942096
TCGA_CJ_4869	44.98544922	541.8770124	4.382897332	36.89391743	4.639632988	45.65620902	10.83237185	4.290407824	108.5035884	197.0119492	20.21412999	220.8701356	84.07973471	5012.50397	6976.190182	3016.336083	895.8553223	1556.711627	302.2436838	30.01668938	6369.003284	67.31925507	65.14979499	11.19764114	4.436656202	148.3798162	46.08431286	10.2985557	29.09535128	6.021111987	11.9308744	20.39338011	161.6923448	8.12744379	9.978915435	37.27731653	9.387352293	15.03222225	33.04583328	161.8647773	281.7150712	62.91959683	24.32309152	3.996035571	0.505599072	62.99434725	63.16874696	20.13741514	71.95666494
TCGA_B0_4843	16.07341401	31.61801189	0.870085729	50.82562451	1.676792521	35.61660528	1.530005792	0.889831339	8.358296323	8.895919327	22.57375765	16.38115153	5.207057788	1788.071754	1959.819444	888.1606553	105.0816081	123.796784	35.10929699	17.91855827	665.1416461	54.61846641	24.54030259	7.263687239	1.125413137	23.12350998	1.916852112	3.566220844	1.150670669	2.7078112	4.807853914	1.612659908	132.7089996	0.456414349	6.29040792	31.51494273	2.898873827	39.14343591	4.651255843	548.8101768	187.4875069	35.25917278	3.513925496	27.62180397	2.454159203	17.46287697	6.110634332	8.069868155	74.50791288
TCGA_BP_4346	191.4401763	731.9614782	9.41645412	31.03662659	8.047273717	76.5389837	7.230899195	11.5553575	760.6909048	961.3291919	24.30101495	203.9338911	66.72446281	3512.160276	4937.441472	3941.196234	1013.328669	1376.699676	437.4080605	7.20128114	7107.931867	75.40279251	130.8195907	12.52825821	2.735905096	179.5140518	78.22599162	15.58370455	58.68361851	10.75668626	13.54365024	45.61890657	99.03155643	16.11335933	31.31126988	153.5161033	5.387310249	8.303385157	22.00681815	374.2663748	177.4640863	45.63057018	24.65526236	19.70611397	3.410473257	56.53127888	47.42047189	31.77264637	75.42790968
TCGA_A3_3374	7.893295162	32.96574572	14.88467644	35.30310844	1.451443025	22.53046018	0.500282095	0.557413492	4.328632785	3.5829704	5.483863312	7.117549278	32.95290708	1025.261216	1817.834169	1360.159488	135.6666187	182.508215	52.21540424	7.724515911	1821.197549	17.25511642	25.37027643	3.856061246	3.386853854	115.0319409	1.437683605	4.396702554	0.859993114	4.151094853	4.236850864	13.3038477	79.72810324	0.512386117	12.96530663	19.48892942	0.884683805	0.880314444	1.146502551	20.27446645	186.7447377	58.08208948	13.18637697	0.270677603	2.596411655	36.08582442	11.45752191	14.31864954	9.814371039
TCGA_BP_5198	30.91106575	81.92591827	1.62408478	64.01273345	6.328023744	60.31936945	7.049939423	2.811361959	18.53261016	36.24816439	21.85951041	24.92573842	331.0497775	1451.173164	1820.611229	1106.681634	233.0465988	493.6115817	144.7421874	33.0735914	3782.147185	63.48359855	125.2376376	2.729609375	18.12181245	105.8984425	3.624048035	7.932327438	5.238926152	5.980586862	5.709532305	10.19696218	181.6218618	2.329431302	14.35219616	38.88541603	2.077816779	7.262284948	7.453115158	218.0763427	218.303347	58.66602975	30.22656544	1.986650358	1.640661031	30.1321995	16.19367666	24.16518384	135.0561283
TCGA_BP_5174	18.37724849	67.31486378	1.572623926	39.59821526	0.787000352	31.61934672	0.698011895	0.112171659	38.92622318	27.20858012	8.727245845	24.42765675	89.75993395	4132.816242	3439.525089	3097.305052	120.798149	242.2061001	37.67717379	18.33169331	1248.501482	40.34219577	94.86061474	1.523399082	0.386855618	51.22037366	2.645725079	2.195592373	2.1935552	1.52502857	1.601258327	2.361801679	55.81561063	0.813371867	9.961280151	55.12687125	0.636458031	7.760983533	12.23535492	183.896615	248.3729596	20.49680307	5.29915392	1.901783811	0.944503556	18.8042924	9.394003759	8.677146391	77.01830534
TCGA_CJ_4636	49.59876809	166.0951524	4.095365978	35.09710707	3.139764941	44.67106122	1.781717774	1.226660049	53.43285271	47.78401504	20.43630807	69.57512946	116.0632292	2545.548688	3465.332679	2393.14814	566.2470567	570.9547456	199.0404162	84.004213	4440.494379	61.09134496	48.30309597	4.045527011	3.592709193	85.28814142	16.35918007	12.67047166	8.786725567	5.834533898	10.24940125	11.44234159	76.32967347	4.069043573	25.14246763	54.1897495	2.711698839	7.216041948	25.85059041	216.4356453	191.0929027	55.61010413	22.86432501	6.25808731	2.240197365	30.8734139	30.16696879	26.9337333	72.40375463
TCGA_BP_5177	35.09033338	110.1149606	1.827479456	58.12373512	0.808843876	67.66455097	1.984299669	0.372755045	48.17209528	43.5137024	25.91901664	34.30784467	50.70139423	3258.193796	3648.089177	2179.504334	193.8137713	254.4002764	50.5094441	22.45444371	1213.258568	70.04008357	38.15534792	0.813595666	0.870857117	18.34050967	2.440410735	6.760680149	1.261618739	3.779956989	8.547731069	3.341721505	115.5891485	1.65417277	14.07653569	46.39596437	1.369942491	23.01615773	26.28202451	571.519162	191.486289	34.71593727	3.409683053	4.185167687	4.814416817	15.90438751	9.534057041	4.65077843	166.9282118
TCGA_BP_5180	29.23161487	120.2356719	1.968918195	28.30109131	1.921289212	64.66436674	4.4514666	3.311343671	80.19797101	116.5041554	8.908424667	52.49159835	57.71005746	1815.084409	1617.298455	1263.541582	433.1110854	1002.74868	125.0542811	31.11644329	4919.756779	48.39821305	95.4325571	18.54631992	1.285362265	82.74872932	3.046203248	3.722521537	2.959791612	1.742267405	3.957359363	16.21458593	105.6556027	2.480440468	9.835720757	71.04118289	2.840545307	5.963395518	32.03430648	202.1806671	506.6248084	32.63271442	20.81546872	2.395481987	0.435254058	25.31254183	31.5217873	16.99865533	100.556581
TCGA_BP_4774	29.62040706	76.2512762	3.458896537	35.699887	1.620051823	74.96648011	2.32623604	1.505924978	38.58021354	31.01644634	21.124944	32.94462355	18.09737125	2071.489432	2789.333098	1578.215381	212.7654133	264.9122518	89.17181307	3.857998559	1835.79265	72.21985055	60.90866404	22.68615547	1.146793852	35.70393324	7.047953869	3.905165783	3.105480017	2.39563281	8.336038248	4.233264791	126.4398471	1.624108039	19.22332667	99.37415805	2.363158006	34.0704194	22.95543578	596.8923472	236.7608589	17.64734926	7.08605124	16.14769482	3.516772057	23.70257738	11.63283432	7.13121244	122.6272035
TCGA_BP_4329	31.4966201	48.17049426	3.391690281	33.53336777	1.787831384	47.9674028	3.018085256	1.14965647	90.70684378	51.01369247	21.10842646	34.8960468	22.21137518	2032.153745	2294.962467	1450.361905	407.9646152	580.0928388	109.9123778	29.58455896	3991.286581	78.25484004	67.70564111	11.65103854	1.790606638	51.53399108	1.807749189	7.491256704	1.460364487	4.534457635	5.831293518	5.555682311	100.3988193	1.527212686	24.7313195	70.88297077	1.690078833	19.3310613	9.588063693	368.6025008	214.963651	45.70236894	15.00369068	3.939779784	0.906240298	21.78217196	29.82692134	11.78220998	147.6457897
TCGA_B0_5703	27.43325726	146.7435988	1.347235472	38.33504024	1.418734698	58.46250255	3.40265235	0.682045168	65.41986406	70.45888091	12.58203186	67.76254546	105.6441627	2025.285071	3253.355008	1607.81403	69.81073167	96.64701127	19.54229718	7.129860478	731.1869616	57.35530074	47.30363472	1.755401563	0.70645259	35.9809553	2.479940069	3.011549466	3.042536297	1.686591071	11.70063455	4.188517355	189.2610913	2.562163432	8.765315579	43.30967762	2.438401356	5.881201861	25.30423583	215.0527683	299.8368034	21.9875142	1.27808528	1.794343685	1.592683651	14.79914202	15.12242753	2.644035547	88.04881528
TCGA_BP_4962	18.3174555	196.847333	2.950573522	26.8289185	3.685106302	58.34761224	1.564326088	1.402388794	61.45265738	93.27939396	16.58972877	77.80385648	53.11191343	1727.261217	2240.666929	1267.521627	474.3383404	766.9323556	181.1693311	21.3457222	4304.204429	41.05559414	66.45284613	1.561793786	4.629083797	93.16797268	15.91857897	4.962540664	8.206396653	5.871116219	7.189500836	9.673546523	72.95994009	3.942409727	18.73487703	51.46252881	1.955492858	2.99943318	30.63031673	67.43621738	267.0142938	42.21537643	19.87099578	0.733805776	0.985639189	33.53440605	34.21778035	16.33754263	47.83265663
TCGA_CJ_4872	33.3767839	168.2383459	3.811913663	42.26459845	3.538763163	84.59693464	6.657349924	1.805123633	157.9190382	105.6649295	25.43563976	67.85006555	19.73861175	2368.638936	3044.29685	1709.702066	425.229922	485.5266282	132.9513634	5.314000667	3275.135888	80.62656228	66.59757404	5.413120451	6.606346912	41.80602822	7.887706293	7.231588636	2.16397331	6.509692058	14.15395834	9.492729484	193.8793492	3.278618527	18.52873811	44.22740601	3.467581091	19.62926018	13.89616921	339.5017453	194.7382177	51.76785246	14.45302756	8.117035184	3.429072353	42.15478453	28.16023967	12.6003923	167.938259
TCGA_B0_4845	29.07069547	24.30376863	2.959246891	36.1082406	1.874937604	77.12460557	3.635461044	2.120882505	20.24964294	19.42832949	21.05152824	12.60451068	6.770876692	1062.198018	1277.511185	1220.56663	143.5927353	204.4564031	42.47956654	21.349814	987.8957775	93.52451051	46.59743859	4.464427835	1.205968543	20.69458815	2.052544145	5.098620899	2.284450219	2.347125327	6.171257167	1.401233396	104.5217715	0.811089612	20.63652896	114.6071944	1.256054566	18.3526508	7.101216403	836.0661578	281.2840522	25.52212436	6.645619919	12.15598909	0.893612523	24.80150301	9.308102255	7.042715038	128.8878571
TCGA_AK_3436	18.30614587	76.53482687	1.150312328	27.77952239	1.407048344	60.47742015	1.832315913	0.329284299	6.073063856	11.70003983	18.82969423	30.33314211	11.23663196	1005.373895	1628.663744	1004.730649	156.5744194	260.3548986	33.30294177	20.67981465	1911.211481	65.83181482	39.67268184	0.138756277	1.014458548	35.86758601	1.845013463	3.416140669	2.336933788	1.543978965	7.693220974	2.422162646	131.2947461	0.555412245	5.373954107	42.49093163	5.879417135	13.76009061	7.353331163	50.74788297	366.4022529	19.04041674	3.847910379	2.247724252	0.367566051	17.07569139	15.1222288	5.242788575	81.86230052
TCGA_B0_5088	24.31776027	102.5767598	2.896293721	29.9355349	3.81195114	50.20369427	5.288883551	2.258183707	25.17357658	28.45637388	20.06561686	49.69104186	63.88760209	2723.317373	2905.480935	1254.703142	239.9713087	391.1093655	91.66414158	37.49228673	2299.869353	49.75466064	56.89545476	5.264247105	3.435874513	60.01328652	3.743573129	5.988463629	4.479232265	3.125679371	6.757805158	7.480143808	109.984402	2.38102982	12.19581532	131.4932981	3.674274447	18.81755618	14.50327728	332.7237894	210.021842	29.89836711	11.46368542	12.04815496	2.030232159	37.11086632	20.46050389	19.2208218	71.80451123
TCGA_B0_5692	73.83061175	541.1426882	4.902519013	26.07431363	4.311083155	109.8166558	2.447473221	2.362891839	167.0385303	106.2794459	19.37466544	275.2467329	39.23701688	4827.296146	7446.317898	4033.596258	820.500072	1007.788877	224.4822108	309.7184008	4977.064969	57.32388098	95.96935977	6.240859428	0.901283011	119.6934078	84.06645859	10.96117587	49.22961752	6.289489329	3.573699571	23.4901266	106.9986578	10.54873209	19.31423517	90.79825042	4.738454916	13.24669834	37.4233904	254.0620715	346.7590182	23.80177406	17.4207027	5.270728678	1.192200944	54.59548408	38.40695716	14.45879883	68.45286468
TCGA_B0_4833	54.1415051	206.4678762	4.448300992	23.33472197	1.676461559	56.66571434	2.589936424	4.266572513	87.77598602	54.06738169	14.23255827	105.8246451	57.17955557	2546.948519	2864.589783	1839.349117	357.3381077	412.6354975	117.5378172	81.57812729	2388.766606	60.75967931	37.50061734	4.362593512	0.92366431	39.35615641	19.19867499	5.482510544	11.01471725	2.842593571	5.148434618	7.65053756	75.55482091	4.846317529	13.4650072	94.78399613	5.308598048	25.24888091	15.19635746	412.6194436	263.1736337	21.01405624	8.117914063	11.96421696	0.635250878	23.77675616	17.04297742	9.700077213	81.0227063
TCGA_CW_6090	40.13058076	103.0979849	5.314570419	73.13393067	8.639893876	97.66089664	2.537766383	2.064085025	43.45130653	35.30637038	33.62396304	56.05219663	51.925721	1701.763806	2270.131044	1005.746218	580.1310703	760.6079692	132.733987	107.2364471	5318.448232	81.44433605	154.7671318	12.75091937	11.37787801	98.90872401	5.588995327	10.51024273	3.093786418	14.44394825	28.77063849	11.53671216	219.3641005	3.10540288	27.5277212	43.55680886	1.408133195	13.25993501	26.08362621	687.2643242	440.7379406	95.90576162	31.97580066	1.333027216	2.290286166	49.58850651	29.18849835	38.86139485	104.436238
TCGA_CJ_4902	41.23129666	145.1525818	3.239784036	70.82066165	5.193753816	100.8948984	4.419049275	2.836271511	67.15498695	104.4388665	37.27477829	69.22687012	39.49765706	2554.046567	3092.154076	1937.711487	297.598367	591.7472909	150.3557301	32.28889997	3378.929657	71.5144962	73.92156883	3.007963646	7.976959414	71.63421762	5.986694496	9.945665314	5.029591915	6.883218644	13.43646121	12.66132909	175.7222271	4.74326529	20.53630234	64.07209907	4.710118946	38.77306755	23.53982591	724.8576683	196.134578	50.050704	17.9635438	17.77988747	2.91397194	36.3495943	28.56745708	19.90603926	179.6192207
TCGA_B0_5106	44.72089937	136.7726111	2.918859691	46.43779442	1.317615598	96.56430494	1.199847261	2.081204174	36.06170146	21.89973853	27.65657789	47.959438	26.82715625	2743.905061	2736.492929	1436.021538	685.681633	863.8694493	123.2910531	86.25683484	4436.688022	68.09229182	57.11807223	6.538757286	1.323842007	80.58406928	7.303765506	8.385371119	4.346102969	5.179794473	16.2118558	10.23546932	183.0234693	2.21572771	18.60617788	69.69435507	2.80377268	32.48376019	29.08700055	789.8341589	198.6938807	33.33715811	21.37997719	11.22149207	1.085659397	24.35500405	21.60970408	26.02137138	122.3177882
TCGA_B0_5080	32.25218533	208.4316135	2.136665818	111.5822794	8.663606761	97.0576417	8.830684422	0.342826953	32.13710386	28.09640402	35.48286078	52.21754243	13.24193988	2938.488032	3704.462428	1792.402817	216.0031323	409.5585252	82.74289292	5.182715097	1697.655634	93.70221888	68.76005924	5.128432565	5.791389738	71.12388775	3.64055024	6.773598173	3.305768974	5.200666515	19.73570479	20.32461607	205.0331653	4.176285919	18.26342824	27.45464329	3.101418648	99.30748249	17.89700386	362.3175349	277.7264596	101.813598	8.696307399	5.893224256	4.585109784	30.24308593	42.92932251	15.28077821	198.4068221
TCGA_BP_4338	19.28028992	37.21534036	4.099041403	26.93743632	6.033997607	43.46033878	1.743195327	0.442116958	8.437348077	10.22688845	16.18339744	12.11106168	22.21805814	1278.666	1732.213873	1064.75425	178.0145002	263.1710489	58.92020249	10.35905841	1703.454769	58.25432601	36.07032372	2.432371337	4.894852569	42.70061286	1.649856578	3.580872175	0.978475331	4.482471178	2.074423958	4.65444025	140.929533	0.981653111	14.05710335	20.27877042	1.769357664	3.211367411	8.114038093	111.9238529	139.1340408	79.75459101	11.38223121	0.808419076	0.508012901	45.7144633	8.035643062	18.86116527	65.30814083
TCGA_BP_4960	16.24007781	60.80191434	0.74765687	31.94987068	1.550474679	49.40754156	0.886205251	1.533155384	13.94604013	23.74651231	11.29436429	26.78388217	17.47290378	1112.706158	954.4014578	813.0066264	232.3279579	368.4606434	58.46744629	37.89151693	1921.542575	35.93127339	75.23184305	14.88069045	1.943503697	39.32163898	3.746911405	3.5808585	2.383840402	2.156058592	6.758441956	5.947791625	77.64219651	1.375666746	5.213816055	40.87129999	4.331396504	14.27716124	31.28773211	488.3765349	170.2298123	16.20974358	11.10944269	13.40264318	0.759748105	19.69505463	11.63075174	13.04935045	67.78801651
TCGA_CJ_4876	49.50748571	273.0752452	4.877218449	25.40991403	1.651235555	47.81883781	1.718455281	3.657566676	58.58986988	81.04271449	20.48871807	104.1975329	88.11598572	2850.092808	5341.085089	3675.103267	171.856949	413.0799578	115.4929339	54.83761184	1767.590044	80.82019136	73.42688018	1.327908199	0.278554608	48.77127762	27.80832059	7.588472354	15.85341559	2.002406075	4.801449493	5.825356295	179.8275961	4.810183781	6.178329785	52.29996396	2.886920217	16.44977588	61.41723427	652.3515533	340.6383631	14.04375728	4.577991153	5.631750969	1.259949941	10.27331935	13.74925988	3.952528851	75.12955621
TCGA_BP_4163	49.85918626	72.55326802	2.613995013	60.69349913	2.435434863	35.70738923	4.209209273	0.801691419	60.8965617	68.03418116	14.84490798	30.84970896	49.57328769	1655.143242	1958.945529	1344.245035	222.891201	465.3503942	92.38793313	13.82799079	2584.323879	64.71000116	134.787835	10.10588639	2.432427376	120.0237013	1.61788262	7.730912862	2.813883693	3.168553054	6.131614478	7.017270248	62.22303163	2.054692215	28.04422356	47.46536166	1.409742492	4.892896347	4.547076748	371.9813897	234.4618228	47.31868326	20.47802142	4.298456034	1.39055066	29.21695133	30.03793933	34.6211404	213.6785711
TCGA_CJ_4882	37.23241081	202.2554194	2.565478952	50.9449671	6.447735405	31.75305471	11.96293764	9.914191955	59.9315241	102.4744841	21.84305452	59.47870476	50.78201438	1727.610519	2229.816612	1824.215025	224.4688857	608.374839	145.0637092	39.1231761	2250.247331	59.5084201	72.59673188	7.968607662	8.616320626	51.15003508	16.32216611	6.291955869	12.12341285	5.798162454	23.2659279	13.14572933	270.3503386	7.196287866	8.806639616	54.12265622	9.572154278	28.98345136	11.1849045	224.8748472	198.0129182	77.61198026	14.91346124	12.92980772	1.03229323	42.4844186	38.20726179	22.36155638	86.04782773
TCGA_CZ_5456	35.03847027	91.49118496	2.264470782	59.70118264	4.910496303	103.735985	9.951722994	0.838147068	19.59785027	20.29402825	13.64652761	45.24603109	39.3468125	1906.559973	1852.174611	1560.163111	332.5223232	642.0360851	115.1973727	42.72615502	4683.274594	58.66919376	154.9213752	10.70201371	11.60074253	93.08088168	2.154737341	14.17657288	3.238496714	6.010560274	7.41236647	17.92853764	192.9038679	2.659807654	22.37197493	26.93299288	2.746560059	8.83668414	67.32713286	274.8524489	255.4189848	41.75367245	20.87088232	2.227558846	0.940683391	19.09709941	23.17742039	24.45016408	92.29347161
TCGA_BP_4804	52.65528817	351.0661409	4.285656434	47.79438529	6.205362617	95.28481006	4.116135924	4.52687413	115.0376111	156.7449289	23.36724361	118.7498634	28.09948278	2504.200405	4428.332832	2573.335642	740.3897465	1147.714458	320.1712996	76.62956145	5713.455383	62.81801143	71.50804745	3.570112392	3.355148172	115.010003	21.61441362	10.95215363	14.68365311	9.03935897	16.51805852	24.40378449	126.239907	7.22602136	21.28127354	72.22033216	6.66691173	23.80543011	19.63717196	236.0516946	208.1967837	61.0330189	20.32043696	7.804475657	2.810536204	45.5217121	45.2830466	25.84789094	104.9544069
TCGA_BP_4351	37.27167486	61.12804585	2.856780771	37.70564689	0.992030068	86.41271981	2.731337086	1.982932437	16.08603445	21.67113629	26.28926607	33.30765656	46.2916059	1554.110931	2567.642353	1224.884242	264.5567862	344.2095823	58.0070432	69.29779431	1629.617762	92.05130238	29.13015468	1.320104753	1.470688713	37.27207995	4.069468489	4.695114864	3.120934091	3.678463654	2.743656383	3.056434076	113.5089707	1.083181331	8.720182784	112.0784865	2.088270756	33.58657403	12.27340623	743.8383922	395.2887781	27.91885641	9.609172618	44.94466293	0.962127535	22.26528565	13.6425043	12.93455374	120.3249209
TCGA_B0_5706	45.97320549	206.0113687	6.953503033	29.70593486	6.226906824	34.08431246	1.20007326	4.885628349	248.462166	752.005561	14.15620152	78.78213916	42.10309806	3163.744464	4485.874756	2379.72777	357.6560299	359.0340078	105.044595	58.22281415	3068.077928	47.75827641	77.28360188	2.218566267	5.286556691	53.54289587	34.28489476	7.676288419	16.60671172	5.900807997	7.091418952	94.00250537	158.6577133	8.62762256	10.35089558	28.41810854	6.28693932	8.932457782	15.58459296	516.8095221	193.2136096	226.8126656	11.17896425	1.892244304	0.400782428	21.71374627	20.71306831	9.87467395	84.49045465
TCGA_BP_4985	20.33154842	38.83717417	2.20930945	66.00828759	2.864571492	95.82708577	2.029824583	0.750464245	30.96245966	15.65118995	15.98351596	21.31505064	8.222215241	3593.778509	6201.164767	1885.32939	106.8406529	158.0697712	28.87688988	17.59796692	1085.327065	39.20200959	67.48785676	15.70849653	1.832983892	26.56180286	2.129768576	4.768610053	12.87962638	3.363602569	1.626625313	5.222180106	147.3261872	0.937954468	13.27058734	23.07089076	7.152569265	14.24498858	8.686782777	155.1510878	184.6787147	309.720382	9.711143381	2.113412597	1.847125278	15.96578606	8.945809616	6.151153249	115.6219806
TCGA_BP_4159	9.712709971	56.16215942	0.856014919	23.16390183	1.235312943	60.14694787	0.979615654	0.327650561	21.19001797	18.04678908	21.75297048	38.89750516	14.00331507	1510.059669	1818.099861	1056.856977	202.0081274	239.1097939	34.74599849	34.59395946	1599.557395	72.89207439	19.72710977	1.360183584	0.300724537	27.08166567	0.724508655	3.041130374	0.451798278	2.606657299	8.832012134	3.682934129	51.95430961	0.734134046	9.118858268	28.44683123	1.077420141	21.41674394	5.188784719	117.7714262	178.5159945	24.3594966	7.284091582	1.983423044	0.715398807	12.60471217	20.31453385	6.718338574	107.7844276
TCGA_A3_3383	38.32330646	161.7462643	2.589751444	42.7356074	1.487298525	153.4087048	3.463071708	2.90691593	167.5811328	72.54087745	17.48162374	75.31898969	18.53675481	4708.27678	6457.354088	2737.951559	387.5844175	1320.575285	172.743491	105.2060276	4887.304849	83.65161517	50.06166344	4.567728395	1.429756967	75.11076246	10.82583632	4.984659133	5.707587776	4.388674658	3.085513341	10.79155199	187.6785822	2.928793906	9.157842429	169.8889727	10.22769856	18.31893048	37.36362452	304.1446517	454.174919	17.60271838	18.7448765	10.01695299	0.896291425	49.11239144	28.07604008	15.86589057	40.46923617
TCGA_B0_4718	40.17466689	126.7994665	8.892524289	20.21570318	1.198074999	68.31003694	1.522021289	3.731439352	38.82917276	45.0669154	16.90414967	69.56585713	16.75484318	1988.04599	2252.664248	1217.457568	292.8266673	386.8073533	82.41917659	79.37799058	2004.99665	61.38292446	54.82156124	8.350881715	0.405001652	28.74601942	11.42756416	5.677491221	5.232759083	3.915963022	6.560421939	4.843863109	137.3679183	2.502458744	6.668810637	78.62699248	2.53501339	35.46439025	50.64022839	551.6915906	240.4395426	24.87643888	8.842506699	9.684892763	0.96198268	16.71450074	12.53283085	10.12007252	67.85314525
TCGA_BP_4349	29.59382875	59.15767865	2.771389386	32.55855178	0.747543509	47.87507684	4.326913433	0.871394234	55.63840136	31.26489106	21.32036871	31.95701614	39.55102274	1595.926665	1639.322271	1551.854495	180.3004058	237.7905315	44.54328976	21.75628074	1199.371803	86.47980719	55.40050206	1.623555084	0.838674308	25.47872322	2.375830735	5.143741813	1.849347493	5.122713093	9.109372048	2.462323519	110.018208	0.782918549	17.75360677	107.1108311	3.104535449	40.16588835	6.579731327	533.3827292	226.3209291	18.24497423	5.481286769	13.67364069	1.241638169	15.4508994	11.42935127	9.086324789	129.6161314
TCGA_CZ_5464	35.91150007	152.4547754	3.929728895	37.88131378	3.458378125	89.1395535	3.512516303	3.878221408	139.3801281	133.3310708	33.38609216	98.34987127	32.01581968	2663.669135	4009.569261	1568.833379	700.5341436	999.2575011	196.6068602	102.3535939	5506.268193	90.54850606	92.97520731	14.64840815	3.8417345	90.86006462	15.30696716	9.432613975	9.323496021	8.270486585	11.78988616	24.67108005	138.2861897	7.796978872	25.06412038	42.51690397	8.083991751	15.66275144	38.06122632	193.4572204	186.6438693	33.03317823	22.53869017	4.944356433	1.579939969	44.22459605	30.80007245	19.9272135	124.2568579
TCGA_B0_4849	49.90948308	76.30438738	4.8282233	32.78393771	1.379246337	83.22300513	1.833217934	5.784895388	71.13304714	46.08523822	17.98783762	33.19440186	21.17471238	2633.562544	4022.04062	2801.749421	308.8330694	427.3683904	79.94394908	37.06787944	3116.50342	92.4558024	111.6556237	27.70418302	1.525512862	54.05171443	4.607613561	9.686161627	5.299965245	3.23300774	5.184283486	3.634021507	97.16617565	3.119618266	29.25303576	127.937711	5.415293181	31.18759415	7.229349367	650.9635423	324.8149522	27.81393145	19.82450215	10.87828282	0.777283559	16.53448668	19.44615418	15.23263519	137.8722257
TCGA_MM_A84U	22.66358976	87.93131511	1.231983469	31.41429741	0.870261991	28.73967873	1.977601241	0.668432344	15.66496336	24.2521052	10.48488818	34.41925204	64.7125224	2755.436219	2107.736733	1397.880305	80.8278768	477.8291687	53.85383028	50.31041452	1686.376562	42.3332736	56.52302586	2.631843765	1.960017377	42.64274979	3.593699727	2.568479116	4.788069001	3.616519461	12.23917916	3.47661498	90.57573549	1.063547008	8.213513411	67.17874589	2.105666508	16.29161833	23.37477969	163.753522	308.6384248	25.17157779	7.695414758	6.833237898	0.622278919	23.21465225	9.120290127	12.08341496	84.59431433
TCGA_CZ_5460	42.70709863	173.9619978	12.67798675	29.207467	3.384951425	65.85071646	3.673192174	5.854240993	74.95901448	58.20005472	13.87796839	59.30487989	70.25961195	2663.602159	3275.16174	3063.8126	379.2793165	497.8793817	140.346752	17.10221335	2859.028863	62.33382251	129.433133	10.71817451	2.089639218	76.73408434	8.613154434	6.41898496	10.67751063	3.376967367	10.09905977	10.12446867	150.8502807	8.070355207	9.480868798	97.19032802	8.374893992	21.15518632	43.59831343	529.8909891	388.3508411	19.88671588	13.42321713	5.196535787	2.034231224	29.12884458	25.57340078	12.18102607	79.25396075
TCGA_BP_4761	17.36453811	214.7356742	2.819259805	47.48248721	1.094926555	69.35889247	0.656860365	1.709787701	19.92199246	19.56926091	3.439489187	36.39188291	10.77217633	1705.762876	2130.038124	1290.206152	67.93675144	268.2189694	65.38427116	10.44075192	1027.714571	19.73537732	118.7766068	1.185062769	1.085621287	85.95670816	11.62965749	3.823241732	8.907765351	1.999939433	0.899284459	15.77743923	66.79786461	2.873894757	1.984818726	123.1023737	7.517953202	6.935008744	49.91231497	56.05251016	537.5468061	42.84609841	4.583955106	7.412506534	0.353006514	23.92786132	7.101846035	8.544004343	29.17665023
TCGA_AS_3777	13.07200877	14.89506709	1.244451274	13.06385629	0.678817913	21.02861466	0.912500211	0.286763186	38.74805439	6.636084491	2.892740989	8.283881962	3.617641045	642.0975698	1097.066456	686.7663195	38.14756559	57.72252283	15.54611426	1.934893436	384.149496	19.25009453	17.1274313	0.687268543	0.609051644	6.098326763	1.392528329	1.985111896	0.31372052	0.899696979	2.050741034	1.280760226	18.14358217	0.199618464	4.269109784	15.46305598	0.625284698	1.091854209	0.431514896	10.81329312	190.1617375	7.624847289	2.245779225	0.945098291	0.273218024	3.486836928	3.089149806	1.756413135	9.166414147
TCGA_CJ_4642	9.430259117	120.4801925	2.792457295	41.14970271	0	61.55614581	6.818450733	0	12.09570666	7.033566664	16.73487749	8.725459234	13.50997105	1291.570997	1157.195829	431.6471144	112.4789215	399.6704702	24.50944442	2.03634461	727.3592301	25.5481355	15.60062715	3.557026587	10.83571784	18.76741424	1.95194196	25.74713549	2.170561513	0	13.80513916	4.367349614	64.47797888	0.301334054	1.658727955	25.2337893	2.009590476	17.59705475	9.370043474	53.03670928	261.3551666	71.58654637	7.084006834	14.99071817	6.979691494	29.55183515	5.465915216	9.778630072	33.69142755
TCGA_DV_5568	12.96268064	209.8038955	6.565290904	74.56001771	2.414176018	57.20395995	3.34110349	1.43178953	35.8817683	41.71532943	24.69777143	71.63514772	117.6907506	2604.349584	2961.082829	1735.002036	378.8137588	539.129096	46.2190411	78.59124326	2873.943943	63.70354562	85.94636888	2.105501196	4.198938585	56.43727344	12.13076355	3.485729104	7.579421224	4.923453001	12.49004113	6.630622783	167.1850105	3.668115983	10.14903085	30.28521721	2.542509906	14.71709325	19.66513	250.8819981	299.5295745	56.96463452	15.07456192	3.568840354	1.14167321	29.90508657	20.03188921	14.36526836	135.6819223
TCGA_BP_4776	19.0342287	91.22685897	2.443580725	21.03728727	1.275034345	62.64891958	0.798740219	1.540306476	29.97854762	27.830036	12.71443286	44.57558613	45.01963235	2895.035456	2413.250279	951.0329296	152.7773252	354.4645123	32.18675179	20.42546078	1417.248522	51.47458538	59.13329388	8.73083528	0.952003928	27.69561723	4.511600265	3.155398869	4.347982995	3.196157824	9.304608882	6.956763948	53.93486896	1.201284867	13.42655831	86.02500726	3.001493797	29.5855938	40.75002346	256.320901	142.1173196	17.52146038	9.617629965	7.485597906	0.375598106	14.25530752	15.45952064	5.162275554	74.51581998
TCGA_CJ_4887	48.34433259	340.0530228	3.285282597	21.01555329	2.762729822	59.07711279	2.580364911	3.555043008	124.4117672	129.0551466	14.84530538	141.4036783	77.89095955	4195.547673	5619.597168	4526.689056	625.6334742	1532.451799	350.6512854	114.968191	6802.535507	59.73837742	95.00201696	3.552425662	2.331624466	132.0534972	37.95359524	6.467771061	20.0227872	4.576339156	6.528754714	19.46559309	100.6541422	5.985315324	14.9311265	83.58460474	3.55021557	8.911269167	27.0013454	216.5970337	283.2144109	27.20487257	27.40378089	8.376637864	0.999776553	37.66014959	40.47208252	36.39101019	79.61167795
TCGA_BP_4968	25.31917914	214.6023264	5.79150603	35.70744206	2.085174385	53.04262783	2.793087105	3.276740683	136.6272602	93.73995744	19.39689912	117.1188256	164.3822237	3605.229785	4519.321817	1986.496446	317.4890357	771.0232276	165.7235772	69.43066361	3640.122469	79.13099465	38.51835923	3.685349548	2.107914457	57.41330434	18.45593821	4.489501432	13.75709994	4.154817744	9.415987995	10.46357445	159.9685537	3.75827897	13.8946379	71.36713189	1.523799934	12.08836319	21.20680751	443.9427612	243.7520345	18.96470022	11.92084806	9.36117196	1.501047483	34.86567154	26.53866536	11.81786444	91.17008448
TCGA_BP_5190	27.51341489	61.55491682	1.732922878	15.4649417	0.617372752	46.65584892	1.949306263	0.430081869	12.61382074	16.85577998	8.70755131	23.57494599	7.78986327	2238.244234	2284.742404	1488.11027	158.6976876	201.7898581	41.99376728	17.36118553	1349.304168	41.76127643	47.01940584	0.634308671	0.684580951	23.77951388	1.468825601	3.308795437	1.8579185	1.201067839	2.280940585	1.973629952	40.60245216	0.650584105	6.385136539	25.00844625	0.895903192	4.25871946	4.970630329	67.43420319	220.8729666	10.62123625	5.230096906	4.162000774	0.929047529	8.512356941	8.611741195	7.064912379	49.96656674
TCGA_B0_4822	21.3971088	116.9769666	1.053789141	26.94435164	2.726692006	49.75477328	1.858857874	1.86245164	15.25024495	13.4379539	18.43879762	62.20421113	55.68715005	986.1602823	1072.322985	667.5471629	154.9038579	215.6973974	40.07176213	10.83719374	982.6024368	48.56275345	29.08689815	2.181875512	1.542764067	36.70186667	11.44133654	4.131438797	3.240411687	2.011461092	13.79424346	6.781803415	147.1500028	1.975944335	8.82453881	51.57929428	5.208510083	25.40254814	67.42804036	216.5305477	123.6231522	16.83458074	8.549764019	18.01823526	0.789936374	41.9431069	11.17353037	15.65465565	74.44486485
TCGA_B0_5102	19.73558816	71.72353105	7.502481118	27.05710714	1.724500399	56.34715657	1.198657114	0.678431765	42.14189162	50.25716139	15.19000519	28.1311741	142.9309198	2026.853807	2383.919073	2222.283449	260.0019999	336.5079032	82.73887846	37.46647919	2013.007918	66.93736142	61.11923733	2.482073896	0.853959782	31.26305762	6.629298839	3.598258031	1.671735391	4.013791543	7.818377174	8.562225308	112.8233418	1.828330668	10.26557755	31.01677763	1.199812841	8.739252469	24.85359738	657.7621316	254.9398316	21.63164418	7.421503155	2.810894011	1.963782739	21.55363533	14.58483333	8.171875645	59.92845293
TCGA_B0_4816	32.75819485	89.59093461	2.289112078	45.45524639	1.070371801	88.10768134	2.431538061	3.307649932	27.78031702	25.29618381	23.08553721	37.26866801	39.92571272	2341.839101	2973.030644	1851.692752	670.8971022	1400.533003	254.87206	56.10272099	6429.716961	82.39922865	154.7934564	16.35200432	1.44213988	162.0189831	2.321101754	8.126895149	3.355384968	4.28467906	5.377309688	4.411420457	136.4329554	1.404117157	22.53379628	65.39125578	1.952688102	38.57825922	6.938092509	312.5239438	221.8168924	38.28818433	48.43187182	10.8108871	0.585723079	33.36140842	30.39362562	29.28867	173.4809829
TCGA_B0_4811	28.99171578	41.86303054	1.217756569	13.6991991	0.783106488	70.30043109	1.781475171	0.874473662	30.17740772	25.03419135	9.25750751	18.79492261	50.21265552	1178.773979	1436.047945	523.9816912	89.18122166	119.2040854	20.70534748	15.01807975	679.6425492	45.86804783	19.23138452	2.851427892	0.4725325	14.00984339	4.670146141	1.787900072	1.030074834	0.758998096	2.234407073	2.685120506	52.71002179	0.884106253	3.885492382	100.8382462	2.577523737	12.32810743	12.44229351	739.9932635	151.0000767	10.26731659	3.317257016	13.16617143	1.312994027	13.38983275	5.842203561	4.367887249	29.01042731
TCGA_B0_4714	95.98766741	272.7599607	7.575232379	16.30768004	1.820093973	83.76651334	2.903726892	4.170898717	281.5666772	210.8325167	18.15852319	151.0930944	49.48180641	3050.289425	3916.197492	2370.633654	396.9903972	785.3685457	194.7683207	63.45047026	3937.781546	66.1277149	48.16705807	5.885656637	1.076724378	70.87460957	29.98931591	10.73777767	15.78347878	4.399825904	2.96754664	26.25076528	67.33440206	5.694514461	17.26940346	189.9663268	4.813934405	27.50616334	16.66560659	846.315665	203.3150422	21.56758467	15.04139835	14.2517696	1.702933664	31.25739666	38.21359182	18.9938331	63.18775076
TCGA_CJ_5678	41.03313401	359.1410994	4.78955366	19.89722371	3.343357857	76.06091412	4.102183986	4.782630761	491.1601137	225.0861566	12.30109312	262.690573	103.6480152	6951.469562	10916.9472	3632.835973	662.0433134	1799.911002	409.9914697	176.3100418	8643.650522	68.53103212	31.57354606	9.329119537	0.690256482	84.39874661	24.24679678	6.953631661	15.11452759	4.055438728	7.270874578	28.962426	137.8283675	7.648237962	11.88722503	66.13954681	4.720549503	25.2854487	38.08465333	168.262511	329.193023	25.8309826	23.49984781	2.965531726	1.132391591	42.5483026	61.61950518	17.69612074	39.43281481
TCGA_B0_5075	52.11717981	82.88439018	4.043529561	31.77688786	2.046956341	41.71788189	1.357706379	1.473965367	32.08156424	22.83281908	21.39254596	43.82015158	103.2177172	2563.324721	3460.242168	2124.949348	368.0629447	695.7672347	142.7297325	114.005324	4973.556805	49.45191942	76.86205386	11.08110203	0.569615369	110.7376492	10.50500023	6.677288199	4.947908802	3.657836538	1.790720342	16.21835627	55.06834844	3.159125352	23.07996291	71.05860814	1.104426493	3.153572006	13.47316652	259.9141276	238.8925739	46.10603524	24.1353671	4.701355136	1.6427589	47.83084223	25.19697594	28.31600236	58.48289846
TCGA_CJ_4884	42.71978163	155.6210684	4.8019751	30.28100015	3.776715797	52.29939081	4.764424944	2.242562661	65.82987595	45.55340693	18.07897392	64.6486101	129.829794	1667.843702	2805.18888	1626.647315	313.1540764	559.3939568	138.5420603	58.44994246	3747.422885	62.77681223	56.86652053	5.271478802	2.502321533	89.54660082	6.919400765	6.910737427	5.823714922	4.830591189	9.230730149	14.52796023	121.9424646	4.683203688	16.87564118	65.73293024	3.651523178	9.977923372	22.48090954	228.4657624	165.8918003	37.58544938	14.17933717	6.782549557	0.966923534	34.00155931	26.22481048	21.8652317	74.09647255
TCGA_B0_4841	5.635684194	59.24171446	0.457897453	14.70801932	0.311719297	11.4846877	0.19718984	0	8.416555151	9.774623538	7.110858237	17.43376005	16.16514038	859.9880474	992.4456094	515.4717936	24.31012266	65.79205959	7.661654487	2.937197744	332.2265943	23.76486025	10.19967738	1.895046371	0.07050809	6.279500037	0.864665418	2.304963779	0.910988577	0.757492371	8.444032524	1.065688949	31.8541913	0.198529361	3.331737944	18.59453249	2.419137917	49.96545176	9.280134206	94.04874053	66.29596787	14.17927135	5.166195068	1.863256741	0.522294273	10.46382418	5.184536442	2.325070866	39.28654936
TCGA_AK_3445	85.82244161	121.5243509	2.430373828	63.48239893	4.250027056	127.0835853	11.68090862	2.61981122	75.11484403	90.63616372	21.87045752	69.15134653	24.82071195	4561.432332	6939.09766	4430.510017	585.1903054	725.1536833	141.7927428	71.56374067	4597.03063	59.8264831	105.2266918	3.139373111	4.871490696	82.26697501	6.534015647	5.718660005	5.817474609	5.898991202	6.46034339	12.57260504	121.0276695	3.538794619	20.22819948	63.54614009	6.611905698	16.86592613	15.92416633	429.1392411	363.8472383	128.2539754	17.66127729	18.47890624	1.533753901	34.08937819	21.8511929	28.46780646	181.9449927
TCGA_BP_4798	138.6401848	588.5622653	5.495860497	44.81980016	3.768182486	54.74676682	3.539658852	7.90868489	531.0978054	660.0403699	23.35304655	146.3635232	135.3871482	3844.008098	5912.045731	2849.497334	783.4765663	1548.13872	188.6985362	159.8157203	8705.962577	61.16050035	99.56667246	3.209189757	47.65153357	159.6787928	50.95957322	22.14608855	40.13824034	20.38669019	3.787383449	61.24245118	214.7095398	9.452231937	35.22453924	57.20080921	2.654858839	10.02575327	4.582079738	424.9295559	435.0579191	58.35866792	36.68090674	11.85306166	1.388747519	54.57118427	50.65531626	61.76039203	53.47924483
TCGA_AK_3454	17.68685515	120.0891844	0.784198784	29.09955531	2.258170503	41.87614535	2.202782561	1.197237225	15.93810235	14.21559535	18.10941822	46.95410458	45.4486354	905.3885744	994.0346484	605.4206279	134.7297194	164.8817059	34.87970366	7.99066347	801.4825911	46.94599568	26.76275759	1.860346228	1.752011954	30.06039753	10.25402575	7.571025839	2.632161267	1.52726112	11.99981568	6.463620458	155.4155637	1.923248209	6.890666296	41.56617747	4.987927573	26.54652027	54.70286502	195.349981	134.9000478	31.55667663	6.000001404	17.14220531	0.730083939	39.99483907	11.41991293	13.00240834	66.46725648
TCGA_CJ_5679	19.02440747	36.73532713	0.522317162	30.04064087	0.22960182	59.147619	0.670960884	0.16101793	2.695369207	4.324817716	8.625132357	16.52788051	224.3799638	1952.164897	3259.173538	1967.522525	61.58460103	82.83657851	21.77443004	6.059608707	489.6355092	36.26309645	64.02930657	0.72455108	0.675591653	15.8557611	1.787214794	2.178584368	0.622831973	0.845404945	7.307828086	1.180541167	120.4979164	0.584448511	3.284429893	20.30128727	1.672974541	5.128730248	51.43068802	69.36849294	438.8257771	29.1758461	2.954619318	0.908595417	0.271983653	10.07056585	3.306634985	3.456056303	104.967153
TCGA_B0_4703	107.6168168	192.0263785	6.142469207	104.6862789	3.144191995	92.67835828	6.322103717	3.592053658	120.0157059	163.0338053	44.68399234	74.13607674	28.24687411	4616.718246	5786.547799	3577.514236	291.9690169	591.9851043	89.65239596	46.55570721	3105.403524	108.3970859	86.42421924	5.10695145	7.294753857	73.17535465	19.63931313	14.94596443	8.914040134	10.17827779	44.84179173	15.08892649	255.62954	4.598304438	33.60594383	63.46634773	4.42796411	24.5991248	20.31017776	689.8304228	285.8763235	219.7289766	18.02774615	10.37702433	7.067868748	54.84475238	27.00465002	24.61948588	230.4940524
TCGA_G6_A8L8	34.04617727	42.43411185	4.551560618	27.67901566	0.588861098	121.4807452	3.235136707	1.651854535	15.15504078	12.84923951	14.13424321	22.31376036	4.076906848	2238.711704	3227.293339	1994.038343	51.7748185	167.6399165	22.05453485	31.17474499	653.1921996	82.54261391	93.68361456	1.45429046	0.472552857	23.57118812	1.350548551	4.335843162	1.597380371	2.511956249	2.150183008	2.134945257	251.7215833	0.903469844	3.343264184	118.1106383	6.983778878	90.1136113	10.4036364	1221.054103	306.358165	12.27434545	3.278825875	13.16767441	0.467680913	12.57475083	7.697434829	3.161204563	56.85743795
TCGA_BP_4345	25.79122286	159.8596847	9.478376325	105.1695202	5.678456057	62.29577077	5.932715021	2.432806355	58.19904984	92.962745	51.67561056	59.76964227	37.25459153	1617.818673	1867.600673	1312.807034	327.1991049	632.7384955	176.2857184	55.12493759	3154.026304	76.78690318	70.17302991	10.22036773	11.96721725	114.1067838	2.995250774	11.89010715	2.395752397	13.2418657	18.89197525	16.03613257	209.5777342	2.524990836	20.10275269	34.96596554	4.578608632	28.13243096	8.232434011	391.0853208	120.3563481	91.33949444	17.67623608	12.58262739	3.368948093	44.05743178	26.72342094	23.21781022	192.172803
TCGA_CJ_4638	37.70356441	72.298204	1.216257739	22.58426626	0.423584595	23.44681312	0.444412214	0.95223673	10.55719801	7.51502488	7.085733281	21.28260245	72.83711118	3238.498444	2787.969489	2004.576237	44.33119266	110.4666312	19.36558615	4.180827601	433.7536188	36.09191222	14.88454562	1.646422302	0.39726512	11.08570705	3.748809734	2.110371847	2.649957599	0.298756792	1.417168411	1.900533143	20.58953931	1.574293921	2.256488699	69.26340337	3.794350005	3.753617627	18.30811104	188.7316126	297.715381	8.149640871	2.014038347	7.599910444	0.594951968	31.55830219	4.516581822	3.432937719	36.66656426
TCGA_BP_4771	124.6815338	545.0097655	4.494155684	37.84537162	9.507728891	51.26377941	7.178523415	13.3822215	182.8584366	325.7101085	17.75089436	268.6792867	68.30245176	3783.546299	5416.8022	2788.358744	586.9626335	1163.239311	287.8049135	23.43637882	4902.272106	56.3350877	93.51296483	5.663140511	7.957794613	146.6746174	94.64589217	9.738342215	71.12891165	10.490278	12.90885183	26.55570792	131.0546123	12.96288604	26.16374751	84.34803223	6.978089284	14.21334453	17.55063363	145.9078137	207.2249825	62.80754979	19.8538909	16.43799915	1.658268489	56.58669244	46.01020198	32.49421901	71.38239903
TCGA_CZ_4857	44.78737757	72.92560494	2.653787443	40.6687175	2.60150191	41.26756605	3.634204461	3.467405222	73.36704007	58.31702565	22.4421927	26.06109186	31.26251966	1287.315761	2091.396195	1094.547701	321.7529471	420.4908065	94.26654057	2.764605166	2762.719844	57.09304071	124.5747391	4.346216245	5.413612799	93.11828221	9.213901269	5.655156744	4.155014476	5.294483033	5.158589272	8.764975038	173.4007839	3.456899492	25.22172516	30.00093807	3.546767555	13.17586316	52.53049866	361.0746161	291.3990429	52.15575562	16.89407582	6.200955902	2.226822861	25.57680564	13.77585043	22.52249298	131.8310957
TCGA_B0_4837	17.3805622	42.69778347	1.14214277	50.22686319	12.53235604	45.34672164	2.905015077	0.617134183	11.04848384	8.693623591	13.73202167	22.05268093	6.712641357	1167.486849	1209.692344	1291.576758	269.2751442	389.7057152	79.51559525	1.179031501	2282.976951	55.09208381	75.47512059	2.185786685	2.997225388	27.36613339	1.431976291	2.773309096	1.643248439	2.7469377	1.809756269	2.716399705	265.880953	0.614761935	8.222948936	37.85306312	3.161317204	32.87259561	8.643586016	293.1278982	272.8779212	136.4608941	3.955578925	11.12321133	1.103704617	16.81732148	8.102445168	9.8993958	132.4660012
TCGA_B0_4847	58.16130074	308.3916733	4.127735846	13.55685244	2.809576235	72.98902952	5.384940865	7.956695163	245.6500448	277.0322632	9.099326682	151.0943615	59.45027942	3210.545472	4173.128185	2828.267313	429.902394	722.874318	168.3248334	105.2040809	3179.077869	46.60094315	38.07326558	10.63936194	0.961860647	56.81229929	19.28271834	7.690101675	16.02138452	2.340036006	1.281266566	15.33494552	56.83904539	5.749518254	5.980624426	122.5120034	7.174241182	12.42538528	21.91070767	299.836041	175.2599095	19.16741575	14.70193829	12.47522035	1.273935562	24.143539	31.1293586	15.67755875	30.31360261
TCGA_B0_5094	77.75320899	89.5889758	2.00955091	35.56248477	1.48797576	122.5979313	0.828658193	1.028598361	25.2093201	23.79969504	24.96147224	38.67845932	26.36932137	1312.95583	2078.564427	866.4765128	156.7256571	182.5096133	58.66545263	17.84420268	1585.904191	42.66922249	159.8359795	2.850889123	1.373191695	58.92435072	4.179399909	9.018222402	2.848953324	2.612451032	12.1096416	6.510108206	134.9944712	2.352625504	10.7277057	89.93907854	3.486579103	3.801210024	22.07757621	349.1294854	272.7381587	30.22670235	6.321712265	23.9853719	0.789753578	15.02891581	8.896445647	12.33181704	79.57389038
TCGA_A3_3335	23.89487745	34.71332095	18.38227635	25.72996708	1.962848985	58.74504631	2.606768603	1.925405022	23.60913285	13.1545919	6.808280244	10.63926325	252.0540002	819.5546046	1941.872022	575.2030231	264.8737946	295.6886907	92.77634057	3.721691161	2863.226649	43.82335362	162.8229751	3.718966137	5.686492914	26.11776082	1.096271312	3.179190162	1.184024037	2.328396741	1.290959337	3.394258182	141.2478984	0.746011536	7.861337803	80.57661339	1.377297088	6.220366328	75.99857359	250.9150099	342.2112598	31.55848445	13.46044846	7.636752091	0.663848591	11.6993472	17.64268602	8.039419095	56.09108208
TCGA_BP_4355	37.14986153	40.79216222	4.198951938	43.1312376	1.341179627	92.03958971	1.267649251	0.627738807	13.14441229	11.7874618	31.16639138	12.53857307	103.203968	1343.725407	1948.644392	1264.176253	102.6903039	198.0272793	30.34736744	2.221039365	914.7694701	80.53844018	41.58596977	3.70329703	2.433537396	21.65021152	1.540905712	3.768435028	1.476952042	5.908443375	19.06599612	2.319363829	131.6453306	0.848739446	29.07876741	103.1269227	3.399871345	33.87539451	18.13757896	1262.295057	204.4081622	21.29945928	4.99473724	22.16965768	2.705550487	26.83756481	6.722508383	8.586829083	169.4893266
TCGA_BP_4326	25.84498263	32.05966907	3.611464257	59.70251139	2.94212316	26.66390338	0.737122337	1.700918086	20.8069059	30.11848657	18.47310815	15.96112399	46.20507154	1163.692104	1245.850539	831.4282003	155.8758919	224.9725	40.93120492	21.84498383	1409.57898	59.05078142	208.403176	2.994971852	16.33315812	33.34698722	4.146702458	4.473831351	2.09563045	4.094944973	15.05552643	3.314856786	575.5101559	1.167109874	9.977314584	33.22410628	3.459301777	21.73086319	27.10260769	1590.575932	191.5502564	86.25195987	9.888555633	11.88571211	0.568091757	19.11247065	4.610096466	12.93103574	106.4696208
TCGA_CJ_4875	34.40612486	194.122529	1.343985329	16.28966415	1.909144991	57.72112515	1.745128022	0.615879047	16.08288396	10.44258558	9.592777698	121.8452445	43.46328184	1745.500917	2493.468625	732.5983919	117.1904198	249.4106795	55.70658588	22.68079558	1344.367286	56.88685991	22.65861069	1.530262902	0.187932887	35.76791852	16.74804179	4.173110432	9.652629705	1.971706388	3.067747695	7.37139781	72.82361812	2.884666634	5.97613045	86.84029749	1.334254752	12.87564144	24.19761916	323.0469632	190.5555759	12.10723418	5.074653483	10.72104846	0.567443479	12.45665473	17.4673402	8.130209871	52.13978383
TCGA_B0_5694	21.45274983	44.50469733	0.901145815	31.15772084	0.635583591	86.69144482	1.938790665	0.478792099	17.41488637	20.6363675	15.81630183	27.85045272	11.20705619	1220.712705	1253.515001	1492.725475	249.62548	325.23945	79.28336828	39.77602236	1940.609231	55.74980597	79.3477481	12.03420618	0.5827939	58.77701434	0.918286879	4.03318197	0.988546066	2.120713404	12.88259497	4.299285216	96.12685739	0.911650129	14.29088463	39.81504728	2.135548152	21.05918861	9.754127846	302.6989753	298.4635271	21.55122682	11.84423797	4.861384849	1.044458003	16.36384439	10.39513171	10.33482023	106.8238581
TCGA_DV_5565	10.19373225	38.7958349	2.115035488	54.38245204	0.74344495	51.66535765	0.657816471	0.585482958	18.09922288	25.01574088	14.8814851	13.93535656	34.14006835	2161.004768	2459.156468	1216.770244	142.5124699	277.161724	68.51554162	63.15378904	1832.06184	69.66224472	150.1694332	5.954285742	1.259288003	31.78828113	1.805153699	3.861060157	1.717941537	2.81853302	7.784817017	6.392029107	128.9267692	0.981162751	11.11671425	35.88107865	3.154230306	31.52008929	5.522072944	131.5871601	280.975172	43.00005708	8.355972604	1.396268152	0.495316923	21.48918344	8.831982612	7.837497193	144.1858223
TCGA_B8_A54D	77.79826011	290.9459566	4.119622993	25.53006449	3.685921624	38.35222352	1.786975107	5.708589158	129.9342505	194.9165787	15.6083454	148.688473	44.61777995	2820.000267	4902.543284	2072.789991	393.7218651	935.0582635	255.9155758	82.09029725	4493.512123	61.54749687	39.37269733	1.525456314	1.98270895	83.22130293	29.94255802	6.716533265	39.74773702	3.41147469	2.621906432	10.30132699	53.05507842	5.072247651	18.32680667	111.697538	3.160031714	8.518533555	28.18796189	310.4074955	217.4811831	34.26157136	19.14529711	8.814590637	0.311801063	35.6442657	24.46274113	22.65050253	51.89444514
TCGA_B8_5162	61.01996192	327.2377103	7.147354289	59.82841823	7.508924719	48.62424999	3.5758519	2.987187552	126.6888842	166.9205544	35.35722715	143.2381076	65.57516067	2530.251614	4790.490013	2540.030601	1024.13001	1080.760895	127.866811	152.9717456	9334.987975	62.18130616	84.63029573	3.054950962	22.98239783	177.4605572	17.52003929	12.19854067	9.220422835	30.15056551	15.7065995	98.83649175	116.6740602	8.472909884	55.86250413	36.83749437	5.883191058	7.670111184	5.334786874	100.764042	147.0022637	124.798033	47.53081744	1.721301321	2.33003817	49.95272915	52.79078531	46.2326613	122.3675953
TCGA_CJ_6033	25.48431178	79.29354072	1.88695875	85.66012867	8.847736885	95.68806665	0.853233423	0.421043072	20.613477	31.11966918	26.40285051	40.09551028	22.08187278	3246.165962	3443.452359	1824.257298	233.1977387	346.632057	72.31068047	0.625467339	2108.060569	84.76151192	69.12559992	3.839091902	2.825281733	48.39647603	3.889340248	7.152711941	3.133451993	4.052357461	8.265172454	4.286776115	262.5805965	1.342052481	12.63871459	37.83142744	1.165915931	26.80646145	13.6565189	482.4331749	209.7507734	50.58113731	12.4393876	4.712345729	1.173148978	39.81833067	18.15184401	15.43672143	167.4334735
TCGA_B0_4706	40.868085	123.6379866	3.232702607	45.55919671	0.862605236	56.99890217	1.499223756	0.923556479	70.17977074	35.6356152	15.076965	85.08018074	15.26213443	2484.129938	2701.831421	1355.906602	60.23222367	89.93167729	13.1433796	5.016160955	423.2447942	63.6391769	47.21537428	2.062204566	0.41545362	27.00243374	7.340045107	5.461201233	4.630887074	1.187829874	10.14703789	5.654050176	160.2127354	2.166279579	9.086130364	138.005861	3.790362538	16.15004492	21.55037102	821.591488	386.6291196	12.85762596	2.938434613	12.341142	2.363162372	27.06987965	13.28659351	4.772684127	91.29331561
TCGA_AK_3434	29.05797363	166.5406421	4.431523476	30.71464488	1.428096555	66.12497288	5.155811278	2.381828888	79.54780421	95.34452271	19.8269335	88.3643537	11.96417816	2313.698184	3768.137897	1562.214147	355.4011647	483.8659248	95.22465246	2.522641961	2842.40597	88.63607427	46.71989312	2.510832419	0.6275866	39.93075274	2.804587632	5.247800642	3.740028967	7.58517176	3.026945174	5.512649897	103.477265	1.679828492	15.00473134	94.43116795	1.842874846	20.96292055	13.56742843	148.9581783	309.5825927	32.42417663	9.947687332	5.850426864	0.42951769	20.9181732	26.88871484	9.903099333	137.0962154
TCGA_CJ_4916	102.7990018	602.4452258	5.723732417	19.6861666	5.012733528	66.64855859	2.551149431	7.209202576	173.0634238	181.5951179	20.50824093	220.7029333	171.7388114	3358.590358	5663.33883	3612.777275	808.021339	977.7964264	242.5452765	263.1227305	6010.718354	54.52362275	75.59139229	2.70153251	2.411382217	102.2035491	59.23337183	8.487569657	30.66648612	7.342958221	6.852771936	30.21234585	89.45266507	14.91178968	18.26495375	86.45719192	2.451833366	13.42824529	19.73041785	469.4052841	190.1701297	38.49654208	20.46913807	8.410392625	1.464698178	31.03294295	45.1219928	21.96613846	73.05459349
TCGA_B0_5100	12.27179023	73.12289882	0.982545841	61.78832109	0.27914315	61.3005896	0.930589804	0.0771857	10.80687585	14.09399925	40.26061324	25.44192975	3.642039888	2222.117594	1707.650507	1116.020287	107.0204649	151.9274342	13.0475469	5.352251751	525.5454689	87.18797209	9.287000301	1.092300745	0.326305684	27.07567706	1.927622293	1.929918535	1.161071826	3.782371513	12.31550679	1.873453127	210.6990334	0.232828557	7.918094314	32.53905237	4.021168539	32.80280168	3.800101413	464.8327718	315.3698695	48.60579946	3.908525285	18.15367913	3.754303975	30.37466994	5.614393398	6.947320883	109.3921158
TCGA_G6_A8L7	8.170297553	132.2216166	1.288818643	35.55120841	2.153190652	33.38285843	0.505067483	1.731523764	7.383441002	15.844755	6.325146954	28.42666722	5.307457237	1647.367212	1131.197222	528.2825845	14.82352557	59.03397902	5.880192844	0.139236471	151.4989703	27.02875889	48.1730841	0.136807925	0.600128463	9.233055425	9.494004339	2.573437031	4.407882085	0.746225101	0.121363132	2.044899715	116.9644371	1.193739582	0.913302317	87.58558109	3.194714219	9.475281187	6.783701466	88.57497514	201.5894901	30.96204723	1.459975376	7.243067582	0.250551538	12.49027122	4.700443395	4.250792426	43.35930537
TCGA_G6_A8L6	30.20599503	97.06211656	2.928588482	27.27173621	1.321089993	115.0168587	3.639443388	1.16503197	36.38135491	21.31402051	13.52919669	50.97654933	36.50639659	2948.759541	3080.271295	2450.186709	208.2063762	580.9204053	79.14405664	6.01084245	2311.641742	82.07685761	32.65609566	4.11747584	1.078698225	46.57073897	5.70956224	6.179083637	3.241198252	5.154330501	3.150400715	7.962370244	119.9772344	1.54349564	9.640813993	154.9904616	27.91467485	98.51507708	12.82426481	661.2467071	451.9453067	19.27461088	16.12957504	10.75729769	1.363401456	41.21696656	31.27061267	11.4213654	93.55128589
TCGA_B8_4620	30.34142313	27.77529137	3.026994807	32.26735616	2.536202638	88.39442272	3.935721957	3.20132589	23.1231306	18.51885949	16.98683711	13.34883534	29.43206972	1086.690256	2276.198957	1078.106714	340.1202842	371.3286114	89.36220869	23.33604188	3113.848581	62.59976662	121.3699946	27.90911991	7.299899355	55.03149679	11.68536692	4.948862603	2.025361238	5.681597726	3.106213683	3.128965897	205.7867552	1.076845757	21.24930494	41.30836628	11.76961764	16.27698218	22.73350573	317.6599603	308.318646	135.5194977	24.24065479	2.720389112	1.466531343	54.70034261	11.39422516	17.13945611	138.7780255
TCGA_B0_4713	38.93252812	153.070615	1.12811776	20.72831275	0.848232537	33.48516321	2.340483109	1.465902094	34.44668714	26.90246384	7.7369584	54.03336971	15.29290081	1981.274617	2621.094024	1800.483609	131.2854585	179.4454966	45.58786682	2.312045958	1198.999338	31.39403459	49.901815	1.496869461	1.150165176	32.18976966	6.06584693	2.104466333	4.203861946	0.576334833	3.1556713	7.592140464	39.60283991	2.962821603	5.8089619	66.05849938	4.775584439	5.575678804	8.644814354	127.6343852	170.1981079	17.46176708	4.033907902	7.43092372	0.704927024	14.46521473	11.856794	5.83649749	43.13150691
TCGA_B0_5081	56.58298531	292.1949742	4.62738249	45.69736127	7.111364866	66.48855734	12.50081194	9.109883068	151.0825547	230.0743269	14.9905781	140.8261483	85.6625958	2537.746285	3345.251322	2408.024869	507.6682611	833.0216349	193.9461114	26.96728598	5111.118596	57.97234792	73.50670454	9.464939616	3.920080355	99.95807768	18.96898647	13.11024338	16.7201263	6.882165516	11.93768727	35.60639801	159.2306946	9.208095728	14.78449338	43.70125962	10.21814044	17.90922217	17.85500459	252.2624544	119.6372228	55.07717184	18.76994853	11.29241094	1.843763045	40.32008135	39.26098958	25.12901309	80.743938
TCGA_CJ_4878	16.47687714	24.24533206	6.175335312	34.37605382	0.351082577	63.79642148	1.651797995	0.977517896	29.41037695	26.15850589	13.45231692	7.513684141	8.303176485	2058.995118	1969.560985	959.2931766	174.0126395	193.5127719	62.70150798	48.66182343	1523.268672	92.40842477	220.3572537	14.91056651	2.114997807	33.48535548	0.911955726	5.388865547	0.946489235	3.776950325	4.504637178	1.848229008	82.03104338	0.199444883	18.40881602	92.91285024	2.764508032	21.71617847	7.725396144	906.958231	214.0097749	15.51128667	4.704323042	11.30810369	0.543490411	14.16942627	5.87132613	7.915396916	187.2768444
TCGA_CJ_4888	59.86406185	523.8102063	17.81557521	35.12611023	6.826638544	66.48910621	4.996837942	7.848842041	282.6332883	504.2210154	20.8570187	165.9676123	170.7852949	3874.348875	5393.814951	1937.84015	583.4064486	813.8184581	267.8024919	4.749311302	4594.916198	59.68356683	148.7160877	2.230095455	17.10876545	134.0903638	43.62679264	11.4127005	23.23776515	8.320284819	5.005178225	55.71501465	178.1853474	12.39523163	19.80278891	48.40501481	5.216079721	11.19303245	10.86454368	125.6265355	229.5202276	73.05305994	26.11514573	5.022326471	1.286529573	48.56263739	51.60357667	32.13089149	65.66107005
TCGA_BP_4334	6.788584764	9.62835119	1.98196137	20.51188364	0.226455767	15.84714938	0.024353017	0.020872376	11.58913962	0.775172719	2.654299843	3.019257041	3.187261897	747.3093381	1577.554357	1123.811642	37.70593999	50.86070534	4.107461672	6.763968407	197.9817295	15.88235882	1.826811043	1.314905884	0.390108499	3.00768532	0.781894567	0.743289488	0.272111	0.243231622	1.622902278	0.677520951	39.19313756	0.116235605	4.209421758	31.84764059	1.356552176	4.190969822	0.132881212	24.59767643	412.4219177	31.5602321	1.379169931	2.179720427	7.93674248	4.940696658	0.797408938	1.853092074	2.212088183
TCGA_MM_A563	37.81364022	260.6429479	6.709735372	44.01013046	5.009434983	55.54913532	8.102913703	7.452190652	160.1244928	293.5960626	23.14990339	87.38172553	41.93814596	2874.09542	3775.76588	1607.32195	496.9021385	1093.64583	133.4957379	70.24491513	5298.690035	79.19757296	65.92216405	4.49491284	3.725497425	111.2525486	9.635465877	7.977049333	12.17995706	9.863936705	11.17260802	30.79731208	117.9712987	8.46561951	15.92450609	133.4512104	9.225485318	26.68036761	25.96263209	316.1933434	339.8399608	59.36704548	27.55321283	14.24182346	1.389049037	43.52072015	57.14607592	18.65832311	97.89584199
TCGA_CJ_5677	18.7347622	109.4942002	1.33522035	53.36029354	1.267725211	37.48354179	1.265931223	0.500768716	28.18573995	22.70922657	13.93720802	26.25705344	76.87169191	3196.922581	2881.218227	1033.319208	459.1938171	712.9724447	131.6585288	31.93264631	4276.836839	62.17162794	95.67841558	12.45883044	1.708471699	170.7686918	3.223023159	6.597768727	1.980860073	2.44396727	4.005192855	5.088850396	130.6180897	0.910205888	13.07287099	28.94439182	2.367786635	15.42169546	16.11749659	207.5048571	531.6926098	36.82915001	26.06226906	1.80641372	0.882186736	46.2008959	23.2747097	20.13236054	104.9006293
TCGA_B0_4836	25.73437732	209.7962973	2.920338835	48.06087031	5.656256511	90.88297282	6.075708905	4.153832028	126.3769782	174.8788983	16.09420984	68.02384439	48.27877697	1694.587235	1969.501528	1361.915676	221.8339648	503.9840312	93.9085745	44.02057354	2637.700092	82.67617358	184.8944382	2.968023956	6.329011758	66.8073885	14.26176166	7.001586221	10.26312929	5.936047288	10.42210047	15.46129869	315.5348251	8.035494246	11.77666262	52.28952496	7.126507735	9.937101533	16.40345589	271.1777446	389.1530513	188.2903658	11.69183456	4.853530276	1.140520206	25.23911111	27.67677626	11.82796778	184.8137089
TCGA_DV_A4VX	20.22669894	112.911459	1.933981334	25.36636783	1.315990291	62.13526923	0.534043296	3.2326159	61.73027074	11.57610827	5.300972715	25.98200542	18.68523406	1819.866497	1821.835021	1039.388166	80.39881872	159.1040731	40.67668181	1.106484038	782.350124	56.02982667	46.39370478	2.624916231	0.477387385	20.90578255	9.148692688	4.573473771	6.368827451	1.025747109	0.886249874	1.76935001	29.949046	1.473616599	3.034671487	42.17713327	2.434745446	3.488716051	22.72907602	48.94313846	359.3696545	16.58951087	7.543370431	5.758243305	0.684194397	16.83349722	6.149938795	6.883027192	22.20716273
TCGA_BP_5196	71.8821838	410.7391856	3.174788696	74.92078106	3.337265189	76.03200483	3.719397601	5.229117787	48.79671692	64.60435749	22.81951423	111.2697238	31.41757018	5026.870926	5241.712116	2298.809004	384.0539604	765.3977618	109.1414752	15.34666194	3240.315052	67.74863131	103.7994324	16.75443149	4.311755006	107.3302563	24.17059205	9.555455882	15.25515143	3.233561541	21.7084111	11.1743993	236.8166049	6.258133741	11.63983799	51.16988968	5.452210434	27.07473951	61.20461251	661.2501758	291.7286716	107.9536653	15.9904169	6.324621043	0.999429621	39.38299032	24.84265495	16.57779723	95.03534434
TCGA_B8_A54G	169.5879072	637.2960064	4.72514386	28.54281985	12.94375971	113.1859714	4.105754476	16.63810565	293.3486067	177.8468381	24.65267219	471.6777717	94.19159003	5463.956654	7630.502575	5382.470868	837.1766576	2886.119469	878.8580583	161.1431651	14262.00562	105.937418	174.0946982	6.550401764	5.336372169	204.7014209	68.54181519	15.45387503	82.53583187	10.16758117	2.179087446	60.00508083	86.40893003	7.82434653	34.51939262	167.5561616	8.828902125	20.03257774	17.22628941	182.9915196	371.9883343	44.27679566	85.42495495	9.243072676	0.798744947	61.99664587	77.7823181	42.10576387	45.06521895
TCGA_BP_5010	12.49395957	75.29410221	0.920392685	29.65119809	1.003643951	44.01547701	2.78976191	1.999062496	10.88192243	21.60859666	12.96862298	32.06815166	11.62153073	1599.949178	934.0697116	501.6659812	103.2078793	161.4477391	15.75113176	12.47703958	689.910762	39.74149352	32.29980913	5.019181254	0.902673772	17.75787827	17.32121402	3.949992184	1.7492313	1.370331607	15.53629056	3.395803613	70.52321116	1.732636063	6.324073268	23.864549	4.306554775	14.17161803	11.30436567	281.2277348	186.3123469	20.83861935	4.780633709	7.253605581	0.616206265	22.17069466	7.309809396	7.026961077	62.79612908
TCGA_CJ_4912	22.19459899	42.73368346	0.806067885	17.97852345	0.269404412	43.74648796	1.07475718	0.700873419	3.393344852	5.019977923	9.379976382	16.66775279	32.63205333	718.7544004	745.9561219	761.5157199	86.58237171	155.0420997	28.42450263	14.17190235	669.1638546	43.92608127	33.42623224	1.65917375	0.56140502	18.43769012	1.416949081	6.493868156	1.506134406	1.256534302	2.043578524	5.841336982	91.53990001	0.940919769	2.75426944	42.26859275	2.726902065	10.48372124	18.40900811	449.9255009	182.039156	13.86674024	3.672739129	9.697639806	0.166819636	28.04685809	6.911238935	5.77014477	39.34686908
TCGA_B0_4691	50.86265778	281.7994795	1.982434814	44.26127199	2.443933719	84.07785034	3.379120502	2.674925602	90.64183051	88.52814508	12.58647259	93.6221769	34.82546069	3833.369877	3721.403847	2171.197553	172.7992821	331.3565691	68.07786404	6.097138061	1512.01384	43.27835164	48.03380903	7.877548187	2.403081716	34.27594387	9.473543246	6.110724386	6.33316363	2.794450684	8.918532481	15.46539764	109.3469056	4.634100988	7.99866593	62.54794472	5.913287975	9.587956714	33.85425395	282.8797616	379.9052168	41.31940273	9.054191172	5.463051912	1.259302101	23.84111758	29.36728417	7.623158309	45.84260921
TCGA_CZ_5469	19.86367325	50.61182605	0.868677507	33.15718491	1.109288802	23.55343043	1.139585745	0.706556819	7.342650362	8.714707918	10.26571641	21.33803461	33.15772751	2476.705532	1565.095916	1042.316155	166.0450414	209.8613928	59.73335631	24.9172161	1280.512083	58.61379046	44.93559167	1.053015609	1.581351555	39.73909372	3.402221889	2.314587829	3.188531232	1.900085307	11.37374395	2.75292416	104.7790136	0.998147197	4.509527773	26.31027485	2.251031096	15.74339042	62.15452902	402.5141304	305.7678735	71.90788541	9.278302579	5.835887877	0.335068339	17.05489153	7.818105698	10.49677828	66.83328169
TCGA_A3_3347	94.88368493	120.3026389	5.443865327	79.80189188	5.749080075	65.39576914	3.756761729	4.01712007	113.4355745	83.46888063	26.26332466	67.19139576	60.56651113	1775.41701	2618.071413	1830.289822	516.2674709	801.4544229	155.1902689	50.84104973	5688.668811	65.59911195	168.9274058	8.042241498	10.27548965	153.9500916	8.82823632	15.19529939	9.317876712	13.44178518	19.00001579	28.46283275	177.6226839	4.813569465	41.92986198	59.66814634	9.300680809	7.101600527	9.019386581	147.4671192	215.353069	87.14308866	41.30105008	12.37808905	3.584648954	44.39420703	27.87838929	70.76901261	152.7579426
TCGA_B0_5097	33.07004306	75.30220643	4.676223619	99.3326414	15.44259374	65.59329077	8.122233858	5.810730162	48.0196149	64.34466837	32.54675824	31.99266366	33.29745798	1308.408284	2017.064226	1362.251642	380.5870435	422.7793154	95.39790782	55.39069909	3580.708621	82.47788297	215.7309195	6.283546782	23.52180745	72.18115228	4.011048475	6.14633918	3.779040818	13.74393843	10.29212411	9.526760143	238.6620739	4.976028666	24.31929635	28.52582863	4.006241156	30.93488387	15.38332423	392.3108107	155.4398352	170.5875282	32.59698071	5.214293798	6.238304683	44.35580784	16.96894351	30.46549709	224.373261
TCGA_BP_5178	13.19652971	74.72755804	0.988428463	27.48534432	3.676953856	50.64868847	3.181355082	2.354240121	6.809641502	15.48813714	10.04035839	18.07300274	18.59089308	1224.8715	1655.939016	1064.526431	310.5521138	468.4390271	106.8067724	33.67592005	2979.921874	32.31978637	69.2007111	1.949063845	11.15121925	46.13183421	1.808489307	6.238155528	2.82777059	1.931510591	10.40647639	3.809865526	57.30971609	1.962865242	8.385266139	19.28359702	2.264045597	3.260509308	5.554857348	24.76650194	122.5001772	60.26736893	18.4808506	0.820452888	0.117951964	14.70088605	12.23851246	15.48758205	54.04348795
TCGA_CZ_4854	45.91897657	86.4865069	2.860305141	32.9428384	2.077739021	51.81481231	4.635681684	1.112476153	34.16485978	36.93530729	16.21146533	37.12165676	17.02763354	797.903513	1370.02932	1078.547092	182.8580795	234.1911028	68.30109982	49.79889306	1501.241234	56.00996486	73.20719485	2.911061218	1.96254551	59.5511073	5.167928035	6.592725222	2.62970759	3.721804249	7.180091813	13.18440897	154.5696778	2.655101544	14.45505321	57.67049664	2.643725682	4.79638227	71.68431708	453.6216191	214.5283862	33.71892222	8.611955984	7.73938592	1.158447288	15.44861361	13.89260115	11.16148416	89.36953473
TCGA_B0_5092	112.2911334	688.7590057	5.601497537	28.63616646	6.212283461	74.33115023	5.460732406	10.87911678	177.2261861	245.0489764	15.22139834	242.9295697	62.18411396	3669.645654	5299.907544	3357.308642	654.7410015	893.6420198	317.2969374	123.8499496	3979.540746	58.87999034	54.79964455	1.772884422	3.423219923	110.5320512	67.04250691	13.80738519	44.21417768	6.270804721	6.01874201	29.9213876	157.6965568	16.7577594	9.730080238	111.4274648	8.43667995	19.59602634	18.00454472	277.7771585	224.1588121	51.46020306	15.7886384	17.71370431	1.204200029	45.00949822	36.46380581	20.78139094	54.78370781
TCGA_CZ_5987	37.12008887	133.9356663	2.109700578	44.19075208	2.942107602	74.65140891	3.020846768	9.640966682	64.8524768	137.4064644	10.46173044	46.93628154	35.48450638	2376.746051	2792.779955	1676.337913	314.130855	690.0043369	140.9409842	38.21217578	3534.649677	56.1280463	115.4462004	2.822632495	2.160295276	45.08435494	5.34103186	5.627025241	6.422777412	1.618507515	2.959243275	7.815465484	68.87641239	4.387156895	5.936061855	55.15078839	2.4776919	3.944726811	22.90285841	146.4610438	389.9057496	32.35165076	32.4189445	3.29957872	0.329572194	21.79049345	17.80183837	13.39566987	83.36065211
TCGA_B0_4700	45.45169426	524.2076542	6.885939087	64.87412569	7.336227398	63.95762656	4.487634496	7.312605555	313.7713564	321.0690817	20.24796819	220.2513673	41.46825706	3265.216404	5312.925701	3341.950561	425.4179861	562.0907278	213.3452386	12.11181483	3617.366843	62.45579246	229.8011889	7.104570729	9.366218949	80.48031172	64.2674825	9.156454365	24.97628466	11.96086203	6.994771995	25.60937897	167.6177652	12.75071775	15.87765988	46.44054858	10.36062269	19.9169841	17.20106422	118.5807782	200.8779911	103.2745443	16.67032031	6.025119626	2.194794148	78.20458807	44.16867187	24.30926362	124.5538469
TCGA_BP_4787	43.09106546	72.78676895	3.301211117	55.45564914	2.958915155	69.80983656	2.825727076	2.05331719	39.19854107	31.36661488	18.85010883	31.77442991	127.8275622	1907.360419	3233.702073	2202.657906	444.7657426	644.60252	146.7027341	55.25773255	3797.654738	48.93598192	84.84158491	17.62930406	11.10539069	117.3390635	5.058521482	10.59117503	2.0063462	7.008458519	12.08909083	8.163940621	231.2985676	2.006562985	33.00068519	25.88045891	2.892245148	11.34970296	17.49659587	205.4044748	315.3068585	61.06318304	24.01065509	4.729017682	1.59168762	32.30891898	20.81298193	31.86268793	142.9350308
TCGA_BP_5009	26.86870533	111.3504046	1.470647464	32.46178773	1.785089547	80.85689542	2.572125215	1.008157798	23.19037558	33.4790849	19.15120706	47.75045106	38.83539366	1197.873547	1440.69182	811.212029	304.2037509	445.2147877	45.3109269	81.92259395	3009.622277	48.28631862	52.01941205	6.562838094	2.413653643	50.79363509	6.257088713	7.893274045	3.855354096	3.795617826	4.205183676	8.131124719	78.12544309	1.932255743	9.515353713	34.85288882	1.768078281	14.5549647	14.18872773	416.368966	148.3517579	24.49907978	11.41384663	6.473344433	1.75917951	26.4175673	13.75249662	14.70234239	98.66453584
TCGA_BP_5175	8.208122693	102.7387504	1.717140713	22.41500623	0.981430245	35.08053804	1.579782538	0.806634051	7.011013649	17.76487343	4.467379134	39.52029129	4.936952319	1890.862684	1189.538446	833.4741502	110.332209	310.4562551	69.70533399	40.68568972	1211.764546	19.6119143	27.8012228	1.183599253	1.365312909	22.67014381	3.047689885	2.41195424	2.036754052	1.007135337	0.962479762	2.457861037	50.06799768	1.64942145	2.050896718	18.66386832	3.165133834	6.316746217	15.57104767	78.9607804	152.2494709	26.14321081	4.616554721	5.557115549	0.394823112	12.21688113	7.461663684	7.638944927	35.50619422
TCGA_G6_A5PC	21.39278511	193.673429	0.63332191	24.99381862	0.680527404	26.3299278	0.609865499	0.840866427	12.61840679	15.9132593	5.377118141	66.98765405	105.7311694	5013.695338	2927.520171	1330.832596	66.52743034	271.6756654	33.78190102	2.043109121	1051.401805	26.26377557	16.22446092	0.700281501	0.106188788	23.12213691	10.38946557	2.204059144	9.093458212	0.692642221	0.828298688	2.462301487	23.10765131	1.107389836	2.713297082	98.93852778	1.406696884	8.874409879	32.40894631	84.740409	240.4290011	8.283000693	7.536358757	2.914372614	0.195429068	40.1438624	9.256208081	6.399243047	23.04011762
TCGA_CJ_4637	158.81294	951.0373365	12.51512958	46.61523354	13.3135455	84.46800817	6.376806684	15.38003375	372.2204525	547.5220244	18.33308494	316.2613705	110.8620883	4322.614467	6955.109512	3473.056389	1011.6846	1336.511878	423.8943351	100.5433292	8928.666449	74.99134936	183.7698182	13.22085369	10.28460139	250.7238962	89.05134228	22.72375124	61.47439386	19.05526065	7.474078809	93.31806922	146.9276117	23.72565799	39.04890603	74.55232075	5.864941962	11.062976	31.82235864	506.6825439	203.0128875	112.9172655	39.66993511	10.62543537	3.313824689	83.88227743	67.86327203	53.31886265	70.83752318
TCGA_BP_4335	51.32377033	136.3660775	5.821745871	20.04629453	1.579695172	57.7939866	2.105953582	6.136867607	177.1716668	102.9714957	19.87103021	71.55102608	25.66770037	2760.716691	2929.830958	2124.925668	351.9624695	473.3677038	108.9160887	42.10803949	2473.784759	60.15835394	57.27041703	4.758426829	1.325305186	33.15902688	10.26748866	6.108570651	7.30067254	4.692135697	8.917577003	18.88318832	72.67783691	4.428984726	12.52209033	103.4207735	5.725811692	20.7519839	22.17771426	728.2429978	163.627993	20.62852069	8.731251508	12.11046964	0.962005406	20.50318678	17.95993206	11.14151545	88.30127892
TCGA_BP_5199	53.11198718	702.5799625	3.907532485	71.79540962	5.146187802	101.5447498	3.960255453	11.48819412	309.2381041	551.4008729	28.14980053	239.199137	49.66758742	4581.468988	4972.863369	2960.210149	518.9990379	842.3149151	166.6812541	78.28827299	3693.426792	103.4763047	70.8580834	5.840350165	4.734681757	97.43167959	60.75278804	12.43017629	35.41336413	8.016122878	16.15100376	26.01733119	167.6264761	19.43219039	21.3345404	96.03639213	5.92578232	29.34857184	18.81088549	1156.843522	351.5792251	115.0854723	18.20619459	8.653196698	2.677917628	65.14590105	40.85760849	22.3576022	173.1657974
TCGA_B0_4828	31.92403962	76.30948597	2.916255377	20.65128985	1.16667563	82.52654655	4.768918376	2.606012102	63.29817202	18.72003362	11.6015384	32.78547343	7.277045961	2064.316798	2163.578353	1091.68547	110.0375874	162.6720593	31.13027991	16.91892121	1019.987736	67.27418458	41.30180923	7.137914108	0.769054989	25.81349581	3.330223066	5.944384032	2.585898812	0.934417793	2.649477618	3.236860788	96.62599517	2.721102231	6.196140008	105.2946836	3.523270905	7.974798268	17.49895298	436.4481006	321.4534226	14.53157397	5.115896563	12.30491713	0.604478118	17.49541469	13.76612303	4.517817549	58.87697776
TCGA_B0_4844	28.6038211	142.4644801	2.22971865	34.03165436	1.510118132	55.63591187	1.894642713	2.232796297	180.6071698	54.47439326	8.816373886	43.80222838	10.52046134	2252.911769	4014.489537	1512.442524	78.28679485	330.6975236	48.60620682	26.79653019	1697.50967	60.41573199	164.5012449	3.8322212	2.709828345	72.2100171	8.348125759	3.581245578	5.263418382	1.949504966	3.205829192	5.952828052	152.1291921	3.562709145	7.637515466	63.03620446	3.365387012	7.322633178	22.85444507	249.4545797	397.2957542	82.71567018	9.526470531	10.19866175	0.397413441	23.52896463	14.1199583	9.726527409	97.54165546
TCGA_BP_5191	10.06857134	239.3509519	1.655726131	9.765539589	2.214586942	45.42109823	7.841738788	3.401969336	55.89324535	190.5656362	3.965446949	64.34170676	13.53365407	1977.576517	1608.749678	669.4842777	300.9305862	530.3355797	59.93490046	77.70367642	2678.224888	15.32511358	29.85571789	2.07383556	1.53235299	73.74950074	4.0964308	3.541604601	5.783118615	1.636341896	2.041323379	21.15878474	29.36305788	3.287479882	4.479105029	30.06262181	5.371358985	6.694878976	7.289826558	37.78948352	143.0783493	31.10768423	11.42650393	3.015586282	0.297302905	21.63173171	32.16538591	13.78527657	19.69700352
TCGA_CJ_4873	40.26307564	215.2234527	2.918468889	23.98186397	1.66288827	32.47486928	5.090102369	2.469832737	30.16826187	63.9548246	13.56304767	71.97933187	68.16681912	3236.986912	3364.054498	1430.893699	552.5790387	662.1040767	199.6183337	76.10502571	3953.02982	37.32062491	21.85305334	3.935662542	1.309658333	106.9845555	12.71413124	4.459765795	5.231460408	3.517525764	8.076376621	15.42064899	64.53133494	3.446578887	8.826175647	63.72802505	5.929349649	11.60109108	23.33597347	97.21214121	214.8704872	35.50062877	22.60732003	10.34154596	0.843599916	59.08339508	35.33364738	25.78014848	37.52306458
TCGA_CJ_4868	44.09190269	281.4245846	6.587832782	94.48609758	6.134046947	54.13488825	3.119988983	3.533585783	88.72189905	120.6908047	18.73776377	89.9089545	56.50639966	4070.493444	4452.280005	3315.358904	476.6099746	602.4862021	175.6918093	9.018411013	3804.497753	77.63385499	214.4657803	10.83388254	16.68083896	127.7780443	18.17503347	14.83392665	12.6101668	14.32522017	12.45343402	27.27182224	270.6411353	5.240843939	28.14582154	50.86314223	5.911387943	23.68562285	38.18258784	600.5063683	308.0438448	238.3129482	24.53406596	5.35703773	1.05223276	52.06309763	33.0227049	27.92851423	154.8330759
TCGA_CJ_4881	28.30736608	99.16894549	1.870550704	47.10598993	2.845932242	66.67858474	5.147224656	2.575397278	32.71398829	33.22917908	17.56414241	67.00962152	19.97444697	2312.336638	2599.927173	1534.00631	292.9286605	655.4280104	81.68788983	42.85132406	3356.278053	59.49579751	62.8993295	13.14471639	3.485941325	118.3041536	4.830430125	6.197303981	3.51535133	2.9712551	4.562905018	13.92251204	140.561617	2.971330367	12.88860125	51.70841865	6.420739171	24.46923786	26.56746465	296.2691352	344.5204985	56.51582534	21.94162501	11.99982256	1.762248015	27.33849182	26.83659546	21.00209106	103.9425934
TCGA_B2_4098	22.53067125	26.52119287	9.313681015	25.44335372	4.367992564	20.67290471	1.417299098	1.388265527	13.04956051	18.54796577	9.248690817	10.11139946	113.428711	2000.105707	1834.060211	959.0412433	89.56790161	242.14058	69.37635011	40.58300852	1732.985404	37.10139384	49.9038797	9.234604177	7.032809336	51.80573693	1.478990909	4.263816596	2.038587039	5.088908702	1.927546754	14.64775857	29.31307453	1.492718469	16.6686566	31.92726	2.071541116	1.710123715	10.32176225	10.69251893	154.7418624	84.65256235	12.52275532	2.857165548	1.239114353	16.21557956	13.83722473	16.85222668	43.56536316
TCGA_B0_5400	24.83431817	275.6471523	5.856698648	71.17487513	4.474788059	55.53241304	2.653398264	0.861090828	17.67241028	16.67321715	13.66664133	61.52058366	173.9549843	4482.082382	4977.422287	3832.443799	414.7085585	593.661601	168.6966954	108.9417201	3056.4536	43.77153102	142.6469722	8.708467405	1.576970127	43.12369284	4.150840884	4.717604491	4.007687326	3.562553826	3.071356827	7.409089124	95.45191204	2.182478193	7.151223409	68.7029224	5.842458286	9.65534195	19.53847914	133.8363168	367.617057	58.3040594	8.589876365	5.901776276	1.334998286	23.2811272	13.66782381	15.78052058	67.33576336
TCGA_B0_4712	19.01170183	141.6684519	3.358236166	44.53989127	2.492393483	72.05167673	2.980962847	2.642256333	98.25681021	99.63363779	16.69658835	80.57447653	28.69649624	2644.109358	2776.184653	1710.135642	123.8213444	530.8808713	50.15691718	63.59727738	3401.168975	73.90988432	197.0683828	10.90064185	3.527444977	76.28271301	14.08818609	11.16815663	6.569641835	8.064760117	3.687609124	16.89690806	134.0212294	3.032562386	11.76729194	31.91231973	6.724469086	11.70129366	48.12915434	143.4407366	227.3653466	107.9489457	17.67886356	1.689651295	1.114954334	33.61465789	32.47939358	17.22476928	82.40282156
TCGA_B0_4817	25.64084406	67.78938002	1.319958253	21.1788435	1.453815552	43.48529215	0.633823851	1.561799921	25.99226549	20.38518175	6.661488105	26.40826785	4.591695534	3804.80966	2466.088233	1332.134548	81.84623724	106.39046	25.98448818	6.838204435	794.6512655	47.41410806	62.91493125	5.006263689	1.193599993	83.82148534	2.166896026	3.189902647	1.657028877	0.771018284	0.384985951	3.058060549	43.58432739	0.945376542	8.052401123	50.07676985	2.24166899	5.688024191	15.04417812	170.1563583	278.5037312	23.06960746	3.13102508	27.76509452	0.395369912	8.448312101	5.188438769	4.036962307	40.07697049
TCGA_BP_4327	24.7443791	74.5345619	5.921284532	28.90016396	1.295625158	52.63402842	1.455701096	0.646102219	17.67195066	15.53149827	13.53148603	24.5671368	16.76225321	1257.564406	2052.519381	733.2606895	99.35381651	160.8199922	17.38737752	3.563383773	842.1001724	60.85830466	106.4065017	2.761319198	3.123042371	49.22665192	3.029295655	3.59559747	1.519298261	3.435075293	7.700625725	4.212109577	121.1731657	1.046849535	12.83252104	176.3065725	1.965139499	28.04847742	12.96406008	661.1114645	294.7357563	29.61117658	5.861043738	15.62354828	1.622506585	21.53310298	8.251948762	10.94927919	101.4908203
TCGA_B0_4821	26.93149339	193.1556744	1.937060275	36.58624546	0.899975042	72.21750077	0.919440665	2.073763143	15.14058841	18.56426862	7.127876636	76.76449894	8.124745863	1723.948087	1831.648999	845.7706054	32.70514639	134.4589131	22.73397718	36.74486507	969.3326806	64.14396973	22.0649307	1.604621278	1.273509876	20.44571226	14.05517475	9.78893224	8.318595957	1.096770853	0.818809527	4.184426497	380.3452079	2.410754006	3.621827029	63.01546112	15.85263406	25.90312106	70.60608296	713.9096007	227.4449684	47.91121262	3.342425569	16.95489408	0.579570597	27.37542612	10.68881257	3.802095219	38.71345639
TCGA_B0_4842	39.91177366	294.8853546	1.686613158	44.37231917	1.518070345	51.36649122	5.362328384	1.429842104	22.60008687	34.2163104	10.44966967	56.85438279	47.22834125	4324.247741	4447.211509	1935.793319	225.738346	418.5114024	100.5858291	36.6203241	1606.04629	33.6917905	172.7302513	4.650680982	1.857727203	68.43266858	10.41501466	4.759082717	8.168110848	2.448999509	2.373022967	17.68484516	90.82360452	3.652490037	5.674560357	106.7362873	5.847591716	14.845576	8.290140448	40.42382206	521.8877424	30.07627298	14.08035369	6.507174175	1.159579845	47.25220912	14.664959	16.0222958	72.49400652
TCGA_BP_4981	27.89211294	88.58576673	1.023033762	14.72001677	0.645233768	49.31592662	3.152321846	1.023158384	15.07277273	19.44467713	9.470370876	37.53155297	24.24302198	2696.975081	3222.879818	1077.757564	253.8902573	396.6751382	83.14750299	65.19386299	1803.643485	35.96346955	35.2913284	1.937631051	1.077803625	24.08400434	3.803991093	2.434708632	2.821670833	1.84866113	3.923329097	3.555411128	65.34544319	1.391073761	3.862515567	61.56060401	2.127534404	21.91861277	12.72226867	420.6747385	154.4340048	11.54226007	6.703394136	12.62952998	0.403835618	15.06580187	10.30013988	6.97074915	47.334836
TCGA_B0_4707	18.06755579	94.44664016	0.43760493	33.8362648	0.862500644	35.16931284	0.958450142	2.914872952	12.70682404	15.39756727	8.857772835	19.3542315	12.43467136	783.9772662	949.90776	493.5937107	32.9168278	55.43279999	9.626496075	5.457089137	287.6465607	27.75779288	11.03541589	0.199597203	1.078976653	13.86875322	8.345746946	3.332906155	9.752677107	0.475074234	1.303834007	4.010189996	224.2418105	3.043603031	3.227857003	49.8452581	3.69049536	2.93781438	3.10410424	118.7665879	154.7518503	45.72628967	0.883654772	10.38094423	0.491348727	20.5479634	7.120854378	10.78168925	32.50614086
TCGA_BP_4799	13.9659181	95.63047367	2.469891797	10.84170082	3.261013782	31.46736925	0.85489549	0.779478659	62.36200874	24.55823883	9.468397858	74.97224126	7.037438577	1544.442379	1925.091017	1291.357958	88.28830413	67.75760738	40.65991335	31.04538675	1330.155012	51.75948809	150.7132295	8.753524514	0.603555966	14.65534472	4.185311406	2.87030837	1.313240748	2.529399895	1.893976856	4.116705386	98.42500019	1.573546027	9.174238423	13.73226076	0.241240098	19.58797262	16.67382032	140.5496424	156.9923517	186.465482	4.110779838	0.700138188	0.636783334	9.798130716	16.33314799	3.709975184	88.47630344
TCGA_B0_4815	103.829304	364.2800406	8.85920818	33.17849627	8.117005898	136.3150265	4.482588388	9.276822547	190.6143731	244.3168702	16.56844394	144.0805605	42.44660761	2156.984622	3836.169829	2412.900671	484.5417714	602.5850956	196.9975684	8.600555347	4194.975562	60.84923715	129.7637536	5.6978615	12.28459634	121.9404329	47.21960065	11.41663828	38.52819604	9.945358523	7.172078722	97.5560046	115.1807478	13.72419833	19.69165535	104.0520087	6.525168939	9.834643075	37.46409153	296.5496453	199.0151904	72.15348389	21.59572064	15.48475959	1.692182399	52.59460216	46.79379099	38.86464738	57.51723336
TCGA_CZ_4858	42.46658537	371.8877211	3.305031504	145.7783376	5.225158253	127.604026	2.951536718	7.332897504	97.0368004	265.0749508	13.07259378	105.0931819	41.88403924	2427.314378	3374.771714	1751.322915	688.2663329	800.6386264	195.6885641	88.23756273	6753.903446	84.48091324	217.2660823	3.442506234	25.60662552	95.92037183	40.02925084	9.874673912	200.1237036	9.702006037	0.50573602	33.5564035	700.0912273	15.79273452	13.03202342	46.54496164	6.094816645	9.940212513	6.441971664	397.423876	524.4526882	74.46663993	22.74050411	7.692981083	0.705615091	33.0516328	37.32241566	25.12371716	84.3588217
TCGA_CZ_5468	29.08504254	81.37685282	7.680509679	69.21171835	6.900090187	39.43542236	1.590075242	1.665662144	13.68774391	15.02995929	11.63864574	35.03605099	14.57531059	3480.536952	1880.494797	2611.272336	284.3977142	389.5205093	43.00638126	25.91485233	2337.738629	55.68731118	184.8745828	4.103087111	1.573903387	37.89150787	6.227687349	14.25947531	2.733364756	14.11667077	0.01314034	3.586799569	102.8941724	2.040387762	9.719901777	48.46285403	3.883017407	17.05419301	70.51115456	285.372397	329.0623997	72.32596355	11.88908051	3.160321116	0.494116037	19.75967824	8.012155434	69.74710708	103.4571547
TCGA_CJ_4901	54.84931485	481.9897506	7.385456249	29.08964063	6.846920629	134.3270668	5.280787436	5.863687388	412.4844729	546.1537445	15.63517815	169.8575528	33.95532752	1465.876894	2693.607281	2291.246708	464.4602091	540.0016867	188.3742506	44.21042564	4446.03081	49.91802918	142.1906711	7.666497545	12.43933586	93.74816265	21.80055272	9.607605036	10.76835585	11.54731296	9.817477103	50.18834898	169.7963798	13.91627233	14.68585653	54.92541036	10.12288796	11.51187433	31.70749766	373.5724173	140.6787016	66.38781798	21.51122063	6.881003725	1.792405185	33.59164938	47.41366662	20.25373537	66.52395108
TCGA_B8_4143	124.4325141	369.9583251	6.401509749	79.77070151	3.740932642	62.36381043	2.067568002	13.72597064	445.8269649	288.9734535	30.54278405	114.5991046	60.96240805	3287.814252	4241.620351	2365.793835	408.8079625	453.4068809	129.7473366	59.12144184	3265.635174	77.88801736	103.4317483	4.83314199	21.75264012	71.41204065	62.50727058	11.78812578	33.46352277	11.41556438	5.090276715	53.34500329	556.9416704	9.262064084	20.4372504	89.03519436	9.713783821	32.92850008	18.85364849	749.2991073	234.1722798	64.91503882	23.12892111	12.82257648	0.734483652	104.3590887	40.76385915	30.94162683	67.07829948
TCGA_A3_3346	51.58977784	135.1790459	3.579069867	85.18589491	2.965851694	115.0492826	1.890058415	2.581752044	263.1436272	43.75048008	6.032925835	39.37464287	34.91283368	2946.723093	4869.373874	2450.188414	292.273051	429.1450137	91.83465236	38.33987419	4025.66803	52.89565901	375.8223411	6.898144078	6.79196967	107.9435605	23.33575431	9.301312812	7.462641569	7.986595095	3.305699716	6.38412358	391.3464588	3.400547042	14.0581695	76.11100081	8.068575737	3.180310347	11.69883418	629.9752672	242.4248686	119.0581702	34.60620681	20.39297079	0.550951246	47.8657168	23.89621196	25.25095613	41.47678358
TCGA_AK_3426	42.7517333	1081.316761	3.334429912	22.02851386	2.780694134	52.91854309	3.895000493	5.761276069	114.6825007	215.7992457	16.39414656	262.771812	65.89653795	2137.339115	2579.618898	1389.729802	146.3001064	1059.381994	179.8578623	91.69041244	3736.049057	42.05748557	25.85747277	1.935660097	6.127942321	103.3669167	91.30771579	6.915009339	54.15850838	5.888428362	5.903675849	27.20861431	96.6103637	8.37702322	11.98821435	90.28736584	15.16427246	18.80368433	5.656014869	90.87754182	226.4133164	64.20790285	31.70426841	10.51752414	1.417995617	74.77395288	61.85086185	39.23992053	36.01695667
TCGA_CJ_4900	43.40753128	242.070174	2.269069644	22.56786377	2.16579558	42.33440414	1.255460096	4.229888324	55.01592065	149.0684757	13.9208572	76.50536857	43.24912002	3113.497621	3983.09216	2569.112531	409.6587856	631.8111044	188.2721564	98.46208835	3923.866312	49.37832992	91.15216936	6.821865387	18.24114591	83.0182695	16.20325439	7.337576058	12.6140499	4.107671067	6.975816822	45.58859488	75.10212983	5.837269312	9.398620583	82.56946003	10.10536327	8.158629864	7.157448398	201.5857795	148.6923428	73.58490498	27.75935671	8.030737341	0.428752179	29.7078325	24.50651218	19.31196141	45.41341361
TCGA_BP_4352	38.69964781	27.41228697	6.462318004	46.23507431	0.189095249	49.39615432	0.35365702	0.644110459	8.572030218	8.281618909	6.651940409	5.480745694	5.764604319	3265.673862	1834.459782	986.0590295	15.58835068	38.09003367	4.510781675	2.158618335	125.6950867	37.85323088	54.15285106	0.324306936	3.401645347	40.25082925	5.033414453	3.54540957	0.835920713	2.818994444	0.02301558	1.096918874	146.9678038	0.382434242	2.414621565	79.37503687	4.221427594	3.990549517	69.61445382	374.8182386	303.6989729	183.7828332	1.942010693	7.370242184	0.178181839	8.546940304	1.054962625	4.165005098	40.89767154
TCGA_B0_4697	73.96036666	866.7047433	8.952471606	18.33337585	5.805881633	52.70513107	7.375727553	11.56501563	211.9303384	375.1382547	14.52182913	174.3106143	33.428052	3243.525052	4270.906112	2204.890996	402.4709054	402.8263704	84.42209768	85.4984955	1979.249413	57.39930733	46.70245813	2.550249652	8.439355304	70.26310408	43.75174625	10.76763657	54.15601752	9.224827484	2.738623901	80.80265212	83.25889896	16.06691104	8.71672548	84.27731837	20.09533405	33.74433995	8.17385866	246.8546408	214.9059458	121.8633853	17.06771651	14.61023786	1.40906791	45.23558593	41.3779473	30.90543564	45.75918836
TCGA_B0_4819	56.14847412	522.9188763	7.248639361	21.62355408	6.660533934	60.45023057	5.125274899	17.66137792	58.59334273	98.55030501	20.84978439	169.3695848	51.5615048	1689.248849	2295.59576	1499.527111	282.47294	458.2350657	123.7175616	42.36755874	1973.124556	47.45908672	53.4937423	7.748885899	8.193230223	67.8400969	42.14839689	8.341334098	26.73948333	6.287333423	35.85284796	32.7173661	56.38463921	15.6415002	17.53580129	75.35920415	13.11952643	10.46605146	18.5518282	78.65478615	94.5810721	52.35814302	16.89005245	13.42987629	1.913992137	31.73062684	44.5976798	19.0596935	45.6476907
TCGA_B0_5109	22.16205055	458.1435102	4.807461863	36.5531272	2.664569856	43.79286615	2.772156476	8.068809403	56.82620914	179.5732936	13.60034529	108.7797958	25.15855267	1081.80362	1389.344571	883.6505679	149.8309817	208.6877664	44.7308697	25.55046256	1200.185265	70.07045669	49.99246936	3.157231201	4.914903559	63.74611307	32.14874231	16.89708601	23.42585474	4.955503476	7.5592973	56.64057413	188.3498374	11.78211824	10.38037763	26.73599965	8.117746428	4.723434684	3.564379233	74.7949401	112.5575538	164.9022783	12.8709644	4.518717083	5.000411602	18.58175071	32.65858642	9.719693542	44.22716512
TCGA_CJ_4891	36.91959715	307.9181622	2.458583168	34.81518006	0.815563463	49.53794316	1.250189879	1.401201535	54.50163281	9.196070055	6.540548189	21.73475816	15.59045813	3452.0628	4826.819856	3023.18872	72.26033249	190.8908682	26.95611869	17.68059688	1122.855997	28.97444455	151.0027375	9.256150161	5.182722555	62.18279773	3.842408708	6.744715681	2.512790159	2.186996529	3.254433938	3.290123027	84.50890306	1.136041263	8.477589338	75.48099993	3.188651018	7.838338534	17.56825928	185.4250619	347.1463574	40.28165855	14.2213277	4.968305682	0.713216649	56.01159027	14.47433324	15.60973342	42.77610783
TCGA_B0_5107	56.82964801	369.3482725	2.142425408	64.10197864	1.918232449	100.6944367	2.136946011	4.639860141	98.52353018	77.27870987	6.892399077	69.14391134	25.15061891	3752.639012	3628.649406	1910.025671	254.9194264	586.8439365	106.6811571	75.56331219	2748.518267	72.2904827	126.9271405	4.999856204	1.287756706	64.11022781	31.57765024	3.774588105	21.74679089	2.517409754	0.311516436	13.04721066	61.50813031	6.221710063	3.831610491	148.4786695	4.723637908	3.670001234	33.70562098	33.08383981	466.0402865	19.92185111	18.06634071	8.85314368	1.12873935	56.60932643	18.95953676	20.66096241	26.15513293
TCGA_B0_5084	15.28081456	43.54572479	0.971096215	33.87794149	0.719238367	65.53594036	0.342420713	0.845914205	11.88836685	8.895898355	10.81377855	8.760773039	10.91035114	1254.148377	1330.896454	626.2364976	72.47799942	120.522764	17.65214253	22.07113414	668.1272659	70.25461525	84.34697145	1.761373445	1.302159349	26.91194129	4.730530746	9.143145537	3.791449328	0.990409985	0.776019031	3.710610557	34.3042435	1.123619262	3.941188717	36.94006375	0.988433095	28.15615758	10.79278267	36.46685207	183.7043672	29.69529885	6.140656677	2.624872171	1.46135175	17.48592365	5.835230019	5.627435848	22.53989427
[truncated: 2 more columns]
