# Supplementary material for: Cuproptosis in ccRCC: key player in therapeutic and prognostic targets
Source: Front Oncol. 2023 Oct 27;13:1271864. doi: 10.3389/fonc.2023.1271864 (PMC10642186; doi:10.3389/fonc.2023.1271864)
Supplement: Supplementary file 4 [file DataSheet_4.zip › Step4/check/diff.R]

#引用包
library(limma)
library(reshape2)
library(ggpubr)
setwd("E:\\肾癌-Cuproptosis\\Step4\\check")      #设置工作目录


rr=read.csv("DD.csv")
##################绘制箱线图##################
#把数据转换成ggplot2输入文件
data=rr
data=data[,-1]
data=melt(data, id.vars=c("Risk"))
colnames(data)=c("Risk", "Immune", "Expression")
exp=data[,3]
exp<- log2(exp+1)
data[,3] = exp
#绘制箱线图
group=levels(factor(data$Risk))
data$Risk=factor(data$Risk, levels=c("Low-risk","High-risk"))
bioCol=c("#343493","#C24A45","#6E568C","#7CC767","#223D6C","#AD3155","#FFD121","#088247","#11AA4D")
bioCol=bioCol[1:length(group)]
#343493", "white", "#C24A45
boxplot=ggboxplot(data, x="Immune", y="Expression", fill="Risk",
                  xlab="",
                  ylab="Gene expression",
                  legend.title="Risk",
                  width=0.65,outline = F,
                  outlier.shape = NA,
                  outlier.size = 0.8,  
                  palette=bioCol)+
  theme_gray()+rotate_x_text(50)+
  theme(axis.text=element_text(size=8,face="bold"),axis.title=element_text(size=12,face="bold"))+
  stat_compare_means(aes(group=Risk),
                     symnum.args=list(cutpoints=c(0, 0.001, 0.01, 0.05, 1), 
                                      symbols=c("***", "**", "*", "")), label="p.signif")

#输出图片
pdf(file="diff.pdf", width=20, height=5)
print(boxplot)
dev.off()
