# Supplementary material for: Cuproptosis in ccRCC: key player in therapeutic and prognostic targets
Source: Front Oncol. 2023 Oct 27;13:1271864. doi: 10.3389/fonc.2023.1271864 (PMC10642186; doi:10.3389/fonc.2023.1271864)
Supplement: Supplementary file 4 [file DataSheet_4.zip › Step4/immu/Cell-ClBERSORT.R]

#引用包
library(limma)
library(reshape2)
library(ggpubr)

riskFile="risk.TCGA.txt"            #风险文件
immFile="CIBERSORT-Results.txt"     #免疫细胞浸润结果文件
pFilter=0.05                        #免疫细胞浸润结果的过滤条件
setwd("E:\\肾癌-Cuproptosis\\Step4\\immu")      #设置工作目录

#读取免疫细胞结果文件，并对数据进行整理
immune=read.table(immFile, header=T, sep="\t", check.names=F, row.names=1)
immune=immune[immune[,"P-value"]<pFilter,]
data=as.matrix(immune[,1:(ncol(immune)-3)])


#读取风险文件
risk=read.table(riskFile, header=T, sep="\t", check.names=F, row.names=1)
sameSample=intersect(row.names(data), row.names(risk))
rt=cbind(data[sameSample,,drop=F], risk[sameSample,"Risk",drop=F])
rt=rt[order(rt$Risk, decreasing=T),]
conNum=nrow(rt[rt$Risk=="low",])
treatNum=nrow(rt[rt$Risk=="high",])

##########绘制柱状图##########
data=t(rt[,-ncol(rt)])
pdf("barplot.pdf", height=10, width=18)
col=rainbow(nrow(data), s=0.7, v=0.7)
par(las=1,mar=c(8,5,4,16),mgp=c(3,0.1,0),cex.axis=1.5)
a1=barplot(data,col=col,yaxt="n",ylab="Relative Percent",xaxt="n",cex.lab=1.8)
a2=axis(2,tick=F,labels=F)
axis(2,a2,paste0(a2*100,"%"))
par(srt=0,xpd=T)
rect(xleft = a1[1], ybottom = -0.01, xright = a1[conNum], ytop = -0.06,col="green")
text(a1[conNum]/2,-0.035,"Low risk",cex=2)
rect(xleft = a1[conNum], ybottom = -0.01, xright =a1[length(a1)] , ytop = -0.06,col="red")
text((a1[length(a1)]+a1[conNum])/2,-0.035,"High risk",cex=2)
ytick2 = cumsum(data[,ncol(data)])
ytick1 = c(0,ytick2[-length(ytick2)])
legend(par('usr')[2]*0.98,par('usr')[4],legend=rownames(data),col=col,pch=15,bty="n",cex=1.3)
dev.off()


##################绘制箱线图##################
#把数据转换成ggplot2输入文件
data=rt
data=melt(data, id.vars=c("Risk"))
colnames(data)=c("Risk", "Immune", "Expression")
#绘制箱线图
group=levels(factor(data$Risk))
data$Risk=factor(data$Risk, levels=c("low","high"))
bioCol=c("#7AA6DC","#EFC000","#6E568C","#7CC767","#223D6C","#AD3155","#FFD121","#088247","#11AA4D")
bioCol=bioCol[1:length(group)]

boxplot=ggboxplot(data, x="Immune", y="Expression", fill="Risk",
                  xlab="",
                  ylab="Fraction",
                  legend.title="Risk",
                  width=0.65,
                  outlier.shape = 21,
                  outlier.size = 1.2,
                  palette=bioCol)+
  theme_gray()+rotate_x_text(50)+theme(axis.text=element_text(size=8,face="bold"),axis.title=element_text(size=12,face="bold"))+
  stat_compare_means(aes(group=Risk),symnum.args=list(cutpoints=c(0, 0.001, 0.01, 0.05, 1), symbols=c("***", "**", "*", "")), label="p.signif")
#输出图片
pdf(file="immune.diff.pdf", width=8, height=6)
print(boxplot)
dev.off()
