# Supplementary material for: Cuproptosis in ccRCC: key player in therapeutic and prognostic targets
Source: Front Oncol. 2023 Oct 27;13:1271864. doi: 10.3389/fonc.2023.1271864 (PMC10642186; doi:10.3389/fonc.2023.1271864)
Supplement: Supplementary file 4 [file DataSheet_4.zip › Step4/immu/CIBERSORT-Results.txt]

Mixture	B cells naive	B cells memory	Plasma cells	T cells CD8	T cells CD4 naive	T cells CD4 memory resting	T cells CD4 memory activated	T cells follicular helper	T cells regulatory (Tregs)	T cells gamma delta	NK cells resting	NK cells activated	Monocytes	Macrophages M0	Macrophages M1	Macrophages M2	Dendritic cells resting	Dendritic cells activated	Mast cells resting	Mast cells activated	Eosinophils	Neutrophils	P-value	Correlation	RMSE
TCGA.BP.4164	0	0.0362457707728977	0.012889420726751	0.106075002773335	0	0.224870547209406	0	0	0.0589161038895256	0	0	0.0446512248780326	0.0414421342378752	0	0.178600034700842	0.00728988495496988	0.23921198919783	0	0	0	0.0498078866585342	0	0.22	0.0939858942413371	1.06043901791006
TCGA.B8.4619	0.300425470538381	0	0.261564589771784	0.0367415818647402	0	0.141272991241215	0.0177932036455932	0	0	0	0	0.0140622982872809	0.0115118271886501	0	0.0446513915976698	0.0680316411157114	0.0578762359994153	0	0.0376446683151043	0	0.00842410043445431	0	0.04	0.22293691509468	1.04797519121953
TCGA.DV.5567	0.143962424077866	0	0	0.0624620717451815	0	0.107047041972466	0	0	0.0101314857468787	0	0.0498690810504412	0.00763219311674632	0	0.0214513333869148	0.0228521606364895	0.195663857513357	0.10500194526822	0	0.221955222839774	0	0.0519711826456644	0	0.8	-0.0111784421466282	1.07262715865348
TCGA.B0.5120	0.1887295563137	0	0.0241559103803941	0.0338415144582189	0	0.11050411923675	0	0	0.0329735473166108	0	0	0.0425067824699724	0.0115540684495443	0	0.054552465669718	0.155780611332335	0.216784328448196	0	0	0.128617095924561	0	0	0.01	0.308259968561491	0.955585400629355
TCGA.B0.5697	0.0723091716980505	0	0.0164702026466375	0.304259325359918	0	0.0919465637368507	0.00426006922672622	0.0185299438932591	0.0222488446657822	0.0308838125242036	0	0.0633622723340638	0.0118726432817935	0	0.0432687766951596	0.139128998790286	0.130429447836554	0	0.0471557938449312	0	0	0.00387413346578475	0	0.412586659147877	0.910597019410174
TCGA.BP.4174	0.0412568996170618	0	0.0203667002229357	0.185698411968708	0	0.112728719123003	0.0185897113834435	0	0.0293268776159636	0.026603897429156	0	0	0.0943951353327431	0.00905692538791076	0.0545680358694394	0.150716331368851	0.232392039217438	0	0.0194136562587568	0	0	0.00488665920458852	0.01	0.330399254939174	0.944654033010088
TCGA.CZ.4853	0.0898413908454804	0	0.0136420766744254	0.0409913402481766	0	0.288110302717731	0	0	0.0877607347051912	0.00359828942728683	0	0.0265736286251989	0.00882125252123899	0	0.144784065533118	0.0730505513322165	0.186872391302532	0	0.0359539760674043	0	0	0	0.18	0.115198236467916	1.04438003880746
TCGA.B8.4151	0.119596278540785	0	0.00987117978932336	0.104936246146038	0	0.140250880849553	0	0	0.018498474732215	0.00806996977937903	0	0.0199005313859162	0.0541639870568524	0	0.127292985985676	0.202014388338893	0.122529508327031	0	0.0591467719410704	0	0	0.0137287971272675	0.28	0.0735327727181153	1.04953130425831
TCGA.B0.4828	0.179295783690214	0	0.0253863496203875	0.227846196970109	0	0.251213731481594	0	0.0329827838133616	0.0766829525868053	0	0	0.0375757611839856	0.091102118150608	0.000398016430303136	0.0259862917342019	0	0.0439975299629008	0	0	0	0.00753248437552891	0	0.08	0.150639901739781	1.05791440438039
TCGA.B0.5075	0.0147957701854884	0	0.00577566898325063	0.226624018783821	0	0	0.00203354208571997	0.018654595363846	0.0370757493600083	0	0	0.0529501151112032	0.00329424704104763	0.0421218114948518	0.026171239336917	0.301608402379391	0.223113565803365	0	0.0405704765028387	0	0	0.00521079756825127	0	0.392165750736769	0.919447540696612
TCGA.MM.A563	0.106612164404126	0	0.0853666676914361	0.137094863878718	0	0.174509333757102	0.00526935111949962	0.00623509593906992	0.054225802102103	0	0	0.0065460527486169	0.0508708770402281	0.0292287985270956	0.0943468142547473	0.0695727387093793	0.145796452105927	0	0.0343249877219522	0	0	0	0	0.437511584172471	0.898529793732582
TCGA.BP.5191	0.0609147531364691	0	0.0927457691764861	0.110900656535898	0	0.277724360604621	0.0307730051671436	0.0177542936484541	0.0693208905659167	0.0158770799719256	0	0.0340071786942397	0.0146950211517145	0.0340108318289593	0.0746545729736284	0.0695035045972257	0.0569142333260581	0	0.0366336283888919	0	0	0.00357022023236838	0.01	0.32549003989697	0.952712892256599
TCGA.B2.A4SR	0.0489553003996979	0	0.0082031513389971	0.109099332994304	0	0.139969342961659	0	0.0141208859088611	0	0	0	0.0613427988620083	0.0358977129325362	0.0867764045615533	0.149950981955119	0.00625175181662445	0.186324929970858	0	0.153107406297781	0	0	0	0.04	0.226997989115492	0.990670596432935
TCGA.A3.3347	0.0837618753536452	0	0.0373726702712508	0.054596749073633	0	0.162446717155983	0.013668045553671	0	0.0414417618992013	0.00308797212366429	0.00947916604161443	0	0	0.202919408806639	0.069247681969092	0.224906165501429	0.0519005746685116	0	0.0359319262574778	0	0	0.00923928532418743	0	0.409208829381443	0.91166738575134
TCGA.BP.4777	0.0734260826327534	0	0.00985256315466785	0.394313553414525	0	0.059800744248426	0.0404319571034998	0.0418838432805129	0.00976679225416038	0.0186861046307192	0	0.0120617400419636	0	0	0.0533133069321363	0.12574707459111	0.15550687247626	0	0	0.000776106402561396	0	0.00443325883670392	0	0.497649406884726	0.866599309819307
TCGA.B0.5107	0	0.0212381852607238	0.00155320175479483	0.442093166085912	0	0	0	0.0287693407035144	0.111775852714682	0	0	0.0203736047761097	0.00523998728862872	0	0.107303853459145	0.0603465718182506	0.193112013633885	0	0	0.00819422250435384	0	0	0.04	0.226896529624412	1.01438409430339
TCGA.B0.4712	0.0895623495007425	0	0.0110023032944357	0.155210593245591	0	0.171945680904352	0.0346771416616804	0.00788437930921955	0.0719182089808336	0.0107258739811762	0	0.0162266079355045	0	0.0776718710866232	0.107147024020408	0.109549990936283	0.10834663268322	0	0.014545941493894	0	0	0.0135854009660356	0.02	0.276403980138905	0.972311385880544
TCGA.A3.A6NJ	0.0606594661466041	0	0.0179996885069285	0.394356820420479	0	0.152600045317011	0	0	0.0401106491594252	0	0	0.059861395469872	0.0326708348492036	0.00435286811954908	0.106043142510358	0.0140043036943433	0.117340785806226	0	0	0	0	0	0.01	0.353491390741924	0.952574166198659
TCGA.CJ.4889	0.131422487743685	0.00296664370469928	0.229510882034929	0.135894391008598	0	0.142900362464932	0	0.0126169182059532	0.00512333958532303	0.0129839639006385	0	0.0540381777846533	0.00753154240074657	0	0.0758190950307784	0.0996018550591212	0.052780181816939	0	0.0368101592590031	0	0	0	0	0.474240344724472	0.879762324677515
TCGA.CJ.4893	0.0506276583124395	0	0.0022998535896677	0.360225152723435	0	0.187824856709026	0.026311991175909	0.0114892047638294	0.00371339304621247	0.00388624732277619	0	0	0.0286351379652654	0	0.0741456992219307	0.0810342708714536	0.12636883297682	0	0.0434377013212343	0	0	0	0.04	0.228237160338615	1.00536134015452
TCGA.CW.5583	0.182094924520911	0	0.00565534867302971	0.126772430557316	0	0.144875016802249	0.0150147304061168	0	0.0353715337282688	0	0.0576216934462485	0	0.030162108201717	0	0.0927206132332982	0.0692513037249562	0.134513875305461	0	0.0945722865217288	0	0	0.0113741348786988	0.15	0.123483319796454	1.02930029854617
TCGA.CJ.5684	0.0728045018827183	0	0.00891224303106948	0.33661755434372	0	0.101322195319247	0.00937443943829838	0.00929610694857885	0.0578185710729417	0.0466037366438855	0	0.00106823000853247	0.000227113581949922	0	0.0860403064545228	0.0369519004776694	0.187501740634612	0	0.0454613601622545	0	0	0	0	0.386029317902313	0.925534072069118
TCGA.BP.4787	0.086740538089819	0	0.00707412577732658	0.0738392835722636	0	0.195964840801193	0.0112828503170023	0.0133610027542098	0.00314708701728802	0.00465863981890333	0	0.0220732446283436	0.041453650409499	0	0.0632364489314862	0.267580112259003	0.131971735860332	0	0.0120467228802182	0	0	0.0655697168831132	0.01	0.311998747281468	0.953221524442241
TCGA.B2.3923	0.109500029079838	0	0	0.0736493153407549	0	0.239192861154237	0	0	0.0186727693913307	0	0	0.0167065037464586	0.0637962301269446	0.0105942901256239	0.0521420913302977	0.148435264830073	0.0760673978870434	0	0.120078495534577	0	0.0711647514528216	0	0.64	0.00414906611080721	1.06614546778588
TCGA.BP.4351	0.0703447463211814	0	0	0.195340456254613	0	0.252234425017773	0	0.0107730799274143	0	0	0.0828658167789685	0.0103422795377079	0.0284267323876368	0	0.0526425407659756	0.148975265758831	0.1290980573515	0	0.0189565998983979	0	0	0	0.22	0.0903592322027501	1.05651172482505
TCGA.CZ.5465	0.104461273965144	0	0.0186580107013968	0.0852090463688073	0	0.19758984539537	0	0.00917535817216278	0.0236587011886417	0	0	0	0.0524543360592819	0	0.102892145336094	0.00505115032141554	0.30985354090225	0	0	0.0427700141955938	0.0482265773938421	0	0.15	0.12060004535145	1.02753304498582
TCGA.A3.A6NL	0.139626711520637	0	0.0561702515994493	0.117806728288375	0	0.127328231466792	0.00407185023710404	0	0.0237465773914948	0	0.0671750346545894	0	0.0397089098931657	0	0.0808050635572255	0.114967859366391	0.176691773621874	0	0.0519010084029022	0	0	0	0.01	0.341800430479425	0.939729219115114
TCGA.B0.5400	0.0340688473540846	0	0.041607973159054	0.246250883391036	0	0.0834701701455445	0	0	0.0488516333212775	0.0368214043053423	0	0.0869151049794945	0	0.145411880511658	0.0466967565494671	0.153182905400501	0.0141934201292826	0	0	0.0117525754017824	0	0.050776445351476	0.02	0.266284022498561	0.983291829303057
TCGA.CZ.5452	0.0355217510162232	0	0.0375094231907168	0.444478342284152	0	0.058672279476331	0	0.0506697312186925	0.060531898215343	0.0256123205178469	0	0.0352419278943532	0.00473667386621042	0	0.0496473237246052	0.0768709093978021	0.117570061426258	0	0	0	0	0.00293735777146608	0	0.453793410955697	0.893926404528122
TCGA.CW.5581	0.0889417758222066	0	0.00571579242391083	0.163764393964665	0	0.404815923206928	0.0255863416219018	0	0.0225356150026512	0	0	0	0.00733495831629768	0	0.0837747640009193	0.0779285611761129	0.0974736405113424	0	0.0169201827590758	0	0	0.00520805119398935	0.18	0.11321312601509	1.06403629064918
TCGA.B8.5165	0.237219107839592	0	0.0518342167642731	0.020367735841089	0	0.170472848037942	0	0	0.0485049020503936	0	0	0.0245331291495051	0.0278677595377892	0.00876910100986833	0.0730749925180269	0.113828447297233	0.118425492525682	0	0.102081071871358	0	0.00302119555724749	0	0.01	0.357405411948799	0.934676418788154
TCGA.CZ.5989	0.0408589610817341	0	0	0.0289670843601057	0	0.355336573138554	0.0491390076279637	0	0	0.122666107159616	0	0	0	0	0.0651287513134265	0.167570806041506	0.0736085462509271	0	0.0217111114097518	0	0.0750130516164139	0	0.21	0.101679319344522	1.0482674914941
TCGA.BP.4970	0.117719297488172	0	0.0135789971623511	0.22539677658823	0	0.194791744307443	0.00915583416612846	0	0.00822065450495422	0	0	0	0.037439936887254	0	0.064892592079736	0.116715662968552	0.200088217748603	0	0.000657601625823929	0.00629859054096231	0	0.00504409393179038	0.01	0.330954658657519	0.946970437519093
TCGA.BP.4969	0.187654662080661	0	0.029076025418796	0.0444195795254179	0	0.226241474424306	0	0	0.0254388305667348	0	0.00314109298581238	0.0610676432081026	0.00594855850134919	0	0.0843743718896	0.0882295112385958	0.182977892225606	0	0.0614303579350194	0	0	0	0.27	0.0759484545889388	1.04985560609161
TCGA.B0.5691	0.227511759797712	0	0.128019606207539	0.0768561958989869	0	0.116483192672009	0.0163282395438113	0	0.00560530067567021	0	0.00538916913316208	0	0.0287543889385462	0.0494952683282072	0.111853683489917	0.0399786850155938	0.120249260736823	0	0.0734752495620225	0	0	0	0	0.502997141029073	0.86434601940957
TCGA.BP.4768	0	0.0146688322003994	0	0.190813678395346	0	0.0589985946095344	0	0	0.0835909165597851	0	0	0.0726542766899333	0.0585255096678109	0.0883351491129297	0.0199153846326827	0.0964440843901743	0.222326464401074	0	0	0	0.0937271093403299	0	0.38	0.0417788819218165	1.06415626627469
TCGA.B0.5088	0.145287074850166	0	0.0167788898199884	0.12483763063022	0	0.243456683437424	0	0	0.0458447005669393	0	0	0.0544871441350046	0.00792639874746501	0	0.0067234370477966	0.20166908951865	0.124120000182222	0.000852764515063403	0	0.0280161865490601	0	0	0.01	0.335280549076506	0.946397944671265
TCGA.BP.4993	0.0958214860072245	0	0.00977224802541622	0.304328280640862	0	0.159048268654967	0.0556688502802166	0	0.01408729338477	0	0	0.0170221271876194	0.0177200435516405	0	0.0634441743734144	0.0801154333799343	0.128931739609573	0	0.0540400549043614	0	0	0	0.03	0.23460573616151	0.994046976459465
TCGA.CJ.4902	0.148483915214294	0	0.0246761672315758	0.116118385373605	0	0.208447429387594	0	0	0.0471211212268692	0.0079432752904698	0	0.0471237219322314	0.0193906728327212	0.0547041484411309	0.0633353726961184	0.118273387674962	0.0762085804666986	0	0.0681738222317298	0	0	0	0	0.392416227711898	0.918911542280483
TCGA.CJ.4897	0.170529634747379	0	0.0884893372649886	0.138934007011306	0	0.147226246388917	0.00280891021555387	0	0.00834891204270301	0	0.00494269404846965	0.00268841470646379	0.0138476748412891	0	0.0902924855673559	0.0673168690526638	0.183596815728311	0	0.080977998384599	0	0	0	0	0.386684592023421	0.921524306486002
TCGA.B2.5633	0.0561118163928871	0	0.002520368886955	0	0	0.290013539808584	0.00699506707650813	0	0	0	0.0187382877326474	0	0	0	0.0569195042203927	0.45582802665457	0.0453084749209144	0	0.0675649143065414	0	0	0	0.05	0.171918978021648	1.01962485710543
TCGA.CJ.4640	0.028358585090267	0	0	0.311857794625665	0	0.180167044280477	0.0144573074657112	0	0.010280937352004	0.027063947271591	0	0.00292419052648676	0.0525323826028507	0	0.110234716026648	0.145579344163364	0.0849620147955535	0	0.0315817357993816	0	0	0	0.01	0.372439243913001	0.932650439817439
TCGA.CJ.6032	0.00908841342470347	0	0.00566348750347539	0.204177320490396	0	0.0894359389597592	0	0.0360842265477444	0.0243213390647916	0	0	0.0736437845376605	0.0661183760414523	0	0.0944419053087547	0	0.297169121172233	0	0	0.0415387570141404	0.0583173299348887	0	0.25	0.0795674392167564	1.05215422893451
TCGA.BP.4355	0.111321212441448	0	0.00820499664958643	0.124247066973045	0	0.182919333224001	0	0	0	0	0.0444696338795431	0	0.0572605755411134	0	0.0558602831113665	0.176309164507668	0.174957089364707	0	0.0136515008204261	0	0.050799143487095	0	0.21	0.101430292992075	1.03336873408363
TCGA.CJ.4870	0.139478257759486	0	0.00671990667758076	0.030691088766749	0	0.17988102086341	0	0	0.0219345283151251	0	0.0491695645723549	0	0.0813662957744517	0.103610601759811	0.0269389886325306	0.0781321363149893	0.0782461388008765	0	0.203831471762635	0	0	0	0.21	0.103591529088793	1.03060100859674
TCGA.BP.4998	0.135893148185537	0	0.0211346998070797	0.167703580198218	0	0.214383529772523	0	0	0.0291744634242724	0	0	0.0260001655681909	0.00933314641743697	0	0.0795527846780453	0.150479833831638	0.123486605129343	0	0.0377353385649267	0	0	0.00512270442278956	0.01	0.299350132168707	0.961041726798204
TCGA.BP.4770	0	0.0183700059319277	0.00210774675346887	0.114522090263962	0	0.0938872700950265	0	0.0181171661612238	0.037423018462158	0.00613719005041416	0	0.04330424410657	0	0.38642604846115	0.0117953382392095	0.24575899400426	0	0	0.0221508874706289	0	0	0	0	0.684321489329811	0.742338653384769
TCGA.B0.4817	0.0389675465814286	0	0.0479650556736989	0.0366394128837372	0	0.124448998765837	0.0168934643091893	0.0544325838008073	0.000683177907239038	0.000848511691652456	0	0.0467932038312834	0	0.0478423878413893	0.034262393260739	0.0741780883417002	0	0	0.0321972718187098	0	0	0.443847903292589	0.05	0.182528520576244	1.07647594881888
TCGA.B0.5812	0.121177626670168	0	0.0204778440636315	0.137326357509277	0	0.191129548216151	0	0.00455424184311251	0.0308459700715331	0	0	0.068283785145673	0.0538165620527299	0.000991080095201629	0.115279734233063	0.0211844952654406	0.156919391386051	0	0.0780133634479679	0	0	0	0.19	0.112289392090623	1.04016184503689
TCGA.A3.3382	0.0354015253726294	0	0.00256145019335627	0.214753099451847	0	0.280028599645548	0	0	0	0	0	0.0167653955638798	0.000681741467945747	0	0.0812207206107047	0.130328128509156	0.221450758741574	0	0.00801697588415505	0	0	0.00879160455920351	0.05	0.162151807613907	1.02702289887703
TCGA.CJ.4916	0.0512992609980801	0	0.0187409195429817	0.445207994366133	0	0.0611965969318284	0.00358452967267648	0.0492082618209527	0.0210068665899866	0.0835466942486362	0	0.0326676023204845	0	0	0.0765722392137668	0.0517738871796082	0.0996349317271155	0	0	0.00556021538774994	0	0	0	0.478370741602051	0.881321837337877
TCGA.AK.3431	0.116633556822751	0	0.000875572144859455	0.0821052054055123	0	0.23520070910471	0.0317312336216365	0	0	0	0.101001725703095	0	0.0908291654174197	0.129668136935893	0.0380014503996484	0.117252687380018	0.0263950382656861	0	0.0303055187987692	0	0	0	0.03	0.243235303370464	0.982816921023253
TCGA.BP.4769	0.180375680889057	0	0.00664681240612954	0	0	0.370707849570695	0	0	0.0179635689613664	0	0	0.012907082572905	0.0154042256673448	0.0196680608552362	0.0967668708752081	0.0512168017088485	0.0950425196179951	0.000509202084158338	0.132791324791056	0	0	0	0.23	0.0846132453789335	1.05251041164112
TCGA.CJ.4903	0.0820047161171767	0	0.017703886612852	0.332001613509476	0	0.139480444976658	0.0247092076300534	0	0	0	0	0.0222163578477573	0.0263094632941501	0	0.0699291828596207	0.0880642334112383	0.140301333674501	0	0	0.0327504306714521	0.0245291293950641	0	0.04	0.190821834396559	1.01430619172498
TCGA.A3.3335	0.103174321080041	0	0	0.0703430064234042	0	0.333350473974308	0.0376911132469803	0	0	0	0.0515023886004374	0	0.000399764455047125	0	0.0441978277763267	0.106134909500641	0.178090540076689	0	0	0.0158661910763684	0.0346271974653818	0.0246222663243753	0.42	0.0379101548706689	1.0655804956338
TCGA.CJ.4875	0.0131034826138564	0	0.0126253896745881	0.593627058559783	0	0.0459723427476826	0	0.030411798492988	0.0291429406441997	0	0	0.0663862805080732	0.0162440920256977	0	0.0230223171032603	0.0535626929433378	0.0968798291148755	0	0.0190217755716577	0	0	0	0	0.431972262142487	0.917539378616188
TCGA.B0.4701	0.213906294007065	0	0.0226180769996519	0.111126635755908	0	0.317111984850987	0.0388215243878509	0	0.00856066866757772	0.000574460422619489	0.00768859637856337	0	0.0231017936384276	0	0.0800487150371874	0.0552693117052892	0.107189774091143	0	0.0070360564503967	0.00611193991645597	0	0.000834167690876216	0.01	0.340165199255448	0.947325279629092
TCGA.A3.A6NI	0.0447272945779368	0	0	0.0386425895681898	0	0.154529187364496	0	0	0.00422497146781384	0	0.07122910275138	0.00315166135039918	0.0296197931840415	0	0.0570356103615659	0.25780229410776	0.287305391190288	0	0.0433937960299721	0	0	0.0083383080461574	0.21	0.100492033620867	1.03657057500892
TCGA.A3.3363	0.0344948152582312	0	0	0.065855916301147	0	0.0973646032022426	0	0	0.00119005344779963	0	0	0.00798017293682024	0.0364048610916856	0	0.00497361690309937	0.343917561973201	0.165106749375997	0	0.214154172612086	0	0	0.0285574768976911	0.04	0.209803811390052	0.999227031739219
TCGA.CZ.4860	0.0092526487269027	0	0.0150000958550465	0.130513712618548	0	0.349726883654256	0.0273193868453034	0	0.0171062910140126	0	0	0.0315277571187938	0	0.0275877609902625	0.104866065067516	0.254327790248913	0.0249592572004647	0	0.000708152093348408	0	0.00710419856663275	0	0.07	0.155162432204934	1.03784974666403
TCGA.BP.5169	0.126751681953581	0	0.408365072794899	0.0906214072947336	0	0.0994880478214765	0.0258508044482177	0	0.0239373275111455	0	0	0.0186377968627688	0	0.0541581718543391	0.0235562383571957	0.0420961150380381	0.0351681027085968	0	0.04624468861216	0	0	0.00512454474284852	0	0.575266910783856	0.820156902294585
TCGA.CJ.6027	0	0	0.0178592209953976	0.333667615549536	0	0.0212695674713726	0.064734482782024	0.03658994092482	0.0118050599762652	0.136913581865888	0	0	0	0.0265849026812585	0.115622030291763	0.0621561392073827	0.160975096266132	0	0.0118223619881611	0	0	0	0	0.524806954966884	0.850845952235053
TCGA.CZ.4859	0.0558547319188237	0	0.00281346198894619	0.150876114578565	0	0.174050433189011	0.0199921473710811	0	0.008344474162798	0	0.0684016040288175	0	0.0885734140364242	0	0.0677915560191572	0.0497592878153063	0.246594340453651	0	0.0410621581163847	0	0.0215417141442365	0.00434456217679748	0.26	0.0772991695375186	1.04221242528838
TCGA.BP.5168	0.0154218102872401	0	0.00698191653142532	0.120904768621548	0	0.223167618333502	0	0	0.0192073012810818	0.0135297811355733	0	0.0953994371105074	0.018474187549431	0.0648744225581045	0.120047195332483	0.0296228111873203	0.138185292093526	0	0.134183457978257	0	0	0	0.07	0.15546081084142	1.02613791455157
TCGA.B2.5635	0	0.010975471021473	0.0114051455490336	0.103759212286967	0	0.197091604574725	0.0210604847606243	0	0	0.0744215244546219	0	0.0260801048390889	0.0402458755549521	0	0.0526674617502987	0.196060797229531	0.0937348216903155	0	0.155407114245912	0	0.00912630611778348	0.00796407592467412	0.07	0.155288990191475	1.01487234272352
TCGA.CW.6097	0.146374340545296	0	0.137770185592435	0.136471321762121	0	0.222884190485642	0.0386018750225364	0	0	0.0258743678165757	0	0	0.00354906251582157	0.0475749568749158	0.0917402924859965	0.0559201489333864	0.075695351226009	0	0.0175439067392641	0	0	0	0	0.550104520880666	0.83864492659727
TCGA.B8.A7U6	0.201954406071678	0	0.219401323913403	0.1021807226909	0	0.0590322299608164	0	0.00122995507567671	0	0	0.0253632134468198	0.0129429639282111	0.0350225676616071	0.0686085180562571	0.0410606303135928	0.0790870510101882	0.0119055916373285	0	0.00555881776699833	0.107021994762006	0.0234819538676754	0.00614805983684181	0.18	0.11682757947966	1.06895009847142
TCGA.CJ.4882	0.216023289584995	0	0.118532344451675	0.162396731350047	0	0.237686937205219	0.0220092176056464	0	0.0552710333834459	0	0	0	0.00449235325442547	0.0213148325829672	0.0531755978014497	0.0319206468473883	0.0472977326764777	0	0.0293692334939712	0	0	0.000510049762292695	0	0.502504750833831	0.863549246492701
TCGA.B8.5545	0.148140465796413	0	0.16887249440762	0.052565550598692	0	0.10087296925964	0.0187773174729934	0	0.0142951621123315	0.00239385881342315	0	0.00453329112078978	0.00632116388631817	0	0.053502324459949	0.210122536359954	0.141484481499792	0	0.0701501852344714	0	0	0.00796819897761199	0	0.53800354060701	0.848943850813403
TCGA.A3.3358	0.0523287717421904	0	0.0663846119743853	0.188461557460667	0	0.135326681917412	0	0.0245283686810102	0.0184171172878866	0.00965484615168613	0	0.000148230386708364	0.0136933841508718	0	0.0605436011877991	0.150655347342145	0.238011889859343	0	0.0385588786177514	0	0.00328671324014375	0	0.01	0.285387378023625	0.963206890303827
TCGA.B0.5096	0.125623322270407	0	0.156426792288936	0.106051559190052	0	0.0824377202609102	0.0217079850333061	0.00539547249650824	0.0094697713996139	0	0	0.0016866637907343	0.0702255977723546	0.0867618418742665	0.0469873336830106	0.228295090728412	0.00354834687732964	0	0.000807202662237737	0	0.00940169542829516	0.045173604243626	0	0.438729416761587	0.897532865357036
TCGA.B8.A54H	0.00792278490043101	0	0.0225484688520078	0.512931649167146	0	0.128220646062566	0	0.0240092024611982	0.00554510293599896	0	0	0.0238116429956134	0.0270511639775842	0	0.0434757029608905	0.0468936579528952	0.147069148574553	0	0.0105208291591161	0	0	0	0.04	0.214196922377053	1.0337872096614
TCGA.A3.3328	0.0106911156946552	0	0	0	0	0.211889296135331	0	0.0209149176004862	0.00495440615691872	0	0.132302627520431	0.0500549038836627	0.114244449622373	0.141123025580868	0	0.035633736523347	0.020828115164194	0	0.179496176872606	0	0.0602164181413719	0.0176508111037553	0.64	0.00389479000755464	1.08040409851695
TCGA.B0.4819	0.0954989916746266	0	0.0712408405721702	0.380980262129855	0	0.123943512656555	0.00964859386475063	0.062912435512101	0.0235800675589262	0.0153633786217017	0	0.0470066056568619	0.00439699394200026	0.00162957984544691	0.0603457917953001	0.0518285683505086	0.051624377819196	0	0	0	0	0	0	0.420638175360579	0.914611553502688
TCGA.BP.4760	0.136461621781065	0	0.00320788363669551	0	0	0.0878306165702154	0	0	0.0206366581201521	0	0	0	0	0.514822314079726	0.020548811978283	0.0930183191027765	0.00187955306431687	0	0.12159422166677	0	0	0	0.03	0.252136630963248	1.0202104597693
TCGA.DV.5568	0.0568828146288416	0	0.0349475809763098	0.345430302534314	0	0.0542467688480513	0.000849062284805056	0.0177001461055373	0.0491837923809345	0	0	0.00621374000214462	0	0.244287057404693	0.0428499876531678	0.128740615526591	0.0109373010270818	0	0.00237725774049581	0.00352627983628147	0	0.00182729305075082	0	0.461296612074772	0.88650340556211
TCGA.CJ.6030	0.0933399433656816	0	0.0554075782072856	0.130510855829621	0	0.17351258973546	0.0156612752912934	0.0259578368818757	0	0.020028398646632	0	0.00031238633747102	0.0473461189614473	0	0.0563552386378025	0.17091244976369	0.150680936881413	0	0.0387547255975067	0	0.0124398522901528	0.00877981357266725	0	0.4007859659498	0.915280162637726
TCGA.AK.3456	0.108023395644956	0	0	0.0270225339347403	0	0.118524760176033	0	0	0.015104944954025	0	0	0.0157682568915787	0.0237733839591788	0.0267526924133328	0.0238691569270032	0.232237929211455	0.367755254238385	0	0.0234287228605488	0	0.0121944916119007	0.00554447717686286	0.01	0.334841509249816	0.945057288033489
TCGA.CJ.4878	0.0817940624083401	0	0	0.00236196387413059	0	0.224490880944382	0	0	0	0	0.0765412789155992	0	0.0306576320039778	0	0.136908720547368	0.0671033330983299	0.182490582535691	0	0.0942881707846445	0	0.103363374887537	0	0.35	0.0473475802986208	1.05352080940726
TCGA.BP.5177	0.119238338006477	0	0.0332323134129709	0.17158056039365	0	0.224761730337778	0	0.0279613886740923	0.0284645231109588	0.00876583116085262	0.00121505357802269	0.0494702717358217	0	0.120687187554299	0.0995313104353649	0.0028072900615852	0.0564931670117302	0	0.0557910345263972	0	0	0	0.01	0.289383937073648	0.97175268198311
TCGA.B2.5639	0.105818530470343	0	0.0633955039375947	0.0834660477851746	0	0.20346691043809	0	0	0.0549956904299571	0	0	0.0533690737555925	0.0446251295108473	0	0.0868567935325097	0.0686739177613195	0.192759560967401	0	0.0246579549188539	0	0.0095678772052653	0.00834700928705166	0.02	0.274912140927049	0.968505799233382
TCGA.BP.4781	0.105752594315768	0	0.00925793000145654	0.0411739805780491	0	0.056711142398673	0	0.00727601713368279	0.0194234476612452	0.0111686511201747	0	0.0267487851897036	0.0088914682086423	0.0490264049527959	0.0440063963567965	0.214405838898383	0.153298309014676	0	0	0.200839043664444	0.0520199905055095	0	0.01	0.348463291390819	0.940529291725312
TCGA.BP.5195	0.0968490752198572	0	0.00229848442900718	0.106626566474555	0	0.280987008120844	0	0	0.0243821211112139	0	0.0500565988446382	0	0.100532545407275	0	0.0679981868347259	0.220112116659655	0.0283797747442394	0	0.0111576682722932	0	0	0.0106198538816956	0.04	0.194664757036639	1.00690219448426
TCGA.3Z.A93Z	0.240560156561965	0	0.0542232357627968	0.113272533021918	0	0.13226057922926	0	0.0108324350424795	0.00700080841249176	0	0.024783151074116	0.0365671923913416	0.0432546984085029	0	0.0941813295480689	0.0468832592585543	0.149610981375365	0	0.0465696399131405	0	0	0	0.05	0.173782988704732	1.01843141440973
TCGA.CJ.4888	0.0647457549126923	0	0.11750761803701	0.347675630450486	0	0.116918888271675	0.0522532826325181	0.0144981111639332	0.0182360336877295	0	0	0.00472205956797357	0.0143160540670408	0	0.0695966051148917	0.0745335661010196	0.0802521537765723	0	0.0164478062703643	0	0	0.00829643594609325	0.01	0.344964842392312	0.94667952748759
TCGA.B0.5099	0.108412182434069	0	0.0126768952788276	0.0358430060953765	0	0.256550023637577	0	0	0.0311810063199271	0	0.115928749534997	0.00923867322690437	0	0.204409015473314	0.0509489523096316	0.123632832079487	0	0	0.0435704461083483	0.00760821750154095	0	0	0.9	-0.0231835332099598	1.09842357367557
TCGA.B8.4153	0.0496955995373152	0	0.00253235436809796	0.263828471732843	0	0.112416481724256	0	0.000193119582444173	0	0	0.0882290905145189	0.02236802592179	0.0771414385334661	0	0.0599618335872035	0.127149806819409	0.141502165688165	0	0.03909418045357	0	0.0158874315369208	0	0.87	-0.0215779364284938	1.09411564796676
TCGA.DV.5565	0.0754920540965318	0	0	0.133944992062677	0	0.12487479163674	0	0.00139156371356174	0.0330431184876913	0	0.0222506917773427	0	0.0678883528934403	0	0.0766299808381818	0.0693209761605521	0.324665554149235	0	0.0357868950957269	0	0.0309665365560683	0.00374449253225207	0.05	0.161427795721366	1.00910580822245
TCGA.CJ.4644	0.0595630967299564	0	0.0355817917719517	0.308836700265218	0	0.118410295438872	0.0334659103952498	0	0	0.0581844806344598	0	0.00123505795028872	0.0522393813037562	0	0.0705162161105977	0.13144911250596	0.104220799329108	0	0.0262971575645814	0	0	0	0.01	0.354331269791664	0.938264149157329
TCGA.B0.4706	0.0757726688799994	0	0.0107187258392934	0.319737078169615	0	0.139284433065155	0	0.00369603601238561	0.0304627921638599	0	0.132408992294953	0.0619700038510713	0.0313741728295741	0.0209415084499242	0.0772236826781133	0	0.0296547499551452	0	0.0667551558109106	0	0	0	0.01	0.351623335472173	0.955623062889831
TCGA.AK.3453	0.0787262760048918	0	0.0487633819535819	0.432603853295156	0	0.0918237566134775	0.0141922167156477	0.0641429678624785	0.0632069192215123	0	0	0.0103052545025376	0.0330910615076258	0	0.0582434280381049	0.0241127850585386	0.0807880992264473	0	0	0	0	0	0	0.419853837893969	0.915343022082359
TCGA.AK.3440	0.0438414923012367	0	0.00945868126562678	0	0	0.171866444313253	0	0.00307044823038029	0	0	0.144961780028489	0	0	0	0.0309026922842935	0.121727877530799	0.152014888954348	0.136962896857333	0	0.0412879843920382	0.143904813842203	0	0.79	-0.00886608141170346	1.07583061395622
TCGA.B2.4102	0.0817976931754992	0	0.0160778893485731	0.0472413403017512	0	0.260949765528719	0	0	0.0362804638334793	0	0.0179082971122409	0.00119826500869922	0.107657777449197	0	0.0783585750153419	0.223758011521372	0.0894695366792261	0	0.0288594370226824	0	0	0.0104429480032188	0.15	0.123305113749074	1.02893227932159
TCGA.BP.4989	0.0764775275446324	0	0.108238096846032	0.450563474411652	0	0	0.0229035862821079	0.0272097874721038	0.0174633710597953	0.0317512203563659	0	0.0500696347185594	0.01127415243962	0	0.0326579411523674	0.0330603553898126	0.138330852326952	0	0	0	0	0	0	0.604712645626729	0.800106179118758
TCGA.BP.4326	0.124821455940833	0	0.0147023922282355	0.0484691534748709	0	0.212538362378867	0.00603355121789804	0	0.0168361013809993	0	0.0624153912396302	0	0.00184864738368829	0.115225874344176	0.0695213111546022	0.140554027672028	0	0	0.161356887641082	0	0	0.0256768439430906	0.0600000000000001	0.157061214189251	1.01445632277451
TCGA.B0.5702	0	0	0.199860603602519	0.277925322911079	0	0.0641033086377175	0.0110072168423008	0	0.0142389691765917	0	0.0431179461409129	0.0178172539844186	0.042374231440115	0	0.0123561691958512	0.17896915399015	0.108275098269068	0	0.0299547258092765	0	0	0	0	0.501533018222242	0.866393876140569
TCGA.CJ.5682	0.186241854453606	0	0.144212779052927	0.140804487331737	0	0.185465231981039	0.0112355384868662	0	0.0155767818238333	0	0.0356128894169238	0.0266246891855452	0.0113409659911591	0	0.0854071116339724	0.058056793100622	0.0495473446682065	0	0.0498735328735628	0	0	0	0.01	0.377301179281925	0.931038534441854
TCGA.A3.3383	0.0140136271293544	0	0.0108935643566347	0.172139495003111	0	0.175762990729856	0.00735056841565499	0.00273780377427157	0.0527419248437751	0	0.00166210396634222	0.0190650993138506	0.0346819262260846	0	0.086524840628198	0.0940790398954342	0.25531624401881	0	0.0730307716986227	0	0	0	0.59	0.0141367608202539	1.07127281166558
TCGA.B0.5711	0.0892740361745174	0	0.0369178111406428	0.107917084422751	0	0.238801913866	0.0155225618345159	0.000915808509211918	0.0289397418428283	0.0207184310859838	0	0	0.0327184031955199	0.053566900653597	0.0739393327850833	0.0739523311403125	0.126533456236216	0	0.100282187112821	0	0	0	0.02	0.259619215265206	0.973653017177112
TCGA.B0.5102	0.0745897651461868	0	0.016274015419053	0.191683214738138	0	0.203419596547807	0	0.00955979174304783	0.0265486236949305	0	0	0.060099016387371	0.00557141493386914	0	0.0827239500894689	0.119145738590755	0.169975781777568	0	0.0404090909318045	0	0	0	0.04	0.224111518487902	0.995025377713997
TCGA.CZ.5459	0.115590320045782	0	0.026867985692734	0.201952616409866	0	0.202674535885269	0	0	0.0439050121600558	0	0	0.0697882261915346	0.00567980287291359	0.0406410484925034	0.11680738351889	0.0182703947859196	0.0816583232344213	0	0.0692050149474746	0	0	0.00695933576263597	0.03	0.240037911273029	0.996183468426107
TCGA.B0.5698	0.111659324039319	0	0.0415026479418757	0.101077984794045	0	0.283552988821343	0.0191387354213794	0	0.0435614480437124	0	0.0140502177428482	0	0.0634311326160706	0	0.0930692254879343	0.0129096727688113	0.174175972362297	0	0	0	0.0326311483711117	0.00923950158925171	0.01	0.299657357666865	0.961292908105198
TCGA.B0.4845	0.160147034673738	0	0.0221866260993518	0.0300729054800245	0	0.390310569679117	0	0	0	0	0.0628120726234557	0	0.059046224776389	0.0515347221924954	0.0600501782262449	0.10555149469316	0.0324677167453358	0	0.0232174577169233	0	0	0.00260299709376404	0.84	-0.0140905744531674	1.09593002442871
TCGA.CJ.4907	0.137225143148357	0	0.000669576331182914	0.0877966522566272	0	0.142665971136801	0.020455434342881	0	0.0177720739264375	0	0.041808359734033	0	0.0489837564670327	0	0.0794759979369266	0.215233631534854	0.14701888889931	0	0.0577886147669666	0	0	0.0031058995185906	0.05	0.161921971490569	1.00966424586449
TCGA.B0.5709	0.156255873032665	0	0.132917053520921	0.187974631055433	0	0.191750112766154	0	0.015003059867392	0	0	0	0.0172559705757036	0.0280821891510857	0	0.112244579776615	0.040757133422299	0.0880950264199142	0	0.0244487417056698	0	0.00521562870614821	0	0	0.521230463534209	0.853392480654431
TCGA.CZ.4864	0	0	0.0033425826642533	0.399201178334517	0	0.109971631807814	0.00178669786274921	0.0400178381050412	0.00288353506994421	0.024100342367471	0	0	0.0165444439291068	0	0.121288122613726	0.123747097346225	0.140468004968182	0	0.0158186740783347	0	0	0.000829850852635903	0.01	0.367456424327477	0.939441408854985
TCGA.CZ.5470	0.03655007573212	0	0.0354442799838573	0.232736596123303	0	0.127893107865855	0.0147691445094722	0.019265876474544	0.0551605961055527	0	0	0.00840066507845659	0.0326226533194491	0	0.0661506879021542	0.103622429247301	0.207641346438059	0	0.0464608164713775	0	0.0132817247484975	0	0.03	0.251598974229755	0.978796412148195
TCGA.BP.4334	0	0.111908327990643	0	0	0	0.100927162279318	0	0.0145845278499128	0	0	0.102017870647137	0.0724160787293298	0.0370291198394842	0	0.0815513481196985	0.179724663860616	0.252663734734701	0	0.0471771659491592	0	0	0	0.65	0.00201900022295787	1.07370334295903
TCGA.CJ.4891	0.0515272406777922	0	0.0277855653858823	0.0974603925579387	0	0.0750083139156085	0	0.0291919925275542	0.026265533598642	0.00694647228127945	0	0.0288070192827716	0.156981833634211	0.117233268729543	0.067627911395351	0.221897654879282	0.0104038518524234	0.0166429053505493	0	0	0.0434709550759972	0.0227490888551749	0.04	0.195443716169809	1.00438546474312
TCGA.BP.5181	0.118398597655715	0	0	0.0871011884017601	0	0.311362111531197	0.0201264471822104	0	0	0	0.0264900633028579	0	0.0218337493709001	0	0.078429208062505	0.0980818502342233	0.189003486531969	0	0.049173297726663	0	0	0	0.05	0.18059599539941	1.00815288504583
TCGA.B0.5695	0.131823821849418	0	0	0.166927653567861	0	0.167664526779825	0.0221333849361817	0	0.048351294198672	0	0.0773289829226991	0	0.035885847044638	0	0.0593075859065687	0.0228001052573409	0.138397776456701	0	0.127034791562456	0.00234422951763862	0	0	0.5	0.0263980858475201	1.07076694954458
TCGA.G6.A5PC	0.0606545109088921	0	0.0210145655852835	0.426745972690181	0	0.0718006400667245	0.0419552853368905	0.0218531105770813	0.0793668863099738	0	0.00537445563532501	0.00970680894675694	0.0304791684467667	0	0.046648156613503	0.0482103924462124	0.133772958570434	0	0.00241708786597585	0	0	0	0.01	0.313470062923199	0.969123836325871
TCGA.A3.3325	0.0792940785279245	0	0.00848173298056724	0.0513612181136252	0	0.306113821815546	0	0	0.00958969807721276	0	0.0121028534491536	0.00594224659497912	0.0551972664301691	0	0.0403773363489363	0.244508212772345	0.125062095302583	0	0.0586870123758506	0	0	0.00328242721110779	0.04	0.22032532332944	0.990296989577867
TCGA.B4.5838	0.117539412620473	0	0.0104309097002559	0.154565396929915	0	0.167573862649085	0.00326732023618329	0.00995201681485738	0	0.0190340439323474	0	0.0222642232177018	0.010494645498567	0.0472124519116542	0.108282259835807	0.174100871341566	0.0989600238158419	0	0.0509968050383815	0	0	0.00532575645736261	0.05	0.181791570332251	1.00919511349872
TCGA.AK.3461	0.0601301173114304	0	0.00736746982207899	0.156830778984573	0	0.300513696776003	0.0389006164694433	0	0	0	0.0793982025083466	0	0.100351865543849	0	0.0697875069193279	0.0470900207499459	0.0789011926835146	0	0.0407982225083985	0	0.0141526456886337	0.0057776640344553	0.29	0.0680928101290946	1.06485351700121
TCGA.BP.5199	0.0147242356108496	0	0.00703792226006903	0.514721910462579	0	0.0459615333751093	0.0198573517232657	0.075079624745614	0.0483931406966356	0.0282351639028256	0	0.0266435370113717	0	0.0126134227383791	0.0652254805287906	0.0675373330700409	0.0685208850390037	0	0.00544845883546597	0	0	0	0	0.483562778423789	0.8807931282332
TCGA.BP.4977	0.0501182467865347	0	0.00372434397802789	0.0810618807538223	0	0.263640181038682	0	0	0.0331672226076871	0	0.0183060842763662	0	0.0316707934133579	0	0.0836175560362923	0.131465746152513	0.24273849995136	0	0.0604894450053568	0	0	0	0.05	0.175697638787752	1.00732387074907
TCGA.BP.4177	0.183585819427618	0	0.00937051607569469	0.011817260687017	0	0.343711002819897	0	0	0.0336731302322609	0	0.0210520951465392	0	0.0336295817745597	0	0.0809470581803253	0.094950448820296	0.136545999294809	0	0	0.0507170875409832	0	0	0.29	0.0721054361093245	1.05672504022888
TCGA.A3.3362	0.117827575426703	0	0.000656486553027102	0.146838726680708	0	0.200945656923111	0.0221302943043667	0	0.0062867982452211	0	0	0	0.0444896691606366	0	0.083844820824863	0.14686504981185	0.167629134154407	0	0.034206795367799	0	0	0.0282789925473065	0.07	0.152170562671482	1.01708981502691
TCGA.B8.5549	0.0522556642043029	0	0.0048633209283494	0.405594844190229	0	0.0878546814938293	0.0035358375986674	0.0180171307644091	0.0212340594238128	0.0423272809592452	0	0	0.033319239676276	0	0.0734011845803913	0.122048222305528	0.120113510869764	0	0	0.0109940238835368	0	0.00444099912165869	0.04	0.223909229612467	1.0096863531099
TCGA.BP.4173	0.000290697901755232	0	0.00547664547848499	0.496294581485936	0	0.0607491687129333	0.0298380489612439	0.036278915569129	0.0352541921640821	0.0211694009568979	0	0	0.0537647854422338	0	0.0786328123839961	0.0577655639352868	0.115493393588658	0	0	0.00278391353169889	0	0.00620787988766389	0	0.431629112183189	0.907894531455005
TCGA.CJ.4885	0.152775198879595	0	0	0.20920963892946	0	0.207856697892598	0	0	0	0	0.0268435728312903	0	0.0855641462047443	0	0.0448814311140066	0.158401635586604	0.0467640706862327	0	0.0677036078754694	0	0	0	0.38	0.0420263819450943	1.06850448600843
TCGA.B0.4691	0.0775072695911879	0	0.108534391792516	0.307803913446298	0	0.124331625091198	0	0.0384331433300257	0.0431154243710107	0.0370712400668828	0	0.0501532212128468	0	0	0.0795659036904517	0.0393088248932046	0.0937022999800554	0	0.000472742534323011	0	0	0	0	0.409041729331873	0.917578978488635
TCGA.CW.6088	0.169032587555923	0	0.00717272721571276	0.0388789343370449	0	0.14098408096058	0	0	0.0323705856018131	0	0.039211408349248	0.0107914986242056	0.0594409565361496	0	0.0495244740194468	0.148409357596084	0.208509654509224	0	0.095673734694569	0	0	0	0.35	0.0469760513226271	1.04812604319022
TCGA.CJ.5675	0.0117952211154091	0	0.00297859933375133	0.591916124320995	0	0	0.0294847835185107	0.0160206145177326	0.0525130284290443	0.0837449276025166	0	0.0198233716112162	0.0176671517909961	0	0.0464571920272729	0.0593653321291082	0.0682336536034472	0	0	0	0	0	0	0.512902517469946	0.864554215437803
TCGA.CZ.5466	0.0435425613393177	0.00907230386180917	0.016927516125841	0.183243747275994	0	0.132660224157429	0.00230276049023051	0.0232714660482846	0.0537078747126659	0	0	0.040710699810964	0.0172239617413069	0.0120569515665012	0.0854555282941214	0.099864378907864	0.250416078204363	0	0.0295439474633081	0	0	0	0	0.432806564546028	0.900708037362369
TCGA.B0.5707	0.190593384446775	0	0.0907264833335537	0.0365402268851895	0	0.15024000900487	0	0.00805377001002455	0.00861943828320344	0	0	0.0249671372622883	0.0148838653078724	0.021866139836447	0.0121471398151524	0.127320742740113	0.213165773580404	0	0.0944203507622048	0	0.00452064395008799	0.00193489478181395	0.01	0.369638961310115	0.929190496850413
TCGA.EU.5905	0.0879302575110906	0	0.00307442721974031	0.0736429636605788	0	0.194129055906155	0.00170447877587244	0	0.0204351277240778	0	0.0175674077754221	0	0	0	0.060378547580615	0.249907399555398	0.242063277517638	0	0.0483429209004764	0	0	0.000824135872935665	0.07	0.154654938022601	1.01518526490733
TCGA.B8.A54D	0.0203457393084235	0	0.00401045744626948	0.542012318111133	0	0.00111987201321731	0.00422053777575614	0.0410601715996982	0.0198772780558513	0.0443974408739979	0	0.0399263144311496	0	0	0.0406208901621175	0.137588544623726	0.103181565628282	0	0	0	0	0.00163886997037774	0.01	0.371667689481016	0.946707346474172
TCGA.CW.5585	0.129742132055346	0	0	0.0656429993510289	0	0.200551141349391	0	0	0	0	0.122874409016345	0	0.11827780246606	0	0.0520359213855909	0.108713724123864	0.1645191419775	0	0.0376427282748749	0	0	0	0.95	-0.0321138674029602	1.08170375204765
TCGA.A3.3365	0.0896899287306391	0	0	0.0826562735223202	0	0.225345646394403	0.0560939449824543	0	0	0.0087028266460581	0.0703173080181867	0	0.00524267267041672	0	0.0768683108023887	0.138413620817801	0.144241114322654	0	0.0982289789516676	0	0.00419937414101013	0	0.08	0.151642206566872	1.0141460650357
TCGA.BP.4973	0.0707038336264992	0	0.0018177650868208	0.20267968345006	0	0.321136604563938	0	0.0234004728931837	0	0	0.00309086228833746	0	0.0405185963493876	0	0.0806699951483075	0.114294083537012	0.125360957634071	0	0.0128985615812828	0	0	0.00342858384109976	0.04	0.201423978319233	1.01375586526975
TCGA.BP.4801	0.0274133587941497	0	0.00542779509573225	0.131023119574454	0	0.0643092940909106	0	0	0.0169608330534337	0	0	0.0508672242280088	0.0290350015304377	0.016098226388101	0.0489079581300756	0.250086155443484	0.257143727485515	0	0.102727306185698	0	0	0	0	0.420668262120035	0.906853967075982
TCGA.A3.3331	0.0758536916052235	0	0	0.121427663463585	0	0.154930775126092	0	0.0227461085127013	0	0	0	0.00728610911813126	0.0534296439783376	0	0.111022947176052	0.145568316513298	0.19446798701788	0	0	0.107101337301537	0	0.00616542018716217	0.21	0.107117690282491	1.03680344266821
TCGA.B0.5100	0.146719361110648	0	0	0.104878917973788	0	0.151315532757181	0.00180354908114199	0	0.0266200967310577	0	0.127218397741114	0.0399088469757673	0.0238951674421344	0.15662203243351	0.0521321904455943	0.0948882531373386	0	0	0.0739976541707245	0	0	0	0.1	0.140023253868482	1.03151434656826
TCGA.CJ.4874	0.0211955011489661	0	0	0.387990615212561	0	0.118542384516459	0.0260011005955854	0.000155298220686942	0.00646062904110506	0.0450727234815661	0	0.00758960134761677	0	0	0.133547907124179	0.0818866540209179	0.136648129443872	0	0.0349094558464838	0	0	0	0.01	0.305798980085062	0.973113477936442
TCGA.A3.3326	0.129148046403178	0	0.0959641139944419	0.0701509210918873	0	0.198261245946422	0	0	0.0207897784439364	0	0.00780894090005025	0.00236786862101161	0.031432867422099	0	0.067772563758832	0.0584542275448274	0.228971042027536	0	0.0888783838457777	0	0	0	0	0.42226207539265	0.906351605412826
TCGA.BP.4167	0.0290988197150221	0.0016698719720671	0.0342198643309832	0.261860343290635	0	0.111395250654381	0.0332801949668865	0.0130801255980896	0.0248913154806942	0.0319433503751264	0	0.0304376404213581	0.00605371149422331	0	0.0608984013834387	0.131097430600568	0.187420434557619	0	0.0405079142856972	0	0	0.00214533087321111	0	0.457097535710639	0.888981808121569
TCGA.CJ.4634	0.0834637672427761	0	0	0.0712482029236075	0	0.152925715671864	0	0	0.0100560525550934	0	0.0228804517380931	0.00544175263438508	0.0179957251463824	0	0.0447933751070129	0.232266640839684	0.254413887144274	0	0.0961686281599209	0	0.00290054717824177	0.00544525365866402	0.15	0.123069841141124	1.02341862875941
TCGA.B8.A54K	0.229578297460983	0	0	0.0645036664434558	0	0.18500963733689	0	0	0	0	0.187379158999658	0.0359638463967538	0.0673223919557469	0	0.011837494269715	0.116627836093004	0	0	0.101777671043793	0	0	0	0.94	-0.029363617335017	1.11181805010995
TCGA.BP.4968	0.107655168710381	0	0.0198211188546098	0.360258888353774	0	0.115992269692635	0.02337427233492	0.0393224717889015	0.0134810686442601	0.0158222497105884	0	0.0640245585368447	0.00756662174506868	0.0312791139989419	0.081844649869859	0.0294993254984535	0.05333662563775	0	0.035055446494834	0	0	0.00166615012817794	0	0.418315385383613	0.912889592210462
TCGA.DV.5576	0.0435360763318618	0	0	0.0121165694147414	0	0.318684412441431	0	0	0.0930578546856611	0	0.11604670226295	0.0725034211018396	0.079792784713317	0.102549097820942	0.011945952946477	0	0	0	0.0990358682711562	0	0.0507312600096231	0	0.79	-0.00949392165797909	1.10636921245733
TCGA.B0.5098	0.248181636387343	0	0.0268849641616684	0.0350053758593949	0	0.181981066019833	0	0	0.0485604801741989	0	0	0.0131967741201368	0.0236884012097273	0.285742967926048	0.0556438380391321	0	0	0	0	0.0529028815898655	0.0282116145126519	0	0.37	0.0444369114998934	1.08764307534024
TCGA.AK.3433	0.0537833862174966	0	0.00728441702587357	0.0604914802611995	0	0.257038501748138	0	0	0.0353037904975644	0	0	0.0592614822449577	0.0264974346538641	0.000409068279479891	0.0151270696402142	0.0421850277458514	0.116545691552829	0	0.230199709473026	0	0.0958729406595051	0	0.58	0.015364740081652	1.07157656169926
TCGA.BP.5198	0.194007072611513	0	0.120010463416556	0.0935676553602826	0	0.145082325307073	0.0428407568390229	0	0.0201895318424031	0	0.00559865328334545	0	0	0.199029275535697	0.0224242694141764	0.127710606313882	0	0	0.0238256662317044	0	0	0.00571372384434287	0	0.451753624927147	0.891334880937694
TCGA.BP.4158	0.0983705471042394	0	0	0.102009579393414	0	0.200236486215455	0	0	0.00486477883425619	0	0.118277607938827	0	0.014315675904214	0	0.08258544924976	0.0798708170454613	0.202472684231289	0	0.0969963740830845	0	0	0	0.57	0.0179395782475539	1.06645486979435
TCGA.B0.4839	0.0796916821092226	0	0.0142926655795294	0.0976487188234037	0	0.157419684209119	0.0458258255151584	0	0	0	0.0824317984099262	0.0106431164941383	0.0570847958705226	0	0.0544078388268975	0.134954674110723	0.210672316765542	0	0.0548040885461306	0	0	0.000122794739686885	0.01	0.291632733447847	0.958605736586921
TCGA.BP.4799	0.0903600406863028	0	0.0595732544624276	0.285823790291768	0	0.125409541780218	0.0660646650800309	0.0240704023178178	0.0105987064102844	0.056262524165185	0	0	0	0.0415250055633608	0.0448757574462747	0.0555997695517815	0.0705094251781457	0	0	0.0343302514069493	0.0349968656594536	0	0.03	0.239311536387422	0.994681738920782
TCGA.BP.4331	0.0567869633178343	0	0.00875844218696066	0.111534800968178	0	0.178759846229717	0	0.0107225366874112	0.0199933201476884	0	0	0.00757271458204985	0.0525001865730401	0	0.0701015049903796	0.192748654697077	0.239606218149392	0	0.0423143069980251	0	0	0.00860050447224696	0.01	0.279802937112296	0.965029824593076
TCGA.BP.5196	0.110621792527888	0	0.0210324493716184	0.315820732277792	0	0.168272809863595	0.0157907009796813	0.0635075265203063	0.0298599680826495	0	0	0.0559057570605399	0.0105199633834613	0.0708566760288581	0.0384597311018455	0.0276870103727762	0.0376810503108899	0	0	0.0339838321180995	0	0	0.01	0.318762424279902	0.967902069221367
TCGA.CJ.5678	0.0214381724997228	0.00292083914889783	0.0788265843211807	0.267219831353869	0	0.14172522154805	0.0238355057942185	0.0161248015687293	0.0465322654541251	0.0443707374246769	0	0.00767769185519737	0.00434861902498138	0	0.0747500184893849	0.0661206278245539	0.204109083692412	0	0	0	0	0	0.01	0.289941352338424	0.969633054221255
TCGA.CW.5580	0.110066814731403	0	0.00392461731505095	0.00637506827621312	0	0.198065572105396	0.00522242571001389	0	0	0	0.02075131921206	0.0129626988760427	0.133328849119252	0	0.0711458244989658	0.137312407321281	0.285587207245127	0	0	0.00867575437126381	0.00658144121793009	0	0.05	0.183353359879228	1.00278939355066
TCGA.BP.4974	0.185092752311156	0	0.00808264624174826	0.140608188760107	0	0.279529671984389	0	0.047322074994392	0	0	0.0257534072289214	0.00714941597064089	0.0139770460933491	0	0.0647148143125328	0.0813588554160261	0.112194469432253	0	0	0.0342166572544832	0	0	0.26	0.0770636545242759	1.06590586879356
TCGA.B0.4818	0.23657150740897	0	0.327348420900968	0.136874428454184	0	0.09685507230411	0	0	0.00469252110981318	0.0202164294810552	0	0.0135411815235355	0.0263517480945071	0	0.0647401618771676	0.00370127388395959	0.0678707772265349	0	0	0	0.00123647773519485	0	0	0.600549723640381	0.800152845432264
TCGA.BP.4759	0.0748138944849921	0	0	0.261741917974489	0	0.202841554618083	0	0	0.0143477131712815	0	0.0609440778850546	0.0239421397035229	0.0332255282598243	0	0.0657305089723034	0.125316349621128	0.086161745470358	0	0.050934569838963	0	0	0	0.03	0.241237961053021	0.993579413175452
TCGA.CJ.5681	0.0272601414974954	0	0	0.0127790580362311	0	0.0791414185110422	0	0	0.0526926307431799	0	0	0.0515642778613191	0.0306497858742084	0.0302370151370387	0.000575659108811492	0.0462955523401566	0.628304513367936	0	0.0185433939223607	0	0.02195655360022	0	0.01	0.383678561886076	0.925950952382116
TCGA.BP.4991	0.0751197152801157	0	0	0.0296800245872509	0	0.202390320199121	0	0	0	0	0.106974674334498	0	0.0294694375484051	0	0.0985333828084462	0.249167928657553	0.125790132814762	0	0.0702918186797156	0	0	0.012582565090132	0.21	0.104208727437366	1.03408162341203
TCGA.CZ.5456	0.107171143598392	0	0.0876297716714063	0.103621190077997	0	0.202100576448276	0.0119295811619227	0.0113983096695315	0.0339346023969139	0	0	0	0	0.0932248738238924	0.0284118767531482	0.201417899692168	0.0821948612438933	0	0	0.00647288390438758	0.00947600027599768	0.0210164292820739	0.01	0.317214381383325	0.952731763281943
TCGA.BP.5200	0.0572881838423265	0	0.00948640295587868	0.237611113165964	0	0.118930136203607	0	0.0216608363605894	0.0185314294457855	0.0118555312019921	0	0.0396818918897754	0.00493905796485034	0	0.0587361604989289	0.0841430018604987	0.21245183855677	0	0	0.102707558060903	0.0025516729559841	0.0194251850361464	0.1	0.138018517004006	1.02953390639973
TCGA.CJ.5676	0.0939050394201434	0	0.0543517944217671	0.212418936401814	0	0.225677611986365	0	0.0219874178399966	0.0580585495315827	0	0	0.029893254865655	0.0211847645929963	0.0102708183410287	0.0416562133462471	0.16551615773154	0.0168537596802677	0	0.0218615953470038	0	0.0211621291222909	0.00520195737130154	0.01	0.292228620778049	0.970287009368942
TCGA.CZ.5986	0.0160676297352977	0	0.00277239963436712	0	0	0.270300201917749	0	0	9.186470710409e-05	0	0.0589066276721072	0	0.0631319579574398	0	0.128543037450969	0.0310871787480529	0.382358483674542	0	0.00356412826007694	0.0151576150444282	0.0280188751978671	0	0.15	0.120117944115211	1.03292201154438
TCGA.EU.5904	0.164827252633368	0	0.0111841829299705	0.100559319768451	0	0.281932145594193	0	0	0.000373092244991093	0	0	0	0.042409776193461	0	0.0530486635896445	0.0471038196274894	0.182414293203021	0	0.0223151607309121	0.071530305092013	0.019601856166257	0.00270013222622834	0.33	0.0553301827118831	1.05762844353885
TCGA.A3.3313	0.0702955948167014	0	0.0221593706318746	0.0104425427285188	0	0.125250751889085	0	0	0	0	0.016658325743436	0	0.0361447401427588	0	0.0620029829604689	0.164638453746104	0.390527248998962	0	0.0106954499918298	0	0.0890009484605384	0.0021835898897223	0.2	0.108772627441625	1.03390682528634
TCGA.A3.3307	0.0118250146914139	0	0	0.264905890989446	0	0.124954484281187	0.0307752070399291	0	0.023012567585071	0.0012842469866725	0.00427864550425542	0	0.0729144928217306	0	0.125301963623053	0.0682896539147068	0.2342127639706	0	0.0161904605946042	0	0	0.0220546079973305	0.01	0.27788504852499	0.97244597510375
TCGA.BP.4771	0.00364468030529971	0	0.00761437001488625	0.596378117618206	0	0	0	0.0348826268760647	0.0603065175428215	0.0308372044210503	0	0.0792104848382555	0.00600297434677664	0	0.0545208774066032	0.0434096561043371	0.0811713701214451	0	0.00202112040425386	0	0	0	0	0.569977537933943	0.82371821682089
TCGA.BP.4776	0.161489320057052	0	0.204820244356791	0.20105930102163	0	0.12650798790452	0	0.0358988624752638	0	0	0	0.0662116169234179	0.0125282730099893	0	0.0472638995994846	0.0119873054864036	0.0708234783064504	0	0	0.0529899687304999	0.00841974212849792	0	0	0.427063275212894	0.908515413248387
TCGA.A3.3380	0.114587664436361	0	0.00932343888176277	0.110674570381522	0	0.169860996669086	0.0189947828685666	0	0	0	0.0521153531139208	0	0.0180332446143746	0.0097830508184013	0.0476385925572758	0.215445548894057	0.142291960707817	0	0.0883884557035188	0	0	0.0028623403533366	0.02	0.277178786510908	0.964897818514117
TCGA.BP.4999	0.119028227840773	0	0	0.0427026978041593	0	0.218002552823877	0	0	0	0	0.0501045909642185	0	0.0285849225440278	0	0.0450711703748265	0.170354192981813	0.104492171358328	0	0.216029310402515	0	0.00459972498495319	0.0010304379205091	0.23	0.0856846856552949	1.03743511374864
TCGA.B0.5077	0.0866353870714955	0	0.00911739218229506	0.209615174531624	0	0.143695847060585	0	0.0133222612048949	0.0020719842835292	0	0.035357581460522	0.0210312598856758	0	0.15327306129474	0.0583869800554067	0.18500937692636	0.0613866199989038	0	0.0210970740439684	0	0	0	0.01	0.293768300985469	0.965367191184376
TCGA.B0.5095	0.204847533160947	0	0.0137410322321877	0.266258106285871	0	0.0759904677671568	0.0154535309862302	0	0.0395535847464475	0	0	0.0962446321964496	0.0439855844138161	0.0170099612544822	0.0590039498664604	0.0875156429400191	0.0615557485575849	0	0	0.018840225592348	0	0	0.03	0.237782101494604	0.999436587136106
TCGA.CZ.5988	0.141642728728733	0	0.0165142986461021	0.20965555721235	0	0.264394772879998	0.0341773184722674	0	0	0.00679979193193918	0	0.0342553509437987	0.0235251483087684	0.0718420113475122	0.0567281716203742	0.0772610726972145	0.0632037772109421	0	0	0	0	0	0.19	0.109427197929636	1.05512661432166
TCGA.BP.4795	0.163886860449968	0	0.017406446631382	0.0751041106614897	0	0.207059594633152	0.0548519993020684	0	0.0253616775305157	0	0	0.0208872482556028	0.0452551078890348	0	0.0200601980865747	0.09835744428065	0.162934717132264	0	0.107583391705408	0	0	0.00125120344188959	0.01	0.331084018761698	0.94417850348607
TCGA.B0.4836	0.0812433091566008	0	0.0534002698708907	0.222095276638756	0	0.167222075787961	0.0413452198152902	0.0250473898457261	0.0600458035041531	0	0	0	0	0.113338806958441	0.090786754788716	0.0904284846425198	0.00655951161711501	0	0.0484870973738313	0	0	0	0.01	0.287623455137093	0.970715981599319
TCGA.B0.5399	0.0439093499336599	0	0.0117132745452934	0.151926442056043	0	0.293608349046752	0	0	0.0817690911691532	0.00397144423226186	0	0.0159859100992739	0.016315313504297	0.0329645399880447	0.141420193288851	0	0.200510935096465	0	0	0.00517994272061321	0.00072521431929149	0	0.01	0.369061046169304	0.93545582212115
TCGA.B0.4688	0.0132800968640848	0	0.0187580745528039	0.022023329217623	0	0.294635189630258	0.0314959467859871	0	0.026413346659024	0	0.0546262594999659	0.0441137074887276	0.114679616992331	0.0205413727397819	0.00562877391353147	0.226108766514107	0	0.0189827242464143	0.101048889862374	0	0.00766390503298537	0	0.31	0.0609726656366999	1.05383270321274
TCGA.BP.4972	0.0880454561559459	0	0.00773432729764254	0.0614613896932313	0	0.0659376217797864	0	0	0	0	0	0.0474711834221605	0.0325904391653785	0.0207536456437912	0.0553264234515239	0.287354256302863	0.259397129381162	0	0.0739281277065149	0	0	0	0	0.450986904257834	0.892972772700432
TCGA.CJ.5672	0.0561131263080836	0	0.0244773938017481	0.375081432838742	0	0.0542955222129359	0.00170573384908626	0.0272170406654618	0.0616265407213434	0	0	0.0226438252354221	0.0269452007522855	0	0.0584927112369251	0.0482043237555092	0.223832632326838	0	0.0193645162956196	0	0	0	0	0.406092181198531	0.91434974065001
TCGA.B0.4844	0.129459986707475	0	0.0382953859270785	0.234687810162275	0	0.211626419229175	0	0.0307306678190845	0.054244598404132	0	0	0.0223388309118071	0.0164604326492078	0.0491824166562173	0.101753122741451	0.0754632977550957	0.0211080230139531	0	0.0138054787969798	0	0	0.000843529226068063	0.04	0.232226336642885	1.00569235273129
TCGA.BP.4960	0.169580699644058	0	0.0611872809673382	0.154626912700821	0	0.16616922179541	0.0186872571015027	0.000216156687564707	0.0276113084466807	0	0.0139614885156777	0	0.0869225614579831	0.143727672302841	0.032408658536439	0.0749098664496539	0	0	0	0.0482623348196157	0	0.00172858057441383	0.01	0.353083967752371	0.937912102589972
TCGA.CJ.4881	0.125372831201422	0	0.0952071266480113	0.151157481235507	0	0.165438130153885	0	0.0130173092179634	0.02861853678411	0	0	0.00975835838840202	0.0681838367042906	0	0.0511865812905359	0.136644618679981	0.103802605515249	0	0.0260889516011876	0	0	0.0255236325794548	0	0.415855560219403	0.908337788501859
TCGA.BP.4329	0.0768493732880392	0	0	0.0880693110076726	0	0.219453182128925	0.0164012248958204	0	0.0105368856106708	0	0.02436553726865	0	0.0426494643934082	0	0.105440313610675	0.0319258118262517	0.269801762422181	0	0.111183313963449	0	0	0.00332381958425747	0.05	0.170086912365171	1.00685187480541
TCGA.CJ.4638	0.159412231658551	0	0.0829504732664479	0.302855071226084	0	0.0655918868568275	0	0	0.0791078404056915	0	0	0.136353847847812	0.0243321760208803	0.013284144417971	0.0159815315374591	0.0165339572885627	0.0542891393553317	0	0.049307700118381	0	0	0	0.04	0.232823326086716	1.0152240090719
TCGA.BP.5190	0.0500788484896466	0	0.000755282831758703	0.134895588093602	0	0.248113678240617	0.0256306790901728	0	0.0197939032656961	0.0190661643991363	0	0.00863917731775133	0.00270473206221387	0	0.0885182059664229	0.155256901229183	0.208226149721417	0	0.036126395484658	0	0	0.00219429380772362	0.18	0.112924193200323	1.03745892179717
TCGA.DV.5573	0.0139984913907121	0	0.010185502121261	0.581462010727541	0	0	0.0100032205118094	0.0360581282801508	0.027104895586931	0.0848300881479553	0	0.0262366089033237	0	0	0.0361064487687381	0.0604135917801237	0.1045723972428	0	0	0.00902861653865399	0	0	0	0.546756121890951	0.838848918852143
TCGA.CJ.4636	0.0548941956125985	0	0.00388037086215541	0.276000309793261	0	0.0959674569607968	0.0057028574755434	0.0268837203008312	0.0086242140761364	0.0197267808384672	0	0	0.0163788304869507	0	0.0588614688396876	0.188697732348761	0.235099582544924	0	0.00719004377212074	0	0	0.00209243608776579	0	0.447162729680221	0.893663884434027
TCGA.B0.4703	0.100342648118623	0	0.010392158955504	0.20384661160548	0	0.255751246762486	0	0.0278302855590284	0.0206150927282801	0	0	0.0224714334016474	0.00545732701039804	0.0329934164501299	0.105482803221658	0.162379934035591	0.0404311891084308	0	0.0120058530427438	0	0	0	0.02	0.263164357405134	0.986249305577659
TCGA.B0.4848	0.0629228504641179	0	0.0380424014583305	0.240503846238809	0	0.100911594796913	0	0	0.0416273354520873	0	0	0	0.0544686168630295	0	0.100552944089032	0.203933071120259	0.12088809574344	0	0.0167921589220982	0	0	0.0193570848518837	0.01	0.293303482030925	0.962742191893692
TCGA.B0.4718	0.0463341303517517	0	0.0104821560403046	0.258578144817072	0	0.232874369382781	0	0.0248376790333484	0.046927318174243	0	0.0169340296085635	0.00390583693394492	0.00560134494302387	0	0.0730280639773888	0.0750737302557081	0.139471662601642	0	0.0659515338802281	0	0	0	0.04	0.222833496653956	1.00457161307165
TCGA.B0.5106	0.180505380930936	0	0.0941646523670341	0.234813400587397	0	0.127748862190704	0	0.0112770046213067	0.0073601562131052	0	0.0108891701286498	0.00797935780079427	0.0938211432108501	0	0.0304382104687622	0.145581203785196	0.010368659172884	0	0.0450527985223812	0	0	0	0.01	0.347993572179565	0.94206902921912
TCGA.CZ.5460	0.0683604093967111	0	0.0117839804185392	0.275483071169132	0	0.197867774676456	0	0.0362272483304921	0.0904161565562496	0	0	0.0100729417916626	0.0095589866565885	0	0.060908335308442	0.0547928311411872	0.151708208959771	0	0.00900012751726413	0.00397533327343654	0.000310714168164921	0.0195338806359021	0.1	0.140910654067858	1.04862105894119
TCGA.BP.4330	0.0862124728512905	0	0.108775817139714	0.349169966599797	0	0.149294760116542	0	0.0298931502283559	0.0157771787693323	0	0	0	0.0146871304951071	0	0.0817230393551372	0.034694649030373	0.11934235055996	0	0.0104294848543901	0	0	0	0.01	0.347466951472171	0.948562240496989
TCGA.B0.5109	0.122392225100088	0	0.149948129986627	0.286885514029173	0	0	0.186548294973465	0.00264999815255812	0.0158341037515115	0	0	0.00541609243045111	0.00482867077110929	0.0548282842744894	0.0492657574027154	0.0192691448463991	0.0543205358832899	0	0.030019328322874	0	0	0.0177939200752492	0	0.415481132527249	0.909424036960914
TCGA.CZ.5462	0.0891393393016041	0	0.023087896759532	0.018038721053852	0	0.221427056917174	0	0.0468103710524202	0	0.0261059663117741	0	0.0344851287804094	0.0779792616857732	0	0.0994344086190239	0.0875102462320479	0.15333752252904	0	0	0.0361116333368266	0.0433255402432553	0.0432069071772679	0.02	0.266948541962559	0.970552714602022
TCGA.B2.4101	0.158571841426187	0	0.0526779831833155	0.176291152699765	0	0.222422324453683	0.00418332919996684	0	0.0364267428315229	0	0.0187629133739447	0.0170712148905925	0.0416155733869689	0	0.0679454938057951	0.0665224292110356	0.108391208378074	0	0.0291177931591488	0	0	0	0.01	0.369466613103791	0.93116466391676
TCGA.BP.5180	0.0295488494226677	0	0.00748316095790182	0.164918472570982	0	0.158458352319147	0.00491279919478194	0.0218909371360207	0.0534949610148278	0	0	0	0.0820941534336765	0	0.0806292625854763	0.0504264992286526	0.309777719542704	0	0	0.0199069432488919	0.0164578893442698	0	0.04	0.209205707687158	0.995822627485709
TCGA.CW.5589	0.172569002520177	0	0.0377279347171877	0.0686299666352119	0	0.11500014488999	0.0112516286536836	0	0	0	0.0234154641821616	0	0.0424660024527996	0	0.0322428808986081	0.241600938466036	0.185128425169965	0	0.0699676114141795	0	0	0	0	0.390352771726427	0.919902598137871
TCGA.CZ.4861	0.0360886726358419	0	0.00467261557995105	0.0954190609068126	0	0.254412921097314	0.0237559907944853	0.01579027033642	0.00336638853338187	0	0	0	0.0741861261848851	0.00908367409304958	0.124439659424758	0.190362958929073	0.0958234435997847	0	0.00630697529979773	0	0.0314969257520338	0.0347943168324113	0.01	0.37257787292984	0.928325567673112
TCGA.BP.5189	0.0774583434555519	0	0.00704510681131178	0.0686069614933431	0	0.283935417046326	0.0234956645008984	0.00275939358255696	0.0013984245661748	0	0.0235571020044166	0	0.0766874467340889	0	0.0833510473639239	0.168049897596128	0.0884425029971641	0	0.0387186437350283	0	0.0117018043098895	0.0447922438031977	0.03	0.233744742383257	0.98483944051212
TCGA.BP.4967	0.140833043959293	0	0.0509333370357561	0.119603227443657	0	0.217893291102763	0	0	0.0121464920474453	0	0	0.0233214067015331	0.0124029018994498	0.0114010169713866	0.0516529041206128	0.170598280793744	0.0374854887294174	0	0.151728609194943	0	0	0	0.02	0.258157078952895	0.976155137714072
TCGA.B0.5097	0.0598882332045375	0	0.00616893693420994	0.0348904188091061	0	0.229207569851061	0.0724764023842424	0	0	0	0.00556033105386014	0	0	0.257295361363727	0.0325800655629556	0.248219253323829	0.017547570360658	0	0.0217317880586625	0.00406707079256083	0	0.0103669983005908	0.01	0.383750066956586	0.925866918446526
TCGA.CJ.4905	0.040060650556412	0	0.00161892488861759	0.185689522174108	0	0.0932792225839216	0	0	0.019414262671624	0	0.107325829974978	0.017768470403201	0.073818091395003	0.0879730515701582	0.0459672507091479	0.085008201923862	0.100062028972773	0	0.142014492176194	0	0	0	0.14	0.125544864945831	1.02764399817301
TCGA.G6.A8L7	0.0897668632045649	0	0.00946873918445575	0.323897226124002	0	0	0.0532361541973152	0.0265512997671214	0.135646295102802	0	0.0849738609386081	0.102055500610938	0.0207136683128681	0.0165702227239879	0.0548410424967209	0.0539496875412311	0.016882170014183	0	0.0114472697812011	0	0	0	0.05	0.182110489969557	1.05104559876552
TCGA.B0.5699	0.0549396879795177	0	0	0	0	0.312009901274805	0	0	0.0201775455763424	0	0.0621387689869502	0.00208581185243591	0.0776343608432226	0	0.128293813246004	0	0.342720110240722	0	0	0	0	0	0.04	0.193186143997766	1.00515318337732
TCGA.B0.4852	0.154394444373113	0	0.0232900593030228	0.136450931215797	0	0.178437115414833	0	0.0208847134199982	0	0.0266748475050672	0.0031882605525187	0.0137687164245163	0.032498835786158	0	0.100369624904482	0.0378423215489378	0.25940852959872	0	0.0127915999528368	0	0	0	0.01	0.278664525933607	0.968938491727002
TCGA.B8.A54E	0.0682124612700948	0	0.0184829608865852	0.0787346577919243	0	0.125300660596239	0.0145742022321101	0.0535009189255336	0	0	0	0.0107070413278968	0.00890652748789274	0	0.0760026638166836	0.117501249655552	0.408027270701679	0	0.0189742749834378	0	0.00107511032437053	0	0.03	0.242227055838816	0.980621444795128
TCGA.BP.4327	0.1459998361494	0	0.0466402496341828	0.215225566121418	0	0.0902682520012484	0	0.010182624219957	0.05264639383692	0	0	0.106593166799319	0.023437741897111	0	0.0701626045264832	0.0650481977305609	0.136555164219566	0	0.0372402028638331	0	0	0	0.03	0.250383112315112	0.987180529855282
TCGA.CJ.5671	0.0873997116774908	0	0.0304533008799335	0.117077441831227	0	0.165780635740236	0.0288841015155548	0	0.0610228092053953	0	0	0	0	0.105609533756351	0.0395577025499292	0.138918620706787	0.187052217591225	0	0.0382439245458708	0	0	0	0.01	0.340091200670252	0.941108889892398
TCGA.B0.5084	0.0904997129885411	0	0.0107810304416566	0.157052466796634	0	0.0329309725367726	0	0.0237643104495258	0.0918464308907491	0	0	0.113817155239244	0.0143142999972616	0.189974172818472	0.0369017658907225	0.103447125486296	0.0160813769474531	0	0.0733317324880019	0	0	0.0452574470286691	0.19	0.111860313508927	1.04392312823931
TCGA.BP.5194	0.152222395017705	0	0.236859994792211	0.06676554775263	0	0.089770227797094	0.00371680448804229	0	0.012777496199624	0	0.00492166122784936	0.0207146878481301	0.00154962028495206	0	0.0454054176058355	0.0855493215620611	0.189991089104494	0	0.0897557363193716	0	0	0	0	0.438059832757328	0.899108495064124
TCGA.CJ.4894	0.0819524603019325	0	0.0562057004789774	0.434468723902772	0	0.0127691831432169	0.00440772932034514	0.05257333510119	0.0235879268764511	0.0513958787006619	0	0.0378591425508736	0.0217552863737431	0	0.0606344251746116	0.041820299987208	0.112998915107452	0	0.00757099298056438	0	0	0	0.01	0.331163681822315	0.961175817307789
TCGA.AK.3454	0.132190464978185	0	0.045241692299099	0.251767966966453	0	0.0922592705369385	0	0	0.0734039825416529	0	0	0.0896246130391417	0.0112585203198063	0	0.0216001349689049	0.221080378587487	0.0227157967065174	0	0.0388571790558148	0	0	0	0.01	0.312904453022183	0.960017634060473
TCGA.B8.4148	0.0788950773026524	0	0.0134890702792944	0.469686662148681	0	0.0304384581240177	0.0391252705235587	0.0335151508336666	0.0339476490178684	0	0	0.0161202764149068	0.0183457705180033	0	0.0975856201897627	0.0393523623492387	0.111576253828564	0	0	0.010776158329146	0.00714622014063901	0	0.01	0.281331280928989	0.988138385718028
TCGA.B8.4620	0.0594109792019764	0	0.00369811321221102	0.0107065189070674	0	0.270658599846289	0.0214976289902326	0	0.000128919079615814	0	0.0319920597558809	0	0.0257161752819844	0.0768959638385995	0.0284911212437079	0.212133266964822	0	0.0447332317657072	0	0.0155782560957624	0.0961663594528712	0.102192806363272	0.03	0.243583330520553	0.983236424553969
TCGA.CJ.5677	0.0588816867435123	0	0.0283737304897857	0.101559049309721	0	0.0832471481768674	0.00409751958059892	0	0.0609658096243358	0	0.00781797892156824	0.0129123072364505	0.0304161651402042	0.29099981346953	0.0230455905095872	0.288378469549979	0	0	0.00930473124786079	0	0	0	0.01	0.319541708610711	0.961883074043815
TCGA.A3.3320	0.100106983362804	0	0.0181458595146457	0.0440191294943468	0	0.21366848910664	0	0	0.0308885965315479	0	0	0.0429536531657445	0.0443259275782664	0	0.0928808886434643	0.101246070863442	0.17061683949434	0	0.112144431290864	0	0	0.0290031309538947	0.3	0.064092028871253	1.04418216274524
TCGA.BP.4976	0.188667341344746	0	0.00583924116583388	0.0309925175967973	0	0.245947854058223	0.0156335708753268	0	0.0100967986504261	0	0.0372673856214935	0	0.0434128848974566	0	0.0753450587286856	0.122163589273251	0.158043216104611	0	0.057344189376837	0	0	0.00924635230631212	0.29	0.0677672241704214	1.04711400588003
TCGA.CZ.5458	0.0784274247066965	0	0.0166528743115797	0.164730115790368	0	0.376320150902759	0.00874153978272219	0	0	0	0	0	0.030572195478837	0	0.0627443311990609	0.131992336483171	0.0552288257823767	0	0.059274407213279	0	0	0.0153157983491504	0.03	0.241798272229353	0.993360953347441
TCGA.CW.5588	0.0979081925761613	0	0.0155886297505578	0.0887136863467211	0	0.139452058687618	0.00414263923837951	0	0.0306101298637607	0.00727310753175167	0	0.0212597164669989	0.0175193926182016	0.0540943282464091	0.0449133482357218	0.236570800349564	0.20073924929927	0	0.0316155226999661	0	0	0.0095991980889181	0.01	0.332515831479174	0.94406575832451
TCGA.MM.A564	0.0389205786725042	0	0.000314400072186586	0.0580766779568694	0	0.123573931764941	0	0	0.00375617807033846	0	0.331511204854858	0.0222255501171967	0.150341969180697	0.0368911533471752	0.0350808612637642	0.0866588510255074	0.00684969829572838	0	0.105798945378233	0	0	0	0.05	0.186089000640134	1.02814931215843
TCGA.BP.4332	0.116366601772309	0	0.00957224968744024	0.0754215600590269	0	0.0384104247592832	0	0.016395202484749	0	0	0	0.0723739828887002	0.0495898060017774	0	0.0396086443904416	0.224137409974848	0.26331687657296	0	0.0948072414084642	0	0	0	0.04	0.189704135634767	0.999824864860726
TCGA.A3.3323	0.0554421198473857	0	0.00145360355409994	0.105780688959501	0	0.272601484770681	0.0113299600047154	0	0.00580015503982371	0	0.0618753649325975	0	0.126313635849024	0	0.0987982259597637	0.199307221573324	0.0318211069388146	0	0.0294764325702705	0	0	0	0.03	0.248133434291461	0.98347273621744
TCGA.BP.4341	0.0871776069403036	0	0.0086308635787199	0.169483461500236	0	0.104024080357347	0	0	0	0	0.144225308268249	0.0190827782599553	0.0585987017982878	0	0.0218793087481663	0.107088938635455	0.109004576745146	0	0.125357329705914	0	0.0454470454622206	0	0.92	-0.0260551472425964	1.0854832734407
TCGA.BP.5008	0.148618830952631	0	0.0140118540212694	0.194919445017533	0	0.223292355005131	0.0115399732475486	0	0	0.0116689516204075	0	0.0444911411374837	0.0280529283316632	0.01895339934168	0.123693524195652	0.0122828264985233	0.147729713960546	0	0.0157888880904589	0.00495616857947229	0	0	0.09	0.146033476492139	1.03809170460827
TCGA.CZ.5468	0.0123626252420498	0	0	0.135388361192845	0	0.168809275740926	0	0.00666227107636941	0.0472933056756983	0	0.0109817299612483	0.0205877815823826	0	0.319494494596242	0.0408557902236428	0.219918706932805	0	0	0	0	0	0.0176456577757903	0.04	0.210343836714297	1.02161160886261
TCGA.BP.4782	0.0827205081231625	0	0.00915268312210563	0.181016899138597	0	0.131259966558657	0.0264291879864262	0	0.0316001770182946	0.0202765653401084	0	0.00997711443827618	0	0	0.0845483032872478	0.129490415250703	0.25767892309804	0	0.0358492566383822	0	0	0	0.01	0.357614301936168	0.933683066853652
TCGA.EU.5906	0.0918963406059768	0	0	0.0542773463168227	0	0.204077189830014	0.023508648044376	0	0	0	0.0265059095232158	0	0.0263493929752823	0	0.0608746867945944	0.118035472775144	0.29444538029829	0	0.0662939268497297	0	0.0200733788421695	0.0136623271443851	0.05	0.175529436361461	1.00152487008914
TCGA.A3.3370	0.0024639149612917	0	0.00786952969159085	0.435493735499008	0	0.0624291716504455	0	0.0165272613503596	0.0168441848354167	0.0465686882228135	0	0	0.00396354587254864	0	0.0853883451593061	0.105737116380865	0.194547038138413	0	0.0216431854511015	0	0	0.000524282786839491	0.01	0.364453051383092	0.939593122567064
TCGA.B4.5832	0.0667659673563033	0	0.00260777582413079	0	0	0.361074408278909	0.0343267638990939	0.00140502781615919	0	0.0314087760747716	0	0	0	0	0.0735806144617899	0.0947047215160019	0.207307371791864	0	0.0324595862620293	0	0.0943589867189474	0	0.32	0.058771447317454	1.05209675884954
TCGA.B2.5636	0.259105266321412	0	0.0429113888557488	0.0232044222698593	0	0.125431784013427	0	0	0.0254634040476406	0	0	0.043665992365083	0.0257879121285978	0	0.0367347367625657	0.114360343539525	0.0878586660451214	0	0.206605052037406	0	0	0.00887103161361358	0.02	0.267678921294827	0.975412355277244
TCGA.B0.4697	0.0795270267227306	0	0.198671224067767	0.314798454673799	0	0.0272103461504926	0.0533534251652214	0.0392441823919835	0.0577819920432937	0.0366253980755224	0	0	0	0.0223915181925462	0.0783846788634724	0.0353228025353277	0.0423527492826435	0	0.0143362018351999	0	0	0	0	0.392611346745125	0.926802354582619
TCGA.B4.5836	0.168249366045224	0	0.0326306962345889	0.164017533148133	0	0.0808181689471281	0	0	0.0305842471859094	0.0408151207718248	0	0.0308893666843656	0.0392173767342932	0.07704885056578	0.0870817756819381	0.0304290120156878	0.110247864672436	0	0.105905228268166	0	0	0.00206539304452402	0.24	0.0806040923586918	1.04726857200104
TCGA.BP.4994	0.177369143709449	0	0.0353423405580486	0.174059601878321	0	0.123889462065918	0	0.0158370871852553	0.00126806340093153	0	0	0.0613480642697264	0.0432379833854774	0	0.0634668651371074	0.00956676644082567	0.26659366473982	0	0	0.0280209572291204	0	0	0.02	0.275599587211551	0.97075272577395
TCGA.CJ.4868	0.0867577919175846	0	0.0210639022700367	0.245524188592751	0	0.199722678249374	0.0219806606157397	0	0.0246428270923592	0	0	0.0153904231313068	0.0214255717759308	0.0839498249745157	0.091781847682661	0.111674647272232	0.0347115566193539	0	0.0393286765255295	0	0	0.00204540328062543	0	0.413886640075999	0.909968907344972
TCGA.BP.4797	0.0960202097554141	0	0.0070619884829134	0.178077375021376	0	0.192053790607314	0.00624790886671299	0.0148783223900595	0.0208942129129763	0	0	0.00702243218790742	0.0202391312027425	0	0.0638214240425174	0.13394300850514	0.214765143565676	0	0.0194313723901609	0	0	0.02554368006909	0.01	0.353882543163832	0.935672148574949
TCGA.B4.5834	0.127719346127218	0	0	0.0841004894159802	0	0.206454760285241	0.0132373738349539	0	0	0	0.0494078457199376	0	0.0343050808201034	0	0.133010875062001	0.0675024593076644	0.161769028641174	0	0.122492740785726	0	0	0	0.05	0.164365465946553	1.01307411560742
TCGA.BP.4761	0.0452967861705579	0	0.281260358709549	0.317608519510707	0	0.00856173952867878	0.0306169432521991	0.0200226466136169	0.0406460247481062	0	0	0.0578046027327293	0.0147437396884537	0.0467828465587891	0.0404136494267544	0.0407722386717743	0.0343669772194201	0	0.017590194411822	0	0	0.00351273275684257	0	0.480678153131346	0.877620317514128
TCGA.B0.5117	0.100101387261192	0	0	0	0	0.173931251880328	0	0.0236146945159936	0	0.00874026098156622	0	0.106447952826946	0.0187101710218897	0.0274200052058983	0.0905876173008124	0.0399337448646811	0.269451803529109	0	0.0878465746385071	0	0.0532145359730768	0	0.76	-0.00601060580111765	1.07133891236445
TCGA.B0.4698	0.0235272874819189	0	0.00216621310836667	0.505071014626907	0	0.00200968168669063	0.158600683955161	0.05305717716417	0.00493855140121595	0	0	0	0	0.0264736110392131	0.0629235618678031	0.100093786680123	0.0322601040458731	0	0	0.0119115521035272	0	0.01696677483903	0.01	0.353177682121227	0.951119325620321
TCGA.B8.5550	0.0514683364945988	0	0	0.0883087732394735	0	0.185076797570449	0	0	0.0678776626186208	0	0	0.0110079396777648	0.0134710232752986	0.231289030950848	0.132611129246072	0.167314133625789	0.0389922397415519	0	0.0111118285510284	0	0	0.00147110500850598	0.01	0.377477119456416	0.92989835786373
TCGA.BP.4774	0.0653882556431022	0	0.000161307728997165	0.164709850828279	0	0.167609486305666	0	0.0115306104074222	0	0	0	0.0703890719122472	0.0166424067144243	0	0.0692132272780383	0.0470979115988244	0.190245179182051	0	0	0.177632823040924	0.019379869360024	0	0.31	0.0624637427570854	1.06775652707506
TCGA.B0.4822	0.154863830415752	0	0.0308572767043966	0.293210253548531	0	0.0785035613121293	0	0	0.0846183678405651	0	0	0.0822548794948264	0.0153978564144238	0.0201790940464072	0.0154365513122976	0.118428910264458	0.0362309108448294	0	0.069282701134587	0	0	0.00073580666679609	0.01	0.307493819556803	0.965008985285805
TCGA.BP.5000	0.0474730922923778	0	0.0056573753185309	0.326077053368173	0	0.152236176105548	0	0.038896081969074	0.0451591295890146	0	0	0.013384599818816	0.01827563081406	0	0.0809414470265603	0.0548269183669316	0.202926707173677	0	0.0141457881572369	0	0	0	0.01	0.344807266434872	0.947086240214938
TCGA.GK.A6C7	0.086985096105386	0	0.0122802853868866	0.135798972342856	0	0.183894080916138	0	0.0069817825555878	0	0	0.0618141926549684	0.0356399437359544	0.0727338470762455	0	0.0877752344779489	0	0.211411783942934	0	0.104684780805095	0	0	0	0.1	0.143150008230036	1.02044728223613
TCGA.CZ.5457	0.0818155507134206	0	0.0641544566515352	0.174064112961023	0	0.042954038508124	0.0128826337433477	0.00176589298032778	0.00300090331352787	0.0408855874844106	0	0.00664134073125452	0.0052640204468813	0	0.0692726165203709	0.163685479819462	0.246990810428435	0	0.0847718466033968	0	0	0.00185070909448153	0.01	0.322057060952941	0.947179171661129
TCGA.BP.4995	0.16514870997247	0	0.0621353064417643	0.239955535705187	0	0.0263416755090573	0	0.0359604947401158	0.0170064881223423	0	0	0.0654558784292927	0.067777615147356	0.0182302420997187	0.059471519772064	0.000861525898125314	0.183326217797788	0	0.0583287903647187	0	0	0	0.01	0.365586481949346	0.93129371971702
TCGA.BP.4338	0.125306969200369	0	0.0647467951854765	0.0744345671355333	0	0.132870927735525	0.0182993077105751	0	0.0376682244668361	0	0	0.0248589753839649	0	0	0.0239731082151162	0.250433144509567	0.222253524361332	0	0.0121309183904524	0	0	0.0130235377052528	0.01	0.303822360325764	0.95643635071474
TCGA.BP.4971	0.0122039267604331	0.000796043139861148	0.00893902594105897	0.0673027552656381	0	0.230299770370545	0	0.016591218344199	0.048449225064608	0	0	0.0819288374089584	0.021950328171555	0.18930191044613	0.112775145860828	0.0772188602307665	0.065622986098939	0	0.0666199668964797	0	0	0	0	0.511879956555511	0.860537013787879
TCGA.G6.A8L8	0	0.0274138349819708	0.00360139516259467	0.137228828521323	0	0.208953835797156	0	0	0.0227510744326822	0	0.0354201288458102	0.141301649753963	0.0596021987423752	0.0201122773203188	0.0577019326738053	0	0.150537867625254	0	0.135374976142747	0	0	0	0.59	0.0147595646143307	1.09119420891553
TCGA.A3.3319	0.20532642652522	0	0.0472340301896405	0.0774766583455047	0	0.19505345520559	0	0	0.0712962135151515	0	0.0103158706834894	0.0243798220317701	0.0449990444114534	0.0121371087908629	0.0687449636458186	0.0689401833580676	0.0591165168083345	0	0.066302889152111	0	0.0456054507631014	0.00307136657388402	0.01	0.331156186472059	0.947036051480142
TCGA.B0.5094	0.155951079552034	0	0.0268261773122438	0.141860517475836	0	0.151731019964208	0	0.0331528082302781	0.0478770040969812	0	0.0324789636024312	0.0857559755929004	0.0112232673367441	0.0508126089369833	0.0478968243353362	0.0978646260987239	0.0392691122490571	0	0.0773000152162421	0	0	0	0.18	0.114888992354627	1.04431792956794
TCGA.A3.3372	0.0460260947004108	0	0.00267127195911783	0.157488936221082	0	0.210950784234808	0	0	0.0078475233358167	0	0.0414310189366761	0.000470834012099032	0.0746192234943647	0	0.120694990478869	0.119618326139852	0.146699065189381	0	0.0714819312975228	0	0	0	0.04	0.196298090810173	1.00290239248387
TCGA.B0.5690	0.173565701222475	0	0.00194696900190443	0.0449269363076219	0	0.194426578031116	0.0278144943737691	0	0.0216998254887426	0	0.0348752705014542	0.0183232472191502	0.0997454922173975	0.0807366651251078	0.0876538931552226	0	0.136059441934902	0	0.0782254854211376	0	0	0	0.05	0.184811055757904	1.00192370742305
TCGA.BP.4335	0.207695379822096	0	0.189168027370483	0.179563628154407	0	0.153763743583033	0	0.0336018851132607	0.00868434895158883	0.00447318494147998	0	0.0642114659126422	0.00830188084052047	0.00969613776278097	0.0698112330511663	0.00644841854696056	0.0620761756950105	0	0	0	0.00250449025457092	0	0	0.550366889538569	0.833923368152505
TCGA.A3.3316	0.0687563378667604	0	0.00420427556690679	0.0279073679623277	0	0.097122878258236	0	0.00258412913155831	0.00449113806508691	0.00174848175604217	0	0.00850271414245217	0.0636126793846147	0	0.0430356073394855	0.323276579570201	0.284896662737027	0	0	0.0378677455117698	0.0185280581760847	0.013465344531447	0.03	0.255366800438823	0.981712918686529
TCGA.BP.4804	0.060992211667554	0	0.0173606542293482	0.29016123444562	0	0.0395377396730704	0.00735651484504562	0.0385721245344661	0.0485355112177742	0.0460673510751312	0	0.0275443068228443	0	0.10570823456938	0.0799923927347699	0.16556401275894	0.0260503404513764	0	0.0465573709746797	0	0	0	0	0.49333802771299	0.869830484604185
TCGA.DV.5566	0.0525408023590238	0	0.00062395378968915	0.0279882509274528	0	0.161765249299569	0	0.00583651679608608	0.0412043176594018	0	0	0.0672879643678498	0.0449306539436008	0.0469585358281411	0.21331653351697	0	0.279967754370614	0	0	0.0295069289566543	0.0280725381849466	0	0.05	0.174125956389407	1.02865005356017
TCGA.B2.3924	0.0178797383529856	0	0.0422571264348732	0.352891676183803	0	0.0822534163850183	0.0309279027146248	0.0562057906539364	0.00235816430495214	0.053222155625254	0	0.0358291257490474	0.00420351784425147	0	0.083419921355413	0.0421145608265258	0.139271944701017	0	0.057164958868298	0	0	0	0.01	0.337330285857652	0.952066068816658
TCGA.AK.3429	0.0230082743798165	0	0.0393912988796238	0.401130560706913	0	0.0823720758690294	0	0.0389577208877369	0.0206638974300633	0.0571312842034446	0	0.0304261824813769	0.0151430620290813	0.0113165359989798	0.109587168925945	0.00314106937648442	0.138646820575934	0	0.0290840482555711	0	0	0	0	0.459224490738031	0.889939147505052
TCGA.B0.4841	0.124624203497726	0	0.00121380113361427	0.241665907755395	0	0.0544534987925732	0.0273885161584348	0	0.00898308415170377	0	0.0700920003914629	0.0516364208882133	0.040413121311367	0.0162079823822432	0.0853323127386035	0.072997550552682	0.108520963531703	0	0.0964706367142781	0	0	0	0.03	0.245507890734246	0.984592040431437
TCGA.BP.4981	0.0851908601585683	0	0.003855826426231	0.174012633339233	0	0.195119812629975	0.0277166195969176	0.0241123134417881	0.0374547231533911	0	0.0489543154747329	0.0116935082292157	0.0157294118525847	0	0.0657111506936489	0.0975437529513472	0.183769035540018	0	0.0291360365123482	0	0	0	0.02	0.261619753382945	0.977369542767984
TCGA.A3.3322	0.056099031561586	0	0.0040350224751438	0.0311291475092021	0	0.103280462430666	0.0390571102388988	0	0.00370935803337415	0	0.0819004145353861	0	0.0573694020184758	0	0.0317350377040628	0.125004612987808	0.406901389312148	0	0	0.0344102120691797	0.0253687991240683	0	0.1	0.138940160705433	1.01891471501152
TCGA.A3.3385	0.0619386390920892	0	0	0.0435787647336905	0	0.0816417433298313	0.00078516514938216	0	0.0106839224146755	0	0.0853429632405935	0	0.0371732688639516	0	0.0329943029604903	0.190918010727645	0.314757817666671	0	0.114186296939331	0	0	0.0259991048816498	0.62	0.00678464217249542	1.06429339000991
TCGA.BP.4343	0.0688621938291462	0	0.0216985109556795	0.0926826161337264	0	0.209696631062483	0.010642363841681	0.00504529729393468	0	0.0537549483475473	0	0	0	0	0.0944874155680851	0.133883544991172	0.262850612386218	0	0.0392553023163727	0	0	0.00714056327395454	0	0.394503751007892	0.917815200806229
TCGA.DV.5569	0.115383657703875	0	0.00646841911606235	0.0569406379114558	0	0.226618853054282	0	0.00173168984319727	0	0.0303545357122427	0	0.0648854633268473	0.0343693884358108	0.016514466384439	0.12258518009435	0	0.255322724477419	0	0.0132969893141145	0	0.0555279946259038	0	0.04	0.206739486528321	0.999055704655557
TCGA.B8.A8YJ	0.194608028515932	0	0.0996361151682223	0.0418358259084691	0	0.191074209013555	0.0369678260238734	0	0	0	0.0438012701670591	0	0.0258885340813996	0	0.0224283721228253	0.109430285227505	0.102559393898557	0	0.131770139872603	0	0	0	0	0.473055421701284	0.882806456789317
TCGA.A3.3317	0.0756659517653959	0	0.00494176592428768	0.130557036720102	0	0.204782662125065	0.00650088421598677	0.00916391973512718	0.00555390564321264	0	0	0.00842738952133122	0.0166261939244014	0	0.101016060740896	0.153165825255674	0.256900021519185	0	0.0266983829093349	0	0	0	0.01	0.319066826087623	0.9504562540869
TCGA.B0.5402	0.154614915014051	0	0.0112700057945212	0.0905918766138241	0	0.271004797750253	0	0.000609849310547787	0	0	0.0422065849675496	0.0243980132910508	0.0216734626397333	0	0.156689871388082	0.122962728595217	0.0797630535187148	0	0.0242148411164557	0	0	0	0.03	0.248991718757555	0.990044702671212
TCGA.CJ.4920	0.0699747661914979	0	0.00526770291979261	0.0649684340331598	0	0.272736994108245	0	0.0181639527037999	0.0336921985362922	0	0.0651482091900184	0	0.0357266043024166	0.0481358325300719	0.0533297122751718	0.253295621126563	0	0	0	0.036015310713498	0.0283692782826703	0.0151753830868036	0.05	0.171596419069787	1.01543859749044
TCGA.CJ.4637	0	0.0210631601194907	0.0625252940487642	0.418751968682431	0	0.0307129425120724	0.0340909782873498	0.0548027251117586	0.0379326144343978	0.0766553891325473	0	0.000127363035689526	0.0137750989660845	0	0.0987368059714802	0.0541395856068283	0.0941599026741628	0	0	0.00252617141694317	0	0	0.01	0.350717866659174	0.952112799459715
TCGA.B0.4847	0.105673264711554	0	0.0265198606627615	0.455835284757087	0	0.0957031704378934	0.00789116856506313	0.02288339407257	0.0775417732201726	0.0112206242743405	0	0.0218154079968759	0.029729973009381	0	0.0685162345716658	0.022064451432631	0.0414776205209109	0	0	0	0.0101928865884882	0.00293488517860471	0	0.425728364729766	0.915243664712094
TCGA.CJ.4890	0.11760525911876	0	0.140096190318392	0.213040029805542	0	0.0474294078945181	0.0341182207249177	0.0305262975931271	0.0134034862981142	0.00400412579567054	0	0.0178811507381737	0.00629559261843494	0	0.0465698453073879	0.146018234539379	0.117678645480265	0	0.0517464549685576	0	0	0.0135870587987606	0	0.476864674344488	0.879881874243193
TCGA.B0.5710	0.0783271352727712	0	0	0.115819342334178	0	0.284306008295669	0.00955198826025978	0.0259879149572478	0.00571472955901278	0.0169306217829468	0.0101750955754413	0	0.0161028256314188	0.153852649777072	0.0930451457733127	0.0914124557644675	0.0452032828700077	0	0.0535708041461952	0	0	0	0.01	0.279819424019499	0.972311359505627
TCGA.B0.5703	0.0951648244489493	0	0.00813591645294069	0.402930271930314	0	0.176058546345776	0.0119927875016653	0.00535734551483428	0.00670916682026329	0	0.0894763736294438	0.0342464930463789	0.0257899085424346	0.016018123809321	0.0441394577889746	0	0.0231648194554154	0	0.0608159647132884	0	0	0	0.01	0.309705625475127	0.984453006231551
TCGA.B8.A54G	0.0041304809557122	0	0.00370800952636387	0.404022584579402	0	0	0	0.0428470287755492	0.0249151324996455	0.113112423246501	0	0.0361060543915711	0.00342475997087574	0	0.0622825697440092	0.122460127266667	0.159545131481797	0	0	0.0190435731566848	0	0.0044021244052216	0	0.502068335764567	0.864080986395373
TCGA.AK.3425	0.080934478602915	0	0.0395628376995308	0.236709338651097	0	0.0891818116390556	0.00912642039022458	0.0287769570325333	0.0149101201501777	0.00137122203558988	0	0.00503174993370314	0	0.0269565334378756	0.0785672483487262	0.185960816246099	0.174343380167448	0	0.0174756552136932	0	0	0.0110914304513313	0	0.446355034229452	0.894529964510006
TCGA.B0.4842	0.0700979575822877	0	0.120141927722778	0.161441783572756	0	0.0813552494544035	0.042862516149145	0.00911432380142179	0.112780623378094	7.36294053849818e-05	0	0.008533987689449	0.0119807925185924	0.13059346366159	0.052784728961408	0.0703907489038306	0.0745589637439922	0	0.0271635120257705	0	0	0.0261257914290963	0.01	0.38185118012516	0.923773186657231
TCGA.CW.5591	0.159529583994689	0	0	0.0469703403496278	0	0.190447861200357	0	0	0.0229063860682039	0	0	0.0424996130903881	0.0969482132850625	0	0.0253187271466716	0.147721406921095	0.204966246376648	0	0.0626916215672565	0	0	0	0.75	-0.00550607592398679	1.07001269703244
TCGA.B0.4821	0.00732258144215654	0	0.0221644869882274	0.323839322409381	0	0.0455770753668299	4.6645381663677e-05	0.0411228238425991	0.0467379589626624	0	0.0922116557019923	0.0714500955409854	0	0.25588915790006	0.0472656473216297	0.0262462657981342	0	0	0.0201262833436777	0	0	0	0	0.403510514251698	0.923087455900811
TCGA.B0.5119	0.00722485710801734	0	0	0.446680196517804	0	0.111241417177876	0.00188705061644292	0.0188294216782207	0.0239481001313024	0	0	0.00483614888305849	0.0189231280816575	0	0.0557659607746029	0.131167740989173	0.162503167792375	0	0.00550339070132641	0	0.0114894195481434	0	0.32	0.0598009997370055	1.0922040162565
TCGA.BP.5178	0.142974219485161	0	0.036904433363162	0.104237557133471	0	0.167325290817713	0.0384044573373044	0	0.0650283552675686	0	0.0441743064699812	0	0	0.148668069576371	0.0240577184867327	0.224398321380703	0	0	0	0	0	0.00382727068183058	0.01	0.336686717860855	0.945766216027564
TCGA.AS.3777	0.114450687377948	0	0	0.0470879644117527	0	0.181582428864194	0	0.0138529778471994	0.0188723215287677	0.019492621886217	0	0.0476333593867664	0.00263875957361296	0.030024810801376	0.0764521285080433	0.129336897483427	0.247471598906176	0	0.0711034434245189	0	0	0	0.33	0.0547978884648219	1.0492266730494
TCGA.DV.A4W0	0.235667547385465	0	0.0265070832006935	0.112956290957695	0	0.0698625406008396	0.0114817490303562	0	0.0289274230614962	0.0283503663053895	0.0138021803430829	0	0.0128056693412055	0	0.0667461161545206	0.118882035917067	0.221897481281776	0	0.0421710538659786	0	0.00994246255443449	0	0.05	0.171410368373101	1.01168637465964
TCGA.B0.5080	0.216407571027237	0	0.231894660689758	0.280386355401091	0	0	0.00607331114073882	0	0.0557333624463993	0	0	0	0.0111838637812069	0.00616322920450394	0.0456328089111786	0.0776896711237585	0.034882912650187	0	0.0339522536239404	0	0	0	0	0.435968856421139	0.907457736623642
TCGA.CZ.4857	0.0431097783874052	0	0.00188792040466435	0.114804983193029	0	0.241919976147308	0.0222038879351881	0.0176648927425466	0.0398577819311295	0	0	0.0179629662148478	0.0638922501741199	0.00953751181939539	0.07137911113785	0.204557196946173	0.0937388165979015	0	0.0278758087552105	0	0	0.0296071176132313	0.1	0.143831502361178	1.02475860226874
TCGA.CJ.4908	0.176545739596606	0	0.0189722498142451	0.260072703072132	0	0.0722923201128221	0	0.00280148661074579	0.0302199311177048	0	0	0.0627417976108068	0.0404113353154738	0.0401400270792866	0.0516736601038695	0.083760806395879	0.12106590340041	0	0.0393020397700194	0	0	0	0.02	0.272148915752297	0.974241443126203
TCGA.A3.3349	0.20122432434979	0	0.0660976880437127	0.0933796590000009	0	0.046301262996002	0.024836480625512	0	0.0124177479308792	0	0.0383581648144579	0.00579004281382075	0.028581158390247	0	0.0114979244623253	0.168352343530807	0.141436210032891	0	0.158682268844288	0	0	0.0030447241652671	0.03	0.237470065596979	0.983270223637618
TCGA.CJ.6033	0.101789731963387	0	0.00295554165415588	0.1286109034052	0	0.112022461269249	0.0165488206240086	0	0.0918576669396	0	0.0493264493939741	0	0.0538608803653609	0.185903415583037	0.0668563073148776	0.163501542452019	0	0	0.026766279035131	0	0	0	0.14	0.125757080661378	1.0353500827328
TCGA.A3.3306	0.0723951821089718	0	0.00316464400058278	0.0867121500470901	0	0.349946609793423	0.00562492919067271	0	0	0	0.0381766504297355	0	0.0787758021388068	0	0.089458574422778	0.190298429534495	0.0696592257856648	0	0.00354884230952874	0	0	0.0122389602382505	0.21	0.0999088404178227	1.04873254760076
TCGA.B8.5158	0.0305550482420248	0	0.0387277895856472	0.242526701091104	0	0.174458030716238	0	0.0332035334776798	0.0362835723322484	0	0.00132831618096256	0	0.050665811378728	0.00827691369781168	0.113540457078211	0.110041490451215	0.0986983298927666	0	0	0	0.00666908427892256	0.0550249215964407	0.04	0.214615887575247	1.00403157062136
TCGA.A3.3324	0.0191478440642502	0	0.00351138625604524	0.249760181498137	0	0.203543494687509	0	0	0.0340751710521476	0.00629348760691842	0	0	0.0219557501088782	0	0.0793915615169596	0.162495528382628	0.217244841563216	0	0.00258075326331053	0	0	0	0.02	0.261494248961982	0.981896109955051
TCGA.CZ.4854	0.139854314139761	0	0.0709358882126023	0.114315393892183	0	0.155271382231984	0	0.00439267795004518	0.0587325790381225	0.0251235647427632	0	0.0420237619415247	0	0.216101730515534	0.0588295731559526	0.111482844856889	0	0	0.0029362893226388	0	0	0	0.01	0.30298224570005	0.964080355815026
TCGA.CJ.4912	0.169415756233357	0	0.262149399674195	0.108570919925192	0	0.0653467441402943	0	0.0245526011585356	0.0481879907379211	0	0.00989057510388643	0.0361479356667087	0	0.0906009190255402	0	0.177674511701256	0	0.00746264663311345	0	0	0	0	0	0.521791192608	0.852398309640209
TCGA.B0.4707	0.117933900555199	0	0.122333968688989	0.372943820380123	0	0.0960362596042155	0.0315894280006202	0.0208421705216784	0.0724187426187563	0	0	0.0237146021300518	0.0149179952343937	0.0142245718146899	0.0602976626686754	0	0.043654734352557	0	0.00909214343005129	0	0	0	0.01	0.368352234108999	0.944646884790983
TCGA.CZ.4862	0.0469475442466395	0	0.00732829418935357	0.480090540322316	0	0.100461515256066	0	0.0234155995334769	0.0271818610090533	0.0348237446902289	0	0.0192799104888616	0.029481755929375	0	0.100803120128405	0.0682782549068213	0.0494559851609268	0	0.0124518741384757	0	0	0	0.01	0.293990378355207	0.993064973198551
TCGA.BP.4982	0.116891302775968	0	0.0074055793865456	0.113847107578945	0	0.21885421974804	0	0	0.0056501546936357	0	0.0159075443205446	0.00160601851335101	0.0193425269881512	0	0.0731911605514277	0.169139336498049	0.150831641666393	0	0.107333407278949	0	0	0	0.04	0.222641175973997	0.987371897139865
TCGA.BP.4344	0.0980874622673542	0	0.00916503135181514	0.0288396704266913	0	0.17248516157326	0	0.00372801912792291	0.0064148814302147	0	0	0.0478016033559209	0.101987917355702	0	0.0358982677387105	0.145689676592607	0.221058422745149	0	0	0.0587678546694145	0.0700760313652375	0	0.29	0.0704842842737901	1.04199535031426
TCGA.CZ.5469	0.0652910780130544	0	0	0.156660499138509	0	0.149838653415959	0	0	0.0568947194272012	0	0	0.0395300924267066	0.0265335994010631	0.0367972402931468	0.0375310460102033	0.131093626199778	0.28500945380874	0	0.0148199918656391	0	0	0	0.33	0.0558275400176301	1.05604089228649
TCGA.CZ.5454	0	0.0100509355395892	0	0.0885657054097575	0	0.165596332285645	0.00246291940684468	0	0	0	0	0.0195745273477499	0.00935737440220378	0.0685171874407154	0.0211056424172331	0.473262081853487	0.0859969897323084	0	0	0	0.0395110011625054	0.0159993030019611	0	0.430521405335869	0.902959102113809
TCGA.CZ.5985	0.130618932314177	0	0.137928699006972	0.103512543779852	0	0.145267502308342	0.0226757144786437	0.0145060113203722	0.00346715939104808	0	0	0	0.00371087902546209	0.00926864233424908	0.0729114593704628	0.1782709722311	0.145056522598409	0	0.0147611899643259	0	0	0.0180437718765848	0	0.494738451084716	0.871205849158084
TCGA.BP.5192	0.112997374747195	0	0.03488236827277	0.121222764158908	0	0.229805983059181	0	0	0.02344014953497	0	0.0247158428181094	0	0	0	0.0706910445360549	0.0965186834381743	0.180610221967279	0	0.104047330807629	0	0.00106823665972906	0	0.65	0.00138449511875402	1.07290217380456
TCGA.CW.6090	0.0759718365648118	0	0.0421270266887501	0.157911192976718	0	0.118349495749949	0.0124718507622336	0	0.00299307202641683	0.00214608176116342	0	0.0226109492460279	0.0360478961728398	0.0865007499963305	0.0234185738622713	0.335067946859527	0.0231695664944362	0	0.0503931723523481	0	0	0.0108205884861764	0	0.440257669008623	0.89716149861102
TCGA.B0.4849	0.0129544461685876	0	0.0134745759615123	0	0	0.19979861956441	0	0.0142686727347875	0.0330165400040434	0.0285276287084317	0.0122905040124444	0.0293296817840471	0.163112979746574	0.0340500551260807	0.113398752166315	0	0.24631453465916	0	0.0326651137002558	0	0.062466505199455	0.00433139046389645	0.05	0.175110507240655	1.00692218278654
TCGA.B0.5705	0.0534463148611455	0	0.0338303976980831	0.247399005059111	0	0.170239590933553	0.00877796487385184	0.0157021381029479	0.041074497859758	0	0	0	0.0200887980287681	0	0.069989906736787	0.0761507888362664	0.240845725949681	0	0.0224548710600468	0	0	0	0.22	0.0907847522942655	1.04998079268882
TCGA.CW.5587	0.0212372878398519	0	0.003128656115122	0.386572213481835	0	0.0428482764056427	0.0144736834935066	0.0100751997818841	0.0238011699141101	0.0538193429088373	0	0.00220246677116336	0.0428305896565547	0	0.0846403626802986	0.116056695864825	0.195088648561939	0	0.00322540652443044	0	0	0	0	0.427695272291057	0.90383130448413
TCGA.BP.5174	0.124698784532112	0	0.0144008256578211	0.190482534887497	0	0.124778227267405	0.000688306689198422	0.0267974802429652	0.0376693990337597	0	0	0	0.0370406823843027	0.0338027018474302	0.0752147118124041	0.0704580758478358	0.215943397984764	0	0.0480248718125035	0	0	0	0.3	0.0666673422986169	1.05000616295734
TCGA.BP.5176	0.112859802269463	0	0.0167124633746427	0.151716984430315	0	0.188943124484302	0.030998982566812	0	0.0341448392274039	0	0.0596639677111199	0	0.0157647545930852	0	0.0787981053686592	0.0651954028559967	0.191237901964071	0	0.0502097693997613	0	0.00375390175436775	0	0.05	0.185791823803455	1.00554626806019
TCGA.CZ.5453	0.136410317857451	0	0.0208980386242002	0	0	0.225254773021812	0	0	0	0	0.0580077579106667	0.00877487347912079	0.120587877059959	0	0.00179131056129152	0.208183876241298	0.0568559383342542	0.0492086087335746	0	0.0557530064973418	0.0499758322118232	0.00829778946720806	0.6	0.010391098833667	1.06612076450715
TCGA.BP.4160	0.0383641656446275	0	0.0127828357797125	0.513269452704016	0	0.00401966726003165	0	0.0429384090196997	0	0.0713377231900432	0	0.0264039593546132	0	0	0.0658261007935767	0.0915595295923904	0.116840183296124	0	0.0152530898504473	0	0	0.00140488351471831	0	0.44524405514604	0.900358490801261
TCGA.CJ.5680	0.0654770528381825	0	0.00050788786764429	0.0780617892822617	0	0.217820492272275	0	0	0.0044184819400664	0	0.00728582445099134	0.0254434761379274	0.178357800631181	0.0113247873399822	0.0610429964121008	0.143506443368558	0.0985463818705354	0	0.063777391997413	0	0.0328218988144101	0.0116072947764702	0.22	0.0875907795961636	1.03848309693476
TCGA.B8.A54F	0.136887472066977	0	0.0144741315879822	0.0530821501546079	0	0.184599630648501	0	0	0	0	0	0.0349173587408449	0.111657146425232	0	0.0212184687293713	0.230579474324149	0.155175121098914	0	0.0574090462234204	0	0	0	0.04	0.197435338746544	0.99707947110856
TCGA.B0.4693	0.141382925352614	0	0.105227886196374	0.326781907420274	0	0.0801384371778519	0	0.0226763344209274	0.0308990099103451	0.0176693167302062	0	0.0369624717470584	0.0422361266964611	0	0.0599827207721643	0.016540404492329	0.117221907888823	0	0.00228055119457172	0	0	0	0.01	0.371529077443067	0.935378204143508
TCGA.BP.4342	0.182614081820852	0	0.015356389198663	0.0801488581532787	0	0.301734977859183	0.0201764153376666	0	0.0223954929398539	0	0.0199195215334779	0	0.031553755944764	0.0316216763971379	0.116049732113387	0.0552007703488084	0.116321335008167	0	0	0.00690699334476005	0	0	0.03	0.236856488056932	0.993191295623994
TCGA.B0.5083	0.0585615295103939	0	0.00592027776713879	0.138569146813753	0	0.176119216924147	0	0	0.00452754740328172	0	0	0.00932273649482268	0.00226076384608586	0.0642214025098868	0.0613859326784043	0.15251363653816	0.30453909006936	0	0.0220587194445659	0	0	0	0.01	0.383358653837968	0.922953796373354
TCGA.BP.4983	0.0369337017998102	0	0.0704160722213645	0.393587905890517	0	0.0462286556079465	0.0431769260115626	0.044909644615144	0.0186689391659587	0.0411946959748024	0	0.00667206605889504	0	0.122888933884507	0.0556933968921158	0.0849816341412381	0.0282095650732132	0	0	0.00409619274483138	0	0.00234166991809352	0.04	0.199164281926443	1.02207486816988
TCGA.BP.4987	0.0655325778350474	0	0.000664956107694516	0.293647011792771	0	0.107153088679913	0	0	0.0278056649691875	0	0.00267897714702428	0.0222177654054174	0.0222363446587495	0	0.0780453017073359	0.107071870139991	0.193594347673027	0	0.0793520938838423	0	0	0	0.05	0.185195909417227	1.00914984829086
TCGA.B0.5700	0.10677952165715	0	0.00794069083475312	0.134386027878538	0	0.189777091460765	0	0.0149359687449688	0.0141652214058565	0	0	0.0425828058331504	0.0479538701159576	0	0.0763910465989012	0.0620018598113665	0.205673349045842	0	0	0.0512527904367875	0.0461597561759645	0	0.65	0.00189740328769006	1.07469029376554
TCGA.B8.5159	0.104414922469931	0	0.0265936528076472	0.39767859476186	0	0.0905223151542937	0.0100340778993338	0.011852568230683	0.0442543820584056	0	0	0	0.0167647406397904	0	0.0981553610957559	0.0869005518837842	0.0872496032269855	0	0.016121332230727	0	0	0.00945789754080273	0.21	0.10478281672574	1.06672437041242
TCGA.B0.4945	0.136436811393981	0	0.047499472609645	0.138315497815093	0	0.104295148776074	0	0.00641607872021421	0.0104691884609039	0	0.0522735781296571	0	0.00432253663783115	0	0.129189595203017	0.118088418446587	0.242683328465015	0	0.0100103453419812	0	0	0	0.05	0.180484596452844	1.01016878483353
TCGA.BP.5010	0.125932723614663	0	0.00234959721005954	0.176071539065855	0	0.25010844495492	0.0263521620165427	0.0192159558938122	0.0434442931972389	0	0.00595358463677238	0	0	0.178138333757883	0.0649520548802908	0.096314850421133	0	0	0	0.0111664603508293	0	0	0.03	0.234124663454833	1.00038041582755
TCGA.BP.4345	0.0875006440435006	0	0.00544840463734671	0.0531574147569443	0	0.173934801507016	0.0138719944245818	0.0159724820510728	0.0460653853615533	0.00429678835637327	0	0	0.00953761779222002	0.33534446304161	0.0518611016875942	0.130919609226858	0.00420531834956388	0	0.0678839747637653	0	0	0	0	0.552653873912093	0.836698561248182
TCGA.BP.4985	0.142976082094086	0	0	0.00996523304774901	0	0.279148878725217	0	0.0460540828025061	0.0170183959426504	0.00475905968904435	0.000369724806682068	0.0190256835292128	0.0115362317974698	0.12337391191446	0.0424645685410609	0.149194877129661	0	0.0691943582937113	0	0.0646261385675623	0.0118635273303039	0.0084292457886237	0.19	0.111084337873202	1.04106139749297
TCGA.CJ.5686	0.0777823507039486	0	0.0456289618544784	0.183527212237987	0	0.240518025044248	0.0341584595755844	0.00109589599046224	0	0	0.0244341193820449	0	0.0382808203663397	0	0.0646603488914672	0.177580359071648	0.0832155832023028	0	0.00560278393860461	0	0	0.0235150797408837	0.02	0.259933193174134	0.978185723551461
TCGA.MW.A4EC	0.0992134468609012	0	0.00411872640060913	0.0975635389788549	0	0.109206377241856	0	0	0.0401455687346054	0	0.0490884685438642	0	0.0140684504759772	0	0.0765842173451122	0.0922690919801706	0.394839561518556	0	0.0147707719220541	0.00813177999743883	0	0	0.05	0.164911637086894	1.01013383659172
TCGA.B0.4714	0.00414388724943121	0	0.000458985449398071	0.518423781931243	0	0.0536347889757974	0.0523917691116553	0.00301364284239941	0.0165138514178043	0	0.0429622930207002	0	0.0199160739981756	0	0.101252805404483	0.0341360883950948	0.146050675560336	0	0.00710135664348236	0	0	0	0	0.478935898815191	0.879877220027156
TCGA.BP.4162	0.0624848097208633	0	0.00687741445272197	0.339827527601249	0	0.057067373982539	0	0.0438742083198008	0	0.0620122398406532	0	0.0351253358165166	0	0	0.0696614631128364	0.106896906129865	0.201275156219571	0	0	0.0148975648033849	0	0	0.03	0.239635087931213	0.996134937725007
TCGA.BP.4163	0.145740783556472	0	0.0107449572511317	0.0834033703407399	0	0.167926357474115	0	0	0.0279275307117274	0	0	0.0432523122366628	0.0605244173974202	0	0.0751118714652271	0.20799847929837	0.0708997324818848	0	0.10647018778625	0	0	0	0.01	0.27769978428705	0.965872962569952
TCGA.B0.4713	0.183159512979104	0	0.0467011428295328	0.236822984551991	0	0.201623492043824	0	0	0.0608058198583631	0	0	0.097176819207701	0.0172491684082893	0.00716365665442578	0.0632873943179377	0.0233936528456697	0.0387465494427124	0	0.0187726526497195	0	0	0.00509715421072956	0.01	0.286379034785737	0.986491569243431
TCGA.BP.4992	0.165747898204098	0	0.0291460047682643	0.237856507542934	0	0.237571077909771	0	0.0603252347861813	0.0433395492205662	0	0	0.0568783036922719	0.0129895327154178	0.0060573213194795	0.0562618795295477	0.0191436783869407	0.0575775388637881	0	0.0171054730607389	0	0	0	0	0.401486397877381	0.923746525578405
TCGA.A3.3373	0.0823025273456869	0	0	0.0526756062051442	0	0.129214403603852	0.0305527663660247	0	0.00284835932709434	0	0.0247779559603588	0	0.0118478736352457	0	0.0889942092541951	0.116077356538927	0.339441483080707	0	0.1194170955063	0	0	0.00185036317646466	0.04	0.222853675840084	0.98499433858596
TCGA.B0.5108	0.108258967693377	0	0.0309134568366532	0.0663503201557645	0	0.206372945350571	0.0516321702773826	0	0.0134144122899996	0	0.020325755192025	0	0.0227532897480548	0.227095953185136	0.0808124125752946	0.122016517819768	0.0210025620852517	0	0.0226947410975739	0	0	0.0063564956931487	0	0.424551371267619	0.904355444822354
TCGA.BP.4986	0.227417372738812	0	0.0305921672830979	0.0198057153110116	0	0.251719961306887	0.0309095767246767	0	0.048352360135879	0	0.0440013158037072	0	0.02312983148509	0	0.0615414766841606	0.186596923519868	0.0383311783579424	0	0	0.00961856592916245	0.0239890037185978	0.00399455100110729	0.01	0.35952995853049	0.934866867141892
TCGA.CW.6087	0.0513256458303291	0	0.0583713324409769	0.454789803346109	0	0	0.0609063351390892	0.0270649586784033	0.0308726504245392	0.0109781177544932	0	0.00820858917142452	0.0231769013860555	0	0.0901947715363493	0.110772952061074	0.0473259576288614	0	0.0152101252007859	0	0	0.0108018594015097	0	0.483403906852225	0.87456925000462
TCGA.BP.4349	0.108160341485093	0	0.0113717763073592	0.120753406522229	0	0.263810418978025	0	0.00779383506915818	0.00989041047577377	0	0.00636650625073337	0.0898844649339287	0.0512759598615761	0.0443687414128265	0.0896905743901825	0	0.196633564313115	0	0	0	0	0	0.34	0.0507219922710184	1.07191023419917
TCGA.BP.5187	0.169446063468495	0	0.0226264215491871	0.251507992358909	0	0.217615936886149	0.0266418036597711	0	0.0584352528750041	0.0213835767808257	0	0	0.00178784211253118	0	0.106687776910083	0.0164153837838974	0.06480811130627	0	0	0.0241252486386208	0.0185185896702576	0	0.04	0.196225872421424	1.02939119451401
TCGA.CJ.4635	0.0670573787116252	0	0.00639445891972971	0.530161899810431	0	0.0258268780725684	0.00728165699679189	0.0193297251491951	0.0489046614297794	0	0	0	0.00146837459460021	0.0781065852732156	0.0421488889894421	0.0968824547999631	0.0736301482875112	0	0	0.00280688896514737	0	0	0.01	0.374861852820589	0.939746375269076
TCGA.B0.5692	0.0219119013252919	0	0.0170965588403197	0.57487465279135	0	0	0	0.0604274794881379	0.0686906697839173	0.00213004089838287	0	0.0538085850852296	0.00452215215009603	0	0.0671727340693684	0.0322985295715205	0.0970666959963853	0	0	0	0	0	0	0.44702110727329	0.907787597998522
TCGA.DV.A4VX	0.0843321164093309	0	0.00324749721690234	0.321257462670154	0	0.00781304640908147	0.027975776603444	0.0534175247784405	0.071351800850946	0	0	0.0245131734109697	0.0291664136574838	0.181316273886985	0.0682036576918339	0.0815636725210087	0	0.0109461908067515	0.00172919534990131	0	0.0294973799599896	0.00366881777677773	0.17	0.117881518515882	1.05119689083859
TCGA.B0.5110	0.131371866111431	0	0.00433464394487597	0.102440400019959	0	0.199579434408303	0	0.00173326491206587	0.0352097841518864	0	0.0233551851174704	0.000410762107784959	0.0319006622245572	0	0.0944146953744754	0.137254765440119	0.196768648230835	0	0	0.0320794922862343	0	0.00914639567000317	0.39	0.0392899314386767	1.0617640262044
TCGA.B0.4815	0.0679636662009491	0	0.225398373382008	0.30029390050676	0	0.0285527448931235	0.019276731033283	0.0512598833824843	0.0200318634679976	0.014591096276263	0	0.02403386771801	0	0	0.0860844625846338	0.0732905362243591	0.0788633938719132	0	0.00443583563579346	0	0	0.00592364482242297	0	0.413468167701554	0.914324316025812
TCGA.BP.4765	0.108042933595007	0	0.0102959536261214	0.0036436261541073	0	0.11396239965838	0.0595041775055627	0	0	0	0.130110806005235	0	0.069993427287145	0	0.0441392865233408	0.117577930474516	0.220502767485901	0	0.0845062506540594	0	0.0377204410306249	0	0.24	0.0828551935708219	1.03048907961284
TCGA.BP.4784	0.218642497887101	0	0.0947084821893668	0	0	0.14395621506875	0	0	0.0551476320419293	0	0	0.0346289846026928	0.0136579737473678	0.0832382611554274	0.0230546252017363	0.162850864853772	0	0.0127626151644109	0.157351848087446	0	0	0	0	0.394392950818979	0.918866598251443
TCGA.BP.4353	0.0300849106318488	0	0	0.151678333710409	0	0.158335736938896	0.037218948199592	0	0	0.034423199332843	0	0	0	0	0.0613807810682781	0.234413702345919	0.263164562649102	0	0.0292998251231109	0	0	0	0.01	0.343085672922232	0.94039574735298
TCGA.B0.5092	0.0416117784159462	0	0.0520053551656202	0.539080672351845	0	0.0458284207541432	0	0.0464557184552201	0.037741306426226	0.0202145053255169	0	0.0399459491264563	0	0	0.0696619860973717	0.0518418732667258	0.05436868521699	0	0.00124374939793918	0	0	0	0	0.558811593491119	0.829387681029079
TCGA.BP.4789	0.101305717567623	0	0	0.0908883067903582	0	0.197660347801936	0.00744843580414386	0	0	0	0.0435276056803157	0.0131840698435524	0.0114605660681481	0	0.0628905420489743	0.0807958046550228	0.156350592872679	0	0.234488010867247	0	0	0	0.29	0.0709939729518355	1.0456111780597
TCGA.CZ.4863	0.0255885246538951	0	0.0121651422176236	0.536260755600074	0	0	0	0.0490934222220235	0.00971035816809371	0.0251267358027517	0	0.0519699275234656	0.00970309425479303	0.00556820684889325	0.0843983417885807	0.0358026595554231	0.0919189849566242	0	0.0626938464077589	0	0	0	0	0.406237119866296	0.925343192534331
TCGA.B0.5121	0.0779123114007554	0	0.00279329955181453	0.225027562613947	0	0.181655916614711	0.0670346522094481	0	0.00606404427828039	0	0.093443477776855	0	0.0446225736433711	0	0.0443185484371	0.0513026492338071	0.0631415493503333	0	0.1422320365759	0	0	0.000451378313677285	0.04	0.193262590334293	1.01027531633808
TCGA.CJ.4904	0.0426317451632141	0	0.00569411592023618	0.155280710381548	0	0.133933527336047	0	0	0.019412972515186	0	0	0.052636109395038	0.0238221923492643	0.0488515950266966	0.197679696431955	0.0157531987648209	0.144510857651346	0	0.139120034176809	0	0.0206732448878384	0	0	0.386927534862528	0.924055551825085
TCGA.BP.5183	0.0541995494599669	0	0.0408040989907456	0.297057772168036	0	0.132247866587393	0.0106238449398623	0.0347911577109381	0.0526943515186672	0	0	0	0.0349428150560852	0	0.0819105275427917	0.090241660595237	0.170486355430277	0	0	0	0	0	0.01	0.298107405084617	0.966054529591107
TCGA.B0.4696	0.0504078120339524	0	0	0.0180150088990665	0	0.414523987951144	0	0	0	0	0.0337476731047126	0.0102180914148889	0.0269051720101175	0.301886107894024	0	0.128232318473175	0	0.00300208334841425	0	0.0130617448705049	0	0	0.22	0.0962543550991675	1.07364537396713
TCGA.B0.4690	0.0729430432675486	0	0.0151999872735767	0.168440170850538	0	0.195067205564362	0.078033523232686	0.0205531656712053	0.000929220041604336	0	0	0.0245393295189173	0.00799278548363846	0	0.139065595058788	0.154118321672059	0.0468013075047847	0	0.0148683770215654	0	0	0.0614479678387263	0.01	0.326019321513611	0.952039536428786
TCGA.CJ.4876	0.10318842462615	0	0.0855148552688513	0.450864654595178	0	0.0698054055565815	0.0484875353247474	0.0295469464202492	0.0468544334036582	0	0	0.0210595383846596	0.0083286183032171	0	0.0522091782520223	0.000526126793403224	0.0836142830712824	0	0	0	0	0	0.01	0.288646026373418	0.99157760356328
TCGA.CZ.4865	0.210627414616662	0	0.162575076076772	0.161284821143798	0	0.0926001761980077	0	0	0.0342523795872314	0	0	0.0530661083602369	0.0146018368191312	0.00503077976483888	0.0735214232508221	0.0280386165221369	0.103626218365524	0	0.0585471322051078	0	0	0.0022280170897299	0	0.579346180428533	0.8188382189159
TCGA.BP.4798	0	0.0394192612025739	0.0602800785360925	0.514062390451391	0	0	0.00241439460245929	0.0235014007281662	0.0328984366986464	0.0180156163769076	0	0.0128726285824084	0.0821888572616037	0	0.0881905920773148	0.121165044171662	0	0	0.00499129931077406	0	0	0	0.03	0.251810102997568	1.00548547874644
TCGA.A3.A8OW	0.0801042482778867	0	0.0476434187725688	0.33789695064482	0	0.0757348715439152	0	0.006512688997688	0.0482095085128676	0	0	0.0268277123917633	0.00386368979241843	0	0.0408372048014329	0.0828024879824204	0.14302443655607	0	0.106179797044068	0	0	0.000362984682079863	0.11	0.136439878278765	1.03405716470254
TCGA.6D.AA2E	0.180035753372691	0	0.183496926875852	0.203484901637483	0	0.0508260063502792	0	0	0	0	0	0.0147983102867392	0.0237984343955881	0	0	0.0948671375985822	0.183919620417093	0	0.0536241233095877	0	0.0111487857561039	0	0	0.497488154613914	0.867264215138037
TCGA.CZ.5463	0.050355956628968	0	0.00567887001245566	0.200334389968118	0	0.143799227019619	0	0.0190108674075515	0.0132729906585791	0.0640679327890432	0	0.007514276674332	0	0	0.154123935672453	0.144184500575287	0.174502775358256	0	0.022956774170083	0	0	0.000197503065255306	0.04	0.232849635849295	0.997100535709584
TCGA.CJ.6031	0.0598890671808522	0	0.0413406222053676	0.227875999320293	0	0.107172144824579	0.0252703210820207	0.00311199778379286	0.0281224655932126	0.0210828349090539	0	0.014807252447365	0	0	0.0692054279288357	0.127594165748716	0.182869754402705	0	0.0812473627206586	0	0	0.0104105838525472	0.01	0.356638625264661	0.933892902195956
TCGA.B0.4838	0.129467947552554	0	0.0210811048892694	0.628781776992204	0	0	0.0043976039732744	0.0366489403298333	0.0278094348942143	0	0	0.0253828984872284	0.0161622810158702	0	0.0539167979853004	0.00703037632960974	0.0430007347961208	0	0.00632010275452084	0	0	0	0	0.41337464879681	0.932964807309198
TCGA.B8.5553	0.0911329575269615	0	0.113225341442519	0.230373086190011	0	0.13219687199119	0.00752970143597064	0.0154561426604875	0	0.013084139437886	0	0.000918916386748711	0.00623479677783891	0	0.0769460711868885	0.138627787082981	0.14940573652428	0	0	0.0129951765307532	0	0.0118732748254843	0.01	0.327494179059213	0.949016534156963
TCGA.BP.5201	0.00895400110124121	0	0.0209596311797214	0.393002669480382	0	0.0673287493540507	0.0253240998037028	0.0480501937656381	0.0535659435371199	0.0884698102633939	0	0.0123364249530546	0	0	0.0958412329969405	0.0501248472984819	0.136042396266273	0	0	0	0	0	0.02	0.27460014303462	0.996616931679273
TCGA.BP.4347	0.133577168722135	0	0.0627807097665818	0.142551686258372	0	0.247820029931427	0	0	0.000679203087634696	0	0.0155680367180157	0.00669923255295667	0.0170396148035668	0	0.0585238999935979	0.121127696692473	0.09502373575733	0	0.0986089857159082	0	0	0	0.53	0.0203118370199989	1.07279815347406
TCGA.B0.4810	0.0522326022194083	0	0.0236440251896153	0.392968716698734	0	0.0696005797185313	0.0310101449237063	0.0401409892793342	0.0369834237116322	0	0	0.0495930163440814	0.01518954889643	0	0.0630518985355523	0.102470284077673	0.0816633433603551	0	0.0414514270449466	0	0	0	0.01	0.292452579992117	0.975706831986489
TCGA.BP.5175	0.033612496880459	0	0.0208737822937043	0.332931552343646	0	0.052448464798389	0	0.0237067083701174	0.121763667266649	0.0234110775953307	0	0.0319080973442158	0.00638941701174116	0.0941328325651279	0.0520732124511634	0.151927401651181	0	0	0.0275417387523833	0	0	0.0272795506758921	0.04	0.191754525712374	1.02324945943821
TCGA.CW.5590	0.0122888774376606	0	0.000132429884156819	0.162489826085997	0	0.369517644927374	0	0.0297063640044014	0	0	0.0101571743600382	0.0515877840756402	0.0103429228431609	0.0382842784128402	0.124999924625197	0.130056996666191	0.029964936633118	0	0.0304708400442249	0	0	0	0.01	0.320094972864601	0.965363437753745
TCGA.A3.3329	0.0673202293976724	0	0.00547747560537005	0.143166078427199	0	0.249395573909758	0.00846177877572396	0.0318202215152622	0.0116493702321357	0	0	0	0.0264485361904048	0	0.133982262622996	0.0819398623648102	0.229409420477371	0	0.0109291904812962	0	0	0	0.03	0.250763836307682	0.985110700868221
TCGA.A3.3376	0.119411515576151	0	0.0121419529152552	0.0827651337906365	0	0.135795133242909	0	0	0.0308694155247459	0	0	0.0383003197095776	0.138474117897935	0	0.0283446182705425	0.132567884067482	0.153675772505322	0	0.125683244121394	0	0	0.00197089237804994	0.04	0.21910068305551	0.985886741422609
TCGA.A3.A8OV	0.0853972735918264	0	0	0.0634175333330723	0	0.0838698613939844	0	0	0.0291702738146768	0	0.0740255324290224	0.0296932449429886	0.169475652362967	0.00980146084995982	0.0585339602697533	0.0183430987940625	0.303686019197663	0	0.074586089020024	0	0	0	0.5	0.0258211107527085	1.05582093136886
TCGA.B0.4846	0.0820811963624484	0	0.00389013080711432	0.218555851878521	0	0.282019795516067	0.00755656962791722	0.0431878085832281	0	0.0164211835048454	0	0.00521044670828808	0.00989051185276196	0	0.112450095606855	0.12794392163139	0.0843766202484397	0	9.47383880935599e-05	0.00122599043522315	0	0.00509513884880697	0.04	0.203363816398642	1.01912630935989
TCGA.B0.4824	0.00285572781240822	0	0	0.393670246018285	0	0.151384775433682	0	0.017575336275731	0.00774042526030714	0.00662058919707797	0	0.0165920704384596	0.0176156780417938	0	0.0800634015877587	0.0934134941348098	0.199989017922662	0	0	0.0124792378770249	0	0	0.12	0.134067179843429	1.05483481855481
TCGA.AK.3428	0.101489576609515	0	0.00650818582563266	0.0963027684416227	0	0.124011849253815	0.0481565830961018	0	0.000232695327463242	0	0.0147024049633728	0	0.278530648752384	0.0321215516910028	0.0697801846420791	0.0484626393948952	0.00706871387191755	0.00416275399847173	0.0185535275103955	0	0.0577256615252306	0.0921902550961008	0.03	0.241322744885692	0.989080723841353
TCGA.CJ.4901	0.0400432512942294	0	0.0774605440649537	0.283526680760454	0	0.150072713814082	0	0.0780758245016679	0.0380211801264191	0.0611300842019304	0	0	0.0123459107410317	0.00305877484593674	0.0959058937266046	0.0852717021202423	0.0747472676600299	0	0.000340172142418639	0	0	0	0.01	0.35722934961964	0.94438244227427
TCGA.B0.4843	0.0886190584585351	0	0	0.0237756669284621	0	0.245356086725446	0.0281597767513161	0	0.0871228776908278	0	0.062174222401984	0	0.0324058993245113	0.17952845760303	0.0341262960545185	0.12803008527594	0.00564137441041339	0	0.0630044359342774	0.0214648701305018	0	0.000590892310236611	0.05	0.179753063300153	1.01094596839421
TCGA.CJ.6028	0.0982602561662965	0	0.0861898860783499	0.295595096463722	0	0.107944314873872	0.0444127131901458	0.0305542142857854	0.0137348700528075	0.0316697293901656	0	0	0	0.0291480689520597	0.0543885852935073	0.11384712979221	0.0889708113047396	0	0.00148372925480676	0	0	0.00380059490153222	0.01	0.348357351259373	0.942610047658827
TCGA.DV.A4VZ	0.345099711498142	0	0.0407798809901639	0	0	0.350818476764386	0	0	0	0	0.0791410171211091	0	0	0.0260798555369701	0	0.0829298537117396	0.0674390356563794	0.00771216872110944	0	0	0	0	0.63	0.00501296323606003	1.12241678545145
TCGA.CJ.4899	0.196169743181787	0	0.0292898353602217	0.0942333251848061	0	0.145750310684456	0	0.00311095624674948	0	0	0	0.0252103835152231	0.02795732811444	0	0.0426890656797856	0.186011398183036	0.126602017265698	0	0.122975636583798	0	0	0	0	0.39108151387891	0.91942907846014
TCGA.BP.4803	0.145951558372757	0	0.0137591592955867	0.158739925922801	0	0.194707207308326	0	0	0.0231338564504011	0	0.0446697188218415	0.0121813567214411	0.0177191625401151	0.115405936858498	0.0377998872572139	0.117630736083069	0.0411682729733717	0	0.0456200373900165	0	0.0315131840045614	0	0.03	0.252054737415219	0.980997442320422
TCGA.AK.3460	0.0608805613967387	0	0	0.154152271610523	0	0.154316128390238	0.0316994618319916	0	0	0	0.0507545008818915	0	0.0153356448156222	0	0.049399927197188	0.201644331202629	0.221092517466609	0	0.0607246552065692	0	0	0	0.05	0.186633486942964	1.00112259972776
TCGA.B8.4146	0.006456073482845	0.00261698255019775	0.00232349814764313	0.0258545923383322	0	0.313219073404116	0.0419229988427762	0.0355340045987412	0	0	0	0.0869313615046645	0.0234639113424411	0.0147047124161974	0.127206101098028	0.079192093170286	0.0754948653918751	0.00129203424220941	0.116677498768929	0	0.0433518618883416	0.00375833681237568	0.04	0.208546202212989	1.00306976976532
TCGA.B0.4833	0.108867246706234	0	0.0210234171979167	0.459347201767005	0	0.046246630194567	0	0.0362553908841218	0.0291790770735445	0	0	0.0498893691328558	0.0216807362459492	0.00303284360530956	0.0788444776783444	0.0283862798297202	0.0752623064245147	0	0.0419850232599173	0	0	0	0.01	0.379415756806346	0.936569634143158
TCGA.B8.5552	0.143241836077397	0	0.0098864227860937	0.087129093427956	0	0.232132763301084	0.0163565320952112	0	0.0107929151323627	0	0	0.0118680657095327	0.0131701011708397	0.0128152068285986	0.0430728580614019	0.150156050254795	0.242058098503965	0	0.0273200566507624	0	0	0	0.01	0.361780738274601	0.931927595112655
TCGA.BP.4170	0.0662737534024957	0	0.0243547807253079	0.169373276322721	0	0.225585357483941	0	0.0429100781655192	0	0.0342180275866612	0	0.00566341771368469	0.0139871426301166	0	0.0869460319380541	0.0868118698635815	0.20210088905736	0	0	0.0271057781316922	0	0.0146695969788645	0.05	0.163381444914107	1.02023544927146
TCGA.B0.4710	0.167971571304141	0	0.0617900532230948	0.249144221360413	0	0.106671035959082	0	0.0189574201070087	0.0186143634247883	0	0.0366996939030993	0.00917307613240464	0.0546212332128941	0.0540165030593018	0.0375496035411287	0.0752754531821527	0.0812337440404458	0	0.0251953761136616	0	0	0.00308665143638344	0.01	0.384057260271534	0.923845672632761
TCGA.CJ.4892	0.00382621345359042	0	0.040838193342958	0.643067109371634	0	0.00095527932222879	0	0.0465600933047497	0.02294234227779	0	0	0.0396337578217333	0.0114245636949893	0	0.0475877468516367	0.0499673467090063	0.0883462150831483	0	0.00198666255715496	0.00286447620938067	0	0	0	0.490794867044657	0.87865702274588
TCGA.CJ.5679	0.0216472757865672	0	0	0.126973521437182	0	0.0542549834847266	0	0	0.15019172543453	0	0	0.0616462215364196	0	0.528216696962602	0.00417569625334435	0.0526217494940726	0	0	0.000272129610555032	0	0	0	0.04	0.210398346744524	1.05003383089282
TCGA.CJ.4871	0.106217118274501	0	0	0.149348157294337	0	0.174961383828829	0.022095737235643	0	0.0495854754551346	0	0.0173845435053974	0	0.0332908597850081	0.0437103444322198	0.0997806926121752	0.171070481849203	0.103510602052582	0	0.0148775288125976	0	0	0.0141670748623719	0.0600000000000001	0.159608358469279	1.01873523333667
TCGA.BP.4964	0.101535801691863	0	0.0137382715527321	0.145943700102427	0	0.203002135386467	0	0.0155179978319568	0	0	0	0.0731412626763174	0.0159313093386655	0.0692661658943065	0.121733642123336	0.0251311600082684	0.134793382703577	0	0.0802651706900828	0	0	0	0.02	0.260351824908508	0.979145209097868
TCGA.B2.4099	0.0280663398903161	0	0.00569611324726426	0.088447478588852	0	0.129798700626653	0	0.0142420510382195	0.00512113904807081	0.0174149043689558	0.00524430184000053	0.0526617887383741	0.0563080520097284	0	0.130557038043149	0.222767282357	0.181060471115006	0	0.0558351323306189	0	0	0.00677920675779164	0.01	0.322579132321218	0.949761989263732
TCGA.AK.3436	0.138241181533689	0	0.0324927158698169	0.209296679899565	0	0.255409203279328	0	0	0.0202693888106686	0	0	0.0234058018134317	0	0.110487951568971	0.0211055991771302	0.137486745415469	0.0146959585583617	0	0.0371087740735689	0	0	0	0.04	0.200753157875398	1.01327279501913
TCGA.B0.4834	0.193935598519282	0	0	0.00887303072489085	0	0.310464720789596	0	0	0	0	0.0949257694283833	0.0225438161108494	0.0461591961767322	0	0.0178961621891737	0.18147898235147	0	0	0	0	0.123722723709622	0	0.94	-0.028041939042649	1.09811912040082
TCGA.CZ.5461	0.0673786424751397	0	0.0032890469508024	0.0716417881323288	0	0.368116867612093	0	0	0.0182070501217324	0	0	0.000245436549429563	0.12098425407806	0	0.11514284617857	0.100915522107209	0.0564315311656056	0	0.0776470146290292	0	0	0	0.04	0.199565010169372	1.00678400811873
TCGA.AK.3445	0.0263163581877368	0	0.00198314363473742	0.163789523038221	0	0.266981481656588	0.0130032788406325	0.0514594685389367	0.0462569704453445	0	0	0	0.00397921420372858	0.00368686161240965	0.0712178472889741	0.276139258674202	0.0121824741488833	0	0.0519028488484226	0	0	0.0111012708811825	0.03	0.255973359234091	0.987248826627522
TCGA.B0.4823	0.127543196156576	0	0.0758655652047279	0.244998925475336	0	0.0976565417797954	0.0162012169069206	0.00344164281555878	0.0242553756975425	0.0110061745442942	0	0	0.00189554671943257	0	0.0452696218033301	0.102412329727233	0.226246049620736	0	0.0172314993333294	0	0.00597631421518721	0	0	0.394634581688011	0.918056207141224
TCGA.DV.5574	0.17069569579639	0	0.165428052843696	0.180070447101734	0	0	0.0092542018673072	0.0248741515748663	0	0.0125758193381967	0	0.0443683374831226	0.00584675250191768	0	0.0395663848745924	0.158495165319104	0.109854681959422	0	0.0736014167277196	0	0	0.00536889261193041	0	0.580394931297989	0.823895417861097
TCGA.CJ.4886	0.0869330545872161	0	0.00875936693414675	0.204329739020196	0	0.199569246313912	0.00610382273719296	0.00237751160083366	0.0323534760076686	0.0253048238547911	0	0.036553467129397	0	0	0.106671396366745	0.0656017154560073	0.193156099867423	0	0.0322862801244705	0	0	0	0.01	0.355223911600665	0.938209016097854
TCGA.AK.3465	0.168976367756576	0	0.0053601378879143	0.00708411945360273	0	0.160289042283995	0	0	0.00345053825296248	0	0.100930970667624	0	0.0381995431208203	0.0341933361037499	0.0556109528485525	0	0.329941921164851	0	0.0959630704593522	0	0	0	0.34	0.0510978434444301	1.04632165782058
TCGA.BP.4354	0.018238219608454	0	0.0193280405170161	0.0770653710307266	0	0.0982522756075191	0.0542330247216137	0	0.0437330621705695	0.0230639218924371	0	0	0.0670921958226171	0	0.0519291297635135	0.416978607454516	0	0	0	0	0.00102140608012376	0.129064745330893	0	0.51164686370492	0.85994343915956
TCGA.B8.5162	0.0602558828878601	0	0.258032710140954	0.227975872375337	0	0.0974183443091377	0.03426466561832	0	0.0172430591803224	0.00390142652998382	0	0	0.00718388263414138	0.0259990178274346	0.052798999462718	0.146211109228009	0.0654115186543302	0	0	0	0	0.00330351115145189	0	0.465394533130067	0.884419763571913
TCGA.CJ.4869	0.0435804602237475	0	0.0101703735941337	0.515181425562122	0	0.0696201257677107	0	0.0481524727687196	0.0739088229041655	0.000352275227820919	0	0.0383142153437338	0.0144032080727341	0	0.0441722072279898	0.0398540623533388	0.0960107325161382	0	0.00627961843764543	0	0	0	0	0.485797089147647	0.878883878966547
TCGA.A3.3311	0.1373438100608	0	0.0397387715068409	0.151361964149562	0	0.1655531685673	0	0	0.0352332975121535	0	0	0.0524029219072063	0.0393030885610851	0.00603309921182825	0.115912509641289	0.0930948380818518	0.0907401155445882	0	0.0722898231220102	0	0.000992592133484541	0	0.04	0.221389996651167	0.994977928152342
TCGA.BP.5170	0.128492101817144	0	0.0235160483632611	0.0816346442989007	0	0.170540880622225	0	0	0.0317759563397251	0.000326259253543677	0.00243145345465408	0	0	0	0.0194046483841878	0.211144154542137	0.170615308076085	0	0.0838844419703583	0.0180088515211799	0.0487489253403188	0.00947632601628004	0.01	0.328810470469811	0.944831126387447
TCGA.B8.4143	0.105369526136265	0	0.0310660158921299	0.292944035975153	0	0.116399499101256	0.0788413123064503	0.0401984901070176	0.0129314570282581	0	0	0.0196248070078984	0.00550744585267009	0.0786693650487316	0.0948824289444096	0.112979818947573	0	0	0.0062372430197374	0.000672440840164787	0	0.00367611379228412	0.01	0.334038918619465	0.951499743429207
TCGA.BP.4346	0.00654346734299052	0	0.013867913404292	0.608355670081752	0	0	0	0.0534105522480921	0.0353360401921814	0.0207529493550569	0	0.0331250232657029	0.010363909886129	0	0.0658680557171618	0.0351130476958548	0.113851261704684	0	0	0.00341210910610291	0	0	0	0.409294161315866	0.9326360084939
TCGA.B0.4827	0.139743128759826	0	0.227724417914203	0.164887889870868	0	0.10929659766543	0.0277903242214895	0.0315460139325856	0.00476562206738234	0	0	0.000356133403102496	0.0196520847800923	0	0.0456160562204799	0.103012019575978	0.0870727319297482	0	0.0182562567768816	0	0	0.0202807228819338	0	0.525476008817638	0.850562727482856
TCGA.CJ.4887	0.00767079701392155	0	0.00102574804349508	0.377350390707332	0	0.0795725916793536	0.0295914871024416	0.0237858127177127	0.0480093591260461	0	0	0	0.0366591530564926	0	0.0808530234840462	0.110862217940645	0.201859906660615	0	0	0.00275951246789723	0	0	0	0.448507465941854	0.892948610197759
TCGA.BP.4807	0.0551437442386107	0	0	0.0220875030757266	0	0.106030207373161	0.00799982246622622	0	0.000281925657361631	0	0.00300871436405209	0	0.0178941108643474	0	0.0476814160024324	0.266536133676164	0.386576689720063	0	0	0.0458677330504381	0.0168592480096698	0.0240327515017478	0.01	0.284417876440855	0.969149008018505
TCGA.CZ.5464	0.0273429359645332	0	0.031225156222085	0.235018726556379	0	0.172019036496165	0	0.0260959386327932	0.0507054314949504	0	0	0.0747906403565156	0.0212003407715172	0	0.110134807466924	0.0764010737604356	0.118855882102797	0	0.0501075317233515	0	0	0.00610249845155407	0.01	0.303221969714467	0.96559661630333
TCGA.A3.3387	0.130147850486205	0	0.16714622825307	0.0350050741586776	0	0.159223228418746	0.00939675689562648	0	0.0233519316313128	0	0.018547745992369	0	0.00659708047862129	0	0.0373252469708409	0.14351400579142	0.212022385809301	0	0.0173446509592058	0	0	0.0403778141546043	0	0.486430707016092	0.875247479295676
TCGA.B0.4816	0.0321815672099103	0	0.000756613468647993	0.132310067808077	0	0.177476512415902	0.0011949470724008	0	0	0	0.0380056165015915	0.0179319469029803	0.251888167319807	0	0.0425179000565719	0.229247652777963	0.0252867632273358	0	0.036637801242232	0	0.00518291019321121	0.00938153380336878	0.04	0.215966397591484	0.997160168877582
TCGA.CW.6093	0.0948454675658063	0	0	0.0939256568106237	0	0.136672094500543	0.0253242344050466	0	0	0.00296271442127864	0.0646213754584399	0	0.16509766847072	0	0.0403655406446883	0.116466248856905	0.159742233281037	0	0.094232827284869	0	0.00543580971321713	0.000308128586825517	0.32	0.0592920041198707	1.04245524608722
TCGA.B0.4837	0.00650550271570306	0	0.0018512756071006	0.0837962332448697	0	0.117932590433262	0	0.0038033847295191	0.0473668651328653	0	0	0.0407768876001151	0	0.466507557185696	0.00211842846076212	0.212326256533733	0	0	0.0134954739857623	0	0	0.00351954437061132	0	0.515592343655146	0.859158256403589
TCGA.CJ.5683	0.011015146704234	0	0	0.207049239431428	0	0.154304128838983	0.0407514558718807	0	0	0	0.0289361383213406	0	0.0199086667573216	0	0.0487078240691611	0.135847594429456	0.294147725448435	0	0.0146616654974921	0	0.0446704146302685	0	0.81	-0.0117394869938534	1.08130775888851
TCGA.BP.4962	0.0371755644582018	0	0.0208665479304701	0.297235753410548	0	0.116296885450512	0.0233110430525669	0.00812255983774423	0.0327922729747454	0.0227048785571604	0	0.00075813341801316	0	0	0.0672010987225942	0.107940364374446	0.242880623841873	0	0.0224591899894698	0	0	0.000255083981655463	0.01	0.351384800719	0.938785503177645
TCGA.CJ.4643	0.075675717960944	0	0.00412349125977097	0.11352152206596	0	0.25761147615797	0.00622205356145687	0	0.00165918459249921	0	0.0258145378901647	0	0.0692500206378829	0	0.0966411592461194	0.102176256753425	0.240230670799962	0	0.00707390907384496	0	0	0	0.03	0.233939511718039	0.986386026128728
TCGA.BP.4965	0.0767739582117193	0	0.000518223583121418	0.109866532363046	0	0.203394237737013	0	0	0.00600977476123111	0	0	0.0117344553780961	0.073631308512916	0	0.0695256290431788	0.176363739347076	0.132064172350109	0	0.129722124456787	0	0	0.0103958442557069	0.1	0.14158737931136	1.0166035895824
TCGA.CZ.5982	0.103472567265686	0	0	0.0662965195112055	0	0.274299847249998	0.0186566698145546	0	0	0	0.0532321069474484	0	0.0417023977031343	0	0.0796401337265582	0.0670939995539368	0.192061596472717	0	0.0810726207310678	0	0	0.0224715410236944	0.51	0.0238594662334347	1.06132499767525
TCGA.BP.4176	0.0904799118641686	0	0.0313644987926816	0.0655001511511006	0	0.201619362496133	0.0176994291860033	0	0	0.00582103208078619	0.00420144148742826	0	0.0244795382014672	0.0786255018220323	0.0273753676284928	0.118753856987143	0.245744842018145	0	0	0.0424785134596091	0.0204020343393563	0.0254545184854524	0.01	0.354604919778156	0.934655771541188
TCGA.CJ.4642	0.142289939777352	0	0	0.0242038483208622	0	0.138230176392325	0	0.012846414828787	0	0	0.0772750877251196	0	0	0.0887576886296879	0.0592842456236465	0.222586753717802	0.142648127664622	0	0.0918777173197963	0	0	0	0.01	0.300662782657707	0.95657655019953
TCGA.B8.5546	0.129835396640201	0	0	0.188907961683438	0	0.262470363686729	0.0175143409425833	0	0.0583139045664578	0	0	0.0127330144264046	0.0238512517061991	0	0.00420164829976756	0.00479492656274679	0.289752037325371	0	0.00762515416010208	0	0	0	0.09	0.148803373814821	1.03524915934857
TCGA.BP.4159	0.109324423814163	0	0.001069797755251	0.0862634437308326	0	0.155342290902007	0.0314449138575105	0	0	0.0162500479492408	0.0982656214119284	0	0.05374722519016	0	0.0710128357490937	0.102598206415335	0.211564337020637	0	0.0486822442352442	0	0.0144346119685969	0	0.01	0.304943191278549	0.953845279157311
TCGA.AK.3426	0.00717198438031296	0.0175631299041594	0.0238091970661021	0.393929550501095	0	0.069148966724433	0.0853112977989085	0.0185748723115733	0.0239551640320619	0.00430785202618851	0	0.0403129592192667	0.0225954993375662	0.0297085935942344	0.079970479868633	0.0564257739137834	0.0718698601375082	0	0.0553448191841732	0	0	0	0	0.514874605707931	0.85667441914212
TCGA.CJ.4639	0.0525878848249787	0	0.0143379101536454	0.406474030848166	0	0.178520834933397	0	0.0488859185178731	0	0.0350687020811183	0	0.0311855976478839	0.00384700026158566	0	0.0828672163105553	0.0301242555238995	0.087807258770009	0	0.0282933901268886	0	0	0	0.01	0.372258878249689	0.945676454826881
TCGA.B0.5701	0.0935626273521213	0	0.0334332464645004	0.161063601252646	0	0.195983150034349	0.0206882566839709	0.0275587741369442	0.0125050904312899	0.000550437358258877	0	0.0157357864188296	0.00771195453184976	0.00498868102594957	0.126982692640561	0.102302384781696	0.15789704192335	0	0.0331702267126458	0	0	0.00586604825103812	0.03	0.25171414241797	0.982366468147782
TCGA.B0.5693	0.178590405713751	0	0.0222117575579778	0.0368118577519816	0	0.174290195911676	0	0	0	0	0.05012569400589	0	0.026411446519572	0	0.102229461745464	0.0590187081592484	0.206812276864889	0	0.140322636805834	0	0.00317555896371618	0	0.21	0.103510011397848	1.03220019278051
TCGA.G6.A8L6	0.202723940150384	0	0.0338349559958756	0.144388069962231	0	0.12693293553332	0	0	0.0418784010738797	0	0	0.0696346268741515	0.133663031731414	0.00795083467403721	0.0389600231279361	0.0310151323994082	0.139504615158743	0	0.0295134333186201	0	0	0	0.01	0.340893081121278	0.942635088188549
TCGA.BP.5184	0.132094622543827	0	0	0.149516546902807	0	0.182630074262466	0.0258749539322408	0	0.016868656898964	0	0.0107376220882371	0	0.0041823483962918	0	0.0656005646798181	0.129251727145692	0.258158288363921	0	0.0158567187647255	0	0.00922787602100806	0	0.08	0.150802417784765	1.01808773253956
TCGA.B8.4622	0.0484670029137807	0	0.00157305295677916	0.0599861549365497	0	0.301925982629234	0	0	0.0109740643152345	0	0.0761602435727943	0	0.113865967546496	0	0.073997164676004	0.13665451248692	0.130304186270038	0	0.0358460214414601	0	0	0.01024564625471	0.03	0.241517857269137	0.98248473758597
TCGA.A3.3357	0.0887925412471002	0	0	0.114743334229967	0	0.1729879912305	0.0148636192936794	0.0324821459322405	0	0.0159720168926392	0	0.0301579536814133	0.0298923788545685	0	0.0212257868751266	0.233533219447486	0.175371246121107	0	0.0699777661941714	0	0	0	0.09	0.14684428407971	1.01722717121997
TCGA.B0.4694	0.122699136869813	0	0.0399619716289307	0.239906915702121	0	0.0969529025016584	0.0320371157836276	0.0379114446097396	0.0200226194508964	0.0024807153947117	0	0.0159177423043918	0	0.117181810096043	0.0630528351987921	0.16556039844887	0.0220236901332833	0	0.0182988680392955	0	0	0.00599183383782594	0	0.391480745966179	0.920151369447015
TCGA.BP.4758	0.0480416930425057	0	0.0256575246296825	0.410495552261862	0	0.0792435896868414	0.0237076414440376	0.0788710575082555	0.05710524882356	0.0440025433378851	0	0.0149031359195774	0	0	0.0632941433913632	0.0533553095333213	0.0944195414665973	0	0.00225252717063484	7.1337074270966e-05	0.00457915470960537	0	0.09	0.149289675404836	1.06486716092232
TCGA.A3.3367	0.142417087817524	0	0.0095220567365865	0.0198884974082782	0	0.17899587198056	0	0	0.0672211895858159	0.0042038485294014	0.0143385858137312	0	0.037269705712672	0	0.0617464818163264	0.116107832985197	0.336822512026062	0	0.00122442458889772	0.0102419049989481	0	0	0.28	0.072262344325817	1.04550855815675
TCGA.BP.4165	0.0272708889205972	0	0.00286894279048685	0.320786531045085	0	0.136747545195383	0	0	0.0330766478302211	0	0.178013765044572	0.0231545694745495	0.0375233273112561	0	0.0541583063615065	0.044253222504139	0.063307900285164	0	0.0788383532370393	0	0	0	0.1	0.138461636266052	1.06446645220255
TCGA.EU.5907	0.0188342140843763	0	0	0.0613713826688248	0	0.231926105879169	0	0.0143976194611634	0.00652177828831359	0.0133215895928804	0	0.0378096001980921	0.0848185014648223	0	0.0911754663025879	0.253796232503612	0.101551399694923	0.0401003695507158	0.0443757403105188	0	0	0	0.36	0.0454316414006538	1.06311389681024
TCGA.A3.3378	0.122065399372959	0	0.0405471091577405	0.120945085693861	0	0.121580019186692	0.0371898616033429	0.0389708490663857	0	0.000487263395022031	0	0	0.00706944506810322	0	0.0749012292336587	0.248458597733349	0.0437990017163111	0	0.0681338911489459	0	0	0.0758522476236295	0.01	0.350348819907377	0.936440602843525
TCGA.BP.4762	0.13059468730068	0	0.0469336556568161	0.147850089793244	0	0.126946819271317	0.0045371386240259	0	0.0124658512866617	0.00775008051819215	0	0	0.0371197093678181	0	0.047343265764956	0.156449326321797	0.192729821409077	0	0.0892795546854148	0	0	0	0	0.412492350898078	0.910787486097428
TCGA.A3.3343	0.0230325220781011	0	0.021350045525783	0.0700141745228611	0	0.228849188437802	0	0	0.0328902828807346	0.012651889474113	0.0304841324785695	0	0.0642533125392335	0	0.117019852733975	0.047777040009121	0.269856778952081	0	0.0737762495860518	0	0	0.00804453078157281	0.01	0.346913505624872	0.937843040747589
TCGA.BP.4763	0.125461736073873	0	0.00856463192970146	0.108755432640177	0	0.269313564625453	0.00448156739127164	0.0194174248061297	0.00570428888248175	0	0.0395628650748162	0	0.000406106182155337	0	0.137892810253491	0.0831063949868055	0.176042715911264	0	0.0212904612423799	0	0	0	0.1	0.142970127177764	1.03298048332865
TCGA.BP.4325	0.0499866653397413	0	0.00711320489998937	0.471502739378055	0	0.0010685433534046	0	0.0327468690403047	0.0158506324220764	0.0150453963920528	0	0.00677750297851411	0.0156662509576325	0	0.0586091479995108	0.12645415673452	0.173052761084459	0	0	0.0204017019250334	0.00572442749470619	0	0.01	0.300120505813894	0.969838576834538
TCGA.AK.3450	0.194644504715271	0	0.067461740271865	0.138360616523294	0	0.158689728866407	0	0.00895763519078858	0.0142433498644058	0	0	0.051839249118468	0.0608587839683419	0.0364532595094811	0.0619359258357327	0.0109861922942506	0.124779464904287	0	0.0586623336603014	0	0.0121272152771058	0	0.51	0.0237885123837793	1.07604552338899
TCGA.T7.A92I	0.119484229212888	0	0.0113622236334367	0.11887690714463	0	0.244948739228464	0	0	0.0161208996253498	0	0.0061152451815526	0	0.0506248500511021	0	0.0297191259752541	0.0516239198611	0.312778293772588	0	0	0.0346029019315063	0.00374266438212839	0	0.04	0.190130540020482	1.0026430318255
TCGA.B4.5378	0.178564235867099	0	0.0118458349730992	0.105925719868392	0	0.117724383177038	0	0	0	0	0.0720149786189724	0.0236349538733672	0.0266565985013828	0	0.00981896279596966	0.192704960050325	0.0351621979398785	0	0.16678830487095	0.0190771996991209	0.0364933312457425	0.00358833851866142	0.38	0.0397469763639902	1.06070910397115
TCGA.B0.4699	0.00226240051158178	0	0	0.49522147326037	0	0.0138694699596898	0.0474765191774401	0.0362855271877423	0.0144748183253234	0.0365572086707492	0	0.0243737896567561	0	0	0.0537880752909558	0.130265813789006	0.102573797892884	0	0	0	0.0428511062775017	0	0.01	0.322629960863073	0.967608438632901
TCGA.B0.5696	0.0851156150362304	0	0.0104658656780476	0.210723917441209	0	0.15683779724636	0.00896319770904194	0	0.0297161316238491	0	0.0096036192689867	0	0.0650694474869538	0	0.0842207914306633	0.113859849601482	0.150306548449953	0	0.075117219027223	0	0	0	0.13	0.132961298932095	1.02533914467712
TCGA.B0.5113	0.125579976670524	0	0.0231855855807918	0.103848026315159	0	0.322619849699771	0.0116877680349815	0.0426480696349456	0.017998476193351	0	0	0	0.00289183623308338	0	0.095554758621654	0.0898688742685624	0.144326137131367	0	0.0197906416158089	0	0	0	0.01	0.278074914430288	0.974753833358653
TCGA.B0.5706	0.116372828128355	0	0.329488575224394	0.295055452225525	0	0.0428253227838021	0.0657862667861999	0.0168423243907354	0.0389728478013671	0	0	0.00215260163318824	0.00301772854402599	0.0242245098560068	0.0298103841776382	0.0222798904175118	0.00275243045809542	0	0.00576489973671715	0	0	0.00465393783643853	0	0.614108320033366	0.788273680271018
TCGA.BP.4963	0.0467745926125505	0	0.00252795254366823	0.0906469138693932	0	0.263685786892895	0	0	0.0325610099388292	0	0.0329919084317154	0	0.0541369913816554	0	0.0831554605597501	0.124765926032442	0.255894308018523	0	0.00438448977531605	0	0	0.00847465994326209	0.01	0.290808895846482	0.962786928366128
TCGA.CZ.4866	0.0739236324455263	0	0.0152720986298303	0.0103055513822041	0	0.112418735542881	0	0	0	0.00289265126209717	0	0.0247090997901358	0.00769345306730185	0	0.05025528564512	0.312643778338794	0.349706968454477	0	0.0312183786987909	0	0.00657179363777134	0.00238857310507056	0.04	0.221054112772767	0.996385012079611
TCGA.B0.5081	0.0803516647193071	0	0.0877363663315261	0.209105857261305	0	0.252391294836518	0.0279251618995337	0.0407007743867224	0.0599533561085011	0	0	0	0.0112771737349605	0.0217126249747875	0.0875136306567138	0.0978358367947468	0.0191120308787102	0	0	0.00438422741666779	0	0	0.01	0.366622773907789	0.938165512924079
TCGA.BP.5009	0.168995740014351	0	0.0295497638544041	0.29276640732131	0	0.105769970099367	0	0.037778400525362	0.0495509342919832	0	0	0.0402343540560648	0.0264514178725701	0	0.0465969858641059	0.102362845406429	0.0507558447818165	0	0.0491873359122362	0	0	0	0	0.391021316373779	0.922942418690576
TCGA.CZ.5984	0.153948288088342	0	0.143648371093503	0.0456042267083613	0	0.272822608553839	0.00569488453152553	0	0.0295486601147941	0	0	0.00257955147287278	0.00128433771761288	0	0.055927409059297	0.0940742206820939	0.154630575981988	0	0.0235475597167161	0	0	0.0166893062790542	0	0.427851826021163	0.902975005253776
TCGA.CZ.4858	0.138201466023785	0	0.0311374027236537	0.309050280729274	0	0.0152195839784712	0.104965109132565	0.0734627705566745	0.0495287161106938	0	0	0.0151641500498581	0.0172228668676285	0.0533566997060699	0.0666642143463927	0.0431308164365007	0.0481936384929229	0	0.0293522307994023	0	0	0.00535005404610714	0	0.419021306540049	0.907820567924556
TCGA.BP.4161	0.0423930046299459	0	0.0493796506498959	0.353974576981691	0	0.0867684672606772	0.00920295001120511	0.0358070907436207	0.0147171897231557	0	0	0.036163508070179	0.0225869876804356	0	0.0665164722947302	0.134514187528219	0.109721617571982	0	0.0220205594312855	0	0.0157729649645012	0.000460772458475485	0.02	0.265907260529832	0.981399435213771
TCGA.B8.A54I	0.0817270609059882	0	0.437909273720557	0.0717734667607312	0	0.0792672843736989	0.057252705898323	0	0.0200358304364841	0	0	0.00182790222355525	0.00673846693106941	0	0.00245839023315768	0.112353712796805	0.048144861902056	0.00702861521302866	0.0712446614203123	0	0	0.00223776718423313	0	0.563349661109973	0.829561200628798
TCGA.BP.5001	0.0856009707876481	0	0.0297399764456424	0.360545796580582	0	0.156064633993265	0.00658492606490098	0.0257279232063317	0.0597622399037436	0	0	0.058920086840883	0.0145654409501294	0	0.0725090826974585	0.0297609598966613	0.0865732933759129	0	0.0136446692568411	0	0	0	0.34	0.0494665354688265	1.10906640486135
TCGA.BP.5186	0.219233839872688	0	0.219374059426514	0.124658983623288	0	0.0816556433631418	0	0	0.012436517772517	0	0	0.0222667297332647	0.00578836992080081	0	0.0493813088116897	0.00311949293539862	0.178169948986643	0	0.0839151055540532	0	0	0	0	0.448214326247025	0.895606082593219
TCGA.BP.4756	0.0221070167449723	0.00685436776512424	0.00520804224644581	0.27747674973744	0	0.0251714515697013	0	0	0.069830747780334	0	0	0.0538543307680369	0.0187802982084382	0.0996321441332108	0.111628377269454	0.0556551332724197	0.213415480565289	0	0.0273453547941377	0	0.0130405051449961	0	0.05	0.186126943572079	1.01254104246483
TCGA.MM.A84U	0.199398338858915	0	0.0709499717119772	0.0886988392823442	0	0.151024798327729	0	0	0.0520732672328788	0.0249516249996185	0	0.101201444467394	0.00894918758525406	0	0.0657235845486938	0.104436587703888	0.0837112356105961	0	0.0488811196707119	0	0	0	0.01	0.356172225473278	0.938092698956807
TCGA.AK.3458	0.0649774652710044	0	0.0112259709852083	0.274457764221538	0	0.157184855340616	0.0477158273318328	0	0	0.115110620748623	0.0376014026616784	0	0	0	0.0544272911382057	0.0890749549522096	0.125890443924587	0	0.0223334034244974	0	0	0	0.04	0.221704648277782	1.00918629144841
TCGA.B0.4811	0.108590326006219	0	0.0529888389427128	0.0894116071256659	0	0.255719939904551	0.0233157020933147	0	0.0213649015845036	0	0.109653363002691	0	0.0155856514980109	0	0.1079798297016	0.0643546079320071	0.12057099298455	0	0.0304642392241733	0	0	0	0.01	0.278682833129624	0.971502088742861
TCGA.B0.5694	0.0654635998922518	0	0.0122785099812963	0.0326090790572015	0	0.166848651178312	0.0445370757059246	0	0.0221826978222897	0	0.0794314906679101	0.000273334632806615	0.0445707041927538	0	0.0678907614503897	0.081768881756661	0.360736893156636	0	0	0	0.01873238766633	0.00267593283923672	0.04	0.230103531141885	0.982927322194927
TCGA.BP.5173	0.0502061547829207	0	0.0013720163582394	0.444990714002271	0	0.0178996462644448	0.0101187583092555	0.0369471002713787	0.032314956327462	0.0463722370492235	0	0.00258000947247107	0	0	0.084881431086924	0.0602022674418246	0.176783843460535	0	0.0353308651730491	0	0	0	0.01	0.382783513238248	0.930182082372741
TCGA.CJ.4872	0.204461272454009	0	0.159318663250395	0.0975824868647753	0	0.218730095177931	0.0123986287254387	0	0.0216566525716597	0	0	0.0321814196779977	0.00536459091622435	0.0274483227248872	0.0678607145651329	0.0498753345797757	0.043195481318084	0	0.0574094418001097	0	0	0.00251689537358	0	0.570792686913657	0.82398925313795
TCGA.DV.5575	0.133608011498151	0	0.018203016038607	0.212965746606518	0	0.221453596900243	0	0.0135969246296065	0.0140914936862955	0.00767891570984668	0	0.0300444358343867	0.00209674066472331	0	0.0608088104736592	0.0733560560610226	0.20507104630115	0	0.00702520559579119	0	0	0	0.03	0.237552322626225	0.992613662905784
TCGA.CJ.4641	0.0556518126737382	0	0.0205279091452163	0.26866802181145	0	0.198501020864596	0.00530816808774273	0.00391278217056057	0.0409258129224336	0.0036376108474753	0	0.0439361528794803	0.0205160115233338	0.0379681251396824	0.107467910923791	0.0256643322759177	0.119988238779279	0	0.0473260899553041	0	0	0	0	0.429423005667152	0.903190046649976
TCGA.BP.4790	0.0740529365947425	0	0.0275082697237246	0.183534888118325	0	0.214077134122525	0.0182357569892889	0.0157862197232045	0.032234711444271	0	0	0.0466406017675292	0.00940212436754106	0.0869795639711036	0.0842808507157451	0.0380526632040057	0.104204558479363	0	0.0650097207786305	0	0	0	0.02	0.263044352886325	0.97879493374737
TCGA.B0.5116	0.154660706268244	0	0.0134488803189242	0.0969208431361793	0	0.300983240741764	0	0.0245297281658892	0.0412601604630337	0.0144610471070863	0	0.0352903273372044	0	0	0.0825278663346715	0.105487793222261	0.0859989752407004	0	0.0444304316640431	0	0	0	0.58	0.0174481734594067	1.08990630748976
TCGA.CJ.4895	0.0756668875562321	0	0.00517792577746021	0.153403804976031	0	0.16987420303742	0.0146249733819165	0.0420004148500556	0.00574578881965957	0	0.00466265573233196	0	0.0559677569604365	0.00238297127664633	0.0858941240339792	0.204166169614213	0.166376142546542	0	0	0.00627532979388347	0	0.00778085164319257	0.01	0.30039079657318	0.958780313424837
TCGA.BP.5007	0.0690288528436486	0	0.0250478153023177	0.268132015470762	0	0.209310194669954	0.00920030595064606	0	0.0241788330441345	0.0156866956857458	0	0	0.00368224539504978	0	0.100618870587699	0.0861366391660769	0.185955661547544	0	0.0030218703364224	0	0	0	0.01	0.28187929876478	0.975384075491435
TCGA.B0.4814	0.173219963529344	0	0.135305068475706	0.13349890730123	0	0.226190123258356	0	0	0.00333791040988887	0	0.00512530297780022	0.00092642531482637	0.0116812952652569	0	0.0608302480992183	0.105691577644737	0.123792544925397	0	0.0204006327982399	0	0	0	0	0.387280514555348	0.923488405552656
TCGA.CZ.5451	0.0296238517358614	0	0.00694825316141854	0.159147641378689	0	0.272766940449793	0.0200608074640884	0.00445763916801353	0	0.0029611477136324	0.0155150803675879	0.0150654139022492	0.00144176718140075	0	0.0901951839525331	0.168730773954348	0.175398794622126	0	0.0376867049482585	0	0	0	0.62	0.00550543628740757	1.08473099995601
TCGA.B8.4621	0.0124420253106514	0.00739349439697414	0.0277897351462405	0.0377613039272482	0	0.163920384134097	0	0	0.042007383330949	0	0	0.0166713705772904	0.0322010664044569	0	0.0230139664107139	0.305233300607467	0.236147923915706	0	0.075883207888728	0	0	0.0195348379494772	0.03	0.249381360985139	0.978899621358215
TCGA.A3.3346	0.0465984754749773	0	0.000868740973158139	0.118923859893076	0	0.225611298986578	0.0773101281931053	0	0.0200844337414812	0	0.0198315061209981	0	0.0328832126055504	0.0962377099962895	0.0722925244712851	0.216307068355245	0.0152283477807897	0	0.0074254719824943	0	0	0.0503972214249715	0.01	0.282619500069336	0.968526821732396
TCGA.B8.5163	0.103587134068884	0	0.0382145993753872	0.20255917437796	0	0.264862172336239	0.029866430033527	0.027375685153819	0.0250162321489978	0.00123183661267107	0	0	0.028034158434384	0	0.0767193277658158	0.165788302896693	0.023218411092251	0	0.0113162781384546	0	0	0.0022102575649154	0.01	0.325624149446067	0.954972881416968
TCGA.CJ.4918	0.222867737861695	0	0.0573827966382718	0.139281411055145	0	0.139021730562126	0	0	0.036133977759441	0	0	0.0439728679520409	0.0137997592206362	0.104953026482968	0.0579670598729105	0.153176030017104	0.00208033687878226	0	0.0293632656988793	0	0	0	0	0.443607703566716	0.895137278450852
TCGA.BP.4766	0.0310198793543504	0	0.00858138134014214	0.0254012572785822	0	0.145263338141583	0	0	0.005844280865485	0	0.0656745128400027	0.0481706037430474	0.133047036534076	0.00762274205650962	0.0205889437664341	0.0713973460251154	0.348864199835525	0	0	0.043964508112768	0.0131978937415043	0.0313620763648738	0.1	0.139013977376589	1.02090219572954
TCGA.CZ.5467	0.15249259618777	0	0.0331492180188214	0.0948223563062161	0	0.164789269462024	0.0184040585280492	0	0.00840312757861693	0	0.0257690379841749	0	0.0112974093917635	0	0.142201170814475	0.139532868204478	0.153822396527903	0	0.0553164909957074	0	0	0	0.01	0.281267568979987	0.967748025435285
TCGA.BP.4340	0.116095191946155	0	0.0238977885388215	0.0520803470481432	0	0.260253478773468	0	0.0129455322269114	0.0171288080187272	0	0.0428945132156125	0.0321398790933763	0.0244694951190027	0	0.10077950595836	0.0497892605934142	0.246857433427025	0	0.020668766040982	0	0	0	0.23	0.0871095754281558	1.04504132647145
TCGA.CW.5584	0.107973451115077	0	0	0.0418924613749156	0	0.162242078178365	0.00904243604238372	0	0.0232268307500484	0	0.0334417180529549	0	0.116652022585618	0	0.0870354770021086	0.0855900392695493	0.27336433871112	0	0.0595391469178601	0	0	0	0.04	0.221497810917417	0.985275749109357
TCGA.B8.A54J	0.100150978080309	0	0.0135910747033989	0.287105830590231	0	0.157787849567646	0	0.034744883960526	0.0398960954283339	0	0.020620332964418	0.0392732684828551	0.0480439585529992	0	0.0806177315258722	0.0437466754093453	0.0931578086749145	0	0.0412635120591509	0	0	0	0.28	0.0724439435859943	1.0758709285403
TCGA.CZ.5455	0.058525497075443	0	0.00595559390746233	0.365745424527229	0	0.063694798282501	0.0228853829043951	0.0485032365278624	0.00784890598277794	0	0	0	0.0233056866324949	0	0.11393415545899	0.149967247900471	0.107386960650225	0	0.0249659811825048	0	0	0.00728112896764411	0.1	0.143710362598589	1.03880106571766
TCGA.AS.3778	0.0934187863542826	0	0.00619183372470238	0.122268991262731	0	0.192523623871466	0	0	0.00640676889116531	0	0.00745806526285058	0.00346514780526636	0.0542712935329486	0	0.122021911958655	0.155687511247716	0.191332158106032	0	0.0449539079821842	0	0	0	0.05	0.183744369516768	1.00596570281197
TCGA.BP.4352	0.162544104057035	0	0.0811189541661963	0.0321796828081912	0	0.275598228341094	0	0	0.132663812330554	0	0	0.102124101635402	0.0259078910095445	0.0402899490625471	0.0514764413851455	0	0.0960968352042901	0	0	0	0	0	0.21	0.0990253059264714	1.06624444345113
TCGA.B0.4700	0.0441471892631257	0	0.0412152688825279	0.307253448660864	0	0.100769994842039	0.0559269024262559	0.0233921097605301	0.048458872412518	0.0370572163808342	0	0.00834635521426471	0	0.0991836551106036	0.120377927304104	0.0945846716737479	0.0105515882413516	0	0.00873479982723328	0	0	0	0.01	0.355700016886117	0.943286336915524
TCGA.B0.5713	0.0895667279872878	0	0	0.167997578979143	0	0.156500315167599	0	0.0135124807383577	0.0141206723502178	0	0.0553001017412465	0.0166857852466988	0.0525324006444181	0	0.15985146870518	0.0307449950267394	0.211520401694764	0	0.0316670717183482	0	0	0	0.07	0.152935769434481	1.02899804896409
TCGA.B0.5115	0.108441772578695	0	0.00508169119803747	0.0625759879242201	0	0.33588192749057	0.0144899099837656	0.000155582960629432	0.00885228346794484	0	0.0471936359371954	0	0.0271239427871821	0.0164276408101987	0.07599802247763	0.0738185001976558	0.198350484482487	0	0.0256086177037879	0	0	0	0.04	0.192429374277118	1.00455482894477
TCGA.B2.4098	0.122484261091287	0	0.182089471483218	0.0258629739068588	0	0.0505499906977351	0.0226619098630661	0.0161418782564796	0.0096023688986314	0	0	0.00758886004436647	0	0.208848354375671	0.0336099430499757	0.222303856827563	0.0368424766758467	0	0.0230710138728151	0	0	0.0383426409564858	0	0.483908835948585	0.874265784634213
TCGA.A3.3374	0.0207749564936151	0	0	0.00869828151896979	0	0.0305691587435869	0	0.00186889521991775	0	0	0.0054570601252426	0.00175179814139809	0	0.717289920839538	0.00395764529385191	0.172948745528823	0	0	0.0366835380950575	0	0	0	0	0.859539334035639	0.519356919212497
TCGA.BP.4975	0.154177775739207	0	0.0822412980029267	0.0489861583421859	0	0.142938658102036	0	0	0.0204488286703303	0	0	0.00778456295220506	0.0344580549949459	0	0.0330345523713764	0.186355107010535	0.229659672086318	0	0.0489998236190274	0	0	0.0109155081089059	0.01	0.298478573129299	0.958188236839057
TCGA.BP.5004	0.0162503348505003	0	0.00249956308127778	0.00235361553431419	0	0.129637834709263	0.0227411980074433	0	0.0556174524004371	0	0.0472114265718199	0	0	0.457006934710484	0.0597822040199725	0.145109028283353	0	0	0.0617904078311345	0	0	0	0	0.488183325495594	0.874082224770405
TCGA.BP.4959	0.123490490645431	0	0.048655139376756	0.0883209278301994	0	0.194979847945808	0.0157059582911859	0	0	0	0	0.00205395258223968	0.0153131478213281	0.0500602529318089	0.0187014056032446	0.177447526503779	0.231616088506188	0	0.0315504556931753	0	0	0.00210480626885666	0.03	0.249260150656473	0.978001188938008
TCGA.CJ.4900	0.0961848589201011	0	0.241584482832236	0.258089253095079	0	0.100879993998106	0.0584369956513079	0	0.0174750058643846	0	0	0	0.0132056984094062	0	0.0472350865002013	0.0785154479357961	0.0654142412069151	0	0.0184386853562295	0	0	0.00454025023023742	0	0.504050898472454	0.86265227679483
TCGA.CJ.4884	0.072862164611367	0	0.0235344533399103	0.219229770893245	0	0.180160944338063	0	0.0375978453723993	0.0336556413269476	1.779037553715e-05	0	0.0208806670090369	0.00753257018386631	0	0.0602677350882453	0.131640618672697	0.198978941812862	0	0.013640856975823	0	0	0	0.01	0.295561226139892	0.963788225648731
TCGA.BP.4775	0.116958627674497	0	0.0171982053357721	0.071918611772131	0	0.286553304146954	0	0	0	0.0200880537174992	0	0.00279157346076517	0.0457130661784028	0	0.0860718251338181	0.0455036609132252	0.231542946946784	0	0	0.0645903041117222	0	0.0110698206084286	0.23	0.0864871513750844	1.04371051139677
TCGA.A3.3352	0.0895582147422311	0	0	0.0307493048415333	0	0.247436527397745	0.0109985887526534	0	0	0	0.0712473084295707	0.00619442616234313	0.0423496774360998	0	0.0897169087904662	0.086266755396688	0.260357368362042	0	0.0651249196886276	0	0	0	0.25	0.079028598948636	1.03902295106353
TCGA.AK.3434	0.00998122215677566	0	0.00674617543700032	0.315479617836659	0	0.172562083942199	0	0.00641928112699385	0	0.0814261058586619	0	0.030392203033159	0	0.0342326075890987	0.135574012725325	0.00915817798595847	0.166279454545403	0	0.0317490577627663	0	0	0	0.01	0.298441207119591	0.978937562475752
TCGA.BP.5185	0.10803374139248	0	0.0466199659378298	0.32445434005534	0	0.120424866552764	0.0214633341862391	0.00626391358957038	0.095507556869285	0	0	0.021713372863292	0.0135570142487443	0.00881028218777841	0.0511846608813036	0.0651384466500261	0.0803840868807309	0	0.0364444177046158	0	0	0	0.24	0.0814106760198141	1.07435402015799
TCGA.AK.3451	0.0307006464004613	0	0.00301177345259324	0.341150174306001	0	0	0	0.00951052067832745	0.0105637492234776	0.0393836938084619	0	0.0405003810031391	0.00874459486598292	0	0.0468715151509544	0.121008392386979	0.285334171510562	0	0.0630453929919564	0	0	0.000174994221103903	0.02	0.259334869305947	0.978761236311605
TCGA.CZ.5987	0.105245494684132	0	0.0312112952234059	0.131635262165362	0	0.269032216825611	0.0358444537517614	0.0311390618613805	0.038104471683365	0	0.017147287238942	0	0.0239408670443288	0	0.0761583008604579	0.0831341663085616	0.092453324743667	0	0.0157587973087666	0	0.0405875167115307	0.00860748358872751	0.03	0.233706876402317	0.99217819173581
TCGA.BP.5182	0.0484804646680018	0	0.0256847279152071	0.15897895729718	0	0.152440170918008	0	0	0.0364476295694101	0	0	0.0390350063266563	0.0279557815535426	0	0.0749317462870028	0.205975529592319	0.179543389153305	0	0.0505265967193677	0	0	0	0	0.42881207920704	0.902910979084847
TCGA.B0.5085	0.013880499301187	0	0.00297544411080328	0.191587136202603	0	0.208011461220927	0.0147315420268448	0.0139138082674379	0.018916116359093	0	0.0502450401628891	0.0684844905012572	0.0202972858014084	0	0.104375869165493	0.142158985923435	0.119936200158159	0	0	0.0304861207984633	0	0	0.5	0.0250824804653631	1.09330095040874
TCGA.B4.5377	0.0548664440545459	0	0.00532738933375433	0.25727637299739	0	0.167941689457494	0.0119011036976805	0.00531234868585718	0.0204014201821016	0	0	0	0.0567618171521346	0	0.0643408383549602	0.130635900975276	0.220851519302923	0	0	0.00199151037653542	0	0.00239164542934673	0.47	0.0322568034702739	1.07322424881073
TCGA.CJ.4873	0.0782781039098201	0	0.0194540645013652	0.202794043312694	0	0.146425552189976	0.00168809975041565	0.0241863118250704	0.0324017940042807	0	0	0.00937288756858805	0.0125014777795423	0	0.0691474247854275	0.160389170662351	0.238695178102088	0	0.00466589160838179	0	0	0	0.01	0.333313028576064	0.945089060952938
TCGA.A3.3351	0.0277296241391591	0	0.00144356131044717	0.361997978353122	0	0.129754609536615	0	0.0122433329390135	0.00350435038030229	0.0184011582126664	0	0	0.0379727851956729	0	0.090173301209612	0.0873896323754762	0.202129770325804	0	0.00939781381581645	0	0	0.017862082206294	0.01	0.315122014136479	0.960224552429661
TCGA.AK.3447	0.0453861322972333	0.016156240471053	0	0.151576482787203	0	0.124043453689969	0.0169141865889723	0.00185270491991482	0	0	0.117084663960073	0.00313205411291623	0.00215703492964875	0	0.106160940601589	0.134504837338008	0.105714761110076	0	0.0947319857000097	0	0.058835180258438	0.0217493412348953	0.49	0.0278048020801444	1.06574809335204
TCGA.A3.3359	0.0393681864217707	0	0.00818581522616809	0.165486598029713	0	0.254008659108362	0.0272306014495999	0.00262198728965172	0	0	0.0191897264255727	0	0.0466997236038367	0	0.114060266549674	0.0787805712063219	0.177797287500581	0	0.0665705771887482	0	0	0	0.01	0.310010433241037	0.955954205405553
TCGA.B8.4154	0.0229668038136143	0	0.00412426219536475	0.244446361780137	0	0.13639591609887	0	0	0.0145384385258136	0.0294777705223526	0	0.0405088996639324	0.0289151336901971	0	0.144421962860403	0.0927798523750814	0.215703479943736	0	0.0257211185304994	0	0	0	0.02	0.257329337044167	0.985809778004291
TCGA.B2.5641	0.0733025444915133	0	0.00542067250330174	0.357536921246241	0	0.0548400324228452	0.0145013122856012	0.0140143401410248	0.0617786702723963	0.0492839719713683	0	0.00736559020991639	0.0192707459787929	0	0.0591057382277923	0.0769725733397802	0.19619567352291	0	0.00764258402049145	0	0	0.00276862936602465	0	0.440577449250058	0.897050252934473
TCGA.BP.4961	0.107185936170422	0	0.00256034894452907	0.104656840178309	0	0.194894070371859	0.0432842993123329	0	0	0	0.0574882679176867	0	0.00800747733157608	0	0.0307084167945091	0.149391985018527	0.177634644518833	0	0.121408234853735	0	0	0.00277947858768227	0.19	0.110678622554503	1.02658042228665
TCGA.B0.5712	0.0693897604752759	0	0.000819995007045019	0.263086414425617	0	0.303872856920723	0	0.0761751950413911	0	0.0160218831461224	0	0.0237406067341234	0.00310239064134091	0	0.0654544947450144	0.0777434170666444	0.0846493980763959	0	0	0.0159435877203067	0	0	0.31	0.0622586647770508	1.10247134394322
TCGA.BP.5006	0.0716622055414149	0	0	0.0496975940399123	0	0.103404372102998	0.000895461679778112	0	0.0120405984900913	0	0.0791788781658201	0	0.0421241348341122	0	0.0416502964177964	0.0961319706896244	0.42340245077189	0	0	0.0339056145038764	0.0427823623963152	0.00312406036637085	0.16	0.118526854982146	1.02659153071666
TCGA.AK.3427	0.000433921060097004	0.0515785163252619	0	0	0	0.156237767905376	0	0	0	0	0.0142405889941274	0.0413171685087585	0.0650229567987078	0	0.0922547243162491	0.229762732264512	0.180775486446601	0	0	0	0.168376137380309	0	0.87	-0.0197607500725516	1.08416648463079
TCGA.AK.3443	0.220983087796178	0	0	0	0.00822337537738378	0.165818274611772	0	0	0.0788323878606203	0	0.128877068388586	0	0.0274800246444026	0.0734219146072057	0.0283700370938676	0	0.0903991228715749	0	0	0	0.177594706748409	0	0.95	-0.0347706544033769	1.095933284906
TCGA.BP.4169	0.134335789638689	0	0.0478972760499965	0.00618478054428266	0	0.243356758897228	0.0376764738328508	0	0	0.0360340894196576	0.00465205729737406	0	0.0542452882634736	0.00854676921892369	0.131637718595687	0.0513256736308991	0.107204902490184	0	0	0.0826282297622279	0.0223659653929843	0.0319082269655419	0	0.404965277759327	0.913259228108663
TCGA.AK.3455	0.0835346665743857	0	0.0716577991975716	0.516327710725305	0	0	0	0.0302286695186836	0	0.121691023155782	0	0.0688236714749886	0	0.0127216510271182	0.046054325692226	0.0066976716252362	0.03537810373389	0	0.00688470727481213	0	0	0	0	0.476373814328449	0.890763691744746
