# Supplementary material for: Cuproptosis in ccRCC: key player in therapeutic and prognostic targets
Source: Front Oncol. 2023 Oct 27;13:1271864. doi: 10.3389/fonc.2023.1271864 (PMC10642186; doi:10.3389/fonc.2023.1271864)
Supplement: Supplementary file 4 [file DataSheet_4.zip › Step4/immu/Fun-ssGSEA.R]

#引用包
library(limma)
library(GSVA)
library(GSEABase)
library(ggpubr)
library(reshape2)

expFile="TCGA_TPM.expr.txt"           #表达数据文件
gmtFile="immune.gmt"           #免疫数据集文件
riskFile="risk.TCGA.txt"       #风险文件
setwd("E:\\肾癌-Cuproptosis\\Step4\\immu")       #设置工作目录

#读取表达输入文件，并对输入文件处理
rt=read.table(expFile, header=T, sep="\t", check.names=F)
rt=as.matrix(rt)
rownames(rt)=rt[,1]
exp=rt[,2:ncol(rt)]
dimnames=list(rownames(exp),colnames(exp))
mat=matrix(as.numeric(as.matrix(exp)),nrow=nrow(exp),dimnames=dimnames)
mat=avereps(mat)
mat=mat[rowMeans(mat)>0,]

#读取免疫基因集文件
geneSet=getGmt(gmtFile, geneIdType=SymbolIdentifier())

#ssgsea分析
ssgseaScore=gsva(mat, geneSet, method='ssgsea', kcdf='Gaussian', abs.ranking=TRUE)
#定义ssGSEA score矫正函数
normalize=function(x){
  return((x-min(x))/(max(x)-min(x)))}
#对ssGSEA score进行矫正
data=normalize(ssgseaScore)
ssgseaOut=rbind(id=colnames(data), data)
write.table(ssgseaOut, file="immFunScore.txt", sep="\t", quote=F, col.names=F)

#去除正常样品
group=sapply(strsplit(colnames(data),"\\-"), "[", 4)
group=sapply(strsplit(group,""), "[", 1)
group=gsub("2", "1", group)
data=t(data)
rownames(data)=gsub("(.*?)\\-(.*?)\\-(.*?)\\-(.*?)\\-.*", "\\1\\-\\2\\-\\3", rownames(data))
data=avereps(data)

#读取风险文件
risk=read.table(riskFile, header=T, sep="\t", check.names=F, row.names=1)

#合并数据
sameSample=intersect(row.names(data),row.names(risk))
data=data[sameSample,,drop=F]
risk=risk[sameSample,"Risk",drop=F]
rt1=cbind(data, risk)
write.table(rt1, file="rt1.csv", sep="\t", quote=F, col.names=T)

#对免疫相关功能绘制箱线图
data=melt(rt1, id.vars=c("Risk"))
colnames(data)=c("Risk","Type","Score")
data$Risk=factor(data$Risk, levels=c("low","high"))


p=ggboxplot(data, x="Type", y="Score", fill = "Risk",
            xlab="",
            ylab="ssGSEA Z-score",
            legend.title="Risk",
            width=0.65,
            outlier.shape = 21,
            outlier.size = 1.2,
            palette = c("#7AA6DC","#EFC000"))
p=p+theme_gray()+rotate_x_text(50)+
  theme(axis.text=element_text(size=8,face="bold"),axis.title=element_text(size=12,face="bold"))
p=p+stat_compare_means(aes(group=Risk),symnum.args=list(cutpoints = c(0, 0.001, 0.01, 0.05, 1), symbols = c("***", "**", "*", "")),label = "p.signif")

#输出图片文件
pdf(file="immFunction.pdf", width=8, height=6)
print(p)
dev.off()
