# Supplementary material for: Cuproptosis in ccRCC: key player in therapeutic and prognostic targets
Source: Front Oncol. 2023 Oct 27;13:1271864. doi: 10.3389/fonc.2023.1271864 (PMC10642186; doi:10.3389/fonc.2023.1271864)
Supplement: Supplementary file 4 [file DataSheet_4.zip › Step4/immu/immFunScore.txt]

id	CGGA_1001	CGGA_1006	CGGA_1007	CGGA_1011	CGGA_1015	CGGA_1019	CGGA_1022	CGGA_1023	CGGA_1024	CGGA_1026	CGGA_1034	CGGA_1035	CGGA_1039	CGGA_1045	CGGA_1049	CGGA_1052	CGGA_1072	CGGA_1077	CGGA_1078	CGGA_1079	CGGA_1081	CGGA_1083	CGGA_1091	CGGA_1109	CGGA_1124	CGGA_1139	CGGA_1140	CGGA_1145	CGGA_1171	CGGA_1177	CGGA_1180	CGGA_1188	CGGA_1214	CGGA_1216	CGGA_1218	CGGA_1224	CGGA_1234	CGGA_1237	CGGA_1240	CGGA_1251	CGGA_1258	CGGA_1263	CGGA_1270	CGGA_1271	CGGA_1272	CGGA_1280	CGGA_1281	CGGA_1283	CGGA_1284	CGGA_1285	CGGA_1292	CGGA_1299	CGGA_1301	CGGA_1313	CGGA_1320	CGGA_1332	CGGA_1338	CGGA_1340	CGGA_1342	CGGA_1343	CGGA_1346	CGGA_1370	CGGA_1393	CGGA_1408	CGGA_1411	CGGA_235	CGGA_269	CGGA_272	CGGA_274	CGGA_276	CGGA_309	CGGA_318	CGGA_323	CGGA_330	CGGA_413	CGGA_426	CGGA_448	CGGA_483	CGGA_488	CGGA_493	CGGA_494	CGGA_495	CGGA_499	CGGA_525	CGGA_541	CGGA_564	CGGA_565	CGGA_578	CGGA_599	CGGA_604	CGGA_616	CGGA_624	CGGA_630	CGGA_633	CGGA_638	CGGA_643	CGGA_658	CGGA_659	CGGA_661	CGGA_669	CGGA_676	CGGA_678	CGGA_679	CGGA_680	CGGA_681	CGGA_700	CGGA_727	CGGA_731	CGGA_732	CGGA_766	CGGA_773	CGGA_782	CGGA_789	CGGA_791	CGGA_796	CGGA_802	CGGA_804	CGGA_807	CGGA_808	CGGA_837	CGGA_842	CGGA_848	CGGA_850	CGGA_859	CGGA_871	CGGA_876	CGGA_878	CGGA_902	CGGA_D02	CGGA_D03	CGGA_D06	CGGA_D09	CGGA_D11	CGGA_D16	CGGA_D18	CGGA_D26	CGGA_D32	CGGA_D35	CGGA_D36	CGGA_D37	CGGA_D44	CGGA_D51	CGGA_D57	CGGA_D58	CGGA_D62	CGGA_D64	CGGA_J030	CGGA_J130	CGGA_1005	CGGA_1013	CGGA_1020	CGGA_1027	CGGA_1031	CGGA_1046.1	CGGA_1050	CGGA_1060	CGGA_1061	CGGA_1068	CGGA_1094	CGGA_1105	CGGA_1113	CGGA_1129	CGGA_1136	CGGA_1146	CGGA_1160	CGGA_1170	CGGA_1175	CGGA_1189	CGGA_1190	CGGA_1215	CGGA_1219	CGGA_1227	CGGA_1231	CGGA_1287	CGGA_1307	CGGA_1314	CGGA_1322	CGGA_1324	CGGA_1329	CGGA_1330	CGGA_1374	CGGA_1375	CGGA_1381	CGGA_1384	CGGA_1388	CGGA_1394	CGGA_1406	CGGA_1409	CGGA_1412	CGGA_171	CGGA_236	CGGA_241	CGGA_245	CGGA_251	CGGA_252	CGGA_254	CGGA_256	CGGA_261	CGGA_267	CGGA_273	CGGA_283	CGGA_300	CGGA_314	CGGA_333	CGGA_337	CGGA_374	CGGA_400	CGGA_431	CGGA_446	CGGA_458	CGGA_479	CGGA_485	CGGA_490	CGGA_491	CGGA_501	CGGA_502	CGGA_510	CGGA_538	CGGA_543	CGGA_545	CGGA_551	CGGA_560	CGGA_580	CGGA_591	CGGA_598	CGGA_601	CGGA_603	CGGA_605	CGGA_607	CGGA_632	CGGA_635	CGGA_641	CGGA_642	CGGA_655	CGGA_662	CGGA_666	CGGA_671	CGGA_675	CGGA_685	CGGA_689	CGGA_694	CGGA_698	CGGA_704	CGGA_710	CGGA_715	CGGA_725	CGGA_747	CGGA_752	CGGA_757	CGGA_760	CGGA_761	CGGA_762	CGGA_785	CGGA_812	CGGA_815	CGGA_818	CGGA_822	CGGA_834	CGGA_835	CGGA_838	CGGA_843	CGGA_856	CGGA_858	CGGA_864	CGGA_884	CGGA_892	CGGA_893	CGGA_898	CGGA_899	CGGA_904	CGGA_905	CGGA_908	CGGA_909	CGGA_D04	CGGA_D07	CGGA_D14	CGGA_D15	CGGA_D20	CGGA_D21	CGGA_D24	CGGA_D27	CGGA_D29	CGGA_D33	CGGA_D34	CGGA_D38	CGGA_D39	CGGA_D40	CGGA_D45	CGGA_D46	CGGA_D47	CGGA_D48	CGGA_D52	CGGA_D56	CGGA_D59	CGGA_D61	CGGA_D63	CGGA_J023	CGGA_J024	CGGA_J042	CGGA_J100	CGGA_1004	CGGA_1008	CGGA_1053	CGGA_1059	CGGA_1070	CGGA_1071	CGGA_1073	CGGA_1074	CGGA_1095	CGGA_1099	CGGA_1114	CGGA_1116	CGGA_1118	CGGA_1119	CGGA_1197	CGGA_1246	CGGA_1275	CGGA_1450	CGGA_1460	CGGA_1475	CGGA_243	CGGA_247	CGGA_738	CGGA_759	CGGA_D30	CGGA_1002	CGGA_1003	CGGA_1010	CGGA_1012	CGGA_1014	CGGA_1017	CGGA_1018	CGGA_103	CGGA_1030	CGGA_1032	CGGA_1033	CGGA_1036	CGGA_1037	CGGA_1041	CGGA_1048	CGGA_1051	CGGA_1055	CGGA_1057	CGGA_1058	CGGA_106	CGGA_1063	CGGA_1065	CGGA_1066	CGGA_1069	CGGA_107	CGGA_1075	CGGA_108	CGGA_1082	CGGA_1086	CGGA_1087	CGGA_1097	CGGA_1100	CGGA_1101	CGGA_1103	CGGA_1106	CGGA_1108	CGGA_1111	CGGA_112	CGGA_1120	CGGA_1121	CGGA_1126	CGGA_1127	CGGA_1130	CGGA_1131	CGGA_1132	CGGA_1134	CGGA_1135	CGGA_1137	CGGA_1138	CGGA_1141	CGGA_1142	CGGA_1144	CGGA_1147	CGGA_1148	CGGA_1152	CGGA_1154	CGGA_1155	CGGA_1156	CGGA_1157	CGGA_1158	CGGA_1159	CGGA_1161	CGGA_1162	CGGA_1164	CGGA_1169	CGGA_1172	CGGA_1178	CGGA_1181	CGGA_1183	CGGA_1184	CGGA_1185	CGGA_1191	CGGA_1192	CGGA_1195	CGGA_1198	CGGA_120	CGGA_1204	CGGA_1205	CGGA_1207	CGGA_1208	CGGA_1211	CGGA_1212	CGGA_1223	CGGA_1226	CGGA_1228	CGGA_1232	CGGA_1235	CGGA_1236	CGGA_1238	CGGA_1239	CGGA_1248	CGGA_1255	CGGA_1256	CGGA_1257	CGGA_1260	CGGA_1262	CGGA_1264	CGGA_1269	CGGA_1273	CGGA_1282	CGGA_1286	CGGA_1291	CGGA_1295	CGGA_1300	CGGA_1303	CGGA_1305	CGGA_1309	CGGA_1311	CGGA_1317	CGGA_1318	CGGA_1319	CGGA_1321	CGGA_1325	CGGA_1326	CGGA_1334	CGGA_1335	CGGA_1337	CGGA_1339	CGGA_1345	CGGA_135	CGGA_1350	CGGA_1353	CGGA_1354	CGGA_1356	CGGA_1359	CGGA_1361	CGGA_1362	CGGA_1365	CGGA_1368	CGGA_1369	CGGA_1371	CGGA_1377	CGGA_1378	CGGA_1380	CGGA_1382	CGGA_1383	CGGA_1386	CGGA_1387	CGGA_1389	CGGA_139	CGGA_1390	CGGA_1391	CGGA_1392	CGGA_1398	CGGA_1400	CGGA_1401	CGGA_1402	CGGA_1403	CGGA_1404	CGGA_1407	CGGA_1410	CGGA_1413	CGGA_1415	CGGA_1416	CGGA_1417	CGGA_1418	CGGA_1419	CGGA_1420	CGGA_1421	CGGA_1422	CGGA_1424	CGGA_1425	CGGA_1426	CGGA_1427	CGGA_1429	CGGA_1430	CGGA_1431	CGGA_1433	CGGA_1434	CGGA_1435	CGGA_1437	CGGA_1440	CGGA_1441	CGGA_1443	CGGA_1444	CGGA_1445	CGGA_1446	CGGA_1447	CGGA_1451	CGGA_1452	CGGA_1454	CGGA_1455	CGGA_1457	CGGA_1458	CGGA_1459	CGGA_1461	CGGA_1462	CGGA_1463	CGGA_1467	CGGA_1469	CGGA_1471	CGGA_1472	CGGA_1473	CGGA_1474	CGGA_1476	CGGA_1477	CGGA_1478	CGGA_1480	CGGA_1481	CGGA_1482	CGGA_1486	CGGA_1487	CGGA_1488	CGGA_1491	CGGA_1492	CGGA_1494	CGGA_1496	CGGA_1497	CGGA_1498	CGGA_1500	CGGA_1501	CGGA_1502	CGGA_1503	CGGA_1504	CGGA_1505	CGGA_1507	CGGA_1508	CGGA_1510	CGGA_1513	CGGA_1514	CGGA_1516	CGGA_1517	CGGA_1518	CGGA_1520	CGGA_1521	CGGA_1523	CGGA_1524	CGGA_1525	CGGA_1526	CGGA_1527	CGGA_1528	CGGA_1529	CGGA_1530	CGGA_1531	CGGA_1533	CGGA_1534	CGGA_1535	CGGA_1536	CGGA_1537	CGGA_1538	CGGA_1539	CGGA_1541	CGGA_1542	CGGA_1543	CGGA_1544	CGGA_1546	CGGA_1548	CGGA_1551	CGGA_1552	CGGA_1553	CGGA_1554	CGGA_1557	CGGA_1558	CGGA_1559	CGGA_1560	CGGA_1562	CGGA_1563	CGGA_1564	CGGA_1565	CGGA_1566	CGGA_1567	CGGA_1568	CGGA_1569	CGGA_157	CGGA_1571	CGGA_1572	CGGA_1575	CGGA_1579	CGGA_1580	CGGA_1583	CGGA_1586	CGGA_1587	CGGA_1588	CGGA_1589	CGGA_1591	CGGA_1592	CGGA_1594	CGGA_1595	CGGA_1596	CGGA_1597	CGGA_1598	CGGA_1601	CGGA_1603	CGGA_1604	CGGA_1605	CGGA_1606	CGGA_1607	CGGA_1608	CGGA_1610	CGGA_1611	CGGA_1612	CGGA_1613	CGGA_1614	CGGA_1615	CGGA_1617	CGGA_1618	CGGA_1619	CGGA_1620	CGGA_1621	CGGA_1623	CGGA_1624	CGGA_1626	CGGA_1627	CGGA_1630	CGGA_1631	CGGA_1634	CGGA_1635	CGGA_1640	CGGA_1641	CGGA_1642	CGGA_1643	CGGA_1644	CGGA_1645	CGGA_1647	CGGA_1648	CGGA_1649	CGGA_165	CGGA_1650	CGGA_1651	CGGA_1653	CGGA_1654	CGGA_1655	CGGA_1656	CGGA_1657	CGGA_1658	CGGA_1659	CGGA_1660	CGGA_1661	CGGA_1662	CGGA_1663	CGGA_1664	CGGA_1666	CGGA_1667	CGGA_1669	CGGA_1670	CGGA_1671	CGGA_1672	CGGA_1673	CGGA_1675	CGGA_1677	CGGA_1678	CGGA_1679	CGGA_1680	CGGA_1681	CGGA_1682	CGGA_1684	CGGA_1685	CGGA_1686	CGGA_1687	CGGA_1688	CGGA_1689	CGGA_1690	CGGA_1693	CGGA_1694	CGGA_1695	CGGA_1696	CGGA_1697	CGGA_1698	CGGA_1699	CGGA_1700	CGGA_1701	CGGA_1702	CGGA_1703	CGGA_1704	CGGA_1706	CGGA_1708	CGGA_1709	CGGA_1713	CGGA_1714	CGGA_1715	CGGA_1716	CGGA_1718	CGGA_1720	CGGA_1721	CGGA_1722	CGGA_1723	CGGA_1725	CGGA_1727	CGGA_1728	CGGA_1729	CGGA_1731	CGGA_1735	CGGA_1736	CGGA_1737	CGGA_1738	CGGA_1739	CGGA_1740	CGGA_1743	CGGA_1744	CGGA_1745	CGGA_1747	CGGA_1749	CGGA_1750	CGGA_1758	CGGA_1760	CGGA_1764	CGGA_1767	CGGA_1769	CGGA_1770	CGGA_1771	CGGA_1773	CGGA_1776	CGGA_1780	CGGA_1785	CGGA_1786	CGGA_1791	CGGA_1807	CGGA_1809	CGGA_1811	CGGA_1812	CGGA_1814	CGGA_1815	CGGA_1817	CGGA_1819	CGGA_1820	CGGA_1826	CGGA_1829	CGGA_1833	CGGA_1840	CGGA_1850	CGGA_1854	CGGA_1857	CGGA_1862	CGGA_1863	CGGA_1865	CGGA_1866	CGGA_1870	CGGA_1875	CGGA_1877	CGGA_1880	CGGA_1882	CGGA_1886	CGGA_1899	CGGA_1901	CGGA_1902	CGGA_1903	CGGA_1906	CGGA_1908	CGGA_1911	CGGA_1912	CGGA_1916	CGGA_1939	CGGA_194	CGGA_1946	CGGA_1953	CGGA_1955	CGGA_1972	CGGA_1976	CGGA_1985	CGGA_1994	CGGA_2002	CGGA_2003	CGGA_2006	CGGA_2008	CGGA_2013	CGGA_2024	CGGA_2038	CGGA_2039	CGGA_2046	CGGA_2047	CGGA_2053	CGGA_2056	CGGA_2062	CGGA_2075	CGGA_2078	CGGA_2079	CGGA_2081	CGGA_2082	CGGA_2088	CGGA_2106	CGGA_2115	CGGA_2121	CGGA_2129	CGGA_265	CGGA_279	CGGA_28	CGGA_288	CGGA_290	CGGA_320	CGGA_336	CGGA_358	CGGA_362	CGGA_369	CGGA_406	CGGA_42	CGGA_420	CGGA_457	CGGA_474	CGGA_482	CGGA_487	CGGA_492	CGGA_503	CGGA_507	CGGA_509	CGGA_521	CGGA_530	CGGA_554	CGGA_568	CGGA_583	CGGA_619	CGGA_621	CGGA_625	CGGA_634	CGGA_652	CGGA_663	CGGA_703	CGGA_705	CGGA_707	CGGA_720	CGGA_721	CGGA_724	CGGA_730	CGGA_763	CGGA_777	CGGA_780	CGGA_799	CGGA_809	CGGA_810	CGGA_825	CGGA_831	CGGA_846	CGGA_852	CGGA_861	CGGA_862	CGGA_863	CGGA_867	CGGA_869	CGGA_881	CGGA_882	CGGA_883	CGGA_887	CGGA_888	CGGA_889	CGGA_890	CGGA_901	CGGA_903	CGGA_D19	CGGA_D28	CGGA_D49	CGGA_D50	CGGA_D53	CGGA_J50	CGGA_J73	CGGA_P100	CGGA_P102	CGGA_P103	CGGA_P104	CGGA_P106	CGGA_P107	CGGA_P108	CGGA_P109	CGGA_P11	CGGA_P110	CGGA_P111	CGGA_P112	CGGA_P113	CGGA_P114	CGGA_P115	CGGA_P116	CGGA_P121	CGGA_P122	CGGA_P128	CGGA_P13	CGGA_P131	CGGA_P132	CGGA_P136	CGGA_P137	CGGA_P142	CGGA_P143	CGGA_P144	CGGA_P145	CGGA_P146	CGGA_P147	CGGA_P15	CGGA_P150	CGGA_P151	CGGA_P153	CGGA_P154	CGGA_P155	CGGA_P156	CGGA_P157	CGGA_P158	CGGA_P159	CGGA_P16	CGGA_P160	CGGA_P163	CGGA_P164	CGGA_P165	CGGA_P17	CGGA_P172	CGGA_P173	CGGA_P174	CGGA_P175	CGGA_P176	CGGA_P177	CGGA_P178	CGGA_P179	CGGA_P18	CGGA_P180	CGGA_P181	CGGA_P182	CGGA_P183	CGGA_P185	CGGA_P19	CGGA_P199	CGGA_P20	CGGA_P205	CGGA_P21	CGGA_P22	CGGA_P23	CGGA_P25	CGGA_P265	CGGA_P266	CGGA_P269	CGGA_P27	CGGA_P270	CGGA_P271	CGGA_P279	CGGA_P28	CGGA_P280	CGGA_P283	CGGA_P286	CGGA_P29	CGGA_P295	CGGA_P298	CGGA_P3	CGGA_P30	CGGA_P306	CGGA_P308	CGGA_P31	CGGA_P310	CGGA_P311	CGGA_P314	CGGA_P315	CGGA_P316	CGGA_P319	CGGA_P326	CGGA_P328	CGGA_P335	CGGA_P337	CGGA_P338	CGGA_P346	CGGA_P356	CGGA_P358	CGGA_P364	CGGA_P385	CGGA_P388	CGGA_P392	CGGA_P399	CGGA_P401	CGGA_P411	CGGA_P415	CGGA_P416	CGGA_P421	CGGA_P422	CGGA_P437	CGGA_P438	CGGA_P439	CGGA_P446	CGGA_P461	CGGA_P468	CGGA_P483	CGGA_P492	CGGA_P499	CGGA_P5	CGGA_P500	CGGA_P501	CGGA_P505	CGGA_P508	CGGA_P510	CGGA_P512	CGGA_P520	CGGA_P568	CGGA_P585	CGGA_P594	CGGA_P596	CGGA_P604	CGGA_P609	CGGA_P610	CGGA_P615	CGGA_P619	CGGA_P623	CGGA_P625	CGGA_P633	CGGA_P7	CGGA_P83	CGGA_P84	CGGA_P86	CGGA_P87	CGGA_P89	CGGA_P93	CGGA_P98	CGGA_P99	TCGA.27.1832.01	TCGA.12.3650.01	TCGA.12.0619.01	TCGA.12.0821.01	TCGA.26.1442.01	TCGA.26.5132.01	TCGA.06.0745.01	TCGA.06.0211.01	TCGA.14.0787.01	TCGA.06.0644.01	TCGA.32.2615.01	TCGA.14.1829.01	TCGA.12.3653.01	TCGA.16.0846.01	TCGA.41.2572.01	TCGA.41.4097.01	TCGA.27.2528.01	TCGA.06.0219.01	TCGA.12.1597.01	TCGA.28.5208.01	TCGA.28.5209.01	TCGA.26.5133.01	TCGA.14.0789.01	TCGA.06.0178.01	TCGA.41.3915.01	TCGA.06.5408.01	TCGA.14.0871.01	TCGA.06.2561.01	TCGA.26.5134.01	TCGA.15.1444.01	TCGA.06.2563.01	TCGA.15.0742.01	TCGA.28.5204.01	TCGA.41.2571.01	TCGA.06.2570.01	TCGA.26.5135.01	TCGA.14.2554.01	TCGA.28.1753.01	TCGA.27.1830.01	TCGA.06.0130.01	TCGA.06.0184.01	TCGA.06.2558.01	TCGA.06.5417.01	TCGA.06.0238.01	TCGA.02.2486.01	TCGA.76.4926.01	TCGA.32.2616.01	TCGA.02.0055.01	TCGA.06.0139.01	TCGA.19.2619.01	TCGA.06.0878.01	TCGA.02.0047.01	TCGA.76.4925.01	TCGA.06.5410.01	TCGA.16.1045.01	TCGA.12.5299.01	TCGA.06.5413.01	TCGA.06.0157.01	TCGA.06.2559.01	TCGA.14.1034.01	TCGA.06.0168.01	TCGA.32.4213.01	TCGA.06.5858.01	TCGA.06.0132.01	TCGA.27.2526.01	TCGA.12.0618.01	TCGA.06.0138.01	TCGA.76.4932.01	TCGA.27.2523.01	TCGA.06.0882.01	TCGA.12.3652.01	TCGA.06.5856.01	TCGA.06.0747.01	TCGA.06.0749.01	TCGA.19.1787.01	TCGA.27.2519.01	TCGA.06.2567.01	TCGA.32.2632.01	TCGA.02.2485.01	TCGA.06.0190.01	TCGA.19.2625.01	TCGA.06.0750.01	TCGA.06.5859.01	TCGA.26.5136.01	TCGA.06.0646.01	TCGA.06.0686.01	TCGA.19.4065.01	TCGA.14.0790.01	TCGA.19.2624.01	TCGA.06.0645.01	TCGA.27.2521.01	TCGA.06.5418.01	TCGA.32.2634.01	TCGA.27.2524.01	TCGA.28.5207.01	TCGA.27.1834.01	TCGA.06.0125.01	TCGA.76.4927.01	TCGA.28.2499.01	TCGA.32.1970.01	TCGA.32.1980.01	TCGA.76.4929.01	TCGA.28.5213.01	TCGA.06.1804.01	TCGA.02.2483.01	TCGA.12.5295.01	TCGA.28.2513.01	TCGA.06.2557.01	TCGA.12.0616.01	TCGA.06.0174.01	TCGA.06.0744.01	TCGA.27.1837.01	TCGA.28.5215.01	TCGA.06.0187.01	TCGA.14.1823.01	TCGA.06.5412.01	TCGA.06.5411.01	TCGA.28.5216.01	TCGA.32.1982.01	TCGA.08.0386.01	TCGA.28.1747.01	TCGA.14.0781.01	TCGA.06.5414.01	TCGA.06.0156.01	TCGA.26.5139.01	TCGA.28.2510.01	TCGA.06.2564.01	TCGA.14.1825.01	TCGA.06.0649.01	TCGA.06.5416.01	TCGA.06.0158.01	TCGA.06.0129.01	TCGA.28.2514.01	TCGA.41.5651.01	TCGA.28.5218.01	TCGA.76.4931.01	TCGA.76.4928.01	TCGA.06.2562.01	TCGA.19.2629.01	TCGA.28.2509.01	TCGA.06.0743.01	TCGA.06.0210.01	TCGA.32.2638.01	TCGA.06.0141.01	TCGA.19.2620.01	TCGA.14.0817.01	TCGA.27.1835.01	TCGA.19.1390.01	TCGA.06.2565.01	TCGA.28.5220.01	TCGA.32.5222.01	TCGA.27.1831.01	TCGA.19.5960.01	TCGA.06.2569.01	TCGA.S9.A6WD.01	TCGA.DH.5140.01	TCGA.HT.7693.01	TCGA.FG.5964.01	TCGA.HW.8319.01	TCGA.FG.7637.01	TCGA.VM.A8C9.01	TCGA.S9.A7IS.01	TCGA.HT.7684.01	TCGA.KT.A74X.01	TCGA.DU.7302.01	TCGA.HT.8018.01	TCGA.DU.7007.01	TCGA.S9.A6U9.01	TCGA.HT.8110.01	TCGA.TM.A84I.01	TCGA.HT.7902.01	TCGA.DB.5281.01	TCGA.DU.7013.01	TCGA.VM.A8CF.01	TCGA.DU.8162.01	TCGA.IK.7675.01	TCGA.DU.7019.01	TCGA.R8.A6MK.01	TCGA.DU.A7TJ.01	TCGA.DB.A64R.01	TCGA.HW.7487.01	TCGA.S9.A7J0.01	TCGA.DU.8163.01	TCGA.DU.6400.01	TCGA.TM.A7C5.01	TCGA.HT.7472.01	TCGA.TM.A84B.01	TCGA.HT.7609.01	TCGA.R8.A73M.01	TCGA.HT.A615.01	TCGA.HT.7688.01	TCGA.DU.6408.01	TCGA.EZ.7264.01	TCGA.VM.A8C8.01	TCGA.DU.A5TS.01	TCGA.CS.6668.01	TCGA.TQ.A7RJ.01	TCGA.DU.8168.01	TCGA.HT.8109.01	TCGA.DU.5872.01	TCGA.HT.7873.01	TCGA.E1.5303.01	TCGA.DB.A75P.01	TCGA.S9.A6WG.01	TCGA.VM.A8CB.01	TCGA.HT.A5R5.01	TCGA.TQ.A7RF.01	TCGA.FG.A70Y.01	TCGA.E1.5319.01	TCGA.DH.A7UV.01	TCGA.DH.A669.01	TCGA.DB.5280.01	TCGA.HW.8320.01	TCGA.DB.A64L.01	TCGA.CS.4944.01	TCGA.HT.7469.01	TCGA.FG.6690.01	TCGA.TQ.A7RM.01	TCGA.DU.A5TT.01	TCGA.HT.7606.01	TCGA.P5.A77X.01	TCGA.HT.7874.01	TCGA.TM.A7C4.01	TCGA.S9.A7QX.01	TCGA.DU.5854.01	TCGA.TM.A84G.01	TCGA.DU.6405.01	TCGA.HT.7681.01	TCGA.WY.A85D.01	TCGA.HW.A5KL.01	TCGA.QH.A65X.01	TCGA.HT.A61C.01	TCGA.DU.A76O.01	TCGA.HT.8015.01	TCGA.FG.8182.01	TCGA.DB.5279.01	TCGA.E1.5307.01	TCGA.HT.7467.01	TCGA.WY.A858.01	TCGA.HT.A74O.01	TCGA.S9.A7R1.01	TCGA.DU.6396.01	TCGA.HT.7477.01	TCGA.HT.A618.01	TCGA.E1.A7YI.01	TCGA.DU.7301.01	TCGA.DH.A7UT.01	TCGA.HT.8558.01	TCGA.S9.A7J2.01	TCGA.HT.7879.01	TCGA.DU.7009.01	TCGA.TQ.A7RG.01	TCGA.S9.A89V.01	TCGA.RY.A83Z.01	TCGA.P5.A5F4.01	TCGA.FG.A711.01	TCGA.VM.A8CD.01	TCGA.HT.7880.01	TCGA.HT.A74J.01	TCGA.RY.A840.01	TCGA.TM.A84R.01	TCGA.DU.6403.01	TCGA.HT.7471.01	TCGA.DB.A4XA.01	TCGA.TM.A7CA.01	TCGA.DU.6393.01	TCGA.HT.7694.01	TCGA.HT.7485.01	TCGA.CS.5397.01	TCGA.DU.6401.01	TCGA.DU.6392.01	TCGA.S9.A7R8.01	TCGA.S9.A6WP.01	TCGA.S9.A6U1.01	TCGA.HT.7475.01	TCGA.E1.A7YV.01	TCGA.DH.5143.01	TCGA.S9.A6WO.01	TCGA.W9.A837.01	TCGA.DU.8166.01	TCGA.S9.A7IX.01	TCGA.FG.A60J.01	TCGA.QH.A65S.01	TCGA.DB.5274.01	TCGA.TQ.A7RK.01	TCGA.DB.A4XF.01	TCGA.TQ.A7RI.01	TCGA.P5.A781.01	TCGA.R8.A6MO.01	TCGA.HT.7854.01	TCGA.DB.A4XH.01	TCGA.VM.A8CA.01	TCGA.FG.7636.01	TCGA.QH.A6X3.01	TCGA.TM.A84L.01	TCGA.WH.A86K.01	TCGA.VV.A829.01	TCGA.DB.A4XE.01	TCGA.HT.7860.01	TCGA.DB.A75L.01	TCGA.TQ.A7RH.01	TCGA.HT.7616.01	TCGA.HT.8104.01	TCGA.S9.A7IY.01	TCGA.HT.7476.01	TCGA.DU.6394.01	TCGA.HT.8111.01	TCGA.P5.A5EU.01	TCGA.HT.A74H.01	TCGA.HT.7691.01	TCGA.P5.A77W.01	TCGA.FG.7638.01	TCGA.E1.A7YY.01	TCGA.FG.8181.01	TCGA.FG.A4MX.01	TCGA.HT.A61A.01	TCGA.WY.A85A.01	TCGA.DH.A66G.01	TCGA.HT.A617.01	TCGA.HT.A61B.01	TCGA.DU.A6S6.01	TCGA.S9.A6WH.01	TCGA.QH.A86X.01	TCGA.HT.7611.01	TCGA.RY.A83Y.01	TCGA.DU.A5TW.01	TCGA.FG.A713.01	TCGA.DH.5144.01	TCGA.HT.8564.01	TCGA.QH.A65Z.01	TCGA.WY.A85C.01	TCGA.QH.A6CZ.01	TCGA.E1.A7YJ.01	TCGA.CS.6667.01	TCGA.DH.A7UR.01	TCGA.DU.A5TP.01	TCGA.TM.A84O.01	TCGA.E1.5304.01	TCGA.S9.A6U0.01	TCGA.S9.A7QY.01	TCGA.FG.8187.01	TCGA.DU.5853.01	TCGA.E1.A7YM.01	TCGA.DB.A64P.01	TCGA.DB.5273.01	TCGA.HT.7603.01	TCGA.DU.7292.01	TCGA.S9.A6TS.01	TCGA.DU.A6S3.01	TCGA.DB.A75O.01	TCGA.TM.A84J.01	TCGA.HT.7877.01	TCGA.S9.A6TZ.01	TCGA.DU.6407.01	TCGA.DU.8167.01	TCGA.HT.8108.01	TCGA.QH.A65R.01	TCGA.TQ.A7RV.01	TCGA.CS.4943.01	TCGA.FG.A60L.01	TCGA.CS.6670.01	TCGA.P5.A72Z.01	TCGA.R8.A6ML.01	TCGA.S9.A7IZ.01	TCGA.TM.A84M.01	TCGA.FG.A87Q.01	TCGA.DB.A4XG.01	TCGA.TM.A7CF.01	TCGA.WY.A859.01	TCGA.E1.5318.01	TCGA.S9.A7QZ.01	TCGA.DB.A75M.01	TCGA.HT.A5R9.01	TCGA.FG.6688.01	TCGA.P5.A737.01	TCGA.QH.A6CW.01	TCGA.S9.A7R7.01	TCGA.DB.A64O.01	TCGA.HT.7474.01	TCGA.HT.7470.01	TCGA.HT.7605.01	TCGA.HT.8010.01	TCGA.DU.5852.01	TCGA.E1.A7YL.01	TCGA.FG.8188.01	TCGA.S9.A7R4.01	TCGA.WY.A85B.01	TCGA.DU.A6S8.01	TCGA.FG.A6J1.01	TCGA.HT.A614.01	TCGA.HT.8107.01	TCGA.KT.A7W1.01	TCGA.QH.A6CS.01	TCGA.TQ.A8XE.01	TCGA.DU.6399.01	TCGA.DU.6395.01	TCGA.DB.A64S.01	TCGA.P5.A5F0.01	TCGA.HW.7490.01	TCGA.HT.7677.01	TCGA.HT.7481.01	TCGA.FG.5965.01	TCGA.DB.5277.01	TCGA.HT.8013.01	TCGA.HT.7857.01	TCGA.F6.A8O4.01	TCGA.HT.A4DS.01	TCGA.DU.5870.01	TCGA.DU.A7T6.01	TCGA.DU.5855.01	TCGA.HW.8321.01	TCGA.P5.A72W.01	TCGA.FG.6691.01	TCGA.WY.A85E.01	TCGA.E1.5302.01	TCGA.E1.A7Z3.01	TCGA.HT.7686.01	TCGA.HT.8113.01	TCGA.QH.A6CX.01	TCGA.VW.A7QS.01	TCGA.DU.7300.01	TCGA.HT.A5R7.01	TCGA.S9.A6U6.01	TCGA.DU.6402.01	TCGA.HT.A5RB.01	TCGA.P5.A780.01	TCGA.E1.A7YU.01	TCGA.HT.7620.01	TCGA.DH.A7US.01	TCGA.E1.A7YH.01	TCGA.TM.A84H.01	TCGA.P5.A5EY.01	TCGA.E1.A7YO.01	TCGA.S9.A6TV.01	TCGA.HT.7480.01	TCGA.DH.5142.01	TCGA.HW.7489.01	TCGA.CS.6186.01	TCGA.FG.A4MY.01	TCGA.E1.A7YE.01	TCGA.S9.A7R3.01	TCGA.HT.7601.01	TCGA.TQ.A7RN.01	TCGA.HT.7689.01	TCGA.DU.7299.01	TCGA.TM.A84C.01	TCGA.E1.A7Z2.01	TCGA.HT.A4DV.01	TCGA.TQ.A7RP.01	TCGA.QH.A6X8.01	TCGA.P5.A5ET.01	TCGA.CS.5396.01	TCGA.QH.A6X9.01	TCGA.HW.7495.01	TCGA.RY.A843.01	TCGA.HT.7687.01	TCGA.DU.6410.01	TCGA.FG.7643.01	TCGA.FG.6689.01	TCGA.DU.5847.01	TCGA.HT.7473.01	TCGA.DB.A4XC.01	TCGA.DU.8164.01	TCGA.FG.A4MT.01	TCGA.DU.A76K.01	TCGA.TQ.A7RS.01	TCGA.DU.A6S7.01	TCGA.HW.A5KM.01	TCGA.FG.8191.01	TCGA.HT.7680.01	TCGA.VW.A8FI.01	TCGA.E1.A7YS.01	TCGA.DU.8161.01	TCGA.DU.A76R.01	TCGA.E1.5322.01	TCGA.CS.5394.01	TCGA.DB.A64X.01	TCGA.DU.A7TD.01	TCGA.P5.A5F2.01	TCGA.DU.7298.01	TCGA.DU.A7TC.01	TCGA.DU.A7TB.01	TCGA.HT.7483.01	TCGA.QH.A870.01	TCGA.R8.A6YH.01	TCGA.FG.6692.01	TCGA.DH.A66B.01	TCGA.RY.A83X.01	TCGA.P5.A731.01	TCGA.QH.A6X5.01	TCGA.CS.6666.01	TCGA.DU.6404.01	TCGA.CS.4941.01	TCGA.HT.7855.01	TCGA.DB.A4X9.01	TCGA.DU.6397.01	TCGA.DU.8158.01	TCGA.HT.7604.01	TCGA.DU.A5TY.01	TCGA.CS.4938.01	TCGA.HT.7858.01	TCGA.DB.5278.01	TCGA.DU.5871.01	TCGA.DB.A64V.01	TCGA.HT.7608.01	TCGA.S9.A6TX.01	TCGA.P5.A5EZ.01	TCGA.DU.7290.01	TCGA.HT.7856.01	TCGA.DU.A5TR.01	TCGA.DU.A7TG.01	TCGA.S9.A6TY.01	TCGA.HT.8563.01	TCGA.TQ.A7RO.01	TCGA.HT.A74L.01	TCGA.TQ.A7RW.01	TCGA.S9.A6WN.01	TCGA.E1.A7YK.01	TCGA.DU.7006.01	TCGA.P5.A5EV.01	TCGA.HW.A5KK.01	TCGA.DB.A64Q.01	TCGA.HT.A619.01	TCGA.FG.8186.01	TCGA.CS.6188.01	TCGA.HT.7468.01	TCGA.HT.7884.01	TCGA.E1.A7Z6.01	TCGA.E1.A7YD.01	TCGA.DU.7008.01	TCGA.FG.7641.01	TCGA.S9.A6WM.01	TCGA.FG.A60K.01	TCGA.QH.A6XA.01	TCGA.VM.A8CE.01	TCGA.P5.A72U.01	TCGA.CS.5390.01	TCGA.DB.A4XB.01	TCGA.DB.5270.01	TCGA.E1.5311.01	TCGA.S9.A6U8.01	TCGA.DU.7015.01	TCGA.QH.A65V.01	TCGA.HT.7690.01	TCGA.TM.A84Q.01	TCGA.VV.A86M.01	TCGA.HT.7676.01	TCGA.DU.7010.01	TCGA.HW.7486.01	TCGA.QH.A6X4.01	TCGA.S9.A6U2.01	TCGA.S9.A6TU.01	TCGA.QH.A6CV.01	TCGA.E1.5305.01	TCGA.HT.7882.01	TCGA.DU.5874.01	TCGA.S9.A6UA.01	TCGA.CS.4942.01	TCGA.DU.7018.01	TCGA.S9.A7J3.01	TCGA.FG.5963.01	TCGA.HT.7610.01	TCGA.DU.A7TA.01	TCGA.S9.A7R2.01	TCGA.P5.A5F6.01	TCGA.HT.A74K.01	TCGA.CS.5393.01	TCGA.FG.8189.01	TCGA.DU.6406.01	TCGA.DB.5275.01	TCGA.CS.5395.01	TCGA.FG.A6J3.01	TCGA.HT.7607.01	TCGA.DU.A5TU.01	TCGA.FG.A710.01	TCGA.TM.A84S.01	TCGA.S9.A6WI.01	TCGA.HT.7482.01	TCGA.DU.7306.01	TCGA.CS.6290.01	TCGA.HW.8322.01	TCGA.P5.A5F1.01	TCGA.DU.6542.01	TCGA.CS.6669.01	TCGA.S9.A6WL.01	TCGA.DU.A7TI.01	TCGA.TM.A84F.01	TCGA.HW.7491.01	TCGA.S9.A7IQ.01	TCGA.FG.5962.01	TCGA.S9.A89Z.01	TCGA.HT.8105.01	TCGA.S9.A6TW.01	TCGA.HT.7478.01	TCGA.DU.7309.01	TCGA.HT.8011.01	TCGA.RY.A845.01	TCGA.FG.7634.01	TCGA.HW.A5KJ.01	TCGA.DU.7014.01	TCGA.DU.7294.01	TCGA.DB.A75K.01	TCGA.QH.A6XC.01	TCGA.TQ.A7RR.01	TCGA.TM.A84T.01	TCGA.FG.A70Z.01	TCGA.FG.A4MW.01	TCGA.HT.8114.01	TCGA.VM.A8CH.01	TCGA.HT.A5RC.01	TCGA.S9.A7J1.01	TCGA.FG.A4MU.01	TCGA.DU.A6S2.01	TCGA.DU.A7T8.01	TCGA.DB.A4XD.01	TCGA.HT.7695.01	TCGA.DH.A7UU.01	TCGA.DH.A66F.01	TCGA.S9.A6U5.01	TCGA.S9.A6WQ.01	TCGA.DH.5141.01	TCGA.P5.A733.01	TCGA.DU.8165.01	TCGA.RY.A847.01	TCGA.P5.A735.01	TCGA.FG.A6IZ.01	TCGA.QH.A6CY.01	TCGA.HT.8019.01	TCGA.HT.7881.01	TCGA.E1.A7Z4.01	TCGA.FN.7833.01	TCGA.TM.A7C3.01	TCGA.FG.A87N.01	TCGA.E1.A7YW.01	TCGA.E1.A7YQ.01	TCGA.DU.A76L.01	TCGA.HT.7602.01	TCGA.HT.7692.01	TCGA.S9.A6UB.01	TCGA.HT.A5RA.01	TCGA.HW.7493.01	TCGA.S9.A7QW.01	TCGA.P5.A736.01	TCGA.P5.A5EX.01	TCGA.S9.A6WE.01	TCGA.DH.A66D.01	TCGA.FG.8185.01	TCGA.DB.A64W.01	TCGA.P5.A730.01	TCGA.DU.5849.01	TCGA.F6.A8O3.01	TCGA.P5.A5EW.01	TCGA.DU.7011.01	TCGA.HT.7479.01	TCGA.DB.A64U.01	TCGA.HT.8012.01	TCGA.DU.7304.01	TCGA.QH.A6CU.01	TCGA.TQ.A7RQ.01	TCGA.HT.A616.01	TCGA.IK.8125.01	TCGA.E1.A7YN.01	TCGA.HT.7875.01	TCGA.P5.A72X.01	TCGA.DU.7012.01
aDC	0.637719137988077	0.518438198629836	0.434678848404329	0.591701625246461	0.606757954797542	0.444687390880913	0.401705873232008	0.388319890697713	0.435217711580022	0.404575380152826	0.612592769207147	0.460895219123546	0.263200418925351	0.491360707571009	0.371868377740259	0.484727677591995	0.620016827361722	0.468394296971982	0.70538310708234	0.352570955574726	0.306418114644261	0.559356513059178	0.40844494277427	0.328324948274618	0.51323613487912	0.457421311857858	0.326759938419795	0.465081541830068	0.537162537777722	0.429114081835748	0.3627365536901	0.393603793947941	0.390009539237191	0.440814021562198	0.491450111971464	0.583257348634896	0.50207310329261	0.514647811407519	0.519512369329526	0.335128378242055	0.567093691247708	0.340503491138878	0.438110190973965	0.34851527501485	0.292636584153595	0.457694927371309	0.293134323002565	0.352041426864664	0.564947685558267	0.481823085181104	0.411141178090163	0.362063483747026	0.476617774495955	0.402775013949162	0.449821769177068	0.316899501062234	0.358846712929951	0.339764831349103	0.376968404588641	0.380832274004584	0.412788165814248	0.433176638410827	0.345863654585168	0.581152911732361	0.537085356843115	0.320430339572245	0.494807302711406	0.472778007671784	0.315325774169121	0.389027710033057	0.644536385141714	0.46782074543837	0.261238888101602	0.461722330327093	0.439900189490901	0.524983206382437	0.545219040651224	0.628418848336011	0.638159502306155	0.354532318946409	0.317115126406306	0.460041807465969	0.263319682227317	0.538933595877554	0.354663836451497	0.502565963905738	0.411829034817476	0.421791216251052	0.408895652010284	0.475804909989403	0.358118853851647	0.436830851500783	0.362685443000919	0.323662090899392	0.512223817784329	0.422843993030384	0.426058060727295	0.319549295415937	0.545740216430703	0.28945478011187	0.588689915855917	0.479588647627071	0.607629734499951	0.356010587661619	0.383492094556479	0.303430550173087	0.4727835951341	0.490546055935741	0.280372109307668	0.345516536594167	0.414176979325088	0.461915833974972	0.5009931047455	0.451787698999766	0.562956748908108	0.37045236134351	0.677484482348981	0.270546533202274	0.48862249685402	0.371028014015996	0.45852411558741	0.525495995873418	0.49443870867167	0.575545243587369	0.407023319270992	0.627657173838267	0.597913253032672	0.446221524240257	0.571535780599539	0.604962248785172	0.419163529997534	0.382393920898057	0.618569246509862	0.518608019163884	0.610514624509498	0.503643057567807	0.497378537156884	0.533355854943038	0.542340371835956	0.388676423675587	0.370185846481696	0.654003661062854	0.484635465115775	0.442896659961667	0.409321820622869	0.333511138434724	0.365164615076688	0.363186531898863	0.314939228592626	0.407403633659929	0.583921299370878	0.393420216149552	0.395103021340056	0.399178132300883	0.393409484996253	0.324528512824774	0.320267717759178	0.450397053535795	0.513589748201886	0.503342329526058	0.309451819754743	0.335429003334668	0.447729789176208	0.400763127079796	0.314312351128203	0.382051555353995	0.353747648815006	0.324841626685504	0.321027658237015	0.462879735402739	0.433428437987774	0.435021130922786	0.568275230460411	0.413145214218553	0.52724603041835	0.570502159764391	0.354034414812615	0.43163483986921	0.308849683925695	0.424413780739661	0.40292394382773	0.287035235839381	0.308667294477662	0.332618250579392	0.576993368515659	0.388313294394486	0.516349800857777	0.457964270831847	0.531856569793796	0.372947689538753	0.370734238657803	0.329363660404133	0.481992700258009	0.451098337474633	0.348220748661794	0.371933968831579	0.363373843587409	0.328219974219194	0.269090843212428	0.391539369353252	0.307267881147855	0.357135576393402	0.40885967738353	0.359566681865518	0.473475134851551	0.26832457980153	0.428157986124975	0.347885538326676	0.361517076915468	0.353552502804129	0.313388882421664	0.408037208945958	0.366328861087747	0.469054302615439	0.337979767247864	0.477918652522267	0.306940599196783	0.331169910449739	0.406678044344624	0.601181924627896	0.345467458936595	0.357576969522239	0.391946624155566	0.419598617359246	0.401515615203146	0.383695100882132	0.621900520562155	0.491311889708852	0.355669251140691	0.356719153117355	0.350124032424103	0.353384598010667	0.438603256665787	0.376199739804646	0.384394778931431	0.2708605412265	0.27110158648948	0.342315472172816	0.427248885300885	0.354812360132956	0.449153640391307	0.452319780609529	0.442236053455528	0.620087823982561	0.28568549405037	0.334981129108263	0.384161436173213	0.436186414885974	0.310021992547159	0.399579506355943	0.569978065517975	0.401669960165508	0.373781332276324	0.541736261529698	0.578658005825131	0.394631147041142	0.386424828472722	0.42405782819927	0.452154668173321	0.342699885273324	0.353081878658719	0.40065160298547	0.305661953700851	0.44417562987027	0.371219535351444	0.465283584059945	0.319611214792304	0.362613257142438	0.363668185476881	0.318973365408534	0.470478515354727	0.428456968029182	0.360728478167196	0.31115351797382	0.402974524604719	0.394444007251508	0.337821126501673	0.260896931970331	0.542895525880005	0.438299937973254	0.376939232797569	0.413546249999281	0.340124681752456	0.552911090712675	0.263038438952259	0.239651407988949	0.392016408451554	0.339224933861638	0.334522375383419	0.387253172497569	0.497954506663647	0.346086604788732	0.358562043826923	0.34199021975979	0.27866820660023	0.230516070147458	0.33187300814484	0.437214660183405	0.417550924477149	0.356466769304465	0.55449676165305	0.476508981389254	0.466871453949235	0.477541434819374	0.45652346915219	0.357378262812913	0.396058259324199	0.447160230128977	0.40346401764074	0.604971866479657	0.610590842554551	0.418367933479365	0.423857267569497	0.270152577999244	0.343792351464384	0.322429586561697	0.390576130803198	0.265063966657065	0.513114005876524	0.321315717204292	0.32687580997687	0.347303916158043	0.74700955738766	0.444111568610482	0.514475861780141	0.345221423587356	0.312847573256561	0.397642838372164	0.374001415265204	0.495237371473414	0.348012817564215	0.333253766504877	0.317600376622128	0.274873365053257	0.544680866080827	0.253262496164429	0.320485672401474	0.389805069987313	0.381795043734615	0.470447199510804	0.282269837749915	0.459245640584279	0.427817361189152	0.433547205920363	0.474774907298631	0.404959505375862	0.320589946723153	0.394850000719946	0.544099392638979	0.419924383068493	0.573515503338225	0.44434904691237	0.40159511423722	0.533076593862519	0.266684736098598	0.423791463742846	0.444443707270432	0.408702758859902	0.376586970430619	0.476344192039718	0.586741086162708	0.407455031001903	0.357347047938125	0.422933130924267	0.366576303626263	0.453509245975763	0.383867432644191	0.384363649149591	0.363622325357091	0.47386199470613	0.48396688999691	0.459929621404835	0.444685553792921	0.47563336007325	0.332288997750377	0.410377972331812	0.337545664800628	0.350998234161211	0.46436664551737	0.476521556690386	0.423673184543741	0.410143212069351	0.413186607836459	0.348470125576371	0.384705636366974	0.370793264628411	0.363799791670163	0.408292404440993	0.335183464625028	0.443259127073321	0.630699805604999	0.295720839984778	0.419328165003873	0.339619112869118	0.385656871936792	0.382988250326	0.295488973680458	0.467208132875444	0.35673106443985	0.333911333643839	0.524168354730217	0.338059881897484	0.492999186600156	0.346745789580379	0.554136413020351	0.424487994552969	0.364016058169005	0.483944354113175	0.465584970333383	0.345487944296088	0.500581857500052	0.409540261517599	0.351833470545953	0.503894580795816	0.359170144303122	0.412371532389812	0.443518196213331	0.362480370204402	0.360676976099978	0.351206163294876	0.579438406829597	0.411258303283305	0.520182820771119	0.461298474790388	0.358010731194793	0.369776093203093	0.389232763319882	0.502840269527008	0.370489297308976	0.30941008534665	0.401657096823754	0.314007189679992	0.301749688442975	0.411629859073851	0.429639028482746	0.38650664872738	0.326817628547677	0.498006976403255	0.440361121945573	0.439502863816275	0.34111462091659	0.353828934691888	0.406292859882968	0.460990348364002	0.537228604977703	0.435402415916075	0.501320408989715	0.340367587042012	0.32761637668394	0.394426944260771	0.423685425802734	0.501185573253028	0.383608049015241	0.414512973430144	0.411774954933803	0.420746508095273	0.41321160496312	0.514777438912796	0.528190926545892	0.471798723470649	0.337132476607225	0.418965965544432	0.453116421804054	0.349098088338907	0.32606042169378	0.333509048093034	0.369434371197056	0.365145944649392	0.366115007343504	0.305575871023562	0.350832109234338	0.47755525480576	0.29092013208877	0.357420945253995	0.333938993191111	0.494356439969193	0.35465892485226	0.710884649996109	0.446806548959825	0.369238874697073	0.431844211505194	0.376785722118649	0.360010508146936	0.334789893932255	0.41340439942587	0.390872200420364	0.360827474698783	0.375801492667801	0.425135324408194	0.495195478703595	0.413662798302963	0.376791273488256	0.550444340109551	0.582515100401191	0.386872806291009	0.357756699763595	0.340875922695587	0.518723973799694	0.519277479464753	0.372944527786529	0.475137087963512	0.336965158475451	0.414020896110318	0.508406290965463	0.465448367957171	0.263554426461733	0.412990039950317	0.594588562658479	0.341555972241707	0.567981435600406	0.374085499940674	0.391722257104035	0.386256433586051	0.42235367191337	0.337675784250277	0.425536455374497	0.526789177266126	0.642459455731888	0.444476064748041	0.470248978697884	0.394160379885435	0.348585385356612	0.419836319917113	0.409287056827272	0.404533841987634	0.529108839479585	0.348302536453325	0.410218177412049	0.440011086406226	0.424992299702582	0.417393839778884	0.461863786030031	0.34150699331606	0.563475354987633	0.409359586218825	0.411242701335727	0.443001100988269	0.413774984069353	0.445919745789861	0.474882443181242	0.582261977155559	0.507621628325043	0.393426760407815	0.352572767068899	0.517013904848254	0.396864957060082	0.335108101710488	0.29465799324079	0.484305628134959	0.523455486658136	0.478273885519382	0.34203797592207	0.424268197039501	0.440369548187981	0.421610082009714	0.381954688731699	0.355452210658492	0.387916481765727	0.492002821941598	0.556754164627056	0.461912131594809	0.624450720030966	0.495307709554572	0.474275232108101	0.395287855816475	0.412731591144493	0.383939470012778	0.530874844816578	0.459874337405	0.333787051115055	0.442756449558587	0.385637960768805	0.45595580043417	0.352804715156443	0.35185295945763	0.364860127764454	0.310535530642861	0.571089272166108	0.526289319388869	0.395532865267809	0.305441401612217	0.494493541054174	0.482604699433694	0.402761631870115	0.337752070989965	0.50616238084155	0.405554886325014	0.398038824558665	0.46370260253809	0.377786880284741	0.474155675836981	0.416025717163915	0.317730880242074	0.418442538783557	0.33938574402908	0.418757020857125	0.472851169361686	0.468393191140284	0.318131459589333	0.35159485284302	0.415085152075594	0.391811987470723	0.34650286304776	0.487984122147617	0.526688745819101	0.394701742141013	0.631948761857953	0.399396888439455	0.455871876846336	0.312365721652829	0.446544467463048	0.449828971176888	0.535445075221413	0.43958087792179	0.49040196455773	0.563692553034703	0.529075496620088	0.415346460530363	0.501851959962704	0.327815259447646	0.350598146696675	0.316174188182287	0.328777620782909	0.396706699176948	0.433408149258271	0.396163268117163	0.500826969184228	0.407914955365816	0.412113866080866	0.447359221948688	0.544562895899361	0.350337070388553	0.409074191974451	0.483321297671378	0.410320601087109	0.42049258716182	0.545758261080873	0.395095561570044	0.444881650023149	0.395638403707929	0.327177282895192	0.368259745003673	0.486344668239986	0.29593128708628	0.452130969381014	0.43377237483725	0.426321724516402	0.367858850328629	0.483815747954648	0.549732257194206	0.607896040119752	0.532105030241501	0.445180818157256	0.412730560809128	0.526028251335312	0.314121095192572	0.541249701620987	0.411607704421485	0.434835440276554	0.396106931244715	0.334911852003782	0.366132278198202	0.302582995654261	0.429705533636684	0.439133115137051	0.476043905768721	0.31209926699834	0.624235715279276	0.479743707954124	0.456066153298616	0.48914632145604	0.362156932796079	0.341912593258015	0.667602927681383	0.397645059678869	0.436864851009163	0.388039712165689	0.323688749103248	0.414085404865289	0.299486610661497	0.546733063295002	0.351197824099239	0.478565145809892	0.432397683193351	0.422536022132928	0.331756060336415	0.305220419150273	0.450309508376002	0.42129928297834	0.447647558951877	0.474762560805034	0.589331346616143	0.30128651128365	0.433837392751722	0.413533014639709	0.464598676676877	0.380505605894461	0.328121088764618	0.352880098307202	0.435831468141182	0.377320300549599	0.390687135316615	0.418041402335271	0.620146590960673	0.333011046220319	0.382794572170115	0.424840958158528	0.491653403918345	0.338531540140983	0.452354650398756	0.41640377107399	0.295571145348254	0.308891958270379	0.326845984153167	0.316714794531664	0.498581624019523	0.389876605271847	0.378323911030546	0.501306295546071	0.573354498645565	0.336256295245648	0.531870740715962	0.360656125459549	0.393401272150014	0.341069358676691	0.621516522407966	0.390738252929532	0.455999976020537	0.346265000204497	0.365982982101439	0.47601632600226	0.298037797260162	0.373143975235332	0.576191309462185	0.396140882267482	0.485811657730894	0.524504995975898	0.407371839061777	0.378654425792464	0.383412782574239	0.512850045416822	0.343719289332049	0.455309043191709	0.389756771065536	0.47692223238045	0.439434098607846	0.512856947690878	0.548705058152179	0.327274371605547	0.536094987974431	0.380889676974954	0.31581554815083	0.438327483624754	0.346001878003588	0.345022479835884	0.359171406010347	0.353980299162801	0.466564350237524	0.50847035422715	0.316956939449073	0.471880501004771	0.480440604152354	0.404563422018242	0.571925829340408	0.458354734575819	0.406392173346162	0.437111174968843	0.407572215409872	0.409006988740558	0.456444985902768	0.319968793176567	0.410514563235795	0.368177279886331	0.312476814746285	0.262546933339657	0.371571468995265	0.465402374001271	0.440654640160821	0.502639120346483	0.456335127583677	0.292841458079371	0.445084760969743	0.380898559395639	0.600438508599527	0.638868563106416	0.327596399910481	0.563171190827727	0.511526066288319	0.585827076207875	0.484419361586105	0.424195895687313	0.501121509190468	0.547963727286404	0.606512069616445	0.371491473546828	0.39963506627409	0.518808011592606	0.321742795396077	0.371686511170739	0.303230228584206	0.479681706482987	0.447144203976	0.392430581214843	0.436452154627829	0.427144363135857	0.43209606001677	0.445912879933884	0.31603021910345	0.309008655214646	0.413836110917136	0.360995357129186	0.293651463513901	0.340877991722692	0.522103692679392	0.455919761705404	0.510847637286611	0.391072333496437	0.314277311353655	0.294274825822483	0.636272748738262	0.425056289617499	0.400103755158248	0.454359010709831	0.371482683196408	0.450619410210922	0.344190413016003	0.390794668869328	0.325998599200235	0.476899700268096	0.380501207943087	0.51097445716628	0.434261283147707	0.359772197640363	0.314824430516506	0.48029267189431	0.379137630087358	0.42333307126571	0.417709517657637	0.528972315841427	0.333543001419761	0.320531768527206	0.44486784579673	0.434125787427564	0.371207213352862	0.384450358011547	0.423728749564182	0.526908324434016	0.526266003856199	0.330987295215796	0.371769065074435	0.435220684638357	0.485128166182224	0.461261106959633	0.363449946162432	0.347306710776495	0.372837893701896	0.369803871467952	0.284752133697642	0.419174517208122	0.400212891471167	0.428742029238387	0.428330520013857	0.339940035668992	0.463893474660591	0.406938867493816	0.398787884992358	0.488364783741776	0.293406495200761	0.361322164259717	0.287151925713324	0.321146219657102	0.428236157375135	0.565805145999099	0.357071815159882	0.453794621274365	0.430344060571192	0.343334145150246	0.351415831418258	0.373950324229219	0.378445966437642	0.311790294088168	0.395906014100981	0.418220283714669	0.404641789074749	0.332938340514428	0.425584930629168	0.368937774288146	0.310744221073243	0.361559005047832	0.456133767736731	0.454139122921827	0.414782221922598	0.382426156497886	0.525866285309089	0.413730823188038	0.385089573225684	0.335428426609406	0.401034572102255	0.40984970257621	0.41430628524031	0.325642768932799	0.319785260248831	0.493294476442864	0.358917808293713	0.357739885424715	0.460306886395424	0.404854817367663	0.514192843332179	0.333603755726989	0.55109131921996	0.562147492106344	0.529813234673354	0.435483459321455	0.424493920138789	0.336653103689662	0.457812988416611	0.394368668166667	0.561835202548491	0.354061061407537	0.476174751379584	0.353623169340652	0.374699560148361	0.423789663294899	0.49009332670341	0.580110030282216	0.492630250331081	0.318642011725829	0.422430359127126	0.387903995522353	0.355821817817181	0.428973129430397	0.427624732821983	0.374389390216118	0.411686241869904	0.444946297270464	0.483261510667759	0.629624969353735	0.424108195108405	0.346805861076537	0.361118741985	0.396202292501172	0.35620261731344	0.286246575484988	0.388214486819882	0.373831542816272	0.53581756699387	0.350130155142054	0.409856039465596	0.501696967199463	0.468092831581134	0.439659995029205	0.478908600467512	0.322072022030491	0.35438155012214	0.361841192087566	0.434296659902856	0.449571342373355	0.300358402793688	0.300089085734012	0.371811748488617	0.394299078242275	0.394550598118016	0.43704297464291	0.31360654975048	0.452224232955484	0.420694854466337	0.343907559706084	0.384243145366372	0.489017187575374	0.500371030996941	0.333153123458736	0.464132963815265	0.402054136860914	0.35323781035029	0.452847588467568	0.398168364250723	0.504825677047762	0.409671631860482	0.361929198154676	0.477259302493335	0.354468162119751	0.482495136582916	0.524898143415932	0.446740509624927	0.406302253269242	0.375043390440967	0.489163571580464	0.430973262543319	0.510255968708231	0.426440686771213	0.385436010459245	0.43929568582767	0.395699084328328	0.425950637800031	0.509843150465885	0.427713811212051	0.38160992679485	0.367693723218394	0.46207326623269	0.526348233736029	0.421687356756113	0.555366407595006	0.507852473962765	0.40543153381328	0.354693997222657	0.650235230966287	0.59399799105976	0.528565514223675	0.411931253591109	0.559206709732039	0.434064285054082	0.418398280196638	0.369503332133289	0.395008519544976	0.479299818519178	0.418726322621916	0.338603870627955	0.395478205323156	0.586704650504315	0.440029127028332	0.466438961849896	0.329131128233682	0.296062276250249	0.449774305936166	0.435369748802576	0.350249404966059	0.359039327738568	0.478830523311929	0.476381043589715	0.418617981347761	0.612213920446352	0.660741713308672	0.511824217145093	0.418956999469767	0.364020494721531	0.487749678405027	0.392482339283459	0.400548797196008	0.385541758426121	0.338091932830838	0.513976259528037	0.384511791745428	0.399615014744989	0.479966846094086	0.222946011156548	0.51718028607823	0.364430867411541	0.543427253783605	0.436377425595447	0.347129357075814	0.596058420203305	0.290066559359171	0.386625842921725	0.359627643576667	0.432305619541934	0.378713081913536	0.400152934136982	0.635208943229913	0.551119946143914	0.276546344870342	0.311846423447692	0.478457734074015	0.692402611500865	0.361580578571941	0.484703338495875	0.416588009287044	0.514376151532253	0.37617113262934	0.397773305529766	0.406000690398382	0.29870374840219	0.518834029177302	0.514494267479317	0.488720189337885	0.381381338281594	0.422252399226756	0.340408758641843	0.430178858381378	0.538888990503856	0.572855817407795	0.475156049351036	0.479596760744722	0.468090983187648	0.285614878739671	0.443590742365236	0.397007402058279	0.373650189675979	0.44383918321339	0.353868927103977	0.342319459633951	0.444605670972751	0.494316195975496	0.578612374127453	0.558162639190333	0.562296601549098	0.628779644864275	0.481357668526672	0.436061458065314	0.36022354364711	0.382099491880609	0.520894382738531	0.516214054192885	0.407656569675435	0.35070969384209	0.359551220611309	0.363359476361638	0.273438717380994	0.53689150203906	0.190376797800015	0.338076518785924	0.284624805808208	0.475057697996854	0.402683723188312	0.596947981410674	0.310988478127451	0.430098252016155	0.557434495355771	0.438376170978083	0.421840362422766	0.362032081289019	0.426991504807243	0.481643143275905	0.358273539729245	0.51478934806559	0.589951253538696	0.588247490717009	0.510842418738639	0.333934007249106	0.289781526647982	0.538125725365116	0.44052715689657	0.527285684514851	0.444805342444593	0.498686081999959	0.361323379622366	0.32938323336578	0.481400060118434	0.364968592451149	0.572291572387434	0.398469479879583	0.459794268536017	0.389092795835437	0.371643979243489	0.399864593839832	0.317463784885079	0.323776595143062	0.410743012221527	0.299597299917167	0.476879420469933	0.611050243930464	0.404477886798542	0.233408076744576	0.4539521000974	0.295334403159273	0.44214282553581	0.365918324430224	0.605154832250173	0.389351255488014	0.406651361049194	0.378801919222667	0.483267982996892	0.39732640829963	0.329972841901621	0.529792935582683	0.417043208660831	0.314042029546472	0.382067866363389	0.518328134761685	0.463013276023051	0.454855210146794	0.299309159056782	0.221353145904709	0.37758441258254	0.432356352971343	0.413417512380847	0.430930774208227	0.365693286625952	0.317973949259752	0.561469609856267	0.439277387894275	0.495686496715348	0.393989116744114	0.360646523736174	0.517301121256817	0.369181808480946	0.502893703165387	0.642269971193788	0.306931056499342	0.458573860650139	0.350483650732722	0.528220710437287	0.482572416050746	0.351786021091044	0.302576266441981	0.379916040709496	0.353831832506243	0.473782672888112	0.362902375974892	0.340964333510716	0.27366614464705	0.429348388965891	0.392847094784275	0.371818469640507	0.448783816029758	0.422126275401847	0.411488142227872	0.358158398299873	0.471577990500494	0.273518682772487	0.441558342926629	0.345746836291598	0.428943080075963	0.415512093387392	0.377140008523486	0.424389591205475	0.306586894092055	0.358015574004315	0.58149989550841	0.396113194744949	0.513184084833987	0.443515277345277	0.477219966076364	0.345880166535161	0.562461580865954	0.344662675569609	0.428543196783378	0.458723451318422	0.425342226409505	0.590049554676051	0.370812048901479	0.364461235213407	0.386111728871004	0.445276947483778	0.399564848165414	0.47696897962278	0.242544561288973	0.533106720847204	0.38343389622103	0.294256941505729	0.345782067386763	0.31047427262662	0.393947497716813	0.514772513849769	0.295983819498369	0.41764662842813	0.411084891299795	0.46549907649823	0.452198653028191	0.395741214689831	0.509879262495782	0.467933466023175	0.362707906337747	0.460231336679022	0.358824095655096	0.434817268131286	0.422658242016208	0.53255988944967	0.576647860637199	0.308727690466894	0.716186855631636	0.463108712335388	0.456541707051118	0.368397326963761	0.462742607268036	0.380636646684474	0.286853642520546	0.364224175868423	0.39270164936492	0.408787826357731	0.416180429370585	0.355887263434099	0.313872851020011	0.283737364164974	0.426674952497508	0.634444312732361	0.346935458252796	0.396235889244788	0.350904190516425	0.266595467728884	0.562953872923684	0.56093336601518	0.378181940408224	0.341703186177314	0.385198805535813	0.318040447722093	0.426476337972042	0.384772112064954	0.398847152835727	0.550170597737319	0.45084940141743	0.409912732242832	0.419496798419626	0.302417208819669	0.259298909300481	0.480126170362906	0.440349724088067	0.338487372139205	0.401477887895892	0.451898204570666	0.443705537935192	0.446950182140663	0.446138242465123	0.334523129411526	0.371760471379969	0.425206514600102	0.380611802980981	0.489720454742161	0.511115444746181	0.37970298694961	0.425883436538679	0.435059467466034	0.330156738797351	0.440812164505274	0.380214032532	0.389524391704683	0.35592630185282	0.579151679615754	0.38424578816459	0.474898709275778	0.561706536080807	0.432934215875584	0.428316198492046	0.373467273789771	0.416245517789781	0.451327864354714	0.49541819186319	0.464944168693081	0.450980582515193	0.322813827600017	0.357343140971083	0.297543837635534	0.368215141996749	0.358068523963716	0.351400520980959	0.424165815875431	0.391904617339205	0.477518730752891	0.628885771924706	0.337484608326994	0.384507659434512	0.343360563622086	0.398086712033501	0.474214739568567	0.397401303716108	0.341329585165809	0.372777688002963	0.533035027431188	0.324312520038223	0.380732744375117	0.426322781686879	0.607656989107821	0.338512501238232	0.287172178792616	0.526022122226165	0.366515944272181	0.313885450027164	0.51602035571481	0.429914463644794	0.4099249287964	0.464618696571724	0.380182482160094	0.312060019688104	0.538627312481284	0.30152948918326	0.36722693484325	0.39640708485069	0.300856644285241	0.606523411829474	0.311416484785652	0.360481615109266	0.548275801869136	0.413071552259331	0.553767151021364	0.55929116645621	0.320892577591077	0.378741153205949	0.392387181703957	0.46931786756206	0.361985729529552	0.358274504076247	0.309034914380082	0.371070593877534	0.344030282584864	0.526455066037893	0.36651323811061	0.37174342762028	0.262008357462213	0.374984770483318	0.319637624098242	0.416432320568513	0.292477955719314	0.54834010291152	0.4818688768843	0.465147285808402	0.481113133738694	0.422325858998669	0.407003329516212	0.348916754880997	0.381715768352246	0.410761220296131	0.47041912217379	0.55884147783079	0.441746847080791	0.449095750681293	0.412859691989448	0.351574237713459	0.363150555432673	0.344028735645353	0.354280329009945	0.523486443606621	0.421856318370038	0.421874859131376	0.505396296077572	0.431445959667498	0.406016434288328	0.316614352609466	0.532018228558252	0.313026881940868	0.355012378805554	0.447725449146334	0.364772230226886	0.520709188518157	0.582300974287556	0.298676652512108	0.518984865933168	0.439381916796193	0.332827887361892	0.482644813577053	0.394088336397357	0.3435293298884	0.511309855680046	0.34741395040391	0.455557177735405	0.415786563007809	0.552485075151519	0.300748042745398	0.491808580583456	0.343607730068387	0.446723350238731	0.403105950766651	0.387493475202462	0.54460826661194	0.335604069594177	0.417857660771031	0.394197359923713	0.407146717054131	0.38229568586386	0.357812155597126	0.352738916730332	0.44633200848398	0.323941475413435	0.56062439831715	0.351062497898525	0.485189228344657	0.363764040005331	0.522937121990848	0.379122947707047	0.447616023506162	0.467449745082472	0.575449398030807	0.330946083477892	0.413513602331808	0.501854433498155	0.47068976449192	0.375455543211701	0.393610855157072	0.46449467199271	0.446675930355977	0.313831279320768	0.430139114392191	0.350272259419419	0.312463034096754	0.432575205944086	0.394240609094952	0.271228767602892	0.304770723644507	0.437825195241661	0.565502061643564	0.546574189275936	0.47574872768782	0.332788484077303	0.425376996529043	0.369379493787795	0.336933974988752	0.452198063243264	0.722414357807773	0.402459909836814	0.464902015796985	0.571996238023376	0.403815945230404	0.680032027717273	0.349405135931063	0.532042069826203	0.34568143088911	0.366958336970592	0.575509762556445	0.355489266834694	0.399299745178489	0.433566611161103	0.327534727825556	0.311103983261591	0.346244810793735	0.395076669253555	0.475167105543	0.452766100808665	0.325446903062224	0.418458235131275	0.409614095804295	0.434189485030893	0.403853428599494	0.614976987330125	0.3626971623539	0.36881159836324	0.420176237407315	0.406686563907016	0.377579383748741	0.553663808525116	0.436776107572702	0.401985099577676	0.331965033930504	0.499742655719063	0.46696820377001	0.427929729472648	0.386442032802169	0.418096263339616	0.540249808624713	0.346686610662028	0.499788233228685	0.355851056739207	0.316398636057905	0.693071919139502	0.378854622667163	0.476603942603482	0.458534878144285	0.478817835727258	0.540861900885518	0.434319344224487	0.388235567795912	0.526235669224937	0.395927246855308	0.29965371386214	0.554324713254566	0.501388201022398	0.404611826034852	0.376041310415677	0.412139356068221	0.484870459784173	0.337565003331777	0.278530688690358	0.441368191392586	0.385990170517288	0.420450885792882	0.358765687836085	0.547687113420525	0.403733187539093	0.314457382887928	0.44404904400017	0.375969325282056	0.405201198992097	0.523041980645732	0.424941515438747	0.456463844501323	0.437534883053806	0.451487931484542	0.484901771857688	0.368245046385582	0.491374965939095	0.383081829116739	0.40221173563885	0.43396615700315	0.557373987950403	0.432969785573383	0.560188410375841	0.375695068626151	0.578211915516082	0.614068329444399	0.357018700035215	0.467487787667836	0.671176511515424	0.338709907824643	0.496844063489813	0.447575575750019	0.437510637173891	0.431265866851244	0.470137535179522	0.310008812264346	0.524649730305924	0.380037145409157	0.41838088536764	0.466905620140125	0.408081075455171	0.456629560990063	0.500993868217554	0.403322893588362	0.296716983292545	0.432441278914614	0.542648211861333	0.612578650991934	0.379472453464018	0.547718677016669	0.481144835247716	0.329296595838241	0.297524119458724	0.541477024736267	0.591437226195135	0.306842606779657	0.282801084546802	0.4426247134669	0.471994523947057	0.330437186219321	0.332029632824587	0.443779580296384	0.381476412648782	0.437300323734453	0.417419346333122	0.450310110974411	0.273582797771293	0.452241889703144	0.367405203693472	0.616146373423363	0.485822813191624	0.347879390431349	0.385125421720096	0.468419790019012	0.457427048004499	0.512449337525377	0.435880321146864	0.415540915401014	0.450623192339625	0.506466875033207	0.374090702815542	0.490078901636753	0.358691965833012	0.331966268706596	0.375055041105777	0.355526867921695	0.467871477602176	0.432109849530315	0.45568410350614	0.353024049351493	0.532278085770953	0.525591327694985	0.390247358519147	0.382232215849319	0.371889476083972	0.282504740258493	0.320949079902587	0.391383388730627	0.670969183254708	0.358052409134375	0.313082943235586	0.405859597249258	0.6478849928411	0.509326317651669	0.416526931243394	0.516618968656156	0.358810605485066	0.507045698708436	0.44249832337728	0.356018680244676	0.565776469356045	0.52747534415221	0.380928796562133	0.447961208310053	0.370881007788087	0.266724231932471	0.302984961817957	0.344300315678114	0.322593616808217	0.419973397454747	0.408248666174192	0.469047451241042	0.344779236336566	0.403489134958832	0.408224096023861	0.48191549445629	0.38613737357527	0.304508777420393	0.339229413677851	0.684695248356536	0.385095436739233	0.367113792546794	0.63776663223743
Angiogenesis	0.62336032431422	0.583174718292935	0.784271637877243	0.634124841909719	0.629116282332607	0.560994327131475	0.596876260546982	0.569328739985949	0.642201970765554	0.764751919200006	0.596138438985851	0.51192168178091	0.524615367308593	0.623034856074549	0.637167652099054	0.62361277215912	0.490434852192922	0.612647874012869	0.588951980692211	0.63168021696447	0.621255591030354	0.689627671120383	0.558939510005967	0.56901470709834	0.569772140104953	0.630974518763545	0.553846739091411	0.708124690341156	0.614553446169546	0.745000482755939	0.548123129584467	0.633935144775786	0.620107416062598	0.525465564822787	0.551638385671395	0.675046458476063	0.679514698381345	0.559064736429235	0.610367840797695	0.580217943702722	0.624014452618322	0.573028322810896	0.606792901023986	0.706137552455357	0.601511155893722	0.510402036517903	0.625468946469103	0.653551155847025	0.58734639549697	0.61085636271226	0.526052424673083	0.692392284489675	0.622866836271936	0.628554692946788	0.497259783287527	0.613717144439635	0.66263775591581	0.510824463924442	0.629621661981881	0.518368158978304	0.650659340610709	0.622627247875001	0.671382399183577	0.568587025822421	0.646608492137665	0.553357571830096	0.644122003551523	0.566589913586698	0.742089628836761	0.580950159386837	0.689564934123997	0.543127225060555	0.524166789192973	0.707766039159563	0.634427910798673	0.571272869661418	0.703805326854706	0.594426198733473	0.61869463374973	0.564471017708677	0.61512216290391	0.668164279413165	0.606632426664191	0.709483654632813	0.571201594544176	0.586469999436139	0.618448028776287	0.553966295326641	0.588593134328921	0.647945544368915	0.658961357850521	0.674462078837767	0.577581383776719	0.539450574951982	0.56878608841676	0.549086348703978	0.681934262347634	0.560228784295715	0.681644436570507	0.586805984724326	0.650353254741226	0.584860657519992	0.622790231319541	0.534509748186505	0.559310903211322	0.577806017552644	0.549562156826872	0.644760667593429	0.634547579474249	0.574217104570522	0.666117853673267	0.639370325308025	0.628970127018637	0.560272529095819	0.541875568478427	0.689718307143218	0.574596638162568	0.537468754786473	0.533279486236106	0.501911067612083	0.557178765260715	0.692937223595985	0.704691312416707	0.538001498657819	0.599442393091407	0.62673967823179	0.635850585901746	0.555217356423114	0.671114142921386	0.63729505154194	0.752281561118569	0.678079449604995	0.634420420831862	0.781730953573433	0.568123620188586	0.52409887204969	0.769665680082386	0.661833958549727	0.535115588738853	0.622391220497914	0.625418741742287	0.513653664589864	0.79213764775326	0.612246438315434	0.674048161093288	0.668545855932636	0.562353867166158	0.576437609431465	0.537741595242207	0.603866114471735	0.553082962324363	0.563606561653252	0.605622890802706	0.577660085059332	0.642603954978091	0.520512965612801	0.541614195090357	0.649380160930378	0.569501403965579	0.547905316285542	0.658852562070922	0.533763865705876	0.570790604264506	0.588838756908653	0.572853294974828	0.615815468542281	0.65909495615672	0.585480069180583	0.602570432898673	0.580958110684734	0.594661011145217	0.657188804814301	0.583789648514769	0.58487947873186	0.585123841090767	0.554258475796462	0.61684656819517	0.627360038268372	0.569198947387115	0.563152771128871	0.554199372738349	0.603549656298588	0.625639862985032	0.644367004899789	0.603126599471308	0.606362677271355	0.622663983239855	0.53947563837852	0.590709560935978	0.585943509363546	0.686500620005165	0.691961597984308	0.586284816236613	0.539014417781128	0.559913191872357	0.547713661911231	0.684808454921471	0.601364441986228	0.564165471334511	0.566465913179815	0.591597034315831	0.565535017171383	0.636339596122687	0.617706897881251	0.535146014671501	0.637997313000919	0.586874878564593	0.652864127237494	0.553439543058154	0.563486259629519	0.675967263802956	0.607016012968897	0.578421454208079	0.590836779783234	0.58617660482135	0.600708211118224	0.628968934816541	0.571427337955235	0.556097294626204	0.580018804334283	0.5764635067412	0.554791288378376	0.64924420119957	0.595138887421843	0.571321130179355	0.554926200993147	0.572978141381211	0.7846385189066	0.573580141174254	0.619715931304918	0.615702405897838	0.576278336234229	0.52778431343225	0.592496540259899	0.6153448102956	0.544876831454743	0.571440058209754	0.609564379698394	0.520734137148917	0.598510778590211	0.548383379858119	0.550277649658693	0.530801167779325	0.626811028694174	0.573976726570829	0.601864870924439	0.609885316429539	0.598238567384423	0.598187254845455	0.595332620699975	0.604786378058104	0.625719651630672	0.593465173981206	0.615895433075739	0.612262070658669	0.533081539569114	0.527886786031194	0.595500398504184	0.565010360885087	0.539890750069401	0.598619329360345	0.63949669518268	0.58697288574863	0.659462501145969	0.534445242812089	0.623661003131203	0.537806053004194	0.587783528508607	0.588083170666332	0.561211409277276	0.557869007369451	0.556838418818645	0.56557899716501	0.536940417727361	0.642783469651066	0.539263497615137	0.533877456450052	0.563868136184571	0.608353674032389	0.628279517423527	0.522488517238301	0.601120848119424	0.579733937671355	0.514019544577565	0.628943851867657	0.549874989671483	0.61420437530925	0.636273208968009	0.53073989849508	0.68987276552201	0.590185331090059	0.614317786034522	0.674634912515711	0.593545132176661	0.594418870045514	0.56317505513646	0.559274622481676	0.616644524339763	0.689498481177345	0.553560003621991	0.569157853310943	0.6499549024486	0.702735792503635	0.575421206028278	0.664283736609406	0.660044093984332	0.724976570986636	0.657151974275373	0.660333279335605	0.596718746969676	0.70735138513507	0.564935899495262	0.538185765190703	0.530500120636788	0.525968922800909	0.563468249207459	0.501030374210451	0.622254399109952	0.625215445304263	0.576377185175104	0.599589041831283	0.584067786981127	0.567456068693914	0.591361393581582	0.629677322912893	0.578445969922277	0.55842073275091	0.559896746459085	0.717004560286994	0.563843449076304	0.576855425327784	0.572026773612385	0.542708929686363	0.526012398952665	0.611172373719864	0.568331803385566	0.575443675201159	0.602337747159548	0.591531193893959	0.590189646257767	0.555093371967945	0.574962621826889	0.592820258075779	0.653265709102479	0.623321230925567	0.53542378544733	0.569599521337002	0.580604344077565	0.751592155913938	0.686604797226431	0.623770931629109	0.659151285524612	0.579445062598201	0.639531067869416	0.575075037932776	0.569693614675493	0.554450766468688	0.575059661235014	0.636329261248202	0.575813110608455	0.540455026907269	0.68121256446597	0.581383338540812	0.613692223572669	0.571399759741128	0.571146318035538	0.597768110103991	0.681578672421806	0.54931062527073	0.573688552927423	0.530580612146442	0.686883027767397	0.584075247769312	0.517208395061196	0.588694377347024	0.610791452346101	0.562271660316885	0.540142513616411	0.627285649905159	0.679374325616564	0.686908158414305	0.604301223839367	0.592186134910264	0.562526487945897	0.520433001447388	0.613427890155926	0.554961495471283	0.575459008779894	0.564245099743164	0.591467351227108	0.59979979087699	0.578182665470849	0.615483724291045	0.583309337758547	0.601154941097909	0.616375138730515	0.579250742816117	0.576132785188418	0.53356916220366	0.579979175391822	0.685691135495113	0.539570470515222	0.615061991562726	0.547456285345171	0.636887079926645	0.588400860775151	0.553573746631385	0.629013054776739	0.562908282567338	0.551973479848966	0.54990998418579	0.609486924387121	0.560039886835172	0.632888401753704	0.55837620179421	0.617175794036045	0.510703840889743	0.625172339089756	0.582262333264013	0.551351290188888	0.746778183028484	0.626140514860249	0.602246656514437	0.597647477644558	0.621696918157583	0.58116677442829	0.543356665826066	0.632677397922514	0.570413388147803	0.594039497627924	0.554902415217887	0.567498339729885	0.63092300877704	0.56998861638957	0.551542439798271	0.534748759888779	0.543750553057709	0.687007855950556	0.613680801466327	0.625479643552411	0.57784879192637	0.60318417698853	0.567844501649197	0.606286652777801	0.669207225298336	0.583508689482848	0.66406824742365	0.685937841121274	0.552800143314873	0.589891444074818	0.576674137455787	0.562362046725022	0.565215082869056	0.5603440997806	0.551431656718133	0.651027753051022	0.551335136922595	0.601635148655651	0.642298336419079	0.612737255640383	0.586682721641185	0.619530763134195	0.629989040282681	0.541799077433073	0.55624995733237	0.606820412630426	0.560049289123405	0.602543201395203	0.590713583508297	0.595507249319264	0.585870423899276	0.710461230232746	0.629143012761281	0.622079517995262	0.633038331961929	0.588425776777615	0.57440060423146	0.534082102341485	0.634909552697932	0.623753225479609	0.561691916630867	0.624402741567393	0.574826265136648	0.579458392895439	0.561728066510324	0.612129817165432	0.600050518270368	0.615347559491038	0.568912428186191	0.638928747584467	0.541006573560285	0.587499505807063	0.61250553546988	0.560848545062874	0.558222125658258	0.597728051198143	0.582224072618174	0.71421973098607	0.544552317305623	0.610112291049697	0.586076621407536	0.579098825109982	0.557505214036912	0.630472216133678	0.597830747365086	0.562107275120452	0.552650691383222	0.531490510241569	0.54671564156146	0.596507363562493	0.660783031358668	0.617714046783571	0.606313778446338	0.591730812861491	0.583377256643464	0.584066929868642	0.615439303741872	0.586310767941236	0.597169278804237	0.574325196777301	0.595924262095583	0.596310313980701	0.531013636988248	0.61454341299532	0.615303160138004	0.690304487943804	0.565956742404046	0.581723198917523	0.650513987627982	0.652673205588821	0.56878988674888	0.648709822200189	0.518317361543976	0.618316637090823	0.654220154158979	0.581303264721219	0.657777210444118	0.70186322901466	0.574031673881729	0.638365604435792	0.630906584615882	0.622542920585137	0.560839942810014	0.538090844419383	0.646050863332455	0.56392609696883	0.571653549446881	0.609326046372386	0.613609102022591	0.645787544192256	0.614729639318195	0.614759038148437	0.60973057347494	0.591494999182544	0.615936849039513	0.564882054102929	0.621447498483965	0.613888281880357	0.57926758733146	0.603211539821084	0.607307472625711	0.583391519736473	0.595416789789314	0.681496657200395	0.643657459185272	0.637726192432097	0.583001376437179	0.628186215606041	0.639178767826598	0.540380644542975	0.658680239775244	0.670956517061833	0.654336184830351	0.620004181018487	0.603581756393342	0.608472210266856	0.592159984162403	0.563710699350753	0.614185205833779	0.573425588146116	0.535978102870193	0.619575371367581	0.540207955779987	0.639867348973742	0.597379384074633	0.572447328891895	0.635365226212	0.561224675561686	0.583839210990285	0.568590664257036	0.5677648800612	0.57532393800011	0.560780504444942	0.588966023679478	0.555371325040516	0.603379887794892	0.564457984927257	0.618591245145586	0.58378668508033	0.627583060352405	0.620987342228093	0.570542604366162	0.569571012714739	0.60328429389446	0.613692525341665	0.540490858894276	0.629344648197694	0.541629074206969	0.708538060955278	0.579253969320021	0.554584974257388	0.69463975168094	0.546705495792631	0.669250454051547	0.592208904166882	0.568681689980349	0.588497542653213	0.63195661313218	0.609095519982153	0.548973686006579	0.559975326856696	0.579536826102677	0.594255434592215	0.604429225706343	0.64628719310904	0.550244819620324	0.59889167953257	0.577798109614904	0.58530530376281	0.666845047892336	0.645454749030825	0.552476209618055	0.577445258328007	0.618257585332591	0.583669538275128	0.590841536265515	0.595432567157662	0.545053821873024	0.622343690470381	0.621395454407873	0.62462969493469	0.561313190856182	0.628464572606327	0.548681705611583	0.570111338924386	0.601026063105313	0.615325288017421	0.54581345456776	0.600653616481721	0.593172665545825	0.597625786926644	0.545710029255205	0.615037100227696	0.578670052439101	0.588566308174978	0.565192933148326	0.560217132054679	0.570526664231897	0.566617951729966	0.636177473475389	0.53287833216906	0.580603782221846	0.557401071038116	0.514631790209853	0.656529120149917	0.642304511046749	0.576343703075217	0.551123992243344	0.560254124036107	0.635891890985482	0.639225591304694	0.620803841452783	0.560868158366244	0.591957707125302	0.560020705638307	0.560637902111215	0.654775535036104	0.565795939015472	0.568681145754979	0.554631889555406	0.640101361074477	0.585265198009521	0.637176105235561	0.55589777338909	0.65895088734056	0.574088801723076	0.636400401021789	0.655869377959332	0.570520788846633	0.652922332074995	0.510641984175265	0.564822095066024	0.652924557784805	0.620643657160398	0.619098417782669	0.56620445923976	0.564484660535028	0.641233753133426	0.585851428377236	0.554037363142449	0.589036193070699	0.634524660363617	0.628173044751864	0.561862342438416	0.640483842531497	0.618670417882659	0.558911849927807	0.682357377534294	0.587343925738254	0.58351420038631	0.573443414007986	0.565903925248817	0.572995962782049	0.604543348731584	0.554996622163367	0.601843575031163	0.602715487544943	0.57421310692366	0.644466983594693	0.616507179013523	0.682404548074815	0.559184016902429	0.577414916845859	0.559258700135355	0.58611529174295	0.58519157188208	0.559591091422453	0.654356840255353	0.586526115001127	0.584878516880459	0.599504939233034	0.599538032782111	0.585580694128323	0.604617390442921	0.655254355675602	0.665713817489399	0.611364596208686	0.652581700172688	0.542700121462379	0.540868721098274	0.618553222689175	0.611186884860935	0.649878492596905	0.632160259535121	0.598144556836101	0.553143191167951	0.643560167819803	0.551526459448598	0.595310963913372	0.635075254296164	0.603520285745517	0.572069787778889	0.611188848471689	0.578681543806188	0.573623534393405	0.570382452867673	0.628035617669295	0.582406612141681	0.604084195801692	0.621660677620792	0.568993030168069	0.592173572834738	0.623148673686096	0.505777764411188	0.546335633514579	0.61126082347656	0.611551623708799	0.578207041268378	0.614131855479004	0.544789637911917	0.565333119606316	0.671819069486653	0.650887301962059	0.56325292634521	0.577350910348477	0.638177589727243	0.634242441072766	0.652403405704793	0.668385252383474	0.61793349456895	0.587150320132613	0.676652848784262	0.576363040662657	0.625769345984664	0.595458709307389	0.594071203390939	0.625926015678963	0.582770583151274	0.588729246665311	0.62115343296516	0.634127613215934	0.716910892051388	0.624181356834663	0.667151342581452	0.734125862190184	0.589148489871925	0.75126571544617	0.675288941104979	0.628553068621464	0.595006153510472	0.584508396615826	0.708069048690617	0.658539849514949	0.579941228200168	0.600583233496579	0.59479740911668	0.620304971941215	0.581230421708671	0.52367254009375	0.563350613429977	0.569232355152694	0.524928282685536	0.572053038761965	0.607920647384667	0.664130309724567	0.64998698141889	0.597335284075281	0.57211469615865	0.489956608660806	0.612507283491889	0.562405451807929	0.561401386003043	0.614385698105316	0.556337306783589	0.506088950861918	0.645195643821693	0.59301731886548	0.572417053029999	0.542486733576459	0.568014700194599	0.688991992041213	0.635602733218056	0.569161118045653	0.557521834892593	0.554694723678313	0.554837989646687	0.647362890206594	0.602348030437533	0.657142213536228	0.56927580992907	0.540979477540538	0.565968444441713	0.532507224204957	0.612843930349386	0.613081215052314	0.568739728257716	0.542974819842299	0.608519206343402	0.597796524245933	0.566391545342135	0.636015943922164	0.611197527412161	0.59733368411341	0.599639041304401	0.558520204720763	0.623933913242768	0.673759998567333	0.578019945440872	0.563167320247019	0.597541150481385	0.586824607682947	0.590573308164692	0.516522867124244	0.633722773447412	0.69609814638367	0.544173209911804	0.560521453035557	0.597841025988494	0.559912563163353	0.569380514681886	0.578047514402959	0.575110820186969	0.587999273058568	0.651394913123842	0.620432344945115	0.571569882282994	0.577082359152017	0.751650751523538	0.622014094267209	0.637885271832161	0.599481001975688	0.552661459869658	0.602871125892918	0.548166060774805	0.591518359088767	0.688401292188377	0.615075072373715	0.568575896519828	0.576242068811248	0.634914044214545	0.582671393899601	0.561813591948234	0.634615242729902	0.620365442754142	0.632661457080711	0.606950895608624	0.611052682488472	0.661797042597703	0.56538306795395	0.552092512588725	0.598327575689525	0.553086490285721	0.577673554128829	0.631641635786644	0.555328538965055	0.586003409769845	0.609621816266652	0.641420479548458	0.644377187063842	0.690493467431854	0.615053225788306	0.618564154860723	0.606643675285531	0.57639995756025	0.561252979288888	0.609515857226741	0.677341505938516	0.577305722407562	0.55684555898247	0.5845795248577	0.5927358104744	0.576342013915663	0.628249880091947	0.644443069029434	0.558817770390579	0.656213133637179	0.57762031485197	0.606968756581887	0.609259146257182	0.464267214563597	0.619963442275107	0.584008726696892	0.621947733504833	0.564543961099267	0.547020347087218	0.620587878648142	0.607716977691105	0.559855034753893	0.626731708503954	0.548700743804961	0.563868143185517	0.574708273548018	0.584455600682099	0.604972124461032	0.577776812998332	0.640180315946772	0.552027208808078	0.552406770672742	0.518031603928474	0.566727494925935	0.562320181040453	0.567758787832132	0.597707620227893	0.615282779157644	0.695163006610335	0.624673534962889	0.545975162191728	0.615436223798538	0.56621588650137	0.59864151047066	0.672354488803044	0.618353251356167	0.578874608234627	0.616970334072083	0.677532990655654	0.694529260685481	0.56526286684306	0.647273972793976	0.614851536681255	0.545482973276964	0.611304824268733	0.654700479132432	0.68423041955605	0.560651309706827	0.636147514716947	0.669306504750401	0.565323760805817	0.653261795268008	0.569209946992042	0.614701396483853	0.696421758184599	0.756817158559673	0.648193512765108	0.636414939464333	0.6525934296455	0.657105341544271	0.669861539082076	0.618240950225017	0.595429034218968	0.615391807720535	0.638926336940272	0.681364637742212	0.588124711162669	0.585137359261327	0.706962514299945	0.673771027155704	0.664126966217679	0.768317309978111	0.626002214813892	0.660873816816009	0.634893563078914	0.684023747408214	0.596517462803347	0.560261829196739	0.616847856787708	0.634499426970864	0.616696319135738	0.779393912143863	0.659074634925505	0.644666809438971	0.62106943963172	0.574604435211758	0.625311099345676	0.679663262639475	0.59778728987906	0.6263698620289	0.618195073496755	0.596338223191214	0.538303450235316	0.595768306130769	0.553373431146072	0.658993964106814	0.647006082862803	0.60813669880534	0.641323301112573	0.609362361443308	0.542879765552958	0.630052067741473	0.547664471293476	0.628184111491411	0.544724702008836	0.585653959188088	0.664001643128089	0.587770428908581	0.70171955461948	0.583457831525641	0.579383447963274	0.667768743682932	0.619568566872159	0.627166613291104	0.600052968623681	0.553729633650492	0.619783443120116	0.576689542389815	0.517919155789464	0.549904365884628	0.517314640381568	0.642019597941109	0.656064167092278	0.572025331546129	0.61479008361022	0.478897835131169	0.623787262534564	0.699014973078302	0.612729724269607	0.707763767724632	0.638054576950498	0.573490531650962	0.642844678981893	0.695365421336308	0.599030491584733	0.5324295223111	0.47069501678091	0.552478155009742	0.525712491344482	0.493355675536118	0.666207193055293	0.661717182145238	0.581994607919141	0.630119425374536	0.539786306460803	0.650122183141772	0.661435322739412	0.555968775659254	0.682699345594495	0.690728063922064	0.586059966574008	0.598763891020812	0.637750281121079	0.716824067455639	0.63240900889377	0.63397837870038	0.594039642707823	0.491187181763988	0.672000274667019	0.559150191075252	0.563486875337211	0.608830546243425	0.571292452689003	0.648092610742578	0.533075315406298	0.560016918898462	0.568247946978376	0.61100239666573	0.57623845586781	0.623413944013098	0.622164360149395	0.621408179472929	0.467053294184563	0.673639102015329	0.562490414937077	0.577889128472523	0.584538154668074	0.628276224273642	0.526353681337963	0.637201720100286	0.547102873927421	0.677801419054132	0.593647677996741	0.530519927424561	0.610479241906826	0.62605223946042	0.716645833670449	0.574982937389965	0.598776260253468	0.666584000351155	0.598859254281054	0.604331820692249	0.668135020910533	0.55173409760363	0.614279340938988	0.545160901915694	0.640720695202521	0.64707101123363	0.674674714881739	0.57642546546938	0.534057151197711	0.597198715619592	0.677401006483774	0.625655121973125	0.590806359701814	0.633124627573971	0.588716008256316	0.743242331081315	0.606353368546702	0.596342533026462	0.766815229115946	0.604974371590014	0.570063620717214	0.715661073457651	0.581224540048178	0.556931938390333	0.597084638276924	0.612839176493965	0.595326680728113	0.597912501605819	0.605027467413333	0.5289634903086	0.612435166373336	0.49803415077115	0.629733741698172	0.589323231884382	0.717056654730615	0.556440234794716	0.654113471366674	0.633732055334995	0.583175099343767	0.476187101344072	0.626835756888663	0.530390380173653	0.66224889006617	0.602423183755167	0.622640766361293	0.627129805059637	0.700613551247573	0.491848582705143	0.679994222510698	0.545088505174875	0.629352754124061	0.635446300186856	0.453258656167473	0.621779609101242	0.53836721717749	0.544802389469879	0.628788477280156	0.650843741383171	0.581751553285058	0.660925171631296	0.592407158150903	0.579722796754161	0.703544230503749	0.615099479488008	0.553047944943182	0.709442566359408	0.601185161305417	0.694927536433392	0.583105710764426	0.517232733071346	0.611101799554437	0.647487816531955	0.613008017161943	0.601760374251272	0.595059755419961	0.609959681983626	0.723848780114655	0.587975987103737	0.618803202662248	0.537520565497854	0.5642020418084	0.502903872381402	0.625655266732212	0.540415116408821	0.640895278135578	0.573205516476189	0.634156461902621	0.589505552581144	0.54052602548028	0.570109145799947	0.556605612418746	0.560634968241616	0.519551537005267	0.564133646400424	0.647625466108332	0.543815161054618	0.603655918881872	0.538635599976434	0.611959224904812	0.686047286913183	0.581770816964123	0.602702800680801	0.648639928363722	0.775058033286339	0.547054366535137	0.602397954129618	0.592336314118971	0.629043692725198	0.66469360386837	0.600934791613559	0.535716061327942	0.618716135539786	0.587958888593382	0.544138157004971	0.648385276405052	0.514630080770097	0.594746403353395	0.568227867696979	0.612755498463901	0.608335297898322	0.588231344961057	0.599510678630709	0.581744363217585	0.582726348993253	0.697057785588731	0.587617718033468	0.566602720538728	0.61477141496229	0.54418561419137	0.639144711023121	0.722731370351177	0.581221866618867	0.601831722662717	0.575989996903969	0.571196823013863	0.618421391948905	0.554383717865717	0.649770353013051	0.762820734510964	0.610974826978791	0.598456570213262	0.58565386267489	0.639719953013252	0.615180338350228	0.556776798909981	0.63824149307711	0.572253019714929	0.552283606409695	0.573491108948326	0.622471370066244	0.592853048744108	0.565804529183111	0.564783978925222	0.527897971791124	0.621036147752558	0.560752852082255	0.575076084521143	0.621067434108722	0.563762657487819	0.546764743226741	0.566693099203274	0.563836758923214	0.623469892186876	0.683616486947914	0.53933268226304	0.57900429838974	0.580497061943135	0.554555214067695	0.549053732443327	0.772128769736127	0.632059807335494	0.533251615559578	0.649322242277281	0.614214592800168	0.581671553005881	0.608852386046297	0.592140994040687	0.558373916945307	0.546203245641952	0.579197709146094	0.646350973413644	0.516433205996136	0.594780880317291	0.693268960608774	0.527734090812673	0.630147831735984	0.548138450112305	0.62432611499176	0.599087012985397	0.633910804145054	0.682865577797101	0.713566181077056	0.573743865143086	0.564201252293494	0.620125325859589	0.690393564416754	0.567159373049882	0.516092525294289	0.682644248815221	0.631867084024774	0.613525915625512	0.706324675838206	0.677200216299775	0.619295274725484	0.748102253696106	0.626843886517095	0.555431478803958	0.610244819720767	0.60031175606411	0.69845859463549	0.68712844169568	0.66144441161131	0.573626710920278	0.619888337017159	0.634954800510855	0.570848823947828	0.587487229576641	0.558195035193559	0.575113248691332	0.617325658749626	0.556230252472226	0.532887466525816	0.549611308809717	0.571463094132995	0.61018388802447	0.563465222254286	0.600945558266962	0.591867258030023	0.556765190615855	0.582610275434637	0.636482040317701	0.534954631989661	0.579710730850114	0.747398888724793	0.75592058413389	0.529871794728167	0.653616140367384	0.520881055463352	0.815688565083129	0.597546240724488	0.586357080768116	0.59112617537239	0.503829172457888	0.662246107898276	0.643205737452656	0.522951498361826	0.601750021874	0.642240826479606	0.616474190024822	0.61575463871132	0.584586945512171	0.604356130021311	0.627337737534171	0.622029893211913	0.645179606779179	0.612771001186648	0.673990121577402	0.591220169883118	0.578674642123816	0.606975995374715	0.633058427950967	0.571036404918724	0.571383149619763	0.607459783210342	0.510024440306754	0.629097899983983	0.55622877108568	0.554974570703599	0.53233866201432	0.744520504431093	0.606049336686988	0.578458167703606	0.634313442207928	0.589359022499388	0.563637909039175	0.568134608331994	0.594739864971753	0.593459407954845	0.600713501448009	0.627118847705763	0.596020911290085	0.662513190214371	0.724035378888821	0.49681003046679	0.661614720963605	0.779962586017616	0.564857107525192	0.579678724207766	0.641031286545718	0.579325257327411	0.625295413736951	0.61736613589936	0.578677982618473	0.520280498877206	0.6416051070636	0.576403984414388	0.640681845188644	0.579722341760727	0.717597422322838	0.60597873480235	0.615492324076825	0.635222548994462	0.613094873745583	0.571830077900085	0.684319672478242	0.549082056653542	0.557609441682657	0.668289741543897	0.637228514268542	0.61138338646938	0.657003674227109	0.564166615228456	0.625015394727477	0.55125393719961	0.576499157268939	0.684813769332269	0.601510938819881	0.562335409388267	0.576313358657686	0.54101547425554	0.64471465876951	0.544598999534514	0.560187464681712	0.660406879593454	0.611046366311284	0.654550456455839	0.570403527030784	0.611017968392197	0.565853629440596	0.541296251450812	0.514149296910319	0.669939217616417	0.642410209974186	0.567436175955373	0.588598037927549	0.583103828130552	0.570603423994553	0.603036857902767	0.545070772555533	0.587795193349315	0.623602042029832	0.603294721494875	0.598385345937992	0.54979782506234	0.598239733003226	0.556798113783093	0.539789932649451	0.586319484038408	0.635064702606236	0.559746342336023	0.5694202056162	0.625615314119446	0.548540675389889	0.576775894678959	0.606822743884453	0.600965729076273	0.568155811158731	0.660247892085	0.604970681766897	0.571675120237899	0.576192298677113	0.562201123602286	0.591563980645579	0.553016671194994	0.57750170553669	0.571879336113114	0.566670147757	0.591931891626534	0.581524475372013	0.575309922123943	0.570162298738104	0.467849493141605	0.594373475746982	0.588322949587209	0.552480170889293	0.676117517614655	0.626193563427581	0.611856181690296	0.544647171481481	0.5718782987416	0.531563178933956	0.530723577120161	0.706442691382935	0.550415612059244	0.524017179691626	0.649919848770225	0.551679478840441	0.581824578666844	0.669166485066305	0.600473992084846	0.751666642287433	0.654698751015849	0.615621376664013	0.638039526453368	0.533181581419466	0.669690702523323	0.554151738641032	0.571835691437581	0.643028521844566	0.573887372866493	0.584753571894288	0.596565567935041	0.584186867215695	0.618951222957039	0.660949493693156	0.64108211112512	0.668800659854868	0.504468905014097	0.614325081526277	0.586033636591872	0.607126256888851	0.526319076076695	0.612556936800809	0.623737352180016	0.557730092861455	0.585180206211077	0.611927822854404	0.54343743904079	0.574730026456749	0.64963356998964	0.539058153579855	0.541484955203608	0.670999475601869	0.579637034608687	0.633161813788734	0.626995068557699	0.553165726441478	0.567313520080793	0.606470571466785	0.514556531914349	0.512529426752324	0.676461263095138	0.539597913744914	0.570422304166656	0.644941993590279	0.770224293158214	0.629408089070387	0.471106588075577	0.601021440603695	0.615854285495513	0.608191725139962	0.59547412514555	0.541530042463097	0.640225472790954	0.55373379341104	0.576434856166617	0.610734736407984	0.619281196397195	0.619530010112107	0.511987409160054	0.616609638981646	0.641858276732845	0.620958568731271	0.614121077817419	0.774886379230815	0.630079594945301	0.545088512194791	0.54799223654376	0.661187674108443	0.613003622592233	0.583004793407023	0.553467237159219	0.591095051527377	0.528613622126518	0.575696437181928	0.698896304405939	0.645809742996779	0.519547575205792	0.643350515471303	0.562537102364221	0.649386441020535	0.598349748134869	0.616037435187634	0.591494662171243	0.633825567169255	0.577337339582551	0.588518836973888	0.571455655521467	0.64913919351911	0.606449839535997	0.53461253406267	0.650233621477993	0.560178673509182	0.540843955829251	0.688351945833303	0.561115748636071	0.6398784460575	0.62209176700256	0.526197065177582	0.566873494274672	0.611327584711859	0.641220009720959	0.772347514028059	0.648274552665615	0.648633746553831	0.61654336882123	0.52712932792385	0.711752765690251	0.734891405590056	0.714006590293677	0.581554518633652	0.640946270269554	0.574777623565079	0.555884230861747	0.599076871610566	0.718744235342392	0.643186222210832	0.622498386374481	0.618502182955524	0.609085093473791	0.587883250756288	0.661254356243179	0.55009761548871	0.560839316791975	0.544557557325283	0.59398043039479	0.634567581668576	0.57337202378896	0.581089347805208	0.56623069799176	0.678778563358198	0.664589934752157	0.573469437884381	0.645475210168438	0.512579224974224	0.559524782871845	0.559704487760104	0.604902207994804	0.536445752880965	0.56856922819623	0.598417441983715	0.686589504429472	0.520513366324171	0.499352097671	0.683019924589722	0.701144688060064	0.659136696244196	0.567236722647566	0.51393862964906	0.680587040094243	0.639435502423636	0.505390917384015	0.660209529777473	0.708679520710772	0.588711533229067	0.602014594832477	0.588227837194259	0.552493102233973	0.668490077224048	0.614188954433945	0.582473345910213	0.594421669110518	0.75472769263519	0.664813766258214	0.600521996821127	0.638949698632011	0.672017083494172	0.583223226036622	0.532084031814903	0.602836241334736	0.642228723608251	0.624370791344769	0.57203440308207	0.767559743758813	0.56268174884628
APC_co_inhibition	0.663702003619164	0.521747822135765	0.483972885783862	0.6010606769508	0.663173834994861	0.551539013542129	0.614091378721799	0.470876582729712	0.504060357795416	0.524861658348744	0.58901782968575	0.610904819916422	0.431321993739904	0.660382811831916	0.515696096300849	0.440378729540862	0.54628147403869	0.586020445984314	0.637845673517328	0.561941487171835	0.401519566310697	0.611403287364972	0.476652796113471	0.471059286257784	0.707214018144999	0.434173504476229	0.38999585135867	0.748917850335121	0.615385014899825	0.657061937531761	0.492724403189733	0.47597356554526	0.42897042727574	0.497975474745192	0.582239886809334	0.628508523805426	0.576085699894573	0.499882706686777	0.642938627839308	0.512399612383446	0.517926978291575	0.492855978006463	0.524447984756064	0.39531069602365	0.325352581738992	0.544814068782338	0.368737111526333	0.338683552400733	0.661888627851062	0.487046915307239	0.448125931713365	0.407019505668982	0.560178108550754	0.630213894274444	0.40256901599716	0.310101028030564	0.529520763674379	0.435760543816932	0.556456581496903	0.418296261729697	0.539904782540424	0.338797604263563	0.497678696288365	0.586699833669753	0.601904493163068	0.343650665165707	0.574909556016676	0.634244371433456	0.431999104088443	0.469399185379136	0.611110453115451	0.631027184797337	0.28020244951391	0.586193849194817	0.507996824453142	0.580886953599648	0.679755176748071	0.645631067832732	0.447182194841727	0.421256884990062	0.426540483624353	0.473793030719328	0.311699809776376	0.570407358867484	0.358511535664919	0.520769408402021	0.450988962013357	0.423633200100398	0.511179046528129	0.679503490147396	0.498294786023969	0.584736255197486	0.381301137686366	0.346506039497431	0.528251746254366	0.394580022834887	0.521082162170504	0.308456150102539	0.658929701845555	0.343566234802875	0.652896003766778	0.578040323278512	0.626904768022034	0.412211175959487	0.52313943262371	0.50308971967633	0.546799479577029	0.607458141135397	0.432000665567984	0.393931536707351	0.446694630118811	0.515214400070412	0.564301389118067	0.484138054061271	0.546285077376222	0.574965431609028	0.574438481554734	0.296914886289267	0.586507176690778	0.454899733193391	0.60935399025998	0.492888547981794	0.481078351831099	0.662545020788921	0.411861862671391	0.663311819766596	0.656645626080885	0.451525475750775	0.48248981054335	0.642130902434235	0.382444057215355	0.415997312924183	0.578259786941993	0.575506763744298	0.539391771839634	0.58182158804831	0.493415220742746	0.634474669069608	0.521044908304188	0.54107087379107	0.472835708675674	0.650859931337795	0.531907090054197	0.486967437330632	0.589466072116133	0.475728765232706	0.393078285902526	0.447634432000889	0.414567734644918	0.491942439189219	0.569566519732284	0.450202849834188	0.485187039753871	0.454089347358933	0.477012263036589	0.343645405656697	0.387781071969375	0.497820386960492	0.462483185434106	0.582614892005783	0.380997366756963	0.394040999855036	0.538340168681181	0.476045638296664	0.450173174621792	0.414089880025684	0.399830218981271	0.356380888537321	0.2757808984402	0.519508648544021	0.44913745475929	0.502406354306107	0.587658657480766	0.499235220625112	0.561569394482663	0.538679753637162	0.425014782423639	0.434249883950937	0.421332983706614	0.49074421822777	0.526707797268087	0.280201515624733	0.391004054186811	0.491439107503961	0.607083846244359	0.41407394341408	0.568288251710562	0.474070759750713	0.557162336549654	0.41026858682612	0.347581966721755	0.437013868344346	0.552576841926961	0.443300255573737	0.493426707935332	0.451217471920269	0.534519812418086	0.441865649340439	0.331536849760173	0.446299862350549	0.450296525407688	0.455588838035042	0.525706793219483	0.434432614093712	0.489090440426072	0.359302295713875	0.502336626065196	0.316903819747891	0.330096423795281	0.480364996425509	0.4438077873264	0.415183292847872	0.437896422464598	0.486299996135652	0.487582688237055	0.536200986789423	0.443330348575428	0.339758464664675	0.439425231599615	0.602381221889733	0.359052894771478	0.301072606972158	0.485365679341915	0.538550485349457	0.408630729090097	0.347577456251297	0.603951571421862	0.56670218327515	0.433325888297182	0.433820149410733	0.3935204858006	0.325011999548573	0.468329140775722	0.45407191253875	0.45715738735791	0.44245996501331	0.292854843864523	0.410527287296804	0.431145245656685	0.305907764172336	0.544333784237724	0.513206099461075	0.527233471240949	0.615216622739869	0.356952686515367	0.451847830511038	0.374482456158672	0.543254263107159	0.461876498884127	0.455682245851989	0.517231972022729	0.429005162650261	0.455879405234498	0.552876594806232	0.595320301905317	0.473084079232251	0.400775002825216	0.469664804110553	0.438601004664767	0.31407309841556	0.350355648516627	0.412066099482883	0.327807307606189	0.456257497800625	0.406277752708109	0.441751113643399	0.368714417333418	0.442250145202135	0.453105992013168	0.359825509683251	0.544813907078254	0.489923950319843	0.367889847774449	0.400475777426403	0.39495430314287	0.524896043491311	0.293474054984438	0.340720853415506	0.567399963301688	0.505407304689363	0.312480602514013	0.411424687096733	0.41282096542946	0.507320163344669	0.310634182253715	0.32430736371744	0.396493668592856	0.358533287496661	0.386642297527032	0.355808079624414	0.508486492312303	0.36484682986017	0.417788311134632	0.44922471872973	0.378637761435795	0.312436748858893	0.32039317565813	0.545639128515035	0.536887554595986	0.430203269558677	0.591764768486713	0.504579150336407	0.553941434670603	0.528031258236344	0.513800511396347	0.479002411182463	0.575367427398211	0.560734709444263	0.458567776399873	0.573360321501369	0.605733275878041	0.549366455965286	0.466806418327595	0.29401298874559	0.462281388535558	0.399088033159769	0.439103851435957	0.294989547480679	0.467163372231578	0.474217699959152	0.291156646883191	0.321872988172891	0.592781558780262	0.51223948719536	0.547522272555969	0.44056353768584	0.315101066697095	0.374551447767675	0.523932655742868	0.475329094357152	0.344503432790836	0.340546213504922	0.376435344556975	0.307128153951955	0.585923356480224	0.361653627958016	0.492878405611644	0.455445602582703	0.422307048559624	0.633983107266645	0.339936216649028	0.484654447684891	0.637975870936918	0.518806391287333	0.533851152441685	0.393414304026082	0.34658162688871	0.501779791537499	0.740570376718522	0.496805271978496	0.567582936651391	0.519607980508412	0.482253365818199	0.472832750146491	0.307661556917656	0.538186446965956	0.358559884906858	0.35277100915674	0.470177206196833	0.583991867540907	0.597908545322132	0.530605082819687	0.464577943415306	0.374242483389073	0.470362092771104	0.494290837528015	0.508551032821552	0.488156387091519	0.383719318519536	0.45641518408859	0.67869321991856	0.536806036869374	0.509423491839786	0.454543612254811	0.434712064535032	0.442450461722266	0.363609791851617	0.411469669492954	0.501938356823149	0.532797078699878	0.533177900986291	0.492237709813081	0.489539693311083	0.468332700756949	0.393016280668528	0.442559415799783	0.416751722725185	0.493462854682888	0.407054055641063	0.4964476297362	0.562265591566192	0.431339352302507	0.490870307575623	0.494772874775214	0.440100194260499	0.459209737183969	0.348590676933587	0.512966948246846	0.454813879658664	0.351109895742122	0.511786298902691	0.326707738559373	0.460711881242153	0.427197441200671	0.649797532881167	0.436225980600194	0.472684673778066	0.510260339856991	0.476457622322498	0.403720829021556	0.512694765409994	0.499561885638755	0.44620235267411	0.502859641168763	0.454850772124403	0.444291652966338	0.652631663902742	0.576057259385602	0.428185086878022	0.495891320084013	0.531481511430155	0.487498799979805	0.447402696592255	0.427624483843834	0.433459227004331	0.472172043318955	0.445877161479181	0.620426950786703	0.509773793569415	0.335438314862914	0.51635719155928	0.414514202342209	0.342874315584088	0.315940643289307	0.510656462545187	0.457480478079055	0.433165627887465	0.50512203673272	0.531428085466145	0.489929950020795	0.430581078377533	0.460006615548083	0.423083830939964	0.580159323936784	0.599035044653472	0.375821707837314	0.509235476708476	0.466119301388792	0.410909793194423	0.510198014140369	0.423559830579585	0.507408562447082	0.439557317202081	0.342533837029846	0.493426684051281	0.604345858822782	0.499986288046469	0.440707107014718	0.514036104025517	0.453016794220149	0.423549588803383	0.527820595549507	0.438989815388892	0.406101963339772	0.384300834245456	0.443671232702333	0.50469542316848	0.522462956921776	0.477258839555059	0.42161000067049	0.483112033957002	0.583255822146506	0.474137346977013	0.438416382041562	0.487560085861924	0.542914226828494	0.357458186994953	0.876472609695651	0.464914393972837	0.372392202235395	0.488176260364774	0.472184869665674	0.339917580710436	0.432402271483355	0.438408866461313	0.331371237049671	0.410496496849306	0.452526315904765	0.493900021919741	0.448598538628543	0.259236407415402	0.504014771837415	0.573622814048431	0.60222988284777	0.517320085254492	0.400607773749707	0.458150811035842	0.609798938408022	0.609068301573443	0.480021881036601	0.376141124848856	0.322211592442847	0.371521592937568	0.547371103221512	0.554582525149544	0.346912435585551	0.336163761720654	0.560752585861452	0.29799725585724	0.51148177613663	0.503063284072629	0.612382844679986	0.417576576043219	0.452259989805466	0.311559081907966	0.552754215162136	0.51535553310915	0.417362349419655	0.461251364487284	0.590219945946641	0.516479363163629	0.506644064124128	0.576366166709378	0.456722341705169	0.506220831309199	0.544630084419003	0.400387402109904	0.463159287627842	0.427772375056324	0.518488855482052	0.451887112604192	0.401298837343139	0.418296897846112	0.579589732043302	0.50256311600743	0.509727186075605	0.483249987694754	0.564059737254305	0.512311853697022	0.517215853238263	0.572913093054372	0.557915516361762	0.409021930906136	0.412742868273211	0.491568676115545	0.416984407946563	0.43870713881493	0.394170368186283	0.527982291238914	0.537289271705572	0.483414128100861	0.418153726843885	0.50007088697657	0.523151801515626	0.521474123801637	0.490737582148252	0.41440011478449	0.475149317502591	0.550564039138643	0.56698481381129	0.494073971351849	0.637095739065321	0.615944844827175	0.536376497872859	0.494879837281141	0.456169784320225	0.451954292272436	0.449217747781773	0.537156950938233	0.429242528376062	0.610160860104618	0.487611293612695	0.686450714753542	0.46401972578313	0.40519845893468	0.418982155130566	0.40216438481823	0.52588357109306	0.44439970649048	0.433231182903498	0.360224916882998	0.499382129620653	0.518548366623469	0.528718113474501	0.368498697213298	0.557745192852283	0.500149769835009	0.529177526394616	0.526806935542589	0.550615241862954	0.53818894135742	0.570827232243569	0.504545700221736	0.529430867411572	0.401967292709947	0.656096887104082	0.533724482112372	0.750934053812143	0.380414054349137	0.400339979455203	0.396130437500955	0.480929206594217	0.461099776261036	0.514292905140238	0.575590902042377	0.539066345554829	0.636517467447284	0.508812170950721	0.460873270413784	0.456821299371023	0.434143863059296	0.494195204313833	0.592675331085097	0.537621014216622	0.43650764676906	0.579952895179921	0.551203831380407	0.513477172137155	0.506675081329234	0.424625018123962	0.472371966555435	0.427719314301058	0.428255633807351	0.497732583821219	0.509619367192427	0.460499326207937	0.601979174175097	0.51842478382964	0.491978634664857	0.54584038985185	0.515860082630945	0.403684044417803	0.468444232642052	0.458516509574941	0.530408140407346	0.469739086154626	0.562740925462927	0.506092610602172	0.520217929990955	0.501795629265735	0.480627663608634	0.485504649779596	0.554860523965645	0.424132796075321	0.479325620015116	0.535732861572513	0.502008689584605	0.439442766896363	0.48064621266334	0.606040199486926	0.688309244304799	0.42907810764889	0.497584870561613	0.476311975930357	0.598441995056762	0.423988622624134	0.529238900963161	0.45898603823172	0.520863459867159	0.464200280982446	0.49132114294228	0.462153847748068	0.365315207899873	0.536646794951283	0.463732379484189	0.500287915642584	0.428952485758022	0.586445134046259	0.538106665493064	0.573061497374213	0.548415399543312	0.390039433165103	0.487333814049939	0.646148489685645	0.407049027797419	0.514265989779686	0.525362606976148	0.464608335007789	0.521922946726682	0.417378213749108	0.484659645393446	0.476468824362309	0.54353364914317	0.435611955836971	0.524806470912296	0.415708610861896	0.338775288835252	0.501026861056547	0.536519124416135	0.639456138141373	0.583592270586797	0.568370922610887	0.396707260112214	0.526705640307249	0.496469741624337	0.498424946577741	0.485897956928798	0.393851948779674	0.456316036425473	0.512982380681754	0.41594795937522	0.423528221529681	0.514745207842824	0.562030740653124	0.477602607659322	0.487414627178473	0.399711554472683	0.657491191406337	0.418567929683341	0.507461173298019	0.476767435164027	0.382734626034008	0.398142908038101	0.567663333060705	0.303900146825305	0.574384077596163	0.475572820013215	0.47239269272538	0.405016780620575	0.605267394222438	0.435391848038375	0.499433189206372	0.427398092360002	0.471292035147135	0.3535459644604	0.572867280094253	0.422903267719814	0.39640472793982	0.470991169429119	0.395009777629438	0.439843644657063	0.387740012019605	0.455554719200714	0.616255279107672	0.515572951245633	0.627377208640204	0.50489364260611	0.572649572630936	0.469588351378831	0.491196322812504	0.554191637509459	0.442439862874231	0.510830097145962	0.440803700940664	0.518276949231511	0.535022787239376	0.631890587817092	0.439908611082732	0.374018806680241	0.556277011966642	0.474846098097008	0.394684042699201	0.552849711946959	0.401619386902665	0.433900480716755	0.470424592007113	0.508823704037337	0.492224954391108	0.549728356888854	0.466275204050404	0.446677120882134	0.531104323268552	0.49814648685914	0.531668102562354	0.513345436269423	0.45148908396429	0.487373476439065	0.468403862472889	0.642620542668543	0.516453943387269	0.398456562648428	0.612051922720658	0.50002197268736	0.459600953755512	0.455868534545929	0.475464057857553	0.522938918040837	0.523778746499713	0.537009659394602	0.502351090889803	0.346490890838454	0.489050361942827	0.455803022303366	0.558280677868779	0.597607560566421	0.382293192835091	0.548588666240534	0.562498882828529	0.780878086365685	0.563593820841903	0.390730347816737	0.421045624120169	0.593814080074296	0.635823965937232	0.476326196039485	0.443734400202331	0.544197525508846	0.433982929588307	0.511737891124856	0.466492248631433	0.472407852209337	0.524217870465294	0.416239776259926	0.449811449197599	0.389682942986218	0.519955233606708	0.700843286316573	0.44627887505173	0.330354137716541	0.485629166167356	0.329765978581861	0.32420271277169	0.389890080314108	0.472823767424496	0.553942915575581	0.562534868957235	0.45359473308612	0.400350873896858	0.375101874743271	0.559591455412024	0.540010360523915	0.467700284039056	0.514822350376133	0.41836332588153	0.504514730999318	0.413753323474563	0.482589031102753	0.347629374822713	0.488945242275328	0.357707751844959	0.551369472986489	0.469277437017986	0.396079033252459	0.413753733379295	0.5178616525616	0.449776503751793	0.492599458419588	0.426351318344629	0.642793319726175	0.473542202603913	0.410852146790132	0.506813005194535	0.500984042623991	0.505172359027915	0.475023915893704	0.529580844178591	0.531083534490277	0.535500578095039	0.407385461382504	0.478243795561251	0.531690155074712	0.782346133913116	0.559382380290927	0.431460150394786	0.459149991760415	0.428079623189708	0.376908454375632	0.30964762688053	0.441385303927506	0.451040418610045	0.509407735867763	0.351682231563762	0.428760648990885	0.365719639942326	0.368955447826098	0.354089708124418	0.493725668545209	0.36321318186974	0.445230927859669	0.366278729364443	0.366139693612587	0.375126203419928	0.477427954824212	0.444554759532998	0.442391481571132	0.518622211673951	0.498512814998115	0.407048516394286	0.432018993424502	0.421522304355371	0.375704810607634	0.407258221275087	0.496861188617574	0.334591849021763	0.462114111623307	0.423329532499286	0.426780425333543	0.316883328738059	0.451336919521617	0.478473638128664	0.435975389289797	0.454322308355498	0.483195542737755	0.672421129337277	0.476112946091642	0.483452909836587	0.437442834777992	0.506222433853638	0.501675138798993	0.518904869043441	0.434490482491033	0.344823983711901	0.372628889228649	0.416475826682094	0.418690309771634	0.528126538345596	0.39671525853685	0.591910759595105	0.352011168134084	0.645405191923685	0.584294597967746	0.483612276113684	0.356942023804051	0.497052677722901	0.419415674223461	0.585884470840974	0.478707944503364	0.537778155278627	0.356841042216317	0.533035587083717	0.37433226956589	0.383579595243195	0.477726480521337	0.498494049882918	0.583905042098839	0.765530156655062	0.323076701125153	0.449830170712276	0.524842938660427	0.553229204026396	0.456219325837118	0.412922499971455	0.501739692378406	0.522905248982522	0.482256254170568	0.568866792649028	0.539579391315711	0.402143184996943	0.405253389224719	0.415692043206281	0.533381648160039	0.428201227491232	0.408072044323047	0.515335787902373	0.434193372467539	0.544744137328434	0.404122515338276	0.376130965877433	0.501483491760368	0.465298412315152	0.317418642284019	0.416491652170386	0.368159615834733	0.437649816384882	0.456887350544356	0.515337639254486	0.540215282261962	0.388109755417236	0.440926086098788	0.493380675905122	0.452532008355545	0.474815074209158	0.524352365501807	0.445719655672523	0.587223562722657	0.489969566839351	0.508796238326524	0.489856702409896	0.590448104882679	0.555219833568972	0.402972457701862	0.506601680195493	0.44506424236242	0.403774146491517	0.537614431404161	0.508403570664683	0.594403453426963	0.425447308191524	0.52161103228781	0.462061253392541	0.375257538243558	0.485485847786699	0.593363026966563	0.319391056833646	0.525113971778464	0.358349739417328	0.53289093434394	0.413824324277194	0.62916181587116	0.597101273371526	0.460222124429283	0.550849620191159	0.510924946356286	0.448431286163069	0.597792251936331	0.558457198185251	0.471569855281707	0.417040609484255	0.525300540631395	0.648261444510217	0.427031263258927	0.485922198254375	0.494623532600285	0.506410095504945	0.409774489874481	0.672196573565753	0.687937924593388	0.546004455322485	0.496792073495149	0.780103583626971	0.529835692303955	0.505006396039428	0.342488631944112	0.482149543658363	0.604590913712405	0.537926300583141	0.461021237714491	0.502909691640336	0.554032973340356	0.453954154963192	0.537593495038335	0.290455930890736	0.363065382618506	0.480278003779061	0.458191497286986	0.407844877322183	0.502881756320361	0.615569410657143	0.545614480696018	0.47745846650224	0.591957892926954	0.572150917091081	0.527379389730641	0.494089816538471	0.378389800902718	0.507864412782418	0.449415909476523	0.480691741534168	0.387659298593271	0.34808739240826	0.65594832827606	0.454314738144375	0.462233767659535	0.437933380505972	0.231693771659703	0.533604999379066	0.394658790014227	0.540384943561309	0.504604705633785	0.374327587662398	0.56179622236628	0.429793054388959	0.483573900041869	0.552892791817056	0.521840937714387	0.542222789432398	0.470101232512919	0.670452021859753	0.5995775062499	0.383830912120964	0.316749639851956	0.507692397995164	0.677830823173022	0.413719210348581	0.516684978064766	0.649694087642603	0.64701974806035	0.352677903138029	0.493914915588857	0.42876232865368	0.376282274253024	0.588814591026747	0.556882608449264	0.544512674185748	0.464603337917421	0.464643171411363	0.411292482361902	0.64311255104786	0.557958516193546	0.549234238374265	0.529371548185373	0.545048012928059	0.528979903382169	0.286707936175155	0.483690936420184	0.478085915616959	0.482422212436859	0.520968843418452	0.346906761574543	0.470224878153732	0.395760024313316	0.533203277825157	0.56114499857917	0.577131375736864	0.538569354105443	0.554370463144249	0.481013813022908	0.539425103385089	0.467535629694458	0.501280013011554	0.489562442065409	0.548278574311886	0.517860888280526	0.441028526223068	0.642734895296873	0.36047395947938	0.353723163747609	0.562396809493456	0.275577659232182	0.470001997266998	0.2956579014617	0.52883736393046	0.477861315324979	0.574805082542198	0.327681683069106	0.501991216843188	0.594475086923028	0.47175655775595	0.528914743949133	0.439423825916697	0.542521542311828	0.432596455959181	0.434535850612286	0.52836517803453	0.567248191299689	0.545762166097379	0.47516630156697	0.383638921262542	0.384167905367863	0.569162746347943	0.482999133668985	0.547450625087133	0.538264214141334	0.66509047797996	0.43763240611603	0.430385482031801	0.564877271825441	0.372725943706439	0.592330437099965	0.572993284369569	0.539560619796374	0.410661114682973	0.476908002123784	0.375630655695956	0.535622299967428	0.389003393644695	0.472779687501354	0.244385982663743	0.522813538633022	0.561242729386789	0.40568992950623	0.340358686593718	0.495937417780273	0.35329929535877	0.523856827212056	0.587995196597393	0.535337275962695	0.481230714351807	0.456969717420185	0.484862406137319	0.590246233201539	0.554817090680531	0.465707935020588	0.555556520043735	0.525589862681109	0.378848469241497	0.38931516619121	0.514703003957149	0.558249395001462	0.67254752678087	0.323042524495941	0.263929245250784	0.415450881165502	0.429531316349596	0.491621832481209	0.525916229784982	0.437460943124685	0.31360922196182	0.58816019785155	0.462553561994391	0.533911863060411	0.401509826095911	0.351456449952136	0.534770734562576	0.506304278117964	0.538630904098091	0.621912318452434	0.445631451616831	0.465647260347301	0.449923027806844	0.570958985302798	0.590829606879259	0.482608724758589	0.371782956017807	0.5009648153612	0.482859513109149	0.524235372258577	0.315134397055885	0.367153137156286	0.415782953107034	0.554151889905945	0.393865186618866	0.370544247565809	0.544224260002007	0.464288582263657	0.490620250676102	0.404580256813459	0.572539334363117	0.346183070068153	0.536475569211059	0.31235826198565	0.524597658243818	0.503669652337663	0.323675128015061	0.534338679160979	0.277025830200035	0.466864223661502	0.540387628430863	0.493341276086648	0.592459996787645	0.576000202837891	0.515430620540167	0.360325500526358	0.597824151087534	0.471721712196976	0.524087517609475	0.440610325222099	0.52678097361123	0.527814454076393	0.434718713623562	0.47468411697015	0.432093093042199	0.528940225153853	0.461390981797689	0.544123176380675	0.321397001869742	0.560534994845703	0.399648446497448	0.343930800761496	0.346037686226407	0.375306942311123	0.533212032542121	0.603087313980188	0.277976036379525	0.580179123753527	0.430001323453427	0.527519886191885	0.5377834390479	0.427873383861828	0.577927319533881	0.535136749554925	0.510065319976846	0.53402738506001	0.335939538466804	0.498959820463061	0.442342162139523	0.604073419157677	0.584453008391155	0.349492225355171	0.60138914460703	0.469247107316167	0.596545326372757	0.415373644982501	0.521466147976948	0.506922000692005	0.349286542939675	0.37518663655385	0.51203876935959	0.353825458613706	0.441641304241748	0.506311204572398	0.477879208946791	0.398125723566718	0.450225104397413	0.659503170532993	0.452876281265619	0.493180355498705	0.35901176443973	0.339257133606525	0.548779700143807	0.515208119312551	0.493068758074254	0.446103232086787	0.260446367619176	0.372936412930208	0.569763061788099	0.554714160031319	0.450619839420812	0.489623688643857	0.52298275146728	0.521145700558401	0.507375529579375	0.332276451086494	0.380669456932361	0.54340979351674	0.527948688275933	0.352550131004846	0.454819937290408	0.597130002969806	0.505572755100392	0.541148882058959	0.500137640310225	0.455773847611935	0.551494927084327	0.457761313733403	0.467230536042337	0.461499480692922	0.587641709509301	0.360593407072826	0.49955672458405	0.495525958229007	0.388391874405811	0.551579811084414	0.506565388101866	0.387278860466379	0.46748873819964	0.695285921020086	0.475499142067809	0.541793515262837	0.55967546082556	0.540788303275158	0.520319488990619	0.472137993632142	0.408992068760105	0.520230774382014	0.587353294473416	0.590562753097232	0.550730284692486	0.359637839300325	0.436905965261743	0.442644515924398	0.396465587035525	0.476436582175588	0.360068681056436	0.488096173738983	0.469308709346034	0.632139827862103	0.574541233048805	0.338987338215788	0.367825037002741	0.392590260805218	0.533728563602075	0.476138903610006	0.471869744298539	0.390420415072422	0.399305917526335	0.520546685505035	0.418218145863509	0.471067653380752	0.36843903752839	0.571741306983648	0.478035219899672	0.358705001186385	0.645204988208818	0.453152083265297	0.349480798048903	0.582016974969529	0.414434291899162	0.475271904540954	0.543533725031914	0.497800867360847	0.444750719612065	0.562985616040408	0.42676796438841	0.395605172230556	0.505944545384078	0.343549663020293	0.541298803716088	0.355451305671826	0.338150043661358	0.505579357911228	0.509957898756026	0.552691107155635	0.571302578274803	0.324656190469587	0.439844205305525	0.472578099109326	0.560406126879013	0.400645260794195	0.330616610430066	0.330279777621096	0.534197691981192	0.247519482256001	0.67442507869053	0.323790176088414	0.407580294304417	0.364196217556711	0.451141908127099	0.341942671387711	0.503701101144231	0.308827863908078	0.615872097903975	0.453257309343847	0.522415315924486	0.57890366198293	0.549661809963165	0.445234730338389	0.449439598410607	0.426172874815139	0.434111724734968	0.53832729169794	0.521265200364308	0.523457170822772	0.524828075181112	0.536104515205856	0.358082299272568	0.48045455674581	0.486717231111763	0.406679686200009	0.522954655627924	0.633038957826346	0.443742253808766	0.550222709384272	0.523092018291973	0.548257785708255	0.32697192983421	0.558803779886743	0.366273858332793	0.391426483112782	0.488385950415933	0.417396350048843	0.55781517888087	0.809104265782762	0.356474948966131	0.617870842293607	0.470939096438392	0.361343953404297	0.538074563931832	0.434551193206571	0.48002081706457	0.592403737086619	0.382951289503462	0.563994321892875	0.491009577652635	0.599361478098885	0.324010600333413	0.629558195898124	0.37657645057323	0.478275770789479	0.448609592040361	0.439904980095637	0.72508083518616	0.389121462874241	0.479803959913541	0.479982046883778	0.457839844438796	0.447302763982119	0.50651775638914	0.434885347646199	0.504388333182593	0.363436801462146	0.696238499035437	0.372437313472864	0.560888444486245	0.452834501479165	0.584772836284052	0.466697827894874	0.514430130261281	0.568434823949273	0.602509818104889	0.335940657682044	0.511428612961815	0.522467123937803	0.538072230340423	0.393852004786287	0.466959587806969	0.484985551697101	0.501354690025688	0.391750656490302	0.421395215562455	0.427627471517901	0.392987135369807	0.467272988172815	0.415552556191607	0.221736664226582	0.533384160168117	0.536147533693267	0.589336786662296	0.631777068036033	0.514892920173027	0.342654830908487	0.483985173506077	0.397205758179248	0.392698450226855	0.562728781832695	0.703286187730788	0.561858771950461	0.55453870276321	0.619435152765635	0.313809139361208	0.61882740830685	0.40148537633476	0.546511633178285	0.285649537122547	0.432886922478329	0.608355134556369	0.419610172419437	0.495909164788026	0.459541981161274	0.438158064226527	0.432073644665678	0.461158970110538	0.422207766654042	0.553898482928937	0.543810247332685	0.394440546858587	0.545306187765978	0.457878121798866	0.482485041645896	0.416318413062043	0.69142816762251	0.440102853063245	0.450314678913856	0.359815684231376	0.631122578743094	0.433108360872525	0.583744975273694	0.541394952084274	0.525471988070965	0.4170594216591	0.530208922975432	0.551171545273081	0.469379129569899	0.429542470109457	0.539923924882738	0.615181173886508	0.414146408717335	0.597819104674313	0.406902141501174	0.306921153243469	0.768036662359137	0.354235943851399	0.461162628045128	0.537046430021711	0.689423656814698	0.576561904128583	0.664859218437837	0.478329648174259	0.613695611463855	0.398389990919951	0.242073967601407	0.536445563051243	0.550669938442981	0.413706266361	0.435060248290852	0.559654777212054	0.469452215030516	0.409822605927456	0.292517512904292	0.602647767574478	0.413037914360738	0.477374535470325	0.449938137014545	0.684757219812485	0.367991045873783	0.413686236735721	0.503949656187146	0.320581908153407	0.557523220819986	0.573761466474328	0.459701336999848	0.529390803995005	0.51671717329408	0.529882646889514	0.573524823952251	0.437959910731596	0.507250687750799	0.444001868885766	0.470045001343148	0.552749834293448	0.581796578560781	0.492436826151121	0.687820613588475	0.30831663528705	0.615685127467454	0.611680990511368	0.280878770081219	0.487997857111546	0.58786428277069	0.355461882417251	0.476196709708783	0.620718505616925	0.43423805470651	0.454316081162973	0.546374179587881	0.319995344729793	0.640936859717136	0.454916312556317	0.445328709484809	0.564753145227845	0.436341719546869	0.536332955802458	0.547354049084195	0.498572706535779	0.367472527125235	0.557133551661714	0.546490838277458	0.608366847515005	0.349483451703839	0.541038216039242	0.56052433336779	0.358468661369104	0.396392537118842	0.573018090858434	0.62491919079412	0.301942329443615	0.33370522897202	0.43059860115031	0.540347904564342	0.352315428924665	0.400021835088865	0.577178311667125	0.454727817656071	0.482891827339654	0.474779535080544	0.490586569799954	0.358820803877854	0.493678090170753	0.357798043061496	0.5420781122776	0.529472080193502	0.49025533666659	0.491261037073305	0.54179680692841	0.509246120634599	0.574003682384865	0.5199763258665	0.631635813382028	0.463538718399838	0.558441503826566	0.347709857021062	0.525531746903781	0.473210912691576	0.359481382143465	0.47671827247335	0.367429363321365	0.509318203732167	0.535467147355494	0.432602084557462	0.484842775682724	0.507065679109775	0.505647008498846	0.484359037999303	0.466323318112469	0.414213335728798	0.37836845179171	0.358086885112127	0.526728736631387	0.63538095170526	0.445716429363649	0.394587670715238	0.484324047061149	0.589614626366724	0.622074544831465	0.51440833458952	0.439906556632424	0.353631345831373	0.514450886050992	0.495134243563544	0.404391168171869	0.607584854561675	0.728356765871432	0.392453536958777	0.545902035842534	0.421844800219567	0.284331624677778	0.336270700266582	0.431377880445287	0.303844467459834	0.543341015218768	0.588045140624113	0.563418430310013	0.462033619376258	0.422068148927303	0.515798635519751	0.512182078632855	0.283680357554645	0.404531411744838	0.395201307771934	0.652295540876865	0.318591254290794	0.4648514359471	0.683343721450605
APC_co_stimulation	0.464021370406406	0.279295727257053	0.288158162500028	0.357467214950956	0.369790117853753	0.379649759196689	0.374591185265449	0.225963288121802	0.263038248427476	0.268225712467922	0.360919083051303	0.414980580367373	0.2359612813763	0.398758811532779	0.344409358074489	0.203185927200331	0.293788483493437	0.363541751380111	0.359411894416472	0.286155527714955	0.255905255740436	0.3749920165428	0.298246440613736	0.310209220012081	0.412085933874319	0.281879514861971	0.279039296820572	0.390801905999632	0.396161405160099	0.501155281024935	0.28242100762631	0.326830651686331	0.251313556440029	0.242732711963421	0.315400204175285	0.449413955304109	0.327602670362356	0.275515944508137	0.432225919023739	0.267683348425145	0.272117789364479	0.242976703151646	0.397164095517986	0.241322358059156	0.231882348615079	0.238570542443057	0.204397056302233	0.173579485396324	0.385666811555268	0.344334333126454	0.228989388997902	0.244771279200047	0.338077044658331	0.346159835945845	0.193481298097822	0.226497140092248	0.32051162969018	0.195991985031511	0.362191914586101	0.242540838720781	0.30741139402401	0.228134848928044	0.269299315721863	0.299514922919153	0.351015461867739	0.175325663677236	0.406697059053546	0.377729595641319	0.296306985500099	0.265329505239111	0.319419411396395	0.474362298447218	0.238398516133355	0.374730023874295	0.268970941471513	0.3342705205784	0.418194291019456	0.464040805669265	0.266432421563666	0.295896873825987	0.282328525889194	0.31214355689952	0.223567039439823	0.354439395249033	0.23697631381665	0.256980977600607	0.255846460841251	0.218572049596555	0.296835293369782	0.348110705298092	0.297235688581639	0.374941958751017	0.222332543671359	0.174304988128962	0.298358576746636	0.29066467882092	0.269746452865882	0.27338071332392	0.380009304473517	0.246277063865856	0.313351239534077	0.321610142970548	0.345612743507803	0.245291118680605	0.312398330577827	0.226511867432631	0.3195833558633	0.311032932711652	0.284480695758247	0.212657259437887	0.26598669618807	0.308071484818985	0.35332431482735	0.250111331004969	0.283791939854953	0.31518930533502	0.328231556111576	0.228028181251983	0.348934554751038	0.253760793546297	0.335930241960074	0.300769848958632	0.280045189007821	0.400740767797848	0.169920847936585	0.451896168654635	0.259000039868236	0.254619457448301	0.31203218349314	0.31146423259696	0.300322639351928	0.255343041202542	0.315779615277745	0.395418445400287	0.265701149690771	0.444873734671708	0.320022300380697	0.446554094383542	0.37256641834656	0.338650757853818	0.255552976937506	0.460799346272929	0.31293899918773	0.315977962531974	0.324482638200881	0.308242349204341	0.198172029783325	0.274507066448668	0.191912035971231	0.30051240503257	0.253177190551933	0.249910925268138	0.219429179046796	0.221438975302356	0.211154746378626	0.191802468805123	0.213679444534555	0.272428553362116	0.230141875454147	0.312914071301526	0.235218902139884	0.195858260500008	0.296703957369354	0.262048186916402	0.299683270807786	0.242794515686309	0.261622648162398	0.179919889417492	0.164240240684572	0.302787103024721	0.213661990750282	0.259738069275453	0.360097108472767	0.284783586107057	0.275839853451916	0.288934144868096	0.19786301911054	0.249422802664029	0.215457980268454	0.25792393703577	0.26136972445719	0.201426754382954	0.214086032517292	0.233620272133477	0.301753655005797	0.252088522948748	0.284339461952758	0.235931174186794	0.305138139734152	0.239685919758071	0.207818585397728	0.301701048704771	0.32979797637553	0.256237088778108	0.209986856264425	0.263210639901903	0.233090665808095	0.235001776143089	0.195162663500236	0.335411676300768	0.272844799676939	0.230809159156355	0.261776447925749	0.27604776892053	0.250220897903559	0.206273044325479	0.267522548661547	0.180726008929038	0.194042518084917	0.194582579530001	0.243442503047691	0.24014306599984	0.252852341842225	0.215280662697349	0.252616732817997	0.236272513975735	0.231673236072281	0.187658288126511	0.233936050953096	0.287456759674968	0.186853177815117	0.173541354852146	0.26909507550177	0.315727467196617	0.206806219866325	0.202357494740175	0.26201177674704	0.367138177844311	0.229648667072503	0.225827699787977	0.201717428259282	0.180044248449831	0.228492199177005	0.23047507855668	0.231793582681161	0.201266642528061	0.207129920615058	0.243184612549939	0.169146715473651	0.17518072524141	0.335676774099318	0.227300586804541	0.228960942497634	0.351676532658773	0.203283469531276	0.219515897630187	0.215998761564037	0.250762449266518	0.264013333444446	0.223329825531965	0.247665950003752	0.19724475269268	0.288253388294441	0.351559719382216	0.265970718466547	0.302955896673604	0.20589591974364	0.240191446326868	0.233348775073365	0.225886462756696	0.180092618191846	0.179124686132573	0.200008895891623	0.221106434205597	0.198432015126062	0.175119021785188	0.211662087337537	0.204497596778096	0.251116388772254	0.19059387654964	0.246117354434213	0.200970439213661	0.166381091490456	0.263585695545503	0.226620932200831	0.254407733058963	0.1362857215151	0.202902855469387	0.257458749166305	0.233346491532918	0.19741560725213	0.223673467318577	0.288190326677767	0.256164513164417	0.186860043137364	0.203234911242676	0.206230056180141	0.180501723635285	0.213311584034343	0.225115259947106	0.254302751107512	0.184905399181224	0.318215438135162	0.237114947678624	0.242659332607036	0.176226554967881	0.212146004249718	0.317535290828873	0.307459383489528	0.243516125569596	0.363738735860601	0.286753026606731	0.322878590009811	0.253790590397342	0.258179807157816	0.31877996794542	0.345167997380918	0.322654879537857	0.204450586543669	0.322096173048738	0.323642524414142	0.288015822757598	0.217022524000385	0.204913017518174	0.20537100490682	0.199341759398902	0.315554024995726	0.172643143870151	0.20021102670905	0.280807932585143	0.209992112274569	0.202673869557987	0.274256100850019	0.23608417555564	0.313867945519478	0.252345407789674	0.184530838672855	0.1834712982063	0.291289297413046	0.267749599962164	0.22766327579426	0.186890614568975	0.19149775958881	0.224663964483927	0.307694464559651	0.268778195812581	0.305186370378041	0.235550859780765	0.250181211705124	0.275742102533689	0.213015032386396	0.234260963149803	0.354729343642848	0.276322810504603	0.414048156181748	0.186966563692826	0.194704268237391	0.249222394427009	0.439520764375864	0.302710056744821	0.348286816574456	0.321203755918969	0.232402282333677	0.274034291980112	0.179707569921157	0.23088659501728	0.198795306472322	0.20392015824993	0.24295907818338	0.35831436714337	0.321930187077897	0.284417659968847	0.215408759750049	0.224813718105135	0.236147277438322	0.226045005660265	0.251283391552508	0.261373250694588	0.183556515780696	0.214118704453329	0.339052573342158	0.301395480158448	0.234778736885345	0.217891681509472	0.248615597581499	0.244501412372483	0.236677298726035	0.175418944979011	0.309462529303325	0.322597025364275	0.24519527920534	0.244368254908404	0.258524209666504	0.31121228362164	0.205444425185246	0.25883661056291	0.2127148300287	0.255374771515934	0.17796696060204	0.249325938121099	0.268031220217465	0.220337044963491	0.236784953308608	0.253345091337306	0.277632205963906	0.262026368692378	0.190195025378031	0.323779409916319	0.282441639474844	0.215430069141074	0.262410715083436	0.218906173336066	0.240926823039449	0.226809088307745	0.390154198806642	0.287836630148631	0.244734391122599	0.23615991083452	0.278238279242958	0.260642363838513	0.237027366937764	0.285431684139609	0.276180357333929	0.293683081525244	0.178817168530244	0.278643168222698	0.414012012548287	0.268848517761266	0.279480215021779	0.323189626954863	0.316896070791609	0.232667453667198	0.199003385836113	0.228357918501792	0.25252873431977	0.227434859976446	0.206020444680966	0.320804321786894	0.276633271041118	0.190732927302456	0.256050328983523	0.194336860714305	0.191660355542718	0.1878111236555	0.298294018010154	0.207891807161406	0.184064637657193	0.232983725504676	0.27731524070758	0.303407456031321	0.217193348789767	0.303411010473996	0.23607078299916	0.300603895967573	0.379961950553852	0.189125060199603	0.31633199422729	0.290707094339044	0.245815909204603	0.275575540900678	0.216749155880659	0.241923198818365	0.239377929329169	0.173404807136352	0.229213672748103	0.302895964461998	0.244990938386115	0.238496028760324	0.283537264998991	0.27792436039285	0.220627249935811	0.251150116700607	0.273884924524784	0.207452173555758	0.22139230859648	0.279535024101981	0.286624212982976	0.30710518371694	0.226450325504587	0.211354592937614	0.280541274736222	0.3464457236963	0.301434897909111	0.234438402743787	0.225639520087841	0.289084416053174	0.286610660247803	0.484158011919167	0.221763658820786	0.185621911183486	0.252897334940286	0.277592243701427	0.227675124381759	0.297727649513733	0.248284782042832	0.185301617098378	0.235609297142695	0.27461302148681	0.277569419134673	0.220258514087793	0.239399817741937	0.227915579268576	0.338384884188023	0.357211540646523	0.236749233006007	0.24227367677599	0.203847514531653	0.347556484952549	0.48067297637506	0.279723154353828	0.376601617927133	0.196997250978125	0.226685467828009	0.359698613287109	0.342838308138203	0.239648941527627	0.177201576986081	0.344644326572517	0.181849902624618	0.303835408860273	0.288717271445927	0.345257705214112	0.21934937974196	0.196197386458331	0.176337902107036	0.264498265894724	0.262751554255435	0.31306354252056	0.217339453451741	0.306109477053231	0.24307281653076	0.267401539798009	0.391226849083872	0.254879247411837	0.268391545437017	0.24518335921281	0.352508118601387	0.22024133411745	0.265595811018418	0.338413838035957	0.234619665218735	0.205308038589933	0.196337461158888	0.244669609317581	0.308969446676932	0.281704056449398	0.225102231966706	0.303515423874614	0.221706718306935	0.319143940928948	0.362511454442131	0.267462573166277	0.223459252668364	0.198188690248425	0.243107067572396	0.224898703550094	0.194133191405135	0.233804520742675	0.260270012658036	0.304552483689594	0.258473021496283	0.232130307689632	0.237831368033522	0.316285197047231	0.325913841448289	0.22353211123733	0.208565498958135	0.273188704343906	0.301522956870873	0.339312790603323	0.232738211126994	0.437993421629378	0.264470060760976	0.288334825239246	0.290074053236141	0.213649259612602	0.242561295430408	0.21622174119214	0.323434765776231	0.227673663869148	0.345756571605612	0.296351321236787	0.38464776318641	0.236185649892031	0.271392894243821	0.232089262718997	0.220573586174794	0.288109412026101	0.229687654171357	0.240708063094449	0.244402645337684	0.265881151693229	0.244024556030017	0.284692668754854	0.213293599541661	0.272646737389206	0.242351129274468	0.257002324419174	0.230587887650768	0.266542705946977	0.294814392843327	0.307325912425207	0.23385439782875	0.255311719192918	0.228737714304432	0.358900177777573	0.259047108957592	0.308673413492864	0.232050792872191	0.249311719860972	0.224008604168853	0.208522371475812	0.211189949266663	0.254423603406577	0.329458385144066	0.310263611243711	0.349512194554038	0.330513635907982	0.32831759351301	0.271232825545081	0.221039670924733	0.316679730914959	0.318025750470225	0.299354456680422	0.208650378657052	0.361804134958335	0.341626671248999	0.231131930056078	0.324017060455124	0.196326748279844	0.21262756259256	0.21237198476741	0.24364045556581	0.232366978021517	0.292189655773182	0.274616021566538	0.320869992185674	0.225568000808897	0.254684090410941	0.327130358833931	0.306820576459286	0.221455278723137	0.257203780020582	0.25757406842932	0.217144652997304	0.249403892970178	0.282793478525502	0.217944574853202	0.240554705792305	0.268552144511787	0.217979914125568	0.257734078470932	0.293655546632853	0.227997468667923	0.217880752422314	0.289337406365383	0.254830043685217	0.228284244007111	0.234465200872693	0.423259168586243	0.368822594588298	0.226112360500205	0.229478046841687	0.207396281846119	0.404873470929584	0.222837992534209	0.234907413647352	0.254229902962205	0.23101213455354	0.286835257436246	0.236079453461332	0.277351504941553	0.180966945373678	0.264051988980333	0.251758020681086	0.281127378619407	0.244022758519541	0.30534493858432	0.337062384762653	0.332647259826043	0.354790755241272	0.204113040819533	0.231248708717254	0.371864466491648	0.349104673211603	0.236614967486715	0.295891585625148	0.237744801947537	0.261154498997642	0.194306842040953	0.269023703645418	0.252467700233663	0.329912782761858	0.195061184455671	0.255719315872574	0.182574251299796	0.262206467045585	0.245196136264466	0.248370230701171	0.426003997058825	0.427132446048714	0.314246952605375	0.240720199883133	0.270316709263933	0.261898905774866	0.249644768828584	0.208759779342078	0.240255113630808	0.227755684921291	0.258181800889253	0.196120023287466	0.210743530147463	0.227916987187403	0.285843495339163	0.299008872774016	0.247496433321801	0.24668681473813	0.294639620164747	0.22120091474632	0.273641523058219	0.283101801329995	0.21641837529063	0.235907956504099	0.279470143855153	0.199983418526374	0.284597214293764	0.242620169189862	0.27295250873447	0.241425287363781	0.311507079074045	0.251381860335627	0.245239346527096	0.260180606655776	0.242523848283844	0.216099614209153	0.278838843531159	0.258652216048342	0.211667201685669	0.253634099617985	0.205958454894026	0.188996649129429	0.254795355702786	0.231512707868143	0.405881256107561	0.338828057310951	0.316529854631445	0.351090516487466	0.335331487769588	0.329517725431684	0.28818986675772	0.270714733628364	0.269664602699866	0.275952439613381	0.28981799092224	0.242315368584983	0.264518406928215	0.371572722830831	0.271705679331982	0.194758348269314	0.298826820284149	0.271951216390212	0.222634340814645	0.315840018178486	0.178280044684335	0.19777734927567	0.244116891455683	0.281798287105029	0.280586359640668	0.353654658925726	0.224254516526827	0.312998437337159	0.264947040832272	0.266447661573497	0.352121783197499	0.280277719677374	0.206225055871631	0.205923657439622	0.227746040303974	0.382885079630051	0.309798319430241	0.264413890393131	0.368741964376122	0.299794432850779	0.222644870635026	0.235368862433902	0.278721606667879	0.342362753940279	0.346990711382178	0.352113829165008	0.275902932753983	0.25329411127993	0.273506921498739	0.299286429805164	0.31882851512736	0.303987412413597	0.262949126539025	0.352414370150092	0.313189418953023	0.371943671628907	0.368066946101194	0.228783843267417	0.215251692170167	0.353822914773032	0.348166457038992	0.275108994321652	0.240119380684261	0.368087390287941	0.243716040878487	0.236256241466241	0.283924122253753	0.22987319734152	0.297836486898673	0.267491235218399	0.237733255926605	0.268642553876668	0.27117415922471	0.414917987899805	0.253600273987173	0.23186422784355	0.225373906483803	0.205888170518952	0.233351684575062	0.240924055351416	0.256883614350718	0.318532487877368	0.317834074412032	0.298068143223546	0.234194265691167	0.219032433774216	0.244294076606028	0.326840827378391	0.247861018201894	0.300715752997256	0.233885473913574	0.251590288604202	0.220660821994561	0.238099272553942	0.251451611491096	0.241041166994646	0.219546262183174	0.405868925094685	0.234937444046278	0.217981756756908	0.195483542310151	0.293359249687464	0.236130142811155	0.328209523314875	0.238429692262273	0.297088555954248	0.253441443333701	0.20746480204297	0.237761791844543	0.446398957299755	0.262017860481425	0.293648781628036	0.307699219504999	0.300882799835307	0.331883225303641	0.209845433806618	0.293323145210131	0.291878535462384	0.469664033780591	0.263290835539378	0.24305100864547	0.240797139077948	0.265175929945743	0.232073547899588	0.218657736683365	0.195801487196158	0.234610672527547	0.260852397306001	0.199885243073064	0.204443252835301	0.209613394986235	0.230544158155514	0.242367599541867	0.219890592818725	0.174351578439587	0.251841902504669	0.26972938980566	0.194889819464862	0.191598413807758	0.302484992237044	0.317248534601223	0.22651739732299	0.258947838734016	0.252694539965429	0.309938942241517	0.217615883145391	0.252953060520708	0.231656666901857	0.273359318195752	0.240241168452156	0.217452750719865	0.274808507896213	0.226109541575838	0.238921939901853	0.189636803029817	0.213295016228002	0.227950046120727	0.23893938876498	0.292707222730136	0.310949537622261	0.38407775717641	0.247962625692421	0.32986333554012	0.222466683657215	0.33006102664278	0.215366033921825	0.266496112491354	0.222641971687097	0.192686182198185	0.194679429150108	0.300829647320292	0.208482300386934	0.323532991736954	0.185001106185406	0.246202357298364	0.251819026142324	0.4227240968957	0.304244120143291	0.245380963180089	0.203666109395269	0.241174969686699	0.181460399525115	0.301997888678722	0.22823152787115	0.238906886801943	0.19849822975793	0.246980652056192	0.215976010555081	0.239848260261018	0.349362989201675	0.244523730477272	0.302368270112369	0.426898807152022	0.211734535904443	0.236333036233818	0.291492511693031	0.288960068519031	0.229560733598577	0.273301421746863	0.260406868543733	0.252486266959522	0.220406404586708	0.339232970056707	0.226707528827389	0.203394094932533	0.236537919459069	0.189946169842243	0.251936489565119	0.215629670377752	0.219925411150826	0.320273300610423	0.274650406642166	0.292008787388284	0.193744670223352	0.192538718167546	0.30674236428142	0.204713385063909	0.200056296894436	0.362205312003816	0.192120913619547	0.238489925580733	0.293553147002035	0.245310334184868	0.290202408584934	0.221623677867973	0.208102099445722	0.296113425717613	0.280389450171658	0.258608661559517	0.329035036637179	0.25496272697485	0.28942644730958	0.31447290124647	0.279300982971169	0.241451662381975	0.315425701086049	0.323387875136474	0.272120527795742	0.280743330247348	0.22111632670989	0.19577517858129	0.31083470376173	0.303261528923778	0.481543391754842	0.224211993972755	0.295160504611195	0.232769585537201	0.243311848749688	0.263639035268857	0.303536595049975	0.215099496333194	0.257421159922421	0.247689034438516	0.2873869422035	0.25531887776647	0.38358134616057	0.35641835176133	0.229326093582104	0.291303841596788	0.254442113816485	0.247398770581832	0.39595987310288	0.33611884425102	0.271234550848047	0.275458322034961	0.325064718264616	0.309865663418397	0.274784249573032	0.262245071017879	0.279681260534625	0.255146609370373	0.213734009427208	0.362332684769762	0.367771433405723	0.401331402095132	0.260628102438164	0.492784974784969	0.257806181989338	0.222681027310572	0.18735835949605	0.349477403184347	0.371664088507341	0.24294562054064	0.24589626729496	0.225127282448054	0.379127037836497	0.254587410450785	0.288191426385267	0.233918560282725	0.177665312819966	0.242086271484574	0.272659159787045	0.226362060565796	0.291345033843533	0.359046777654949	0.284875474978761	0.370560751208722	0.281593158808826	0.34407220487327	0.264375699021218	0.314486809477929	0.232359432437531	0.37789050164828	0.256108703026609	0.306861068642381	0.242451558578043	0.186450043826518	0.301123593009904	0.364993886747136	0.248357437431301	0.22446012993292	0.197248131606664	0.292102172047702	0.230710733543422	0.246965455876363	0.280326509258824	0.227572021303715	0.319330066866527	0.216466064762784	0.244333262411117	0.26254714351411	0.302070123944226	0.288624281437497	0.290103406065959	0.458113594920512	0.395046084771472	0.275048529844425	0.224343186506907	0.292166325648594	0.374469051961189	0.250192538719711	0.262282761268297	0.481545702678202	0.431512336938122	0.296587560343696	0.283917876052204	0.25629503660651	0.211264839883221	0.392804899763958	0.336555348181763	0.233837970033801	0.286113373609883	0.233701161599128	0.249849953917766	0.291324143754762	0.298284352661011	0.352135919820233	0.246455452893246	0.314663800089399	0.357983618864643	0.148176686218474	0.337366061188891	0.272509051178405	0.235275232651374	0.305091907430414	0.263759163963969	0.283512591587867	0.18849649486166	0.328052618897685	0.249177364979647	0.296174210761102	0.265160117474718	0.324379408196132	0.232132319447151	0.356288078817742	0.265948109912418	0.360568074909866	0.275454050603557	0.272866525585833	0.303191798115669	0.243425609316854	0.338501324803906	0.197303582841896	0.17272874628382	0.351773990415971	0.199449420773585	0.27302789333673	0.205860565378931	0.432833203665022	0.23928284578518	0.259612193268676	0.200121894103343	0.300312781233525	0.278755188813952	0.212455002507535	0.31154153133576	0.209749238421391	0.403167201756946	0.210180503475509	0.266882301095976	0.333308643459419	0.30925968518407	0.306884248049626	0.275377244747974	0.185749914974263	0.235199578330688	0.247475783803791	0.275499145579786	0.240004545954226	0.343589544197546	0.382133919047117	0.267297483945319	0.233448062592681	0.30567684532914	0.203698541053874	0.318450111869553	0.354748743006642	0.293450910839753	0.238663550889552	0.231944249950329	0.234029254250842	0.322063048613749	0.228424183125129	0.297664524168091	0.246360850841841	0.234876574529953	0.27556056023237	0.192758073228651	0.19144320023579	0.380178277817902	0.200050203952016	0.309497919676278	0.307595321579147	0.234149591367393	0.271381554579285	0.26212942675679	0.280159753005872	0.285141082657562	0.394375567664119	0.241805059585576	0.368052204424009	0.218730066438116	0.145861177567449	0.229206305526994	0.263549633675482	0.326872668682715	0.35891316304473	0.167551150441272	0.191713200221684	0.29604421346534	0.232804656850321	0.257147021825349	0.310732349181651	0.20334212682689	0.203372566293237	0.352877867587011	0.364071243845743	0.328746940503615	0.212362495017243	0.204394246094029	0.31818422985284	0.292782484819184	0.351330569728753	0.352897882205312	0.257381221169438	0.322479229926725	0.216810646187397	0.271596871100211	0.326451950875203	0.309966448047451	0.223811808643373	0.320235015919117	0.216231349467723	0.295710292901422	0.18890185835645	0.227157023444647	0.204341820439465	0.294075028013804	0.233641038522031	0.229129355900913	0.269877999980028	0.237717449543361	0.2888872445475	0.221925893732631	0.297573563132592	0.26917770634836	0.261146348390812	0.207804498318618	0.247780577317271	0.257899790954432	0.191585456631841	0.248460047675241	0.177684936679232	0.234304448434748	0.273969002506304	0.223544785226993	0.32769400011061	0.289850188804181	0.336904684189624	0.191947460969633	0.326435617456494	0.280644037316335	0.24922622494651	0.265181584835714	0.239226840108318	0.283261489434483	0.231683026064829	0.279166281380894	0.257456800972479	0.271230890195445	0.27762454467727	0.256674363584698	0.206521428298475	0.3054607909704	0.23038058388033	0.190990243492767	0.251886902988269	0.212420680621032	0.246416422743679	0.396177617601774	0.17778112982898	0.280767415442855	0.264288819998652	0.27203167228639	0.231922643202778	0.277944898131822	0.353071636764179	0.24537032679234	0.324620526648644	0.306105825735471	0.250950177906485	0.220158621493523	0.301620425368845	0.371665216849877	0.322400000445268	0.245254930857937	0.357230105925763	0.259338682405494	0.331455948040014	0.283001311277183	0.336617421789842	0.261789820276049	0.31517672211121	0.234006211155353	0.223583072338073	0.194964815195118	0.227991851683849	0.249070194171164	0.226217361845199	0.234920276144806	0.202482268819	0.354445796138875	0.251407024645242	0.217810365864707	0.159290665387474	0.242402436329739	0.353207004188016	0.238773365965667	0.251264855719448	0.202441347621059	0.214748936260466	0.220187585510348	0.2661255876805	0.357858190631059	0.29485186569551	0.297702121699075	0.230973177083023	0.259631941742193	0.259094788815066	0.208026082231164	0.210688725543211	0.310116985797632	0.276884001080168	0.183681227559904	0.325344686386657	0.3585527478839	0.306696657558554	0.270751887474584	0.266155932632582	0.243016214206229	0.213730399990367	0.202558612576866	0.232576397234103	0.23318222869674	0.392806393401488	0.261988170857149	0.304005291390743	0.243333946729148	0.261705501050025	0.308939231639753	0.280118851948915	0.235740710864586	0.221605006472048	0.307313088820138	0.207740368273896	0.302204835799688	0.309597852688795	0.332107981741631	0.244723454488869	0.268221766525161	0.224984478389778	0.273854761073319	0.323671520404662	0.352380091215768	0.411677361599719	0.220059634649586	0.214824477564525	0.269721656736419	0.300618717778847	0.266092014991869	0.257016861095836	0.22899709639282	0.298289969344701	0.359745872943954	0.317609513783668	0.17195066734834	0.240876862943683	0.18286531894488	0.291704674808584	0.238107619658833	0.229587601165485	0.227917958769356	0.213764410197878	0.301600832727623	0.23474112094785	0.232278119786801	0.222770844572571	0.330507438890279	0.236389130494512	0.255356031416551	0.330987702919624	0.249395954184997	0.224691185850051	0.372005380637733	0.227465300593112	0.264214877577927	0.27614247861871	0.312123347647035	0.221203898682538	0.309691869600029	0.244104630604302	0.245849788069258	0.23521539139965	0.206846666067131	0.251693249034677	0.238266002810243	0.202137623169007	0.237180004670931	0.25636485851095	0.368411813941117	0.253547637165258	0.259654310992968	0.215410164647157	0.246685894654666	0.347780251814501	0.230303202209887	0.19864841650924	0.194849211742129	0.254890046312317	0.199430390744652	0.373975836813859	0.188343081827624	0.201554278327506	0.19963153781986	0.257116640570613	0.17942081018403	0.239058232099846	0.20727249128488	0.370444242510361	0.201809048926464	0.325127984149667	0.342892128178743	0.313920813742571	0.289251646395532	0.207549303596716	0.27100845003791	0.262502869249485	0.328949353615339	0.353141286356063	0.258860691294721	0.336764348493475	0.247402550801857	0.219753590998241	0.266739111416448	0.234424703008655	0.281961699050829	0.300210952874722	0.410663535738455	0.290856881567835	0.252314770342781	0.360212124999646	0.323738405374162	0.178431555062969	0.279309332229052	0.229221007696553	0.237317966156747	0.282778503574087	0.256331835845304	0.311075130908994	0.465049820883683	0.206938195732995	0.355222297665689	0.254738402094744	0.274991820806873	0.285449375930146	0.358112242399509	0.26516903767432	0.356868390756116	0.189903312683094	0.269964630962777	0.27369178478158	0.344858775578578	0.228035387655209	0.303619613913196	0.196093022483253	0.267920843305981	0.230514772254146	0.226453164643694	0.457171092757329	0.213125154991685	0.282243600662947	0.20663609780545	0.250282727551904	0.248136751662292	0.251458858298309	0.188933600174634	0.303025668342782	0.204969135116923	0.308428766302351	0.184821532417755	0.300129755650068	0.257596111269013	0.309726773395031	0.315115994781201	0.288903111556573	0.274391027142481	0.330824569291168	0.200633805540924	0.240140473349763	0.253082718021785	0.289356556116186	0.322362158113396	0.299579003315328	0.343357321111748	0.233631182242743	0.18394452257194	0.230842597920856	0.2233261147435	0.232767376156893	0.214620913573954	0.235068521068167	0.205231841967098	0.318337530437388	0.24757033660347	0.36533810524619	0.322165071633827	0.206799051175393	0.195238702623666	0.232359803139512	0.271367300377984	0.214137199670266	0.228864356164355	0.366417025811512	0.320793427451151	0.375446251032919	0.31668583055318	0.157293510145657	0.359457445603261	0.223013222605445	0.296201099915652	0.219917920695049	0.236849976138136	0.334938299474285	0.233973567188762	0.246609534372799	0.203189715847802	0.281804549796282	0.250921484662738	0.279038839347743	0.242346463272906	0.324083286326938	0.296556132522835	0.179705997551251	0.30234427724671	0.253806514868927	0.281537960091133	0.401621055353527	0.34316405633052	0.221691383200862	0.243569713519731	0.239729065151999	0.436109026509887	0.236547001740027	0.387293964440638	0.280205333225196	0.320587203834719	0.2390089061028	0.292849926021838	0.341831100937933	0.266453569737496	0.233374755390535	0.287907383671426	0.400387657852584	0.2197133416666	0.372010399497792	0.279209223357227	0.184890583740171	0.420650230177743	0.215246275848052	0.233422979023177	0.270761908349326	0.353691068739704	0.393884775634164	0.360756632271136	0.247291020552617	0.450793692055465	0.171698245721872	0.209720296012046	0.278200257381133	0.332176825369959	0.216504677075237	0.20746688490268	0.257454034953932	0.278521596035605	0.209994898164301	0.18239368799517	0.300111502271845	0.221087465588398	0.305042548796844	0.292781450537212	0.342613542756802	0.236038773493686	0.216406468163714	0.305074106242161	0.220708530900685	0.260034369695275	0.275026127192231	0.258606724727496	0.269960995114948	0.284150648957296	0.273296642103523	0.281186996640944	0.251743748794964	0.313922260787795	0.222967101543065	0.240832888962738	0.281559387665545	0.347775853230733	0.257509087256024	0.528759582206819	0.201344451316703	0.391881761049034	0.314753566381676	0.230927482701277	0.246391835277483	0.407307555905096	0.225127582255213	0.295570477269759	0.345099479489761	0.446341887113059	0.322984714300278	0.241581429713655	0.235845715119254	0.297000561248707	0.266798474421296	0.252192630504769	0.417699343569325	0.257337533298676	0.298153503952761	0.291801578169024	0.233089774297012	0.319462468539203	0.33578746644667	0.281191689785661	0.327691936171403	0.188558278468684	0.297813736061276	0.262387945607825	0.244339281677004	0.208241223426741	0.302321678395425	0.363676207106732	0.205834596121306	0.226643612329395	0.19813046374515	0.276040199222642	0.231624345671618	0.248689765977411	0.348727228482262	0.257781238098446	0.255708358437924	0.219370143456874	0.27670864512677	0.301430985572449	0.26665309763247	0.207621867807426	0.232013702128816	0.280506041703866	0.273195963834374	0.241244861555305	0.335324348617957	0.308705289996212	0.240787908287447	0.235866778085353	0.30197272980858	0.207569063092639	0.346016608140877	0.231221798666281	0.23556091069535	0.209795124465094	0.217883883214761	0.210572382233047	0.197509124046527	0.251448784114172	0.297054934136781	0.276726715607815	0.247287539648009	0.340482860833963	0.238745648089354	0.22823409159396	0.225274891996197	0.254349383248355	0.256627527389942	0.225506128285045	0.26050655637756	0.368190537844142	0.302085067564573	0.311862237357229	0.22801615393596	0.37275746671829	0.431505166787062	0.294219916597355	0.200955344815998	0.181044861075526	0.333127002561098	0.324593980342509	0.235555111682917	0.316196618838749	0.449583375831602	0.209923683121798	0.284790864872274	0.225943962406149	0.180279822419557	0.254790942798427	0.215320719518747	0.206631028967735	0.314902287706265	0.309479163720831	0.363607985902584	0.233272592050026	0.202687545376098	0.261854396573641	0.338723565979521	0.216129045618993	0.26677720478639	0.208109825195516	0.515685422415102	0.177994708524657	0.244727103939589	0.405854823328264
B cells	0.57559380866434	0.438187579439548	0.3977618351487	0.50718369903179	0.469427974038289	0.40756282958503	0.361956702476499	0.457017885132621	0.416110019222281	0.378970712390803	0.422148539014905	0.365353358724238	0.434559998132888	0.422212380432536	0.36977672879573	0.43497552806525	0.433515564810537	0.374655745763628	0.437349879136232	0.410951583628106	0.433849703526493	0.471434178343743	0.389132930516536	0.385709423155739	0.478469959841008	0.422911184121145	0.419741382068119	0.447125702797482	0.534022323245998	0.379287630419005	0.375478981993041	0.522451119020534	0.428095089101791	0.406050708958511	0.474939029212725	0.514663853983118	0.400129804979445	0.445546269008082	0.439502029542597	0.397589239479239	0.428531295495401	0.431386204239883	0.53284387154348	0.330850301291673	0.422996350225091	0.436416375998026	0.458175232089492	0.389518808910023	0.412978320033509	0.514934286810412	0.416237866662916	0.362355873191948	0.553414777772869	0.41699069216973	0.423364906202593	0.392279600486494	0.421126877922463	0.440961264908376	0.424863765780167	0.468027812758822	0.412764207414954	0.376312859501525	0.475298500054229	0.4168336081189	0.571641064082168	0.435298812258079	0.523005967211781	0.474754701384291	0.406110407703731	0.39830344528951	0.539353010478607	0.403281199818671	0.449926918860592	0.450503174952283	0.429123664803279	0.468389026239054	0.410957769113568	0.440474710176253	0.428893380900679	0.435679174284006	0.454477838966544	0.392708623126626	0.436293557629673	0.516516269854688	0.445130580168891	0.410186747304527	0.431664922092886	0.46973211571529	0.347578679738683	0.470240682982848	0.389332837979263	0.470928085454165	0.431425473982378	0.456594629041556	0.412770086020672	0.411591104815821	0.473455274179284	0.452028620585033	0.514221789432063	0.448193722911406	0.410994151656519	0.409925833897069	0.535891856819525	0.471698929810667	0.419534926985461	0.399493357406481	0.429287418332305	0.447854076153258	0.399474554678504	0.425057713098257	0.510015578741465	0.434587563318949	0.569805337139144	0.428494828909049	0.400481406313236	0.386065062042304	0.484469621403757	0.464184617310834	0.416396567072153	0.35164193625829	0.405489395530876	0.408122134628262	0.387439046279153	0.405487783365981	0.437634196829586	0.546586167455586	0.417822123642941	0.41487421929405	0.449063397843049	0.372999723366565	0.431250794344977	0.401606917371042	0.438997372763662	0.427674018131931	0.597338492312464	0.335975025431403	0.458281087283291	0.490814914692765	0.413297889155014	0.496690149007122	0.423075288294682	0.500061305139899	0.448036146910191	0.395272088589349	0.391424520728755	0.424334419430553	0.428175646898054	0.504378500314466	0.463564099503416	0.400387773693472	0.396823161028573	0.426794703281087	0.411978883243841	0.452171763109042	0.418345079900438	0.405318527088224	0.395804830024398	0.518584945777646	0.374242780159503	0.454497254105052	0.385862226305141	0.441877282229309	0.433786776669093	0.376675849110264	0.392627114617563	0.396960764424769	0.40485933254937	0.428118802191303	0.403645497467768	0.39300265379361	0.420009372510913	0.391089577395085	0.57284078890758	0.394058148510198	0.379681297518645	0.445459715866489	0.415039673836013	0.435444452846214	0.386052193544382	0.450143809717503	0.458753726963077	0.439256042228414	0.390351507006769	0.405000570707464	0.458580261597503	0.388349517234094	0.47213325214755	0.403725470326138	0.535372547330002	0.401114575614147	0.403437940133088	0.429068932073218	0.523067180072626	0.433931395089276	0.401714104113503	0.38353829903708	0.418272418008097	0.408128572755386	0.376732552910509	0.410088960792886	0.427971454827254	0.434356079666863	0.40011282844835	0.450612461701326	0.555108477627943	0.428787007114551	0.526212062535126	0.433262059285656	0.401803665598657	0.447077632690957	0.409888808937177	0.383136964229651	0.395145619746555	0.402681037640843	0.40254044235693	0.406535015539853	0.432515374568515	0.418111457322669	0.450644884339297	0.482772077364414	0.426187856636121	0.408319857063349	0.40963743360166	0.399545119940387	0.4118094856598	0.444514182250133	0.517370086591616	0.441682519938305	0.365357904651978	0.406165673551903	0.445336986043039	0.417745590621272	0.401056013889458	0.401409797156459	0.365293782192493	0.453080615538874	0.458811263218186	0.432408911745039	0.426311835280907	0.48442117885128	0.503539528837802	0.411182204614297	0.396425170402406	0.515360895696986	0.440270414765068	0.38471105269741	0.354477509265368	0.442776890306998	0.41606605183378	0.416624986770986	0.449379913615038	0.454439761899092	0.38757156747738	0.454996729857166	0.424804301965699	0.471510073873188	0.454944679939867	0.40377975302704	0.3578567696227	0.420789538015139	0.421587641354196	0.375732981970844	0.469011858271744	0.425722374769118	0.371506056052198	0.402153661494727	0.439610783559242	0.457213086153171	0.403915280934947	0.355173775881096	0.398534039753111	0.395939329143198	0.402074757652402	0.388908682393848	0.397213870395255	0.411504578933957	0.394455550837365	0.460414754523456	0.423708987644987	0.442942742746975	0.489598606261374	0.404540861618067	0.418638722450683	0.382760891389761	0.383385281589268	0.483368296182673	0.484192962827454	0.461676188472345	0.417861361816876	0.464511739086291	0.397619290995221	0.428613917435966	0.459303568867495	0.404318085089972	0.425875239555751	0.432181020203735	0.377393618434943	0.401330056346547	0.470001925785873	0.421763950183095	0.535048129139729	0.420544609537232	0.406653451180691	0.510643296908204	0.455282583296127	0.449662582190303	0.429039443931756	0.489876724136706	0.455854703123715	0.503976243184367	0.454232516062675	0.382165583031759	0.449850226091995	0.402482348867753	0.412163055688767	0.418647269677127	0.484441141444326	0.435466703355025	0.39592924795903	0.459054885189611	0.395325780803887	0.363452124771131	0.458278556005672	0.52267123813621	0.513487467314865	0.471029496531438	0.402077963596961	0.40507237978838	0.41839908493884	0.392691769264626	0.438662076378261	0.381422526393382	0.416039659694652	0.429196179274398	0.464110496124681	0.426765547623163	0.433678940313305	0.433058527220596	0.431258595779291	0.431184850060231	0.433085421294387	0.371373471829566	0.496855979627657	0.369449862167122	0.547512327938251	0.38874833590224	0.379547971015087	0.395564721373269	0.482752380341696	0.388985527762121	0.498591376244296	0.490683455766398	0.397274401623556	0.392413413354817	0.397694311257245	0.4108568227142	0.419215534819982	0.407984612422925	0.423670243429843	0.387059286418081	0.518802355999175	0.411914214572327	0.380596331329605	0.38106071196856	0.393285590155239	0.438238712921022	0.399086598099644	0.418258827358169	0.362162384128036	0.395961493467983	0.376648545560634	0.402193031190191	0.470535553779232	0.362367233342993	0.433605207976349	0.347317551693075	0.432286273714149	0.420226083956476	0.471021539475666	0.531418662557831	0.45206544999598	0.417325399663193	0.438870711331893	0.381163816458674	0.393833442172993	0.422365064604687	0.426102464488794	0.458273093171995	0.402956423245172	0.415714966628647	0.439764642889761	0.417059404134599	0.404806129539175	0.421440020942061	0.421375441100909	0.433786447448736	0.405327174000394	0.41194869703982	0.351132721414771	0.42296816303411	0.400425911891694	0.381551473009345	0.419365260597308	0.423412758035919	0.391218668011195	0.410969975994767	0.37971636762332	0.384614814774649	0.411142253812045	0.529304414273161	0.403840136474071	0.409887030459306	0.418206632761516	0.460193619559901	0.396749493205057	0.432948960794934	0.407759971993856	0.44941759501839	0.526494666502484	0.400125022002456	0.451880259347406	0.388582409582555	0.400778787846906	0.42209524590445	0.424935573242771	0.367544337632535	0.481981039841765	0.515220513726527	0.39918342267543	0.444031752186008	0.399373653400298	0.434492134418158	0.409355170642893	0.406126182897827	0.530146715244307	0.40375943189057	0.345236050479421	0.456468493574811	0.461895841456099	0.430421314732674	0.41542518557421	0.426217465533444	0.400480645344332	0.448480680353197	0.480424105685105	0.416108188775919	0.435290705381034	0.372708609481962	0.433076653666702	0.419958637553833	0.459024272362033	0.434410485580693	0.402910658238853	0.410652600474796	0.393950666913446	0.446543628094496	0.391333238089568	0.430356823557528	0.417492060625596	0.428237360241702	0.377270771667035	0.39675438619148	0.405273144234269	0.470629139033531	0.43387354043589	0.440576291569017	0.395396185249227	0.487468951901265	0.429411847725453	0.411273887561594	0.407379653598259	0.489856563305983	0.401451516894076	0.404698757005369	0.429801737235278	0.427600778796609	0.432482525982516	0.446913131637279	0.387536015674969	0.419359380837895	0.431334602816929	0.415706524261055	0.428593583147581	0.432275711378865	0.365307386720381	0.40598984620512	0.444210485008545	0.407239998893618	0.404509091051563	0.416037750799201	0.395749027009415	0.438367609153379	0.444477003293082	0.450717795597018	0.445719779283528	0.434875196644422	0.416711826479286	0.423306982372695	0.512935147881295	0.397237462785383	0.376210442522175	0.410142938758493	0.415959733652356	0.496226269294963	0.491079514699374	0.423169037026389	0.405256667480391	0.521821029071081	0.420580618561699	0.338734515176655	0.422721465449496	0.407704376684418	0.428533918672357	0.420869615623848	0.407222487206811	0.392451572138268	0.487167102186507	0.549423548096618	0.420646557940147	0.36691677493816	0.414886964137603	0.389869976565987	0.385750097183456	0.383912974790893	0.397263981284971	0.366443787796002	0.355726772331267	0.42829909993109	0.368414486327864	0.399389061591825	0.389845922477489	0.434371435169397	0.385004631100907	0.39837111403863	0.416596268361186	0.478204435822468	0.452373575964967	0.389311996143539	0.497848022401969	0.38188400849308	0.514707884656055	0.396489036150785	0.38695670550457	0.378995981048161	0.411504446131296	0.370989399662377	0.387606786628224	0.397243066719546	0.425211231292666	0.409863795663856	0.424688316736232	0.423810741677147	0.479721429809031	0.438182443127247	0.37983646840542	0.388555202099018	0.382156358947988	0.44348234856628	0.429759996085639	0.486971344252193	0.381746746363336	0.517619454029679	0.4155929265087	0.401295907266126	0.371128042912292	0.40509411527299	0.393801890044317	0.409452478200175	0.515752241709048	0.357290745694506	0.4701983864563	0.505626118529595	0.492611873238294	0.38312436659367	0.438527126712027	0.438670431253112	0.43271131544949	0.522217021321602	0.477627901228871	0.473629111524391	0.409960245547748	0.499738386073119	0.400827138264853	0.402697198889288	0.367397001991589	0.505526422799244	0.462365954219783	0.386396735372636	0.398283994730681	0.435591123587632	0.476627481798078	0.458619863276987	0.428050934380696	0.454795134555085	0.435496208646018	0.356037389006216	0.44322487775016	0.569420592285413	0.450332818816047	0.408687532036959	0.513775460626404	0.471014686638803	0.37823104201856	0.382616945657718	0.505134426230975	0.380648305274158	0.499466828783495	0.455680116525773	0.437370731705999	0.429457555569115	0.438327036504853	0.43178471908162	0.552378651510117	0.549397614587958	0.393679568308496	0.454929893411239	0.390330676653021	0.4824362145547	0.504412200191913	0.428090505594673	0.401754424701402	0.456340367654695	0.403763183627026	0.382959665632693	0.38988688322564	0.486058840950722	0.405822788951064	0.421755050278504	0.416335636585315	0.514579404164291	0.494666839924764	0.415557348649284	0.439923121990345	0.44588506567582	0.376262356372034	0.478867519542814	0.459401398813851	0.402008216342845	0.425020090426987	0.420481485588644	0.453269410055738	0.446530815543651	0.421721161759361	0.440202982491787	0.415276672805874	0.4618140589318	0.418378636948113	0.381441322748934	0.406527949747491	0.529126645666128	0.490684316456118	0.413449371915019	0.389146576957619	0.38557334381961	0.495835195646723	0.421219965340281	0.366263086707704	0.415568243399149	0.380621209286605	0.456044102601266	0.378883127801566	0.423945602401592	0.427145018612205	0.562663872923514	0.486829891250941	0.411744920631578	0.431525525465586	0.538342878595312	0.39030126032587	0.43153614158191	0.503511343534564	0.432058787542635	0.428345617822083	0.510340095410625	0.363985248349259	0.386680462291405	0.417351542576423	0.381811664634419	0.400446744555319	0.373624459847619	0.390389885165737	0.425042768235797	0.394972280741784	0.413537772622392	0.442255932450362	0.417901014067064	0.412341918724857	0.413880410938674	0.397557602564991	0.468983951048523	0.459232318202067	0.361508000553346	0.389981562694658	0.461103050313683	0.438591476836966	0.463821373865658	0.423159921422945	0.391437990959475	0.392699564977743	0.40079211483011	0.417435322674775	0.396259280435367	0.408386185435315	0.474662870187094	0.477299020547642	0.375041673027906	0.406391860160968	0.456278678514598	0.377343954329686	0.365599008427035	0.428558247016466	0.386683916916902	0.421142838809494	0.413034668841453	0.432538680109506	0.47679868376882	0.384791224564812	0.447943612435867	0.365404005875789	0.470890627281212	0.451030180159193	0.377580383361556	0.416154317914045	0.449917635883879	0.456523504381356	0.379930011961544	0.457375105720059	0.400782865315161	0.39969708748858	0.392595079920665	0.433507320171364	0.384128637998943	0.426157491398546	0.499358257343876	0.42052206961379	0.477534890313134	0.412068302729387	0.395697246435443	0.376176540477625	0.412811556133863	0.425132515078463	0.437707535367579	0.366349808487927	0.439708267966414	0.406043560019453	0.408976608418195	0.485444439593147	0.376948697231522	0.388161086688215	0.421354986780187	0.339656841193552	0.375058233393001	0.469981459132654	0.370072731745242	0.400905270030795	0.44577402010564	0.434067335269146	0.48734376746685	0.482059789933001	0.369912017312564	0.430548896799178	0.546217662186889	0.43017337736211	0.443516477017054	0.460658240891034	0.388032025443065	0.472811363105423	0.407859537759704	0.373874721288449	0.407393686220426	0.359607158478863	0.493426250812689	0.318470929857274	0.379652534999778	0.506159161645716	0.396635627654215	0.480577385574412	0.492558658240362	0.40584446761252	0.42438039043517	0.410839965415611	0.443369102208967	0.421078530544642	0.469548749692512	0.52531969013709	0.420688329065881	0.473611697434552	0.399258774605551	0.440894729730681	0.516144486525278	0.399524359540688	0.37839930923982	0.395062369064405	0.495596162023463	0.437888389427929	0.459881429555131	0.500645594066856	0.399224118578629	0.409657565645868	0.49744665456422	0.385320885803815	0.434242999834909	0.43076384018221	0.425039630838889	0.455981904971752	0.523862025709619	0.461687087973391	0.459290449871415	0.413627379212386	0.409175813722388	0.41050656798075	0.40775365696211	0.407043605012335	0.458769037684234	0.410905660990126	0.536274529016914	0.443421214787325	0.421515216907648	0.387515964296685	0.456178225552277	0.446089046133849	0.462928118555346	0.504428650185429	0.384450320574785	0.387920279421621	0.409106779290535	0.361842668335179	0.407850399986483	0.424094940859173	0.421626598588396	0.460858971196668	0.492249510500663	0.418907775194237	0.400628549614192	0.432276322965613	0.415954021667483	0.398969231129481	0.423971444450301	0.404688800855731	0.411619479688914	0.414083514672882	0.383726021590867	0.429237182379027	0.364918515172086	0.488852163534997	0.474250369616497	0.367514917621554	0.403990958252273	0.432406506538164	0.410129205694294	0.458981452802903	0.422678978789976	0.434241126660413	0.435238936005636	0.42350029441839	0.475770751818012	0.418305483636394	0.417843416916435	0.373366855007146	0.420280353957932	0.442397187010992	0.403195681550735	0.371988271700015	0.430874221462391	0.418443325140517	0.362173447607393	0.403029812851831	0.416853353378077	0.462873587201903	0.47138253575208	0.434245170317674	0.398918965058322	0.486625083707448	0.402660509744448	0.3959385563783	0.390466048220404	0.343268204136996	0.475219996834423	0.421772040626786	0.426030647642036	0.4373662683148	0.399711262314507	0.420990140921605	0.396703680852535	0.44864774167546	0.40036539247975	0.427798749423877	0.415017924728418	0.42870533628798	0.404190245486038	0.391494556726069	0.391472979322348	0.389427787725977	0.495105200187766	0.441739837645282	0.387142531271835	0.430806175686153	0.488065842362056	0.396651953515	0.394614238000238	0.405031206266192	0.435536137517335	0.410584117174531	0.388501074126503	0.412413392039404	0.4361589931038	0.381090821502153	0.404794616680826	0.394261779205703	0.467135899101336	0.506485222293816	0.366302195979423	0.379410014654285	0.402201773499512	0.402493448084033	0.429479787534141	0.412201147933196	0.45371615583554	0.432637892496811	0.426917984572889	0.447042253882484	0.423995149073169	0.39834551418892	0.384148011197077	0.404460912243072	0.443678069788859	0.40918817773241	0.456561884769492	0.431700849226994	0.374297889112039	0.405784256149504	0.406806235473741	0.384921870131271	0.343238853256962	0.389641063676933	0.440708490038544	0.37430462854144	0.438821294231398	0.436125852871283	0.432431541268056	0.414467536150653	0.379413497612699	0.365227651592717	0.420877894158337	0.426350038218855	0.440495203555133	0.373339616116899	0.406362547586627	0.417585838031658	0.431001406005387	0.365275471859476	0.328000927559929	0.356483431737381	0.457559075093185	0.51084989062595	0.461390204752011	0.536127923001648	0.419158719636732	0.41601314047554	0.455656188458174	0.43449534940327	0.399304293316539	0.450741788087569	0.413771483866526	0.508137821137416	0.515126730216543	0.402050336277276	0.39850649053266	0.507727768939302	0.409676898008834	0.456101118012058	0.48445397046097	0.430529456248028	0.403439013258504	0.393573599970372	0.408995636575584	0.512649118814207	0.429203390494753	0.425326858349017	0.42205543767584	0.404362987343686	0.439045950068686	0.411576678230885	0.406720701340503	0.477889522665757	0.453501052725268	0.437590569706042	0.410764434820766	0.431203286659454	0.461221596871312	0.417142147990682	0.427465192146488	0.399166584456314	0.423867778435294	0.512711025663586	0.410446124291602	0.504588178451047	0.419102055025699	0.499298092853626	0.432820413852362	0.396477574226889	0.482902725187661	0.427147950922972	0.42456506979851	0.448077295485259	0.490026751025203	0.503671442501136	0.397336479977503	0.448817288194868	0.504537170953689	0.486260496404799	0.408001909383083	0.429013962648707	0.507262797785103	0.41477979779726	0.399771472879656	0.46305569201246	0.388305688560156	0.476724619159022	0.407786082317492	0.475779803479325	0.381620848429095	0.397161017004157	0.393195889142419	0.399697604088044	0.427680001692891	0.396959740939038	0.489118563433948	0.368175968455968	0.516962973910112	0.418834547137811	0.441646737247036	0.377246992312197	0.470379211134788	0.414533243295329	0.398918861941316	0.409583534284332	0.489380834182947	0.359932442444214	0.471915350354713	0.377881089033011	0.462308708971549	0.493301943691354	0.416472779375798	0.379562845718399	0.439868976702737	0.473044554165019	0.411570687955359	0.408169495786187	0.403903267223219	0.430361568934533	0.362470206890672	0.448158000271144	0.401582974476934	0.459897221494492	0.495963727213076	0.480482300417936	0.467346639697871	0.415264536097244	0.429631840525379	0.376619529276777	0.524110592593923	0.491141924163043	0.413023434384576	0.419135175192437	0.475010121588832	0.540771252661224	0.372982037990188	0.409480415891548	0.481753851087708	0.386375127752749	0.537479436630039	0.439986052640449	0.388618766070326	0.517042647009137	0.406455778327964	0.39692643109372	0.414915561613676	0.459572095168438	0.445789671831858	0.402744524763168	0.548293663840929	0.455002148644436	0.413100328637278	0.392019688441787	0.408161968945007	0.421834461551959	0.401856931368833	0.386755658837361	0.411195038188185	0.382802145905928	0.489353133098593	0.447480099122084	0.50483159226559	0.377103097015818	0.482070545892345	0.440244388722472	0.432256652120125	0.327189346181553	0.447590784512282	0.430028321489597	0.484866842934359	0.398697603492757	0.449318061008856	0.447355871591926	0.368063902347496	0.407267735820221	0.439836714021153	0.366687879058487	0.348506734203842	0.425181186589035	0.347209418014129	0.4348027593247	0.475059452359204	0.390484146541477	0.419841979735714	0.398941870317829	0.442638466541193	0.551235053241951	0.357424911248636	0.484661466347673	0.387633366009736	0.445507349342223	0.468831203344475	0.494409572760808	0.577057295638536	0.525780635090272	0.408842522268657	0.404884103852454	0.456352489630273	0.542165796281659	0.361776153998551	0.409019167367119	0.501831733938122	0.49356230270123	0.407727497137634	0.454171564656122	0.404569368507606	0.441416428253583	0.434379594407422	0.418497483379394	0.500002631312422	0.39119012884265	0.454349522725811	0.391749293189451	0.436342799443522	0.55461845642423	0.394859172200167	0.406300233766904	0.493361143213783	0.466257330408834	0.420885013331272	0.481784959695463	0.394873975043327	0.366636944683225	0.360287364368585	0.434931986301419	0.379033732159836	0.407098507301148	0.422771507437169	0.420102335775601	0.495581678860184	0.361077369017639	0.445819164106677	0.389484724605107	0.40608054222166	0.419827979237417	0.388006550712437	0.371837647694523	0.462136601071995	0.416236385940327	0.344576829702492	0.392740593428255	0.434125943896985	0.399779662969568	0.429396173902822	0.399126594815836	0.41168425080982	0.521832701838206	0.409120993462764	0.385558967084789	0.403021373878051	0.438893357760647	0.501139885949722	0.519150457225902	0.39670998987916	0.497803567961168	0.472529290432562	0.422726425818113	0.426957889402109	0.457517664690407	0.475857496545315	0.458782485954338	0.37275288192047	0.415205669813234	0.398400995255867	0.413984525477532	0.42182562025107	0.43202800411007	0.370423606109172	0.433546693679331	0.41803637875695	0.417190505085191	0.445648125054453	0.412484691921216	0.413445217596276	0.394778921494882	0.427900599446266	0.439282701742513	0.423811497938944	0.385149835733325	0.343849963104981	0.40032721591435	0.399872296657689	0.381579164503576	0.411824749385751	0.442396642606558	0.539095547916828	0.356399280268194	0.40121598500404	0.421376858039714	0.40030636380812	0.400579332926842	0.439071818233145	0.490751688365678	0.461361984540269	0.432786503772079	0.372717665835943	0.485458810614228	0.40655855079773	0.399026565976599	0.499053287922516	0.404262798839165	0.365686268844007	0.391928062582994	0.368164027587373	0.384119405525423	0.369819420637985	0.465226255203646	0.448062698601052	0.449820837272865	0.392481548622308	0.403988175223763	0.39699103941365	0.382170398287821	0.531348845021916	0.362605510393283	0.457799464735465	0.503237390240644	0.427342289178073	0.439917093554933	0.470410513569335	0.387120994610995	0.416306406601119	0.408071004392027	0.43804622612792	0.429215102003758	0.504022112393804	0.449681507830052	0.550261217997719	0.387219389680845	0.432553172976891	0.406252623311784	0.429174679243595	0.383012938952962	0.445695422768619	0.39082549955115	0.365409278175965	0.415224330366997	0.39238738524803	0.38986436232726	0.386505681076502	0.479030117605417	0.386673787949753	0.397720438752176	0.434009346232489	0.371563418841488	0.367478023191294	0.43020289783092	0.425696135760054	0.40880185242588	0.411966566489456	0.398123793893294	0.37435576767662	0.427937292065464	0.396301603941416	0.405441219551148	0.424678838748747	0.509601601465677	0.367254995596876	0.385474473345576	0.376161629555491	0.387954186921832	0.455283168183214	0.461484150058379	0.403512945051207	0.41518717656955	0.436037017476032	0.432636830458193	0.429490541838518	0.418729324612365	0.482186735819722	0.349834931678479	0.418719469379431	0.378376141641189	0.401037986776972	0.399011161931899	0.442613745294972	0.449801668976791	0.425892949233391	0.394515012203109	0.408469060471302	0.36004267498213	0.359528687017113	0.496628004675944	0.401683150186422	0.42662803395679	0.399023684219672	0.418399434782242	0.524762022259973	0.377329217101023	0.476716299509294	0.444299930298317	0.385615966231103	0.484681173526318	0.404834990634832	0.496010792364786	0.443549568609779	0.393660345267894	0.451736920199804	0.462822805791443	0.454668282598602	0.37900920614345	0.46928421818326	0.385865491601383	0.554327190811327	0.512814297906284	0.456925307335428	0.434103937978978	0.364780354551978	0.405394086873579	0.386657157145703	0.381101756141099	0.346333967880754	0.447289106250653	0.388933600559173	0.451871120406886	0.48805581768993	0.399081164048515	0.40731266249181	0.363238559479278	0.391555768451263	0.35107298853276	0.416062146613619	0.485916669259879	0.369721097574428	0.47847088523316	0.39989954982154	0.379687128876708	0.455645945446039	0.364162894202544	0.399911841139256	0.426193604110757	0.431588564862447	0.449362689269155	0.408863544806579	0.422583655420002	0.377069471159067	0.436392320578139	0.416104822600767	0.417827070141768	0.410729444649236	0.401638582225479	0.442837393467376	0.475736642142526	0.374706410785363	0.402737430641209	0.435054632195916	0.396534634673584	0.39118989976821	0.453581152319651	0.470486922425875	0.372784632073334	0.40579073095314	0.408574000572489	0.431939250651402	0.433099018945696	0.419118466565784	0.423382125761992	0.377389594023356	0.363309432165612	0.402460489860926	0.377557680284101	0.436897995307786	0.498537333487889	0.385734654933256	0.435857792521359	0.440810372667459	0.421857700477427	0.428391936559389	0.427035664989981	0.488452907242156	0.383340894688624	0.421752280757517	0.411908619779265	0.393817571949686	0.443154808333429	0.394614616737654	0.451044311658961	0.411195753903256	0.39316457020796	0.395482948020635	0.432933742912951	0.39012239945029	0.434144445550882	0.453578676936645	0.444738815320874	0.393695594047218	0.394579093739043	0.4258706595472	0.371556317740434	0.404540743873731	0.534059320204606	0.411558895928799	0.452522484139356	0.409882363635056	0.417861270502904	0.42235948935691	0.441067738425854	0.345209547786301	0.40083884044426	0.439749247619049	0.423797127148385	0.435837902551882	0.45487848620374	0.455993379728988	0.357476580484825	0.360686069292719	0.45864689105532	0.442095567089513	0.402648532543597	0.487168960550634	0.521889815324814	0.360434305084749	0.386337105972691	0.450777574607635	0.38449285086008	0.369154775635698	0.347522144451117	0.456457013976173	0.415916245467803	0.477040082046052	0.436592552898343	0.451328019200139	0.443562687471821	0.404680512334069	0.379108003938566	0.464918103271816	0.392862954642476	0.474804705756894	0.380406866851701	0.396120685484242	0.423543871433278	0.376622207897813	0.363362364162508	0.47765781008659	0.383743882558003	0.37004472443524	0.40095956468674	0.443875756481264	0.37714751623072	0.424718487916488	0.392832701419836	0.433123094501875	0.409052462162177	0.504035847332379	0.424873977061136	0.417225855018106	0.534391075793235	0.386621831904713	0.423919745310485	0.367531961711496	0.397906315859639	0.38195837281729	0.388612006309139	0.486414293113676	0.426520073273181	0.497967642352594	0.405813503639396	0.363030219790284	0.407723098354752	0.392912469247746	0.442063936733424	0.39295365307263	0.388713159827379	0.434371940069002	0.410220365706628	0.45419688422069	0.407061898836159	0.379038460881515	0.437177949094212	0.38004142854362	0.357567750184968	0.412168602806395	0.516226210333221	0.383003847175556	0.399193184081065	0.383833974370552	0.417474675209972	0.389081200604411	0.556837854319333	0.394799718933532	0.365882204165122	0.507438500533062	0.437402984501579	0.396077363919434	0.505118484344241	0.39473109334015	0.489291199087221	0.439645302189289	0.424205254665134	0.368285130066044	0.411248146061382	0.396548448811161	0.428407716772885	0.424660000742201	0.435810639533193	0.538821695805836	0.447116770285474	0.415899463968494	0.569887630010968	0.418351061678308	0.378734465754472	0.416233820366981	0.512277921192442	0.464535384882199	0.459751954923727	0.384036541762969	0.384200341890137	0.331653830868647	0.442752397987887	0.408750991004808	0.413490761387328	0.413271631150226	0.364839360620701	0.391003385264934	0.408133802376707	0.503608908132012	0.468468960010611	0.408817000732334	0.41151368607793	0.383010784396422	0.378343664504336	0.524888078857101	0.411637576155077	0.497889740076633	0.497674273711633	0.460298755336132	0.406759074613783	0.537390668849406	0.449690397930448	0.492675094329993	0.444688061611407	0.410476236665145	0.409664069467392	0.436761182633502	0.390957322732883	0.36833104894123	0.40841747392364	0.406229072548102	0.367540734940107	0.394410758109281	0.493326300696384	0.401557540985787	0.55110072781361	0.535251622529793	0.390672622795914	0.379420647573887	0.504405572002867	0.443236813560991	0.504191850019685	0.417310727438729	0.459233543779834	0.471376514572593	0.432560623693425	0.474784187731525	0.432802751086445	0.38539660498881	0.358791536567806	0.489642239038932	0.523212384837546	0.496982688481088	0.442039019792865	0.387081900879741	0.441041108133543	0.396683209604624	0.490805633191151	0.454968262629975	0.45695330506992	0.440995891342364	0.460276453946442	0.467492067071542	0.415491431219149	0.553778379540751	0.521561994152842	0.434322532051727	0.442205485758241	0.444263357825042	0.469764001406217	0.412998188705095	0.485440751831602	0.461198751688465	0.479321647686447	0.39604152650228	0.386011048331601	0.407965478663385	0.47074338685918	0.387838311720071	0.407241112565062	0.371449249204705	0.433076063690316	0.4026251569595	0.382570731834339	0.541242103243956	0.381076605222823	0.43654858224021	0.40537581206832	0.419575911118326	0.464863691450258	0.427240929681801	0.432718663186268	0.389571789565614	0.382846530358234	0.446116129810427	0.361388274487825	0.388011205645005	0.517291694383701	0.422661777564556	0.390835114255279	0.371957927678464	0.504366759729047	0.432512048003081	0.381801263485928	0.37713499912598	0.423772633167639	0.455049061498555	0.406693048936928	0.467555227197162	0.431606730158555	0.394395670721145	0.419204834074095	0.343718080360144	0.365129275450673	0.396259644524085	0.384461692595552	0.364075445512382	0.364691384770437	0.393225132201113	0.521807587746542	0.377120868086347	0.423480159863385	0.546189081469043	0.395605341277967	0.395454649914034	0.353889140135982	0.408432405268598	0.449481029003842	0.441719504503599	0.408314925347882	0.390255902605918	0.491705499639757	0.398735082626307	0.375714185051963	0.419920359044952	0.447309970871899	0.355937582169371	0.425812318163844	0.42929501112803	0.458850267207232	0.501935990311836	0.423927817195818	0.404512305518127	0.548619994067857
Bcell_receptors_score	0.628358598428457	0.400611370462363	0.465501213209381	0.512748353334959	0.498368149106031	0.464875115136362	0.520566886820853	0.442439148173334	0.373135204013325	0.39844123079492	0.481387838824562	0.480526687415228	0.342360165992674	0.458289402920521	0.432199982138098	0.451092038429913	0.362091990837409	0.434076921237365	0.5018312493471	0.498944781522755	0.365681526348886	0.448875208059814	0.416885391188757	0.451003227677323	0.588518470248646	0.465700714203076	0.465288470877458	0.446684607740451	0.517974112462794	0.537151541616842	0.490525999726286	0.511833439321198	0.395624611115156	0.42073490695188	0.535814502561967	0.600918850515055	0.416687947863159	0.428699846273669	0.473560756773249	0.419514762512499	0.463982523021861	0.451232502880418	0.525537205405056	0.448484059106159	0.434100747537168	0.454330877607243	0.438477732748081	0.396487786819023	0.52645081975298	0.566640863732868	0.439098191931252	0.42372061418523	0.530043558988269	0.485115041490176	0.412355490598705	0.38868377370544	0.466608777949767	0.44033632312835	0.501093705195176	0.363047185596247	0.458264532717333	0.340770526915504	0.462718576564945	0.478750456768145	0.553964775812436	0.408265513448018	0.539470528604853	0.419039759890695	0.505582525383783	0.490560473080307	0.519186723028605	0.590085567934451	0.477431729233899	0.590473444365945	0.392255693974793	0.470268438490214	0.481186699498446	0.506649710111073	0.413918014658797	0.490343721477699	0.468402699072046	0.424528625448676	0.412006394531246	0.521123161971914	0.463671500635339	0.509171234402393	0.459369282480678	0.389151267570957	0.471027862248253	0.509237414788692	0.457331137537956	0.481951207689611	0.449242874468662	0.42253095741186	0.476000152875037	0.429715390610118	0.460266828308058	0.461251069522585	0.513569826462364	0.438239791049662	0.421454305351416	0.477193889382688	0.533117158270461	0.406116605870462	0.463569434792607	0.467246577793462	0.510845313669888	0.437529673457826	0.357046907676265	0.411877549159297	0.445268861225658	0.440557208471075	0.525621958996281	0.409793053817467	0.467961810259245	0.427119294428467	0.496037626522114	0.442094181625945	0.509304440658687	0.421389767761352	0.505034668525084	0.403865694391807	0.392976997787256	0.489069485733226	0.432691427511561	0.529926156963912	0.355236960155507	0.41478979970017	0.521192056956268	0.372799473375182	0.468515168185749	0.440234019501998	0.405396556043281	0.487966927998341	0.542327110047596	0.403008852278978	0.393549101329549	0.477514082661696	0.435917524953738	0.535116064474814	0.358017027576083	0.571744757151647	0.506946190118657	0.482296776512272	0.424343662767395	0.430637327328341	0.419904335575464	0.453062290581132	0.442657216891038	0.444642481262766	0.42856390067953	0.425563926931482	0.448421222988551	0.454102793695827	0.462380692776967	0.379685170907049	0.411555484643396	0.448044548068784	0.405398381185556	0.447950911365218	0.406003286705046	0.399839465444025	0.458602074133941	0.447604344650895	0.433936508210417	0.3916209740033	0.364684349938019	0.420940634040818	0.388006780439351	0.455831415163413	0.427685445439551	0.403909299550911	0.621709343085462	0.428582324638972	0.442076707858689	0.427031908729205	0.406306107621531	0.414167391232028	0.37090273579021	0.441656200235565	0.406683617648239	0.379589805164133	0.413813581891175	0.449091155970434	0.517674255013463	0.413865302823838	0.478487624489726	0.441053972329405	0.438230785939007	0.466442669996798	0.366700351752519	0.466475631326887	0.512830331221996	0.501538725070237	0.431008903184691	0.468857098439508	0.45087326377558	0.464710437796431	0.443433632369168	0.548949083036637	0.480004233799873	0.460508253771747	0.505174581788773	0.538706432658315	0.462804540122514	0.367700603557186	0.495575561023045	0.385065743343045	0.369022419347857	0.435824035378687	0.483496647267262	0.465673137868854	0.452438962562662	0.430904040589247	0.479041939112555	0.446912444561947	0.445651725628059	0.455190099514652	0.447686456866181	0.525167512710823	0.421392945924955	0.44047195023638	0.453818163331879	0.455395719612147	0.442090074115162	0.462668442988953	0.4592691641312	0.471925583044128	0.461169848705546	0.402969347234453	0.422472188567012	0.37421560147539	0.44803948914216	0.426036921504638	0.427333994856719	0.415078884199889	0.463569297610847	0.448326155074378	0.436441582719577	0.40467295626764	0.498289574450298	0.429674832687962	0.461978347601787	0.520697637031662	0.416418402619423	0.439385932345351	0.401216129218608	0.45653492221198	0.451367165248207	0.461080281002254	0.429434794790126	0.43804195297175	0.457902556021843	0.507755188788907	0.488629933295819	0.494955870246397	0.417176042412839	0.390994423240885	0.460666106485701	0.406694477536855	0.411775203167734	0.438769854843215	0.43256199668775	0.466152265808341	0.410876216024947	0.425653070066898	0.449893582517083	0.466676513169482	0.427838979590008	0.407871000583097	0.475098524664279	0.45970746885709	0.429618248743862	0.456792736756124	0.465896842210074	0.441826540454231	0.371652112014553	0.46640018169249	0.394131213470216	0.450519728411811	0.44209764190877	0.430517396711815	0.396639769880533	0.417895852807276	0.339301172770103	0.385503103151018	0.490435461232565	0.405770592286611	0.405170114437642	0.421103033772884	0.438224085191219	0.395933592155346	0.422872266831621	0.424385794176239	0.476913603169812	0.390014505617938	0.368928492387877	0.503163011676693	0.451784336523396	0.421474683883781	0.528681948116308	0.360191104424685	0.483186551026245	0.449832147507742	0.403195368041478	0.469195606115567	0.441661611720664	0.51997978536115	0.400683023258141	0.49102198910995	0.50990327778322	0.501051913381883	0.423385626219978	0.406104624581049	0.402195241611325	0.455933801069448	0.451662256348607	0.363247415865529	0.373861253684522	0.427053030003111	0.415139247430231	0.423958156060223	0.448010580546843	0.440436721540356	0.48948655800047	0.471867664086265	0.407536819952589	0.369224157270235	0.441951528179453	0.447964295268105	0.437761481282802	0.356955021043099	0.410430817723856	0.443674083189612	0.421593065543853	0.418510927208717	0.471065758139225	0.45074150546651	0.479551928848087	0.455894756919222	0.448604736835354	0.440736212881766	0.593958550571332	0.467300433212155	0.593539943463599	0.404963671739618	0.35883285487734	0.450408684925865	0.582329612422203	0.428536671743804	0.559290126847281	0.447390015221333	0.423270575244565	0.424242987791064	0.390863764993229	0.396985619923173	0.357945654379323	0.380055865950365	0.403121303064982	0.404209731835729	0.506239151947575	0.452959949320316	0.416725215003899	0.368488124293507	0.446929062897708	0.404902320324847	0.474101399271224	0.465844652817737	0.366711486249331	0.442447250283439	0.471169656444122	0.435626941759256	0.359687425173059	0.42969295965986	0.435285729955648	0.383573528157401	0.4486420215494	0.447292555995545	0.439710716901297	0.510281504082123	0.454843065614916	0.433777920053142	0.453972715718803	0.433882781362651	0.421809752000784	0.460105577695235	0.435292456808684	0.475490882018575	0.415987229220503	0.46986722744134	0.487490561646438	0.416573498504706	0.443611809204961	0.418258499426741	0.43493685109102	0.391359107848059	0.395677029272813	0.51399738467534	0.441926456925691	0.365161049314368	0.418685661214959	0.39263544633135	0.363922943860634	0.434939347051867	0.47866234490737	0.452755461010852	0.453423515030307	0.38444277390703	0.494849774412922	0.444010924877284	0.437283010232969	0.504381199652663	0.483929234281377	0.430349350720181	0.451277345457255	0.476304500537231	0.515711115053401	0.428915681498056	0.485167756040031	0.46180707076937	0.455335506488932	0.49337873442101	0.4154216523934	0.385266884530214	0.377724149019838	0.452817659888299	0.451630670952031	0.52880572614964	0.510583978980887	0.384377492579345	0.48410826466669	0.420218156782251	0.425942081693819	0.382555310320219	0.494085037316487	0.41400787233754	0.436343936716099	0.406974164518824	0.450912354713649	0.467240199232556	0.434513618245121	0.485317762812495	0.455519512235402	0.522639754699055	0.515842443539564	0.409967518433276	0.442788895096238	0.372739293323277	0.457022128377729	0.439493357386474	0.45771362291354	0.474747012473078	0.382941479977435	0.351532653882412	0.422598566873707	0.516602709193154	0.449110030246175	0.376941213659506	0.473236497831664	0.466614822425176	0.388428848165384	0.476478284059865	0.405501596142196	0.412291018577099	0.438188365813938	0.437464921378559	0.451151427027514	0.518512916640849	0.452705710680849	0.381924168531645	0.464160893170014	0.524058579830731	0.416247202004201	0.417226626098357	0.467372317954722	0.454401818959657	0.48794994020299	0.579322269027106	0.399346701596435	0.415668345890195	0.391764510241986	0.439302577561596	0.440439394432853	0.452710883083782	0.382841243371751	0.40344216597969	0.394650957786736	0.415244309053844	0.470222440560951	0.41019175983373	0.351486040804929	0.441741690573017	0.460298750785604	0.474277719007684	0.424158186145032	0.451919780732133	0.453715257047837	0.539251981074324	0.629090506910859	0.454298981985271	0.354712961304611	0.354515285720712	0.392389852692686	0.490483733840678	0.489019475802115	0.434966920967892	0.358934809652113	0.531929655393867	0.364188239318714	0.399604195352789	0.393757247391879	0.426174157794137	0.436170630992376	0.37633215531771	0.37411353716785	0.47650390508809	0.480891721056858	0.520937966652456	0.431187028783374	0.444394709924957	0.47167261986822	0.362738998417072	0.53230199909351	0.40911759601128	0.443065873299128	0.371345204560212	0.379571041470105	0.45258352656422	0.395631675993421	0.492173779646307	0.39267831913964	0.386915528774379	0.382567903103139	0.429295931548526	0.433955568778281	0.445720101108241	0.461440873673566	0.441868358715696	0.458521327608647	0.474760442250516	0.568598153591234	0.503968711540529	0.387487162481684	0.388835070012611	0.413119831345973	0.444725232623989	0.436393296016043	0.369074325942361	0.433328633528626	0.455462960470219	0.451688457252122	0.424687954325111	0.490243651152274	0.470744174385334	0.487384277877459	0.477106585300092	0.408401291039811	0.437406111424259	0.455010858720853	0.49740981748081	0.447801428635347	0.611588671920463	0.458295225693621	0.436761393793115	0.408137849457442	0.446471423418028	0.437532997668484	0.424762593849007	0.526320571762441	0.400464245040451	0.47432186756055	0.444005081176013	0.556524139107348	0.470836224273924	0.474530443278675	0.403360369736902	0.380682019206269	0.495926951660173	0.396040872649171	0.399120524725551	0.441311703942784	0.521748709986006	0.425795481769572	0.489910609499978	0.373314088031638	0.468346809744318	0.471255606551011	0.46099079380405	0.432143343055031	0.483977071302711	0.510311113545266	0.514943228238998	0.458659573168488	0.471138120888761	0.432812924198838	0.511512599439659	0.45588833794976	0.642283246701305	0.428890596215048	0.437257357524464	0.407145259794664	0.463929036631975	0.398739494826612	0.464670881156497	0.542357530597487	0.462995147001002	0.531033127056233	0.444190383405465	0.427956188184645	0.440817199117167	0.413623883074664	0.470509134945392	0.502910935475397	0.564317675321219	0.403410530279895	0.432099938486967	0.491163599098788	0.454451155795866	0.529291192098331	0.398921995794793	0.416229590183797	0.432631328371167	0.454403798441529	0.431469511126599	0.418084925946584	0.410453822942243	0.500510831753222	0.442491257329922	0.446651167881383	0.508853020096131	0.441486428960937	0.432933083917486	0.455085051842959	0.39706521909979	0.431243944587118	0.387169902345906	0.465592278015964	0.416547103124215	0.453131827546554	0.453740066765494	0.442651656887091	0.451518836018127	0.463687930379292	0.419467519435281	0.410777429243898	0.442397323629044	0.441008894104105	0.3665603673653	0.434692725941008	0.605112245984753	0.438078283879404	0.414256159291673	0.408135688531757	0.387190644941965	0.584946955269627	0.461128315325683	0.388482104349925	0.471253018939662	0.416693014360136	0.468451959961328	0.413166330376061	0.45906480660288	0.411194095515306	0.492516685607632	0.472769026150526	0.379342142236166	0.402036653325744	0.54857572988268	0.448167646691295	0.482214408981254	0.520312044473032	0.41095521173882	0.423220048800026	0.446080141481201	0.40478019731596	0.441515000314493	0.441307997490545	0.434129225411059	0.44813039748926	0.419252224699896	0.422240132319286	0.442856965570285	0.439056805742892	0.3868888187188	0.442997905312581	0.40798926048558	0.39896471692511	0.448575923150754	0.471900207272914	0.534892815834958	0.438930337874903	0.477288211936277	0.394925425886415	0.467465153289903	0.401548520346262	0.423929747353387	0.412615578361692	0.432220227368991	0.418096970704354	0.381811945691306	0.40933466701664	0.382750543022574	0.426548477877683	0.457957055900732	0.455284369438261	0.446792461599655	0.428364605665734	0.461477546197397	0.415977828088198	0.43634325964213	0.456814121170334	0.389954142781042	0.452430955063812	0.480351319016631	0.372978597362255	0.486548919367387	0.383797367270565	0.473627525673512	0.370144263944167	0.471068243149325	0.404309374779867	0.391097335638349	0.465006039584519	0.428770027454408	0.411500545047991	0.422045515645353	0.431728174469217	0.394121323631686	0.387540106305103	0.363068128774862	0.36188219321604	0.393448011653658	0.421704544551297	0.585905993991328	0.474573710677427	0.472748436776242	0.439043077415547	0.51698329290122	0.405011497324425	0.415227103551947	0.429540353554979	0.45708771505145	0.401153958536281	0.418788415079038	0.43932004262739	0.462362325016015	0.536386106881492	0.391637318992887	0.385784914107307	0.451220398648819	0.410520033457366	0.394903242695838	0.474465328310289	0.37022211421374	0.391772629244842	0.449381758071716	0.422865891307786	0.445428780980708	0.510027260208285	0.421746925811094	0.493855660437783	0.486551867285396	0.402886270385258	0.398113496254569	0.513074731750574	0.406232773468121	0.466942296124951	0.444043288024236	0.465194077389997	0.432367972774343	0.429942204142627	0.457013831308629	0.426184945583192	0.438630235930714	0.448281615450472	0.442759166823323	0.502893359256246	0.453145249771635	0.530690529922169	0.466306120427236	0.42650957771996	0.441767012381501	0.468014832380404	0.475210178347825	0.519762475760592	0.449685129895573	0.479343621238459	0.475062767953215	0.44964026641813	0.50136846513331	0.385852152982297	0.39511859088182	0.51770637448203	0.486450721844969	0.392158566777963	0.404033438032303	0.538115649142034	0.400236273901615	0.458099473127272	0.439493077131265	0.435443271393808	0.476298238204471	0.458606728403544	0.441317644456242	0.448520098939001	0.480308597015858	0.510839629201566	0.465505536631179	0.380224038234178	0.469052927350682	0.352818858728432	0.36004443792248	0.412266935019618	0.481640717233272	0.459466662135118	0.544299248987714	0.482899076203705	0.423182114485369	0.391088399069184	0.437734719325448	0.478999123232413	0.410660721964703	0.495550054680144	0.399124310500306	0.457750047064808	0.387675702093124	0.466486013039126	0.46068359590587	0.460284014678701	0.443416897489115	0.530651367244433	0.430911881875838	0.456476141123913	0.39978555009497	0.496566103218972	0.451348760842292	0.48553431852733	0.463307349644542	0.438070023324279	0.470013210428949	0.390094819382998	0.443811800777331	0.503710829234545	0.465143436696771	0.433855264507232	0.514071363828892	0.48686866152099	0.495863980573943	0.413093862964124	0.475488567840407	0.443214722769162	0.501589393914652	0.392279810056927	0.465300664208068	0.439816780784568	0.470017447687591	0.37893591601494	0.425980325985994	0.454199931544964	0.405868002204646	0.502231168690711	0.377263233720903	0.430330911390231	0.384891435304897	0.372057843400813	0.358381678638361	0.448777459939816	0.406586799638074	0.427290059804077	0.451707990687666	0.426652573368944	0.387945121881246	0.414672597845402	0.451240255357595	0.408222125843965	0.405451303810606	0.404522955482794	0.434157364443556	0.460464739417381	0.465026080155607	0.438549889586655	0.418106989917317	0.368183487289004	0.41533036037151	0.45744445081164	0.426854790454295	0.474102943103351	0.430424344701116	0.408419897481342	0.446742536651793	0.385215267189676	0.477110116467324	0.486364174025981	0.521977464389112	0.439938780907532	0.4863936853182	0.438985177663847	0.533237563063414	0.45838376712828	0.483172327742456	0.443502507769745	0.404206013874473	0.358237243289618	0.445899873679229	0.434211896452238	0.444688902742766	0.375058386428518	0.452687703746962	0.450770248054221	0.53927578385374	0.511545749726162	0.369208245585555	0.356054215413885	0.475716634591796	0.416107211842551	0.51814840450716	0.45772532052587	0.414769746532786	0.432950270690537	0.460038256338473	0.405710282693152	0.491130705528291	0.479955239676533	0.40218017801538	0.507846759159513	0.510717587344406	0.402288711998599	0.436315563183168	0.490316823638379	0.45136437971601	0.428365004692795	0.397994220741221	0.443285503961146	0.431633080407727	0.403314671752817	0.48520733844346	0.383397209706704	0.370342395425192	0.400744340639327	0.430365589884915	0.483361835433476	0.399690381724122	0.414278480223538	0.446619312080246	0.454110190394759	0.443542615574558	0.373025006229689	0.366498390939645	0.491231524708438	0.381012440792234	0.366473733575482	0.384395562058983	0.3834584842694	0.443144838073411	0.483535318245492	0.464319988776586	0.550470277791108	0.398834365241627	0.414862193544866	0.4956984174699	0.423663090852704	0.432391530190141	0.475634527249612	0.417316898879869	0.468274803610102	0.468270081531193	0.485956671766276	0.424239175007285	0.488314387467043	0.509395179528275	0.441318627675502	0.509019760114393	0.440955277534766	0.399494019351324	0.48908711122438	0.410234525523159	0.603416108335387	0.43946439312128	0.420323630954076	0.436299118455208	0.391031820790751	0.43555897115626	0.429096038102216	0.368356798815221	0.436091235848473	0.383059600495059	0.472700399673505	0.425187423425709	0.526167859344423	0.490622329962834	0.454365877954232	0.473551883563719	0.448904291137191	0.452691997525973	0.535784482760051	0.430867605825211	0.429179448420664	0.418502038326299	0.479325688068285	0.413535807083986	0.397635578022489	0.394748090085459	0.435468984730603	0.431555723965198	0.418330736362003	0.569240401088667	0.522868683546716	0.480551807315786	0.441831468141801	0.602626110249617	0.453280937152026	0.465180725689676	0.392665751475431	0.441955786154576	0.485734315887422	0.488684381319124	0.441573595561703	0.434930968878112	0.524656390915807	0.411338742069973	0.434244885595274	0.440441527747178	0.439246926319041	0.442907445785949	0.430454687165515	0.374470840159132	0.406627121502792	0.453445467980317	0.450419934963996	0.53158990774042	0.396470120519932	0.528649222462976	0.396042646003354	0.430536765078165	0.347398187784493	0.487138097993658	0.470957615822179	0.414910865500854	0.353224204248877	0.389294631840681	0.476077607693155	0.500003726437434	0.484009561538189	0.382670756299947	0.323504885855954	0.456157205215787	0.450370578946831	0.543715177194355	0.363783382679523	0.364139325482522	0.380109633024465	0.456639235950491	0.413681207286949	0.448556426648915	0.470084547640089	0.514469740995509	0.464871090310733	0.575555032369905	0.468357353908033	0.449977646919918	0.411591429837623	0.547328125206107	0.5574822806425	0.429972297662777	0.440149785161698	0.548722794573579	0.6163658657035	0.386500655706783	0.463326905609188	0.496540353019545	0.362863060416417	0.590339466960585	0.502035567714598	0.392837403374493	0.530953180413668	0.484970300649972	0.409701796797263	0.475818147243156	0.479953650378553	0.488356754288084	0.4468079776149	0.523182569061419	0.473030217873386	0.42143175803985	0.51607752907391	0.400180415615155	0.371018457869269	0.44791938239853	0.350032408959692	0.447712378059786	0.358508821317277	0.544372254496545	0.418383863276839	0.508472327397254	0.513832454614237	0.48689849243077	0.466298652651998	0.468936425610265	0.435534190226199	0.456506028431179	0.507973496686403	0.489231767385486	0.503722371934354	0.481548781376931	0.479654163404697	0.402196738226739	0.360871672186401	0.506904894653781	0.387790863615398	0.405534825478412	0.437271719505332	0.431815535804788	0.470719743374226	0.494278036872321	0.354649749564158	0.450511042400594	0.405628663306429	0.410139619103429	0.502758141281427	0.447296386583941	0.541818922455012	0.451390030770856	0.436612532252753	0.505397505440455	0.490629268646915	0.577889351029295	0.427973201848132	0.401538894062266	0.429414309591675	0.426878575880852	0.493275734065309	0.410412713458023	0.494668752657243	0.495563493283564	0.500782087609152	0.468409921396529	0.45329065281715	0.424770089145089	0.506031529227968	0.473091774453113	0.42462609089427	0.496691901873353	0.390224396457057	0.482736172243306	0.419968114371949	0.438608932797681	0.506056684709255	0.365609753889122	0.503423996664932	0.439839341874761	0.390249789107366	0.412073576135873	0.512895786973955	0.357075443808326	0.43260332501121	0.409180753197431	0.429635905890855	0.394145121479428	0.422747282020661	0.430973642653341	0.444003470717392	0.57407313829285	0.44425119439046	0.529272025004903	0.371533859990094	0.415398256810804	0.35485099512967	0.457832838406616	0.470372253414245	0.508519856896319	0.396544306044179	0.35921336899396	0.414433990045174	0.410410650337866	0.480514246476384	0.48398088982623	0.443155987872536	0.446302937041477	0.507690949031509	0.401944393614708	0.512517486632804	0.426282328935735	0.41633055464879	0.515927003836437	0.497690485639741	0.53123846709085	0.516294679066355	0.404134210770325	0.480793086517559	0.390745028105968	0.425346971761484	0.584729543148897	0.47763339360484	0.425534873876806	0.475944730280293	0.444498717303399	0.396217705940435	0.42388045658521	0.431553821472573	0.368041231790712	0.470061540693411	0.380086220125398	0.385671845061917	0.486677035906232	0.393552231617955	0.486465668291585	0.385160231606189	0.486685896307933	0.431845867373806	0.452581130702309	0.398871954203837	0.442832954712988	0.464188073887643	0.365719242693164	0.437853843894227	0.350496231045884	0.442934289422217	0.503380031665531	0.430269257791974	0.507592651985293	0.433307360235239	0.474669545922696	0.367513509689488	0.511700062717397	0.388709365163672	0.451952902800283	0.453524300527723	0.43864901866692	0.396815363702665	0.432461850723968	0.463289106348827	0.42589764231078	0.48213052536398	0.363057211117783	0.445293091580978	0.336077830693764	0.497446225175256	0.385447864752619	0.403918654324773	0.443953360632126	0.434591318823512	0.409040915796403	0.462073958619863	0.374792371851709	0.426340439436978	0.466017783828184	0.471050764714746	0.441273986633263	0.416087513956675	0.475368456080093	0.435276504885299	0.484586679439137	0.492448371175586	0.406761897446288	0.434116186188583	0.465852280630407	0.518604106922659	0.500209502426048	0.432213382244023	0.469904621522402	0.389820476230986	0.492746828221251	0.389766154164585	0.487411099331878	0.478795021416192	0.46003141234299	0.4075389431439	0.449396662961242	0.418972374761139	0.447882179326506	0.398722432398664	0.417473499337689	0.413736274160406	0.43219413072727	0.446266722017655	0.47349273185486	0.449991722061592	0.374486385693351	0.437188405169488	0.440567520202885	0.419477488494777	0.474760574626117	0.423492944946797	0.358729909945428	0.469651586045191	0.473217533140391	0.419065454054962	0.466994421316165	0.423713352234735	0.412389751393516	0.442018294542923	0.437504301064782	0.415078729629339	0.379883465263685	0.47544386020597	0.440063731089274	0.43805169336347	0.485737842157234	0.450155559744467	0.524187332151938	0.461545356354328	0.497715014333409	0.392431842310268	0.412036313105538	0.435209708292292	0.444798043475936	0.438197669002788	0.511504779207922	0.421554188358122	0.459220512163729	0.450160572237955	0.448803238228656	0.503872723257466	0.439214675913458	0.420303069687537	0.425298585950034	0.451901483320622	0.386351650714183	0.472624030229333	0.501064390012676	0.419900780542712	0.450165566427717	0.429783404701242	0.373535591775167	0.497193622828026	0.470772295641124	0.567498622617239	0.482792539841748	0.381346966605478	0.449314875923683	0.440088591138411	0.43419139181044	0.430707632014936	0.474784866400075	0.444142582650632	0.492499736110625	0.532177588806222	0.472314897478955	0.393288560271484	0.380477975232607	0.414877745893977	0.463623243335307	0.44056469566662	0.379386390520706	0.470953232126206	0.433250760662775	0.432435256949214	0.441734652510801	0.411534608488884	0.387557969254889	0.476864919968104	0.404845019666165	0.388946521954763	0.464866842633301	0.469915725848504	0.388672588670641	0.495633432971604	0.449307091169085	0.497445660951833	0.495472080861416	0.451955526924383	0.440966107401625	0.491576624818664	0.450163053424226	0.413835269351398	0.44561839042275	0.413571106167254	0.490634680991682	0.365226094743296	0.421575188919181	0.444612964790142	0.426664898953497	0.503142741357794	0.455602728426517	0.430313344219347	0.433788014546855	0.434029325839394	0.544365518473603	0.415692752769539	0.384732311865067	0.424208616917154	0.436395992794296	0.394404095441302	0.519116190813442	0.378166964050161	0.399858037491601	0.42430567812438	0.394284319091269	0.374824157401906	0.455523519960585	0.377530282384949	0.540510593687583	0.400304525698828	0.492916022161639	0.464481008951105	0.453748017656897	0.489878807828758	0.467315812935794	0.474705939774275	0.459483767584742	0.43254226779222	0.555063418338029	0.46097359694513	0.464161603785855	0.453017907186429	0.387920915979052	0.455388670543859	0.482162990243707	0.459352331869519	0.372625396831264	0.525427277102546	0.430289557994688	0.427438092609735	0.498699865452609	0.527048379576108	0.397556432641838	0.439636885313849	0.441212970046305	0.445950965989628	0.465951196485227	0.404383569455842	0.436981691682834	0.590553041391876	0.431003902321542	0.442902246451525	0.445289182760687	0.412231551707219	0.441626849600134	0.478713538646279	0.442558044089156	0.464957895352743	0.416674269243688	0.473263017901818	0.439670943749033	0.475018697178555	0.469052843745094	0.488436627676441	0.370616619910634	0.459839738167599	0.461857255132885	0.44419092485987	0.47519618591936	0.416313366787423	0.456357176775028	0.462636193912842	0.474437133647248	0.465553523647558	0.455303844717374	0.389909093559854	0.427408055915326	0.409434548521093	0.468319354016098	0.431113305138157	0.495515401840905	0.473927019184439	0.392385567039268	0.454989000451867	0.478404015957656	0.463312939343767	0.509346395640843	0.409741993360218	0.410144028414604	0.45044963253718	0.389374144443269	0.390063174347445	0.489767726835624	0.469080795779047	0.438976553777945	0.434951272245572	0.408604972091066	0.432227674047418	0.44218586906619	0.451646160429204	0.444094914619692	0.342284280791228	0.462209076657424	0.47864071251459	0.528942023911731	0.577711189538388	0.42820366742323	0.441199616893721	0.403822150414307	0.443085032258727	0.429004952107463	0.434530011969965	0.527874093506664	0.517452521764386	0.490961137876517	0.451726704046036	0.358690527121999	0.508319104138746	0.406527666742393	0.465960333821926	0.376779831737361	0.417160813774173	0.457628573001754	0.437684359722124	0.429567274786786	0.410736480173055	0.414182177416717	0.433095609275037	0.422335678079949	0.425348376802601	0.4653403553532	0.443207808269832	0.412681377844791	0.444144342014273	0.465169870694376	0.425882623906519	0.420160764501516	0.524012699103151	0.383449845370313	0.438264818255272	0.453325317498544	0.567696845057401	0.406992980507443	0.539485923448855	0.463976234626397	0.591034517961716	0.457649609310679	0.450864312814321	0.533000009839874	0.446896292158975	0.418567365083297	0.456381759001639	0.550482930456108	0.460481919972417	0.604879913283309	0.459325326586243	0.402429050420477	0.560626876872808	0.45204042438423	0.421454276793938	0.428940249578244	0.508672771100238	0.503183535864191	0.480459059908135	0.439913713330767	0.568506859598092	0.404314417976322	0.344411210581288	0.483447292751294	0.418098266843824	0.397351853581481	0.462678381577294	0.451876001974338	0.425110340054899	0.428954332111527	0.446945767058507	0.409280451545959	0.412295307957646	0.485643861830069	0.499313675597624	0.594514289460744	0.374055774886524	0.441168093082114	0.488656014611165	0.384378100646971	0.474593373661235	0.474299054350348	0.449629194923421	0.466375057174766	0.450936755300165	0.414149195264751	0.474771909732528	0.427321347718514	0.475763152873856	0.432975889249301	0.441603064430362	0.485563235725687	0.405252888015249	0.423690169563537	0.609858479013282	0.370476073221162	0.559518807360173	0.491863750911752	0.389229709671952	0.426534845095581	0.500276290683124	0.46056802293727	0.416161100908442	0.538256652611404	0.484300311282817	0.487659305673984	0.448075239778316	0.418590010405749	0.382996795975805	0.447321879597454	0.432032002452164	0.549164600424079	0.476985004551369	0.467934732187878	0.475036576352991	0.437015870990237	0.485752368864816	0.49369646673118	0.452175314459826	0.498488285749666	0.415582301267027	0.486708808216755	0.427976474766442	0.44880745483872	0.382617568383589	0.506630868501788	0.526724191661898	0.365822985464901	0.436226801889364	0.423906103636097	0.444042404545316	0.408632682744194	0.412829013357141	0.513820168657985	0.453739546770521	0.369334495522654	0.418920194329951	0.436567043337819	0.381875554168729	0.401529996770539	0.408764957768634	0.425606378247331	0.424020101067481	0.485944296015955	0.424823731437483	0.485547821793404	0.427665530436334	0.489231511727713	0.414267061306963	0.387713111744295	0.423573820556302	0.427211213395071	0.476220731837052	0.454991719169571	0.423582263373274	0.439779737292321	0.386596830729652	0.443049002040063	0.518145473222931	0.468982347325105	0.457380395844793	0.403024265264881	0.53857524437712	0.467586843943467	0.436807704897324	0.41104123559527	0.461207905367131	0.435377819059982	0.479098864944934	0.429920429157899	0.525979635266488	0.39298881889697	0.401068714394831	0.454769367883466	0.477730346842681	0.460554431192635	0.519850686656881	0.417170917128222	0.403128124903208	0.45476482832084	0.499807746286932	0.440776896336478	0.536696300839505	0.565350926931816	0.429144841295691	0.452648742982312	0.409908459585605	0.379417781317571	0.39386221265157	0.474595484424153	0.394916600751362	0.480835875853052	0.53462883157514	0.51171841058391	0.494171779302631	0.410845111280347	0.430961319442008	0.508396102783581	0.370565489685283	0.474100243666353	0.424208774513831	0.64939941176618	0.415050393070036	0.448173490542342	0.652882895928715
Buck14_score	0.495291956979797	0.511206317803989	0.419974064045448	0.470084682749671	0.510422507386585	0.458553614037189	0.481461522472334	0.478159139025421	0.480145433500445	0.429877911669595	0.418517792566741	0.52925324014976	0.480833725414364	0.419859171935957	0.466707628196747	0.455851052936459	0.457812085778905	0.429051128745336	0.439777424773405	0.43751386477745	0.427377936642485	0.457886057224073	0.488525399897196	0.500557600708732	0.425307772616808	0.450172733524601	0.477556966131661	0.478869894071908	0.420497377353793	0.431835566628655	0.468385586780545	0.412785222601703	0.456169870555527	0.402578788718059	0.414297815421252	0.453876868179236	0.421184501344025	0.420867677440537	0.478723432951566	0.417560544882692	0.444788858636549	0.466066383532908	0.467127006723617	0.537555790315867	0.459506346045174	0.487462600263144	0.517745207836508	0.447690841049682	0.463173701753632	0.425275990262384	0.529343074874065	0.424490399769704	0.467106044090832	0.498051034299411	0.430412569376975	0.437574378292442	0.545043814753867	0.485948557590576	0.475013213082685	0.469751595498009	0.487203119709761	0.506511484538015	0.448417925968313	0.447402324331453	0.476831323724727	0.575321189954439	0.44189346504934	0.491495967375172	0.461208176722377	0.496217340197626	0.486163280140998	0.489271566868507	0.506402757912076	0.465392876648505	0.490162140804409	0.451843485655644	0.449889831241937	0.556087608081763	0.564419964781889	0.525996170239002	0.51403014953531	0.502991469220488	0.489826147232999	0.478083873330338	0.510935648191103	0.462010796794139	0.505101629888276	0.448967412967482	0.447412545297549	0.498066203910901	0.470577693365979	0.447944582806307	0.546499024593117	0.51539392982284	0.468266908051526	0.483249576056818	0.459456266694461	0.521264576887453	0.494870159195443	0.508851642508656	0.479523926112373	0.466882491439536	0.429971626821526	0.514513557059202	0.488468969338563	0.449800878984951	0.468981901214731	0.45301105295685	0.440455322427005	0.549859847577905	0.492361264565536	0.460725561491025	0.502802743727863	0.48257633574639	0.450229756712444	0.459658455922829	0.429228943138315	0.519582240903244	0.415023138169228	0.474315129095867	0.487653348805765	0.458846513274498	0.463003724696045	0.458277392462077	0.504734917466575	0.484269714869538	0.426004155156139	0.4612855924058	0.42644707658615	0.418377807861629	0.473242788050885	0.461717659168702	0.465993369687447	0.438193003593857	0.569445834504468	0.503239460145548	0.493238050052746	0.473737792223235	0.498039516195691	0.455278703758729	0.453677128012697	0.478621235916524	0.424050544389859	0.474128260273793	0.482855210253187	0.526081806694672	0.576905982767374	0.504698203030456	0.554236319913504	0.456173652124201	0.458037854870578	0.489440202761617	0.511560263950293	0.523468903128833	0.517306690470569	0.448599654696657	0.484277325715115	0.518134617661513	0.459981212966435	0.455505714394125	0.470671091431543	0.458258542505241	0.426293190715864	0.465004596693265	0.438625771776224	0.479690856085162	0.49286987072918	0.511489128285923	0.520559876574172	0.428587018214207	0.45380632992827	0.437331446245408	0.450350763018942	0.433627752533741	0.420772951283199	0.38483085864731	0.438309471756233	0.458243338734942	0.438813567227677	0.396278879813881	0.473111919900717	0.468104788594403	0.416954555898488	0.506100849377452	0.420787734807184	0.440879003319717	0.426076631191264	0.508955157708848	0.476389843854636	0.509693131397568	0.475950142530483	0.524430987169579	0.467873340662206	0.520435731881521	0.502375843419801	0.461366837803636	0.468491099780259	0.513272950261648	0.475556145155046	0.527660972413157	0.516662981521976	0.492990381269479	0.501188929905182	0.516851233375358	0.489543410125999	0.464716027269113	0.459270763220565	0.466906240079606	0.537132451718978	0.514500918717048	0.478859207924569	0.472216958334738	0.492725681280791	0.462381008072004	0.45636111443028	0.50800197940501	0.495172579218189	0.531660818641242	0.545050061157769	0.472185577547725	0.572137861315849	0.524855933036934	0.524082245291818	0.456460932846581	0.514883518300366	0.517889153981386	0.445968900879131	0.46961625113879	0.504483788276875	0.454240660021446	0.538342789233995	0.541833403270887	0.52198474284945	0.491971066400398	0.473101013278823	0.54221728642199	0.545687639705549	0.532062433057849	0.515731514548988	0.588694325372653	0.43518079656872	0.465923726948055	0.484484483591616	0.420736879130505	0.561512691440712	0.453362100561504	0.478464574738191	0.495057054548623	0.495903819732674	0.511509809061342	0.497292904958073	0.536466580428416	0.484270084854941	0.472586212926638	0.449545734088948	0.50727354964496	0.492415081622132	0.482238144915202	0.480613510102801	0.51042236183067	0.531211100492499	0.466295821725787	0.534617436224872	0.491073646096401	0.523043707111706	0.497773037954606	0.538225893471303	0.518636090518865	0.476417419705597	0.494020560462009	0.426542638336978	0.466831124590905	0.513653773507114	0.473816328097793	0.50882254127887	0.421379076998762	0.543840867611145	0.516398205935834	0.465009404815622	0.418126868383782	0.546771112231844	0.499935302298362	0.536957579583273	0.472564524036831	0.51021715609832	0.442092417434482	0.546372319905568	0.530547152829158	0.505979344012238	0.508848924426252	0.428637420772752	0.529604865307375	0.473576939288187	0.475424674721236	0.493875456340599	0.538601496570324	0.47411087204179	0.432347353458741	0.444545534352797	0.489551813775072	0.401593162259311	0.464429332026646	0.434956221988688	0.443968770760415	0.472547665407324	0.457397345468587	0.507949942297709	0.452151916859572	0.473472338600473	0.475524012201571	0.483596272267524	0.421810800532214	0.496007931178854	0.433662451845203	0.450983631319638	0.494215406088657	0.464277298415345	0.45630158247961	0.456461303904983	0.457112440759229	0.541612657445669	0.481921434440885	0.459993647783077	0.500212121739572	0.432292498949478	0.474115874352263	0.526251067555367	0.493168804918781	0.455018952123293	0.446971519499619	0.536368352398119	0.612550564323339	0.544584382928374	0.492514022850733	0.438547908410704	0.5215322466865	0.416224889012661	0.507356486817091	0.513514670958399	0.42904133941114	0.4924636202296	0.489073489629448	0.393442726890794	0.44096536333553	0.441958464507252	0.476006099483065	0.504813393727925	0.467650483453944	0.461933406567654	0.484679083686301	0.486977945553936	0.546806311109793	0.480768437395338	0.455572954625742	0.47133622944928	0.450499892080711	0.483489519259799	0.480417688437044	0.489230564944747	0.488941025979105	0.454891772284945	0.403721725185914	0.517806628585243	0.475876425467668	0.449539700179171	0.456458437169787	0.446808204209986	0.416252067124705	0.499091990831305	0.44596459078916	0.539257036080767	0.411727022663494	0.455062838208971	0.459190854885647	0.479627465238901	0.42317576311535	0.497769760122024	0.503636220897415	0.404399089567392	0.416847974660239	0.47004029116421	0.473627709447637	0.466012640241704	0.425501027621083	0.4696992623676	0.480366470958744	0.50200130804201	0.48854214658338	0.500052195181526	0.450600895757326	0.410034083899388	0.510822132233237	0.422411140824936	0.41777298579995	0.477042947949891	0.427890417164955	0.45206238599213	0.415584473966408	0.440951084276067	0.47417111717945	0.435367214712907	0.540624869401188	0.439817521189077	0.489292831385015	0.534127976523154	0.529612212329406	0.466489348011981	0.432595234395003	0.469778599299798	0.481541978872085	0.432831641352702	0.439397268050373	0.468509370274405	0.427257360493292	0.474681198665951	0.501111436339192	0.507045639222071	0.45990469323215	0.494579830150592	0.430593711275608	0.446363042218896	0.476569101319227	0.54181658984057	0.517968262402025	0.446211947862291	0.473051061472707	0.506309544754136	0.402914767284843	0.434909590819873	0.50205782833881	0.451607861423533	0.500846079728586	0.538518535317672	0.523445937009611	0.421729210105041	0.501941509147826	0.439724657235232	0.437990848278997	0.43763735246381	0.402705481988587	0.515386952981281	0.431140816692474	0.477295935551727	0.421528126964266	0.491077801897175	0.496719255506767	0.445086791503993	0.425201988541049	0.514416612698059	0.434342500274978	0.523682961844845	0.477637636024025	0.50631783636005	0.546856344855602	0.482046216082511	0.429912336714873	0.495221813114279	0.507121488401999	0.479735119284583	0.49833867264978	0.437236988000556	0.484261284347223	0.493719831326974	0.469193263570174	0.535897420522255	0.479789915664626	0.428350601246733	0.456179315179297	0.47694029539821	0.465618806775055	0.520860803315084	0.447719181137131	0.52759606639141	0.499155380243072	0.470755034408241	0.513418105314154	0.577193471250511	0.496397943612105	0.44230659902283	0.577373219923459	0.461491616768371	0.476074161945381	0.456790027288881	0.540489470651439	0.457338544653491	0.462766818764049	0.430537458395744	0.452650584140858	0.422859941417694	0.528880763176617	0.456052159300342	0.442121460168004	0.444629988551507	0.432147459119738	0.464978048867298	0.493510118448028	0.511309177209815	0.397400079579828	0.404779397657642	0.453758197555771	0.471722435084795	0.512960322350437	0.481285082823264	0.499175876835127	0.436134998277093	0.499209984898061	0.497044838957654	0.48582098232765	0.546352890438451	0.491803340218286	0.442520404846667	0.507737639466007	0.548162364665195	0.473909033086069	0.540610498256318	0.425445301040595	0.461812150927552	0.566964532852773	0.456374556795494	0.443824759736429	0.408386008001224	0.4158703785795	0.44433094777677	0.46781720967343	0.493310504733275	0.535358073990279	0.414325220801305	0.581541134187043	0.446319283595527	0.501446584420153	0.490210570242044	0.526587335389985	0.472620882620314	0.449574723475608	0.488062323104134	0.46747636841502	0.408924676560962	0.463604532095259	0.408363730292906	0.450532862474205	0.476042767404742	0.403355032947308	0.448243158320509	0.553347774613497	0.45678231752774	0.473872521467678	0.458395086114836	0.490743003287801	0.460105936735055	0.440325406668364	0.488033667821721	0.51084174427571	0.462853222329571	0.562141380164385	0.439779490566452	0.43619644597057	0.425646004662507	0.462856797143016	0.484455818555204	0.414467893093728	0.446430936268597	0.394290326291357	0.483196500522162	0.439368165298073	0.432841778529054	0.501978009060737	0.455507526374685	0.451528164070264	0.424426329162493	0.449581148649556	0.41786111101649	0.435769850193231	0.451841726975421	0.446890286616041	0.542674090714975	0.462999206109602	0.485537865218055	0.466598420066942	0.49054296658754	0.430162095944009	0.501574088941008	0.455879943200868	0.425381996155818	0.408591131249467	0.50765853196073	0.475092516811994	0.458592283337006	0.442868629420717	0.422336083474827	0.498203999667273	0.414335625025507	0.418300263718026	0.536039306263545	0.48653695043946	0.490632169221326	0.446947400901201	0.440475499849765	0.465014026770053	0.527629569136734	0.521539786678359	0.487014880950373	0.48477645616171	0.496805004268817	0.417749197247858	0.435987332337959	0.42748735004337	0.432485846302526	0.471379460472382	0.429339709556916	0.492914525431985	0.538669489412029	0.476813700886988	0.49805343485872	0.449883824707856	0.42702000412268	0.449870819656387	0.408027154957659	0.459059492142695	0.47917916229198	0.510179733287338	0.463118544121843	0.436427701384609	0.481231433805937	0.45493583354614	0.445040844337162	0.454408548005328	0.414559744837597	0.485997866100926	0.490204171935756	0.423421860725733	0.455167030162516	0.449268247149449	0.474717372878176	0.444500524405469	0.454220198328449	0.493932788149844	0.402100152992913	0.491641551601965	0.473115362863011	0.458231179219949	0.454298696621807	0.499558763683603	0.485684284491216	0.500676831328626	0.489141007630778	0.468593188741774	0.417438254501114	0.430001925822666	0.442953704537899	0.407590965661372	0.448493757426235	0.48606338675442	0.461213040455534	0.482679951941593	0.393901560765673	0.511650072981731	0.455031510887214	0.547901939712597	0.462045613570313	0.430162830022696	0.471678101702937	0.494764333737702	0.518959207867658	0.455199844081714	0.469871311908823	0.430309296870111	0.537059831564661	0.407644624093132	0.436351022580494	0.51285445953261	0.416133562628537	0.584119998479616	0.401945990615489	0.423714518998861	0.412254993664643	0.420827394940136	0.445606625486369	0.451198656331927	0.401410778907528	0.468916536527509	0.474646037573351	0.461998984706365	0.434278902017434	0.505617405670042	0.452007454678398	0.486614794523868	0.549550450229282	0.422754770636357	0.451027977283617	0.46912102224069	0.436278479138945	0.437050914377104	0.45251069703093	0.448854053033335	0.458596978145699	0.435191397845823	0.478408121090624	0.556518347736722	0.487366718434002	0.492242780710786	0.49820523617682	0.520378703513029	0.420544554120088	0.415286793722588	0.472157956262521	0.467166957909137	0.516264729374758	0.478763525865792	0.456024809121761	0.409925716785799	0.419441154843175	0.472236368363259	0.514263969974189	0.481562878122589	0.505453945366598	0.455915540882398	0.466162585965365	0.486382555770299	0.476719195348669	0.432141976727355	0.438251440551716	0.448637052303011	0.527790830391515	0.457098309372557	0.496636485314672	0.433824856916004	0.488740020273137	0.463502966601153	0.441456172935908	0.429877014183929	0.484041904538976	0.459141607669224	0.47541590791978	0.392089806536162	0.449800101124876	0.460978979558498	0.447995242810391	0.4224565904115	0.430912728664506	0.426900681894247	0.463514724259903	0.483408933561502	0.471489037838356	0.552246557598823	0.474368425451262	0.41033159609478	0.414086923539787	0.462395457380867	0.514812816212491	0.428934698309758	0.446884879723764	0.455143757696236	0.480775472677503	0.50278543778368	0.452369420209165	0.474066912614446	0.426259564900868	0.463638706839124	0.440086345566408	0.450326243972534	0.46974789365362	0.438350015005971	0.494505088458111	0.46982005320911	0.503842414312224	0.476773178727609	0.489352878271953	0.522063430053569	0.465660286862422	0.426820119927498	0.38928462907043	0.451796480923821	0.497615726910875	0.410271802323155	0.508483046434013	0.475969565006135	0.491845373634866	0.438895805451774	0.412323312787834	0.430131083946707	0.527182828626971	0.443736896295458	0.471279855160567	0.456610181303157	0.452551993944444	0.492123118915807	0.435403444593574	0.457245421768807	0.499445579554667	0.440306923662754	0.541182049217084	0.499122665738712	0.425181526738024	0.474197412994195	0.473914180053189	0.478584901659893	0.437340333547375	0.468401809718826	0.419354733558171	0.461414018148654	0.446998056698024	0.473658320823462	0.600926389320503	0.56995950924268	0.498619142551401	0.472511856261422	0.463154957040811	0.483988995763883	0.47775647011629	0.481166212369203	0.510220000279153	0.471697476718667	0.470671499783894	0.475902717246291	0.48743930932408	0.521241255036314	0.552104131648059	0.543341665509051	0.461330389220918	0.464033511200987	0.432180699050864	0.460703308194036	0.425699522934677	0.454988425323635	0.427977107918054	0.433094996524054	0.447261670869342	0.56919897426824	0.492164870045606	0.5824807592481	0.53976986586914	0.493169508642548	0.548801266670215	0.475995664276386	0.530993718916176	0.487222162220458	0.483335024659685	0.533622398464408	0.489605359567787	0.486693010475554	0.542436066056222	0.427208579336174	0.415379795285862	0.426506412600436	0.438060418670647	0.481027053557749	0.446150816770278	0.495504444175569	0.506993605340519	0.502317229079288	0.437923108580802	0.422929042980403	0.453535686229388	0.53565003940489	0.495371317023802	0.496761560462778	0.537899518431769	0.528323565807671	0.436843533657228	0.52993769243285	0.466298698236419	0.519942565128626	0.467247275186242	0.547698597363042	0.52801173736469	0.456251181606933	0.464778272043199	0.570238602596929	0.428883898579521	0.457399758161356	0.572483076113565	0.456098237625502	0.477857958813137	0.495542616079494	0.527829127697021	0.42368088194032	0.423963592744018	0.514198100467313	0.540767777807387	0.523829215362893	0.542717974388335	0.549663123158562	0.482013845491848	0.464691275161811	0.518269988762264	0.575074445607462	0.568641575954587	0.585338835418215	0.562448656623138	0.525346814356088	0.470850172250379	0.50323832589679	0.483849012578299	0.471077147960285	0.53903536080939	0.453987258030347	0.527989226655227	0.54574499254593	0.451405672317663	0.488488694280303	0.480325862948317	0.476228663478789	0.504574405849099	0.510213697745166	0.546336270749131	0.530251767654533	0.506792802762409	0.485356030057086	0.536365042118606	0.460691563429654	0.496068995590769	0.48690294242693	0.485502698901426	0.51909689815792	0.468081873120494	0.461022802082683	0.5632860865572	0.444384347893275	0.570157689754738	0.492998978770344	0.499220480037971	0.534688570058777	0.445526257492704	0.466708822088411	0.461672295719473	0.571229938225467	0.543420633415435	0.535616644082146	0.501907160122141	0.486911891942693	0.475500386195956	0.495030713323791	0.40915276408568	0.448450593149406	0.446757309963849	0.476575275073434	0.447894606212676	0.482217858396019	0.461577226187753	0.58841693719566	0.464673977878585	0.439952622859338	0.44270589969194	0.520756866413624	0.484031064739465	0.464532930067425	0.509721814455067	0.47389427929958	0.443427065047841	0.484086213215825	0.495597974695022	0.544177781073496	0.513115111394404	0.500771222801619	0.470719257149123	0.5375940159524	0.431748069770913	0.468596833872588	0.466040496392251	0.515075021210589	0.476250677877331	0.464770676866205	0.454581947291747	0.475965995759024	0.500800480225362	0.499888056715396	0.451832155183013	0.447715532094832	0.443878880573097	0.424251405749972	0.501347663377347	0.426671479022184	0.569823390393429	0.491787938137719	0.514353747834546	0.521055345588248	0.400556406554836	0.553965985222172	0.465820029730029	0.554475386215472	0.54683676558924	0.497184859179171	0.505190097012455	0.536243666039687	0.560123371845569	0.504271193400236	0.48304012735493	0.534778348468379	0.453582504825451	0.4775053456592	0.537729504759991	0.468257445473826	0.518030361295012	0.493308307615271	0.456128737930606	0.491544426833154	0.586489103381917	0.493110304311376	0.496671668680325	0.463851044146283	0.478946425141116	0.472812330547122	0.471036953145465	0.497333381859073	0.581813523466524	0.418611291470869	0.447392595960678	0.489668535633681	0.549891986802151	0.548798367826985	0.476903852317664	0.520137296943466	0.560928035320423	0.439836871821115	0.478077319537489	0.476269251151852	0.47523519304995	0.472500760618016	0.42627552226641	0.494598115529427	0.407976709377247	0.487431062819389	0.49914315001101	0.465085294962913	0.493368893626136	0.529329284143575	0.475260503256311	0.510547851545407	0.445163646856323	0.493301859674614	0.458543771559682	0.446493103867791	0.495313381335826	0.505442705894384	0.456310091987627	0.497044405893842	0.521204821714111	0.491552175031517	0.474311869898935	0.469188306172338	0.501917968693758	0.466240098897558	0.44456924042652	0.520012120206937	0.510296883463757	0.475894486180365	0.502839693822392	0.473960902580901	0.513747495266989	0.450841519629896	0.492515583269142	0.456005557194118	0.478885442855059	0.472649080754928	0.460082895630031	0.497454968800797	0.450683522986297	0.486771359944536	0.435818820851647	0.523913042962516	0.512882791816226	0.523129409034822	0.484015814974867	0.495678313586172	0.468771883873151	0.553372671349031	0.460420906557515	0.500368538542953	0.460275458687351	0.472844682741179	0.524454130953149	0.446880600049129	0.454849658172185	0.513194620076018	0.502104541870088	0.486832748023525	0.473920369040708	0.4519050870982	0.511787604829005	0.466082895568332	0.455664296846701	0.533117773530915	0.494190330160519	0.464144316425022	0.447492408152722	0.469086889974358	0.549017764564555	0.501984677149798	0.492366491711739	0.494142192633511	0.449249047606412	0.459988318934217	0.424689224807803	0.456974870729139	0.473482273986963	0.457909433045536	0.49820436096089	0.509516410201919	0.425266933354958	0.413624172962603	0.45502166004374	0.445691985380102	0.514051878155547	0.478074458290025	0.480217346476708	0.474030526131605	0.502476587427683	0.446974782474213	0.489341414353658	0.48165949883373	0.524791098033353	0.549631399842962	0.533188030914863	0.452581713497379	0.480770275660157	0.492601984713539	0.495043132249875	0.54493150872387	0.509093229523409	0.447905508500794	0.431910964905624	0.466249327776439	0.464761084609871	0.468876647219531	0.4505153820694	0.539175135800618	0.509717900868545	0.498125823332646	0.467881630698541	0.494950100905378	0.468329656195364	0.425983362491388	0.457046012136497	0.458676672010548	0.538940184696224	0.503190214529222	0.511662926770999	0.485431288663269	0.518294916882048	0.49414756741932	0.449429354062896	0.516525016452136	0.444871248425079	0.498980692728984	0.485091314673107	0.495523000589058	0.434435550228477	0.472434738405841	0.478092921347477	0.446664312749724	0.552545928402423	0.479498663116134	0.574517133221403	0.488917102941252	0.445181084264132	0.545439844747204	0.43499526540932	0.488569667994425	0.427815533715147	0.529646768356835	0.485646708863879	0.486637234541829	0.447050081552418	0.466854596113911	0.503375001932897	0.530227283029767	0.459058128188127	0.436828993187732	0.44383979017329	0.468956516920668	0.544806167331259	0.499329547278319	0.47424358962459	0.481764312905114	0.472842655797286	0.499321677662525	0.510371200713022	0.547241522572173	0.424749030525252	0.510370805399804	0.450517956355597	0.465605823834456	0.538670915523692	0.494530141000689	0.457777371400723	0.404499268732493	0.422818333057615	0.4504662645543	0.457911900992156	0.505444355804813	0.45992102072047	0.382604090945911	0.515146159791053	0.463171108506058	0.489321509968083	0.48299951520872	0.415491241844906	0.506182683756431	0.528153281219906	0.446266143799779	0.495583941290239	0.522537150581293	0.581826207182161	0.490134921094223	0.492875433128667	0.456063253321039	0.495821609240979	0.493011975972483	0.546168940066316	0.505082675126396	0.490792168123657	0.440623422929047	0.42947406310831	0.540505868412061	0.460475960559768	0.509348130219687	0.559156337120704	0.490432988791821	0.431007822283425	0.463471938772524	0.49147954607222	0.443914088731314	0.444142352773258	0.447611908338588	0.425152168652517	0.454693188051915	0.481964046127695	0.443233903870709	0.454410126969546	0.47683886540578	0.459534666376614	0.490733560308777	0.421618147664491	0.457819297963161	0.485151540231823	0.44812511918541	0.455327249124948	0.456625883907673	0.518950265899344	0.527020931077854	0.539884179142453	0.475860121218418	0.447822173898106	0.499401718554509	0.43266181076114	0.524236258068256	0.403700586952775	0.481339622668288	0.520377441677419	0.450971859653019	0.466765238273597	0.491210902358576	0.497161094864455	0.508746377755444	0.51814235960026	0.528618721225956	0.407715947489177	0.428865970997496	0.569878506934421	0.456559292335506	0.462455686961059	0.437913058514933	0.464866138821548	0.490185346544069	0.453852463293978	0.550631755313588	0.487446983738016	0.449395795942194	0.610501847890332	0.471120404519846	0.437293150210307	0.459630131130866	0.541048515003864	0.511608238661336	0.452804313492952	0.520420598364245	0.445919229418716	0.48571162928838	0.532580184447233	0.473707292482725	0.506160306747955	0.486308632911766	0.518012880705684	0.554250620758496	0.506936111441592	0.471188423521797	0.459932295447532	0.455725365989605	0.497648901236988	0.496955794276952	0.504187918652084	0.458218139939316	0.575274960715537	0.461166536582654	0.507985181570928	0.447986355612861	0.523483456660579	0.538489284797057	0.454997545830046	0.511870373813971	0.409533820328869	0.508682991092331	0.450249857706421	0.524046319310592	0.466927111042512	0.527421586891076	0.455902894513863	0.437142203640168	0.55511517355163	0.497237936113829	0.485507435146154	0.497061526121299	0.443753623126263	0.430726662298329	0.460454022385649	0.501527287380331	0.450191709515301	0.517610008715137	0.493134460840473	0.419143257330182	0.464472759460141	0.436092385344927	0.514191716296072	0.48428618237272	0.453382295732575	0.443081420836382	0.424404543631852	0.404604463378672	0.506757266171571	0.534936584589926	0.526036228689098	0.511470147073819	0.465149521223937	0.531610377422809	0.467233579749182	0.505079838593398	0.43162369693557	0.424284768214027	0.628275203993902	0.469796319495018	0.501648579992208	0.481701217579794	0.464192982685746	0.469817085115052	0.528930106139477	0.517742120597903	0.492526412744854	0.495608831573059	0.469221585584945	0.554828988610169	0.38923508978781	0.452518313562574	0.54989171679095	0.511223342554427	0.493642659470576	0.470240160223595	0.425114568875566	0.511278891305282	0.470193727778501	0.512085051982697	0.450807099599703	0.511533820751366	0.442076751030245	0.497489262749824	0.528633197251917	0.457765896488673	0.527271513426836	0.410211528879203	0.474062434128957	0.540743632581666	0.475041776310442	0.505890365453633	0.490088404769741	0.517218070846531	0.534779616834771	0.491695048928807	0.493112767618911	0.433537177831589	0.561035011917934	0.477743286946918	0.475469082245618	0.475777431766281	0.593546122754012	0.452140097563599	0.577007670589435	0.544681697562292	0.523344318931795	0.494962145092748	0.531164893312676	0.423804953736859	0.552328981209321	0.40523986851005	0.525594754783747	0.459936907524358	0.420204643595681	0.44104389247365	0.519672918983956	0.501624743823932	0.522197615051737	0.522906628887117	0.513939294401398	0.472578384848725	0.447410487909102	0.490029405589538	0.474402582271087	0.485825602580664	0.47402505240443	0.44331650863515	0.50076267134847	0.416806642572568	0.410523197615586	0.43878145010141	0.51541780704327	0.466077607149076	0.404044597759119	0.58512718540706	0.465528331553639	0.515701394428058	0.560842704930291	0.507330881824998	0.479195024030792	0.437476093504309	0.445030281239782	0.538579832390079	0.427493801785023	0.489794047304085	0.462877518595658	0.459807685546887	0.478550640446755	0.465293466804045	0.467642367192522	0.485520017835398	0.536413235032504	0.513904919497603	0.43794453930003	0.550831862925051	0.406216152098271	0.516160501347552	0.56949847947281	0.496301210663398	0.509980381979139	0.476648756905584	0.516553840977966	0.460928948251587	0.469316326572611	0.45432154761282	0.464781166447698	0.427364327945956	0.523517725684831	0.481619047665085	0.544840895247555	0.415525125634765	0.522216455218451	0.433382896616285	0.499859713862596	0.450093377345936	0.407366268496294	0.448066630028906	0.42937882906212	0.463580425055892	0.508399629063331	0.456782455787039	0.451218471654186	0.424531394163456	0.469631740834111	0.49100119537045	0.42983803235391	0.45927494724492	0.518386869922465	0.458602271202102	0.51841494871235	0.563713193904563	0.519430395559555	0.561095754473033	0.585699432701347	0.509254467240883	0.508859376332725	0.434208880167328	0.416649071215323	0.477285063100383	0.558618307564052	0.467433318077224	0.490204084673514	0.45040058902566	0.442119666782805	0.450983468611871	0.430464905982679	0.399207830260728	0.42416260753422	0.508456345493854	0.502028024183244	0.499982421696166	0.478840678203949	0.513727945403003	0.478888173752994	0.434820226300535	0.478759032683074	0.515982983979781	0.542562331954021	0.445902184264109	0.520355632763089	0.411989984565408	0.474490631859814	0.429797516596153	0.420340250991652	0.468773692474633	0.510040935310949	0.449907922532647	0.451596248538879	0.439556508605941	0.44605426355309	0.459807633073826	0.482923652585352	0.482625943364495	0.43018303977192	0.449874443107515	0.41845852055898	0.441411180589189	0.450494131798179	0.519462634051349	0.466011192587257	0.435831500750215	0.476605008164352	0.434722461121367	0.437243048875725	0.424389497988235	0.551007720088351	0.411974624568813	0.525252022058267	0.568098032278936	0.477339262755861	0.509189612184515	0.56537808935057	0.448446416363163	0.433058915157489	0.410768856667081	0.474197010283705	0.480579835852228	0.393099156993391	0.521040625624604	0.536992256845132	0.499033182613383	0.424918184266961	0.496240181768472	0.466380813169209	0.435287061435107	0.433773598753376	0.547533856188409	0.545721317881288	0.479801388985381	0.466466685965266	0.488936958735602	0.46670087847585	0.435051889499954	0.571785725545389	0.53481559672327	0.533688725371077	0.534911130627556	0.44913561717582	0.502111827829185	0.459810230264055	0.491282908742938	0.448311757862866	0.458523659730246	0.471968943347655	0.460628852625877	0.518412533643172	0.509710951121794	0.459275167215375	0.445929257746817	0.407217780007236	0.547162124407283	0.527064877950612	0.603042451890443	0.432980518093549	0.488966070274803	0.532662405385548	0.466368071159312	0.429134648521873	0.577464970289086	0.444800843027828	0.411754716428376	0.417680236785802	0.492177759493456	0.487810530100098	0.533374859884799	0.45278114662166	0.490135061394685	0.507101129580354	0.395403329736957	0.506571137461114	0.453983434757014	0.496526156998798	0.493552369556545	0.545785812611175	0.430753026134438	0.472240908864743	0.422478049460346	0.548214937634922	0.411622734540355	0.487943827935427	0.525976731281487	0.558121789330259	0.487571628274252	0.444250362007964	0.503809076457075	0.539936699232415	0.538728524202532	0.408743126949289	0.539042635525499	0.49365226268468	0.46222264560852	0.542063514559515	0.464332848194832	0.506322742387514	0.481302909080425	0.549957337122583	0.487944366505198	0.554085513656235	0.486963799005013	0.487467435452528	0.437199444693469	0.464806271725715	0.481720955298726	0.478928100393791	0.470313950684087	0.462760288106775	0.415102001866726	0.483183420136004	0.436718174843762	0.528919132782733	0.47203549289625	0.480287654255603	0.578291186026407	0.474548961820189	0.452836261057947	0.4618338216241	0.457068204939831	0.446855910633699	0.495290642066172	0.443822190476205	0.536847861610185	0.48356550152716	0.517868095606054	0.555477381115639	0.529054023129921	0.486545922596881	0.426584293967152	0.443919613252657	0.431290675307831	0.490709340423197	0.433329287553912	0.415690618669053	0.485817075206416	0.440335701355747	0.512694809337197	0.520744955399081	0.44323693761729	0.511070835967418	0.518393256928701	0.432626362607585	0.419715673542499	0.463146532781356	0.473332333808392	0.476466445301624	0.51813424731713	0.466174883765606	0.549817354260764	0.526416839489555	0.470442995740049	0.528540332679668	0.441155963788644	0.458123391668404	0.506534743829066	0.50855141584241	0.421231238116653	0.54918774650955	0.54465713186023	0.539920088242086	0.424204696097171	0.557102999808212	0.46039579626148	0.468696494752682
CCR	0.580681531969086	0.461125222475012	0.445768672001332	0.519055048711268	0.545569398142196	0.483932378644876	0.501744363363487	0.421979771577409	0.437325131974614	0.438831906674491	0.498211327011816	0.553649933337866	0.383851034589927	0.491739285223517	0.493258954140113	0.435054092027067	0.432903377568583	0.516922671693747	0.490318155924019	0.469092721505485	0.419230366606204	0.513694536371582	0.43913252983765	0.430117154411114	0.53027779047987	0.420257828328819	0.391064409520067	0.502515331834743	0.513338536466346	0.607055403572171	0.436062789475164	0.451479983974561	0.418992603191976	0.444457084091252	0.475702070816323	0.564324679659417	0.473184094116306	0.4202498201805	0.526076332128864	0.402462761955053	0.454412063260206	0.417101115075656	0.489792076329229	0.447711468546387	0.406105515051788	0.414586502654219	0.381916248338476	0.364717904215085	0.524573723763524	0.482622330094452	0.39101702164521	0.433180283321442	0.47810835046757	0.487073469147349	0.399130638009208	0.38405583806079	0.521098748934084	0.386833704955497	0.537158352416183	0.411092043741495	0.46882766508239	0.399790351668612	0.469150631735584	0.484629578348298	0.503983205358739	0.366610380854513	0.533990800173186	0.477671102562392	0.470110381200074	0.39067158603282	0.503948841580261	0.584870409227014	0.352363975542423	0.535594489845748	0.442767579919004	0.49622465588929	0.532979570792444	0.510514024453708	0.402670273290361	0.404546908359294	0.391498314193203	0.485237942799205	0.388865544088432	0.533937130018817	0.371655668776458	0.442423111886522	0.397551788668829	0.405497830306829	0.422678362081658	0.510717090479485	0.483976645149851	0.521173420021028	0.406851985011346	0.365000005115841	0.453262354784558	0.373670972004365	0.452689134150563	0.38621813227612	0.527785834853185	0.373905857430004	0.459051273913711	0.474442898533365	0.483001007558691	0.386455462165059	0.415350227126338	0.418971573401987	0.455862351688858	0.483542201016345	0.394741813183999	0.395460967905127	0.423820905534897	0.458608510565643	0.507020515457832	0.410999640889562	0.42811288022884	0.494604306923528	0.444762026946921	0.352710475029346	0.458038205849245	0.449695658184427	0.525301657696211	0.457865173078926	0.452773741199852	0.514661762844547	0.405031928344597	0.534187176163738	0.456678861462891	0.429328533388331	0.44443532739993	0.450470862245444	0.460837241638998	0.425977611426746	0.4753027349168	0.516429207459782	0.457653297691824	0.471340987774441	0.482008593769934	0.525281816728595	0.50165581979007	0.508016659810763	0.424593816694544	0.527292469169293	0.461753961933338	0.414182371905503	0.46249335226533	0.451279834594856	0.405109438624061	0.412130221458446	0.388504288247389	0.440821654006531	0.426925385193561	0.444059632613223	0.423322563098841	0.406886812456823	0.411888806206323	0.370539860558892	0.379844757599151	0.461067974536062	0.403050016770661	0.480291997483259	0.409001594446279	0.405391467303039	0.460687533679168	0.432405057417805	0.454405484476463	0.387770271678972	0.405941559691468	0.401447647798777	0.369704849077716	0.462554142515548	0.425120345347512	0.42402781481366	0.516901832346749	0.420507640707403	0.441183164825367	0.452300439312929	0.380171909866238	0.438924463989908	0.406323187458247	0.428160029875025	0.457510476009494	0.352642146259701	0.393245200695253	0.427962012525141	0.490143813109496	0.377636719303593	0.479429706225343	0.41099102590384	0.467472818963632	0.4223972314259	0.393734512325158	0.449797459113615	0.485233300254601	0.42182522167236	0.391592721048775	0.40346406001208	0.451201407713856	0.40444826841149	0.37208990196781	0.462356058646604	0.428219155354458	0.392615203435622	0.420318328587802	0.460552541525077	0.443661603050226	0.377034138917294	0.438733245902003	0.374580608501115	0.375234302260482	0.400571607252566	0.440969781801556	0.420248134654042	0.413878669696044	0.406267020979017	0.435029585143053	0.423910271596744	0.418784528059397	0.392093364755301	0.378289787556577	0.479038821983126	0.379428532715102	0.392160475188664	0.428328764445162	0.441878088955319	0.407338406893006	0.364207633983506	0.456566272863135	0.504456266665239	0.420984525711663	0.431170921950159	0.388902336768655	0.390081391929675	0.422207006227449	0.399638480201251	0.406873259628934	0.386145761586603	0.38761766652571	0.420455114230163	0.38034320678174	0.400201781748374	0.475497110867272	0.419021236804585	0.40151877098879	0.497063324259731	0.369008084610943	0.394711014473825	0.395912474261919	0.426995821071218	0.410649475131683	0.422503270900489	0.430433498842335	0.394850076752938	0.415992241352017	0.490668683532625	0.457048618581082	0.427247593195194	0.393745412312382	0.429006834386788	0.424069915355492	0.387644820401348	0.392731196138533	0.41512155586022	0.369123261008581	0.42177434071308	0.381342019291867	0.393477791808696	0.381605416417404	0.391812409611139	0.410667582538837	0.370709678042851	0.429400641089833	0.41750851531367	0.407035010570962	0.402142960745656	0.394025499061311	0.415848568807779	0.372766987543138	0.384572941422507	0.447252355667819	0.417859065783003	0.393568097880169	0.388126537579264	0.402532588517849	0.39641832669209	0.384469572442862	0.371413558300717	0.409203186578287	0.379207185400602	0.380194651557049	0.419939481325119	0.392221537121747	0.376113596183465	0.437167889111548	0.419035775001465	0.379868762639781	0.341389162368484	0.364878764178933	0.467654533677932	0.478342884884427	0.42411869727521	0.509163308107141	0.43506501616949	0.474739359470859	0.433393594503227	0.452914801792736	0.505967497211847	0.486941266639697	0.495574731826245	0.418856387926106	0.480905483575204	0.507541840051545	0.450606907354602	0.435190779142035	0.383581026136974	0.394822764395806	0.390888109398918	0.445293348642753	0.372760394071782	0.42549565715209	0.446475518521719	0.399856386125236	0.394770869676618	0.460086665300402	0.447578559173035	0.464423898309038	0.420068635228736	0.386125393846155	0.375240623691803	0.453319859872534	0.441273212448024	0.369045926872292	0.379969538479878	0.396963370297146	0.368765749512636	0.47611698659095	0.379173686332838	0.454125918485715	0.415843644637421	0.407227499590929	0.447332820648526	0.376021540634521	0.415268811503508	0.500240175830225	0.447426381563643	0.503633899097409	0.395899432847456	0.397549486034565	0.441348069676671	0.573859126762736	0.47103236200303	0.504380867947548	0.48302808789513	0.416810036357827	0.477095695061383	0.374053804485719	0.426507757939076	0.368356486388193	0.384477832008691	0.413748413170746	0.496181274810878	0.48643056901059	0.463249814626886	0.39990588389781	0.394484374023202	0.417109044613764	0.435586460557458	0.429967209817478	0.455930758452853	0.389319856016576	0.402828441690849	0.511619623146302	0.477700027546691	0.426758790870284	0.382883195677117	0.416734912459626	0.412422414722606	0.374672269974936	0.379080945330159	0.45702865021235	0.499216754091537	0.443199735651249	0.41996412478236	0.462460118567683	0.420625314998061	0.421565741139212	0.4307728323192	0.401097226306068	0.442797090366626	0.395102298982445	0.431749367158312	0.476034068621415	0.385930582007481	0.429288204876199	0.417072774784495	0.407105132813971	0.417668419309618	0.373234493603797	0.482993826832222	0.414405105967353	0.397337978170806	0.445129444975933	0.395884775278165	0.441095793881616	0.386463970574876	0.565698279537362	0.442631695201929	0.407019475550599	0.439985439805555	0.414341882275259	0.403434653218812	0.460445464782695	0.459983809672069	0.393777414554024	0.448788294446268	0.425850076836739	0.446660819485012	0.496613441212545	0.443570507247157	0.424852907560516	0.438462118583283	0.503163337318517	0.428904772546137	0.426003032679117	0.382732266202504	0.421462481187409	0.416312743785732	0.420339516734342	0.498336471357902	0.441586876949977	0.381130803352959	0.458550049193676	0.406770658149271	0.374159323211295	0.373866761365518	0.470277100270287	0.399626888627853	0.410676981829577	0.431749233776478	0.460106579877016	0.449106771543176	0.416777144768119	0.422646738155677	0.395034518938445	0.469312661307579	0.548401914133167	0.404502648508525	0.472641805374488	0.441137690906583	0.389671150622549	0.444537278348039	0.399752197347772	0.427596883912095	0.458549385541525	0.380453842948917	0.419725129324429	0.467215281105758	0.431742412929549	0.430535307285	0.443990611497183	0.432407022017134	0.40738913887553	0.443734247879331	0.425287561597682	0.393796034044461	0.373614805857422	0.421433020079034	0.447984461402057	0.496785103355419	0.416439309984409	0.395392783400679	0.439974818956641	0.518409268599834	0.434919177774811	0.409060113020481	0.415339998231346	0.427051777073092	0.425640106590896	0.585895545562559	0.415349786922983	0.400365318920846	0.421893210089655	0.428140577751518	0.418619609353198	0.412485591757141	0.434277506199688	0.400955871600702	0.403671272075074	0.437165805684176	0.415550716344654	0.410849172741788	0.367315340164581	0.427597212411884	0.498744320045974	0.493233273204202	0.434644140436693	0.402115845794596	0.413985637872952	0.532314441932635	0.540050508899877	0.421976592607361	0.39337459929527	0.396517006371211	0.403094457467522	0.525205321258033	0.503521451353273	0.366343962928135	0.374164574131768	0.510896996793553	0.373878494959734	0.454963883816628	0.446955250412141	0.471670211864071	0.398556628148412	0.399000639145678	0.383688649425175	0.452821555669724	0.465866494708488	0.496349307390555	0.419194169248509	0.43707801831949	0.428309817023915	0.419487708605681	0.506096480933381	0.448998801068406	0.435102381284207	0.444616733098189	0.415120980366589	0.401864353027397	0.403890167830768	0.486946470207461	0.403016971977975	0.4127738358222	0.361935612042477	0.457804197310804	0.430063636502088	0.454895652914621	0.462579712875395	0.503114128163995	0.446752004649885	0.474502081532426	0.525310261644388	0.471135446304267	0.393092276472162	0.407410670361277	0.426872767311592	0.422948991032977	0.402576874504504	0.396839692570306	0.432524626801589	0.44061656517612	0.437142278941235	0.430511053660345	0.453568890042977	0.435851960907328	0.449250767779991	0.436259259716912	0.400830092658975	0.446811377098004	0.452318214824628	0.480602688355945	0.448256687093074	0.544009839676994	0.461665599462376	0.451910075521884	0.458414359162219	0.432844058729642	0.417505031151818	0.42986814176976	0.487058977842066	0.396076709270856	0.534258991811679	0.462852142176488	0.556125993875679	0.418747603750877	0.408700361721402	0.436170035179415	0.412837764622687	0.460422252155467	0.426243990808463	0.41468631560542	0.418015417576426	0.487450343706659	0.409135240609109	0.450201168480255	0.395875966563827	0.45621200283132	0.423088962225606	0.418964158976934	0.425988410988833	0.425038452909965	0.446198578005256	0.494679082351878	0.401186372320634	0.452380587022134	0.402194637945602	0.528347157684341	0.460261410201421	0.507674969934258	0.380106580550831	0.408643843438197	0.418387830821721	0.460340047337315	0.40423244462338	0.426548605676467	0.475148239492937	0.435118882365181	0.485423429745803	0.470752010811136	0.478659597562033	0.397244326076041	0.411622011149986	0.472978258673563	0.495474282568567	0.487659465120278	0.403540237207116	0.495775904344296	0.482108628427235	0.438447099224417	0.456781486225387	0.413277211856788	0.400903793406466	0.424377913198858	0.403073930345814	0.415124984290166	0.447228869619702	0.421519018581694	0.496129118657835	0.422691188600343	0.427114232087296	0.481425790902409	0.495255576589075	0.381783362735413	0.449498681354225	0.428422469902885	0.419172386485189	0.425744266927654	0.463276883348885	0.398544423377992	0.441744887895363	0.438415893995789	0.444250457295447	0.424633302498675	0.423885478211715	0.371621494532529	0.427872059003501	0.459834034451968	0.433436866253633	0.421195179908867	0.44041826493348	0.534561604017578	0.481609474970142	0.444750905798733	0.435406370716569	0.400919462966146	0.521424687931829	0.397384835071137	0.458462245186179	0.418493257958348	0.40536625802184	0.445559960247851	0.418098377039951	0.410709635027864	0.372772522475125	0.481132029554662	0.45956440555007	0.44993324314202	0.395181008267375	0.48525765153221	0.463898691096534	0.47752387508879	0.50320906740674	0.384532149546863	0.403312549393536	0.481869323724364	0.444401895143639	0.42574258799739	0.469069221335126	0.402043056539995	0.453456054049352	0.410135846511185	0.443493183079682	0.431430378350861	0.47469510760173	0.391991524721219	0.457070173136026	0.397907426987454	0.42112892563798	0.440938173987084	0.437757769897014	0.557824720120099	0.494751142330888	0.455751765195238	0.403400658614438	0.460541677948323	0.429756874236001	0.436656281950272	0.421863033397703	0.420172719988217	0.410762125573959	0.458289246891626	0.401199280066565	0.408301716659261	0.423824666085255	0.456087381823788	0.435386790029559	0.435081523521219	0.383316385306452	0.474222948853391	0.403455871983827	0.420421117954008	0.440587552206416	0.385929622745748	0.393281283767896	0.473116846051869	0.376001615813345	0.467322151238472	0.421383373676054	0.413234950287967	0.404087953394111	0.471086131796164	0.448821439417946	0.440616446685215	0.383695321415879	0.41589356453232	0.372916176654838	0.451861787505572	0.425528544201878	0.428013716763579	0.413886985636928	0.389655379146865	0.413146541523167	0.378413189336584	0.404033097269521	0.519656539950894	0.463104209623512	0.488315136827646	0.479829379927007	0.464930735631867	0.431943793368012	0.431310595732391	0.460059217491088	0.419311173565948	0.461286580719088	0.419121496240835	0.424721508064321	0.443398377965832	0.521119863377064	0.41185342004935	0.385666683791244	0.450435013159278	0.431137094876313	0.381319887486993	0.480758248080172	0.395465950910742	0.407586745036901	0.413046169589846	0.44253121166761	0.451619320121245	0.515878006856866	0.435808861095993	0.44691603997491	0.455696764009655	0.42654500208931	0.438057107383474	0.473410151663445	0.409951172050596	0.435331330999276	0.404305882356787	0.498504580007089	0.464938669484595	0.397562217688983	0.508208603401621	0.483771108327275	0.420887147552698	0.396198943274168	0.407859224854089	0.45580222650899	0.482467368534086	0.479018234096787	0.426902901659711	0.38604762292296	0.431770748244145	0.40577386304827	0.469414345362968	0.493422609776624	0.385826548940931	0.481330879480342	0.455378251143961	0.491172177053554	0.474925747394669	0.404060130709686	0.390103848856082	0.48028344029031	0.498338666289185	0.432165149943048	0.397757992047845	0.508997932373285	0.403232286198865	0.452321189526447	0.448704999282988	0.404929032315869	0.471717635800847	0.436014100524002	0.432679196264905	0.416333691534177	0.46778331005863	0.528693854916818	0.406539672631439	0.379668223978797	0.429155278552144	0.381341168580358	0.349394505212526	0.412483172110761	0.434678581821683	0.464875590039003	0.480910944957425	0.414632689134001	0.40374540717976	0.412925210925713	0.443272249829759	0.46136273619292	0.424305090688723	0.49447357051734	0.404667140367451	0.412017964297248	0.405068165120111	0.424955962051553	0.396024227181613	0.395002614663104	0.386070808020526	0.538043468517238	0.456755387227968	0.408545485095997	0.385234414871301	0.425476984002734	0.402108867488675	0.446736722928329	0.389000041657702	0.47000308685863	0.400347138770985	0.371271175744469	0.420954128578335	0.567530871083218	0.425202554459257	0.448573369026441	0.429754266361766	0.445042608879626	0.457765955894103	0.386715655411	0.392645219132523	0.444476698134614	0.538733272351641	0.428566438622845	0.393894791431342	0.390641879392633	0.412327360821001	0.400146908092508	0.370108991280968	0.404007047885703	0.426077165066134	0.438222696781076	0.391953204404072	0.396590849190228	0.414366497848522	0.411974598368578	0.399914199727667	0.418425714219931	0.369901997937991	0.426101792068543	0.454402333647003	0.399850520162701	0.418902575791004	0.437774646530736	0.445275862040436	0.402212771963705	0.45294442746257	0.424519241420814	0.444201164197143	0.430379589103361	0.414189215081854	0.377010686830367	0.431598968125108	0.437631783415025	0.400723051849284	0.408416969831448	0.426994834556048	0.393389952304294	0.385993436134744	0.411368175401441	0.430234682839884	0.428715209748258	0.431265459634529	0.459064579969066	0.55003501607416	0.444922612963751	0.433944935979901	0.401674815758088	0.480941534950672	0.430769366893325	0.455076338110064	0.417187761070817	0.410516453128891	0.383936324477048	0.421198561945419	0.418069131168797	0.441340282181376	0.397768681755219	0.460636737736269	0.431550509600184	0.547441448930149	0.467692730774656	0.447556304822227	0.3880979669465	0.429308623190836	0.399897495199575	0.461457902045986	0.43127723755615	0.446118403906955	0.41149035011941	0.440766873711803	0.409986833021695	0.37369324564286	0.453044419631402	0.435098461140322	0.438065972908963	0.566676995821183	0.386347417345168	0.40940883492754	0.444792747633856	0.440029710976002	0.405306277275238	0.435982201552627	0.412453083459118	0.423745459853916	0.427062017974026	0.483546539049811	0.439397663422665	0.405279007837604	0.43079396989862	0.399203747342302	0.419204091261894	0.401957546542332	0.402961771607291	0.466004897254669	0.398175775322364	0.442118424016931	0.388263698228093	0.391070156385794	0.437650330106299	0.417607037458155	0.403375110381361	0.431903889884879	0.388706339674448	0.399954445406277	0.504915257148234	0.445170724722997	0.488787087677905	0.412248734488313	0.397487839774799	0.420390565322479	0.424257462903913	0.435939818788866	0.486620509021892	0.41058458947977	0.46116598348601	0.457098964512142	0.444600523541159	0.426096343463066	0.48817345537778	0.473483798758428	0.411097936366458	0.470029493853826	0.420433859716438	0.405543451731991	0.478633387986004	0.432274696700035	0.538938715360889	0.401796379542379	0.424829210103414	0.420039727943143	0.402544575091128	0.443340395905176	0.482012173631171	0.374496327484429	0.442125710800699	0.404943314091975	0.44218047382139	0.422714145929315	0.500021857083339	0.487843231359748	0.434039980946756	0.43681712100292	0.415800785999416	0.39672998867583	0.53282252974374	0.44486260037059	0.429352280067011	0.420592138378478	0.511551729615696	0.455903656185554	0.42162491324004	0.413929611668526	0.429826384437577	0.436788162995681	0.395085938154813	0.512096063189111	0.52284485743136	0.50105831215912	0.444482699138339	0.624517509272604	0.440240185640087	0.418521867041118	0.387266677506187	0.440430235055992	0.529689747410512	0.453993027379289	0.421399565367991	0.428298144923586	0.485207465885615	0.40588993790202	0.464986526673304	0.387986703907811	0.378627924007635	0.411144523191896	0.447119004697997	0.401704764328782	0.427929088967227	0.503695821943142	0.472356011686983	0.46089002633789	0.422067310393964	0.469723002665195	0.45197669112251	0.456514327787154	0.409299150856884	0.444459146619296	0.393677524349843	0.444006826539237	0.411272254304231	0.375609813960459	0.516317864877194	0.446972209343604	0.457148915641182	0.434152259421314	0.387539455937992	0.449041989122987	0.398440957240842	0.430219236767136	0.418466430888862	0.387980278531541	0.414509169024122	0.39389306344142	0.418019934598322	0.453790811860159	0.465680047937469	0.47510903297304	0.467749477534956	0.552670498051804	0.489464463066809	0.408465618131217	0.361290957162842	0.43272023425397	0.503437361066305	0.382979063643078	0.407239888044649	0.537205554835038	0.587550111981328	0.424074691908806	0.487203379868698	0.43916812636481	0.38809258629919	0.569636453416502	0.492433682175362	0.437871648500851	0.453818028143897	0.435601014185267	0.40684228396934	0.45540722027379	0.489076923776305	0.487561152473143	0.412207488442983	0.493192869748445	0.449208334734412	0.357854066191099	0.464161144906922	0.426026082364574	0.403754659287583	0.467997544826599	0.414802530905857	0.419119720625454	0.423111986465641	0.431072417010577	0.419277452960486	0.465739781905858	0.468723141230727	0.486188084912301	0.409365392719107	0.513878079304362	0.421091131049872	0.482976158180608	0.434070801794033	0.449390673438386	0.477335825089273	0.402225132976498	0.465516929562132	0.395783843948623	0.357933772244072	0.528241300120738	0.378553654872959	0.458013694983033	0.383780359449798	0.498656050522782	0.418086926283811	0.452634182193282	0.406999513611671	0.446559423114666	0.413926027332179	0.386903232277026	0.46270038718382	0.402026886532284	0.530272173017672	0.389897450142894	0.410799530106462	0.445402376783857	0.508571604249201	0.492227862578378	0.414789056634456	0.380967130366321	0.409830412959961	0.441058400993311	0.443822371928051	0.469556475642914	0.49115430855342	0.507267213600817	0.394031429919302	0.429206237707015	0.490533480386833	0.384425052772304	0.453823512063024	0.497114607881496	0.458586695764023	0.471464900115956	0.436437635873437	0.399002656292287	0.436961465812639	0.382766696692751	0.47261906794943	0.359393043886903	0.441417084868589	0.4189757230302	0.40161155937422	0.351206503176403	0.514891761338993	0.391993533833864	0.465253340599779	0.459059391141684	0.427925182243304	0.421697748337829	0.436564912597627	0.47922653077786	0.469737918835777	0.508402254189012	0.435457516180311	0.495155834060357	0.39098712717835	0.362133848005004	0.419962599449793	0.417612479974728	0.453904003625454	0.478781486356159	0.357510155289966	0.396270507861966	0.394941332175469	0.405258893821909	0.437802951916731	0.449531888677315	0.410654287561266	0.40794496165552	0.518910195174773	0.407300611937732	0.489604517269609	0.417390812512757	0.377058846010429	0.497992278196522	0.497033515265652	0.494745638474306	0.502869578202636	0.409021872147495	0.40707518327492	0.420027601888185	0.433096497965392	0.476574809428475	0.428119759783028	0.403852046256924	0.472620144497611	0.402873761301806	0.454934240636664	0.388514872492289	0.380333574839683	0.366918184553508	0.45626651156142	0.393466309898375	0.419205767925629	0.467270764274347	0.414664982609531	0.456569382661039	0.401070168661154	0.456224664752462	0.380820028465012	0.453018610486268	0.383134796345614	0.424846407067895	0.425077302174523	0.370719271113985	0.427687797648026	0.357802680019314	0.414256447660085	0.475301563711633	0.418146382419259	0.470054041675698	0.449061844220818	0.55455709624022	0.37081193710443	0.513295329671402	0.418491891402884	0.438384594610005	0.430631130208936	0.431914100233268	0.445291084764483	0.419173195831557	0.460263703680311	0.427049584715307	0.450781492222868	0.41056481893601	0.438059184110644	0.362301751384011	0.454789416870563	0.374872651040028	0.37413664262924	0.387335978938221	0.38624536505065	0.423010842056752	0.477856335651777	0.37376755896318	0.450040291605444	0.435032504202882	0.442911561236955	0.432910248766561	0.452719476746341	0.473988158638607	0.445528684598275	0.460036085366339	0.445147185179298	0.436633093876385	0.407931530403673	0.397424110108191	0.500032055893678	0.488142293733708	0.42556431327662	0.504391035939483	0.416367177413681	0.496657490206766	0.398522444661642	0.461233527204892	0.453089767136978	0.360696042643298	0.430945125370249	0.447738115897203	0.396711782443736	0.440814516953792	0.441422522026215	0.421666061601655	0.398726554933812	0.396701892444413	0.485010065151	0.400378880924875	0.427296641551655	0.387617060391537	0.366857375494656	0.440089619754007	0.439538318766263	0.451526941726362	0.398100812743576	0.36773826698864	0.370294808311949	0.430548457019674	0.451581652371051	0.492172552147946	0.45943516461253	0.412627662132415	0.433780081461116	0.430890629200996	0.367884973802207	0.404105991415279	0.448370434609824	0.445454180979172	0.393742731004471	0.466889248545958	0.473689867414021	0.439054463186642	0.440979115243964	0.462533636410638	0.413240917441519	0.420688878480289	0.410743108042378	0.418083932907978	0.416535867514627	0.510683054333133	0.411367112309533	0.469294470372095	0.408375115031876	0.423151577887171	0.466088340425925	0.443145917816801	0.42431816871368	0.384473933168404	0.489032872591921	0.413162748549288	0.471268672639891	0.491308308121439	0.451372001176627	0.460279841978206	0.443453867849439	0.429478643406011	0.445054483293603	0.467071969517766	0.468007176145358	0.508503084843182	0.379589601543125	0.416640683253072	0.394522208258449	0.437079470876374	0.456625450376294	0.384040551411977	0.43585783774075	0.471046893952759	0.48091039455996	0.473139998335999	0.392369796474775	0.388340756233873	0.419809955041809	0.457589219462821	0.436137602923679	0.400823399951451	0.387288892335817	0.414134552125756	0.438904120327492	0.41136128110652	0.431121640616158	0.388047101424971	0.463017266475602	0.430241630045869	0.392443320783322	0.507020462088746	0.428853499997289	0.352817877275272	0.514745648790255	0.399024815656979	0.445811701289056	0.473102611177917	0.405098305118184	0.430362706209671	0.462405299545686	0.366580088099815	0.405193177477125	0.424931561547287	0.38755759326982	0.448897813457155	0.400557907959457	0.401528037809504	0.440958216830877	0.429192516124236	0.483493455018834	0.428434755521218	0.43390369051922	0.403392732714411	0.415463417141759	0.466349873922995	0.426540958685072	0.389421956204591	0.396285467608255	0.433606028506941	0.407938809985756	0.497345580433899	0.368444042049607	0.393251900541561	0.389275715299691	0.415765961056749	0.387794196853675	0.432136255345437	0.396733274220225	0.465663468938055	0.429212189437052	0.480155263757009	0.493727643113675	0.444044563906576	0.396694941042385	0.41392776250422	0.431905615038528	0.430632715759197	0.474709450355321	0.490500466206827	0.447490833141109	0.483274583400321	0.451659706104177	0.389766760373336	0.452986948174473	0.426604959667918	0.406329988070399	0.441315993381476	0.466791555373686	0.423347631231862	0.439136561917091	0.47953820485532	0.484473698737923	0.369155476234535	0.450526556520622	0.42300381497643	0.385957972054334	0.482103194345534	0.396255658322058	0.472844930661053	0.581193253652536	0.380737155016942	0.482207583972933	0.426817140249664	0.407655908535075	0.464703859303515	0.474313987250698	0.423463725561825	0.474262105534955	0.404346600695463	0.441879663055398	0.432846587038992	0.477566315896577	0.386599005048093	0.478780151648274	0.401168110040846	0.4194294922222	0.397373659055465	0.429505325108035	0.510050359279274	0.403572030538884	0.457673137648359	0.412728749983519	0.410696819584277	0.416290904836607	0.414421233856963	0.39373349770446	0.440166182483053	0.404283751836118	0.503406909213127	0.400058895480757	0.478196334495416	0.416573432574797	0.41497200503584	0.44715691141401	0.499634323372734	0.444694742569098	0.491711014489642	0.408451680268834	0.42797837587365	0.408306242821843	0.465365781599725	0.386224769184084	0.409245073022939	0.458059679978235	0.410081276887865	0.39643944032994	0.414561222676879	0.394355124882677	0.391165974683578	0.421516454731824	0.422711830918144	0.340482368256367	0.41067476335464	0.443091923198929	0.499327958470197	0.493250479690837	0.426914041208982	0.393516360550831	0.404236074209054	0.415148619858191	0.403451131596888	0.442653104648028	0.508609738614484	0.47770073905621	0.489919668056962	0.467714592362334	0.367884580029607	0.500830950349319	0.412175490679538	0.457004055068083	0.379090331091107	0.419825111738465	0.493048482920584	0.395646306332516	0.416959201743562	0.392085861817087	0.402354685717603	0.434754743327003	0.400859375825563	0.431597706491141	0.476649224923915	0.476214321718339	0.39530546725264	0.43840633215178	0.408715672476716	0.456235702997304	0.461689457317919	0.48466013803212	0.407893905331938	0.400126415002065	0.427369108723929	0.494140173494106	0.417001420225423	0.51761380812753	0.445453941312698	0.476062650798166	0.414427711216814	0.461206368762716	0.467150019120901	0.451360688550712	0.413704537365892	0.468050059209047	0.509764483280678	0.384648805041152	0.549776821408064	0.435651871351976	0.363732885922227	0.566398194234338	0.411991136120198	0.427188337951623	0.459726698296943	0.496817091189633	0.478751479387498	0.485980417533898	0.42176492697266	0.502896635118928	0.401534808183291	0.378861135333223	0.464230475142936	0.452556976240019	0.418301685346254	0.38313110886443	0.428461218817444	0.421342543671164	0.371522544551362	0.364137131549468	0.459785286093465	0.419246419639006	0.438545737737445	0.451896901446781	0.525250295118223	0.379455396085182	0.418581104826921	0.44337158724452	0.399487887370744	0.449441304159326	0.4578415312686	0.427704418097141	0.462125752836208	0.459618608947382	0.431204929877658	0.44743853944787	0.406056364966465	0.431081615198239	0.379907729320106	0.437725674819958	0.467902944879137	0.454786865135538	0.419800552710266	0.634626736365286	0.369561251151865	0.525607783059441	0.450656045836883	0.390866305499434	0.432243958164834	0.488954286358517	0.394086675470965	0.464665476785963	0.481436601729587	0.465124875407723	0.453066213540295	0.428082532896347	0.357149911829928	0.44781542802964	0.441041527345933	0.410899260007388	0.513008851252492	0.407696229352602	0.474910761936504	0.495960134407085	0.444281778682046	0.397797481651602	0.466038386632312	0.429128062272227	0.482971361461007	0.391858263477303	0.438989647229131	0.441149307651279	0.365932285148589	0.404022535680745	0.482481846325579	0.547148119505433	0.382776235278963	0.368075843834177	0.399693438100809	0.480665904212196	0.409105421209607	0.451438947594023	0.515759454020356	0.437966780629183	0.399822379897691	0.412134346144498	0.465203161486669	0.41249366362119	0.430827235780671	0.391613766744154	0.463883718659242	0.427407341515208	0.433022732198006	0.412325418100022	0.473454745512793	0.450291333930998	0.468522221522072	0.431416827700809	0.452310544785648	0.424331183902269	0.484104016179012	0.446226350193733	0.468921524411085	0.411988045506078	0.39777022951009	0.422016816659154	0.412503458285493	0.46864170933225	0.437432232626125	0.455256203287148	0.429152932676168	0.459683031856119	0.447439425926595	0.405793423717112	0.418879635817298	0.399428013883207	0.381362384137016	0.383372463302732	0.442675846371165	0.496129691160386	0.432266326004246	0.411047231755658	0.43137130024946	0.519689321214817	0.500506747066939	0.44742249170236	0.42178895687654	0.377879060176518	0.478630938359847	0.469948836342172	0.394715968510272	0.504572929559535	0.530540071141939	0.408887526231112	0.463634520219124	0.423433640367047	0.343699492863581	0.420295694192671	0.415705269695025	0.379673869246671	0.457982950074964	0.490965237445899	0.477395003384678	0.421857109465245	0.421131394118412	0.449545460656695	0.462176580701791	0.40424359304216	0.424615108506305	0.413886779026838	0.532813390730638	0.399452779291259	0.466154400984772	0.545425628390694
CD103neg_mean	0.837312440000985	0.65037809027904	0.623655024439059	0.743041360538998	0.787533674198906	0.724922228196823	0.817075120666677	0.670841600848146	0.64197640377188	0.672925239439088	0.68416371338433	0.823420013675071	0.581316151605365	0.733855935279423	0.663601550493379	0.676840089344512	0.668156704941862	0.752329936293256	0.78333625244947	0.687107691116188	0.592786805091879	0.786508557051709	0.663245119277749	0.603603349435279	0.793515183965957	0.643292492487562	0.617963623609097	0.733464602078685	0.790088519428169	0.810732448743587	0.679329989748044	0.691754647556394	0.586811201527192	0.696736288277483	0.743205260575466	0.834156567851737	0.736512003762472	0.663734162867229	0.73580073864019	0.632073395814252	0.710806236887233	0.663451934173992	0.704100011886258	0.708338266383348	0.605823579210745	0.650829647427119	0.533278896694055	0.540648753055209	0.765447456559296	0.796492828325077	0.612572581219389	0.65601471796888	0.747243610448429	0.78019476778943	0.665211336178385	0.569681792797846	0.711810534067765	0.605303726237866	0.776681153031658	0.533044873601588	0.706904011017793	0.575515462320475	0.688254014524635	0.699907941875308	0.797243473011449	0.578917201407039	0.786446044876403	0.674955576462183	0.66365796583193	0.596273178546729	0.712447852480246	0.776089789380714	0.514096865860222	0.777722434720798	0.709327517068391	0.73193929225968	0.761310701347873	0.729901677898291	0.55545126058976	0.62544507685613	0.589310709494636	0.703589570276064	0.595589502109194	0.820163001149804	0.573595187296927	0.646419241748718	0.622505881428884	0.591005217164701	0.642686526113589	0.779516692818042	0.736350397712562	0.753285945676907	0.591466255588941	0.52368680007666	0.664246657995762	0.592226120537122	0.709001248996496	0.551094470824487	0.829665323001603	0.579988896331405	0.689182764310772	0.699314468653885	0.759783115849839	0.591983346983063	0.674885522969676	0.647640845131613	0.620245614994087	0.813480094711038	0.575918630204399	0.582712390793125	0.672057266514393	0.770892825470528	0.816034625919872	0.648386348047271	0.670903490794393	0.797225872079614	0.729545074692316	0.526447881402654	0.727970853606903	0.655740311526185	0.721524335027543	0.714790035220387	0.620012926551461	0.758350065678186	0.632441992571866	0.847815995519793	0.697944731112282	0.651711506278694	0.715298071648367	0.700178824734634	0.633980452721188	0.631190177416833	0.659748710281026	0.74991609827107	0.659859611195727	0.676483674060138	0.713358789680673	0.764237593174676	0.687582700613882	0.795283334517591	0.581192188645421	0.776016553963456	0.702444413014914	0.624323668405234	0.707172331942315	0.665605150001259	0.596951920918651	0.658998122376019	0.580029896967025	0.714764462640778	0.752381745109234	0.630207416057885	0.67174054404454	0.646637785566694	0.622923974625789	0.564404712382504	0.612063383300448	0.737638347696184	0.67659892547358	0.763667316958891	0.600239104863814	0.67401240043611	0.743670627128562	0.716971552273826	0.651826311596864	0.613608860431413	0.64260906764702	0.566556657131845	0.514441164336015	0.707422725029597	0.667267013072226	0.594326280271595	0.798605614897767	0.670068604203656	0.690253477112943	0.687228357373825	0.614352132685377	0.642904682719316	0.614413721205777	0.668132100804359	0.670713320056684	0.542925096069089	0.582920760480014	0.6275513428259	0.728795192101737	0.615994402193695	0.767020172555726	0.626452495353687	0.676763091613815	0.625921621790974	0.560889002133128	0.590512931355359	0.735730751629297	0.650322705783807	0.683053936587251	0.635414978765093	0.676005555103195	0.610379297607017	0.545824113071439	0.728280668034074	0.579659398625733	0.616013377209625	0.639852411141501	0.67523786297095	0.637330573954641	0.57594290969787	0.721079806382576	0.546679601992303	0.563907542608371	0.614528330713074	0.619981059563483	0.661257715968265	0.644915976709855	0.633497282565671	0.611570292319752	0.70462137382768	0.642116077398339	0.608381974257368	0.621053799012694	0.748020150159559	0.550125209962258	0.540616053179073	0.657674979571528	0.700923615054958	0.618589749664193	0.610526459802175	0.765290631522596	0.796918085717375	0.693625600035636	0.681593687187468	0.612314836522784	0.568364802887369	0.7036390488694	0.652396033992523	0.66301141136302	0.59667037433076	0.533676371378321	0.617724347110793	0.711915516113161	0.53305824916624	0.713760356142998	0.682750623004379	0.690247596179268	0.820594006847146	0.505097477642158	0.627275860567219	0.638337674416593	0.67797536980261	0.643218663054702	0.644939675883827	0.680839572952564	0.622083673737413	0.651155864601346	0.744413930848509	0.707371576169443	0.670041997711269	0.607816141739567	0.652248102495393	0.651452194372289	0.570839400283152	0.601042735857178	0.636013959901017	0.514118320772202	0.667876269608494	0.643459382782277	0.65565525405654	0.602238635710924	0.621101114063332	0.636093873407113	0.618920667260501	0.702033715711819	0.716762131750071	0.631996639280524	0.637727369361349	0.591464374468937	0.675534475021073	0.487818197151499	0.526743163420756	0.696249041065541	0.63836546561735	0.546418688327707	0.592024307830028	0.596027081296485	0.621356920529526	0.505294323168205	0.525570618116329	0.566029959994817	0.541955259485719	0.601561137273168	0.598783719168309	0.639500107233058	0.527104648404728	0.596994094649217	0.650595776060676	0.56989051058118	0.5037882023394	0.539589706518739	0.740309774364208	0.703850127226286	0.643794661098601	0.76574035148609	0.573929997471967	0.682698988065052	0.720006557813922	0.65081421167361	0.666449950183729	0.707079284426248	0.754066227112406	0.621700571466482	0.751080265981791	0.805284167672883	0.682376365049307	0.7020384545425	0.549944207169006	0.64368527232744	0.570240344875802	0.692705747138593	0.534981588510783	0.650235693345692	0.654183991192177	0.575428036710443	0.63695669533707	0.754428647296375	0.714211516651732	0.706890103930353	0.642324308449082	0.569262593767565	0.613370171384499	0.693551482403596	0.634043023107691	0.574369595996347	0.565617832581053	0.602549624542287	0.544818267922693	0.776188495341042	0.537995778659154	0.710494665740041	0.628861918514134	0.646904159502724	0.682000080557828	0.589441070788881	0.680781877575276	0.797663035249363	0.726630952504985	0.796540664879776	0.639048523413014	0.553868438836862	0.652057069560101	0.809941270949525	0.627717724766445	0.787345525659969	0.728094343210783	0.645644367792469	0.748331361699706	0.556635647608824	0.650716475194229	0.518433182239832	0.542994838632654	0.63352101824169	0.746698248163421	0.745738066645794	0.687029078464288	0.650128063761112	0.597550949762199	0.664763125718628	0.65124503593773	0.673286881849384	0.671329661295721	0.594358532588379	0.665392428714594	0.738634164128572	0.711815156335619	0.684831867997428	0.615301114750406	0.623965913204891	0.628984201081517	0.580681494338854	0.621203835171209	0.781632174034282	0.747545657756521	0.697249691298247	0.647981141960214	0.692358497626507	0.634072702447455	0.617710963426629	0.63300857200367	0.621373521652933	0.663895736109234	0.614208666204026	0.658549176194972	0.750886180019482	0.591691691364115	0.680522091776955	0.641627778938348	0.63781977214959	0.667153937531607	0.52267482638763	0.71027184488176	0.617522591572018	0.636543192197832	0.659046032071809	0.522287100722476	0.713593547048961	0.60656855347061	0.810633637410455	0.609659949172306	0.689807847773306	0.620422241723299	0.678641107384271	0.670112181663061	0.707355434763135	0.679610923574007	0.589474166114754	0.734543843765121	0.632658181172798	0.67127053445304	0.789596887034465	0.646809784315641	0.677262382988847	0.665887485296769	0.791364317785439	0.644201748719474	0.595222098879494	0.576961833065283	0.629738874270392	0.653158139600341	0.619630067193703	0.766854231056896	0.667954864074951	0.58862364689153	0.686114291874843	0.621237081445503	0.594139441816083	0.529175025033303	0.766555478373926	0.647751221237108	0.634861365119288	0.696785417135207	0.700515594223918	0.707358203486961	0.627301400026445	0.660177395455953	0.591875649747189	0.724963047403502	0.820033568022275	0.603166405927331	0.733656643977148	0.636838683590265	0.595465743695822	0.679255004110187	0.641768469636294	0.668180655960596	0.664617749825675	0.531351802562348	0.695860915387968	0.672215202644794	0.703395539280462	0.647640148223514	0.682047263353775	0.626297510070277	0.595176366611684	0.672699126386484	0.627183728460203	0.574702607882643	0.573343882715019	0.6337638935306	0.66694938436159	0.72801035434733	0.657845008202771	0.609919345320807	0.676005004084054	0.834974091068744	0.64985024612952	0.619223710384226	0.629217881713884	0.662834590630324	0.586557942053413	0.86312212054999	0.59670441477585	0.59459305945997	0.6744808798601	0.663584247250086	0.594990061956609	0.608587087975699	0.668518005921369	0.587553877192293	0.58115802285025	0.664670279922411	0.667901415734282	0.601895581570055	0.479933476893778	0.665000832724783	0.752019317383065	0.784315311605303	0.65840891110307	0.627516959405106	0.609708352883615	0.801903326757079	0.853524412629551	0.634048921427384	0.62071054611512	0.566808226474018	0.624417415670512	0.741528930819157	0.754331627632765	0.5194393633807	0.568430897546946	0.735361635410073	0.507838753134588	0.662413479763026	0.627020663661842	0.726398303108951	0.591463104141609	0.622506709845398	0.557738131025638	0.725616259833653	0.672923979761603	0.663833882784488	0.67968091600803	0.642295066253678	0.672654741318074	0.651447055759611	0.789693471985613	0.686171820582299	0.688772337019543	0.695998020922222	0.599377803105692	0.680501346572642	0.623164270168728	0.760370249933907	0.632425279091052	0.616533966537566	0.561652766070287	0.767175887090126	0.669593699288199	0.680465751556358	0.689528621061963	0.768034505877436	0.700010755991215	0.757709428661695	0.806295207854955	0.729652141889249	0.625508255256005	0.591710928430205	0.645730339174979	0.610481947600552	0.613499697207167	0.573215355011314	0.695236215848244	0.69453495630104	0.646540778040448	0.602683486651256	0.651307988715701	0.648864272935588	0.690420140764819	0.654257475665049	0.604492232511538	0.705154122408149	0.753561735045392	0.717316637260282	0.674590530910175	0.857978553750414	0.807592747291	0.723166233035754	0.670673004879556	0.64854557081201	0.644708822667432	0.695185347484448	0.73817381071186	0.633213911378432	0.794146770125393	0.715812758845837	0.821653968312703	0.608181859426196	0.600460560600628	0.627375857445102	0.600516189963609	0.695501376875437	0.641345995476591	0.640507041515356	0.570046215166776	0.704721085094553	0.681787525251966	0.670175819626869	0.56735929347518	0.657237313986002	0.651076285957725	0.657070498974188	0.662894882843987	0.646064089941985	0.713882229927357	0.775406308438296	0.583472924756318	0.680808093070631	0.633358866846565	0.738807156899225	0.748399163832376	0.782631656495231	0.591213198914421	0.625641552721834	0.562960523695752	0.65263533349853	0.623097699885836	0.675257171487497	0.790775731716192	0.669070445693402	0.772424618041919	0.643398415056363	0.650573705472849	0.626892191188517	0.651546516454134	0.676260656171522	0.679811871378134	0.763181685632171	0.640902689232027	0.739842718070293	0.775326414250958	0.67623602142525	0.71858036874438	0.613315037254043	0.636088907230076	0.631226710578213	0.590024299130034	0.689932130801767	0.688648945263063	0.713950019942106	0.758795527288869	0.677827186937994	0.676670306409666	0.733316617094849	0.698309964609362	0.597269243846665	0.650515436941818	0.638912039775248	0.69130838708914	0.659955793892814	0.724384818902743	0.711079863846176	0.680179828052004	0.687861087033724	0.659432547373354	0.641055063760922	0.719463897953416	0.589453519960123	0.667891982346795	0.673796109459721	0.692671733643193	0.701585177195755	0.639036734725246	0.83626367614935	0.773761361190634	0.592622788072188	0.686576018697685	0.617358380758907	0.831515938437819	0.616101966451428	0.722916771720409	0.666148659650328	0.623810904732476	0.663480487844641	0.653683463707346	0.617556746536717	0.57648705399048	0.715352013189546	0.662491330404168	0.696515276638597	0.57883887510958	0.761274891946617	0.72846315476149	0.751624544985642	0.771029493745556	0.610816730460097	0.635230527906907	0.770958033974995	0.641315915193752	0.711819846918705	0.693496376339418	0.615249643713991	0.721308539926055	0.594873930028117	0.701884194005051	0.642469719190905	0.689506296034487	0.622959942890456	0.65872770032944	0.573885810844721	0.586863613633688	0.693160290058735	0.695181770259988	0.799654915910404	0.707999515659336	0.683242487886934	0.542878766055899	0.695905589050771	0.670623457453415	0.717673196739809	0.650105463446765	0.589089430092724	0.627072000404422	0.73313245658071	0.618518357005764	0.597889692921683	0.667423535802491	0.72540930101185	0.655179232761661	0.658549265745882	0.565718289670945	0.742906354370982	0.601066149833125	0.666909707736891	0.65647290111211	0.556450910744375	0.585424403326833	0.71953154930279	0.547331196153125	0.764341103697497	0.620913022318184	0.621992595792983	0.536702464443421	0.707894202066944	0.642629836900657	0.699209019980251	0.597126989720553	0.691975113660753	0.543290793908188	0.665134593257756	0.631966650831912	0.646238683484996	0.629395703542634	0.570533640063341	0.672873753481838	0.560218036755715	0.608698503254725	0.820939735912647	0.689072095187529	0.737672799921137	0.70130299452612	0.729559903130792	0.679526562383961	0.653076849049017	0.665588710573447	0.644319800531958	0.635472166760069	0.627535452875334	0.687700923886583	0.737306907029186	0.812996839828806	0.610138186930472	0.549680297872519	0.740938994720672	0.609972941078923	0.54861596373418	0.737525439280627	0.571548142543709	0.631925745148702	0.612950199265672	0.659543161936	0.722743020413487	0.78230183706656	0.616905463551757	0.654185004948146	0.706555450177335	0.687161808086336	0.61702006741505	0.752809255930247	0.638528433647442	0.644220345739117	0.624080010450788	0.655749898891186	0.657405933770166	0.611844015954699	0.71989840997518	0.688435551624959	0.655079092875955	0.593499450298447	0.642212070677179	0.684195401816588	0.712905718164844	0.735627884757575	0.665576723395568	0.536236638349273	0.669233363157762	0.6261336641084	0.694192544909619	0.720255834977566	0.568459386900072	0.723747778801457	0.669094308868562	0.668842261524765	0.704764518554542	0.564829671685438	0.510601077042324	0.755588652057124	0.726245660072826	0.606188806832818	0.637473989824857	0.71673494252841	0.615010331132813	0.681788939262835	0.676406937578478	0.656922252901182	0.696982308849914	0.622166202636254	0.657741317593507	0.556823452584694	0.704648112154212	0.738179943172933	0.6207221995171	0.550529654739226	0.649753405061732	0.554172450839169	0.541757631363669	0.582180550254665	0.636102153160819	0.74505017239125	0.733959927807267	0.638833605062507	0.608015721879549	0.578741229013757	0.685357885797274	0.716573643867885	0.633902695586403	0.695690024835357	0.65996320472916	0.662744159625537	0.621120080605212	0.634923148504849	0.577384687858042	0.633862761422463	0.590265420864393	0.767469894248945	0.70057291898343	0.624419724575678	0.601622045268755	0.670110444448136	0.641329964063563	0.695942803007659	0.639318622481452	0.804707537470009	0.627395919764641	0.557313884583172	0.708980105501808	0.783873356356307	0.675268315146353	0.708344198893045	0.685341890834223	0.694865203642195	0.745082314653261	0.60520626487969	0.617633441250513	0.726652051353174	0.762831438596888	0.690447481252039	0.614208919506599	0.641481760248458	0.672500178235058	0.572464161841475	0.532846801147074	0.619309665827449	0.677001467115752	0.674926329834722	0.554451261223646	0.63647909118237	0.616890263015496	0.58763402243666	0.586088843970768	0.6598103210496	0.527100601083215	0.623658824003406	0.570008164956311	0.577971130445963	0.67994304461062	0.646604313970125	0.680877679867821	0.624789773289569	0.699184538152762	0.644152980212969	0.626322405182911	0.607648863179322	0.633522890569955	0.598329815641047	0.615985141283368	0.675819124789609	0.625945584665996	0.610566626302671	0.597771284620397	0.624778194512405	0.507658680138485	0.626430107149805	0.660139333091309	0.637314925775753	0.668070879951187	0.677950982241754	0.795804033637952	0.660080770466465	0.665058420881448	0.618082820148871	0.75098015520483	0.67625815511567	0.738102046341089	0.632707461032549	0.60284136082922	0.568251710236628	0.59911316090463	0.669137653054305	0.656482436642057	0.590218428017096	0.685982569172061	0.550555176224489	0.828134677302987	0.696247995365736	0.717806774184901	0.584434690494193	0.650287758835607	0.620187036963808	0.741530802603381	0.636241458689296	0.756007803262667	0.584599928447334	0.658111842080548	0.641402346225229	0.568602596345748	0.697265935300586	0.702739451520112	0.724517224593427	0.804856171676389	0.506830030990636	0.658512873893104	0.688499274898636	0.686755576541567	0.682922564188589	0.69155541877503	0.659489540070744	0.666720669278808	0.700382004662204	0.759382856957933	0.665157783994391	0.609615706581765	0.610729655362158	0.633253150740937	0.691247144643227	0.633473197083509	0.555537700736138	0.685516846999214	0.637742957090941	0.675749635904049	0.558749187690642	0.615894850845388	0.722764450077742	0.611049620947696	0.582490516989744	0.629251608464673	0.549145086627113	0.607662419139347	0.696184005299869	0.680017953536919	0.722633459143597	0.598704789009083	0.605943439940055	0.65348265169678	0.61655114961295	0.655055588447154	0.74023154733696	0.614269300537057	0.687982777064101	0.670478459094112	0.74202821409234	0.645551384395521	0.740328006627654	0.745207397150547	0.632832528543657	0.761699838130847	0.567937505316867	0.598377980864056	0.699041290980033	0.636527918081051	0.863460624100713	0.572210471189221	0.631726177147449	0.611961357858819	0.529098651966564	0.644258485001342	0.676039684395059	0.491998147893209	0.641683741777671	0.540213757072647	0.669707903868759	0.591606017020812	0.734641349684569	0.771250954344781	0.593222519660627	0.716290198185491	0.63978726918458	0.625376940285199	0.781625679388252	0.66247639495071	0.595754274164756	0.572713808651883	0.754647987540336	0.693333820477205	0.595418317721071	0.600601105259947	0.634800745894633	0.654696702737094	0.586256400996354	0.802761059670024	0.744284904583148	0.71385999373105	0.699210233198951	0.899316457635426	0.779174585096109	0.675151181679079	0.582036502587933	0.683363461794928	0.790477913124162	0.697341379832008	0.628984136185908	0.633966864380394	0.716177506418983	0.625525963572086	0.808511251565591	0.562424038597678	0.5839996102045	0.642554258490356	0.691033147091854	0.600172231380074	0.636055234158983	0.749242685042343	0.714370406599343	0.726761479818973	0.640856714217139	0.70764938793767	0.645976956246305	0.745832596546289	0.553794957427664	0.622219793412302	0.66534076024434	0.680171482311628	0.529795184846086	0.589786722566384	0.764641288249096	0.686643510338303	0.762343084077796	0.616578291481886	0.513216676716949	0.72708275863744	0.617139115167346	0.685991019702355	0.601906646193066	0.587280535874166	0.622002521960339	0.583490117932576	0.692901484675046	0.643316126687112	0.654482737571978	0.735794692257042	0.721709977051108	0.801488456123641	0.795630316813007	0.632517887409561	0.577077045630486	0.730771018745676	0.762005918627808	0.589715560701549	0.63155503914919	0.807192884187577	0.895068287801064	0.551308739421741	0.699922402029751	0.688594375316417	0.550912701214633	0.86619246920518	0.828400340070259	0.669221373147375	0.728231773499905	0.652089090463197	0.653026032039462	0.697706856224243	0.718379588359546	0.779158870659091	0.666952017831402	0.768518126907554	0.606259875110849	0.532238476243612	0.710272243274251	0.592373270948197	0.584741137286374	0.694183094964505	0.596657381635721	0.672063628432322	0.612631709264136	0.6680632939173	0.667260198286251	0.735135825390451	0.690132444443224	0.708522421583112	0.553365035489358	0.772433565359887	0.667039103480583	0.719850692041378	0.706444042655904	0.705780312894722	0.679610933749693	0.630390359967918	0.762455011064791	0.508362724688105	0.517073421592657	0.803369483678159	0.580400597750548	0.699237371802097	0.558054967968226	0.661353020779589	0.62888687924499	0.6721666386716	0.550374469280461	0.668086516086173	0.651471888711224	0.597851038026462	0.707935942085496	0.62723469318784	0.793491221420079	0.578804800389214	0.67263214339675	0.73933902913523	0.781081825727464	0.760796709492493	0.649210151395109	0.585508537671021	0.618175049727671	0.6313947571073	0.714259200335284	0.688879077555536	0.696377192387865	0.780031829455692	0.670157588984802	0.627069295714378	0.750025701163856	0.558575930508877	0.682546137094089	0.73342957048505	0.729697308556266	0.73248351757434	0.652451821635105	0.597039492376431	0.692255073970396	0.555405605139361	0.794786729322914	0.46169584057372	0.654197152569115	0.730727243918756	0.562011463989851	0.495738846079815	0.774310495061723	0.530929699342138	0.702784929515498	0.673710244458198	0.689817905474604	0.646331155284957	0.61977314851171	0.730615662654351	0.719100808725464	0.830425750016056	0.649464556812719	0.716511805946778	0.456274331562022	0.55716495478054	0.613506225510677	0.609702016175996	0.677311131955022	0.713772755101811	0.501704884479781	0.50407652212375	0.611116807260061	0.610918354314167	0.715844378369406	0.694340382540171	0.628771095311961	0.55431682182933	0.742101500838104	0.623631980303939	0.704553800012508	0.596348821982049	0.548029518345014	0.742327483283397	0.760906916591446	0.788310994448355	0.76669295312692	0.677190087514403	0.615865246446817	0.659277979922064	0.6929902220411	0.767572964927915	0.606525971093627	0.626313232230566	0.700054183443392	0.610575065723408	0.65651458889492	0.570428666067285	0.582561599819699	0.62775129067429	0.711944147759661	0.566176717362517	0.574386270573674	0.754670022549103	0.533550556463251	0.68375463113272	0.553369581602482	0.691763419674237	0.566772292254722	0.693796665725019	0.554400358717056	0.749242746594235	0.690135465526901	0.51004221544766	0.741217240231288	0.53630684082403	0.640040157524612	0.73925885720239	0.674299541427452	0.810845103457648	0.617557568086776	0.722736417421873	0.569970486916381	0.740088812914787	0.663069803886439	0.749177179887447	0.67532468672738	0.743228269409373	0.658317674957931	0.701318119613504	0.724745535895647	0.620087947957064	0.703807868074702	0.625357722792558	0.747816481641375	0.542231598572825	0.671844088320338	0.604032716020915	0.531874788141592	0.562517200187316	0.595532831357515	0.713872205933031	0.725349007153449	0.529207944049473	0.667239065329682	0.639913599048343	0.720485180965251	0.738374835466494	0.628501962387325	0.694569283081035	0.735084790427491	0.629254163270363	0.753370561279093	0.615673255466035	0.694416530687256	0.589223340612005	0.803302985311731	0.741133360145734	0.574794963891783	0.8376401168107	0.628378944701638	0.753770636933703	0.619606942105306	0.722649934232786	0.680278214532097	0.520840819591546	0.59214651815576	0.69677751643273	0.558855662492728	0.663325230455259	0.653321613816518	0.656026724032514	0.575189009929228	0.626892364103774	0.719859837794673	0.603288508720342	0.649510758071319	0.587162905819498	0.516172436586792	0.663611368864401	0.682535954402473	0.672320418729443	0.657880495076242	0.543649741635246	0.545521626381343	0.689942513846415	0.696364221884004	0.720541156557507	0.690384503496204	0.74865951076185	0.68029710998816	0.721040046619912	0.536085989223876	0.575234326442341	0.695975282720311	0.748593220097474	0.569289397254953	0.670692637669023	0.687081824258366	0.693412224437142	0.703890096393319	0.695851062627769	0.646902882172801	0.698122754327351	0.65797175758793	0.624423541747158	0.659742265046008	0.727317833593125	0.586214319370526	0.693397888407991	0.645626317873923	0.673806864232016	0.752686282569222	0.671077065507384	0.66995983555483	0.62792000202917	0.724247812881529	0.728320795847644	0.73053721949435	0.749880826364649	0.635703604520949	0.703470759867857	0.653072925208119	0.594445676620381	0.696399266369149	0.683127337978896	0.706555484702611	0.747622552877545	0.539498024515671	0.592786162742043	0.612511626634351	0.593787019284683	0.686082245061698	0.5788969024249	0.656976160686352	0.721953923907078	0.725195645095848	0.75838682453568	0.517863460675113	0.615036896136166	0.61336713664675	0.729576987376924	0.665032898274628	0.690440266239058	0.554000179801902	0.573495434828706	0.641029759636084	0.550369375659886	0.643448542766448	0.596589463528391	0.779102155616163	0.71020086488572	0.541879409449236	0.736817757699365	0.653458265888051	0.574104087742093	0.740247821415251	0.591687935434516	0.675247315462177	0.729224169790744	0.586791361898867	0.663514087960235	0.697922880502775	0.568582015871916	0.574661639874994	0.702986526143249	0.519301814560223	0.707857556213071	0.565893690984558	0.589407527630146	0.723307225470285	0.680362147061794	0.784093659508247	0.733314324249593	0.605456328821465	0.650856518198088	0.704439539113635	0.757072812981681	0.57758198993493	0.509991279550678	0.50933939746093	0.669449565335177	0.523549989663211	0.753663852920657	0.523323053621111	0.622496152421138	0.590002926471481	0.653847746572085	0.557276967608557	0.702159284253171	0.506561244104017	0.705625080241441	0.624598328222409	0.757946350511208	0.801967781330446	0.654079375199583	0.587717705728363	0.611701390390189	0.600263418314515	0.660025957979033	0.71131132352228	0.74385345593347	0.728819979966187	0.768377574726602	0.7335756074894	0.555598888153964	0.664099958737395	0.623719204648768	0.554821596114409	0.658815879353802	0.680834912677015	0.705402026556585	0.724560547177127	0.719886212606985	0.74293010660921	0.477511004869741	0.657775989059543	0.55664561715519	0.59378113166033	0.682389837274915	0.600201879654577	0.725368513906152	0.828150830897256	0.595405454423464	0.708210307657954	0.677098301509209	0.592861425535608	0.741326051416247	0.704515338157562	0.660524161721379	0.790742281002784	0.598053703186971	0.67964283768095	0.679735973832154	0.753563893069275	0.530847605763487	0.72384473900521	0.601334336423708	0.609278719960545	0.618830847838787	0.686536430604867	0.717962853308318	0.589510741859828	0.726262962520343	0.682449190087902	0.624498306828668	0.621173061670046	0.683644903637442	0.664665403360897	0.622599944098983	0.57889884738067	0.757500793160092	0.570428458110213	0.709234037966706	0.629054663348057	0.644876562566219	0.682674141282635	0.782977335203709	0.75667173910346	0.746197476892187	0.588627206557628	0.678125231944432	0.673471613053679	0.67798894522285	0.607104859428038	0.621910945747351	0.667888585045911	0.63078330571722	0.555747392483574	0.677030857799861	0.66016334968972	0.584999823976011	0.689597441429943	0.636845664934589	0.421537653794396	0.582393986786966	0.680720980971923	0.729464866994811	0.806074410759058	0.712026222797988	0.538370326732099	0.691107149894598	0.488221455738004	0.590029986559935	0.750857526251208	0.788515410760903	0.746657260781159	0.712801878888875	0.725436550219323	0.563362224422875	0.750627555251712	0.645139983388553	0.730608471715619	0.557143032526965	0.638719228318905	0.762217046539556	0.634032896291792	0.692574092135679	0.639121242547887	0.613329713161603	0.632155124120988	0.623254869993023	0.692252421968546	0.701557920554974	0.737580308525978	0.632432288932227	0.669661702683186	0.615584114171078	0.656502641693253	0.623397546312235	0.734301206707515	0.717091080421673	0.683891396843418	0.654003573599591	0.751405965874142	0.681674431249804	0.765507742332398	0.724062865148235	0.72671229117	0.636749348898705	0.743744220343525	0.707028212981872	0.681671336196571	0.641599608589236	0.706842476174055	0.740778845284993	0.600530728868852	0.789155413535275	0.623160565265521	0.510478558879249	0.887917260044839	0.602804835169388	0.726621751431693	0.73330864288332	0.757521317507761	0.802169103337507	0.767926445333287	0.684587587451683	0.782679549215772	0.614584526104783	0.509189287897863	0.702256507330421	0.714787498501119	0.611513486523944	0.657533363228275	0.689283931872515	0.678442047892999	0.632287470708121	0.517879338615587	0.630761010073009	0.643009567224445	0.731508745010513	0.641618297154701	0.72682204837078	0.579418600895983	0.602613825415587	0.655807245933724	0.621105631479205	0.721632834661909	0.710775152126569	0.637076833320879	0.698349915316375	0.7091602110726	0.731766705202096	0.71227795038886	0.62074985722287	0.663360216527707	0.607017271841971	0.634982791679357	0.776273788174775	0.739536251732319	0.670708180373284	0.869207189017531	0.548112936684437	0.799092974171668	0.743375740256037	0.527153019338279	0.638471530031796	0.741691462830931	0.636705459798692	0.739308904659941	0.734746782576236	0.672003220844031	0.692282132221999	0.710201278715296	0.512389517372724	0.655246943000074	0.654292105478402	0.61245879151338	0.743235908964922	0.610102503310637	0.744273128804139	0.702150128864744	0.639845048911818	0.560643374832438	0.759318737864315	0.695845727099855	0.761547589531735	0.599274470824741	0.684810911081567	0.71010866991552	0.529341853298981	0.59655390737836	0.718876418120166	0.732186172612148	0.583648130604206	0.523781259414225	0.58536231960374	0.755932836393158	0.587564365773694	0.649042001031541	0.760012333603377	0.693231389618055	0.632186470884734	0.680432334694328	0.702769586788231	0.518684462503003	0.719500064277223	0.60826346613574	0.70727878565937	0.626791708213471	0.681436559026617	0.723895333533096	0.725962044350673	0.644435477230069	0.754662429559057	0.741243417398459	0.70133440134941	0.654941934323174	0.753045941695271	0.561790192945417	0.684481654013889	0.708416872435624	0.569930871416146	0.694336827383964	0.60445671854689	0.646135144774358	0.725679297262323	0.639449456295875	0.65767043288721	0.700847793773628	0.691693314936701	0.668481171993491	0.630451809857377	0.562931211602251	0.543782003677453	0.51347098226473	0.698467710771635	0.794280569768706	0.615512981224898	0.691000779073064	0.751133500601644	0.73600739648082	0.731362129916202	0.643119656477226	0.690962751749334	0.522828029768893	0.622839125932956	0.714374801440782	0.596714692587105	0.755020542368548	0.75789768665315	0.666613548724033	0.703035623943403	0.638835585021745	0.436926344753739	0.58441657478282	0.598684380927048	0.518454502982847	0.731362778388067	0.733021410502176	0.76354985908914	0.604701492126156	0.630338853828388	0.769356884725455	0.706222712636421	0.556708578552238	0.634291867612229	0.621244260519261	0.843162698154309	0.525725118983772	0.630026178878153	0.760999986073452
CD103pos_mean	0.383768217009402	0.400183356804091	0.346343278928617	0.392482076986123	0.415662527123763	0.378282796531708	0.277605392237795	0.302553902187459	0.283387381791303	0.351490402037136	0.347397071066168	0.246555537208984	0.20381591347148	0.346170759036866	0.283373522572897	0.317699704553487	0.256811785312905	0.361257633796361	0.37868178488623	0.3547557496866	0.314932523261062	0.386164665834389	0.322259316804811	0.238624866616021	0.359673380733931	0.362602312103199	0.346720066563834	0.389358862516778	0.370134663258962	0.429129022397296	0.340169088938472	0.395015447241682	0.339826777688948	0.310688302140789	0.3242784941271	0.398313826250344	0.340069754384694	0.318979466640907	0.331761339827851	0.33121445026939	0.363023803785466	0.306311616489808	0.33125683342235	0.273783495811016	0.316065081555348	0.308362644041148	0.346721705909094	0.31305228036906	0.384354530620793	0.371612355824807	0.361678449520612	0.320828095496934	0.318739158615952	0.327665216930385	0.30326336417547	0.317195297915266	0.29621948301293	0.331294680367031	0.310188870024075	0.29155603373292	0.394124403018406	0.23795929476837	0.312375997076872	0.418402046648379	0.369133892866427	0.288581574138872	0.347162630166598	0.311643945369994	0.289513946685608	0.326251901817852	0.337471767731757	0.300660382846824	0.350190987067613	0.397112863289414	0.256401183142838	0.320128826048318	0.416205596212347	0.319847481024766	0.362272787580685	0.294975297885734	0.36445264451381	0.306040136324965	0.307810633566277	0.403945619319686	0.365530133606977	0.307235487610841	0.348040314846567	0.365943883318034	0.337709659292511	0.350501718197076	0.343042669837218	0.321510768135293	0.307530896902216	0.275590609186976	0.374975261135632	0.243097132318666	0.345548686077076	0.378312742060976	0.37178497787568	0.334272430399249	0.319275983406232	0.322574824377777	0.382078462587378	0.25473013822649	0.240703867439007	0.395130143707407	0.353569953090822	0.270314546743459	0.249747140984655	0.299890654772375	0.330446062079026	0.360710810734782	0.366970397081097	0.309407655710143	0.300310563153068	0.283507178217639	0.359667853582409	0.368811644312068	0.294346487767958	0.301876848120435	0.236733538298327	0.344650785490636	0.336543488343037	0.296893099310222	0.310513575688174	0.40704258176038	0.32662159674234	0.397072566994128	0.263403137060839	0.32156079011498	0.310814651402403	0.238441080605665	0.360462108453487	0.40612262107829	0.384668991256994	0.295467034169152	0.319716395467384	0.359763896390642	0.313284705354776	0.372053360188298	0.238379634534487	0.277026625821619	0.291458475792795	0.294009782108352	0.330579220094264	0.290737914863508	0.386199789844892	0.347716422137805	0.327637705616103	0.336774756000814	0.281227829707746	0.276762686468668	0.384035901675904	0.392843016646317	0.323845567794612	0.259212388090895	0.327698316518932	0.283635159572718	0.312586289114246	0.398814003834568	0.24667494895336	0.341429114824882	0.295833263570327	0.352278257004349	0.273128590240581	0.287968653765384	0.412440645299998	0.351159652429383	0.238669358105687	0.300830604371384	0.355634174018504	0.28540515830269	0.393351526349243	0.303391136641701	0.338686077328921	0.31130941820125	0.311230874602462	0.296249906911455	0.301981442777377	0.321687657365498	0.280932871155411	0.291612011065917	0.238076342955614	0.350330333787137	0.435272846386109	0.262788092517569	0.347893513474617	0.293917428995872	0.339298014064623	0.328742341489032	0.268383170649034	0.379319078567947	0.317454938583387	0.306634321987202	0.291469670224134	0.331133027542365	0.348601204177501	0.338772138679238	0.273477225932817	0.335547954111491	0.334404854310602	0.340795477648537	0.368423978681842	0.320229234777131	0.327694454975508	0.251299917624374	0.364247288927182	0.222835924284252	0.268127777608138	0.331155910318212	0.307858062766854	0.329952109260548	0.303710838648591	0.337462888553672	0.353100150268201	0.342268118209475	0.323476949462943	0.337886250640809	0.349696873802547	0.38398001697191	0.322151127999881	0.3117039264061	0.319942396842738	0.322508017116437	0.310373723182045	0.324640121803577	0.35344528384211	0.354955321230436	0.341684209027806	0.276085708829621	0.271671569076869	0.277654875512675	0.352586696557623	0.288974334754861	0.317214475993865	0.306646522822064	0.328058050962617	0.31985363032143	0.302816532225157	0.229485659957245	0.335038034231952	0.397028432151227	0.351848500384243	0.35215668095817	0.33873611055466	0.302868568869321	0.258318250082112	0.377398596698539	0.281075740383058	0.298931742082196	0.362751957077641	0.362561034098441	0.336510060399798	0.41149086339801	0.384880538306016	0.365389757889749	0.284185935707492	0.279057510083544	0.346394076970115	0.266494640922101	0.272673636941579	0.290544977357731	0.338363638059183	0.318447264056863	0.278342138757884	0.286887072789394	0.282560291035867	0.309579617717473	0.293102570324878	0.341786255828646	0.370353427202428	0.387408797634346	0.291851832506952	0.289202452810092	0.276269193438165	0.301446201826917	0.263924747212759	0.349401961246407	0.353562514593384	0.379321379682721	0.281674667009855	0.321836805963563	0.278407258359542	0.261263441475285	0.221011731154012	0.233807176379582	0.306960237241179	0.284903866712849	0.279068905218293	0.282198688495672	0.263274960875099	0.231869852490192	0.29770922954244	0.302533060008512	0.359986361302059	0.291711515155891	0.25683131658873	0.368848874828052	0.374528464580625	0.319454919374235	0.403679066670567	0.325789210156479	0.366680687394666	0.306324047599718	0.353494362148039	0.337081638019866	0.29214481923231	0.386727523692705	0.376437873910412	0.311731087096619	0.352088244899643	0.429016358598921	0.344932734563795	0.277276528614023	0.309753221243143	0.311124149766735	0.301498952782751	0.277529202873607	0.31172012866517	0.319291713516393	0.253324152259811	0.258598074941387	0.375022167026239	0.366445197754271	0.346693313631168	0.323882489207875	0.276021199386403	0.289601181461168	0.349454166165873	0.340447351601914	0.341297060419886	0.2886899388018	0.276802524961904	0.304114782517111	0.362436032423512	0.316998646337332	0.33111282882248	0.327083968426479	0.355991124424588	0.339408544242479	0.346782247947457	0.312510732807995	0.315967864602092	0.344475535856937	0.304482366322766	0.375183407713724	0.256499802285621	0.341231476343482	0.390283781952461	0.32143250493219	0.345931233123151	0.346735605638097	0.305988074273383	0.382883032394843	0.248712637145935	0.284019335666127	0.281177594330537	0.236709553082096	0.277263605504894	0.310322882712582	0.427327399466612	0.325837308941111	0.270041248789563	0.271738391540205	0.311028333884901	0.281528466746787	0.318609362891014	0.344921230745626	0.266471602164515	0.342613608851259	0.291202549696082	0.292355177927138	0.316791693346516	0.257810856113353	0.346495398632366	0.280616934049342	0.324480625996092	0.278737780225492	0.29612877874614	0.394091342512523	0.330444803579323	0.326130976312758	0.370136660547598	0.320851615351305	0.298024792216668	0.359733348503909	0.302987779545899	0.323309158266294	0.329379633737431	0.376969081985709	0.385522337285964	0.271176038096325	0.316586588243162	0.217165101079821	0.341077300070741	0.269384679104021	0.223567861144115	0.394846737438594	0.287660589750568	0.310137287604937	0.27799247307802	0.281639027073846	0.328110626244089	0.326696756136073	0.322732676268453	0.353473620706104	0.283659110861779	0.329331401870275	0.306846738970922	0.316866238121514	0.34316128608282	0.346627599577365	0.321051162211048	0.358588996306808	0.32797591506545	0.316795173934685	0.29344379795354	0.259557074967289	0.322573527476071	0.265046177255856	0.393081054802606	0.310485351430642	0.265420950594274	0.269537751839679	0.241231850767132	0.293027833685448	0.266636006263065	0.369510183278143	0.338895840604544	0.352265703325648	0.338303294206349	0.30361014406508	0.248691313352665	0.282291298279885	0.351458379554397	0.32209700612897	0.294331340336471	0.414748514956506	0.317398176269669	0.279206385845005	0.329378293164924	0.329875766429315	0.310756029590856	0.314683574325032	0.340947377823766	0.361134240749907	0.309080299665233	0.335293575345065	0.317159194355938	0.34855257090393	0.301412080283921	0.397746023890903	0.36925245438366	0.336463132118716	0.357992881119979	0.325370637799092	0.34574978284327	0.378277801295639	0.303211153371315	0.303527440161684	0.273946071500788	0.315971615757099	0.265011726100739	0.280783733840017	0.293112967638805	0.277185374734019	0.302841408547326	0.304645662712019	0.356201599399659	0.256982907427537	0.345903402292985	0.33242608999427	0.285866754146151	0.31541745047117	0.252236786722977	0.275466458869122	0.297080656523784	0.304245341341521	0.280741988465472	0.252559500719036	0.378488927199766	0.295671953740158	0.298431658756142	0.318082770820577	0.318911109184562	0.381459977488672	0.332158951737453	0.288543849842018	0.378110652392022	0.281846992040258	0.248575656735786	0.315715811279421	0.358433586234419	0.25694227703857	0.308618276861391	0.324448408397439	0.346710732218168	0.380757589371218	0.344474038212259	0.269131125723027	0.314296118976797	0.354334417515673	0.381195252989391	0.335267517342349	0.335254710726767	0.325833299764798	0.360443736282004	0.351266943789288	0.277273764521863	0.243589762564428	0.253034014590954	0.344637653169089	0.320633671429911	0.344320060888688	0.321862681007705	0.375373881282867	0.353519652421379	0.457849893317074	0.336565401733541	0.308046116186451	0.337339163048649	0.28616362600645	0.278034362959817	0.371838344798721	0.307086509035396	0.406019252442078	0.323558284368083	0.336336474357097	0.324748897832692	0.27421552734601	0.310825219710674	0.348806829603934	0.287013782259157	0.359507308109236	0.311287911466295	0.348323333337298	0.322235175555176	0.405092521681449	0.370660248581846	0.279727378330857	0.306795433365586	0.421915592454676	0.255190546984171	0.311640977712886	0.344452265898983	0.335443811057868	0.291136773121128	0.345863540735255	0.352830106139469	0.283990915100985	0.31004419823266	0.317371161049624	0.320439146172497	0.302541209506696	0.351885180932439	0.340677639357041	0.324959241268141	0.319783117535565	0.354558348947287	0.277475209341457	0.329045218353646	0.366932351938312	0.365407771267531	0.307415196397304	0.30428452736082	0.357173069733695	0.296365519430053	0.361235673340272	0.362733097975999	0.286084054924254	0.335275909732247	0.303701801751014	0.401121129685428	0.312916071765161	0.30798213834582	0.279425017218276	0.252938055203227	0.287461813433563	0.267454212290833	0.264558656659756	0.327134178561013	0.274090706155223	0.284166353262945	0.324409668719955	0.236547538806762	0.337323937437035	0.341363721393754	0.32695638141745	0.335443218251273	0.331358942249531	0.355889981633494	0.330210307118188	0.35295444897389	0.357488044922872	0.334125452006515	0.331254979941196	0.340655842004551	0.471541047948582	0.315310702194063	0.272697117572078	0.298057739127576	0.304786808054004	0.289610009913695	0.287556092840333	0.299811740247427	0.285424291034053	0.327565943835342	0.226161945302923	0.351164562504551	0.328270536667088	0.319405113438628	0.355149208246049	0.336692446626527	0.368579548283106	0.266712232051283	0.293097011705665	0.354170146006581	0.32187003356203	0.284001258613611	0.299664705840455	0.316660569461573	0.273461213761461	0.324351061129245	0.322259592739462	0.299236816353112	0.317998405028499	0.33743227922054	0.339484305392009	0.36881845438494	0.377922597810607	0.381785379309153	0.350176669441392	0.343690328213312	0.266706468126668	0.324664739478665	0.273266733563491	0.272480183386643	0.301141576485436	0.330987207236091	0.323670176083085	0.310678121817309	0.323102853194959	0.356370084907531	0.323507518343679	0.343982708629885	0.362973505747898	0.347286607977668	0.285456066341232	0.314282483014446	0.341438172030776	0.29915398604906	0.262272392764511	0.32897448982181	0.274315277657367	0.292267600545921	0.313761913129259	0.358435501063418	0.325240881255847	0.233427901991344	0.335936261963654	0.306990869113017	0.32651367621387	0.288003662898332	0.363198063589898	0.3247412603898	0.373834835307071	0.310363121350025	0.383755525845067	0.313492605210555	0.27820625848462	0.350768314142811	0.265105343252677	0.355191824659945	0.301913914578842	0.329976265250123	0.373824402028133	0.318004426487079	0.294716346030299	0.318400989483414	0.290387598728825	0.380842178748148	0.303803853216933	0.314626236797602	0.340860297654675	0.31509968676853	0.317581735081793	0.242512878490192	0.314511970956425	0.366851569585737	0.366384293575564	0.382175988973026	0.307575183975061	0.248203305576656	0.334350159042853	0.316502289619558	0.360666582642092	0.332461297161696	0.244619532182778	0.286623505790755	0.375193730510696	0.27940028954712	0.290510063800138	0.370791190189426	0.325531726467085	0.268111018218896	0.292487400640564	0.27058058417247	0.298346478237434	0.249836802006093	0.30405305582424	0.279824579481854	0.283598675072394	0.312503145722239	0.300715534312586	0.295441923010353	0.392855166974573	0.317938335258682	0.321389632963358	0.278999981930823	0.326671354025776	0.278388492606061	0.396973834829164	0.323409517381344	0.356425190399267	0.290110910241556	0.290313155133713	0.301204945481149	0.364695297909512	0.297284526484063	0.234865514540607	0.378494701042001	0.376302041278253	0.307366950776201	0.3149529700976	0.366397401132528	0.286781828112965	0.294800848398316	0.288190564223257	0.333818659848538	0.240524786229118	0.30558696131015	0.293074381669071	0.286816440307165	0.329342792397053	0.410780132017699	0.323863345166247	0.356002542197824	0.254667928555942	0.25933596681505	0.25296310665693	0.264564262895052	0.297816509563922	0.374932853761881	0.270479244082818	0.318051852458756	0.261831114106529	0.304184649055802	0.309138301676201	0.30345117150882	0.372395869584456	0.324876832856969	0.359996575580732	0.302813572009806	0.235932160822129	0.263248138124605	0.2638475107992	0.278563815943561	0.313078605905564	0.366738796308354	0.265218331569913	0.385941389045576	0.335727798134588	0.3040219499664	0.303772212770582	0.315826477067255	0.323677584667087	0.331821857407503	0.360492692939736	0.291954935261156	0.330108026618186	0.322158153581436	0.263148084563372	0.325693119942295	0.330557905103394	0.407730161673734	0.259892616553846	0.332679066867365	0.3382767114662	0.297294348460996	0.29021293774378	0.284434977592405	0.268543493188878	0.350817522589758	0.340844305456559	0.315862245430009	0.409041409082337	0.354190536876942	0.29676814865893	0.349530300667199	0.258103501436784	0.288968289511306	0.343460663886506	0.300507690705847	0.37380927961376	0.255021180172231	0.373666180468685	0.306754670646255	0.340426797047878	0.245663588301016	0.319562817263461	0.2539299780322	0.229718896677539	0.213211466895389	0.304552797595399	0.272895516043394	0.335019084859138	0.320732795242933	0.320618534867102	0.272510505118761	0.30884413769132	0.28275330520011	0.293302655557912	0.314655137795966	0.3679397095363	0.305797436344456	0.291658738544139	0.344264852202196	0.307239676932646	0.294037026285163	0.332574882817911	0.351330079225369	0.318130243265176	0.297229699438176	0.293967324091763	0.378037427025215	0.329229308196425	0.362457471353462	0.343586312310721	0.322930601865223	0.308833320594069	0.251598980167139	0.375236879889167	0.363161850996755	0.297845207743542	0.284194918544662	0.328743797460856	0.282645069270932	0.339552802040902	0.325937845411245	0.344379912813645	0.298400226919972	0.319673650823805	0.320342522499334	0.325395419842901	0.304602621747216	0.312093430531946	0.264829412098052	0.313205162313506	0.314837194578186	0.311106067425631	0.330472503430184	0.265256353201185	0.313023089833857	0.283906904182282	0.302953590572797	0.234229730465873	0.33316798549695	0.296461968190868	0.280401075155266	0.379038191615555	0.308373917004723	0.378196844472774	0.300765723769122	0.283187852494963	0.330340841118025	0.328981348371393	0.303665720562149	0.272735352604183	0.354504846700499	0.364176933987531	0.357751601728098	0.29621934067185	0.399804881541628	0.327965956905816	0.349932671129848	0.316694714589277	0.354848008962569	0.299255120556877	0.301425755823422	0.378141842469383	0.374314065362783	0.324502490515886	0.362602281266167	0.317712193239325	0.347916843450285	0.35385773465471	0.320711837565763	0.285449753569561	0.378734529953948	0.392949165292108	0.357862419376625	0.396233262390303	0.323793571531669	0.302862741631413	0.357162166608433	0.26975029857047	0.336308037498475	0.29397081224985	0.287170560393472	0.368189858868894	0.357603878341099	0.410383136976888	0.345500164272122	0.364781349129866	0.373880504201954	0.412702827311472	0.315357889453277	0.378667187143448	0.318975307923892	0.38699936158028	0.385536472769731	0.3567942329961	0.340777073532339	0.398562023804053	0.37141077167385	0.330021032111147	0.252571421702427	0.281782573555649	0.35827643582187	0.314694136110629	0.301366898550715	0.368421089751609	0.294837999175322	0.341186849086419	0.359559044017467	0.404956231429243	0.346800671222418	0.328599198919394	0.238683258966604	0.319243892842041	0.374589839608502	0.355787118558633	0.249844121427004	0.266938042643738	0.322227482748886	0.318976324420313	0.313547668593346	0.356343168489112	0.300712752910302	0.28315177656304	0.330781461785178	0.305882774497594	0.250958631753016	0.316076081245287	0.324398649237106	0.295531067002494	0.402544395422674	0.247482841373986	0.307963852435615	0.322082660210358	0.29276452287026	0.330973374039777	0.355655226140546	0.288017077098458	0.307734636653195	0.29166292090118	0.272950746699176	0.280004551401877	0.350171500496684	0.328541340000951	0.291801327742616	0.326308186085512	0.312652797199205	0.312648022521562	0.337097614491567	0.315115820447231	0.330101877893653	0.321118043511533	0.291714531973311	0.362888871600499	0.27664479564548	0.327287626692389	0.397208865876284	0.265517652084034	0.361535632427413	0.270501222583261	0.319794197358091	0.287939941390877	0.307256295658076	0.33455864107017	0.371693149756682	0.337034635214224	0.343164914112465	0.348818848056118	0.400967199001462	0.313147705683392	0.292545076119032	0.295118524556444	0.350336493044572	0.388145171199618	0.251690799800961	0.342507668824147	0.301379067927373	0.319207912784073	0.385357886139462	0.357395143436493	0.385097799948907	0.411461095099138	0.31792060397882	0.34346383637186	0.382494366922371	0.319411486204317	0.255201243364191	0.30974141016819	0.306653077600919	0.416732276080225	0.368344586770109	0.324175033511049	0.285991350477246	0.32093292612044	0.289161697386433	0.236769127395422	0.382486687618156	0.238744291400806	0.352348258165146	0.301327932814173	0.351475347097283	0.319838671389226	0.326369135736687	0.384403537365429	0.341956343673865	0.443742174504438	0.344519544321144	0.314048407544075	0.287606644615575	0.38286944518913	0.355556569038854	0.324585389098679	0.294900413726381	0.225277430590235	0.335876488844315	0.367241685501488	0.314040724848502	0.329556252616411	0.234985888651776	0.305772126529072	0.24420711561341	0.329716063340694	0.333750119562313	0.336751401382683	0.291636725589654	0.29714207067966	0.341881733436735	0.40418907201591	0.399325699375138	0.354637318122008	0.365621677091631	0.453034068816564	0.403367811499672	0.314453139667217	0.364577649064881	0.360471673628997	0.337412987360267	0.243670542418704	0.262738444694193	0.30841539692982	0.389204792656496	0.250538800525996	0.298174041439731	0.319832153992017	0.245423145962872	0.38974637594834	0.380682447520031	0.333656102964837	0.312205632392661	0.355108612348318	0.350333803033706	0.277133573897842	0.336941723115695	0.364842448047057	0.253299799923076	0.394930103220231	0.353056130162709	0.273588337012516	0.355228979690911	0.361490774792256	0.300687398796829	0.312924899121272	0.274575195183534	0.312264322737968	0.321932541583796	0.337176931173882	0.242284047530526	0.322805612535683	0.34633460248339	0.393733017409373	0.35533692858628	0.326023883757065	0.275965062595733	0.319848026045504	0.272345313381685	0.294478529393046	0.346427162292556	0.296986908211186	0.351391149181918	0.340762603160512	0.239700318493427	0.382858064449448	0.249512881869323	0.289596015017018	0.259035462196212	0.353057223560378	0.313292717550654	0.39896350057772	0.318737696849961	0.325471408510759	0.289534292923262	0.382037371007939	0.364305650203766	0.232882340844223	0.359536578841116	0.30764098748645	0.31013836606541	0.359503172044792	0.362294905417699	0.407736635172146	0.35562559730953	0.297311700424448	0.313942108105998	0.389830237640299	0.295307882330224	0.334111884006737	0.414052866824382	0.378570392308374	0.318092188983096	0.313082333112928	0.356435902144035	0.281999545846684	0.348658043392497	0.334752259900574	0.363343083236413	0.279141027461575	0.324231104263513	0.327789222897502	0.34595655445798	0.305264507774922	0.365000593212162	0.222573639460315	0.345192188681899	0.30990254950191	0.331347144291002	0.262622279831339	0.399994346846447	0.282214188909496	0.314894493930365	0.332019388689647	0.323711411038341	0.226942009524669	0.383736997379867	0.356996751930781	0.298997980066622	0.331719570839894	0.319087270326292	0.395497490799577	0.256390630699621	0.238690458639198	0.281990519654526	0.34694754655405	0.362977582404079	0.433539150352508	0.229573085236499	0.235920280691873	0.305167834575666	0.277339786373293	0.311100338643059	0.291324058281027	0.319553240605913	0.320671430520958	0.425588783929756	0.272463998337787	0.400698938533415	0.271434045792663	0.29777533097875	0.336126464728853	0.365398122739218	0.379628839217673	0.382385945578365	0.283580253082153	0.300197897518928	0.291758975692452	0.28217912450723	0.403559346541924	0.323217212174952	0.274003118289548	0.311445694862105	0.281790037098972	0.325889912865387	0.270476329078882	0.279204013489989	0.268236387824614	0.380282913705533	0.245669316081893	0.253628010014133	0.357379471888531	0.221885154713603	0.309357453033501	0.280763885647497	0.379175924070016	0.312231981151085	0.339458071999598	0.256287272422756	0.294617645797285	0.337648293504765	0.269319263779843	0.354849619606215	0.24132651177835	0.326004332943415	0.340886546808207	0.360693848477202	0.40370029286652	0.326899812988369	0.347683537841625	0.266363496563178	0.410942435251918	0.273077427103265	0.332917563196154	0.286337926807379	0.362511178040358	0.281521403256099	0.31743264553865	0.307723368713387	0.286320439430731	0.342964765540414	0.189390147308517	0.348619298609465	0.254153576795113	0.285666622250885	0.280610864786371	0.290164028014838	0.309650250081502	0.315738480989052	0.349901021029265	0.314472333286559	0.277545664536724	0.341696689769016	0.334398775381468	0.357130634682306	0.355411059600543	0.284903515472259	0.336127626152245	0.422346160880874	0.337355007931238	0.378123087429427	0.339939980312722	0.351252940753717	0.269797648807829	0.400078259985871	0.38757761937231	0.274472448296235	0.374978077070396	0.289455618812182	0.405493131432085	0.334205969660133	0.356142697648332	0.384683955389681	0.336795174105948	0.293204632116299	0.341829324897584	0.281205301205848	0.314935890762432	0.385973278087289	0.31910250016053	0.314653882478377	0.330539725644299	0.291470110476066	0.355199472267964	0.361716832029802	0.254725914917441	0.339280609865381	0.281676528389531	0.288400959460888	0.328568531677871	0.307684869983181	0.239908402831432	0.280121567599669	0.37126422421903	0.286887886133298	0.318929529416956	0.371515607336102	0.282225651367718	0.281545257492871	0.353064749714867	0.267388716758579	0.226873324218285	0.367030825069732	0.371092730394984	0.312737749072071	0.33196709615577	0.363891628521446	0.367486649952043	0.361844316477176	0.318470774947489	0.322656750039804	0.292933093960923	0.298087285727407	0.337503443337263	0.257909160614873	0.403317213116057	0.281681450905312	0.350961820610735	0.316905105099999	0.277898510686556	0.418898659718287	0.335073755123367	0.265721883859248	0.316053432753003	0.321313510166388	0.293278961455353	0.373812808871769	0.375634304747381	0.279175230499522	0.405346133917811	0.337158371196559	0.268194034421347	0.331504768712188	0.348487506638279	0.352304992376672	0.31296249314674	0.242229509953329	0.27496186707665	0.341007063257474	0.380535186102556	0.348140785094323	0.335345356738564	0.322692360106341	0.353537097257394	0.313721550028319	0.418961471582419	0.323314888830489	0.240403315189351	0.259252716463298	0.398214518638259	0.306512033953406	0.25621059102358	0.320919552930613	0.300233113563046	0.304538462489038	0.313520209277099	0.326509710614818	0.257433987203308	0.321012045849494	0.299680370670643	0.276556365150946	0.407989324280845	0.313027239586793	0.251215378571018	0.401162517111094	0.249361438088529	0.313663579011204	0.389487619929932	0.300871646670884	0.284877479019563	0.405888217951474	0.344569320517878	0.313488041054704	0.342163505389703	0.290232653617551	0.411286856624626	0.289389897018654	0.278703108216077	0.371483814619207	0.324537570074176	0.370281213680901	0.341768444111532	0.24825750560702	0.272727609612217	0.341893486173819	0.417812663955769	0.321632558779582	0.27158760203419	0.252622132545066	0.30183483785218	0.275174745574633	0.354756081864626	0.264199261851058	0.311665352618703	0.302487103338792	0.336138594893724	0.258420677988562	0.364872095198016	0.274730168311945	0.351934819879746	0.356596899193161	0.363367569909512	0.378274634633864	0.282632620912811	0.282254700954121	0.336442618129177	0.367616630216607	0.353713652994735	0.289016285251531	0.354411765832927	0.314780665640855	0.322153764969604	0.322323666857204	0.243867954404984	0.371753856304116	0.303185794217982	0.349157654460268	0.320071270868398	0.321733894074004	0.28598522187361	0.334655054675522	0.327960241849376	0.355315933834944	0.244906393038977	0.278030586074667	0.292685257859926	0.296966416652053	0.314046453225146	0.294761632725153	0.356085610934936	0.44747557575965	0.279181564839356	0.358588733501721	0.311022545650999	0.280177885083333	0.332380323401115	0.29988699947257	0.353192123676214	0.362285014676489	0.273786317684912	0.315328665894909	0.313820099437452	0.409966982419046	0.307285124747714	0.34143030343654	0.24275176884627	0.28450449081128	0.337036321950021	0.334110756691675	0.340289359615561	0.271865051703909	0.339138735165531	0.343997382449221	0.385048083651303	0.330336637832901	0.345605793586244	0.322431790364794	0.338494386824873	0.294674027909713	0.425319944029082	0.323193228284444	0.439194466481372	0.347713364348863	0.290209219601645	0.339534354961149	0.279733071711686	0.326387998402415	0.363380389167916	0.308922271364171	0.295591118697912	0.345141585848355	0.374840657745643	0.281433802021218	0.290324263066993	0.261876035946898	0.29900696257098	0.318672165776132	0.277148607730517	0.302202419860149	0.292957527708718	0.309448345650786	0.268056690452305	0.233145362992978	0.297667708006434	0.34331592013587	0.332226702437172	0.396780322995824	0.307740005758838	0.263939312123293	0.260139823345893	0.257306200582574	0.277570260285442	0.300198079933735	0.422431919226155	0.317260908259036	0.41195592204232	0.403903456112657	0.246494209613113	0.362955836925043	0.292265917690959	0.345906293446493	0.258231738167238	0.304555617027052	0.384363327651983	0.262199694903214	0.310140832826429	0.378797129333629	0.313808896414876	0.303399145916905	0.290844897755539	0.301272250784348	0.355837367338745	0.387127627739743	0.286724814812349	0.384781938644163	0.299231408302177	0.314631176862856	0.301858451198916	0.336366831339954	0.30132910981728	0.275228863833698	0.277663843183105	0.385188207832508	0.306105063233424	0.330973980638885	0.331751162788747	0.333480053179002	0.289071374529266	0.34711576167984	0.351430857695986	0.299252296104548	0.273602582001648	0.363787310800679	0.371290127668256	0.31288888282498	0.447091548210997	0.341064347558988	0.230685235434545	0.445490891492127	0.273184461333493	0.305330232703628	0.389254389178255	0.383491846343208	0.339367868038449	0.352920625694371	0.329549330709879	0.332762678772271	0.234980723376632	0.261479566994323	0.362334658276331	0.354452813765019	0.274133510715216	0.288870484938166	0.337473203482487	0.346159117880118	0.287288949296143	0.270831069667242	0.342455113613262	0.28645906461558	0.304401745678867	0.342863076433135	0.340577340416062	0.233810276920768	0.279047736922687	0.353826243071514	0.290438554954592	0.334348992571804	0.372314384657769	0.321995142217725	0.376502922342642	0.348085687260686	0.325894552692267	0.372232550847175	0.277295205367876	0.345851467827595	0.262665055216615	0.31351408149874	0.341551629272944	0.368124630868091	0.303403562546311	0.44537835831281	0.244354646696714	0.404023664499533	0.352124010128044	0.226519449645443	0.294422964579912	0.347623714782248	0.296611582609987	0.346747924886879	0.35808783071581	0.392016337677489	0.293938811351209	0.404144933040951	0.338122813657358	0.339121921386861	0.320409382851569	0.355766819625478	0.35984168259034	0.290952171103002	0.380689685437591	0.352696636414041	0.347130343162769	0.326569155117105	0.353862113933548	0.288444223390404	0.428871824283164	0.256804286933583	0.329812758439515	0.277450404134958	0.374882920182906	0.240704831602872	0.341355414738983	0.473390694089147	0.263868294684806	0.313617259477971	0.298026227062815	0.453822199679328	0.25204968270624	0.282620388796826	0.379735744089085	0.348945802601374	0.239225367151643	0.310571487932649	0.319081636860366	0.24472454210371	0.319710951685808	0.285601223618283	0.301730715220563	0.348735174313696	0.340848456017068	0.360528898263347	0.361965216540958	0.319094170202051	0.355123329874926	0.347039462553746	0.353167980652383	0.27547822044415	0.349910433233015	0.308383714713756	0.384116442466697	0.294740750833892	0.335237876947396	0.376869306837567	0.263417815990433	0.328665789462147	0.351060993031695	0.316921881057813	0.302634207678159	0.314160568427797	0.361424707534951	0.372332925456379	0.264800907249798	0.293668172847133	0.365047246677088	0.3096476624539	0.346574229164424	0.345239200679453	0.351065546869022	0.284217847916603	0.355172895746312	0.356152093024924	0.343334611905916	0.399520573764041	0.289058278508233	0.280657513002672	0.283146494603835	0.388820798012894	0.281383003654131	0.432793317674694	0.356579464682852	0.291902376553156	0.351437786518687	0.291566173760822	0.216139457831941	0.255834335980846	0.281445328395721	0.246243257252827	0.360974301439319	0.361703653913743	0.409508272287346	0.321800853833554	0.327162876511581	0.32391792546823	0.359405920105372	0.231937550643193	0.310063981258279	0.296988448048589	0.364116057772178	0.285191488095757	0.318887258812691	0.412398832950082
CD68	0.939701592999776	0.567590307381647	0.633497868521427	0.838624635404981	0.937794480592327	0.832118016603096	0.885909804801436	0.454902400717972	0.645557549921472	0.599955126766884	0.711689477226834	0.910590083015481	0.584417769800314	0.694862014808167	0.766042180839129	0.656495400493606	0.637985191833072	0.819553511330491	0.909187794480592	0.618970159299978	0.472795602423155	0.90643930895221	0.821628898362127	0.519239398698676	0.874411038815347	0.482948171415751	0.530513798519183	0.778887143818712	0.917825891855508	0.922481489791339	0.587390621494279	0.706921696208212	0.488108593224142	0.588961184653354	0.863809737491586	0.896118465335427	0.880356742203276	0.549080098721113	0.87272829257348	0.723693067085484	0.635012340139107	0.420630468925286	0.801660309625309	0.498822077630693	0.515761723132152	0.621269912497195	0.258133273502356	0.394603993717747	0.863865829032982	0.724814897913395	0.629908009872111	0.488557325555306	0.885797621718645	0.893257796724254	0.379066636751178	0.49545658514696	0.823143369979807	0.431904868745793	0.858481041059008	0.547004711689477	0.73889387480368	0.396455014583801	0.658402512901055	0.826284496297958	0.928202827013686	0.433475431904869	0.884563607807943	0.733733452995288	0.515649540049361	0.473636975544088	0.723132151671528	0.846309176576172	0.122279560242315	0.849562485977115	0.803062598160198	0.903746914965223	0.91552613865829	0.802726048911824	0.809457033879291	0.441833071572807	0.457426520080772	0.755384787973974	0.543022212250393	0.907561139780121	0.244334754319049	0.639836212699125	0.671808391294593	0.489342607134844	0.639836212699125	0.870989454790217	0.817085483509087	0.899764415526139	0.442337895445367	0.314112631815122	0.843336324882208	0.495905317478124	0.783262284047566	0.250112183082791	0.897072021539152	0.337839353825443	0.808054745344402	0.752636302445591	0.893033430558672	0.487828135517164	0.828584249495176	0.607359210231097	0.607134844065515	0.871886919452547	0.488501234013911	0.490071797172986	0.565458828808616	0.826957594794705	0.903578640341037	0.601974422257124	0.71729863136639	0.834754319048687	0.865716849899035	0.310466681624411	0.90088624635405	0.800089746466233	0.825555306259816	0.740296163338569	0.64735247924613	0.909636526811757	0.677698003141126	0.97638546107247	0.729863136638995	0.712643033430559	0.630412833744671	0.704117119138434	0.350459950639444	0.394660085259143	0.718027821404532	0.884451424725151	0.697442225712362	0.687850572133722	0.741137536459502	0.844009423378954	0.852254879964101	0.865885124523222	0.350067309849675	0.924276419115997	0.693908458604443	0.661150998429437	0.823311644603994	0.634114875476778	0.431456136414629	0.595860444245008	0.362912272829257	0.689365043751402	0.827013686336101	0.776587390621494	0.663787300875028	0.576957594794705	0.681456136414629	0.530513798519183	0.456248597711465	0.767107920125645	0.602871886919453	0.789600628225264	0.497644155261387	0.481321516715279	0.826060130132376	0.6906551492035	0.822582454565852	0.507404083464214	0.488557325555306	0.36566075835764	0.294200134619699	0.816805025802109	0.543639219205744	0.412945927754095	0.72386134170967	0.686336100516042	0.733621269912497	0.68712138209558	0.522156158851245	0.600796499887817	0.518398025577743	0.677922369306709	0.602759703836661	0.354274175454342	0.483733452995288	0.536179044200135	0.721056764639892	0.44519856405654	0.822245905317478	0.526587390621494	0.693010993942114	0.458997083239847	0.512284047565627	0.427137087727171	0.865941216064618	0.442562261610949	0.653466457258245	0.515537356966569	0.720047116894772	0.517220103208436	0.223132151671528	0.612239174332511	0.456024231545883	0.543863585371326	0.675173883778326	0.631085932241418	0.571124074489567	0.534440206416872	0.830435270361229	0.461016378730088	0.368128786179044	0.511162216737716	0.645557549921472	0.542741754543415	0.458604442450079	0.55480143594346	0.561812878617904	0.768734574826116	0.693515817814674	0.505328696432578	0.555474534440206	0.776363024455912	0.368577518510209	0.332791115099843	0.550706753421584	0.671920574377384	0.521258694188916	0.342382768678483	0.851413506843168	0.878169172088849	0.65593448507965	0.676576172313215	0.496802782140453	0.469093560691048	0.616614314561364	0.592719317926857	0.563551716401167	0.525241193628001	0.308447386134171	0.575947947049585	0.663787300875028	0.526587390621494	0.83598833295939	0.641911599730761	0.723412609378506	0.922930222122504	0.269968588736819	0.533150100964775	0.556371999102535	0.781467354722908	0.612407448956697	0.516378730087503	0.890621494278663	0.477787749607359	0.574096926183532	0.859715054969711	0.855732555530626	0.593841148754768	0.567870765088625	0.690430783037918	0.557381646847655	0.341204846309177	0.465615885124523	0.502187570114427	0.30076284496298	0.605844738613417	0.59961857751851	0.579257347991923	0.381366389948396	0.485528382319946	0.604835090868297	0.573311644603994	0.816580659636527	0.698171415750505	0.45125645052726	0.441889163114202	0.351469598384564	0.706416872335652	0.346196993493381	0.216625532869643	0.831276643482163	0.717691272156159	0.448564056540274	0.518958940991698	0.85062822526363	0.643986986762396	0.447947049584923	0.447442225712363	0.293863585371326	0.431343953331838	0.495624859771147	0.478741305811084	0.616109490688804	0.275802109041957	0.474422257123626	0.561812878617904	0.347318824321292	0.407897689028495	0.38231994615212	0.802838231994615	0.718364370652906	0.519183307157281	0.859154139555755	0.576901503253309	0.760264752075387	0.842438860219879	0.607920125645053	0.779055418442899	0.838231994615212	0.925454341485304	0.695254655597936	0.850740408346421	0.878393538254431	0.724085707875253	0.635573255553063	0.448788422705856	0.715896342831501	0.559961857751851	0.631590756113978	0.343280233340812	0.564561364146287	0.745007852815796	0.365492483733453	0.55631590756114	0.778606686111734	0.792629571460624	0.819160870540723	0.647520753870316	0.308559569216962	0.454509759928203	0.802221225039264	0.506338344177698	0.406775858200583	0.387031635629347	0.419396455014584	0.255272604891182	0.88534888938748	0.323592102310972	0.893762620596814	0.256282252636302	0.471673771595243	0.674332510657393	0.327350235584474	0.691496522324434	0.940711240744896	0.708043527036123	0.909692618353152	0.465559793583128	0.409356069104779	0.656663675117792	0.920742652008077	0.571011891406776	0.726722010320844	0.840083015481265	0.602591429212475	0.696656944132825	0.301828584249495	0.643650437514023	0.391462867399596	0.388153466457258	0.678932017051829	0.763910702266098	0.826901503253309	0.777540946825219	0.547172986313664	0.452266098272381	0.636526811756787	0.577013686336101	0.721056764639892	0.67601525689926	0.400157056315908	0.549024007179717	0.736257572358088	0.814617455687682	0.630693291451649	0.491586268790666	0.681848777204398	0.394660085259143	0.323648193852367	0.42500560915414	0.701088175903074	0.821909356069105	0.700471168947723	0.643033430558672	0.684765537356967	0.540161543639219	0.387087727170743	0.476834193403635	0.524175454341485	0.551548126542517	0.467691272156159	0.647969486201481	0.836941889163114	0.493381198115324	0.701368633610052	0.678707650886246	0.627832622840476	0.414684765537357	0.347543190486875	0.734182185326453	0.544704958492259	0.442618353152345	0.642079874354947	0.369755440879515	0.662721561588512	0.3888826564954	0.892079874354947	0.430166030962531	0.573592102310972	0.496354049809289	0.560634956248598	0.47638546107247	0.669172088849002	0.657000224366166	0.486594121606462	0.664236033206193	0.515649540049361	0.640004487323312	0.684428988108593	0.569721785954678	0.627327798967916	0.776755665245681	0.851301323760377	0.604610724702715	0.502748485528382	0.439365043751402	0.27159524343729	0.64583800762845	0.478965671976666	0.882880861566076	0.719430109939421	0.391631142023783	0.717971729863137	0.56338344177698	0.492595916535786	0.307437738389051	0.583015481265425	0.569385236706305	0.512059681400045	0.657617231321517	0.772043975768454	0.662777653129908	0.580715728068207	0.689308952210007	0.513910702266098	0.853881534664573	0.860780794256226	0.460006730984968	0.702378281355172	0.562934709445816	0.499663450751627	0.620821180166031	0.545153690823424	0.653298182634059	0.705182858424949	0.428595467803455	0.703500112183083	0.75050482387256	0.676463989230424	0.452995288310523	0.66300201929549	0.593953331837559	0.516827462418667	0.725600179492932	0.503365492483734	0.38181512227956	0.363361005160422	0.545770697778775	0.673659412160646	0.871774736369755	0.593672874130581	0.372167377159524	0.629010545209782	0.949685887368185	0.606461745568768	0.586941889163114	0.592270585595692	0.79330266995737	0.401054520978237	0.923154588288086	0.673883778326228	0.435550818936504	0.676295714606237	0.621382095579986	0.422761947498317	0.527204397576845	0.523951088175903	0.476722010320844	0.268902849450303	0.756506618801885	0.640397128113081	0.602871886919453	0.292068656046668	0.651559344850796	0.784440206416872	0.802389499663451	0.643089522100067	0.544256226161095	0.576845411711914	0.921752299753197	0.948788422705856	0.724422257123626	0.351245232218981	0.441328247700247	0.430502580210904	0.822975095355621	0.861566075835764	0.329201256450527	0.4356069104779	0.777709221449405	0.367006955351133	0.644940542966121	0.723132151671528	0.810074040834642	0.457538703163563	0.500112183082791	0.335259142921247	0.809288759255104	0.634507516266547	0.0577181960960287	0.648698676239623	0.686672649764416	0.695422930222122	0.299472739510882	0.905093111958717	0.676295714606237	0.771258694188916	0.515705631590756	0.53169172088849	0.530569890060579	0.532869643257797	0.878561812878618	0.54633161319273	0.670406102759704	0.393145613641463	0.861678258918555	0.778045770697779	0.748709894547902	0.747251514471618	0.851974422257124	0.693964550145838	0.916816244110388	0.883273502355845	0.837390621494279	0.652120260264752	0.568599955126767	0.540105452097824	0.562990800987211	0.589858649315683	0.267612743998205	0.712979582678932	0.588792910029168	0.461016378730088	0.561700695535113	0.583912945927754	0.750168274624187	0.687289656719767	0.770136863361005	0.441384339241642	0.636807269463765	0.709333632488221	0.850235584473861	0.738837783262284	0.947049584922594	0.780850347767557	0.701649091317029	0.463596589634283	0.523838905093112	0.612070899708324	0.71275521651335	0.805025802109042	0.518958940991698	0.883049136190262	0.782589185550819	0.912609378505721	0.593280233340812	0.430502580210904	0.561644603993718	0.432465784159749	0.738837783262284	0.698900605788647	0.559681400044873	0.329593897240296	0.699517612743998	0.603937626205968	0.800033654924837	0.397184204621943	0.732162889836213	0.661375364595019	0.670910926632264	0.728573031186897	0.772548799641014	0.834081220551941	0.880412833744671	0.465503702041732	0.712643033430559	0.455238949966345	0.859434597262733	0.821236257572358	0.876991249719542	0.418611173435046	0.529728516939646	0.492988557325555	0.612239174332511	0.63231994615212	0.703387929100292	0.909860892977339	0.862800089746466	0.870091990127889	0.673827686784833	0.712586941889163	0.562261610949069	0.614034103657168	0.739679156383217	0.838849001570563	0.784047565627104	0.308223019968589	0.758189365043751	0.876598608929773	0.724310074040835	0.75353376710792	0.433138882656495	0.523838905093112	0.535618128786179	0.515144716176801	0.694525465559794	0.660365716849899	0.665582230199686	0.858481041059008	0.751234013910702	0.674893426071348	0.830379178819834	0.778718869194525	0.395950190711241	0.638265649540049	0.675734799192282	0.741642360332062	0.718757011442674	0.792461296836437	0.606237379403186	0.712194301099394	0.714101413506843	0.691272156158851	0.491586268790666	0.764976441552614	0.476273277989679	0.647184204621943	0.753421584025129	0.773894996634507	0.321011891406776	0.6111173435046	0.937850572133722	0.838119811532421	0.296107247027148	0.682634058783935	0.652064168723357	0.944413282477003	0.558952210006731	0.625140228853489	0.518454117119138	0.60668611173435	0.745512676688355	0.75403859098048	0.562598160197442	0.328640341036572	0.770809961857752	0.501907112407449	0.625925510433027	0.23536010769576	0.804072245905318	0.555025802109042	0.848216288983621	0.868914067758582	0.500953556203725	0.65189589409917	0.85618128786179	0.444469374018398	0.756450527260489	0.756338344177698	0.596477451200359	0.693628000897465	0.376991249719542	0.587390621494279	0.652512901054521	0.780850347767557	0.492876374242764	0.826677137087727	0.405597935831277	0.536347318824321	0.748541619923715	0.803118689701593	0.911824096926183	0.698564056540274	0.761162216737716	0.430109939421135	0.837166255328696	0.582174108144492	0.726609827238052	0.591821853264528	0.414067758582006	0.623289207987435	0.702210006730985	0.58245456585147	0.535562037244783	0.665077406327126	0.787300875028046	0.680166030962531	0.700134619699349	0.402064168723357	0.825835763966794	0.516434821628898	0.744166479694862	0.687401839802558	0.43106349562486	0.421640116670406	0.869250617006955	0.276194749831725	0.902849450302894	0.548631366389948	0.562990800987211	0.343728965671977	0.753421584025129	0.599674669059906	0.591204846309177	0.458772717074265	0.715447610500337	0.356742203275746	0.775353376710792	0.559569216962082	0.506618801884676	0.617792236930671	0.420293919676913	0.484518734574826	0.455070675342158	0.608817590307382	0.923659412160646	0.553623513574153	0.710455463316132	0.672201032084362	0.803623513574153	0.504431231770249	0.579201256450527	0.557942562261611	0.588119811532421	0.640901951985641	0.561925061700696	0.727114651110613	0.815066188018847	0.931175678707651	0.517893201705183	0.427193179268566	0.785281579537806	0.5100964774512	0.30379178819834	0.812766434821629	0.358649315683195	0.576621045546332	0.492371550370204	0.666591877944806	0.763237603769352	0.878898362126991	0.513125420686561	0.49899035225488	0.809793583127664	0.678595467803455	0.59305586717523	0.838288086156608	0.558896118465335	0.533150100964775	0.528270136863361	0.75050482387256	0.81540273726722	0.516547004711689	0.818039039712811	0.736706304689253	0.714437962755217	0.437065290554184	0.699068880412834	0.790161543639219	0.814056540273727	0.908290329818263	0.702827013686336	0.420350011218308	0.75807718196096	0.644435719093561	0.833015481265425	0.882263854610725	0.501738837783262	0.836100516042181	0.837783262284048	0.912048463091766	0.883217410814449	0.521819609602872	0.396567197666592	0.918891631142024	0.888602198788423	0.559737491586269	0.694525465559794	0.830771819609603	0.655261386582903	0.724534440206417	0.656271034328023	0.617287413058111	0.848048014359435	0.650717971729863	0.547509535562037	0.440262508413731	0.744559120484631	0.872167377159524	0.566636751177922	0.395445366838681	0.668106349562486	0.481377608256675	0.39533318375589	0.457538703163563	0.679380749382993	0.822414179941665	0.871382095579987	0.576452770922145	0.46830827911151	0.601581781467355	0.698451873457483	0.795153690823424	0.640341036571685	0.696152120260265	0.426632263854611	0.725207538703164	0.528999326901503	0.692057437738389	0.425117792236931	0.69267444469374	0.388826564954005	0.857247027148306	0.688579762171865	0.464942786627777	0.401951985640565	0.691552613865829	0.599562485977115	0.739286515593448	0.538927529728517	0.914796948620148	0.613697554408795	0.443908458604442	0.742091092663226	0.894603993717747	0.701088175903074	0.723412609378506	0.853937626205968	0.772212250392641	0.82993044648867	0.471225039264079	0.575891855508189	0.834361678258918	0.896230648418219	0.623513574153018	0.472066412385012	0.569385236706305	0.53118689701593	0.537300875028046	0.297789993269015	0.509759928202827	0.513293695310747	0.768678483284721	0.472010320843617	0.457146062373794	0.487435494727395	0.450583352030514	0.534328023334081	0.57499439084586	0.34053174781243	0.633161319273054	0.406495400493606	0.39987659860893	0.436223917433251	0.784496297958268	0.545490240071797	0.548687457931344	0.759872111285618	0.766322638546107	0.576228404756563	0.503645950190711	0.503645950190711	0.426463989230424	0.427361453892753	0.499158626879067	0.462362575723581	0.6111173435046	0.478797397352479	0.467466905990577	0.329593897240296	0.511218308279112	0.628337446713036	0.36667040610276	0.536796051155486	0.668779448059233	0.884058783935383	0.494110388153466	0.650830154812654	0.514415526138658	0.778550594570339	0.746129683643707	0.715840251290105	0.570507067534216	0.29975319721786	0.522829257347992	0.41603096253085	0.520809961857752	0.66300201929549	0.422593672874131	0.624074489566973	0.43762620596814	0.897801211577294	0.777540946825219	0.639724029616334	0.447330042629572	0.667152793358762	0.393930895221001	0.781018622391743	0.558559569216962	0.791507740632713	0.374915862687907	0.635517164011667	0.366109490688804	0.38787300875028	0.603601076957595	0.58800762844963	0.819216962082118	0.86162216737716	0.323031186897016	0.557101189140678	0.540890733677362	0.76312542068656	0.520305137985192	0.605508189365044	0.77664348216289	0.728292573479919	0.563327350235584	0.64735247924613	0.459277540946825	0.47386134170967	0.627832622840476	0.443403634731882	0.702602647520754	0.435045995063944	0.382880861566076	0.783935382544312	0.561812878617904	0.771875701144268	0.48143369979807	0.516378730087503	0.7474758806372	0.64533318375589	0.283654924837335	0.575835763966794	0.459165357864034	0.552389499663451	0.601918330715728	0.620652905541844	0.81338344177698	0.563551716401167	0.527877496073592	0.631759030738165	0.620260264752075	0.603881534664573	0.792853937626206	0.632880861566076	0.846309176576172	0.713035674220328	0.872840475656271	0.827181960960287	0.848777204397577	0.925959165357864	0.588905093111959	0.803399147408571	0.539376262059681	0.477956024231546	0.859490688804128	0.658178146735472	0.916928427193179	0.499719542293022	0.824096926183531	0.624130581108369	0.490800987211129	0.690374691496522	0.799080098721113	0.408739062149428	0.713147857303119	0.515088624635405	0.808054745344402	0.614034103657168	0.914348216288984	0.811756787076509	0.555586717522998	0.755721337222347	0.702546555979358	0.571628898362127	0.884675790890734	0.726105003365492	0.709501907112407	0.492315458828809	0.833744671303567	0.760657392865156	0.649091317029392	0.625028045770698	0.575891855508189	0.803006506618802	0.516995737042854	0.931007404083464	0.840475656271034	0.853320619250617	0.67954902400718	0.946993493381198	0.850516042180839	0.64381871213821	0.426071348440655	0.557942562261611	0.781747812429886	0.738501234013911	0.62272829257348	0.670686560466682	0.632263854610725	0.556540273726722	0.749663450751627	0.456136414628674	0.316244110388153	0.707258245456585	0.677137087727171	0.394267444469374	0.617063046892529	0.721505496971057	0.691833071572807	0.588624635404981	0.631254206865605	0.74596140901952	0.630525016827463	0.832286291227283	0.314336997980705	0.705182858424949	0.587334529952883	0.684989903522549	0.404139555754992	0.376430334305587	0.889555754992147	0.663170293919677	0.727843841148755	0.518398025577743	0.337278438411488	0.518510208660534	0.724197890958044	0.627888714381871	0.426071348440655	0.474085707875253	0.421191384339242	0.643594345972627	0.483116446039937	0.851245232218981	0.488164684765537	0.978124298855733	0.5517724927081	0.939533318375589	0.865380300650662	0.494503028943235	0.56792685663002	0.775409468252188	0.896567197666592	0.416479694862015	0.694637648642585	0.8611173435046	0.988220776306933	0.415301772492708	0.879403185999551	0.587390621494279	0.404868745793134	0.966569441328248	0.887143818712138	0.607303118689702	0.627215615885125	0.57095579986538	0.417769800314113	0.61515593448508	0.857639667938075	0.940206416872336	0.57146062373794	0.90139107022661	0.641518958940992	0.391518958940992	0.703107471393314	0.482611622167377	0.441384339241642	0.635236706304689	0.554633161319273	0.633161319273054	0.480592326677137	0.899091317029392	0.877832622840476	0.81893650437514	0.572358088400269	0.813607807942562	0.34911375364595	0.778214045321965	0.849394211352928	0.945310747139331	0.561981153242091	0.896006282252636	0.682521875701144	0.702041732106798	0.841260937850572	0.309625308503478	0.440486874579313	0.887760825667489	0.395221000673099	0.597935831276644	0.411711913843392	0.735304016154364	0.446152120260265	0.553567422032758	0.359546780345524	0.749607359210231	0.599955126766884	0.366894772268342	0.640621494278663	0.590980480143594	0.857864034103657	0.34053174781243	0.718252187570114	0.758525914292125	0.811700695535113	0.86414628673996	0.550875028045771	0.418498990352255	0.659916984518735	0.641799416647969	0.570394884451425	0.551211577294144	0.669733004262957	0.919789095804353	0.505945703387929	0.60909804801436	0.69974197890958	0.368577518510209	0.732387256001795	0.739791339466009	0.532533094009423	0.656158851245232	0.609322414179942	0.515425173883778	0.548294817141575	0.444862014808167	0.753589858649316	0.328472066412385	0.566861117343505	0.800594570338793	0.390958043527036	0.417601525689926	0.92702490464438	0.419789095804353	0.747531972178596	0.571292349113754	0.703331837558896	0.597879739735248	0.558727843841149	0.886975544087951	0.543470944581557	0.950695535113305	0.533598833295939	0.749326901503253	0.349338119811532	0.513405878393538	0.439028494503029	0.72133722234687	0.642977339017276	0.678651559344851	0.339634283150101	0.210792012564505	0.47234687009199	0.482162889836213	0.988613417096702	0.850740408346421	0.63585371326004	0.548631366389948	0.854554633161319	0.477787749607359	0.72487098945479	0.631422481489791	0.564112631815122	0.65341036571685	0.970720215391519	0.774175454341485	0.939982050706753	0.450639443571909	0.530345523894997	0.484070002243662	0.600908682970608	0.957146062373794	0.465671976665919	0.440486874579313	0.633441776980031	0.645894099169845	0.600011218308279	0.423715503702042	0.642304240520529	0.588456360780794	0.735808840026924	0.525353376710792	0.551716401166704	0.657785505945703	0.46729863136639	0.565627103432802	0.443964550145838	0.637816917208885	0.362687906663675	0.563607807942562	0.426071348440655	0.592158402512901	0.939196769127216	0.388041283374467	0.769351581781467	0.455519407673323	0.390901951985641	0.898081669284272	0.698059232667714	0.830884002692394	0.533037917881984	0.582286291227283	0.729302221225039	0.59204621943011	0.602030513798519	0.740183980255777	0.652456809513125	0.825835763966794	0.724029616333857	0.833912945927754	0.555362351357415	0.572133722234687	0.755384787973974	0.527484855283823	0.628113080547453	0.503702041732107	0.596645725824546	0.474646623289208	0.498429436840924	0.39937177473637	0.409636526811757	0.6262620596814	0.770361229526587	0.448956697330043	0.554184428988109	0.430670854835091	0.812654251738838	0.883049136190262	0.65088624635405	0.764471617680054	0.715559793583127	0.459389724029616	0.53421584025129	0.424556876822975	0.51604218083913	0.386302445591205	0.985472290778551	0.924052052950415	0.385965896342832	0.957089970832399	0.566131927305362	0.613473188243213	0.516603096253085	0.978124298855733	0.792910029167602	0.358929773390173	0.479807045097599	0.681848777204398	0.57499439084586	0.566580659636527	0.476609827238053	0.740127888714382	0.363809737491586	0.535113304913619	0.804745344402064	0.432409692618353	0.613473188243213	0.619587166255329	0.347038366614315	0.767893201705183	0.682129234911375	0.745007852815796	0.506618801884676	0.54633161319273	0.714101413506843	0.66148754767781	0.469542293022212	0.483228629122728	0.870540722459053	0.673603320619251	0.796892528606686	0.738445142472515	0.426912721561589	0.37474758806372	0.578079425622616	0.710118914067759	0.382600403859098	0.449685887368185	0.48586493156832	0.909356069104779	0.664684765537357	0.859041956472964	0.738164684765537	0.655317478124299	0.556484182185327	0.598216288983621	0.633610051604218	0.746354049809289	0.367904420013462	0.688467579089073	0.812261610949069	0.511835315234463	0.783935382544312	0.732162889836213	0.556035449854162	0.803399147408571	0.5694413282477	0.692842719317927	0.841934036347319	0.709501907112407	0.873401391070227	0.667825891855508	0.50807718196096	0.470159299977563	0.769519856405654	0.699573704285394	0.745344402064169	0.786347318824321	0.536010769575948	0.4255104330267	0.47991922818039	0.368689701593	0.737715952434373	0.427866277765313	0.560747139331389	0.747307606013013	0.878393538254431	0.782252636302446	0.488052501682746	0.57892079874355	0.606125196320395	0.723076060130132	0.72537581332735	0.475544087951537	0.423827686784833	0.531859995512677	0.663619026250841	0.408009872111286	0.728460848104106	0.42601525689926	0.845131254206866	0.550987211128562	0.505104330266996	0.80884002692394	0.90744895669733	0.426183531523446	0.617567870765089	0.471225039264079	0.507908907336774	0.577069777877496	0.533037917881984	0.678202827013686	0.675398249943909	0.451761274399821	0.359995512676688	0.686448283598833	0.475431904868746	0.832622840475656	0.415638321741081	0.402344626430334	0.746690599057662	0.659748709894548	0.660253533767108	0.929436840924389	0.498934260713484	0.629515369082343	0.535954678034552	0.790890733677362	0.45024680278214	0.512620596814001	0.545882880861566	0.877496073592102	0.494222571236258	0.858593224141799	0.390004487323312	0.49596140901952	0.57600403859098	0.55581108368858	0.369082342382769	0.719149652232443	0.498878169172089	0.801660309625309	0.598889387480368	0.635517164011667	0.685438635853713	0.483340812205519	0.42702490464438	0.409075611397801	0.466401166704061	0.386582903298183	0.731658065963653	0.826789320170518	0.676407897689029	0.475600179492932	0.718083912945928	0.550426295714606	0.60062822526363	0.61465111061252	0.363865829032982	0.364875476778102	0.95366838680727	0.640733677361454	0.636582903298183	0.647184204621943	0.750897464662329	0.528438411487548	0.5719654476105	0.503645950190711	0.363192730536235	0.493156831949742	0.476665918779448	0.753758133273502	0.994110388153467	0.41401166704061	0.89381871213821	0.578584249495176	0.473076060130132	0.64886695086381	0.603208436167826	0.705351133049136	0.778270136863361	0.723636975544088	0.635404980928876	0.564112631815122	0.580603544985416	0.524063271258694	0.877664348216289	0.789432353601077	0.595972627327799	0.416199237155037	0.536515593448508	0.763966793807494	0.313776082566749	0.84305586717523	0.601076957594795	0.540105452097824	0.648754767781019	0.656102759703837	0.578303791788198	0.471954229302221	0.430502580210904	0.88282477002468	0.426239623064842	0.61969934933812	0.552950415077406	0.575947947049585	0.715896342831501	0.760208660533991	0.804520978236482	0.879234911375365	0.539320170518286	0.890958043527036	0.537525241193628	0.585651783711016	0.443515817814674	0.605844738613417	0.638882656495401	0.676968813102984	0.513630244559121	0.511274399820507	0.494727395108818	0.377383890509311	0.562429885573256	0.577350235584474	0.433811981153242	0.406271034328023	0.929661207089971	0.762564505272605	0.879066636751178	0.654588288086157	0.370148081669284	0.958660533991474	0.408234238276868	0.528101862239174	0.824377383890509	0.954902400717972	0.608929773390173	0.602535337671079	0.863248822077631	0.485079649988782	0.7007516266547	0.540498092887593	0.673659412160646	0.429717298631366	0.530738164684766	0.774568095131254	0.670406102759704	0.606349562485977	0.548182634058784	0.399540049360556	0.40442001346197	0.555923266771371	0.704790217635181	0.754150774063271	0.779335876149877	0.552165133497869	0.762171864482836	0.581837558896118	0.554128337446713	0.525858200583352	0.745288310522773	0.553511330491362	0.356798294817142	0.444469374018398	0.770529504150774	0.786291227282926	0.931680502580211	0.644043078303792	0.860556428090644	0.49646623289208	0.565627103432802	0.816244110388153	0.815963652681176	0.647969486201481	0.715503702041732	0.676688355396006	0.431119587166255	0.818039039712811	0.416255328696433	0.52411936280009	0.975487996410141	0.428427193179269	0.760769575947947	0.644884451424725	0.762901054520978	0.965728068207314	0.777316580659636	0.5050482387256	0.873569665694413	0.483677361453893	0.453331837558896	0.670630468925286	0.519800314112632	0.429717298631366	0.499270809961858	0.689028494503029	0.53270136863361	0.515537356966569	0.572077630693291	0.416928427193179	0.798014359434597	0.592607134844065	0.680502580210904	0.657056315907561	0.43863585371326	0.412777653129908	0.437514022885349	0.433643706529055	0.78472066412385	0.95125645052726	0.549360556428091	0.80076284496298	0.797004711689477	0.640116670406103	0.728292573479919	0.395669733004263	0.661150998429437	0.597655373569666	0.522043975768454	0.726553735696657	0.840139107022661	0.571124074489567	0.97689028494503	0.571684989903523	0.8068207314337	0.758638097374916	0.490969261835315	0.55530625981602	0.926127439982051	0.368689701593	0.713147857303119	0.84457033879291	0.819609602871887	0.726834193403635	0.63837783262284	0.339409916984519	0.483172537581333	0.67954902400718	0.394099169845187	0.864258469822751	0.429156383217411	0.763293695310747	0.823311644603994	0.741474085707875	0.410253533767108	0.790385909804802	0.516322638546107	0.815571011891407	0.47739510881759	0.60163787300875	0.73536010769576	0.508750280457707	0.589746466232892	0.59356069104779	0.827406327125869	0.45871662553287	0.370316356293471	0.56994615212026	0.831108368857976	0.480984967466906	0.678371101637873	0.832566748934261	0.399652232443348	0.652176351806148	0.484630917657617	0.930726946376486	0.453780569890061	0.522156158851245	0.433194974197891	0.789600628225264	0.532981826340588	0.756955351133049	0.646567197666592	0.66653578640341	0.626542517388378	0.882263854610725	0.678146735472291	0.528831052277317	0.570114426744447	0.732275072919004	0.365997307606013	0.782140453219655	0.501963203948845	0.378617904420014	0.56287861790442	0.653803006506619	0.683475431904869	0.776306932914516	0.638658290329818	0.542349113753646	0.637592551043303	0.548855732555531	0.611958716625533	0.633778326228405	0.345916535786403	0.475712362575724	0.383666143145614	0.647464662328921	0.84053174781243	0.45024680278214	0.523782813551716	0.712867399596141	0.794929324657841	0.827518510208661	0.694020641687234	0.973132151671528	0.392752972851694	0.46830827911151	0.466513349786852	0.507684541171191	0.975824545658515	0.707426520080772	0.46174556876823	0.860275970383666	0.459782364819385	0.414796948620148	0.520753870316356	0.588680726946377	0.421135292797846	0.659580435270361	0.673210679829482	0.956080323087279	0.414965223244335	0.813832174108144	0.545938972402962	0.858761498765986	0.410870540722459	0.332174108144492	0.393426071348441	0.960904195647296	0.470664123850123	0.518958940991698	0.918611173435046
CD8 T cells	0.710341800063779	0.657960104842845	0.666965116036249	0.660858445234968	0.685608807390351	0.648066051499854	0.66888737415029	0.646928016565622	0.665503630765548	0.679328033819586	0.674413361562206	0.657251118033269	0.676982440082697	0.682803533038048	0.661449619070843	0.688232702744022	0.663465628806461	0.661372584092206	0.657135766560512	0.655902434965524	0.680143982578958	0.680440899388287	0.665134936725127	0.646372267288583	0.681727217086258	0.653913002764809	0.6363787099597	0.646259900624261	0.650879768346251	0.696872478083663	0.648090562924196	0.67920058275148	0.655804596769683	0.643643611784285	0.669770359197368	0.697500817500473	0.667653538661331	0.666138186090702	0.642854576975728	0.657564219269304	0.65521741524295	0.684525464227747	0.677150457841307	0.640660406766324	0.681323751280414	0.649932727778497	0.648089025124984	0.65137567062652	0.656647273308779	0.667607359945702	0.675876618810826	0.661029678042577	0.655838041665074	0.67599606912186	0.634418322494289	0.690429167647865	0.671848116019525	0.661821452371888	0.671234151920875	0.660831139688328	0.664817601510654	0.65030386426034	0.680451976407808	0.669169915628866	0.657704433126448	0.662727635974068	0.67791081069274	0.64961600680843	0.680416565091847	0.665878768307975	0.662888079048263	0.66847830495137	0.629564941169686	0.649761300658562	0.659402825810067	0.672277042572571	0.657135905328614	0.661975530328596	0.632682553952433	0.670868973258829	0.644110483387873	0.688394789534163	0.687881034518494	0.698835234717382	0.635412899744682	0.608738291205971	0.632380309719502	0.722341422763891	0.65932554153009	0.693350514511463	0.67711044254974	0.701188239812942	0.670758867335423	0.664284350342593	0.678434099180061	0.655805559688106	0.667556831076465	0.632030527296748	0.676395963958485	0.64433827682184	0.649197692671468	0.698638833684313	0.649068102494571	0.684686500513632	0.661359388105386	0.663635518322384	0.657855739273229	0.676742408005809	0.681956278033208	0.667088741870995	0.65787699094958	0.65463226232936	0.67497425101631	0.716933969467818	0.631010941184371	0.68467580379914	0.673531997428334	0.651291150458715	0.676260577837555	0.689187712629193	0.64925843711935	0.67657984480148	0.660339258989141	0.656689660747066	0.671755408213594	0.679464292917031	0.67057887142094	0.650389834594958	0.653308309722043	0.681043403178426	0.648345835436559	0.670683719447375	0.65831750849864	0.705929349509186	0.688437644628359	0.673344945046647	0.667244417715286	0.688720069580389	0.663793791046976	0.736947127161665	0.673002066670131	0.667681622864878	0.675572460564328	0.653306075824945	0.676901796039263	0.675042677126572	0.665514298768647	0.660966714519668	0.670514245978216	0.675093062566346	0.689473456141776	0.681735781056397	0.674728881246101	0.634164265752596	0.664712932318155	0.650327493920043	0.687865202307564	0.685497747920324	0.670442607212218	0.709232216818504	0.678348417761888	0.684991531408423	0.683440758837717	0.684372937433873	0.669452459506289	0.695085450551864	0.685727564417195	0.657216535470258	0.66582806494358	0.655953820779554	0.688837753425665	0.640631000635335	0.694727186055138	0.663027060842682	0.68734286265193	0.657327778946914	0.68909604516606	0.690959265001258	0.703969327870474	0.664191322684773	0.689232366121013	0.671142891733947	0.669331059993068	0.690676282913777	0.68317514268985	0.681841568505058	0.694550452294985	0.681461919879711	0.672834177813192	0.663876228138827	0.684303230716381	0.657505347962861	0.667744793730659	0.664115231996872	0.68021164676504	0.688436062070068	0.664471532364056	0.661053021461223	0.652187507325265	0.681234014270142	0.661005119658265	0.667713118475896	0.655987704797246	0.670558561880006	0.675890758933888	0.679195651875211	0.661815948505433	0.681598525042992	0.680953644473204	0.648032065981199	0.679415871468715	0.690653942284844	0.682507211005696	0.65182377121831	0.668343954679926	0.688083394786357	0.669239031239731	0.676398846536666	0.664474183251035	0.673940738544694	0.676104237760004	0.655612207425604	0.658904110525353	0.673220493558141	0.661191751509908	0.657841446714568	0.687378297285616	0.698554201122904	0.664318330886141	0.699701829787721	0.693947301152391	0.699767315350264	0.676689110153599	0.699242112522331	0.680228085468555	0.659907217858633	0.658849637309021	0.66371425641637	0.689590371898812	0.680118512946741	0.679506143006698	0.692173065694997	0.676648607030147	0.692316964852308	0.650982977055701	0.66612525226598	0.704726894586829	0.682909937822902	0.668525165483159	0.68473372295914	0.658724638820489	0.667486892540316	0.671742715731521	0.712850022941316	0.668063049201282	0.669558072085373	0.693929091779111	0.669325648353637	0.686298894074695	0.678668365259484	0.684022249655038	0.693432689361767	0.645578407482665	0.686529720386932	0.679124718354355	0.682770662399763	0.679189406448521	0.661433241120366	0.668489032025974	0.675026210246184	0.687836918135856	0.702298159427067	0.689098208809299	0.669839153770776	0.660803897164242	0.680591671697371	0.697638523926111	0.649149731993122	0.687357873946488	0.668354514624849	0.689732818074568	0.659032012050829	0.676170719570089	0.682289387275305	0.646436718363998	0.684869348795409	0.662307145501118	0.682729290197395	0.644893936351655	0.679593577472419	0.665843700087327	0.682372796268519	0.681509448142493	0.698518672803574	0.644959982188488	0.648249846083623	0.681181428836066	0.67251538897114	0.697958591819598	0.691797791824707	0.691773661761257	0.658534812797425	0.661438761142653	0.684924788480432	0.656642168776134	0.674824713157532	0.660049927892853	0.638788374589429	0.642130964354857	0.688274022593883	0.683142248417009	0.660730697982619	0.689260256239185	0.685676688952894	0.678555051402244	0.659775449497912	0.661919233590937	0.667363680984385	0.661016707369849	0.704270918855366	0.683072694737865	0.697488853531725	0.684057703331178	0.688176662516948	0.696517630045404	0.662416722274331	0.677530005915524	0.674932108321009	0.675226389016394	0.657216539186489	0.667046781584836	0.674588333819159	0.682451763561495	0.669398292187671	0.694568594182254	0.645439426550199	0.685761985538378	0.652191469792377	0.678336104705635	0.689730861794055	0.665137581217423	0.685376022422553	0.685465019836883	0.690667126892155	0.679169396277426	0.681428706820947	0.66659873421868	0.681921714345988	0.701225595032152	0.665662897753161	0.652912162507863	0.678083963622682	0.68015655333329	0.677050736720422	0.694437926783701	0.6650535841355	0.647323694217829	0.652492455907306	0.658068193362938	0.666120841759488	0.684101466623192	0.673286014458785	0.674923789909472	0.684005972996351	0.673821070817113	0.659103721671396	0.666930182860276	0.666300280698833	0.6786240850904	0.69055284136249	0.662449057308679	0.697340470100524	0.693858779130156	0.65740840092018	0.657686736460303	0.685059459727677	0.660808583616999	0.679524442836932	0.688368284192969	0.675697912204533	0.677182285057525	0.678840462379804	0.680143431460034	0.664684674198652	0.668802794981679	0.654497130960421	0.659224932286499	0.658283595779936	0.672557518495992	0.671494351356588	0.688328686293028	0.673730102505426	0.681134759602347	0.687463551605296	0.674269004319099	0.691479047647982	0.664341396992942	0.687354458712953	0.636452978247809	0.677705170244087	0.686096720416178	0.670316733695703	0.66927473997812	0.667602349775544	0.678714980375591	0.674079949544476	0.69028991711471	0.668804321928233	0.672702617487444	0.663391942886807	0.684685816986692	0.665341653541642	0.660735911873748	0.683439550031539	0.676854385300027	0.667632480236566	0.681768375554437	0.677339524556853	0.657554031663949	0.667581749396537	0.712761598598582	0.667249714056903	0.663972780561178	0.682727014588501	0.681845488332024	0.685285849132973	0.688035070654773	0.680843960608134	0.666976119210829	0.67103568097169	0.671690237329528	0.662618689219059	0.667553766733777	0.658678443041928	0.686003108638964	0.67858415312745	0.674901608910052	0.691990307631416	0.681766251493487	0.691244686563485	0.669084788130258	0.671694895336594	0.664719956889955	0.689518131155031	0.693537244539918	0.665592962038135	0.658984322461387	0.677320201761288	0.660300246973395	0.684204002955475	0.672057721762077	0.677029629137571	0.68275907601576	0.67187323670507	0.673609922361426	0.654654575836957	0.667510638098364	0.689475099600885	0.662690379827377	0.660061577818795	0.672396750417932	0.668952393083736	0.681021044620127	0.674368364501981	0.66284032018791	0.663075609553389	0.650852225765696	0.658570746705931	0.673698576841526	0.660890540753789	0.670685159159121	0.689125820045186	0.691920618529444	0.668245335536079	0.651553250302063	0.668496885153656	0.677716382593573	0.667488929702338	0.675994137829946	0.677498095845096	0.670655552059666	0.664117796222163	0.643293133767777	0.649851483932306	0.684845242776158	0.681130832306277	0.681360332467666	0.663590546968562	0.67221699374545	0.671080773514305	0.671557422334451	0.673533919475638	0.686240677442925	0.666700143606101	0.685178097167151	0.658508210802828	0.664793981437871	0.699270749741785	0.675288403429427	0.656569541597284	0.668331764484251	0.661691156954394	0.681115277445511	0.673035078082416	0.666560008065236	0.655031602915096	0.682659779257556	0.711522370587463	0.677997238944332	0.660245464790621	0.67278115565768	0.669288390245361	0.681580565739681	0.671186903963855	0.687824462600184	0.692817662325398	0.662201945213376	0.618770060191816	0.687259288910973	0.651859848893611	0.676436832787417	0.67956710814493	0.666611550820936	0.701601169594552	0.670611818938841	0.718108606522882	0.658312319993826	0.668656961785466	0.682323255123625	0.676382939822854	0.685866359217648	0.662787652754979	0.656217075342204	0.698962221334531	0.66106392260541	0.649998505485853	0.683815147892604	0.713749361625367	0.687006648063761	0.679510077737809	0.652999407195133	0.669498709708899	0.688395771609852	0.665210492428558	0.686012798008023	0.673705915062913	0.669394869067049	0.691207255510082	0.652922416777915	0.671489471261251	0.681668572588126	0.666714852434431	0.65480928882957	0.682628899565829	0.660134429095668	0.666392792264564	0.687159578215035	0.674116114055012	0.699595848166804	0.672834415030092	0.671831526114422	0.683046731596785	0.683456585992085	0.683190012513716	0.690630422231873	0.667510772439314	0.670598734931731	0.688264633645909	0.673647198366531	0.668847624752506	0.690916689622045	0.691104017023969	0.695906600138205	0.667639723906244	0.670084579576436	0.678440114223108	0.676006553167463	0.646865939583967	0.682408667607031	0.660061780836585	0.680804187600865	0.674474970581229	0.67261078815828	0.667616744461285	0.66684873322642	0.690287674687982	0.670987438100425	0.670374901273048	0.684256052952273	0.650673787263873	0.669402907290122	0.675044361789058	0.636331478850814	0.663955078557942	0.648862238119542	0.658813226896344	0.689588566205384	0.657429795031744	0.664279316636465	0.69183709867156	0.676504133327591	0.663518628661597	0.678742452957065	0.665070510889266	0.673050462392125	0.66701377399242	0.668099074864451	0.643078551418534	0.696648826752315	0.654813234620247	0.697938288685458	0.67117628120143	0.710104109383554	0.66318499287319	0.657126636611464	0.673526567855797	0.670236235413343	0.675394303726397	0.644346773108321	0.676230981456199	0.670472601277393	0.688564171219587	0.656701038870432	0.666058094094701	0.677802110465788	0.68407251287311	0.66406346853429	0.66855943945509	0.67049194432134	0.68149043051749	0.696028687115652	0.67661085301277	0.663508291272582	0.666614246574095	0.673685425143319	0.67532785521908	0.681117986628065	0.680953124576641	0.676778002177133	0.662142286035767	0.675416523283897	0.667295216378294	0.690421600429603	0.652360064735503	0.680364688054538	0.665808391519595	0.687668636636544	0.666921523493677	0.672748087758189	0.67439558572519	0.700081852140929	0.628189830703722	0.66851549693552	0.668539629599131	0.693697322256749	0.66251399016657	0.701599065384517	0.676699761392611	0.681261382915704	0.662004641158309	0.679115016136911	0.65240818233986	0.661937877524213	0.696462817928332	0.684943313527157	0.683453382538259	0.655324252384663	0.688688260512315	0.681028471993303	0.681598066413835	0.674841383373782	0.67276081518492	0.657132506630161	0.670225753434094	0.663071096319868	0.68644171619458	0.671304479207146	0.675605888718619	0.654455138338895	0.675102278950223	0.697118496443875	0.662620508099643	0.678372720268821	0.676383718900256	0.67912686149773	0.677757520561141	0.683799277677565	0.672375039972249	0.673336401582368	0.723141158203381	0.66795289657227	0.642923044124504	0.681283237165815	0.684739224191064	0.691617603445695	0.681939581902011	0.687650265108926	0.694906451221197	0.673061228083732	0.690525787181139	0.673292818364725	0.675296045821432	0.680560829672494	0.676722603694908	0.673414816731625	0.685292342384399	0.66379503972222	0.682340845826918	0.672939221144832	0.671365745575422	0.672163099452641	0.661766966494805	0.65966316097821	0.699260605472288	0.659038563750591	0.678494434906383	0.675924073263868	0.657521083495118	0.664094922550765	0.675337939373466	0.696589431409799	0.700097457022134	0.670771733195725	0.676323459064218	0.669060345878994	0.66074234967134	0.660433983691141	0.705833069949522	0.682816152521801	0.669382528275256	0.688363412412427	0.685046756401769	0.672137145180083	0.688537525916205	0.672242318375679	0.683819537089144	0.675170007921182	0.695526347839765	0.68449143305657	0.666288693946053	0.666116287748185	0.67024632187902	0.66479650273366	0.682464768938019	0.678498668205338	0.677001930420841	0.687892201727543	0.659086164081085	0.670386783673605	0.670445255281012	0.671123089635038	0.655114110781042	0.689015760372797	0.679370912817109	0.674133239894608	0.664179474624779	0.678365397767802	0.665538576140539	0.687155133766773	0.668855901093236	0.668478233199574	0.68816071204099	0.681666212629906	0.653312326593432	0.646917651719102	0.68391027390358	0.658760831307859	0.6640296509603	0.669443039663059	0.663304571330747	0.659904133080002	0.680540529537656	0.652117177123287	0.678717428003883	0.664541807866941	0.679355800845258	0.66529718807422	0.669318145402737	0.67559490734914	0.666824641419773	0.661367242380705	0.678054853485571	0.653724029320415	0.670701066937408	0.652648780094328	0.659933191929105	0.682304927419687	0.671296252289729	0.649699107772128	0.676575848955965	0.690047164564003	0.66197860369493	0.657110558801827	0.6925800498094	0.689002510027782	0.654863490002355	0.675108583154268	0.687218186661732	0.669369601502021	0.673383272234182	0.701570874914651	0.679957028537412	0.680481890230809	0.670616994371856	0.68696552769462	0.678971870096025	0.6803474017719	0.659454638936949	0.674976572200369	0.670354613570996	0.669938911266597	0.673022390305144	0.665777086451668	0.663299021175483	0.676906909064329	0.675665243253101	0.67351803121564	0.66623634765595	0.649906856771524	0.664926273630651	0.675300725158287	0.669306855805899	0.692861533714331	0.681700950535931	0.681209402731088	0.684343757187385	0.671622421554915	0.671898579229343	0.676165329521296	0.664068452825344	0.686285027297342	0.667631087862049	0.677104180921525	0.693027755105991	0.667993536792919	0.672354869866979	0.672180010226265	0.670302968912771	0.681480954015409	0.661307401103391	0.677900471340059	0.684693756060813	0.691469666825022	0.674145969814329	0.661728829008315	0.666143365346002	0.669426869108396	0.675964754778755	0.658832722951399	0.679531172549881	0.67553389192676	0.713325756813754	0.702115114222581	0.670942036228846	0.673482546637375	0.667263612860602	0.677397896478134	0.66966363576574	0.687310313280467	0.692848305421656	0.683896074233145	0.67808532953855	0.694955420629835	0.680976078928339	0.684448856219225	0.678645752674856	0.673999289792338	0.659515090477277	0.669733415709403	0.709791389255902	0.673537428975452	0.67961561059511	0.660248196208593	0.681038211267485	0.681635397153641	0.666107269372647	0.677795810580963	0.679219826544731	0.67444700990575	0.668785102360727	0.652281901604499	0.669747540909856	0.685261978986036	0.678994947709113	0.654619837849982	0.669157138022102	0.669122356724111	0.671823461843387	0.66936556663133	0.660521420296961	0.672775943693892	0.681547459418086	0.666981357056071	0.674226064667731	0.660835938387684	0.66234298384479	0.672885418861778	0.678179833179719	0.668184916342761	0.669434522567055	0.660764604819398	0.676058435495686	0.676055907359924	0.660241582456708	0.675189575295464	0.660546925902991	0.676247132140654	0.666919605694978	0.684310086765533	0.671914973523578	0.688822872322772	0.681261919490759	0.676405191628664	0.679760599508686	0.676132446424198	0.662963416749642	0.671896847870559	0.690693328886323	0.668972190763825	0.67017703854735	0.666713990639996	0.669524900091185	0.67797589480926	0.695285437029043	0.671160793947997	0.660562293525462	0.671703685404486	0.696515905440912	0.67069443797819	0.652137663100624	0.679295343012979	0.690691607633095	0.664869023164104	0.68022789574042	0.696806431261916	0.700331029915621	0.699141776778168	0.687373350636603	0.670439431456981	0.667743351966574	0.659383170599646	0.666891291107598	0.661068002391517	0.684859071601896	0.665935367655701	0.65811374335302	0.663778010178421	0.688579562539544	0.655433656318727	0.670992065804324	0.672432451337919	0.65529496614274	0.666643169681836	0.660425391387241	0.672052100538204	0.664461179462802	0.683077263653733	0.683043404619329	0.657767834932421	0.642008115712994	0.661526823810019	0.678246449294826	0.668951558082385	0.669471975071841	0.682117675443872	0.676560516459768	0.674883752353087	0.67428201922854	0.683917264681975	0.667296949581032	0.663136203948117	0.682835064365769	0.671218418569835	0.675451895369076	0.686295827351321	0.680190414940484	0.663726999793561	0.672753912076825	0.649549385127041	0.654669610256803	0.669543156680948	0.669107413593151	0.671970334816018	0.685198344798829	0.682349838498352	0.67108301873449	0.66879230135204	0.685803974510138	0.675920559243891	0.671021117511753	0.669978638455846	0.685035100053084	0.667711662519107	0.664093105175277	0.687383818759819	0.64989051769128	0.684118560548817	0.685417540927512	0.689026381020659	0.671168573899491	0.687405557032067	0.671225148554567	0.684016749065045	0.673838359121241	0.660229628407478	0.677411355117202	0.685347334736584	0.681248684190262	0.679340096338648	0.691820709410357	0.669058843854023	0.672198924187636	0.678992415845218	0.681950397519635	0.666421071948122	0.676719793547294	0.660214176939636	0.66645316937052	0.664104368077774	0.686222814181794	0.66458108953403	0.687440626768945	0.681571242401743	0.692155111907299	0.671061828452427	0.671033431175267	0.672716061338233	0.645458559639056	0.683246591419831	0.674698127971805	0.693499776430504	0.694455205388849	0.695514420951623	0.650804631038714	0.678164673160548	0.672220514475339	0.691572925414477	0.68355074596514	0.691712886363963	0.683110340116918	0.679803283921582	0.680892077198344	0.676800183091225	0.683267487890156	0.668242656482918	0.662184486475513	0.696742483413163	0.675392575557118	0.655161953407428	0.673903239639936	0.679771276715323	0.662618965859115	0.690175499147571	0.668538334498976	0.680478457993003	0.699630845259237	0.696608573771786	0.687713377798607	0.697332492255213	0.658426897655947	0.685981747274576	0.661788606270024	0.687193951839602	0.676330162702899	0.623226032535783	0.686342561520214	0.722727719570192	0.700501304270501	0.682217318827068	0.670479052478586	0.670782296429538	0.677446424186429	0.666874671814111	0.68563663734404	0.665320431586942	0.656411691767439	0.685708248707309	0.665439220537818	0.681503947825538	0.69905368228916	0.676364710673385	0.654688590325281	0.678005712574208	0.666906332764113	0.690018030329658	0.679537618054133	0.662981878859049	0.676885516068663	0.695150480244638	0.654881765397665	0.673921643036498	0.656515420774447	0.655530969114089	0.648090822192396	0.64295379247633	0.675463099426291	0.696605535583194	0.688728170590327	0.671903544903958	0.67659311873637	0.6758370307847	0.652968418308401	0.657107344671207	0.673662799842441	0.67821428960259	0.672679611424641	0.684440986742994	0.691155180173271	0.670207296581052	0.696052998738446	0.653608468526373	0.67335069669808	0.658872172061938	0.631510993054776	0.675649118005459	0.680055480369847	0.666568102930528	0.674919939710804	0.654457702914665	0.623437721133778	0.693786398036577	0.612129693998183	0.695892956183009	0.680877651536228	0.693397729231254	0.667893840482101	0.701995692444397	0.679968313798665	0.668485808785676	0.654153483907846	0.654138971131158	0.675249591578863	0.667404771885987	0.681783064436783	0.656870276038173	0.668460958279795	0.707293018885019	0.64707456347088	0.676738997159434	0.673205181568915	0.696960594735854	0.674532050022201	0.684994928040817	0.641340459979445	0.672991162269551	0.660361049713388	0.637139038212033	0.636808988623433	0.680562521016197	0.671907512668643	0.683128395892564	0.656588729524795	0.682601655317497	0.665573388686836	0.676593345458126	0.681517659226292	0.673842375917528	0.665321941126634	0.657627803301745	0.684547677757431	0.689548081672887	0.684580463481538	0.695939289059088	0.690282480235393	0.673214794589399	0.683279063163387	0.664582873087329	0.624361294689907	0.683341688507837	0.681436315351244	0.660711448259404	0.6511729449771	0.667220095495105	0.669799146197442	0.690097624977276	0.681175856643723	0.668356489699125	0.6928476395905	0.690890033093998	0.676654406487014	0.690515321080529	0.669703880948163	0.670524482272546	0.680274360992186	0.658798127017735	0.692507856547576	0.65634736764748	0.663353014629847	0.669864133029164	0.688584172238073	0.687455335491214	0.679849467520555	0.646236420525501	0.659174355398396	0.668441324332459	0.673548628159601	0.635374248405958	0.708963865227804	0.672251033662713	0.657180159018119	0.67776015338153	0.686809249996603	0.657677019861013	0.686495138503975	0.665553634805902	0.685311766320812	0.666474631799498	0.683113083522986	0.673017098732345	0.670924942660126	0.679205139624958	0.678926730793327	0.676470951099152	0.690804706955943	0.689488604478267	0.67031000575436	0.668322603481043	0.661295869552266	0.668206290411455	0.676323084011902	0.654635335251437	0.694097823702224	0.677898459701441	0.673463003325576	0.698979286556228	0.677865172772535	0.684682545146163	0.676278689068422	0.646502777215335	0.642882994981902	0.684001720672825	0.704497190006516	0.660737837734474	0.643842720969579	0.69505996655497	0.62089004660079	0.659441071240772	0.673090166460324	0.661042706957099	0.663473383605276	0.643140984475192	0.688085857716924	0.654617765147647	0.671385732466989	0.624304670710437	0.676837132758666	0.656907022385305	0.698901437115561	0.679332038798712	0.676418542598113	0.684613025146135	0.629411943474586	0.679663047724572	0.66857308191036	0.6773859295541	0.670150551648063	0.692164524696098	0.699236160085068	0.701652883473733	0.708243705111602	0.677556183507559	0.683617191046169	0.683920140179412	0.671809796787943	0.680257298919386	0.640460836504187	0.666180544104904	0.690265483419676	0.665146033963545	0.698140113711221	0.678357507054271	0.672903970561395	0.679912675448012	0.67339826630524	0.647296599405247	0.659283170929376	0.70724195186074	0.666012616862189	0.650685468095437	0.667113420476564	0.672344160872772	0.66611347271013	0.664945808142348	0.676396121920046	0.65191371027941	0.647545867371882	0.638306159300799	0.687327597751575	0.676769126341236	0.704946492725858	0.684296694984908	0.685252666148139	0.675670983587032	0.699694240184603	0.657182030225345	0.682940921144598	0.687689871635455	0.670965913555871	0.665051800200453	0.695756434332802	0.69171698964552	0.684190296475091	0.664248409418934	0.698573764075357	0.701872931993607	0.66345489119219	0.709017309594882	0.67286665207911	0.688269604401493	0.680895723058186	0.682721129958507	0.679503702208598	0.679131080660115	0.665948706624189	0.680572112171866	0.675889266148046	0.669491939362183	0.70424137049302	0.668255539002411	0.705599834401479	0.651672549473337	0.681093409553866	0.682295274097156	0.673815857732061	0.675956306458588	0.658772577217678	0.641115779866464	0.676621041278103	0.647553855305742	0.665542251727887	0.63850609217544	0.642365951711693	0.699391023604483	0.662172149279606	0.663670898472076	0.678025878800621	0.680254394141977	0.682033675250427	0.653486962433206	0.685425718709355	0.694733582699725	0.659075054992055	0.698367528667797	0.685704884561598	0.646549268540438	0.668628710462543	0.666501784523746	0.678884394100866	0.682046915802003	0.674738575355442	0.686374768882357	0.680234974364903	0.685259474026225	0.696755734729063	0.644219590056803	0.673042988609518	0.677456843146881	0.668238994556622	0.691788429118628	0.69201356177918	0.680703755309093	0.684352202213465	0.656558060866003	0.677934617781555	0.645389663432731	0.678715787059919	0.657946683062528	0.680489116415975	0.680303804128702	0.698726116819852	0.685879490637652	0.66523237074046	0.687146839529779	0.691349407498108	0.689000974640337	0.675319436575224	0.649679400446392	0.697651626174716	0.692465196722005	0.647590610596952	0.701364979741126	0.672084857517374	0.678650494196261	0.647248614719618	0.70434682490293	0.663579955961819	0.663386479966067	0.680008697086932	0.68621620954493	0.681553058614832	0.680828168357331	0.647252130283168	0.665581136241071	0.710735140457472	0.659024953808647	0.639071269990516	0.641620179951157	0.662967046223401	0.656269885119959	0.665451843703061	0.654745356163236	0.645536655018505	0.678932884692237	0.703228897784146	0.687587260700753	0.655733923286625	0.694804593950297	0.683899723121103	0.656867850762532	0.665501611191793	0.616059970107325	0.674439791251145	0.672546411549232	0.674211991962548	0.684706303569623	0.66258005991588	0.690473303716199	0.680135572228314	0.671352519245452	0.702112094586694	0.64915451585504	0.66291381357266	0.700128407165171	0.652313138398405	0.679784056377135	0.690272801366345	0.641257280692185	0.675885260603401	0.697682078593596	0.663125942020043	0.672816253281193	0.677901886025322	0.679755902664701	0.676440709926548	0.691542714064354	0.660631820575221	0.64152272918051	0.684629845380832	0.663694800365093	0.686738324530617	0.702208556734355	0.657851422196487	0.676604070892657	0.700067591995499	0.695195102008427	0.667341862114145	0.665611734394786	0.705614228129794	0.683111556295702	0.660195333349356	0.696426251851539	0.691178509654946	0.662225697765052	0.675354553654388	0.659596843848742	0.675577209443164	0.705047229382183	0.680859221669236	0.687254409620499	0.68304764642533	0.680417051279983	0.68232664055081	0.684409722438726	0.664808015269785	0.658025633886834	0.672457993113996	0.661370692661306	0.674998313829764	0.673531157753084	0.652755118380131	0.683778765320886	0.683275191403726	0.67946103157094	0.694080943165797	0.66544444896417	0.663806575709623	0.6752037676274	0.6275460318322	0.671764636460194	0.710023257877909	0.67173289932526	0.682393170885439	0.656034576455491	0.697297416603531	0.67583375517359	0.697738703385495	0.706305525805214	0.653752507087062	0.692357852200825	0.675246290857758	0.646380046564878	0.648294570874371	0.665131514705491	0.666814470785426	0.698230421156954	0.653755985321453	0.67070045655767	0.680795635291463	0.676557055893977	0.623670639650122	0.673236078346563	0.646875160831749	0.688387378461385	0.664040990098489	0.682846890813505	0.684025262735038	0.647855454352295	0.684062949356873	0.637032155166718	0.630852187959726	0.64024557289054	0.699295396448496	0.680996729838668	0.662464587070208	0.61699938890394	0.667932386056612	0.656832023051001	0.637594581853335	0.689639295460028	0.669152865970197	0.677352668329032	0.716753182589757	0.65692721460374	0.688947073512654	0.674925260939056	0.606648437356983	0.66736300730445	0.692079510493959	0.652535318380497	0.656642484928946	0.693847684401007	0.685164140256462	0.702422056539171	0.690848338776241	0.666848538855432	0.692661297356631	0.626409450515941	0.673599395105331	0.665436684843293	0.712829952887086	0.669621048889688	0.682773281919513	0.655332793276751	0.654468902634423	0.678938175335351	0.663988244287601	0.667904109456212	0.680852357893732	0.685702846427312	0.649034570489248	0.696634261767712	0.683331626268732	0.688017969775059	0.696418993797181	0.675384525555058	0.653837826896341	0.646401228322155	0.684921455027768	0.683002083638704	0.671391170639362	0.69861023994189	0.709745935806315	0.69241946266963	0.715646423906073	0.695944995349538	0.655241700978673	0.663796513764049	0.67405401940539	0.655206637626458	0.69368240698894	0.66778104057783	0.685327635406749	0.688141143058281	0.673842611875692	0.698465171792703	0.663485919547745	0.664803382845175	0.692988831340045	0.682480816240282	0.66146828565762	0.676326912251074	0.665553994978012	0.64131448865435	0.679070273689171	0.682250008259747	0.637647558779643	0.67069752876532	0.696329284221651	0.633993932334734	0.698307298274789	0.642533318440908	0.671736565613831	0.674057550501008	0.674648476119307	0.650029339128986	0.677134285052695	0.675228421648735	0.670643404544027	0.679631061700389	0.666237435007339	0.678855456832263	0.62021054838157	0.682443881579498	0.695524104920847	0.703353105744392	0.678394744664173	0.654990452643409	0.654424524944661	0.683308857625034	0.691073682086813	0.67098870496059	0.71619181723182	0.644626692869696	0.640696479076819	0.688314680877467	0.675281592336303	0.70339091081758	0.685272872619933	0.679577010955189	0.699824997558429	0.667977674892898	0.689649757047569	0.690504322520849	0.66077270054116	0.669077934404183	0.677485180553606	0.70009052350333	0.649731098367149	0.680896269038605	0.667694976879818	0.706365234811849	0.684904918893897	0.703987520162488	0.662531890273638	0.654729495137006	0.681618229069117	0.692747255911087	0.686358713333585	0.685413205361881	0.668053033080176	0.577225692969309	0.679607832960837	0.686719577639453	0.681349938267887	0.669495811567651	0.633725060451543	0.65969428305583	0.6949415215253	0.681776231935492	0.649765164940853	0.672713232711893	0.69894407048082	0.667535489258628	0.675005783597399	0.646352683987023	0.677807414909563	0.680592706722154	0.650177952232896	0.637915485764672	0.661433312730621	0.644001907386988	0.679405859857091	0.688779734140658	0.682236716102347	0.669754442643082	0.666493228708846	0.682577884285652	0.657915162678614	0.668185826666239	0.675539121663632	0.663227118930199	0.655755406152072	0.682436308094008	0.678217371873334	0.658010572880046	0.678987596278416	0.693871712941413	0.693031672965245	0.673200434403775	0.694161915131423	0.675742180080978	0.669577540564447	0.627565936368323
[truncated: 2,686,110 more chars]
