# Supplementary material for: Cuproptosis in ccRCC: key player in therapeutic and prognostic targets
Source: Front Oncol. 2023 Oct 27;13:1271864. doi: 10.3389/fonc.2023.1271864 (PMC10642186; doi:10.3389/fonc.2023.1271864)
Supplement: Supplementary file 4 [file DataSheet_4.zip › Step4/immu/risk.TCGA.txt]

Id	futime	fustat	AC016773.1	LINC00941	AL162171.1	AC024060.1	AL109741.1	riskScore	Risk
TCGA.B4.5838	1997	0	0.367082	0.07963924	0.1845124	1.251497	0.9862026	1.234966011	low
TCGA.B0.4814	2552	0	0.1382214	0.3810904	0.7333627	1.963499	0.997132	1.126786847	low
TCGA.B0.4690	2257	0	0.3361027	0.042893073	0.132502556	1.412287698	0.826250427	1.317399671	low
TCGA.CZ.4860	2256	1	1.629096	0.5890598	0.7798655	2.906381	1.923837	1.733522252	low
TCGA.BP.4354	952	1	0.1478453	7.519889	0.1651419	0.9600964	0.8172863	12.49684489	low
TCGA.B0.4688	2839	0	0.6683762	0.06304595	0.4219747	1.556878	0.6361436	1.450363324	low
TCGA.B0.4699	202.0000002	1	1.017394	0.1156183	0.03246917	2.265217	0.1735449	2.419954937	low
TCGA.B0.4846	785.0000002	0	0.6659899	0.1644579	0.9253455	2.584385	1.874913	0.991284206	low
TCGA.CW.5591	40.99999996	1	0.323605179	2.813846316	0.223763603	1.75122371	0.153332952	3.922814134	low
TCGA.CW.5585	1416	0	1.00286147	0.49730974	1.28021472	3.30277257	1.59661518	1.306520139	low
TCGA.B2.5639	1626	1	1.395279	0	0.3726885	3.44706	0.1810898	2.754612687	low
TCGA.B4.5377	1588	1	2.147399655	0.442661512	0.179336633	5.701834	1.118295184	4.538438512	low
TCGA.CJ.5681	459.0000002	1	3.32819817	0.74983148	0.40035364	6.06828683	2.64934485	4.694939006	low
TCGA.CW.5590	866.0000001	1	1.70157	0.7485733	0.9819973	6.261595	0	4.798306514	low
TCGA.CJ.4885	1955	0	0.664004	0	0.1278771	3.94027	1.184719	1.838109841	low
TCGA.CW.5580	834.0000001	1	0.850479	0.03324564	0.4108013	2.836109	1.601029	1.369649145	low
TCGA.CJ.4644	478	1	1.91693895	0.65848322	0.92071806	4.91714243	2.93743543	1.80385714	low
TCGA.B8.4622	1624	0	0.4707887	0.03242497	0.9766103	2.729703	1.159977	1.096629759	low
TCGA.CJ.4904	339.9999999	0	0.6902375	0.01848747	0.856655	2.075163	0.7122494	1.290628533	low
TCGA.B0.4701	1200	1	0.4078707	0.02949615	1.002294	4.701411	1.826309	1.131050335	low
TCGA.CJ.4641	1450	0	1.275135	0.6122437	0.5136876	2.002285	0.9984057	1.977377218	low
TCGA.CJ.6028	320.0000001	1	1.238524	0.2291245	0.3217258	4.535813	0.7451586	2.789384609	low
TCGA.CJ.4895	511	0	0.04732631	0.02566887	0.5021994	3.303836	0.3296401	1.540127798	low
TCGA.CJ.4871	2392	0	0.8083221	0.3017071	0.5242582	3.005582	0.6226921	1.928480076	low
TCGA.CJ.5680	1034	1	1.65491628	4.661191751	0.097290929	3.063810841	1.73337189	8.858606813	low
TCGA.CW.6087	1191	1	0.374736	0.1016248	0.3348616	1.764293	1.41693	1.112886007	low
TCGA.BP.4974	708.9999998	1	3.679487	0.5416851	0.4403525	6.52827	5.753356	2.079034361	low
TCGA.CJ.4918	1493	1	2.441582015	0.106268302	0.707058776	4.257483469	1.619643322	2.666001487	low
TCGA.CZ.5455	617	0	0.6506132	0.4570635	0.5398562	2.082338	2.108623	1.085506892	low
TCGA.CZ.5454	1378	1	0.2857322	0.9616433	0.2946097	1.570059	1.443441	1.391787343	low
TCGA.B0.5115	1785	0	0.2892027	0.08611808	0.3990457	0.7733194	1.28649	0.956934774	low
TCGA.B0.5712	1955	0	0.2431796	0.6814619	0.4300801	1.118593	1.976111	0.960541201	low
TCGA.CZ.5462	505.0000001	0	0.138482	0.03004398	0.9590361	2.293195	0.4960611	1.125710736	low
TCGA.CZ.5461	313.0000002	1	1.645669	0	0.6393735	3.717167	2.84783	1.286743697	low
TCGA.B0.5402	1525	0	0.811606566	0.181258656	0.773240436	3.216563628	2.565250122	0.982415081	low
TCGA.B0.4698	106	1	0.1953092	0.2966094	0.7417398	1.236616	1.127172	0.975317855	low
TCGA.BP.4770	1270	1	0.021964097	0.373270812	0.564275387	2.032523718	1.136464875	1.10972664	low
TCGA.A3.A8OW	2964	0	1.34908903	0.02322919	0.66974274	2.67693734	1.32108596	1.580467676	low
TCGA.A3.3372	110	1	6.638057	0.7067614	0.9356924	7.706519	0.404137	29.99806382	low
TCGA.BP.4164	1175	0	0.70307708	0.02061272	0.82778157	2.5605115	1.70170022	1.042687009	low
TCGA.CJ.5684	3205	0	0.12428471	1.6178306	0.41647496	1.21064382	2.47335834	1.08970684	low
TCGA.CZ.5466	3267	0	0.6113249	0.054134	0.250841	2.450805	0.720018	1.654712951	low
TCGA.BP.4332	362	1	1.37848953	0.19217115	0.29682145	2.88507147	1.61953666	1.813555843	low
TCGA.B8.4151	2067	0	0.388432343	0.06384186	0.749421631	1.175233005	1.089240346	0.970319577	low
TCGA.B0.5108	1177	0	1.179172	0.0236874	0.3170857	4.502301	2.563921	1.488008112	low
TCGA.BP.4330	373.9999999	0	0.9028731	0.007097113	0.7454143	3.218383	0.4296659	1.82620881	low
TCGA.BP.4160	699.9999999	0	1.45825838	0.54756758	0.31324277	3.32354388	1.00455326	2.641771152	low
TCGA.B0.5113	1661	1	1.302197224	0.420408578	0.285713886	4.19043527	0.97180103	2.744552948	low
TCGA.BP.4967	1111	1	0.378561045	0.10038069	0.789319112	1.679871024	1.255607768	0.981329101	low
TCGA.BP.4347	1200	1	0.529297	0.4077374	0.334168	1.382359	2.106681	1.005012951	low
TCGA.CZ.5465	788.0000002	0	0.1309178	0.01775181	0.6946117	1.83318	0.4559382	1.171031197	low
TCGA.CW.5587	137.0000001	1	1.696242	1.48099	0.3928012	2.048572	0.4528308	3.744171396	low
TCGA.AK.3428	343.9999998	1	3.458589	2.829183	0.1899942	10.49353	0.4513345	35.47975582	low
TCGA.B4.5832	2660	0	0.1570688	0.04543524	0.2456224	0.6629957	1.062767	1.002799901	low
TCGA.BP.4972	1714	1	1.91249266	0.59010774	0.48421402	4.59524756	1.92837474	2.66411677	low
TCGA.CZ.5458	770	1	2.957604	0.07749501	0.5027246	5.32353	0.9383241	4.814371414	low
TCGA.BP.4973	910	0	1.383595051	0.046323149	0.973069995	3.618944411	2.498507413	1.154988968	low
TCGA.BP.5183	36	0	0.1037398	0.4201227	0.4171553	0.8420982	2.477398	0.70202254	low
TCGA.B0.5709	43	0	0.5518811	0.103472	1.415544	1.526466	3.701626	0.395982433	low
TCGA.CJ.4897	61	0	0.3277502	0.04182713	0.6029787	2.597883	2.608989	0.764777411	low
TCGA.BP.4803	62	1	0.1524416	0.02067034	0.979087	1.082752	2.844095	0.475800764	low
TCGA.EU.5907	73	1	0.0918318	0.092974522	1.559145366	1.073428229	3.691592779	2.300535236	low
TCGA.B0.4810	77	1	0.6069774	0.07633919	0.4421666	2.870562	2.888529	0.86360456	low
TCGA.CJ.4894	93	1	0.2904594	0.315079	1.081469	1.320356	2.42775	0.617757268	low
TCGA.B0.4696	119	0	0.2624068	0.3083694	0.6961271	1.171535	2.872149	0.602529532	low
TCGA.B8.5163	141	0	0.136179307	0.175859533	0.32595246	0.821171461	1.85833343	0.813250427	low
TCGA.BP.4343	166	1	0.092377849	0.090664283	0.722296999	1.028391463	1.365659631	2.803646226	low
TCGA.B8.5550	175	0	0.406399	0.03833441	2.624982	1.864599	4.430621	0.200869589	low
TCGA.A3.3352	177	0	0.1319938	0.2704544	0.663462	1.250023	5.428669	0.272377441	low
TCGA.B0.4710	204	0	0.137414	0.1703558	0.942869	0.8286168	2.812774	0.490821892	low
TCGA.B0.5095	293	0	0.2872434	0.1677795	0.6416969	1.1479	2.022711	0.759960223	low
TCGA.B0.5711	323	0	0.666848914	0.077504113	1.383320092	2.706542659	4.313006688	0.403678742	low
TCGA.B0.4848	330	1	0.1227611	0.138715	0.9427212	0.6726387	1.282594	0.745156255	low
TCGA.CJ.4907	342	1	0.148118419	1.055851741	0.827235181	1.236690281	2.821338221	0.717290673	low
TCGA.CZ.5459	354	0	0.061241967	0.081195767	0.752474418	0.695976523	2.68127361	0.507944572	low
TCGA.AK.3455	355	0	0.2240122	0.1251817	0.6596704	0.7604214	1.337403	0.847662173	low
TCGA.B0.5099	370	0	0.171500315	0.147279182	0.598638808	1.392138184	1.791816566	0.813807513	low
TCGA.CW.5584	372	0	1.594995	0.1495225	1.011771	5.498577	6.701004	0.468542771	low
TCGA.BP.4797	375	1	0.3006062	0.465837	1.463018	2.056692	4.187601	0.371148016	low
TCGA.CZ.4863	400	0	0.3395159	0.02584517	0.9381111	1.479531	1.031273	0.932326397	low
TCGA.B0.5116	406	0	0.06995642	1.112995	0.859548	1.249303	2.157886	0.856213428	low
TCGA.A3.3307	408	0	0.1352332	0.2336266	0.9231102	0.8538005	2.900561	0.492708442	low
TCGA.B0.5713	435	0	0.042107379	0.053289186	0.470335909	0.61524507	4.14794257	0.35453812	low
TCGA.CW.6097	454	1	0	0.1099315	0.9282223	0.5593898	2.581473	0.476295168	low
TCGA.CZ.5457	468	0	0.509300613	0.025112248	0.620601303	1.804015125	2.626005888	0.722324376	low
TCGA.B8.5158	485	1	0.2381929	0.01565954	0.2660595	1.968664	2.154644	0.872916779	low
TCGA.CJ.4640	561	1	0.1754626	0.07808614	0.4975137	1.161353	3.706718	0.454619524	low
TCGA.B0.5696	561	1	0.7396744	0.02523176	1.231521	2.424353	3.832773	0.477905273	low
TCGA.B0.4693	567	0	0.9105424	0.1097468	2.16127	3.911201	3.246585	0.540990718	low
TCGA.CZ.5467	603	0	0.1313576	0.3528363	0.6078621	0.7920962	1.195023	0.941178837	low
TCGA.B0.4694	648	0	1.101936897	0.08477576	1.04753558	3.958581822	3.266075572	0.857940479	low
TCGA.B0.5701	662	0	0.08811981	0.01365556	0.3937164	0.89924	1.828806	0.755124508	low
TCGA.B0.4827	689	0	0.89712884	0.04634145	1.51744363	2.4551962	3.51969625	0.505866431	low
TCGA.B0.5096	693	0	0.03135046	0.2267184	0.3852002	0.9161443	3.431436	0.495251087	low
TCGA.BP.4970	693	0	0.2397606	0.05779621	1.517593	1.167741	1.312139	0.651653668	low
TCGA.B8.A54J	701	1	0.6659912	0.2464141	0.7439066	2.715634	3.729535	0.637914987	low
TCGA.B8.A54H	727	1	0.297816	0.1220446	0.8427336	1.869529	2.96338	0.582260654	low
TCGA.B2.3923	749	0	0.0354718	0.6220679	0.4358388	1.065375	2.75307	0.688994674	low
TCGA.CZ.4861	750	0	0.1553322	0.06240677	0.5783491	1.485054	4.293369	0.382690943	low
TCGA.CZ.5453	777	0	0.333733639	0.61845297	1.095034451	2.268831394	2.15850305	0.844487644	low
TCGA.CZ.5463	822	0	0.1127267	0.2649434	0.4407018	0.7777916	1.990969	0.761135331	low
TCGA.BP.5007	845	1	0.2404361	0.1070013	0.5164714	1.951718	3.091754	0.621308098	low
TCGA.CJ.4639	873	0	0.94259323	0.04369609	0.6209226	5.2578952	4.28074183	0.820037104	low
TCGA.A3.3363	883	1	0.190641252	0.40375278	0.395468702	1.193795743	2.113745868	1.847072702	low
TCGA.CZ.5985	885	1	0.085641	0.1858	0.2869808	0.4171098	1.261197	3.919374185	low
TCGA.CZ.5989	919	0	0.2029355	0.1467577	1.284504	1.720524	3.76933	0.373770113	low
TCGA.A3.3317	932	0	1.099999	0.2386473	0.7547668	2.704255	3.033441	0.907913026	low
TCGA.BP.4169	953	1	1.557979	0.1190165	1.053954	7.873049	5.633292	1.847379682	low
TCGA.B0.4852	972	0	0.8987968	0.1166643	1.209887	2.282308	2.201443	0.835162447	low
TCGA.A3.3351	992	1	0.2904409	0.0233377	1.838381	2.671978	1.412887	3.692590545	low
TCGA.A3.3316	1045	1	0.049338965	0.062441151	2.011559208	1.521917293	0.883693912	1.607527662	low
TCGA.AK.3431	1046	0	0.073889023	0.160303869	1.403068168	1.589436654	3.492310603	0.366541649	low
TCGA.CJ.6032	1071	0	0.24006	0.08101574	0.5720427	1.53295	3.312312	0.535204341	low
TCGA.B0.4818	1124	0	0.100532	0.1163234	0.8534296	0.6528473	1.760582	0.656145721	low
TCGA.BP.4173	1133	0	0.6334072	0.1221503	0.9669311	1.953818	1.764738	0.605190852	low
TCGA.AK.3456	1133	0	0.1279652	0.1480658	0.8862036	1.246495	2.342875	0.602155627	low
TCGA.BP.4174	1140	0	0.6780274	0.1257261	1.767152	2.25798	4.809133	0.291666432	low
TCGA.A3.3357	1168	0	1.171303	0.10084	2.523218	3.486246	1.331988	0.866427179	low
TCGA.CZ.5470	1169	0	0.2092343	0.1513128	0.6543962	1.69844	2.456711	0.692230087	low
TCGA.CZ.5451	1266	0	0.4284749	0.03615055	1.62725	1.924552	4.206638	0.31195465	low
TCGA.A3.3343	1290	0	0.203223109	0.045220208	1.187376843	0.913649579	4.853149374	0.244285227	low
TCGA.BP.4342	1291	0	0.3299012	0.008520572	0.7106727	0.918152	1.031687	0.930845277	low
TCGA.CZ.4864	1299	0	0.3342028	0.04647822	1.435776	1.878134	3.581245	0.387840293	low
TCGA.B2.4101	1315	1	0.91068	0.0294009	0.9263986	2.85134	3.106836	2.744686459	low
TCGA.CJ.5675	1343	1	0.06103187	0.2868883	1.545234	0.8587292	2.550617	2.433177836	low
TCGA.CJ.4643	1385	0	1.140113	0.09648406	0.9754444	3.465614	4.103348	0.654881093	low
TCGA.BP.5200	1398	0	0	0.1358535	0.613364	0.7507272	1.265339	0.814705699	low
TCGA.AK.3443	1423	0	0.2804774	0.005965706	2.709045	2.008897	0.8208396	0.54784099	low
TCGA.AK.3433	1433	0	0.1687346	0.1454907	1.087356	0.9903895	2.970489	0.455787505	low
TCGA.B2.A4SR	1435	0	0.82196443	0.47843829	1.05248751	2.47360403	2.39381035	0.935055082	low
TCGA.T7.A92I	1436	0	0.5297562	0.01008174	0.9654596	2.308554	3.828608	0.478850864	low
TCGA.A3.A6NJ	1463	1	0.04909488	0.05325621	0.3564507	0.876751	3.761545	2.429809907	low
TCGA.B8.A54K	1485	0	0.2828493	0.04474516	0.4936568	1.549802	4.819756	0.354266574	low
TCGA.B8.A54F	1489	0	0.1324118	0.2462317	1.373384	1.351228	2.860958	0.454229078	low
TCGA.MW.A4EC	1495	0	0.2251669	0.02960634	1.486193	0.7643409	2.647857	0.414649366	low
TCGA.A3.A8OV	1496	0	0.1318089	0.09532075	0.8097618	0.7489626	5.278978	0.239053322	low
TCGA.B8.A8YJ	1498	0	0.06890903	0	1.231533	1.081435	5.805343	0.17420811	low
TCGA.A3.A6NL	1499	0	0.406674826	0.147048337	1.059922226	1.292948795	3.102367183	0.501744086	low
TCGA.6D.AA2E	1508	0	0.550292	0.02295905	1.347549	2.817611	4.591088	0.360273662	low
TCGA.B8.A7U6	1508	0	0.131774747	0.00794134	0.392510111	1.426226012	2.05422553	0.768149253	low
TCGA.A3.A6NI	1525	0	0.08247133	0.1789234	0.5757487	1.405852	2.913203	0.577018918	low
TCGA.DV.A4W0	1528	0	0.4557354	0.147741	0.8776769	2.959512	5.254039	0.359344634	low
TCGA.B8.A54E	1531	0	0.5999515	0.1735477	0.9956378	2.671571	8.937555	0.118141052	low
TCGA.GK.A6C7	1590	1	0.08375458	0.05451222	0.355502	0.7070649	4.100275	0.385138305	low
TCGA.EU.5904	1604	0	0.763014	0.06534378	1.054136	2.933856	2.677275	0.783772702	low
TCGA.B4.5834	1625	1	0.3505034	0.1934414	0.9684704	1.467513	3.010383	0.542466854	low
TCGA.AS.3778	1625	1	0.154708934	0.158498768	0.604830054	1.213974492	1.334156616	0.906083879	low
TCGA.A3.3326	1632	0	0.07003605	0.0405186	1.361197	0.4775495	1.979153	0.483379914	low
TCGA.CW.6093	1639	1	0.212221079	0.046041832	0.450393426	1.791592687	2.956350215	0.629557737	low
TCGA.A3.3320	1666	0	0.3571291	0.07263745	1.346321992	2.500355531	2.887273568	0.543073531	low
TCGA.B0.5690	1670	0	0.1111271	0.05357615	2.358432	1.563578	2.027219	0.391711774	low
TCGA.A3.3323	1729	0	0.1155766	0.1002984	1.058604	0.863128	3.128082	0.41799693	low
TCGA.A3.3311	1746	0	0.6363072	0.08849247	0.8018716	3.125588	2.467659	0.901956353	low
TCGA.B0.5699	1782	0	0.2958355	0.4136184	1.431932	2.433437	2.080196	0.723231444	low
TCGA.A3.3380	1790	0	0.05646815	0.02041815	0.693819	0.7334001	2.809396	0.491448121	low
TCGA.CZ.4859	1854	0	0.06773629	0.2204331	1.084472	1.686186	3.639607	0.405376033	low
TCGA.BP.4353	1862	0	0.2542136	0.09192035	1.260048	1.599256	1.960378	0.634711495	low
TCGA.B4.5378	1871	0	0.1024913	0.0231622	0.6725812	1.539133	2.982992	0.532427379	low
TCGA.B0.5705	1889	0	0.163501961	0.143577594	0.573981018	1.516814025	3.207327721	0.546547663	low
TCGA.A3.3331	1912	1	0.1544861	0.09930695	0.1533864	0.6688142	1.742153	0.862160966	low
TCGA.DV.5569	1935	0	0.3160973	0.1469529	0.9415413	1.539534	5.092367	0.290420445	low
TCGA.DV.5574	1952	0	0.3021562	0.05462789	0.7473347	2.31257	3.393126	0.551445279	low
TCGA.CJ.4908	1964	1	0.1226886	0.08317989	0.4796475	0.9212201	2.594194	0.605826996	low
TCGA.BP.5194	2016	0	0.114985631	0.173238796	1.070316573	1.275626691	3.318034493	0.425229366	low
TCGA.DV.5567	2017	0	0	0.3337598	1.03103	0.4281545	1.661976	0.636247117	low
TCGA.DV.5573	2145	1	0.7981838	0.1675817	0.8915646	3.344095	4.047973	0.611460156	low
TCGA.BP.4765	2186	0	0.6705552	0.05270958	0.5210467	5.443171	4.061384	0.84621098	low
TCGA.A3.3365	2208	0	0.563013056	0.120874562	0.668185933	2.456486366	3.04619052	0.718300961	low
TCGA.BP.5008	2241	1	0.09053348	0.2618859	0.707876	1.763754	4.083816	1.41997903	low
TCGA.BP.4965	2246	0	0.1808895	0.07475119	0.548427	0.5873416	1.182803	0.874748088	low
TCGA.BP.4961	2274	0	0.809056873	0.022078827	1.006016532	3.370462579	3.037893216	0.7612295	low
TCGA.BP.4789	2378	0	0.06365319	0.1227529	1.208701	0.5855922	3.335764	0.354927134	low
TCGA.CW.5583	2439	0	0.1433228	0.01480676	0.5488811	1.662013	3.422675	0.502590211	low
TCGA.A3.3322	2461	0	0.1902585	0.2522484	0.1770977	0.6692427	2.334877	0.762712694	low
TCGA.DV.5575	2489	0	0.1416052	0.01920098	2.313263	1.178204	2.641921	0.315295027	low
TCGA.A3.3325	2508	0	0.6849125	0.05896558	0.6921804	2.223886	6.036261	0.291528233	low
TCGA.CW.5589	2564	1	0.07906229	0.03335255	1.368835	1.176598	1.809408	1.556569166	low
TCGA.BP.5187	2609	0	0.056512105	0.034056739	0.483947213	0.917463736	1.387047326	0.831311415	low
TCGA.BP.4991	2754	0	0.1129337	0.08750433	0.6487507	1.28342	2.921704	0.541631003	low
TCGA.BP.4782	2764	1	0.5958591	0.05386372	1.788718	2.478876	3.853863	1.375386509	low
TCGA.DV.5576	2782	0	0.234570952	0.014136302	0.655034484	1.999313754	3.501102426	0.51044807	low
TCGA.BP.4775	2799	0	0.1125084	0.04746185	1.2986	0.913277	2.201685	0.498884094	low
TCGA.BP.4999	2873	0	0.4052862	0.05995073	0.802516	2.18328	2.199681	0.786549753	low
TCGA.BP.4801	2881	0	0.07066462	0.02555141	0.6314543	0.9751432	2.039104	0.656362816	low
TCGA.AK.3460	3229	0	0.665430546	0.036091657	1.560888755	2.322675893	4.436258683	0.342316297	low
TCGA.CZ.5982	3302	0	0.029582813	0.09092247	0.561743841	1.03258391	8.624748131	0.09694864	low
TCGA.BP.5192	3341	0	0.1507534	0.03468848	1.056266	0.7787354	2.481905	0.496811958	low
TCGA.CJ.4905	3409	0	0.2072371	0.04281956	2.414027	2.018674	0.8248344	0.600548774	low
TCGA.BP.4769	3631	0	0.166688118	0.160726024	0.248252312	0.992255447	3.501507492	0.528876993	low
TCGA.BP.4177	3639	0	0.084180914	0.030438725	0.507758636	0.956663257	3.015473124	0.515843307	low
TCGA.DV.5566	3736	0	0.05484387	0.07932333	0.4900812	0.8903803	2.073724	0.683749701	low
TCGA.BP.4784	3944	0	0.3921589	0	0.7214748	1.535481	1.790388	0.819375841	low
TCGA.BP.4760	3974	0	0.1422871	0.6945637	0.5165339	0.7218766	2.513062	0.730007369	low
TCGA.CZ.4865	3989	0	0.1009068	0.04378389	0.5184753	0.7863375	2.208932	0.644590458	low
TCGA.AK.3461	4074	0	0.3032465	0.0590423	0.9380043	1.136112	3.435211	0.4359935	low
TCGA.BP.4344	4537	0	0.2191623	0.03047932	0.6025906	1.040048	2.012997	0.711856014	low
TCGA.BP.5173	522.9999999	0	0.2885401	0.05617895	1.239603	2.486333	1.236773	0.891716966	low
TCGA.BP.5195	2004	0	0.09178053	0.03318665	1.947844	1.341036	4.310542	0.221123928	low
TCGA.BP.5168	1879	0	0.1121172	0.008108023	0.3506551	0.4732525	1.204856	0.878006829	low
TCGA.BP.4790	773.9999999	0	0.3771311	0.01090926	1.415408	0.8571716	1.471017	0.640365659	low
TCGA.BP.5176	507	0	0.9899753	0.1022749	0.9478236	3.252681	5.394389	0.416559103	low
TCGA.CW.5588	2231	0	0.1289918	0.04664176	0.7444277	1.047079	1.968059	0.667919776	low
TCGA.BP.4763	970.0000002	0	1.425157	0.2027481	1.122151	6.030833	5.021412	0.760945456	low
TCGA.B2.5636	736.9999999	0	0.05128717	0.09272388	1.260322	0.9714109	3.538264	0.340501653	low
TCGA.CZ.4853	433.0000001	0	0.1335538	0.1883361	0.6862209	1.040746	2.312303	0.644896906	low
TCGA.B8.5545	3431	0	0.226198801	0.081790549	1.443783832	1.573841283	2.572299731	0.487462875	low
TCGA.B8.5165	1520	0	0.808301469	0.146135658	0.451432993	4.811629934	3.932084677	0.897312942	low
TCGA.A3.3385	962.9999999	0	0.499896071	0.339041867	1.629872649	4.50117672	2.147240218	0.911605426	low
TCGA.A3.3387	3480	0	0.2383292	0.1077209	0.3327647	1.61218	1.936696	0.893088923	low
TCGA.BP.5186	3834	0	0.05621509	0.09485769	0.6069873	1.30812	1.976409	0.717032483	low
TCGA.B0.5697	574.0000001	0	0.6685571	0.3223221	0.1244621	2.424038	3.370546	0.874669133	low
TCGA.A3.3376	1876	0	0.4476532	0.1052126	0.8750436	1.998581	2.583503	0.687413091	low
TCGA.BP.4331	1787	0	0.045979636	0.011083759	1.318210964	0.39811787	2.318073407	0.431539888	low
TCGA.BP.4964	571.0000001	1	0.1618694	0.6939972	0.1291477	0.9385431	2.531039	0.864782375	low
TCGA.A3.3358	1307	0	0.5116329	0.1312902	1.161415	2.116758	2.463357	0.673385466	low
TCGA.B8.4619	1385	0	0.832441	0.09631995	4.611955	2.594789	0.165662	0.454354897	low
TCGA.A3.3362	2361	0	0.1016155	0.2131084	0.7945253	1.18779	2.103112	0.670567993	low
TCGA.BP.5006	2299	1	0.05503371	0.4245221	0.6966848	1.310411	2.117409	0.739639486	low
TCGA.3Z.A93Z	2080	0	0.1688352	0.2060391	0.7307765	0.6509895	1.805971	0.713184312	low
TCGA.B0.5110	385.0000002	0	0.4436127	0.08020229	0.9497306	2.940805	1.98635	0.896319771	low
TCGA.BP.4768	762	0	0.7005949	0.05629467	0.4637384	2.611814	2.891749	0.849891523	low
TCGA.B0.5120	1329	0	0.135317	0.1467866	0.6801659	1.757478	3.276373	0.527325535	low
TCGA.B8.4154	335.9999999	1	0	0.01649428	0.5350073	0.5924584	2.678008	0.519763959	low
TCGA.BP.4795	2865	0	0.3942269	0.02850946	2.664106	2.24007	0.7453137	0.615736518	low
TCGA.B0.4945	1683	0	0.2501164	0.3436676	0.5308181	1.09636	2.787401	0.653683327	low
TCGA.B0.5700	2150	0	0.06902529	0.06239662	0.7324564	1.008552	3.090723	0.470775792	low
TCGA.A3.3359	193.9999999	0	0.04260695	0.030812239	1.237381773	0.449615442	4.19715457	0.257631594	low
TCGA.AK.3450	3451	0	0.019021	0.03438873	0.4036796	0.8646468	2.195486	0.659891979	low
TCGA.B0.4823	3222	0	0.3535795	0.09740933	1.128415	1.940767	2.781091	0.566594155	low
TCGA.B8.4146	2609	0	0.137386	0.006209624	1.112578	0.6691309	2.734083	0.439170702	low
TCGA.B8.5552	1384	0	0.6908566	0.06377994	0.837356	2.410232	2.895973	0.721813797	low
TCGA.BP.4987	1257	0	0.3860999	0.0598323	0.8625406	2.149118	3.878426	0.462776867	low
TCGA.CJ.4899	2283	0	0.081758118	0.036953342	0.913231343	0.597297666	3.864237587	0.331018187	low
TCGA.CZ.4862	1137	0	1.054886	0.0381433	0.8837238	2.483252	3.568812	0.663051814	low
TCGA.B0.5693	3498	0	0.350095798	0.118678214	1.173162243	2.486636907	1.611157369	0.85235839	low
TCGA.EU.5906	469.0000001	0	1.210386	0.0267955	2.538432	3.047816	3.096975	0.477320757	low
TCGA.BP.5181	3377	0	1.12778	0.1359302	0.5773721	3.013406	3.740611	0.799043777	low
TCGA.CJ.4634	2372	0	0.09617542	0.1669238	0.75199	0.7494674	3.713087	0.392163576	low
TCGA.B2.4102	552	1	0.1693471	0.03827107	1.820658	1.821424	0.4212667	0.804099734	low
TCGA.CJ.4920	1413	0	0.3724468	0.3016651	1.148215	2.418642	4.714012	0.363182047	low
TCGA.BP.4176	1063	0	0.05703361	0.1082687	0.4777955	0.9490785	2.04302	0.705488844	low
TCGA.B2.3924	4066.999999	0	0.155806813	0.197182022	0.435087271	1.475538883	4.444295916	0.401790072	low
TCGA.A3.3349	551	0	0.1205321	0.04358284	1.480967	0.6848858	7.835682	0.08552094	low
TCGA.B8.5546	620	0	0.07296182	0.1846743	1.263215	1.214135	2.286892	0.52813941	low
TCGA.CZ.5988	1411	0	0.6669939	0.1388591	1.196558	1.673499	1.769823	0.815885607	low
TCGA.B0.5399	1502	0	0.2263509	0.1000334	0.8006349	1.429075	1.776795	0.767313141	low
TCGA.A3.3370	1972	1	0.1837384	0.08858321	0.3078513	1.441764	1.767323	0.903007435	low
TCGA.B2.5633	2263	0	0.1433871	0.5508734	1.141155	0.6692606	1.034397	0.857656294	low
TCGA.B0.5710	822.0000002	1	0.2262457	0.1363458	0.4773497	0.9998879	3.852103	0.445385093	low
TCGA.CW.6088	664.9999999	0	0.1537935	0.9453656	0.3435722	1.426749	3.847619	0.624653653	low
TCGA.B4.5836	3841	0	0.2007635	0.02177804	1.367932	0.4889038	2.836693	0.39008313	low
TCGA.B0.5119	1121	1	0.4586763	0.07371173	0.925054	3.102719	2.104511	0.895048116	low
TCGA.B0.5695	3987	0	0.130117721	0.831196851	0.484468023	0.809767706	3.279956711	0.619080767	low
TCGA.BP.4756	2789	0	0.178093	0.06439612	1.293035	1.214349	4.890973	0.241314588	low
TCGA.BP.4325	1106	0	0.57018671	0.72651124	1.21313102	2.64482208	4.64692395	0.45822468	low
TCGA.CJ.4892	206.0000001	0	0.1300635	0.03135285	1.226808	1.196549	2.674639	0.462497876	low
TCGA.BP.4162	1308	0	0.232469	0.08405776	1.359427	2.708465	1.387892	0.831814558	low
TCGA.B8.5553	646.0000001	1	0.3884616	0.9270535	0.3181994	1.681761	3.865337	0.701029227	low
TCGA.BP.4158	1107	0	0.04879742	0.1176301	0.1816877	0.7922173	1.521398	0.897143768	low
TCGA.BP.4340	37.99999999	0	0.1050427	0.06330347	1.329761	1.051632	7.560383	0.102926165	low
TCGA.BP.4170	1476	0	0.110145317	0.258876256	0.307578496	0.71527566	1.369983623	0.949138278	low
TCGA.A3.3329	1885	0	0.4525543	0.0498028	0.8131946	2.204141	3.13258	0.604100936	low
TCGA.A3.3328	1371	0	0.195456	0.1009634	1.419098	1.88125	2.055995	0.594029289	low
TCGA.B0.5098	3392	0	0.356557465	0.064463275	0.896111345	1.338624269	5.94269815	0.220787164	low
TCGA.EU.5905	3328	0	0.056944977	0.030885846	0.699677699	1.756533524	2.096507755	0.696032143	low
TCGA.CZ.4866	431.0000001	0	0.6959501	0.3290762	0.2391909	2.607374	4.954011	0.544334131	low
TCGA.A3.3378	2430	0	0.2589166	0.1716383	0.939925	1.506241	6.741362	0.175281805	low
TCGA.CZ.5986	3343	0	0	0.3821264	0.5621146	1.062101	1.752598	0.809695789	low
TCGA.CJ.4886	1552	0	0.062288578	0.022522741	1.159597023	0.876411224	6.115306106	0.159487459	low
TCGA.BP.4807	1014	0	0.355081868	0.206545249	1.638227414	1.954981634	3.28740915	0.421386641	low
TCGA.BP.4762	722.0000001	1	0.0290476	0.1312905	1.216722	0.8252695	1.76311	0.576599011	low
TCGA.BP.4766	714.0000002	0	0.07201717	0.03255059	2.131728	0.6722817	3.15303	0.265033202	low
TCGA.BP.4777	2226	0	0.037852719	0.020530578	0.507374056	0.768165005	1.619589186	0.746172533	low
TCGA.BP.4998	2419	1	0.1383808	0.05629129	0.8308148	0.7301408	1.893293	0.6388967	low
TCGA.BP.5004	768	1	0.206656762	0.00747244	0.207750489	1.241362906	1.603923128	0.940019666	low
TCGA.BP.5184	518.9999999	0	0.7453839	0.3413935	1.609669	2.33956	1.977826	0.79218342	low
TCGA.BP.4994	1124	0	0.6497631	0.09789412	0.8265827	1.435807	2.298803	0.757399313	low
TCGA.AK.3440	722.0000001	0	0.04807086	0.0347636	0.5548457	0.6503514	1.977068	0.654945406	low
TCGA.BP.4976	1516	0	0.7529704	0.4585504	0.6861292	3.023915	3.312401	0.847291297	low
TCGA.BP.4781	2038	0	0.2240045	0.08722767	0.3464462	1.314797	2.468967	0.72129783	low
TCGA.B2.4099	498.0000001	0	0.4586767	0.06983223	1.590945	1.998806	1.056927	0.829271864	low
TCGA.B0.5707	3074	0	0.282225556	0.055663143	0.515853143	2.165979862	2.399776696	0.783639436	low
TCGA.B0.4824	1621	0	0.109577893	0.050942499	0.489590364	0.965730444	1.214951204	0.900224853	low
TCGA.B0.4834	2009	0	0.31431178	0.06494346	1.07832829	2.15046338	3.57430763	0.457609287	low
TCGA.BP.5182	2184	0	0.6222716	0.07071596	1.688032	2.944147	2.901317	0.55711244	low
TCGA.B8.5159	1906	0	0.149036568	0.296393283	0.499417802	1.209790763	2.706419014	0.653169463	low
TCGA.B8.4148	951	0	0.347151293	0.033033	0.653078051	1.601792902	2.581623208	0.666450835	low
TCGA.B0.5083	1367	0	0.713132995	0.08595321	0.597422697	2.411996719	3.429703722	0.682064799	low
TCGA.CJ.6030	1075	1	0.2885768	0.05565099	0.6231865	1.62413	3.407449	0.521819232	low
TCGA.B0.5691	1696	1	0.9184706	0.1962451	1.787595	3.117797	3.766427	0.49232935	low
TCGA.BP.4986	3728	0	0	0.1295518	1.200609	0.3877812	4.753446	0.223199001	low
TCGA.B0.5077	2343	1	0.1738175	0.03142508	0.6212887	0.8747877	3.216961	0.476602505	low
TCGA.B2.5641	1755	0	0.931289565	0.10714525	1.725857144	2.989501202	2.569397029	0.688972131	low
TCGA.BP.4975	2423	0	0.17703	0.05689932	0.3075971	0.9260826	2.074672	0.760524488	low
TCGA.BP.4982	2090	1	0.2759101	0.03069708	1.20905	2.205219	1.013689	0.916357922	low
TCGA.CW.5581	2554	0	0.1034938	0.12474	0.1541356	1.232149	1.716336	0.926418642	low
TCGA.AK.3458	2412	0	0.02356647	0.5879718	0.473824	1.262571	2.251154	0.797337274	low
TCGA.CJ.4635	211.0000001	0	0.026362	0.1048537	1.089507	0.7275699	1.364021	0.664358596	low
TCGA.BP.4959	2128	0	0.35275364	0.072886363	0.844334717	1.799880053	2.206304581	0.724396253	low
TCGA.CJ.4903	3146	0	0.03891795	0.1407223	0.8259495	1.737521	4.492078	0.335714823	low
TCGA.A3.3324	1793	0	0.742253468	0.050776338	0.851498784	3.191714277	4.511264353	0.500506198	low
TCGA.B0.5812	3205	0	1.73091139	0.83450011	3.22235594	2.34175259	48.79910243	6.96E-07	low
TCGA.BP.4977	2601	1	0.2599795	0.1034057	0.5807899	2.87009	2.379942	0.851473154	low
TCGA.CJ.5686	2270	0	0.6946623	0.2570223	1.407504	1.416271	2.571962	0.604414625	low
TCGA.BP.4963	126.9999998	0	0.153411	0.06656573	0.7882507	0.5479321	0.6716587	0.917409597	low
TCGA.A3.3382	945	0	0.6173727	0.01488226	0.8505068	1.770718	4.013484	0.454637326	low
TCGA.BP.4161	1834	0	1.188055	0.1073963	0.3759968	2.378836	4.176962	0.702684872	low
TCGA.CJ.4893	479.9999999	1	0.2073896	0.1071277	0.9266096	1.635367	1.238162	0.880083204	low
TCGA.CJ.5683	1274	0	0.04028204	0.6190321	0.6974178	0.5885744	1.242546	0.921885702	low
TCGA.CZ.5984	168.0000001	1	0.6165225	0.06001868	1.456761	2.540779	1.462873	0.874202766	low
TCGA.B8.5549	1929	0	0.3023467	0.009110388	0.2532891	0.5726635	8.273272	0.121438534	low
TCGA.A3.3373	1462	0	0.4468676	0.04350272	0.6527312	1.283544	2.462676	0.688197248	low
TCGA.A3.3313	163.9999998	1	0.0994128	0.0575142	0.5996336	0.4196267	2.413634	0.563461396	low
TCGA.B8.4621	527.9999998	0	0.9748536	0.054832463	0.72593555	2.672931923	5.647646482	0.379752268	low
TCGA.A3.3306	1126	0	0.3652663	0.06339626	0.620159	1.375767	2.936705	0.59873258	low
TCGA.BP.4995	1843	0	0.8021738	0.04350834	1.299231	1.041852	3.232681	0.477240661	low
TCGA.B0.4838	2087	0	0.1507656	0.04361191	1.27987	1.909169	5.160598	0.24141698	low
TCGA.A3.3367	1165	0	0.1173133	0.2545138	0.5615914	0.7346161	1.634236	0.804035009	low
TCGA.CJ.4874	365	0	0.1383826	0.03891795	1.373976	0.8986467	3.090507	0.374822918	low
TCGA.B0.5698	1217	0	0.05411917	0	2.418026	2.767637	0.4308047	0.695118321	low
TCGA.CJ.4889	2504	0	0.5404204	0.0390818	0.5130983	2.807561	3.065109	0.764604678	low
TCGA.CJ.6027	1380	0	0.3493332	0.05613971	1.062217	1.449348	1.853864	0.705201304	low
TCGA.BP.5189	2722	0	0.1397615	0.02165826	0.4906391	1.42623	1.271478	0.941866581	low
TCGA.AK.3427	840	0	0.2021679	0.07310129	1.091463	1.285512	1.877536	0.646952211	low
TCGA.AK.3465	3583	0	0.2367271	0.01556317	2.355761	2.026426	0.4711045	0.682962754	low
TCGA.MM.A563	42	1	2.236042339	6.302666432	0.511327998	4.630615654	0.210231057	30.62839209	high
TCGA.BP.4798	43	1	0.6042136	1.114227	0.6299081	1.700278	0.9619441	1.702422399	high
TCGA.DV.A4VX	51	1	0.6419325	0.04421228	0.2048666	4.36717	0.1824991	2.561952966	high
TCGA.G6.A8L6	59	1	0.3977539	0.3287375	0.4231312	1.537491	0.9800265	1.29089036	high
TCGA.B0.4700	69	1	1.310967	0.0451456	0.8019003	5.574202	3.416447	1.180741655	high
TCGA.CJ.4900	99	1	2.515746	0.04688976	0.8690931	6.82115	2.167773	3.024152851	high
TCGA.B0.4845	109	1	1.367797	0.0567548	0.5760623	3.822332	3.079003	1.149632411	high
TCGA.CZ.5460	118	0	1.887924	0.1315195	0.4062817	4.358501	0.7238468	3.24918837	high
TCGA.CZ.5987	139	1	0.898932724	1.324547782	0.828382781	2.04316126	2.951756013	1.092564089	high
TCGA.CZ.5464	150	0	1.110028	0.08233265	0.2543368	2.680061	1.41605	1.670415311	high
TCGA.B0.5094	155	0	0	0.2444142	0.2516763	3.657968	0.1921697	1.939600944	high
TCGA.CJ.4887	162	1	2.766436	0.4085763	0.3264176	5.693145	2.132379	3.926121685	high
TCGA.B0.4844	166	0	0	0.1639371	0.6663475	1.278416	0.3324132	1.140257714	high
TCGA.B0.4847	182	1	1.223911244	2.085237543	0.556107918	3.40147048	1.444891644	3.225682218	high
TCGA.CJ.4875	182	0	0.9419715	0.03096406	0.02391305	1.146955	0	2.08838464	high
TCGA.B0.4712	206	1	0.1117848	0.2964128	0.3329671	1.179624	0.3707667	1.36174181	high
TCGA.B0.5084	222	1	1.903055	1.812932	0.4905455	5.25822	0.2913248	6.939534456	high
TCGA.CJ.4868	245	1	0.920503	0.6157575	0.8996698	3.922852	2.610414	1.214471756	high
TCGA.CZ.4857	256	0	0.92429017	0.037134592	1.185376159	3.056713106	2.077847795	0.952648453	high
TCGA.B0.5080	307	1	2.245947662	0.064113593	0.957268925	5.469382667	0.823347928	3.332835448	high
TCGA.BP.4335	333	1	0.6774765	0.1749762	0.5837674	2.011192	0.3081665	1.665131504	high
TCGA.B8.4143	334	1	1.363374	0.09101138	0.4217198	2.826358	1.127028	1.917243865	high
TCGA.B0.4836	356	0	0.6324351	0.01306745	0.8275261	2.757549	0.2876784	1.583120067	high
TCGA.B0.4714	362	0	0.3568121	0.01075155	0.6310472	3.379121	1.124298	1.304074636	high
TCGA.CJ.5677	365	0	1.034664	0.03649962	0.704702	6.678064	0.903977	0.692554551	high
TCGA.CJ.4888	369	0	1.887075	0.04824639	3.108542	4.363355	0.6828036	1.212569913	high
TCGA.CJ.5682	386	0	0.3508572	0.0604121	0.3545803	1.817328	1.496211	1.06368414	high
TCGA.BP.5178	411	0	0.8526259	0.1849791	0.4571405	5.426153	1.900404	1.824157269	high
TCGA.CJ.4638	445	1	0.396562174	0.052142448	0.08053757	0.877924725	0.573955089	1.381087595	high
TCGA.B0.4703	446	1	0.1311054	1.503448	0.9205029	1.246677	0.5963646	1.539669549	high
TCGA.CJ.6033	454	0	0.8219774	0.1600396	0.7592327	2.283989	1.006644	1.380773849	high
TCGA.BP.4787	475	1	1.709865	0.1932078	1.074322	6.477181	3.969885	1.237393315	high
TCGA.BP.4771	501	0	4.03699	0.2219462	0.1582205	13.75953	1.080585	24.53756995	high
TCGA.CJ.4890	510	1	0.911795246	0.007014752	0.801772422	4.220381236	2.972757703	0.964807186	high
TCGA.B0.4697	562	1	0.5539889	0.01877955	0.5221133	2.585749	0.8957642	1.405190214	high
TCGA.B0.4819	563	0	0.709445232	0.197327834	0.223509958	1.565227812	1.592855083	1.243913292	high
TCGA.CZ.5468	591	0	2.065359	0.1407028	0.9696041	4.227788	2.263599	1.765504237	high
TCGA.BP.5201	607	0	1.543092	0.1094043	1.081487	5.550696	1.204262	2.273191304	high
TCGA.BP.4352	630	0	0.871548009	0.093109676	0.177002153	1.993782351	1.261414849	1.513440224	high
TCGA.AK.3436	637	1	0.5091232	0.01115711	0.2240279	1.552916	0.337731	1.580295079	high
TCGA.B0.4841	656	0	0.1182798	0.07128075	0.1981764	1.024134	1.098466	1.052849885	high
TCGA.B0.4828	679	1	0.153045	0.08300864	0.1424584	1.573617	1.167522	1.150171608	high
TCGA.B0.4691	683	1	0.8813768	0.009105555	1.125132	2.943564	2.004578	0.956630359	high
TCGA.CJ.5678	755	0	0.702720433	0.231175067	1.029982733	8.267126333	2.09499	1.963655432	high
TCGA.B0.5107	819	1	1.147344136	0.435959559	0.19549431	2.336258141	0.735300077	2.262735763	high
TCGA.CJ.4637	830	0	3.480046	0.09118402	0.05633598	7.041769	1.605925	1.043460245	high
TCGA.B0.5092	841	1	0.6745794	0.06272206	1.097956	1.846139	0.8821901	1.101027628	high
TCGA.G6.A5PC	861	0	1.332947	0.05127409	0.3484639	3.223002	0.8465951	2.201850796	high
TCGA.B8.A54D	878	1	1.012862729	0.601005967	0.319101314	3.162238823	1.033678067	2.22063461	high
TCGA.B0.4718	885	1	4.03100118	0.29406866	0.31597155	7.86458953	1.75920887	8.874412443	high
TCGA.CJ.4870	927	1	2.028325	0.5296894	0.1006943	3.951539	0.1345506	4.884627385	high
TCGA.BP.4167	932	0	0.517922894	0.072028536	0.155754185	1.843376453	0.554995061	0.614097232	high
TCGA.BP.4341	932	1	0.8800707	0.07159998	0.3932126	2.500363	1.44491	1.412675116	high
TCGA.CJ.4878	952	0	0.8331637	0.03862323	0.739737	2.358425	0.8928003	0.402813525	high
TCGA.BP.4351	992	0	0.673607233	0.088840567	3.466082333	7.572031	0.8088988	0.332754234	high
TCGA.B8.4620	1003	1	0	0.0137344	0.1272823	0.8633211	0.7559033	1.10156196	high
TCGA.BP.4329	1011	0	0.3664322	0.02944381	0.1819119	1.619439	1.742043	0.020665889	high
TCGA.B0.5075	1019	1	1.45955893	0.06208912	0.22376874	3.53111995	0.05695355	3.181754481	high
TCGA.BP.5191	1091	1	2.322235	0.01930322	0.7453785	5.373485	2.33727	2.296969772	high
TCGA.B0.4713	1092	1	0.8018208	0.1301718	0.4752307	1.753366	1.660813	1.154869596	high
TCGA.B0.5097	1097	1	1.801476913	0.045980517	0.260406838	4.12893875	1.434029265	2.539470858	high
TCGA.B0.5081	1130	0	0.5895621	0.0365448	0.1505225	1.25796	0.06704414	0.754115122	high
TCGA.CJ.4881	1132	0	0.151858983	0.076874331	0.135700172	1.035469225	0.362652816	0.359667731	high
TCGA.B0.4849	1170	1	0.9066621	0.1248904	1.012734	3.995291	1.374724	1.444611206	high
TCGA.CJ.4882	1186	0	0.3264832	0.06944241	0.4075825	1.901907	1.566986	1.027474098	high
TCGA.CJ.4902	1218	0	0.3354488	0.2061997	0.3746936	1.11642	0.8344602	1.220022777	high
TCGA.CJ.4916	1230	1	4.244465	0.5885666	0.5753679	5.55279	0.4920467	10.27225612	high
TCGA.AK.3445	1238	1	0.5871217	0.5999658	0.3421617	1.657707	0.6096083	1.757865926	high
TCGA.CJ.4884	1238	0	0.1015102	0.01835239	0.4913396	0.9063999	0.3030193	1.154140399	high
TCGA.B0.5100	1314	0	0.6102994	0.01423718	0.7916508	0.8310019	0.3917875	1.196005556	high
TCGA.B8.4153	1355	0	1.181051	0.1975916	0.6103874	3.405559	1.648774	1.60668915	high
TCGA.BP.4981	1371	1	1.247405522	0.198460081	0.61307028	2.727188721	3.111312077	0.974311253	high
TCGA.AK.3426	1373	0	0.824710249	0.024850376	0.249490165	3.319361367	2.837968488	1.059847515	high
TCGA.BP.4971	1404	1	0.97797	0.2584155	0.4201478	4.793682	0.7859787	2.532012789	high
TCGA.B0.4811	1413	0	1.199585	3.994424	0.1399923	2.354445	0.5700927	7.705556093	high
TCGA.CJ.4636	1417	1	1.9639725	0.13043515	0.35816178	7.06019148	1.19646474	4.220398935	high
TCGA.BP.4334	1459	0	0.48735883	0.13216697	0.54437574	2.17584998	1.6972906	1.05429251	high
TCGA.B0.4843	1487	0	2.782387	0.1594997	0.4169138	8.373262	1.18171	6.67046968	high
TCGA.BP.4989	1491	0	1.098171	0.1527247	0.4481981	3.531434	1.47097	1.747176023	high
TCGA.BP.4163	1520	0	1.0879571	0.0491739	0.50634958	2.90700009	1.93958275	1.321704224	high
TCGA.B0.5694	1521	0	1.087169	0.02966839	0.6873729	4.295941	2.041082	0.434850522	high
TCGA.B0.5085	1559	0	0.51344878	0.02931417	1.29796178	4.12400133	1.7747075	0.993284062	high
TCGA.CJ.4873	1560	0	0.472606869	0.383025964	0.345864157	2.010772992	2.302659394	0.997812534	high
TCGA.CJ.4901	1567	1	1.024946	0.1597445	0.1776501	2.696797	1.019859	1.924481137	high
TCGA.CJ.5676	1584	1	1.164495	0.08293728	0.2759126	1.632736	0.3160134	2.038604115	high
TCGA.BP.4346	1598	1	1.282188	0.09760474	0.6784073	6.427424	1.835397	2.222058699	high
TCGA.BP.4345	1657	0	1.430607	0.07524202	0.3486493	4.476215	1.138806	2.486604227	high
TCGA.B0.5692	1657	1	1.55309067	0.02079916	0.96377183	6.02337885	1.14472816	2.506759591	high
TCGA.B0.4821	1724	1	0.254246953	0.061288265	0	1.559335562	0.393532504	1.564706986	high
TCGA.BP.4799	1731	0	0.437606106	0.050346764	0.244401182	2.13133662	1.622982627	1.142280475	high
TCGA.BP.5198	1759	0	1.168347	0.05199499	0.1003873	3.501768	1.395059	2.002657402	high
TCGA.B0.4817	1776	0	2.233515	0.1091365	0.0674275	4.851095	0.6006569	4.562489527	high
TCGA.BP.4355	1778	0	1.732193	0.04817988	0.334877	5.678448	2.916855	1.909569239	high
TCGA.B0.4706	1883	0	1.45090128	0.91809736	0.40516115	3.87677982	2.46632215	1.001863346	high
TCGA.B0.4707	1886	0	3.514709	0.09775948	0.7334101	1.191377	0.8070615	0.272664599	high
TCGA.B0.4815	1893	0	0.683322435	0.084713321	0.239883427	2.408899309	1.359862513	1.415984393	high
TCGA.BP.4983	1924	0	1.415257	0.08857016	0.2736053	2.34183	0.7041169	2.188106941	high
TCGA.BP.4761	1928	0	0.7322395	0.086049696	0.449847971	3.061102032	2.112956116	1.1657175	high
TCGA.BP.5010	1980	1	0.621084244	1.006433176	0.43680298	3.024956863	1.922672702	1.589976457	high
TCGA.BP.4985	2105	1	0.4649908	3.141463	0.3827091	1.152222	1.12018	3.000535829	high
TCGA.B0.4842	2172	0	0.3480824	0.02097702	0	1.789501	0.1154517	0.78802809	high
TCGA.CJ.5679	2172	0	1.566841	0.1011696	0.5000425	3.84589	1.707548	0.937378516	high
TCGA.B0.5109	2217	0	0.5881529	0.02025414	0.5943941	4.183176	2.842565	0.962088612	high
TCGA.B0.5400	2386	1	2.75786557	0.03604368	0.9278653	10.19539895	1.32249585	2.457668037	high
TCGA.CJ.4891	2422	0	0.05965912	0.09347851	0.3776195	0.3551368	0.5144797	1.059396918	high
TCGA.CJ.4869	2470	0	0.4435551	0.1112975	1.0479618	2.446481	1.2074905	1.030965671	high
TCGA.A3.3347	2531	0	2.37403817	0.14800369	0.22860179	3.5884003	0.40728558	0.106482153	high
TCGA.MM.A564	2630	0	0.1210603	0.2563896	0.6181639	1.488082	0.757174	1.130971178	high
TCGA.CJ.4642	2688	0	0.3485248	0.01800315	0.1112284	1.266367	1.122956	1.188345808	high
TCGA.AK.3453	2746	0	0.9083355	0.037322991	0.276709954	4.256422709	1.602239892	1.772288824	high
TCGA.BP.4962	2859	0	0.01507218	1.089981	0.3367099	0.4893881	0.5099108	1.482332014	high
TCGA.AK.3447	2868	0	0	0.1622666	0.1253159	2.185672	0.7814363	1.366507138	high
TCGA.CZ.5469	3037	0	1.12606976	0.04626957	0.51455885	3.4070138	2.13910072	1.344021743	high
TCGA.B0.5706	3331	0	0.1124181	0.07316804	0.4771662	1.095052	0.9843694	0.992923513	high
TCGA.AK.3429	3519	0	0.463312889	0.322169086	0.398089712	2.66156012	2.021367188	1.134029538	high
TCGA.CZ.5452	3554	1	1.478157451	0.062356296	0.522845015	8.479157978	1.715958629	3.386579333	high
TCGA.BP.4327	3744	0	0.2855046	0.5818686	0.9857103	2.823207	0.2066092	1.637500907	high
TCGA.B8.5162	966.9999998	0	0.3393179	0.09640161	0.2165802	2.085461	0.8199682	1.425602593	high
TCGA.CJ.4912	1610	1	1.45517935	0.21923915	0.5959885	3.62243431	1.15836609	2.133800711	high
TCGA.BP.4960	1337	1	0.3024123	1.122643	0.4278699	1.603806	0.4814584	1.876679429	high
TCGA.AK.3451	1946	0	0.344192631	0.131776503	0.429690915	2.728212272	1.450522498	1.208295142	high
TCGA.B0.4816	479.9999999	1	0.6309414	0.03259146	0.7299261	1.938895	1.300464	1.09608749	high
TCGA.CZ.5456	1733	0	0.6233816	0.06010845	0.232104	1.518073	0.6616404	1.507465287	high
TCGA.CJ.4876	1789	0	0.6079053	0.02930809	0.2263417	2.105436	1.532384	1.242190145	high
TCGA.CZ.4858	1905	0	0.02906521	0.0105096	0.4220528	3.067145	0.6941032	1.363456323	high
TCGA.B0.4822	1794	0	1.157287	0.06074416	0.437843	3.636452	1.708742	1.643569583	high
TCGA.BP.5199	562.9999998	1	1.045196	0.1238044	0.6038664	3.013383	2.008293	1.279107391	high
TCGA.A3.3335	329	1	0.0637343	1.964628	0.3025604	3.078276	0.31709	3.010322777	high
TCGA.DV.A4VZ	238.0000002	1	1.239774	0.04310445	0.3728354	3.831968	2.277455	1.493836946	high
TCGA.MM.A84U	1018	0	0.7753262	0.1254188	0.6381295	1.457474	0.6090619	1.414756927	high
TCGA.B8.A54G	319.0000001	0	1.430526	0.1545061	1.307361	5.187773	0.1478885	2.66249993	high
TCGA.B8.A54I	192.9999999	0	1.526302	0.3990597	0.1573723	3.850312	0.7944113	3.115275937	high
TCGA.G6.A8L8	3615	1	0.41509255	0.257300702	0.198709247	1.508241621	0.393364321	1.631287703	high
TCGA.G6.A8L7	495.0000002	0	0.3746055	0.1580279	0.5927776	2.3313	0.9939906	1.261791324	high
TCGA.BP.4165	68.00000005	1	0.04879444	1.526157	0	2.178464	0.3884182	2.522853674	high
TCGA.A3.3383	183	1	2.361591252	0.287458464	0.28729361	7.288396748	1.907816219	4.377766247	high
TCGA.AK.3425	1143	0	0.2364298	0.04749442	0.2347468	2.004495	0.3659545	1.521399837	high
TCGA.DV.5568	65.00000008	1	1.289737	0.029147	0.8553711	3.925995	0.6817722	2.067750575	high
TCGA.BP.4758	1986	1	1.41861673	0.26997547	1.38998511	5.13146488	3.31844287	1.035854133	high
TCGA.BP.5174	645.0000001	1	2.403068	0	0.2236839	7.802674	0.2656824	7.221797982	high
TCGA.BP.4759	242.0000001	1	1.461126	0.01100675	0.1700068	3.755842	0.4240467	2.950529832	high
TCGA.BP.4776	139.0000001	1	1.17888037	0.26839086	0.34139247	4.92649669	0.4344555	3.170231439	high
TCGA.BP.5196	3935.999999	0	0.176449	0	0.2846885	0.7002398	0.5462281	1.149286521	high
TCGA.BP.5180	685.0000001	0	0.256546	0.08348733	0.4584956	0.8746452	0.7147639	1.110660579	high
TCGA.BP.5170	1913	1	1.277998	0.2756431	0.2003527	4.986816	0.89239	3.047796632	high
TCGA.BP.4774	2718	0	0.583136059	0.155848924	0.141599588	2.099228224	1.765954167	1.232283222	high
TCGA.DV.5565	1133	1	0	1.514034098	0.427473041	1.790825974	0.985602709	1.68572267	high
TCGA.BP.4969	2454	1	1.561012	0.06968418	0.9902141	3.128735	2.531248	1.143385134	high
TCGA.BP.4349	1018	0	0.5790359	1.643957	0.4072308	2.089009	1.707147	1.82723591	high
TCGA.B2.5635	574.0000001	1	0.4443606	0	0.2043782	3.012953	0.4161462	1.836809963	high
TCGA.B0.5106	211.0000001	1	1.499541531	0.225922811	0.666888338	5.725532432	4.282878591	1.108290043	high
TCGA.B0.5117	372.9999999	0	0.09512785	0.03439699	0.6021231	0.8236711	0.6310383	0.998226958	high
TCGA.BP.5001	735	1	0.6864747	0.03546005	1.402124	3.025015	0.5854868	1.254005414	high
TCGA.BP.4804	1317	1	0.913571473	0.132134233	1.057559036	1.86069997	1.256124711	1.11533735	high
TCGA.A3.3319	101.0000001	1	1.340548	10.70939	1.006053	4.182682	0.2084211	71.70029439	high
TCGA.B2.4098	313.0000002	1	0.7061553	0.1473096	0.6067458	2.910169	0.2702503	1.883684085	high
TCGA.AK.3434	2014	0	1.04015283	0.23711015	0.15154461	3.12036693	0.89999198	2.193977426	high
TCGA.A3.3374	431.0000001	1	2.648547255	0.05700478	0.211314654	3.327278977	0.376486157	4.314932367	high
TCGA.BP.4326	1130	0	0.6075819	0.1267464	0.7830738	2.162488	0.9301025	1.263258705	high
TCGA.B0.5121	1888	0	1.596288	0.08725069	0.6012576	2.953155	3.287547	1.045685164	high
TCGA.CZ.4854	587	1	1.699145	1.860233	0.3426819	5.632	0.9392847	5.991455656	high
TCGA.BP.4159	311.0000002	1	0.1878468	0.02469926	0.3051975	1.524829	0.883596	1.165164931	high
TCGA.B0.5702	205.0000001	0	0.4899401	0.09715005	0.4589914	2.771102	1.729869	1.153078174	high
TCGA.B0.4839	2133	0	3.680466	0.04752889	0.2447054	5.050441	0	8.620624447	high
TCGA.B0.4833	909	0	0.1362147	0.03940276	0.1521506	2.034506	0.3252928	1.532768343	high
TCGA.B0.5102	874	0	1.69773157	0.23285016	0.39234868	6.74802673	2.33007738	2.686608689	high
TCGA.BP.5177	781.9999998	1	0.2326869	0.1121821	0.08663643	2.098683	0.3087094	1.68475211	high
TCGA.CJ.5671	1589	1	1.550776	0.07788063	1.058569	6.60885	3.21475	1.442526044	high
TCGA.BP.5185	578.0000001	1	3.496583	1.163173	0.07811307	14.1916	1.530861	26.06593446	high
TCGA.BP.4993	1608	0	0.6391387	0.03423767	0.9518835	3.458767	0.2826519	1.678856346	high
TCGA.BP.5175	1111	1	2.863333903	0.152256524	0.313560788	8.248933795	1.117303455	7.127780691	high
TCGA.BP.5190	735	0	1.063634	0.1139544	0.8360495	3.19776	2.155909	1.158080272	high
TCGA.CJ.5672	1493	0	0.792603	0.6479538	0.8468382	2.853287	2.400298	1.10378671	high
TCGA.BP.5000	1092	0	0.8134974	0.144226313	1.3798679	5.028836667	1.5157219	1.355027931	high
TCGA.BP.5009	204.0000002	1	0.08210313	0.10390599	0.045854255	2.46591932	1.470522071	1.202432957	high
TCGA.CJ.6031	1478	0	0.7415394	0.07660887	0.6508019	2.407752	0.6851551	1.51892312	high
TCGA.A3.3346	1993	0	0.1739026	0.01257619	0.8741151	2.484484	0.865198	1.074571955	high
TCGA.CW.6090	1912	1	0.09409892	0.357262	0.5518155	1.031183	0.9363193	1.057565407	high
TCGA.AK.3454	2227	1	1.62467	1.1661511	0.16251428	3.30686956	1.01339551	3.587527183	high
TCGA.BP.4968	793.0000001	1	1.982261386	0	0.126523966	3.999719662	0.732614577	3.389038895	high
TCGA.BP.4338	52.99999984	0	1.91658	0.01019133	0.4407537	3.935173	0.8413536	2.84812976	high
TCGA.B0.5088	2271	0	0.06645257	0.08009462	0.5195888	0.7192302	0.7934734	0.970752354	high
TCGA.B0.4837	1432	1	0.7675997	1.414631	0.8297443	2.33157	1.576857	1.674606654	high
TCGA.B0.5703	224	1	0.2163995	0.7889931	0.4431468	1.61022	2.296806	0.951086807	high
TCGA.BP.4992	1120	0	0.4143656	0.04280835	0.8595654	1.489583	0.4123092	1.191219023	high
TCGA.CJ.4872	599.9999998	1	2.016536	0.10758	0.2215528	3.595823	0.2631512	3.738079257	high
TCGA.BP.5169	3271	0	1.10674517	0.19008772	0.64901818	3.50372221	2.09238001	1.367482333	high
TCGA.AS.3777	946	1	0.6884333	0.8199999	0.2261689	3.484466	1.007378	2.307063494	high
