# Supplementary material for: Cuproptosis in ccRCC: key player in therapeutic and prognostic targets
Source: Front Oncol. 2023 Oct 27;13:1271864. doi: 10.3389/fonc.2023.1271864 (PMC10642186; doi:10.3389/fonc.2023.1271864)
Supplement: Supplementary file 4 [file DataSheet_4.zip › Step4/immu/rt1.csv]

aDC	Angiogenesis	APC_co_inhibition	APC_co_stimulation	B cells	Bcell_receptors_score	Buck14_score	CCR	CD103neg_mean	CD103pos_mean	CD68	CD8 T cells	CD8_CD68_ratio	CD8A	Check-point	Chemokine12_score	CORE_SERUM_RESPONSE_UP	CSF1_response	CSR_Activated	CTLA4_data	Cytotoxic cells	DAP12_data	DC	Eosinophils	HER2_Immune_PCA	HLA	ICS5_score	iDC	IFN_score	IFNG_score	IgG_score	IL12_score	IL13_score	IL2_score	IL4_score	IL8_score	Inflammation-promoting	Interferon	IR7_score	LCK	LIexpression_score	Lymph vessels	Lymphs_PCA	Macrophages	Mast cells	MCD3_CD8_cluster	MHC.I	MHC.II	MHC_class_I	MHC1
[truncated: 52 more columns]
