# Supplementary material for: Cuproptosis in ccRCC: key player in therapeutic and prognostic targets
Source: Front Oncol. 2023 Oct 27;13:1271864. doi: 10.3389/fonc.2023.1271864 (PMC10642186; doi:10.3389/fonc.2023.1271864)
Supplement: Supplementary file 4 [file DataSheet_4.zip › Step4/immu/run.R]

library("limma")         #引用包
expFile="TCGA_TPM.expr.txt"     #表达输入文件
setwd("E:\\肾癌-Cuproptosis\\Step4\\immu")      #设置工作目录

#读取输入文件，并对输入文件整理
rt=read.table(expFile, header=T, sep="\t", check.names=F)
rt=as.matrix(rt)
rownames(rt)=rt[,1]
exp=rt[,2:ncol(rt)]
dimnames=list(rownames(exp),colnames(exp))
data=matrix(as.numeric(as.matrix(exp)),nrow=nrow(exp),dimnames=dimnames)
data=avereps(data)
data=data[rowMeans(data)>0,]

#数据转换
v=voom(data, plot=F, save.plot=F)
out=v$E
out=rbind(ID=colnames(out), out)
write.table(out,file="uniq.symbol.txt",sep="\t",quote=F,col.names=F)        #输出文件

#运行CIBERSORT，得到免疫细胞浸润的结果
library(preprocessCore)
source("ClBERSORT.R")
results=CIBERSORT("ref.txt", "uniq.symbol.txt", perm=100, QN=TRUE)
