# Supplementary material for: Cuproptosis in ccRCC: key player in therapeutic and prognostic targets
Source: Front Oncol. 2023 Oct 27;13:1271864. doi: 10.3389/fonc.2023.1271864 (PMC10642186; doi:10.3389/fonc.2023.1271864)
Supplement: Supplementary file 4 [file DataSheet_4.zip › Step4/immu/ssgsea/1.csv]

id	aDCs	APC_co_inhibition	APC_co_stimulation	B_cells	CCR	CD8+_T_cells	Check-point	Cytolytic_activity	DCs	HLA	iDCs	Inflammation-promoting	Macrophages	Mast_cells	MHC_class_I	Neutrophils	NK_cells	Parainflammation	pDCs	T_cell_co-inhibition	T_cell_co-stimulation	T_helper_cells	Tfh	Th1_cells	Th2_cells	TIL	Treg	Type_I_IFN_Reponse	Type_II_IFN_Reponse
TCGA.BP.4164	0.433864965	0.435880582	0.508858385	0.283578235	0.543704039	0.595013236	0.479151861	0.74306842	0.158435388	0.88193018	0.079612592	0.577166819	0.579286134	0.275896558	0.981400114	0.659086108	0.040148772	0.696176613	0.444336041	0.33622684	0.28460341	0.809983041	0.407577146	0.138438133	0.232673046	0.458041845	0.651858228	0.681399755	0.548661513
TCGA.B8.4619	0.695961734	0.406895395	0.286855979	0.332270827	0.460871265	0.318555745	0.319303434	0.403015695	0.26973544	0.740639428	0.054005895	0.432460015	0.496446392	0.13810534	0.965736864	0.592695838	0.126927024	0.665113119	0.300882939	0.199750337	0.218785293	0.684794743	0.080024292	0.119294942	0.407213979	0.388241688	0.624618966	0.571702004	0.54161319
TCGA.DV.5567	0.442511762	0.414828994	0.329508599	0.318026638	0.516832363	0.253590605	0.37627883	0.360127111	0.122132161	0.756940606	0.05337363	0.416033331	0.618929645	0.488022745	0.949347842	0.606012353	0.148318627	0.72357999	0.392716977	0.174335251	0.206111064	0.678840922	0.031535479	0.096006576	0.442360091	0.402172729	0.65369026	0.705274329	0.560516802
TCGA.B0.5120	0.598645336	0.514419525	0.500120992	0.360390848	0.605374374	0.421614798	0.469575178	0.713035874	0.335783022	0.873648652	0.14584226	0.580993663	0.659150533	0.564925688	0.968483247	0.714467967	0.265392869	0.760784833	0.474026113	0.363211084	0.311738022	0.922842188	0.28016867	0.179727673	0.310998346	0.55101546	0.64927852	0.691909619	0.644013911
TCGA.B0.5697	0.620750851	0.548901246	0.512529146	0.383583461	0.620043787	0.903979642	0.564268286	0.948975772	0.298760604	0.930295552	0.338103244	0.692795078	0.701160745	0.496796704	0.992860957	0.772366149	0.27013485	0.775501524	0.597914661	0.494725368	0.449486074	0.940124075	0.436397097	0.320559761	0.404408638	0.649592195	0.66029971	0.692533709	0.537369087
TCGA.BP.4174	0.608976991	0.641978935	0.471720541	0.371618771	0.570398258	0.763195495	0.504347718	0.866043794	0.18880941	0.91584178	0.135831411	0.643246823	0.723591426	0.315103816	0.988990518	0.727268089	0.231145229	0.720356062	0.493293276	0.468373184	0.371912863	0.909880774	0.342353821	0.242722511	0.349771175	0.574168958	0.66647994	0.659942899	0.535466462
TCGA.CZ.4853	0.533451208	0.495063723	0.501564762	0.343094213	0.565940607	0.377777818	0.508793463	0.754554552	0.22830386	0.869481327	0.184989947	0.628420618	0.565366089	0.263437294	0.976655329	0.707928126	0.226824757	0.728273205	0.503973334	0.385625243	0.380921411	0.862144832	0.092049296	0.25512867	0.301758908	0.529944194	0.642789845	0.714323114	0.560209535
TCGA.B8.4151	0.426840158	0.528209011	0.488093242	0.35172148	0.53724309	0.424459987	0.49514709	0.638902905	0.219116766	0.845426203	0.059485517	0.571648131	0.575626702	0.314441532	0.9827135	0.667836706	0.199005135	0.720456759	0.49371481	0.356318617	0.276669334	0.819519691	0.170297451	0.168646466	0.267154998	0.46475666	0.617112422	0.76282747	0.513938681
TCGA.B0.4828	0.386302024	0.409259762	0.514893346	0.275330134	0.560380477	0.627206018	0.476487649	0.836538134	0.142212457	0.833717873	0.090203016	0.651592035	0.533105148	0.286270258	0.983530896	0.660911168	0.33747098	0.7219809	0.481392299	0.277580482	0.402072392	0.780108561	0.347038136	0.234138371	0.393040923	0.516134344	0.623189696	0.735691995	0.50063807
TCGA.B0.5075	0.634609422	0.572605459	0.530449083	0.33225856	0.599569367	0.836169314	0.558491425	0.875791199	0.272844981	0.920286176	0.220502116	0.599860562	0.794998978	0.473295877	0.988175647	0.705476798	0.14542075	0.75407294	0.553609551	0.488073851	0.418748615	0.94944997	0.285253385	0.196258744	0.36221293	0.597298196	0.646244822	0.707259405	0.457219665
TCGA.MM.A563	0.590390401	0.598402486	0.518226719	0.474840841	0.621187681	0.780635447	0.594118438	0.92995516	0.431106421	0.917360784	0.483945504	0.765503263	0.707925225	0.284740115	0.982295906	0.745803999	0.151216505	0.780725227	0.599194412	0.467564148	0.50654474	0.93511865	0.719466286	0.334376902	0.321060373	0.669131428	0.66395993	0.740545071	0.557062508
TCGA.BP.5191	0.726238731	0.567887464	0.624935426	0.540191813	0.651616675	0.796336673	0.648369941	0.963307093	0.468997638	0.926303892	0.173767259	0.797394654	0.767569455	0.348039962	0.97816902	0.754822111	0.616352151	0.801424617	0.652008305	0.548981041	0.637072556	0.957247895	0.722074753	0.513805336	0.488739412	0.720367096	0.654701154	0.762554335	0.501457678
TCGA.B2.A4SR	0.460534937	0.530199287	0.465643308	0.353260225	0.560542544	0.618881207	0.494237402	0.828002569	0.286199258	0.873356171	0.472195929	0.705229532	0.660979317	0.571158655	0.978669546	0.712609249	0.354700178	0.732351308	0.526849155	0.333387223	0.374730296	0.890965538	0.618915042	0.236721543	0.269588104	0.574451827	0.669429981	0.71642369	0.697957393
TCGA.A3.3347	0.565192921	0.580668368	0.536111556	0.380605368	0.621146369	0.677102196	0.546789985	0.893178463	0.283629167	0.880030969	0.30959867	0.68335459	0.748854491	0.331771832	0.985747723	0.773812306	0.166970419	0.788236467	0.52501447	0.450455923	0.44811436	0.967522187	0.540399082	0.275481697	0.449201504	0.644132984	0.682474693	0.702037591	0.616612987
TCGA.BP.4777	0.674553041	0.622845095	0.557516555	0.512153459	0.641336421	0.952505914	0.624378333	0.974635158	0.276223942	0.931495932	0.221608578	0.789124203	0.737510599	0.310042617	0.993645488	0.781654736	0.375828337	0.763623433	0.637310452	0.564351978	0.542725813	0.936435867	0.793902343	0.399227104	0.458294018	0.711479235	0.669851529	0.709310769	0.511786426
TCGA.B0.5107	0.514572085	0.518001884	0.58781046	0.355723255	0.611629026	0.904137708	0.58256005	0.906930208	0.315332993	0.906621933	0.070655517	0.721469678	0.556850464	0.017814484	0.992632328	0.617868925	0.26138853	0.710579134	0.563517215	0.487263574	0.516220166	0.919838934	0.785720315	0.377540819	0.35211412	0.606489495	0.618575756	0.66255241	0.301397216
TCGA.B0.4712	0.608605663	0.599414912	0.572409178	0.462720807	0.640715735	0.742963043	0.575189758	0.922684122	0.338086948	0.865651227	0.116020468	0.775508152	0.708686185	0.144472773	0.981098699	0.688476279	0.30996749	0.787882245	0.589130818	0.467233113	0.463141888	0.906772142	0.727808904	0.373633989	0.402264947	0.610805093	0.693080956	0.70888545	0.541586176
TCGA.A3.A6NJ	0.496042317	0.623388176	0.509763151	0.430628745	0.619287766	0.926899216	0.584221947	0.957880159	0.313519064	0.913418896	0.1191291	0.77276041	0.618496813	0.266913383	0.996206503	0.742664022	0.374563809	0.756124889	0.59336756	0.540660079	0.470763325	0.916835679	0.542245876	0.370401621	0.406135792	0.658065564	0.671981691	0.71701801	0.622663356
TCGA.CJ.4889	0.630721496	0.577343517	0.513772767	0.687972165	0.628028425	0.799550683	0.542893663	0.918837849	0.396940185	0.914984143	0.304224424	0.722045194	0.702327231	0.400473993	0.986286562	0.821703915	0.299798576	0.798469858	0.552694407	0.43433314	0.4821778	0.940282141	0.638892282	0.340195202	0.359125259	0.708109025	0.670720607	0.755755041	0.645132782
TCGA.CJ.4893	0.533056995	0.6240936	0.527822669	0.419155966	0.60254625	0.902925868	0.584107743	0.927584169	0.23159867	0.91540064	0.247478719	0.723355821	0.615880759	0.52862442	0.988924126	0.744478221	0.321558999	0.747634059	0.500408506	0.50777682	0.430835597	0.925371245	0.404237305	0.319455992	0.382496051	0.623229753	0.680023558	0.681900642	0.613708616
TCGA.CW.5583	0.378735523	0.415113028	0.417490031	0.363097891	0.547007571	0.488845551	0.439193254	0.691907714	0.26332062	0.828879393	0.068021083	0.590247782	0.550816226	0.561868673	0.972885283	0.685651145	0.395270459	0.723293749	0.440246608	0.326280587	0.251205234	0.825736955	0.087617297	0.179082226	0.29005782	0.482430302	0.644802223	0.682525708	0.633432225
TCGA.CJ.5684	0.571521019	0.488060975	0.494493647	0.42167067	0.592576964	0.856875964	0.538968102	0.95187365	0.24885383	0.88347565	0.145104618	0.725986682	0.6287932	0.557972814	0.985565878	0.681833381	0.381992913	0.754183512	0.602545246	0.41112645	0.442982039	0.902609736	0.456224768	0.27444558	0.38124098	0.600637727	0.662396727	0.726818006	0.602036463
TCGA.BP.4787	0.621619976	0.550771679	0.540314772	0.288375797	0.618052482	0.670463423	0.534536455	0.80524106	0.370998377	0.855225905	0.094944997	0.621547538	0.752659886	0.361476549	0.975119904	0.763134526	0.386682205	0.786896657	0.490472024	0.427228368	0.383787873	0.941125159	0.456430185	0.211245052	0.304325172	0.586796774	0.667526025	0.703634617	0.600333166
TCGA.B2.3923	0.551129715	0.451492007	0.265562625	0.37595979	0.460257605	0.239786172	0.345282705	0.593748708	0.239630122	0.77734955	0.098211695	0.471778089	0.628289071	0.328666241	0.91832795	0.583713599	0.215022493	0.627903711	0.355544008	0.274956659	0.192129041	0.664088093	0.125794277	0.114680214	0.524974648	0.384038556	0.648048327	0.489305321	0.53486024
TCGA.BP.4351	0.262807633	0.385555464	0.461912087	0.184328765	0.536504639	0.527466352	0.476356487	0.781847287	0.068409582	0.878869529	0.062014574	0.580288888	0.565937671	0.297882034	0.965413111	0.596138501	0.419349185	0.695257353	0.552466735	0.302837543	0.384945796	0.802132428	0.194756565	0.157334447	0.248151839	0.500378259	0.627932694	0.635226555	0.35408014
TCGA.CZ.5465	0.627786568	0.589307644	0.452571004	0.346380951	0.570277992	0.365870177	0.474776668	0.613085453	0.199588465	0.825498241	0.044838065	0.564558096	0.614845421	0.425573875	0.975070178	0.68393424	0.192471739	0.727467409	0.474540599	0.332627161	0.235407998	0.817359456	0.096538482	0.187985527	0.237002005	0.458668645	0.657489634	0.720981063	0.602560854
TCGA.A3.A6NL	0.553334028	0.503935155	0.452503044	0.392213468	0.579795229	0.544063285	0.517340144	0.87257719	0.194615228	0.861421597	0.125240987	0.674539291	0.619645739	0.392638618	0.981968771	0.71956227	0.382203667	0.761809746	0.580308746	0.369003053	0.395812518	0.925740066	0.243438177	0.217404703	0.286477225	0.587056074	0.657198661	0.744271951	0.609295101
TCGA.B0.5400	0.58261934	0.55950264	0.53939726	0.308575176	0.636105089	0.742857666	0.540529462	0.906508698	0.200173149	0.935851941	0.010853868	0.662104694	0.723457919	0.400501912	0.985615836	0.686950615	0.353488338	0.755217831	0.522394231	0.449051131	0.455357629	0.867677143	0.281457553	0.234357436	0.352770625	0.571083663	0.652087702	0.648114095	0.491469926
TCGA.CZ.5452	0.585841498	0.576131303	0.583690229	0.544484542	0.627927679	0.959144687	0.643819198	0.977058838	0.363474264	0.949939572	0.20680306	0.784230822	0.729560868	0.239635683	0.996066939	0.743185164	0.303434094	0.74191789	0.687986035	0.562826031	0.578968933	0.940334829	0.854097091	0.431099497	0.456409953	0.725086009	0.659104834	0.724031672	0.52153249
TCGA.CW.5581	0.523601326	0.492834245	0.513413039	0.334206852	0.566618984	0.615930641	0.504465082	0.794756013	0.35948459	0.868171597	0.38446928	0.62196934	0.624431449	0.327165598	0.985219873	0.696575783	0.204274003	0.717962808	0.472335082	0.373590532	0.378381447	0.855769502	0.387423305	0.196103051	0.385724781	0.537548606	0.659652392	0.680078923	0.649396577
TCGA.B8.5165	0.571186612	0.519861755	0.451588858	0.374364148	0.57521779	0.532577153	0.466846732	0.775998844	0.274638453	0.838640341	0.132301269	0.584885195	0.661169384	0.52339557	0.966799804	0.725039105	0.345953857	0.764392392	0.468225852	0.357726471	0.307306711	0.898341953	0.246947808	0.185138581	0.394581448	0.544332698	0.656739404	0.730522725	0.719361477
TCGA.CZ.5989	0.601323069	0.597659097	0.540840523	0.496214928	0.584321723	0.891123604	0.545067938	0.943970348	0.215892595	0.840573038	0.209226739	0.70392165	0.63429388	0.306056116	0.953613351	0.793026179	0.68848295	0.729408536	0.382173012	0.50258478	0.450137784	0.81598955	0.520491063	0.407368027	0.476471491	0.605472672	0.718793241	0.745866878	0.592034403
TCGA.BP.4970	0.494353001	0.664378139	0.500512361	0.406123478	0.620340781	0.81519922	0.537015325	0.923948651	0.336792524	0.935445982	0.356070083	0.695456685	0.627598868	0.388510698	0.992601526	0.787292899	0.289418906	0.792065351	0.523122213	0.459106244	0.367671947	0.952822046	0.40764692	0.281425074	0.342402875	0.637168552	0.675066931	0.725328891	0.654458833
TCGA.BP.4969	0.424746385	0.443484819	0.384591559	0.232095688	0.5171019	0.273928435	0.424896198	0.605287528	0.081153371	0.772473344	0.021549669	0.537468349	0.494463397	0.377186671	0.974454651	0.547824308	0.248269049	0.683927402	0.44368771	0.310699706	0.257136829	0.720728421	0.078329398	0.111922943	0.158408626	0.399548549	0.600821912	0.677652201	0.613856228
TCGA.B0.5691	0.492077103	0.52724259	0.432181696	0.421804979	0.58089593	0.566824794	0.475732958	0.738326439	0.323144857	0.863534666	0.406756591	0.620881361	0.641547603	0.525705532	0.97834947	0.767151321	0.228089285	0.773692454	0.51730759	0.373193033	0.325248531	0.907035585	0.366716233	0.189488166	0.425009926	0.568036046	0.654394682	0.729113516	0.625461985
TCGA.BP.4768	0.551893826	0.401410183	0.494706814	0.30073789	0.553339762	0.618301632	0.45075272	0.664404225	0.087145368	0.818050528	0.008588254	0.498110055	0.652030972	0.228918731	0.973172124	0.624099778	0.050001555	0.678054568	0.41112978	0.340475058	0.2772442	0.827106861	0.251857458	0.106263984	0.346423851	0.458128267	0.620309146	0.613581971	0.476202906
TCGA.B0.5088	0.56910695	0.526632977	0.525057428	0.412533973	0.600739685	0.640378188	0.554748904	0.902820491	0.348307484	0.89368965	0.227931219	0.648716074	0.747872491	0.529302725	0.978364592	0.676898057	0.372508951	0.74204546	0.604593489	0.405447072	0.474861139	0.958196291	0.346267138	0.257076158	0.310911097	0.611711214	0.630383439	0.708338933	0.523070563
TCGA.BP.4993	0.399299051	0.511555956	0.487153116	0.377656091	0.593028824	0.802975447	0.497399875	0.912251764	0.205678667	0.865052408	0.066809243	0.696012868	0.578351494	0.497691951	0.984518276	0.681905687	0.471879797	0.772383981	0.559283914	0.379951287	0.355022906	0.883905256	0.328947471	0.240394544	0.318437841	0.566824518	0.657666564	0.728126231	0.683787957
TCGA.CJ.4902	0.506147209	0.518103363	0.521326259	0.371948903	0.603168685	0.69527979	0.558637427	0.908879689	0.269028328	0.867689547	0.140942213	0.711964441	0.706418593	0.555090671	0.979305255	0.742334283	0.364394894	0.76167376	0.566792268	0.387402044	0.450794362	0.932273462	0.451970634	0.251211103	0.30801691	0.624945549	0.658231033	0.731803852	0.613543806
TCGA.CJ.4897	0.504947053	0.476546744	0.483244762	0.390715371	0.555065269	0.612084368	0.469224353	0.798286154	0.197354522	0.864794991	0.122659241	0.624560249	0.623852804	0.485078473	0.976560744	0.692857001	0.279882255	0.722167642	0.46605781	0.308351429	0.299578605	0.859457709	0.320299369	0.169480529	0.301919703	0.51756895	0.654410542	0.679459326	0.581928797
TCGA.B2.5633	0.517834498	0.443039421	0.432402378	0.296012083	0.538155167	0.451858099	0.455571429	0.687903375	0.063372506	0.800443543	0.192998626	0.528036515	0.734224142	0.23577326	0.933924256	0.732529284	0.296742632	0.716485501	0.405235881	0.401933961	0.337124911	0.922051858	0.111432186	0.208212879	0.437584813	0.569771097	0.663639512	0.634608796	0.624773099
TCGA.CJ.4640	0.649132408	0.626439506	0.51599324	0.394367351	0.626265738	0.904401151	0.589460526	0.965625394	0.335844774	0.941749022	0.249164756	0.733813428	0.668055037	0.363677347	0.996416574	0.764298392	0.399538242	0.78046236	0.62281953	0.514337494	0.470208263	0.936910065	0.39137992	0.382949003	0.385048339	0.653953444	0.672255116	0.74509044	0.586070118
TCGA.CJ.6032	0.537816949	0.494839887	0.529348308	0.34324341	0.597890937	0.751867429	0.508746436	0.804872239	0.171788823	0.868807955	0.070234007	0.638814087	0.605592221	0.293969433	0.984635497	0.700689569	0.262705747	0.734728785	0.449667414	0.364178371	0.333668049	0.843809172	0.344325235	0.225437282	0.278974776	0.520749895	0.665626494	0.673243261	0.601321255
TCGA.BP.4355	0.348415285	0.494982694	0.483935531	0.307282471	0.549765692	0.298481359	0.49511138	0.554969841	0.208913221	0.761456115	0.009536651	0.495185051	0.56048276	0.499198223	0.967268036	0.605088996	0.158118721	0.720104898	0.429903118	0.313118884	0.325855811	0.896761293	0.121554735	0.1475236	0.315115505	0.469517816	0.633718322	0.693140911	0.631847951
TCGA.CJ.4870	0.509584537	0.522889202	0.385778669	0.394158477	0.556963252	0.278617727	0.451350013	0.683688281	0.252530498	0.844042659	0.202956786	0.538636162	0.676377121	0.676588152	0.970892744	0.700534471	0.331411782	0.727887887	0.499474964	0.287675199	0.305255058	0.851659785	0.094468363	0.178078905	0.285467969	0.498068544	0.640529129	0.727780426	0.636292077
TCGA.BP.4998	0.578539245	0.565319083	0.493429981	0.332535096	0.619027837	0.760244929	0.546255661	0.889384878	0.209358598	0.912781526	0.455967816	0.644482044	0.674522832	0.530309522	0.98781392	0.75808722	0.254117492	0.774536412	0.573820101	0.435074029	0.372192247	0.953348933	0.276172465	0.242416522	0.295316177	0.62220321	0.688127299	0.699310246	0.671856782
TCGA.BP.4770	0.403464262	0.542945853	0.461772796	0.325060763	0.553457104	0.682581818	0.483622084	0.833745634	0.283424893	0.837296337	0.064122121	0.588355811	0.691869179	0.39213434	0.944893096	0.643797718	0.22113438	0.769303767	0.443685119	0.391465052	0.377963836	0.874052473	0.356687043	0.235705804	0.438778545	0.518970023	0.644159149	0.73219473	0.441223129
TCGA.B0.4817	0.402080139	0.358447475	0.555808669	0.371688589	0.610964796	0.489214372	0.478464443	0.849657615	0.079795029	0.888501026	0.016702311	0.686669016	0.657567019	0.050841564	0.982329186	0.825779979	0.374721875	0.745428462	0.456971322	0.263372963	0.438909239	0.637796442	0.441171155	0.19496862	0.332223994	0.538052084	0.627029794	0.741090139	0.411658558
TCGA.B0.5812	0.552192047	0.525465798	0.4891308	0.34654191	0.596413877	0.610714462	0.510314566	0.870311577	0.335953931	0.857094111	0.332044046	0.672341826	0.60334783	0.482860065	0.976056234	0.759226044	0.455493618	0.77657666	0.492522048	0.368702697	0.364224968	0.877687992	0.274435824	0.238046367	0.366675763	0.574448884	0.662498293	0.710025479	0.693266151
TCGA.A3.3382	0.420804685	0.478079048	0.478905317	0.292452134	0.577401397	0.735059741	0.486286215	0.851132898	0.273597097	0.884074396	0.015753915	0.625160609	0.64678467	0.015786834	0.964652	0.669811355	0.2522207	0.721917483	0.48030755	0.345627716	0.374058708	0.903926953	0.392144997	0.201713006	0.38638822	0.558638062	0.666978038	0.650046186	0.608092017
TCGA.CJ.4916	0.557295968	0.599645897	0.598050664	0.426064422	0.619798548	0.966468413	0.662074647	0.986173979	0.187991696	0.948160843	0.028451886	0.794558168	0.639820793	0.285211474	0.99575262	0.763468654	0.324878386	0.74935203	0.664495525	0.606115288	0.564802533	0.956562942	0.708809361	0.405613633	0.447328772	0.709885895	0.666640203	0.71657289	0.544431916
TCGA.AK.3431	0.420023576	0.470654322	0.405161707	0.380402334	0.593356891	0.550122483	0.479954731	0.812564786	0.220048988	0.834903022	0.196265324	0.61512357	0.650518229	0.433814457	0.971910396	0.728565672	0.490110079	0.743123509	0.542420006	0.306964706	0.366506217	0.870100822	0.191140157	0.182499404	0.483456139	0.554682971	0.672906445	0.68481648	0.649661865
TCGA.BP.4769	0.730118983	0.412641995	0.344932665	0.328870682	0.552193049	0.162649948	0.373183564	0.371402488	0.166896669	0.769292946	0.07571363	0.478487173	0.581093742	0.50814778	0.953816268	0.585944567	0.248374426	0.725009303	0.402426957	0.16601997	0.218806135	0.759454599	0.034160718	0.085626048	0.500659505	0.396397481	0.657708038	0.650204901	0.631173609
TCGA.CJ.4903	0.607133939	0.508644532	0.514300823	0.324175671	0.592154147	0.804292664	0.522368449	0.894337614	0.23501928	0.854989	0.178667306	0.671243021	0.631217508	0.36567818	0.985460974	0.730506506	0.312601924	0.745279558	0.487973556	0.43298039	0.358931346	0.914886198	0.490697208	0.230890722	0.32495732	0.595544946	0.642335852	0.67153902	0.559094608
TCGA.A3.3335	0.551441333	0.571812363	0.558537204	0.340234045	0.582466016	0.470720646	0.50840421	0.609028424	0.234023386	0.809886258	0.079191082	0.549809542	0.612572857	0.284622474	0.964089924	0.679594235	0.092679384	0.72030786	0.39912696	0.417833042	0.355060684	0.851817851	0.375364156	0.176334746	0.274371738	0.49051824	0.638274597	0.692902982	0.511621588
TCGA.CJ.4875	0.48886375	0.421180236	0.534095465	0.307846454	0.573405723	0.942442376	0.572987424	0.978744875	0.098361436	0.887271971	0.01275066	0.743120641	0.578584478	0.406157737	0.985084718	0.658221554	0.469245363	0.702802195	0.606700003	0.454413794	0.477534757	0.830689691	0.654908307	0.30336087	0.403026777	0.599029501	0.613233477	0.685045264	0.521781223
TCGA.B0.4701	0.510498752	0.583666331	0.523968179	0.35782182	0.614907657	0.776209598	0.563739594	0.869257803	0.338960781	0.87944783	0.362919611	0.715408157	0.665664847	0.518220401	0.99181791	0.704413681	0.166654287	0.753445474	0.51678533	0.468928207	0.470976467	0.892862331	0.693151567	0.328536255	0.358677416	0.611376078	0.672594609	0.742087695	0.516800808
TCGA.A3.A6NI	0.384525171	0.508868557	0.456098567	0.365513272	0.570773552	0.250429285	0.45889818	0.657185876	0.256702537	0.873343087	0.231145229	0.584903958	0.65937537	0.334967472	0.980343983	0.648677101	0.325194518	0.731637287	0.525708231	0.356837171	0.287132882	0.878004124	0.104541271	0.140773056	0.236333843	0.510682894	0.633572412	0.695872554	0.529202678
TCGA.A3.3363	0.476456727	0.452230296	0.431276174	0.267869812	0.54957465	0.409127582	0.444158578	0.679631252	0.103143972	0.859113446	0.126874336	0.424396065	0.688978408	0.678028804	0.972476804	0.684113475	0.099950421	0.686624662	0.444444801	0.345267186	0.224486128	0.893916104	0.068667112	0.089501203	0.265871569	0.473096305	0.617355312	0.63079889	0.518789642
TCGA.CZ.4860	0.585818127	0.537764771	0.479719584	0.281203212	0.569537825	0.561292483	0.495706029	0.757557807	0.327307355	0.828790211	0.034458395	0.596894321	0.711909777	0.190926686	0.97891288	0.624604975	0.103006365	0.735415944	0.490232704	0.380405508	0.38047021	0.925792754	0.437087402	0.254851205	0.406076715	0.521405189	0.632396086	0.67695899	0.466881168
TCGA.BP.5169	0.527470972	0.507888443	0.450613092	0.551704449	0.630719989	0.775524646	0.567605409	0.921630349	0.384117992	0.878258101	0.210543956	0.718739623	0.730152007	0.377194705	0.966115415	0.671544181	0.352487253	0.725422476	0.594588807	0.454204175	0.570595426	0.918890537	0.808086206	0.41454144	0.404140396	0.684014097	0.664288362	0.620092984	0.451638156
TCGA.CJ.6027	0.644560323	0.670058126	0.566863317	0.409851173	0.644767591	0.927900301	0.625910088	0.980747045	0.334409468	0.848384099	0.090361082	0.85903998	0.716823182	0.210202835	0.991223896	0.752538811	0.452332297	0.837950132	0.618335588	0.585383157	0.520015282	0.940809027	0.792860294	0.516974194	0.472145215	0.687078525	0.688106792	0.859829879	0.463316874
TCGA.CZ.4859	0.477913735	0.418028861	0.419235445	0.371934088	0.525677954	0.460657108	0.438593323	0.661295593	0.192440599	0.822767311	0.142680939	0.557342888	0.55526735	0.300433459	0.976325782	0.638614952	0.315394424	0.677765339	0.379823693	0.324242576	0.253961673	0.758400825	0.205881915	0.154980686	0.252085569	0.459458556	0.626468235	0.636625162	0.509310907
TCGA.BP.5168	0.605230142	0.508138707	0.402228557	0.338188213	0.563324495	0.668408564	0.478390892	0.850131813	0.267204439	0.867509805	0.187835136	0.629594342	0.639483401	0.509040107	0.980884993	0.657458021	0.3187665	0.752662985	0.523114823	0.354040889	0.341588648	0.88611818	0.263049946	0.192657496	0.349774826	0.522679817	0.640909817	0.727680014	0.552532574
TCGA.B2.5635	0.476146574	0.495951553	0.550317321	0.356009849	0.572629532	0.722625213	0.530544355	0.93633049	0.105100483	0.91477699	0.072183488	0.656008987	0.664180443	0.337173601	0.994135431	0.715781065	0.389632771	0.78692914	0.527536514	0.436111595	0.384308406	0.861881388	0.375725206	0.290463622	0.390513148	0.60793406	0.680430124	0.787278699	0.671986191
TCGA.CW.6097	0.667902048	0.647777726	0.556201698	0.601385874	0.63041579	0.816885258	0.586914265	0.891228982	0.490441435	0.889697946	0.392425271	0.75183558	0.732833183	0.447437152	0.991957457	0.800651053	0.242736738	0.803895161	0.591531704	0.480725812	0.505298124	0.965730772	0.693158578	0.35624624	0.399526967	0.699022333	0.690987967	0.755110154	0.699377989
TCGA.B8.A7U6	0.563604479	0.468284599	0.473784561	0.439568061	0.5995876	0.425829892	0.487048569	0.703709978	0.209657031	0.879508504	0.235939898	0.648855841	0.634614418	0.59746541	0.980881983	0.695744833	0.403173761	0.734595886	0.523336964	0.339548123	0.349192731	0.876107331	0.140386899	0.213621925	0.223408693	0.525388548	0.640903254	0.652427938	0.566458359
TCGA.CJ.4882	0.675259646	0.549049805	0.506106901	0.522395465	0.650513166	0.857297473	0.608740826	0.914359311	0.414559045	0.902145705	0.517350125	0.776319659	0.643815198	0.594197493	0.987353866	0.768675569	0.290946878	0.768333846	0.622863488	0.512424518	0.577869961	0.951557518	0.753859839	0.401043891	0.552759806	0.69872108	0.682401254	0.677148115	0.655909032
TCGA.B8.5545	0.53689033	0.60096237	0.457171945	0.386065509	0.606166314	0.552598851	0.509687918	0.836959644	0.349856574	0.867006819	0.183883485	0.61080236	0.706179077	0.481671238	0.980164326	0.778488471	0.298112538	0.798846145	0.542579753	0.40212875	0.339780763	0.936172424	0.195989448	0.228425173	0.326831717	0.587165183	0.674136261	0.757008508	0.675914013
TCGA.A3.3358	0.534606617	0.582816753	0.580084104	0.444049691	0.626103215	0.828002569	0.579825757	0.935645537	0.393382502	0.912639183	0.369031498	0.727930632	0.70909653	0.538759755	0.986773367	0.72890269	0.262442303	0.764082438	0.560328643	0.460753922	0.449286478	0.934012188	0.550701315	0.278077128	0.395312606	0.647656972	0.6658707	0.685728337	0.601346274
TCGA.B0.5096	0.640749508	0.556801281	0.438202572	0.441132945	0.600929368	0.613085453	0.49656112	0.752921203	0.30505815	0.873154861	0.038620801	0.599379368	0.762197894	0.20010306	0.98839726	0.733909313	0.176349004	0.77712789	0.474187857	0.405900544	0.379701174	0.940071386	0.528929421	0.237404051	0.37356604	0.575075659	0.660841501	0.755002662	0.597195811
TCGA.B8.A54H	0.429524398	0.425294414	0.498853705	0.32567376	0.581635681	0.8590362	0.509388128	0.930271292	0.106301728	0.896816897	0.098159006	0.677533028	0.526850556	0.270701154	0.984257845	0.676615401	0.356755036	0.723077752	0.513668379	0.376959122	0.416496914	0.866939501	0.450540015	0.21289256	0.297096857	0.570818117	0.656239035	0.679184201	0.56891495
TCGA.A3.3328	0.67952537	0.349223748	0.243824521	0.337722726	0.4123833	0.085777167	0.3079017	0.544010596	0.116268324	0.684989734	0.141152967	0.391300552	0.513669211	0.034502652	0.970312991	0.579874005	0.749759882	0.559772109	0.311577259	0.253443781	0.138598828	0.429886921	0.166813352	0.074885578	0.239498667	0.306018594	0.611320671	0.493408533	0.453273118
TCGA.B0.4819	0.680657573	0.645654287	0.645784742	0.552600762	0.682615867	0.971526526	0.705558851	0.984856762	0.366559716	0.921606912	0.097842874	0.880140623	0.767030426	0.241596566	0.993641874	0.772871889	0.360443244	0.785448305	0.667417929	0.661711137	0.666353332	0.931166999	0.902503331	0.615588952	0.556763661	0.775429443	0.704255385	0.690455939	0.702698503
TCGA.BP.4760	0.487698461	0.503434236	0.36943476	0.328633871	0.560506495	0.281041406	0.379168566	0.406598525	0.300644841	0.795542322	0.248163672	0.436089622	0.711596086	0.563835245	0.950074016	0.611856468	0.134461505	0.72716399	0.382132898	0.248818817	0.217549974	0.848129643	0.029898072	0.127685126	0.475756189	0.444195339	0.670979621	0.681594357	0.553599026
TCGA.DV.5568	0.544401014	0.578447051	0.524394275	0.297203998	0.604972055	0.884010633	0.564157548	0.916308792	0.20435215	0.898071648	0.027819622	0.670084498	0.698864681	0.451353318	0.96878317	0.67342553	0.154483203	0.757716236	0.581028477	0.464247245	0.457746307	0.890544029	0.500720921	0.228779853	0.378901414	0.584594001	0.66914587	0.684686314	0.5880059
TCGA.CJ.6030	0.714169405	0.574154703	0.530301514	0.452829115	0.631854437	0.824683182	0.584368716	0.93590898	0.348429684	0.883560306	0.270503671	0.731809689	0.784829741	0.492696503	0.979801734	0.786646184	0.407863053	0.785856537	0.609300182	0.491455839	0.457119923	0.964466244	0.639101396	0.347270497	0.410294725	0.674459211	0.685705884	0.715957814	0.609585742
TCGA.AK.3456	0.568178803	0.556024478	0.383209944	0.323642913	0.543414316	0.332887065	0.439150234	0.56656135	0.173043838	0.858075921	0.437421401	0.463096121	0.714443157	0.07880881	0.966497686	0.720121248	0.23625603	0.676981466	0.480694345	0.405399314	0.249292249	0.898974217	0.06468499	0.110761112	0.271051901	0.488387493	0.638342608	0.580447953	0.428313536
TCGA.CJ.4878	0.359870816	0.441729935	0.384670622	0.31227541	0.551814609	0.156221929	0.420980126	0.447063429	0.173487872	0.843969389	0.124450657	0.547425	0.51300177	0.367408565	0.981001067	0.619405646	0.172344664	0.710682312	0.466827731	0.234792835	0.255122846	0.685058186	0.058726423	0.110521459	0.332038332	0.408906878	0.652027203	0.694199718	0.515347686
TCGA.BP.5177	0.377517067	0.452867597	0.511553936	0.396211107	0.559393136	0.641326584	0.513948862	0.835642427	0.200851222	0.861014046	0.221292446	0.666405938	0.570111236	0.45720879	0.975358805	0.660054694	0.372034753	0.740710644	0.475038378	0.325332357	0.353696012	0.847655445	0.288440628	0.201649504	0.336143895	0.527792023	0.648667424	0.687135076	0.597190917
TCGA.B2.5639	0.609280746	0.512814436	0.539954377	0.436037998	0.606931832	0.493218711	0.52762067	0.670884932	0.324378631	0.904840868	0.484788523	0.639558523	0.685595081	0.268792829	0.990691771	0.742717268	0.243685134	0.756188295	0.577074731	0.420403471	0.394982361	0.915676528	0.295121246	0.260042213	0.385282762	0.590548653	0.652852431	0.736174484	0.52988302
TCGA.BP.4781	0.66900061	0.510490276	0.517325598	0.360239625	0.597186482	0.441267675	0.483715954	0.655710593	0.171080073	0.855038809	0.074027592	0.519841345	0.75302862	0.281896134	0.972156696	0.736343931	0.258490652	0.770962786	0.480339715	0.341689765	0.276947758	0.903716198	0.205610038	0.136621829	0.294975601	0.512452735	0.672580711	0.731109516	0.636441577
TCGA.BP.5195	0.587617526	0.480206275	0.477343942	0.348949389	0.59323072	0.558447294	0.471068057	0.810615305	0.223267538	0.838613346	0.10558811	0.6094826	0.69811546	0.347315855	0.979593493	0.740558345	0.366818573	0.768798345	0.524128481	0.329073488	0.331980479	0.924633603	0.247299182	0.183707561	0.318611914	0.562991951	0.658330637	0.697987592	0.655466802
TCGA.3Z.A93Z	0.430732356	0.509981793	0.453861533	0.400327912	0.561545344	0.529257767	0.488048676	0.768938561	0.242858126	0.870068151	0.183356598	0.666136269	0.540554401	0.394366117	0.984498089	0.637141604	0.36139164	0.722956874	0.552697254	0.375422988	0.339099802	0.779792429	0.238810186	0.177309118	0.469305749	0.514821814	0.630767433	0.678277957	0.450796389
TCGA.CJ.4888	0.616253914	0.720802102	0.545071093	0.554148121	0.655046141	0.962358696	0.635595637	0.9753728	0.294341881	0.898733859	0.122553864	0.830315511	0.713392149	0.476031218	0.996274246	0.799014899	0.389211261	0.834218307	0.632755861	0.651867977	0.549283936	0.954455395	0.877904547	0.509788717	0.452080418	0.745599263	0.701488064	0.821129431	0.533147506
TCGA.B0.5099	0.489487768	0.395766764	0.472714024	0.334095927	0.546489448	0.238205511	0.44890466	0.460077533	0.087948915	0.744834917	0.00758717	0.467295207	0.575037438	0.317724599	0.953811754	0.573733652	0.18167056	0.671696849	0.369568718	0.278857595	0.233553457	0.724522006	0.036851497	0.094191921	0.193690071	0.379794156	0.631497874	0.599494892	0.515230337
TCGA.B8.4153	0.650728424	0.479822096	0.548026622	0.367638901	0.567024544	0.577099086	0.518038332	0.808086248	0.144553469	0.861701188	0.062067262	0.599131624	0.60667609	0.439737822	0.972427779	0.664909008	0.375828337	0.718681216	0.541752416	0.312004866	0.339200293	0.801921673	0.157944348	0.218320738	0.281252835	0.497953605	0.632126248	0.728281085	0.5548716
TCGA.DV.5565	0.662642152	0.50881385	0.462404173	0.330791619	0.597773062	0.551755832	0.497350888	0.682792573	0.40610921	0.857067681	0.112437638	0.58973662	0.668360434	0.424887955	0.979367504	0.656357428	0.27651018	0.74920707	0.492150786	0.346176668	0.341850311	0.838382238	0.280375195	0.184742593	0.302186708	0.511026002	0.678337975	0.662727636	0.658325771
TCGA.CJ.4644	0.493049382	0.506091445	0.507088012	0.369860341	0.592592365	0.858351247	0.527033573	0.925845443	0.181028258	0.906364344	0.12550443	0.694752382	0.627758174	0.409178506	0.988005375	0.705569546	0.28688985	0.76733662	0.574958026	0.47046035	0.403975573	0.908247425	0.450891177	0.306169743	0.399509179	0.607654645	0.669299844	0.762690545	0.577262364
TCGA.B0.4706	0.50070947	0.447571728	0.480039324	0.295898077	0.571398223	0.763248184	0.494814721	0.94070365	0.040552487	0.793116488	0	0.731356317	0.485568812	0.383352067	0.983665605	0.634123455	0.58210451	0.745965888	0.578935854	0.320792183	0.371606125	0.882008463	0.320206396	0.277686656	0.239229346	0.527968746	0.629517891	0.771126012	0.546580962
TCGA.AK.3453	0.58084023	0.544555225	0.579223201	0.388829092	0.621469849	0.937068131	0.624274093	0.982485771	0.25353815	0.937665148	0.096156837	0.803823747	0.58651654	0.275265695	0.995158654	0.751312508	0.247373341	0.748177319	0.646121244	0.550137472	0.567311391	0.938121905	0.778116995	0.433502037	0.544767475	0.677947778	0.626201884	0.732190607	0.468446701
TCGA.AK.3440	0.841839626	0.451363829	0.321938185	0.266459273	0.449986157	0.230723719	0.34029107	0.458971071	0.138914009	0.754166949	0.044574621	0.473054514	0.561751379	0.036522803	0.953807819	0.529107704	0.715406865	0.662868449	0.365140879	0.288669652	0.145781874	0.560712907	0.17323235	0.139830397	0.313910617	0.336836507	0.631121243	0.579925629	0.539673386
TCGA.B2.4102	0.57688979	0.517384131	0.545543972	0.352652386	0.599672947	0.455757061	0.529852741	0.790435541	0.254121253	0.905710213	0.333993527	0.636821235	0.640498315	0.484759685	0.988387177	0.776255267	0.475568004	0.778758532	0.560045592	0.411431074	0.384007702	0.945392942	0.155125127	0.255050813	0.273766961	0.60469961	0.646406517	0.765665397	0.552541115
TCGA.BP.4989	0.516698149	0.611012276	0.589329612	0.48617595	0.621804566	0.976268507	0.634149117	0.990072941	0.137951139	0.912210494	0.125399053	0.811983089	0.697582855	0.22463391	0.995559663	0.791506527	0.340421546	0.740900835	0.638933042	0.586570791	0.549411799	0.95782747	0.700816493	0.4544948	0.440180791	0.735088793	0.663323014	0.684798636	0.420164097
TCGA.BP.4326	0.409792001	0.474387391	0.453868447	0.271357469	0.580693087	0.426040647	0.478081108	0.651811631	0.283740812	0.810367577	0.006059198	0.58158628	0.667217929	0.591116114	0.972737176	0.671581193	0.250798105	0.72498182	0.449889279	0.355143144	0.317093386	0.848340398	0.21307815	0.176205539	0.316281621	0.484700293	0.654789264	0.647386134	0.663684022
TCGA.B0.5702	0.453999352	0.527037853	0.445468176	0.383449818	0.575219605	0.390686544	0.48909226	0.848076955	0.651317977	0.78629029	0.05737797	0.593744577	0.678649924	0.74317087	0.944766764	0.508340508	0.041940187	0.662399129	0.62091804	0.412041506	0.476438457	0.686059271	0.241624728	0.272559784	0.501738614	0.560893147	0.617135569	0.681231943	0.40654902
TCGA.CJ.5682	0.411989279	0.444143929	0.501067407	0.358533122	0.587441193	0.68252913	0.49990895	0.872735256	0.240513411	0.855450541	0.214021408	0.676747414	0.551821861	0.306378825	0.976909484	0.660683895	0.339157018	0.750998992	0.557550351	0.346752093	0.355533082	0.818202475	0.241465082	0.232883113	0.312819988	0.536343544	0.639732505	0.714492462	0.61617952
TCGA.A3.3383	0.514886959	0.543077795	0.503097584	0.391484295	0.580554755	0.647754602	0.552706495	0.907931293	0.445561279	0.921452787	0.532102955	0.736804204	0.629687352	0.56739435	0.988062063	0.668078812	0.313392254	0.74226839	0.652887372	0.413645619	0.447449104	0.891018227	0.497609798	0.310677809	0.328296771	0.602802862	0.637119168	0.780296139	0.422928301
TCGA.B0.5711	0.649457698	0.525930232	0.497273163	0.41673568	0.583892618	0.666248328	0.532811838	0.873420209	0.255824084	0.854089351	0.436736449	0.655088325	0.676139869	0.611551316	0.9820747	0.746738693	0.38009612	0.750750297	0.502376083	0.405254059	0.412131778	0.915360396	0.320391749	0.261400401	0.345031861	0.582899585	0.657830839	0.714291706	0.578981196
TCGA.B0.5102	0.545404466	0.543826602	0.488514285	0.33215511	0.550613556	0.693224931	0.503847081	0.794123749	0.185017131	0.848858286	0.076556649	0.622719668	0.64137713	0.372769632	0.979630217	0.676305485	0.275825227	0.708933493	0.462389723	0.405957445	0.299358683	0.865200775	0.201194968	0.192022508	0.244262538	0.511636565	0.649723458	0.707049659	0.468344277
TCGA.CZ.5459	0.421989457	0.482270297	0.524211099	0.328752053	0.582220558	0.763564316	0.512792301	0.818887427	0.202992954	0.899384239	0.119603298	0.680142944	0.635248287	0.229287784	0.987790691	0.65223192	0.337945178	0.761241712	0.519940712	0.380127031	0.357044479	0.835800493	0.542182509	0.227526839	0.276234102	0.540779337	0.643225348	0.715072402	0.50941179
TCGA.B0.5698	0.712290791	0.531865969	0.50559135	0.38865207	0.619065968	0.725470402	0.565775205	0.873525586	0.37788802	0.925998992	0.275825227	0.692472915	0.675756675	0.376417941	0.988800322	0.778046047	0.118391459	0.743394813	0.586150708	0.451522482	0.484922623	0.919259358	0.565217909	0.323288437	0.402503473	0.619450785	0.678240953	0.666274686	0.556184295
TCGA.B0.4845	0.379840422	0.430287544	0.426555076	0.290092855	0.543797931	0.21275688	0.45035112	0.56977536	0.171849689	0.810622545	0.037198206	0.508564759	0.538721987	0.388129139	0.968459897	0.61294151	0.148529382	0.693782639	0.410666886	0.209834428	0.314989339	0.757083609	0.155414168	0.154226688	0.267098263	0.478248098	0.635065315	0.649619392	0.435278279
TCGA.CJ.4907	0.550728658	0.477962956	0.486618286	0.274001852	0.574749517	0.488687485	0.497687161	0.713141251	0.182651082	0.84998485	0.093575091	0.589280186	0.654161062	0.375949716	0.97109746	0.713909631	0.317976169	0.741026971	0.501171206	0.315393048	0.306909912	0.907667849	0.118824513	0.167504386	0.251969403	0.530024662	0.668540912	0.666852183	0.558476904
TCGA.B0.5709	0.621782238	0.611435355	0.487046655	0.531803494	0.633321083	0.885011718	0.574859872	0.918943226	0.421680728	0.932610306	0.42156211	0.746078861	0.687869877	0.592606194	0.995910889	0.820848509	0.291895274	0.805232239	0.64546455	0.489512956	0.488544521	0.965678083	0.593383316	0.349687571	0.428238864	0.701047404	0.678680439	0.752805419	0.700013873
TCGA.CZ.4864	0.52734305	0.643246689	0.489964704	0.381906362	0.601525537	0.925529311	0.582556337	0.952189782	0.168391741	0.958794785	0.150847684	0.758949397	0.649425539	0.397989076	0.99938733	0.759646836	0.151638014	0.752962603	0.562885702	0.530733378	0.455873809	0.955772612	0.621006896	0.362807804	0.326989227	0.661668288	0.678262234	0.749557724	0.508667701
TCGA.CZ.5470	0.606716262	0.615633498	0.533047729	0.424065176	0.599032163	0.852766247	0.589687417	0.934170254	0.35635158	0.903910263	0.414343761	0.732143749	0.649402709	0.463891336	0.991975109	0.732385775	0.337207537	0.748252053	0.597871585	0.508675222	0.46861913	0.922315301	0.51742118	0.332937718	0.361939904	0.632962608	0.653895687	0.702334772	0.526217484
TCGA.BP.4334	0.648353614	0.420474931	0.32453173	0.25410906	0.475611399	0.11675811	0.371287492	0.50839305	0.093435173	0.802452977	0.085408346	0.458031412	0.564028294	0.333892095	0.949602	0.534967168	0.211597729	0.654746632	0.405294624	0.271678483	0.220555104	0.713615449	0.197651293	0.09426899	0.459440874	0.378110143	0.600841507	0.535460597	0.461425457
TCGA.CJ.4891	0.650581308	0.56631451	0.530294963	0.354291748	0.633714581	0.549068709	0.522311533	0.807928182	0.468978093	0.87844718	0.015490471	0.633497343	0.716718042	0.12919822	0.98507586	0.740880167	0.211597729	0.808891646	0.535015544	0.391560811	0.401966735	0.881165444	0.373390961	0.26157469	0.361005101	0.569078875	0.631336756	0.838250228	0.502343347
TCGA.BP.5181	0.515623372	0.513370415	0.432060017	0.365067774	0.572444972	0.535316964	0.487079409	0.80244856	0.293415064	0.849427106	0.242894804	0.620555229	0.595835791	0.421835209	0.978194124	0.717862569	0.321084801	0.762530918	0.531883828	0.356071435	0.328907847	0.89370535	0.144708996	0.203588557	0.313987818	0.537904104	0.655651279	0.806038238	0.528785831
TCGA.B0.5695	0.525196	0.489074898	0.376532559	0.428733257	0.562829747	0.594380972	0.458926085	0.784587098	0.150898597	0.845382474	0.097105233	0.591590187	0.542395602	0.603108662	0.972026797	0.680968999	0.333203197	0.711961424	0.433283842	0.348576316	0.294735954	0.836432757	0.205057384	0.175437407	0.328894691	0.50335779	0.635066747	0.637546469	0.588539246
TCGA.G6.A5PC	0.334335123	0.493398181	0.506183061	0.343333434	0.549175137	0.850342568	0.539466465	0.937226197	0.250739609	0.850736868	0.038462735	0.677988694	0.60540445	0.352446161	0.983469315	0.576966335	0.213231078	0.707255943	0.603564255	0.440438085	0.425083023	0.81082606	0.514233429	0.222081885	0.340111159	0.551004842	0.580946192	0.738230925	0.367417359
TCGA.A3.3325	0.435122295	0.513533664	0.477158585	0.345472776	0.587443325	0.401698478	0.506648599	0.704974506	0.34389242	0.822223693	0.433733194	0.515173285	0.616923266	0.50682994	0.972960494	0.683259712	0.214917116	0.714548753	0.523104258	0.310841844	0.362318359	0.930482047	0.08144563	0.20251368	0.323096591	0.551453157	0.649786661	0.683138874	0.604657261
TCGA.B4.5838	0.369336313	0.542637934	0.479333938	0.314555737	0.549158066	0.646015876	0.478383767	0.696755073	0.262468802	0.812504762	0.260071313	0.599544474	0.6393058	0.390829164	0.969385125	0.678193291	0.24184103	0.70788404	0.403600206	0.419532851	0.29677353	0.816621814	0.434090884	0.189433755	0.313491948	0.4874717	0.652238972	0.593121106	0.566944635
TCGA.AK.3461	0.430223729	0.440162127	0.509239145	0.317143366	0.600755691	0.558183851	0.483167791	0.796283985	0.197289599	0.857759902	0.211018154	0.71045197	0.534860003	0.4558433	0.990985758	0.709141593	0.470457202	0.746310065	0.492211827	0.334701766	0.362242695	0.863725492	0.394809123	0.266275367	0.400751469	0.547322555	0.676626609	0.66391629	0.583762691
TCGA.BP.5199	0.512333842	0.563049948	0.508047715	0.433387541	0.625799863	0.964729687	0.62031117	0.978059922	0.185099364	0.908660844	0.065175894	0.821431762	0.713502428	0.529489179	0.990674097	0.735671513	0.297691028	0.775701583	0.633196134	0.545539997	0.521983301	0.93949181	0.806553002	0.418238179	0.422607424	0.687700973	0.66496984	0.717200272	0.595302182
TCGA.BP.4977	0.463287903	0.475218729	0.532637078	0.295392675	0.557116345	0.509710267	0.505989781	0.799445305	0.196459523	0.871370231	0.179141504	0.572393935	0.653943497	0.42837101	0.980525182	0.689560167	0.168076882	0.730926117	0.463202958	0.362711651	0.351464225	0.902240915	0.149764994	0.173033755	0.25000417	0.548170874	0.642283301	0.6994727	0.592524958
TCGA.BP.4177	0.492989356	0.427797005	0.337856705	0.369659113	0.552179581	0.350379706	0.389996782	0.533683615	0.257328009	0.809918197	0.277247822	0.457866982	0.580841175	0.426789667	0.956029987	0.624945769	0.147264854	0.698761441	0.419040149	0.189708425	0.225622465	0.777421438	0.087600199	0.095496497	0.47214452	0.436490682	0.649773876	0.642146024	0.612241574
TCGA.A3.3362	0.422279417	0.453302173	0.464146157	0.309380455	0.558779066	0.584264746	0.471900763	0.721518751	0.22567352	0.799841321	0.01754533	0.592659485	0.599605288	0.33663231	0.97836792	0.681831424	0.167444617	0.746952978	0.47639459	0.325156691	0.310824394	0.869679313	0.158638416	0.157752975	0.295506058	0.511336011	0.645200471	0.702991063	0.562778671
TCGA.B8.5549	0.518965943	0.544719009	0.482030756	0.352998585	0.581098881	0.871154596	0.519056064	0.873314831	0.17931545	0.910473541	0.033984197	0.617428635	0.645669953	0.349771695	0.988833461	0.732204296	0.165231693	0.738248387	0.487406415	0.425238128	0.350974034	0.907351717	0.436384705	0.232980156	0.310253064	0.572752242	0.664522382	0.7021533	0.675735403
TCGA.BP.4173	0.749687026	0.714057791	0.552849037	0.494828253	0.663301006	0.980588979	0.685651405	0.980694356	0.269502829	0.919567684	0.077505045	0.82687707	0.706530475	0.418504109	0.997988207	0.855633061	0.268448812	0.813596644	0.729948756	0.653627838	0.578074531	0.975846998	0.794575575	0.554544735	0.449856989	0.77014306	0.711248854	0.769675938	0.587184484
TCGA.CJ.4885	0.574221887	0.421670551	0.478167016	0.356994952	0.558958373	0.592853	0.485280455	0.800762522	0.188411716	0.85240086	0.052161791	0.551133459	0.569997997	0.463905041	0.981431596	0.689022393	0.358862583	0.712715824	0.487905062	0.35827344	0.276231428	0.828318701	0.191895015	0.119661174	0.357365051	0.487178666	0.641039506	0.678626439	0.588802654
TCGA.B0.4691	0.552404653	0.483219015	0.555825402	0.450425333	0.608916436	0.868941671	0.56798805	0.945761763	0.283472364	0.857411886	0.184304994	0.782291576	0.583707368	0.293433541	0.986966795	0.660387866	0.210491267	0.757584242	0.54282739	0.449269413	0.479134406	0.851659785	0.643625714	0.344937436	0.358795672	0.62371876	0.629136439	0.704540397	0.591970193
TCGA.CW.6088	0.466171761	0.434984146	0.372840243	0.355371882	0.554903798	0.401803855	0.42183725	0.579680831	0.157266589	0.836580541	0.16812957	0.553739203	0.59146844	0.515794269	0.9792412	0.722790198	0.33826131	0.733870675	0.46558859	0.270789707	0.236170033	0.831638087	0.035360341	0.211573884	0.27562679	0.490085614	0.652305977	0.710271526	0.617998505
TCGA.CJ.5675	0.570219265	0.642809275	0.549967952	0.437150073	0.629445701	0.972474923	0.637579834	0.975636243	0.288894287	0.944730687	0.185358768	0.776943905	0.652949112	0.304275597	0.996905905	0.771846834	0.300957726	0.762620309	0.649721022	0.568888446	0.525028836	0.959618885	0.660431853	0.443866053	0.459388323	0.695570204	0.672525535	0.735565741	0.525215663
TCGA.CZ.5466	0.683385511	0.571087031	0.513795017	0.507883914	0.619691068	0.823998229	0.567782309	0.895918274	0.368484394	0.870668117	0.529415833	0.730031512	0.774897993	0.41681437	0.981392659	0.74944976	0.379621922	0.774045592	0.627672051	0.477570088	0.455241126	0.944391857	0.570165307	0.331354136	0.410232358	0.659142739	0.656113344	0.659170252	0.566511663
TCGA.B0.5707	0.501100542	0.408782998	0.444164393	0.325682647	0.557541034	0.387367158	0.436750551	0.519510361	0.285549228	0.860334432	0.386524139	0.43789218	0.710827116	0.544385033	0.961776119	0.647848358	0.050264998	0.695633954	0.430703547	0.310913627	0.23742298	0.82115304	0.333538279	0.126990926	0.272149191	0.469139677	0.615581617	0.586635739	0.527200461
TCGA.EU.5905	0.423599064	0.481325161	0.479662172	0.305530177	0.563385574	0.470509891	0.465228294	0.69206578	0.245603677	0.895438278	0.071077026	0.565954693	0.678974825	0.380071087	0.970778884	0.683055263	0.303802915	0.765379911	0.49399042	0.331123295	0.286223533	0.888699925	0.254379623	0.174641745	0.291094829	0.527759245	0.676003668	0.722787118	0.649700991
TCGA.B8.A54D	0.359084394	0.517145983	0.552796437	0.339304248	0.590305354	0.963465159	0.593022111	0.977691102	0.138583197	0.958733883	0.15938325	0.768039308	0.648417954	0.120591786	0.995752434	0.72534254	0.270609048	0.740621324	0.61282063	0.50638211	0.464735796	0.942916574	0.836934664	0.360850441	0.406124775	0.669322783	0.641316695	0.72494987	0.460902052
TCGA.CW.5585	0.502655363	0.428326032	0.448395442	0.305848596	0.523980956	0.28409735	0.46305305	0.58531852	0.191693631	0.762113997	0.069549054	0.495644225	0.531273624	0.351102684	0.963390028	0.645687199	0.375090696	0.687050085	0.447307627	0.322109125	0.238842818	0.747968467	0.055572849	0.153939409	0.273275751	0.433355811	0.619579053	0.688985888	0.548186512
TCGA.A3.3365	0.473101385	0.509885527	0.393749136	0.413982338	0.588084113	0.543220266	0.472059723	0.848287709	0.261789304	0.856579628	0.242525983	0.650222275	0.619391383	0.599976642	0.979604213	0.739212125	0.519984559	0.76730439	0.521086012	0.319957834	0.338273578	0.852344738	0.130609022	0.244048264	0.355219785	0.563784515	0.65382759	0.714200331	0.642895976
TCGA.BP.4973	0.548028258	0.518836342	0.52282369	0.288211213	0.567889445	0.798286154	0.544806568	0.868783605	0.242185692	0.912002037	0.13108943	0.667768571	0.641983547	0.398199029	0.987951892	0.74337582	0.159962825	0.729955601	0.474791329	0.417703422	0.401097801	0.884274076	0.456698064	0.235238234	0.307154699	0.571452	0.651051975	0.685057839	0.539776844
TCGA.BP.4801	0.614165374	0.639554654	0.508971452	0.392568758	0.620936211	0.659451489	0.536211359	0.809508843	0.380666805	0.91456296	0.28167367	0.648026182	0.766619288	0.654633699	0.977598809	0.747238674	0.39047579	0.766693081	0.558083089	0.427880219	0.356839007	0.956088744	0.270012506	0.233918707	0.335065605	0.597528055	0.654555778	0.687132265	0.693160173
TCGA.A3.3331	0.642938372	0.467903048	0.533178368	0.333273107	0.614768109	0.669251583	0.520385693	0.815673418	0.320189723	0.863480329	0.1884674	0.642256389	0.628500115	0.283799236	0.985444165	0.791296733	0.279566123	0.752833848	0.510588558	0.407672565	0.36079669	0.922420679	0.178443878	0.205822502	0.290097596	0.562470955	0.659910344	0.668654105	0.581018279
TCGA.B0.5100	0.347127146	0.471522603	0.370582701	0.367467685	0.56273535	0.311864283	0.409871523	0.759454599	0.09872995	0.773562852	0.02349915	0.566333961	0.60682486	0.597355585	0.939032483	0.618930589	0.371613243	0.70649485	0.507489082	0.209926197	0.335797325	0.712561676	0.106081713	0.145799864	0.548784374	0.440150557	0.627879869	0.678014902	0.5735289
TCGA.CJ.4874	0.554649177	0.568328359	0.527715357	0.429962768	0.59636536	0.916098038	0.57692301	0.953138178	0.256917744	0.920914545	0.157802589	0.743043963	0.631109627	0.516176394	0.990883887	0.725538078	0.42872777	0.767698682	0.577209488	0.474095684	0.454164534	0.92516049	0.488367195	0.308581466	0.412739971	0.61958552	0.678670578	0.787813806	0.626138693
TCGA.A3.3326	0.71836764	0.613032143	0.484304027	0.401102641	0.593644871	0.532998663	0.555965203	0.825684267	0.432690063	0.893912178	0.600229415	0.69139937	0.681321955	0.704739104	0.991173594	0.78480728	0.285203812	0.763540255	0.599762096	0.459242478	0.469345964	0.959408131	0.250987181	0.314585507	0.318518035	0.645849836	0.657708205	0.778420706	0.521604254
TCGA.BP.4167	0.640909247	0.670759638	0.571500565	0.41347065	0.652907558	0.923737896	0.641637728	0.982327705	0.321386516	0.92750791	0.187624381	0.789799113	0.808782165	0.624371487	0.98447502	0.749950257	0.332887065	0.791357773	0.685458603	0.544570665	0.546729905	0.962042564	0.819010825	0.379502081	0.527902676	0.70074893	0.671819997	0.727049149	0.634996727
TCGA.CJ.4634	0.439798176	0.441342587	0.373216874	0.308150301	0.558411339	0.431256826	0.433803898	0.611030594	0.145680383	0.834381832	0.115124761	0.511100974	0.677853061	0.479475979	0.967934635	0.712247607	0.198214805	0.731866163	0.448333589	0.321553778	0.283753628	0.878267567	0.049157946	0.124047605	0.209668565	0.500217467	0.644058645	0.695087065	0.54720339
TCGA.B8.A54K	0.308720341	0.343251241	0.313349136	0.304940568	0.497796217	0.234201172	0.362871474	0.403121072	0.089236767	0.734168458	0.127822732	0.436417493	0.559015666	0.293020401	0.957095787	0.542394104	0.240523813	0.681988842	0.407242808	0.133312186	0.224131953	0.617247858	0.098207008	0.11104134	0.439520142	0.375079566	0.627340887	0.716513421	0.518305476
TCGA.BP.4968	0.504638696	0.552373028	0.505077729	0.332857818	0.591745715	0.894706434	0.566474425	0.952822046	0.169175386	0.922489041	0.148318627	0.730494821	0.657562055	0.44338538	0.984139257	0.68753271	0.284255416	0.731218917	0.578235589	0.467427871	0.446931597	0.891176293	0.554016914	0.306083046	0.333185866	0.60491309	0.642319868	0.714442008	0.498384618
TCGA.DV.5576	0.449040228	0.341623308	0.322729341	0.3235574	0.520621856	0.112384949	0.331999742	0.342423716	0.124321013	0.771878305	0.019178679	0.434776091	0.552755896	0.382524225	0.953763712	0.553126881	0.176138249	0.710477838	0.385491849	0.148853568	0.178189839	0.470299136	0.014307952	0.074217295	0.497386903	0.374190672	0.663859657	0.711853456	0.521558126
TCGA.B0.5098	0.64249037	0.253936678	0.406271115	0.228643234	0.489152919	0.40838994	0.3193798	0.355174376	0.051283646	0.707185069	0.015068962	0.471031569	0.569430193	0.079420532	0.973674577	0.485399977	0.023867971	0.660832357	0.343458034	0.167787254	0.222975956	0.397852205	0.251621248	0.134567014	0.237384521	0.301677895	0.604525384	0.601625396	0.294635156
TCGA.AK.3433	0.469452901	0.395031357	0.330436409	0.319645841	0.43397042	0.255487398	0.339717059	0.618617764	0.080777433	0.745983777	0.066703866	0.462060865	0.596586299	0.110074625	0.923521191	0.590830937	0.197371786	0.656104491	0.349316427	0.253372838	0.18408968	0.675205404	0.082682952	0.105303853	0.513031023	0.368463061	0.620089917	0.510623867	0.508348835
TCGA.BP.5198	0.490313784	0.524448798	0.520351617	0.397225534	0.625871215	0.704605686	0.542053715	0.76419658	0.275379016	0.864377861	0.160120891	0.627161876	0.765637105	0.391994049	0.982332848	0.701825979	0.242209851	0.739513686	0.491893851	0.42853123	0.415896891	0.924212094	0.490322255	0.296027257	0.38774038	0.599703692	0.679396144	0.598363123	0.576377664
TCGA.BP.4158	0.453344406	0.411106097	0.472387812	0.344870571	0.541784566	0.497064985	0.462909729	0.784270966	0.112894663	0.863980127	0.097684808	0.635400743	0.583699924	0.515171986	0.982416799	0.649005656	0.421509421	0.735428519	0.492592708	0.329503225	0.329311354	0.861986766	0.107794621	0.217560226	0.298451617	0.499536924	0.645791577	0.715635028	0.546718947
TCGA.B0.4839	0.530954501	0.532190593	0.517150243	0.391199071	0.582613443	0.591799227	0.524938247	0.88733002	0.329172908	0.896357899	0.119392543	0.685113395	0.637896973	0.498540387	0.975220105	0.71506822	0.510342531	0.756163349	0.608940257	0.395093545	0.362392667	0.9227895	0.318356755	0.22661871	0.36711055	0.569936125	0.645044569	0.722401501	0.660206314
TCGA.BP.4799	0.590881708	0.573126189	0.537468981	0.430907218	0.645499653	0.854399596	0.548341541	0.960883414	0.299343309	0.870246006	0.038304669	0.758019349	0.670016226	0.391787946	0.98559361	0.6957559	0.617669368	0.778152437	0.564194104	0.420663093	0.449151853	0.814988465	0.640172796	0.335482664	0.482412591	0.610435004	0.697354097	0.709295471	0.579484648
TCGA.BP.4331	0.49541721	0.508136018	0.506502785	0.325278635	0.58886073	0.591641161	0.517849117	0.770308467	0.217282746	0.909428188	0.157012259	0.610433152	0.683127917	0.407804485	0.989561419	0.737863785	0.07012863	0.750828251	0.563497163	0.396728605	0.38483395	0.930482047	0.231451594	0.18414859	0.290813243	0.585022716	0.646705159	0.755749591	0.51839106
TCGA.BP.5196	0.582743803	0.48694767	0.528574845	0.362362381	0.607441212	0.900502189	0.567296506	0.936225112	0.230416002	0.854009856	0.10400745	0.719111363	0.603779461	0.352647996	0.989546559	0.687229496	0.166285467	0.754538793	0.57996413	0.438791966	0.471869711	0.879953605	0.676248241	0.30197305	0.393821188	0.608518888	0.660166286	0.73082133	0.596069209
TCGA.CJ.5678	0.680986742	0.583236876	0.551911694	0.522845371	0.631062964	0.920207754	0.616849148	0.979219073	0.33859502	0.941987897	0.409865223	0.797472805	0.713729235	0.264863258	0.988909071	0.738532998	0.281989803	0.747064681	0.702530278	0.543898118	0.519509471	0.921472283	0.676874832	0.422913497	0.459920006	0.676969666	0.656538027	0.756396067	0.567526776
TCGA.CW.5580	0.569726916	0.513586334	0.486281799	0.320225184	0.587890387	0.291104944	0.480448332	0.513082343	0.291931444	0.833069187	0.318924566	0.560681042	0.670396761	0.266179076	0.975300142	0.726532985	0.326827867	0.756829864	0.461840115	0.360529205	0.257977685	0.854136153	0.199611307	0.193755537	0.324415638	0.505994767	0.652836963	0.685480858	0.649943225
TCGA.BP.4974	0.520543122	0.430166632	0.458756627	0.329860307	0.571659433	0.486421872	0.480757757	0.744016816	0.144301292	0.802151532	0.098843959	0.576231558	0.527649183	0.244534903	0.977252046	0.661403844	0.154114382	0.738203375	0.480534384	0.314240595	0.398647932	0.90682483	0.179352273	0.188960335	0.258193449	0.527096449	0.653965682	0.697233544	0.585346562
TCGA.B0.4818	0.480096526	0.495432434	0.492829775	0.472268311	0.60354526	0.743964128	0.537649459	0.9060345	0.146865588	0.907205443	0.083880375	0.739372144	0.527584995	0.474193191	0.988383336	0.736257695	0.379990743	0.732122967	0.567285144	0.40843056	0.463073308	0.891597802	0.488757655	0.312246752	0.304238615	0.611556179	0.651751014	0.696872957	0.575055766
TCGA.BP.4759	0.529810486	0.54577467	0.495253818	0.353650818	0.560237204	0.699705639	0.512647254	0.881534265	0.210200415	0.819554416	0.096736412	0.656279656	0.6354882	0.358874556	0.975816105	0.651531808	0.476674466	0.759502184	0.512950705	0.355263496	0.342658692	0.8590362	0.218057471	0.21184536	0.410439285	0.535690767	0.645729219	0.772933147	0.577286375
TCGA.CJ.5681	0.641012474	0.342396555	0.283794111	0.393680087	0.498698481	0.271135935	0.336013186	0.383626262	0.689259259	0.81659021	0.570091492	0.34942853	0.68324994	0.059193597	0.960894787	0.666955135	0.101689148	0.637288464	0.352025408	0.241488229	0.226084186	0.818149786	0.155336233	0.110010651	0.242904123	0.425466194	0.631506734	0.563390501	0.388485763
TCGA.BP.4991	0.527396056	0.51498953	0.487426358	0.321420491	0.566442856	0.358283008	0.483960266	0.676680686	0.216773524	0.831387713	0.066440422	0.619565013	0.643581951	0.491806456	0.978919456	0.755830362	0.383046686	0.771387861	0.504138952	0.303215858	0.329637718	0.915729217	0.199165807	0.193991928	0.289576293	0.531247521	0.664531161	0.75234273	0.640341917
TCGA.CZ.5456	0.630233099	0.473235046	0.571681893	0.440120487	0.618376049	0.714353091	0.541181278	0.840384408	0.194389691	0.873712838	0.160858533	0.566104087	0.752899693	0.154221797	0.972971338	0.728527807	0.360706687	0.725759875	0.54516248	0.385484082	0.446349346	0.924580915	0.40378944	0.246574164	0.361402621	0.612919448	0.671639513	0.606262142	0.604003198
TCGA.BP.5200	0.731247719	0.550080329	0.552461377	0.390684116	0.631314081	0.852977002	0.561834685	0.895760208	0.286106923	0.879905183	0.1079591	0.681148828	0.720846004	0.519727599	0.99202496	0.783264151	0.256225039	0.760810224	0.509924126	0.43839712	0.435346156	0.924317471	0.466292557	0.301438449	0.368798475	0.624689238	0.679348989	0.644860444	0.594404694
TCGA.CJ.5676	0.53237596	0.52856173	0.557021358	0.429692324	0.622681462	0.798813041	0.57317952	0.909880774	0.235303217	0.881635408	0.140731458	0.643124557	0.692771396	0.511936779	0.975869498	0.71239149	0.305225509	0.757785721	0.598831779	0.427389228	0.464788518	0.923948651	0.557820295	0.246674585	0.382885404	0.608147254	0.652090492	0.707414589	0.610050735
TCGA.CZ.5986	0.618803131	0.529052896	0.413006642	0.338026893	0.56873106	0.356333527	0.450515862	0.620251113	0.282190019	0.860236194	0.406440459	0.631593276	0.644442572	0.461853922	0.982262443	0.73296731	0.294951217	0.742285577	0.438162488	0.345679874	0.270808865	0.894969878	0.020111298	0.254403935	0.312564266	0.510513556	0.651239611	0.681736953	0.548392899
TCGA.EU.5904	0.566300277	0.550915652	0.495031052	0.361276084	0.599856895	0.567457058	0.501676502	0.734269411	0.327580089	0.874763453	0.267816548	0.625353489	0.598890288	0.580707481	0.979576369	0.724565413	0.21396872	0.734236087	0.49751532	0.315056269	0.343797534	0.887646152	0.446015438	0.194781807	0.301850912	0.547166288	0.668069994	0.682014363	0.694347736
TCGA.A3.3313	0.632734203	0.52766967	0.309951225	0.230852997	0.507025892	0.193314758	0.363606097	0.378304705	0.109683289	0.759002793	0.058695187	0.43386222	0.69012872	0.141601832	0.934800771	0.658969773	0.069654432	0.658472899	0.352288011	0.396175512	0.18616585	0.786536579	0.047988058	0.153469749	0.294830696	0.40032362	0.636541212	0.538743681	0.425042935
TCGA.A3.3307	0.549500718	0.529595716	0.481471789	0.332548292	0.588856969	0.795757098	0.50946559	0.896603227	0.238900652	0.880663324	0.070813583	0.702205232	0.620415708	0.378861261	0.990659055	0.746493389	0.330252631	0.73361552	0.539602492	0.386801165	0.358303322	0.898921529	0.568887061	0.202890348	0.320847081	0.572892783	0.667814762	0.698645018	0.574269576
TCGA.BP.4771	0.511136554	0.630810505	0.588840042	0.431842485	0.647912027	0.986964309	0.688903055	0.990389073	0.310923549	0.926229418	0.115230138	0.845466788	0.650369687	0.508677008	0.998721944	0.777344764	0.30280183	0.78356925	0.685432253	0.632621071	0.638597527	0.975425489	0.86845078	0.567421119	0.482749245	0.761237216	0.68630607	0.766439289	0.590531352
TCGA.BP.4776	0.625692785	0.467750066	0.524176183	0.491221066	0.590912503	0.624255452	0.535292374	0.894706434	0.195405574	0.865320182	0.095050374	0.712848166	0.5352051	0.477615054	0.978117677	0.639015789	0.403173761	0.717431162	0.543963429	0.353026314	0.415478188	0.832217663	0.538083709	0.231657126	0.288233967	0.557721229	0.632119384	0.670653236	0.582404295
TCGA.A3.3380	0.316839532	0.521728671	0.460302582	0.319944475	0.552634584	0.466610929	0.484515399	0.710612195	0.3434574	0.869345144	0.304382491	0.616045195	0.677728724	0.489224073	0.969837298	0.686142937	0.423300836	0.701145157	0.516779746	0.312315251	0.322843121	0.899448415	0.17288008	0.22585615	0.272687905	0.532366384	0.638502667	0.694828064	0.674156709
TCGA.BP.4999	0.387696241	0.45352379	0.382289258	0.344317925	0.559228265	0.379779988	0.43099228	0.639429791	0.183500039	0.809121141	0.076714715	0.561923125	0.565256299	0.665165982	0.979418957	0.707710893	0.319451452	0.739215761	0.430880729	0.259721095	0.278523103	0.908405491	0.07047452	0.177958093	0.291294993	0.493727036	0.649932809	0.636717938	0.589714236
TCGA.B0.5077	0.540162641	0.434301645	0.527606624	0.26778251	0.564581044	0.695174412	0.489181938	0.809034645	0.106963603	0.912267903	0.008008679	0.65582159	0.69705702	0.388171615	0.982795123	0.657468439	0.331253716	0.732828256	0.505217042	0.347735378	0.374404547	0.893968793	0.269591475	0.187971584	0.201194893	0.535913799	0.640828174	0.675107993	0.511100271
TCGA.B0.5095	0.332340361	0.476904859	0.499231583	0.355429011	0.609300255	0.748389977	0.512835294	0.807559362	0.373939989	0.819570619	0.04741981	0.650395643	0.683794625	0.371413747	0.971526419	0.711460873	0.295741547	0.754604862	0.491523275	0.309491365	0.415726244	0.887646152	0.276851436	0.26218831	0.273715656	0.565789714	0.660017016	0.692580942	0.599354634
TCGA.CZ.5988	0.451292434	0.518926189	0.533480202	0.371543768	0.58556553	0.698915308	0.516756368	0.825789644	0.218159486	0.880406127	0.151321882	0.637110031	0.667287429	0.174729778	0.982243231	0.698482034	0.216708531	0.770539294	0.427333956	0.390701209	0.327852736	0.896497849	0.393102466	0.23015532	0.326762852	0.544307534	0.678160723	0.682104375	0.626044555
TCGA.BP.4795	0.505719915	0.494946594	0.385902342	0.45678458	0.593493923	0.54148154	0.451797515	0.714879978	0.525403091	0.828372211	0.466294797	0.547316079	0.660598772	0.587946928	0.960360495	0.746666927	0.269924095	0.752763435	0.587610253	0.27811831	0.37997673	0.915571151	0.0848873	0.205695529	0.431248773	0.596510557	0.667310222	0.715373004	0.703641619
TCGA.B0.4836	0.487741687	0.498497384	0.525104293	0.437995077	0.630216175	0.873525586	0.547111289	0.902135538	0.351318876	0.895142307	0.197845984	0.722899016	0.694260049	0.524318191	0.975714421	0.708390122	0.255065888	0.784802022	0.531529879	0.443669073	0.482917492	0.893599972	0.701909161	0.326176385	0.495955915	0.62562669	0.678085479	0.695352161	0.59596203
TCGA.B0.5399	0.618726939	0.484628042	0.505995805	0.374585491	0.610753575	0.633212527	0.53217742	0.875843888	0.324074861	0.897640147	0.564664558	0.675001031	0.625386578	0.545887034	0.987988074	0.700484735	0.348957112	0.754144061	0.568715016	0.360929829	0.472047782	0.896392472	0.184906357	0.269539729	0.357908593	0.601681653	0.656852675	0.740931559	0.553877822
TCGA.B0.4688	0.620142561	0.749349584	0.459854074	0.253121716	0.539996105	0.333572018	0.462103373	0.622885547	0.316412025	0.754873544	0.056324196	0.544944686	0.668380155	0.449290539	0.929333521	0.641800703	0.144103533	0.717332665	0.400950159	0.398624406	0.326264964	0.864673888	0.156920362	0.213908903	0.452421015	0.491442309	0.693070524	0.591044061	0.424780348
TCGA.BP.4972	0.643853695	0.633749359	0.514230746	0.342819933	0.612879643	0.594486349	0.542922735	0.804977616	0.374536724	0.889132775	0.220238672	0.64170496	0.765803887	0.38003506	0.974472373	0.754970224	0.317765415	0.773761792	0.546576831	0.412899554	0.358252403	0.956721008	0.262836944	0.193499183	0.283528568	0.589392763	0.670961545	0.728705226	0.666759011
TCGA.CJ.5672	0.569840737	0.626771211	0.539384707	0.439242453	0.622826868	0.947026291	0.611273182	0.954982282	0.347073132	0.950300228	0.278038152	0.747773835	0.666027442	0.490834012	0.99223685	0.780829349	0.232357068	0.778646138	0.643992533	0.552443732	0.476416833	0.96061997	0.645703187	0.422494666	0.387144439	0.687731331	0.668167721	0.728236994	0.597041101
TCGA.B0.4844	0.445597153	0.447456317	0.554644033	0.347409993	0.609102942	0.739116769	0.524446291	0.861617945	0.179992902	0.879014281	0.03946382	0.691149294	0.650087629	0.198898335	0.986504858	0.661582828	0.17808773	0.784705199	0.505252357	0.349919578	0.439312107	0.822575635	0.662257056	0.235807194	0.365585704	0.532062164	0.630814164	0.852504408	0.473940926
TCGA.BP.4960	0.590102618	0.474486781	0.555087093	0.381280273	0.618222844	0.665826819	0.550104218	0.868045964	0.180818272	0.889402827	0.031297074	0.67736895	0.688633858	0.549745306	0.959855141	0.717118494	0.350537772	0.744379909	0.539959361	0.393180755	0.451488873	0.925476622	0.465977226	0.248334887	0.240745855	0.583283643	0.648519155	0.635859527	0.595746109
TCGA.CJ.4881	0.581563152	0.446049832	0.563682097	0.431892523	0.611685765	0.732952194	0.547758327	0.911145302	0.152381258	0.891565312	0.091309478	0.646801782	0.666915781	0.435212082	0.962222782	0.730854876	0.31555249	0.76629954	0.564265919	0.365424583	0.497681684	0.91878516	0.38070595	0.262560969	0.367211264	0.61941512	0.640056695	0.7424796	0.508216682
TCGA.BP.4329	0.594755525	0.521644267	0.428589786	0.377397507	0.596882317	0.571988284	0.483759724	0.835958559	0.272444994	0.871411409	0.303855604	0.628847984	0.664818313	0.580022846	0.97332273	0.719664255	0.385101545	0.755247821	0.542200935	0.348479754	0.358603128	0.861301813	0.242568619	0.209448912	0.385663414	0.563469343	0.669133371	0.713545908	0.584351127
TCGA.CJ.4638	0.346572718	0.468077596	0.497292719	0.299678394	0.525995087	0.660136442	0.483875812	0.809877663	0.221969489	0.823518333	0.059538206	0.546145621	0.557266291	0.353566337	0.986790205	0.548418764	0.261441218	0.677879522	0.425268946	0.347445392	0.357101656	0.705185261	0.342575197	0.160843383	0.262684477	0.456043535	0.591160854	0.72773498	0.373354715
TCGA.BP.5190	0.350717274	0.403916136	0.518898533	0.323565978	0.554211366	0.556866634	0.475522846	0.83153271	0.184323034	0.86318026	0.211597729	0.573929791	0.628308214	0.30701191	0.978822981	0.670862551	0.408073808	0.702654695	0.465117316	0.303117738	0.363120064	0.820942286	0.240180553	0.174694973	0.268638422	0.503072468	0.612168891	0.684993398	0.506425692
TCGA.DV.5573	0.461484605	0.559231796	0.516689185	0.389293704	0.615196115	0.975952375	0.593494523	0.98533096	0.266118703	0.950369937	0.197371786	0.748384785	0.623872062	0.230899107	0.996678004	0.75488976	0.217288106	0.778904104	0.624779486	0.539670372	0.462304072	0.940282141	0.696949864	0.398503829	0.494946129	0.679679927	0.677001863	0.756932545	0.513367632
TCGA.CJ.4636	0.549292852	0.567121633	0.550231642	0.340607678	0.604921021	0.91003884	0.592370877	0.93633049	0.236505462	0.928093635	0.024921745	0.716903975	0.734242559	0.366727061	0.990916343	0.723174557	0.302169566	0.772585287	0.581358716	0.500101924	0.449776843	0.948606952	0.61481971	0.296737212	0.298733109	0.642151321	0.654958542	0.724431935	0.607292686
TCGA.B0.4703	0.426516246	0.576326694	0.517150615	0.323754441	0.604679092	0.823998229	0.535178364	0.88848917	0.209271526	0.900842521	0.128823817	0.711161363	0.654547226	0.323020385	0.991769345	0.73421199	0.186886739	0.77624382	0.559955377	0.416014804	0.429479447	0.925107801	0.530714172	0.296064506	0.333477187	0.610654223	0.66983033	0.742653773	0.697897605
TCGA.B0.4848	0.601724358	0.510559031	0.56071919	0.410710833	0.634830627	0.800762522	0.546040354	0.864094313	0.197658501	0.861687699	0.125188298	0.637896714	0.703841225	0.314275155	0.980611576	0.722633936	0.250692728	0.775354469	0.553906347	0.411431687	0.417424407	0.91641417	0.353339334	0.241886138	0.390208607	0.611772398	0.670557231	0.716837541	0.592731121
TCGA.B0.4718	0.582559872	0.554048665	0.517821143	0.322313395	0.584879238	0.776104221	0.543369777	0.938964924	0.127326611	0.899696483	0.06254146	0.691987509	0.546201291	0.53396984	0.98533151	0.689118447	0.314551405	0.725366781	0.533397112	0.434703909	0.424305351	0.888278416	0.48585382	0.243026961	0.400114247	0.556589785	0.638317934	0.695463678	0.558009569
TCGA.B0.5106	0.600500994	0.475716352	0.536344064	0.346541117	0.591715594	0.836485446	0.548846508	0.875000869	0.081574086	0.918211833	0.028504575	0.653596397	0.689151164	0.554260699	0.980302153	0.750156078	0.354173291	0.761032928	0.583988263	0.387309509	0.407855624	0.930903556	0.368299244	0.219361219	0.260740659	0.6074067	0.642495714	0.741498131	0.611558626
TCGA.CZ.5460	0.638478529	0.613426913	0.542598694	0.401016646	0.617218289	0.860932992	0.596302588	0.908616245	0.226607914	0.858962652	0.263390699	0.680409491	0.643622894	0.456188928	0.989109853	0.715277044	0.169183344	0.755823828	0.571722508	0.509967385	0.501841545	0.891650491	0.613657942	0.316889104	0.359671439	0.616397178	0.684595166	0.740806727	0.606447783
TCGA.BP.4330	0.523289648	0.603142428	0.523016939	0.499038914	0.614674533	0.938227282	0.609210897	0.962147942	0.299401018	0.920428709	0.249375511	0.782912149	0.644724079	0.442699212	0.990670578	0.793368053	0.341896829	0.742232085	0.605538732	0.527364368	0.518487435	0.953717753	0.656755119	0.415334791	0.416281871	0.706655229	0.666921614	0.739640474	0.517338924
TCGA.B0.5109	0.54721874	0.512640414	0.416490504	0.527392519	0.632359957	0.906192566	0.52661077	0.945972518	0.3265476	0.835752465	0.099950421	0.835230441	0.649916395	0.372254563	0.976159668	0.706377656	0.180353343	0.764248888	0.56541645	0.507893271	0.461239835	0.823102522	0.857761748	0.485968085	0.504519017	0.651156117	0.671956261	0.626422474	0.520369579
TCGA.CZ.5462	0.722269951	0.5555048	0.521150158	0.433864786	0.633464012	0.427884751	0.489493128	0.793544173	0.247097163	0.894106777	0.259228294	0.638144774	0.680868554	0.157366239	0.988783375	0.77591549	0.3187665	0.801044981	0.516225957	0.364041135	0.424479894	0.858140492	0.188744024	0.281995227	0.320395676	0.571699447	0.667916029	0.819859354	0.618710389
TCGA.B2.4101	0.447653413	0.55374214	0.510287649	0.452202498	0.609156966	0.780319315	0.54988407	0.913779736	0.295043185	0.845123399	0.340105414	0.741130074	0.630767273	0.460064552	0.989926442	0.751911628	0.428991213	0.754441807	0.546669047	0.411343163	0.46405946	0.925213179	0.496700358	0.310939727	0.398658418	0.65096502	0.676461609	0.71139557	0.548811652
TCGA.BP.5180	0.666606669	0.467915668	0.535083879	0.359850213	0.61372723	0.720570355	0.532298942	0.890544029	0.330595502	0.864789262	0.265129426	0.646040704	0.636503466	0.224238032	0.969862109	0.721919399	0.226666691	0.768950078	0.556928641	0.412626533	0.405652359	0.919101292	0.303865548	0.285920263	0.373401583	0.588043595	0.630526278	0.701839706	0.560655929
TCGA.CW.5589	0.510307116	0.514101469	0.465115292	0.378914206	0.579617271	0.427884751	0.492310419	0.762089033	0.299907878	0.876543691	0.406914657	0.573882972	0.691947562	0.521397415	0.972395051	0.703298306	0.386418762	0.748846438	0.543043969	0.366466391	0.314847552	0.909564642	0.101768363	0.201726683	0.329253937	0.552391321	0.64696713	0.70491463	0.702376263
TCGA.CZ.4861	0.725429253	0.691638998	0.582797951	0.355438828	0.64159342	0.743437241	0.595987033	0.837539219	0.393704683	0.865024499	0.08287929	0.687129504	0.756921423	0.353240391	0.989366281	0.793552919	0.279882255	0.792209875	0.547023248	0.517797203	0.44302157	0.973844828	0.527482073	0.371037747	0.415441406	0.643534061	0.685299604	0.754834628	0.556573607
TCGA.BP.5189	0.542984204	0.49101226	0.523614796	0.37053035	0.6070335	0.545117059	0.5340915	0.76182559	0.293735999	0.844819645	0.161438108	0.605320409	0.674335728	0.477024402	0.979818251	0.776086689	0.264760605	0.752220443	0.521608932	0.407419541	0.392007782	0.948238131	0.452201195	0.238045027	0.341710835	0.589633572	0.672859996	0.658976776	0.633126741
TCGA.BP.4967	0.462169898	0.395554684	0.499716643	0.33383403	0.550034035	0.523198569	0.468905136	0.689484035	0.137130166	0.851068203	0.095946082	0.524992256	0.666249472	0.629767113	0.961733312	0.697933367	0.434945034	0.714872066	0.450888666	0.316548709	0.270416139	0.861565256	0.128933358	0.132027706	0.268930926	0.488177591	0.652964931	0.63248484	0.60752443
TCGA.B0.5097	0.62412213	0.613672693	0.516396569	0.330162761	0.644600788	0.648334178	0.562720025	0.780424693	0.583990359	0.850817434	0.148687448	0.627211385	0.772025139	0.565965769	0.980665761	0.739591121	0.118128015	0.773827497	0.499781784	0.421109508	0.464799467	0.951136008	0.503619549	0.289628843	0.412310905	0.60810556	0.692265923	0.692100465	0.588002444
TCGA.CJ.4905	0.526634953	0.506398206	0.402566397	0.371083276	0.564562536	0.550596681	0.458692388	0.785588183	0.274552671	0.808058312	0.305383575	0.649021286	0.611529392	0.523912507	0.973737361	0.719721855	0.422668572	0.753312426	0.505932082	0.301334421	0.314112534	0.871576105	0.088997935	0.208849968	0.283578852	0.544816619	0.664453596	0.701447215	0.573946105
TCGA.G6.A8L7	0.235488138	0.424688896	0.444780707	0.314878245	0.561914988	0.650178282	0.45642314	0.861670634	0.177437569	0.740217641	0.03704014	0.688600821	0.589853156	0.024904183	0.954390387	0.412765402	0.333203197	0.669381061	0.54492096	0.354391291	0.444146414	0.659293423	0.634960466	0.275242895	0.463027088	0.489335123	0.610723575	0.582143961	0.3635447
TCGA.B0.5699	0.569551672	0.489112789	0.491776361	0.324879542	0.57156693	0.488792862	0.500357927	0.733795213	0.310826458	0.882625372	0.308439519	0.664496891	0.638373453	0.307499476	0.988856383	0.723125661	0.425829892	0.745032676	0.602791352	0.322876021	0.347438025	0.869573935	0.196483099	0.241872304	0.338154552	0.543874233	0.638240685	0.763279682	0.507017945
TCGA.B0.4852	0.538876017	0.460883692	0.472822255	0.373297683	0.564641814	0.596225076	0.481837222	0.857718983	0.142263375	0.865517994	0.142206741	0.633937881	0.60816814	0.328269447	0.981242103	0.68976393	0.437790222	0.730480352	0.446006077	0.356662846	0.308057134	0.79844422	0.244150228	0.173360976	0.25065496	0.514119646	0.654714842	0.684344635	0.593047276
TCGA.B8.A54E	0.627388904	0.4450399	0.344433567	0.329695324	0.502664661	0.415028714	0.377007711	0.594380972	0.270726043	0.819477582	0.202482588	0.564832985	0.645414017	0.215916655	0.968592312	0.652350475	0.097263299	0.731472308	0.401019789	0.410151892	0.273703229	0.774312806	0.477175178	0.20997689	0.250656739	0.43445883	0.611537127	0.716241529	0.416258447
TCGA.BP.4327	0.436671907	0.50161525	0.453416286	0.309988467	0.569090057	0.532155644	0.497916694	0.769886957	0.259999712	0.810917517	0.035828301	0.595215189	0.586597397	0.232796255	0.958752184	0.622329589	0.357018479	0.731873604	0.525934985	0.319508258	0.344400739	0.843176908	0.119965864	0.173326866	0.24501856	0.506366781	0.650402145	0.726138924	0.515715148
TCGA.CJ.5671	0.630675555	0.629477496	0.551554097	0.478164864	0.648205693	0.746124364	0.582908664	0.900238746	0.340143032	0.885742481	0.217814993	0.693191779	0.809544371	0.611416655	0.979425596	0.761265721	0.315394424	0.77963222	0.673128842	0.466832669	0.499278156	0.960725347	0.396272376	0.320039625	0.394993207	0.67455907	0.683890968	0.690047025	0.715923185
TCGA.B0.5084	0.52855112	0.38867212	0.51663467	0.25576485	0.550598024	0.560712907	0.443986765	0.550438615	0.110289445	0.809971294	0.02987448	0.522578824	0.62101074	0.026272504	0.967721018	0.613356166	0.072183488	0.691150513	0.4370686	0.276135144	0.375809147	0.755186816	0.343645322	0.204599292	0.261902192	0.462908105	0.592870467	0.568433072	0.408225555
TCGA.BP.5194	0.587176454	0.514255422	0.470945247	0.427510482	0.572786885	0.559659134	0.502753115	0.82515738	0.18974338	0.82123311	0.222873106	0.620970128	0.684819595	0.588727397	0.976416346	0.741317352	0.456652769	0.741508519	0.526990151	0.387796856	0.340236125	0.913727047	0.140177988	0.229957453	0.358668835	0.556845636	0.654573284	0.689214391	0.57005612
TCGA.CJ.4894	0.523899515	0.565836208	0.526479117	0.41530949	0.607952478	0.948185442	0.585196912	0.958512423	0.231247813	0.941215407	0.191892164	0.773973109	0.568314591	0.323206612	0.995282273	0.780657974	0.34226565	0.74657469	0.581254088	0.500111768	0.456542329	0.948396197	0.755967194	0.380229712	0.352502675	0.660916161	0.678465481	0.718202511	0.441846953
TCGA.AK.3454	0.501962375	0.480568375	0.555961249	0.379928386	0.599698446	0.773048278	0.555480521	0.916361481	0.245749647	0.810335104	0.032930424	0.636247306	0.699570221	0.51411363	0.960573179	0.620765614	0.329462301	0.751050437	0.536891498	0.417587596	0.489741017	0.892862331	0.290042701	0.220950919	0.677740562	0.566895212	0.633991052	0.703794252	0.636931234
TCGA.B8.4148	0.514094681	0.586324077	0.487632785	0.408477967	0.617857065	0.957722093	0.583320721	0.964676998	0.285253856	0.961142094	0.150268109	0.820912214	0.57250653	0.359596768	0.999107042	0.787846632	0.443375222	0.762035209	0.629721474	0.529341062	0.487235475	0.944760678	0.722636226	0.451349815	0.386568232	0.676274717	0.693782386	0.779737188	0.505394374
TCGA.B8.4620	0.681042813	0.579424981	0.517410073	0.324488084	0.622611088	0.392003761	0.532176541	0.636110405	0.228525241	0.858366	0.044996131	0.555592613	0.760122733	0.325038764	0.974818322	0.805083403	0.279355369	0.812489946	0.526888406	0.407580166	0.363535286	0.896708604	0.203262973	0.238462755	0.258339296	0.54286339	0.689154222	0.857014323	0.528373068
TCGA.CJ.5677	0.563799728	0.508732033	0.505728768	0.379930961	0.59463968	0.501122013	0.512546313	0.781531155	0.303234459	0.880364942	0.168814523	0.589547922	0.714402331	0.245867448	0.967130858	0.69440494	0.225823672	0.759742107	0.567713846	0.38596386	0.357960291	0.930798179	0.261038251	0.173835728	0.28458896	0.554617747	0.641080187	0.734269852	0.465227555
TCGA.A3.3320	0.574562517	0.435716756	0.469409559	0.309570102	0.558417938	0.57014418	0.479914541	0.708926157	0.252073853	0.816153853	0.073922215	0.595636027	0.643274548	0.43959197	0.981764858	0.71440909	0.301379236	0.724421776	0.421872021	0.319994632	0.307508158	0.879532095	0.190972116	0.184949262	0.254306904	0.51699117	0.635638024	0.670035345	0.547124064
TCGA.BP.4976	0.489775351	0.41906121	0.467535621	0.347262816	0.538078997	0.281779048	0.449574053	0.593011066	0.233348987	0.837523151	0.183040466	0.511071615	0.610665798	0.425206928	0.968225596	0.699355477	0.270977869	0.695882096	0.434765065	0.337162792	0.249522211	0.868888982	0.144852943	0.172856887	0.313256094	0.487316689	0.627662553	0.654564526	0.587194825
TCGA.CZ.5458	0.420002237	0.513123649	0.501917205	0.410379308	0.591595354	0.724943515	0.521043292	0.871049218	0.212980817	0.887668273	0.31913532	0.608212597	0.587096441	0.566249775	0.976689491	0.734420526	0.292422161	0.747714845	0.52214126	0.372378313	0.39675043	0.893652661	0.374260318	0.251816282	0.364299168	0.589953018	0.663446675	0.691347761	0.650708433
TCGA.CW.5588	0.505158115	0.520252908	0.504382281	0.374151713	0.603371117	0.58052385	0.495088973	0.797232381	0.33423337	0.878637542	0.135989477	0.542724019	0.724759902	0.388343813	0.959299312	0.727339755	0.324351499	0.763686045	0.538451347	0.396177774	0.319023618	0.931377754	0.134133999	0.180814547	0.313658699	0.577196492	0.675533826	0.6776707	0.621393908
TCGA.MM.A564	0.465970583	0.418783203	0.454497855	0.381616063	0.527796329	0.329620367	0.460235593	0.834114455	0.112819137	0.787887125	0.064385564	0.616607146	0.578397693	0.348266281	0.95598873	0.643671564	0.483945504	0.694581024	0.521124864	0.207223464	0.346001904	0.630999603	0.142647868	0.201862092	0.221923024	0.48185464	0.626056049	0.690621945	0.528892949
TCGA.BP.4332	0.467066173	0.469585522	0.458344598	0.3082009	0.5590672	0.523620078	0.47867969	0.701444365	0.131911239	0.835155089	0.075766318	0.557071111	0.673269322	0.393722778	0.965327338	0.647676391	0.250798105	0.725858629	0.488175412	0.299042769	0.298660618	0.820889597	0.102347911	0.144100972	0.31028546	0.493524014	0.649040043	0.675705617	0.565962272
TCGA.A3.3323	0.447165723	0.522775262	0.47410603	0.309892844	0.589873747	0.631210358	0.506356569	0.796389362	0.211608359	0.897081316	0.016280801	0.639109567	0.669788113	0.411372317	0.978182842	0.784061968	0.406967346	0.768902206	0.544378525	0.367957693	0.41048094	0.947816621	0.323648125	0.247222893	0.31408714	0.602104379	0.65797741	0.709163347	0.633855099
TCGA.BP.4341	0.492482766	0.448501546	0.332284365	0.291167532	0.541669124	0.185569523	0.443539152	0.698599176	0.126963527	0.787823183	0.031455141	0.529966565	0.545038424	0.583907689	0.968511392	0.633061773	0.375828337	0.651323891	0.48492952	0.300455954	0.319209047	0.77215257	0.032679912	0.17265345	0.270124569	0.455871359	0.612587591	0.610670912	0.478171621
TCGA.BP.5008	0.648110699	0.578939516	0.530004764	0.405731287	0.63741071	0.827475682	0.552385417	0.890754784	0.322145874	0.886285971	0.240576502	0.65851948	0.709335778	0.544200207	0.98980579	0.79018482	0.236993672	0.778364426	0.499689077	0.427580578	0.430602991	0.918416339	0.364019708	0.260144177	0.374690332	0.62642437	0.66407768	0.677547585	0.658068609
TCGA.CZ.5468	0.540831219	0.624117032	0.528072285	0.292592803	0.564233396	0.627469462	0.529701764	0.817728276	0.270602544	0.885419615	0.037145518	0.606688497	0.694337456	0.057816941	0.984927137	0.65096057	0.329620367	0.73918978	0.519217526	0.432486705	0.411023864	0.863251294	0.306986987	0.249342002	0.511430384	0.535448592	0.656613485	0.660405342	0.562568991
TCGA.BP.4782	0.46408711	0.555261234	0.481797994	0.371961024	0.607211305	0.749917948	0.528758181	0.918258273	0.241804318	0.894780764	0.072446932	0.707549156	0.687020259	0.34560477	0.986815161	0.690935708	0.456020505	0.771335824	0.542955521	0.434694442	0.399247208	0.901714029	0.491203537	0.279795734	0.389712834	0.613191915	0.669171372	0.684464679	0.612831115
TCGA.EU.5906	0.530305014	0.50707693	0.502260223	0.365566698	0.588984286	0.511765126	0.499859969	0.706976676	0.275382547	0.87616853	0.304856689	0.596020928	0.644950642	0.527060175	0.980199864	0.75645019	0.312233103	0.747853551	0.484530384	0.378499812	0.311681969	0.907088274	0.213778385	0.192294194	0.295268047	0.550647463	0.659343985	0.656585212	0.645452942
TCGA.A3.3370	0.381477226	0.602393595	0.488211049	0.323107803	0.590615347	0.915307707	0.556968146	0.935856292	0.293014337	0.939292631	0.077873866	0.678583668	0.626145954	0.484433409	0.994952003	0.748587809	0.101531082	0.745678554	0.48822351	0.506436144	0.434756217	0.947342423	0.466233912	0.311521364	0.362983758	0.636405183	0.67385328	0.714806705	0.524379252
TCGA.B4.5832	0.565415851	0.487571684	0.489082693	0.46251777	0.578083908	0.689115214	0.475936282	0.782953749	0.142503906	0.804946187	0.26855419	0.58390704	0.636186994	0.285764282	0.903805981	0.7833041	0.698651865	0.755966449	0.408824512	0.415923354	0.411847475	0.724258562	0.452471447	0.374158842	0.420313156	0.535793057	0.707199164	0.72848784	0.576601596
TCGA.B2.5636	0.436668086	0.450639323	0.351665229	0.396252817	0.570639672	0.324931075	0.386005712	0.498698334	0.339756705	0.832941812	0.149635844	0.478879076	0.646732607	0.647833361	0.961001345	0.685773944	0.272611218	0.727653671	0.474821299	0.245090255	0.254418373	0.87853101	0.124099302	0.145828576	0.483370911	0.500086804	0.662362194	0.66763557	0.686750671
TCGA.B0.4697	0.606946151	0.710117428	0.548889642	0.64270846	0.657096017	0.961673744	0.665025917	0.981906196	0.534075239	0.925913537	0.093311648	0.859025179	0.691428436	0.462228383	0.994646071	0.716351641	0.330199943	0.781674774	0.656587083	0.648300645	0.653465137	0.960567281	0.958113057	0.633315472	0.568070639	0.784071566	0.696939938	0.757279692	0.487455627
TCGA.B4.5836	0.364515078	0.527810943	0.466961488	0.399113461	0.594232541	0.601335878	0.497475587	0.869995445	0.218239764	0.883375031	0.085197592	0.68915006	0.610378463	0.501796267	0.987006918	0.743459032	0.498013381	0.780037404	0.529951248	0.403312672	0.334612912	0.89528601	0.278263992	0.253618597	0.326238887	0.559688346	0.665443889	0.734759376	0.61455161
TCGA.BP.4994	0.615614165	0.42079203	0.374017962	0.38321392	0.525346773	0.561872058	0.409628421	0.713562761	0.175099896	0.829512711	0.014910896	0.558649399	0.618955216	0.32117164	0.965169093	0.671898018	0.517086682	0.700365732	0.39858923	0.287145057	0.226208126	0.766620259	0.211813223	0.144151635	0.35608496	0.463848229	0.663359355	0.622687474	0.577423226
TCGA.CJ.4868	0.551385697	0.639180867	0.511986923	0.376050667	0.645943654	0.864515822	0.58613361	0.925845443	0.532282865	0.846243834	0.237046361	0.744079672	0.763452122	0.463900044	0.990604386	0.740773095	0.308808339	0.810957076	0.595727933	0.475737765	0.460282604	0.937226197	0.629079088	0.317495352	0.395811603	0.645991252	0.683206468	0.738036898	0.612980638
TCGA.BP.4797	0.645172114	0.539167642	0.528721208	0.350826667	0.604720006	0.788169928	0.55126745	0.881481576	0.291464612	0.896690597	0.147001411	0.680952891	0.701397129	0.429985542	0.987085254	0.761436012	0.223452682	0.772074329	0.557903885	0.451509618	0.429651505	0.931588509	0.524751566	0.26013177	0.351617919	0.611848962	0.674111889	0.707177675	0.618288173
TCGA.B4.5834	0.492453773	0.550203239	0.412523583	0.335000028	0.563306842	0.487001447	0.466577781	0.705343327	0.239546092	0.843834827	0.217709616	0.631684554	0.53145955	0.540861794	0.982791921	0.696876466	0.280830652	0.737763894	0.488939942	0.316027551	0.296512925	0.869837379	0.180434673	0.206265183	0.302261256	0.522550219	0.660820969	0.720102801	0.746919783
TCGA.BP.4761	0.459082437	0.527477722	0.503127065	0.436401306	0.573302244	0.787221532	0.543232245	0.84907804	0.32369421	0.855825536	0.151848769	0.710487699	0.616048352	0.605452421	0.971443891	0.536955408	0.121183958	0.742740053	0.541664444	0.427574261	0.465919736	0.883852567	0.699191289	0.327561841	0.438825114	0.57589143	0.618102283	0.761889603	0.392215935
TCGA.B0.5117	0.631465864	0.409670162	0.300110549	0.329497411	0.465132416	0.169868297	0.329029999	0.647649225	0.0687019	0.755691898	0.043152027	0.476007471	0.545113589	0.243015798	0.921811763	0.505689027	0.153482118	0.680782101	0.355585452	0.219773759	0.159005261	0.568668897	0.118784155	0.070427146	0.437870507	0.33565074	0.638231762	0.552616615	0.503490795
TCGA.B0.4698	0.528733935	0.812622139	0.509381754	0.323771748	0.609094742	0.949555348	0.602487045	0.968734026	0.485006919	0.861185416	0.094312733	0.862945936	0.668856159	0.125274577	0.99348176	0.715386773	0.125293675	0.770167814	0.55291394	0.628605141	0.489127831	0.870153511	0.84598475	0.541742854	0.525149809	0.645002544	0.691199562	0.699282125	0.396491609
TCGA.B8.5550	0.487039005	0.580030324	0.480686754	0.300856719	0.574857969	0.655499838	0.507984081	0.737799553	0.319079877	0.867571702	0.21633971	0.624518616	0.715036741	0.380793317	0.9853052	0.694702411	0.214390229	0.737324937	0.489655464	0.413940108	0.369950916	0.916361481	0.35972483	0.178007013	0.292495225	0.545060717	0.67101063	0.619375961	0.583869111
TCGA.BP.4774	0.618493426	0.450901981	0.52255366	0.339110167	0.598490809	0.610240264	0.49624931	0.803607711	0.173672726	0.828848444	0.020443207	0.624802724	0.550610808	0.329585843	0.980848287	0.671163676	0.200058909	0.728341223	0.510785117	0.309573946	0.387200016	0.874842803	0.261219665	0.211011312	0.308797909	0.524263542	0.638998977	0.713670312	0.55505245
TCGA.B0.4822	0.562592885	0.497119054	0.561305077	0.370642228	0.605605815	0.7757354	0.565210331	0.935434782	0.273195971	0.821660755	0.013172169	0.658179565	0.701326242	0.52471016	0.964184714	0.615726956	0.409022204	0.740506877	0.55979648	0.441856769	0.498631131	0.896550538	0.332488761	0.269745191	0.499485735	0.582183905	0.636511878	0.692022264	0.635079032
TCGA.BP.5000	0.635922895	0.508016984	0.515463037	0.356366674	0.62780775	0.820257333	0.572884368	0.947553178	0.302610742	0.906299362	0.205643909	0.744757445	0.643015848	0.56609133	0.980378902	0.707945836	0.30559433	0.771147223	0.630552831	0.397933103	0.493006822	0.921999169	0.654166052	0.272264376	0.365534808	0.61794646	0.644630387	0.736056538	0.617604009
TCGA.GK.A6C7	0.50606612	0.421832406	0.373304593	0.376067185	0.558089239	0.547962247	0.449739576	0.760244929	0.248151537	0.877884386	0.237257115	0.673446511	0.572231637	0.468031002	0.988872946	0.680031127	0.406124327	0.725034112	0.526764171	0.348574557	0.365840356	0.833851012	0.179877186	0.1890278	0.25995721	0.530677299	0.647095167	0.689184936	0.611569313
TCGA.CZ.5457	0.494159215	0.558520442	0.498547756	0.371095	0.570534039	0.718620874	0.50284913	0.873262143	0.213592483	0.901050704	0.063437168	0.629041102	0.690589474	0.535252536	0.985692393	0.713542872	0.357703432	0.751210414	0.490094838	0.414383882	0.305411841	0.889753699	0.31076969	0.252829175	0.260084013	0.549050179	0.644285671	0.681036396	0.648978321
TCGA.BP.4995	0.589879155	0.460992286	0.395612997	0.403637938	0.546685191	0.649598706	0.446664396	0.807137852	0.173451381	0.847063198	0.011433443	0.607903519	0.627843604	0.392587657	0.972909668	0.71574247	0.4960639	0.719171613	0.425293181	0.325868673	0.270807523	0.840647851	0.255255546	0.173619381	0.34321292	0.517442123	0.66907206	0.652199668	0.575279345
TCGA.BP.4338	0.512694124	0.626474568	0.459856621	0.407190854	0.573601233	0.51598022	0.491023011	0.673150545	0.445037567	0.855090868	0.046102593	0.533870689	0.742928877	0.321270177	0.95991286	0.612140097	0.116916176	0.705646129	0.399116883	0.400329106	0.364966053	0.915623839	0.273094644	0.257139677	0.334635317	0.552914155	0.65759215	0.613467899	0.489957815
TCGA.BP.4971	0.716771297	0.620081052	0.577238086	0.310401354	0.616722179	0.549911728	0.594133321	0.822259503	0.424142731	0.930064194	0.454914042	0.668472217	0.724797566	0.405507679	0.988867727	0.72489488	0.106483817	0.765312224	0.554896802	0.464477578	0.560788658	0.953823131	0.238160768	0.307211678	0.285383922	0.631430819	0.652252892	0.705047064	0.53003072
TCGA.G6.A8L8	0.571694677	0.404529082	0.386644614	0.327533316	0.528977308	0.231461361	0.43672799	0.710928327	0.234956696	0.83204445	0.341369942	0.581673654	0.455019613	0.477418484	0.97284236	0.592630981	0.315710556	0.681981879	0.502904441	0.209511722	0.358037006	0.666827904	0.116522476	0.174742789	0.219665826	0.443571788	0.61378072	0.698692514	0.477897638
TCGA.A3.3319	0.582115797	0.433631301	0.541407763	0.318288729	0.593291359	0.622622103	0.502032648	0.750602901	0.108757349	0.878576257	0.013172169	0.605192625	0.672980767	0.03039955	0.971285295	0.672522258	0.372719705	0.761084685	0.464283313	0.361429923	0.373580938	0.901450585	0.316936474	0.200187483	0.314351357	0.542300421	0.650212546	0.692584014	0.434311003
TCGA.B0.5094	0.364486122	0.349132075	0.453444499	0.24450474	0.557966789	0.605709038	0.420609756	0.811721767	0.143653419	0.819160664	0.053268253	0.599115568	0.624457693	0.308583551	0.972749694	0.624205013	0.422773949	0.701003428	0.396393571	0.326743144	0.341332743	0.818202475	0.375301169	0.162778442	0.246877998	0.48537155	0.633552733	0.654286585	0.628096876
TCGA.A3.3372	0.5946482	0.498250466	0.427519832	0.318769237	0.57146766	0.638955593	0.501019674	0.799445305	0.241667543	0.900180552	0.048737027	0.665372602	0.613793067	0.472258538	0.985755727	0.749217369	0.250956171	0.750475635	0.507166269	0.384171838	0.339354782	0.920892707	0.253822555	0.244482136	0.245410937	0.562302429	0.672332281	0.707765259	0.574122452
TCGA.B0.5690	0.589185809	0.510911586	0.402848176	0.465478521	0.576349762	0.419928761	0.503070133	0.753500778	0.17659877	0.829633087	0.299693198	0.652722835	0.600338109	0.490483215	0.984448359	0.758687394	0.386576828	0.748276571	0.536599903	0.336302141	0.359200944	0.866570681	0.077782989	0.212175078	0.345946449	0.568311011	0.661693307	0.708399922	0.637050887
TCGA.BP.4335	0.624539427	0.546552523	0.525080921	0.427515433	0.597153034	0.877687992	0.573925973	0.942495065	0.180905076	0.916365039	0.096525657	0.731332545	0.614202115	0.373093342	0.988019522	0.698894422	0.16217575	0.757474525	0.528670801	0.449589734	0.480541103	0.89170318	0.650634187	0.315545348	0.336429839	0.610999262	0.652012116	0.727684252	0.552543171
TCGA.A3.3316	0.640905143	0.475905516	0.553691643	0.289986007	0.605838115	0.463133476	0.496852841	0.652549272	0.290728575	0.848900216	0.05616613	0.517950482	0.747987321	0.341632201	0.95466652	0.728588399	0.249533577	0.735092878	0.46163147	0.333392615	0.336920396	0.910460349	0.136957722	0.13185893	0.270201363	0.521442153	0.658168964	0.573101239	0.667100349
TCGA.BP.4804	0.632012269	0.604575827	0.538855553	0.460327179	0.654612537	0.915729217	0.615697305	0.960567281	0.339890508	0.926164874	0.254328247	0.781609352	0.734516857	0.578217302	0.991295732	0.771148096	0.297427585	0.793410968	0.641876851	0.504818244	0.533350621	0.956510253	0.725657622	0.395073116	0.473801655	0.690337291	0.680638843	0.754357607	0.621942994
TCGA.DV.5566	0.575361546	0.458937031	0.50087763	0.383417971	0.593064894	0.525200738	0.480019308	0.727630638	0.211261147	0.852581704	0.139150798	0.614049774	0.585423021	0.338901847	0.988870318	0.662939474	0.130141034	0.732690356	0.500588723	0.337803663	0.316383912	0.842966153	0.304349879	0.163019921	0.313592124	0.486787855	0.659983968	0.637776523	0.544532614
TCGA.B2.3924	0.627711757	0.701597591	0.530143902	0.488332589	0.621207302	0.960830725	0.64100814	0.978323366	0.344507261	0.935408893	0.074027592	0.799801515	0.693032695	0.442181511	0.998022776	0.787736853	0.313813764	0.771483528	0.630437305	0.602361134	0.510666291	0.965572706	0.761699712	0.452963398	0.491742495	0.704591905	0.696352761	0.768344122	0.55990022
TCGA.AK.3429	0.594043034	0.592587148	0.55969287	0.433307256	0.613024821	0.943285395	0.615567668	0.977954545	0.270306903	0.936769523	0.349220555	0.78735797	0.601183091	0.453264687	0.99462104	0.750291197	0.411024374	0.776015962	0.635554517	0.546970077	0.51422505	0.901819406	0.659577923	0.401821085	0.458592815	0.667831874	0.673481751	0.736336434	0.623122686
TCGA.B0.4841	0.554139682	0.479887242	0.490505268	0.3548323	0.567208427	0.622464037	0.526363894	0.888805303	0.292132952	0.800364309	0.063805989	0.682861508	0.610171482	0.51872262	0.974667323	0.667830125	0.508867248	0.744562448	0.520790528	0.343473961	0.381957064	0.853293134	0.272650716	0.197263847	0.496978107	0.509269449	0.641634227	0.720503774	0.658429898
TCGA.BP.4981	0.471886068	0.443432131	0.547197879	0.287135694	0.588826315	0.632685641	0.538544548	0.902293604	0.127586956	0.915940828	0.017756084	0.685538551	0.591561671	0.219884221	0.983665141	0.654357063	0.453912958	0.715725192	0.580721974	0.362640025	0.465350439	0.881850397	0.445119041	0.180482844	0.240769631	0.542417117	0.625428303	0.684921507	0.47309056
TCGA.A3.3322	0.5058443	0.428383339	0.486615617	0.270485897	0.555587266	0.279618812	0.461020611	0.541744983	0.24607752	0.865311042	0.152744476	0.491536386	0.63568757	0.292248196	0.976741661	0.690251357	0.209121361	0.722250944	0.446599137	0.356907699	0.245625748	0.87853101	0.055123342	0.12031431	0.213800962	0.481207104	0.638746012	0.710042289	0.61110295
TCGA.A3.3385	0.397518539	0.422527025	0.466393972	0.270507036	0.508718404	0.237784002	0.433665709	0.38209829	0.182154291	0.827367068	0.398589846	0.414143996	0.60795261	0.429644625	0.973669168	0.660320171	0.190680324	0.650339514	0.338367554	0.302874928	0.183896516	0.785113985	0.053176984	0.090629882	0.217022997	0.392023847	0.620872601	0.608122757	0.511047559
TCGA.BP.4343	0.699768368	0.644890541	0.57744941	0.480084316	0.620163298	0.740117854	0.582621316	0.919364736	0.332516193	0.885890278	0.270714426	0.719972462	0.754848042	0.530570071	0.979287533	0.751460759	0.555760171	0.799861353	0.601087748	0.482237673	0.44741543	0.937753084	0.603689887	0.351779581	0.54869206	0.644810949	0.698504301	0.711286582	0.638757296
TCGA.DV.5569	0.604156069	0.573100807	0.51475452	0.357627016	0.607575886	0.716513327	0.525703183	0.852344738	0.221276743	0.865847222	0.042256319	0.66605935	0.652089184	0.383059802	0.985135507	0.714107825	0.305857774	0.793955942	0.53227441	0.412871057	0.345125892	0.923105632	0.331244108	0.270434229	0.337565597	0.564817063	0.677092679	0.754237951	0.604275294
TCGA.B8.A8YJ	0.530522539	0.582870593	0.39497524	0.482712322	0.625241291	0.563821539	0.503114968	0.729316675	0.4133576	0.846564089	0.184831881	0.608816519	0.675668488	0.740681129	0.974221712	0.782418415	0.421193289	0.753990262	0.561074864	0.393850385	0.477049801	0.952822046	0.42961289	0.35732503	0.350060852	0.653439547	0.685936261	0.727573113	0.651439072
TCGA.A3.3317	0.565680749	0.522414201	0.473074069	0.319337762	0.574251174	0.719516581	0.505632047	0.726524176	0.254495817	0.876582179	0.146369146	0.640538624	0.712578668	0.305395265	0.990517665	0.727127857	0.380201498	0.73291743	0.478512773	0.399900801	0.352922486	0.918627094	0.352021266	0.208231013	0.279014501	0.565981836	0.665491259	0.657966395	0.527462413
TCGA.B0.5402	0.464913407	0.576057701	0.460542013	0.366996904	0.569240349	0.441267675	0.501025498	0.770940731	0.213500122	0.85515331	0.136200232	0.645829656	0.603789876	0.396212046	0.980116127	0.680827498	0.356860413	0.716130421	0.510426537	0.407838066	0.316259073	0.818729361	0.322102615	0.252074437	0.302170114	0.531497828	0.648511407	0.690488527	0.601802795
TCGA.CJ.4920	0.521136908	0.474195981	0.52603061	0.327690195	0.602782673	0.395217771	0.523910169	0.723099411	0.222511309	0.840882579	0.175769428	0.565173789	0.657190374	0.454576846	0.976637019	0.684055314	0.160595089	0.756810727	0.486166003	0.329780039	0.415065354	0.909933462	0.121692831	0.161500863	0.289783401	0.534248057	0.661579925	0.68859378	0.602276139
TCGA.CJ.4637	0.635544059	0.714693443	0.605552462	0.5611204	0.651477853	0.982643837	0.69246049	0.987543884	0.353412219	0.940085405	0.149741222	0.850801879	0.716264088	0.308332737	0.998616894	0.799778925	0.092784761	0.821646612	0.633339491	0.663775086	0.58936566	0.972211479	0.921241563	0.583873977	0.466482398	0.776136252	0.70002957	0.784917119	0.544359106
TCGA.B0.4847	0.590991398	0.545341453	0.58690513	0.39691098	0.629770475	0.928954075	0.63167039	0.983276101	0.265965559	0.947012906	0.096683723	0.810768216	0.573051693	0.277438939	0.995594919	0.74803419	0.261072398	0.735171955	0.661784659	0.566417732	0.581687733	0.941388603	0.79441183	0.447740867	0.382881048	0.686647191	0.634112452	0.726883359	0.481449359
TCGA.CJ.4890	0.650150661	0.717016184	0.551765151	0.530598694	0.669242082	0.952769357	0.62715373	0.973528696	0.371107925	0.912440186	0.337154848	0.829915841	0.817876464	0.55283517	0.99020252	0.801792217	0.315078292	0.80594637	0.691375113	0.586641704	0.523241473	0.975478177	0.832758089	0.464287624	0.512931471	0.756017226	0.703213457	0.741323705	0.633119017
TCGA.B0.5710	0.573480189	0.51929035	0.536603382	0.390444254	0.592158719	0.591957293	0.518765341	0.840647851	0.260830836	0.876492514	0.315921311	0.67454823	0.646797541	0.468663062	0.988365653	0.721485978	0.297480274	0.765228769	0.486999927	0.317396787	0.398985523	0.902873179	0.403415396	0.206714605	0.378611545	0.56239122	0.680233111	0.719990711	0.743147685
TCGA.B0.5703	0.455495073	0.425091947	0.514617031	0.346159457	0.567795431	0.73948559	0.493767077	0.933169169	0.190899615	0.821705925	0.046945612	0.751289929	0.477451568	0.514609849	0.987173759	0.678511501	0.548594511	0.719333335	0.544359724	0.366531755	0.38074984	0.812090588	0.448341394	0.296246258	0.417859814	0.550165596	0.645773007	0.659030763	0.620542365
TCGA.B8.A54G	0.694708707	0.591131402	0.529980258	0.391063859	0.637576114	0.969998555	0.643360191	0.99249662	0.452090103	0.968354453	0.628839367	0.766324516	0.659346461	0.058647336	0.997796682	0.802209812	0.236888295	0.784166459	0.665459777	0.593522965	0.572656671	0.973001809	0.799638165	0.520812134	0.451269594	0.732446582	0.677196805	0.792234613	0.458027561
TCGA.AK.3425	0.663958932	0.607212913	0.532956565	0.399575454	0.633056447	0.86899436	0.593151668	0.929217518	0.25975051	0.890387912	0.248321738	0.740948725	0.749219148	0.312857854	0.984986335	0.719357562	0.359547536	0.781606912	0.649692092	0.477402517	0.472582804	0.942073556	0.519597257	0.315568004	0.389331332	0.639358441	0.678586066	0.724896458	0.616657801
TCGA.B0.4842	0.691687502	0.557319554	0.505882919	0.420319469	0.634798505	0.769834269	0.574479667	0.912778651	0.411067147	0.914732767	0.048578961	0.74312898	0.71856501	0.226882624	0.990806607	0.694290519	0.488371353	0.766769101	0.640618868	0.494222003	0.537629509	0.956721008	0.689236583	0.353199458	0.491488774	0.641265478	0.644459901	0.665056338	0.480337596
TCGA.CW.5591	0.557088251	0.38913108	0.35296832	0.309517827	0.542785604	0.343372112	0.378287946	0.488634796	0.304175454	0.759644843	0.198847069	0.473283085	0.558850669	0.255478088	0.944165832	0.690176295	0.274560699	0.711995969	0.398119959	0.318912419	0.210760858	0.788960258	0.080542361	0.148137917	0.431735023	0.434958685	0.647452853	0.662542472	0.561767718
TCGA.B0.4821	0.265388369	0.432078942	0.513043139	0.271040327	0.5679915	0.732583373	0.52569885	0.930218603	0.143139125	0.831387097	0.001001085	0.69442845	0.600847572	0.169419413	0.973206775	0.493499998	0.353224895	0.70464096	0.551014643	0.322018889	0.459313188	0.707345497	0.551353401	0.252065946	0.28098324	0.510772286	0.623390652	0.686021624	0.390167344
TCGA.B0.5119	0.435381295	0.530976418	0.455926226	0.382834201	0.567918775	0.820415399	0.512168006	0.885222472	0.243521725	0.854686599	0.040728348	0.647281465	0.617085284	0.320400167	0.982144006	0.671837816	0.393057535	0.728577931	0.47125554	0.399648633	0.361122573	0.798654975	0.401673957	0.225872808	0.352450307	0.551640852	0.6528004	0.692378023	0.572352155
TCGA.BP.5178	0.514822535	0.485041176	0.538760867	0.510375211	0.607897884	0.662296678	0.541809008	0.802764692	0.2969835	0.890583993	0.131458251	0.63701929	0.776257234	0.26265542	0.969121413	0.718520968	0.385839186	0.751966432	0.595998476	0.423601257	0.440467403	0.92995516	0.518239763	0.35107348	0.375237941	0.62456577	0.654857138	0.665083285	0.63975771
TCGA.AS.3777	0.587453451	0.393589462	0.323524049	0.282818681	0.521190076	0.354120602	0.345359053	0.692803422	0.303753981	0.762172831	0.115019383	0.591488381	0.627946305	0.315199171	0.959696322	0.62431283	0.232778578	0.70708416	0.397042651	0.276392916	0.262783946	0.762299788	0.581980138	0.171883001	0.440019906	0.436396529	0.618446807	0.651409324	0.514809083
TCGA.DV.A4W0	0.556398938	0.51860604	0.396787706	0.287346823	0.563829919	0.455651684	0.451852072	0.471300221	0.16017396	0.843819748	0.003898962	0.575015322	0.629225603	0.333889705	0.982660267	0.646167591	0.285414567	0.748405997	0.473400784	0.285968799	0.260098233	0.762773986	0.215797901	0.158272885	0.387626074	0.459392215	0.640570598	0.772111362	0.527534871
TCGA.B0.5080	0.475045296	0.490061154	0.506264366	0.555947702	0.627490191	0.802501249	0.544844136	0.858878134	0.43058691	0.843019565	0.056429574	0.648498377	0.649530292	0.565769796	0.979397434	0.742059651	0.126505515	0.753141866	0.535809746	0.32768423	0.492781114	0.898552708	0.38034971	0.253494837	0.39313473	0.651840863	0.683630582	0.683187693	0.690279952
TCGA.CZ.4857	0.503905784	0.475226963	0.545143095	0.314885879	0.614413175	0.599122953	0.513852064	0.749022241	0.199786304	0.815641451	0.032034716	0.64723916	0.715023059	0.318933518	0.979022216	0.700380323	0.14979391	0.734272698	0.518577395	0.390992672	0.388698491	0.934486386	0.421165269	0.233725808	0.429644687	0.565777889	0.679737493	0.615701245	0.505125363
TCGA.CJ.4908	0.470704232	0.537180636	0.458014538	0.338937352	0.584548921	0.690221677	0.509448778	0.813249739	0.181936203	0.878628383	0.057746791	0.621696007	0.671298258	0.490714687	0.985083781	0.696390894	0.285888765	0.755548262	0.495994863	0.341518907	0.376109608	0.920260443	0.309020243	0.156373522	0.285128432	0.56347214	0.672471212	0.709929263	0.665378453
TCGA.A3.3349	0.423487446	0.465078252	0.41019619	0.34517922	0.565505808	0.608606915	0.478983302	0.734638232	0.329133196	0.815394852	0.05337363	0.553470069	0.597098574	0.631483688	0.970283427	0.720613383	0.342897914	0.740525058	0.51160622	0.33564837	0.350772959	0.922157235	0.017386074	0.194825201	0.215030183	0.554379093	0.657278569	0.70073969	0.602633333
TCGA.CJ.6033	0.506950952	0.510986911	0.483731064	0.348039204	0.593495437	0.62114682	0.515951135	0.828318701	0.211262206	0.823577037	0.029663725	0.610227606	0.652905739	0.3791985	0.973046368	0.662568958	0.25738419	0.751106566	0.505795278	0.33920879	0.37325605	0.88733002	0.364918464	0.184861297	0.421483483	0.534189376	0.66974284	0.694430812	0.548442403
TCGA.A3.3306	0.404712875	0.453431176	0.501216673	0.354840094	0.581348816	0.477412108	0.466069081	0.776894551	0.229404514	0.857456262	0.330726829	0.609076973	0.595125206	0.233583513	0.963811948	0.688759643	0.416662063	0.698320345	0.433537975	0.357623886	0.307008544	0.850289879	0.355423069	0.206684629	0.290590941	0.515515357	0.634504499	0.665403731	0.50227456
TCGA.B8.5158	0.494888775	0.516486923	0.530453543	0.340342455	0.629475559	0.805399126	0.537734736	0.856981341	0.367954573	0.87307351	0.497802626	0.677814389	0.729772614	0.230072406	0.975418077	0.734554138	0.222609663	0.760284964	0.524112266	0.416853951	0.413936277	0.940756339	0.488566146	0.277571605	0.405742396	0.60864911	0.672245292	0.647093249	0.519151451
TCGA.A3.3324	0.510260158	0.523936033	0.530321028	0.312771905	0.586600521	0.8036604	0.52985781	0.895391387	0.24464159	0.881317053	0.181407117	0.641760465	0.687544051	0.372508864	0.988625685	0.721494286	0.229353814	0.739338753	0.478965799	0.43040231	0.399579967	0.928954075	0.292894617	0.231350677	0.337577703	0.577644442	0.656702064	0.665999079	0.547717253
TCGA.CZ.4854	0.432098065	0.419957317	0.556192825	0.395326724	0.580654438	0.586003472	0.498365519	0.838856436	0.126593008	0.85050775	0.028241131	0.630208078	0.705548855	0.266929508	0.970840403	0.6420773	0.386629516	0.729784964	0.451959072	0.336861024	0.38565541	0.878372944	0.408657078	0.226657713	0.494728796	0.55119556	0.647167145	0.631981353	0.54184281
TCGA.CJ.4912	0.362911485	0.463177821	0.500378378	0.400792606	0.555477667	0.486421872	0.488197654	0.768833184	0.056480136	0.805159078	0.021971179	0.520638417	0.6442541	0.263191022	0.955660063	0.593685538	0.501596211	0.679354862	0.439292797	0.316803248	0.366737008	0.754501863	0.272053456	0.175299027	0.246599788	0.503733497	0.625731941	0.610105369	0.432708788
TCGA.B0.4707	0.226219655	0.419681323	0.442489768	0.341813599	0.548871055	0.834272521	0.484738139	0.80044639	0.076097718	0.784094789	0.034774527	0.693894171	0.570338289	0.380526405	0.970520915	0.559097287	0.319398764	0.71904752	0.433124658	0.409819375	0.411765527	0.671148375	0.741014241	0.275832965	0.517591007	0.511415371	0.602652716	0.680712606	0.410576635
TCGA.CZ.4862	0.597751599	0.643983381	0.52124485	0.414145298	0.63058937	0.962832895	0.605148802	0.96778563	0.325781662	0.941753815	0.244159332	0.784330851	0.66717283	0.368752498	0.997044306	0.827793806	0.326142914	0.790244344	0.628018887	0.542370652	0.496707218	0.95703714	0.785435889	0.420680542	0.449183285	0.708155149	0.68848273	0.754555536	0.557812461
TCGA.BP.4982	0.493007518	0.495375563	0.461303328	0.342498161	0.585581089	0.612927387	0.500004946	0.802870069	0.223642854	0.877585349	0.051740281	0.634537061	0.604136073	0.588920376	0.980078567	0.771199037	0.310915887	0.763845728	0.490733571	0.340100748	0.34692017	0.934855207	0.193959832	0.201772026	0.295673764	0.577240384	0.65468853	0.713737048	0.593360934
TCGA.BP.4344	0.601988027	0.501049783	0.414217567	0.370457186	0.603779071	0.327987018	0.462630289	0.68210762	0.209223315	0.844564795	0.278038152	0.58352297	0.565388746	0.290443041	0.980295547	0.739548423	0.332623622	0.765452784	0.506157651	0.336688911	0.260114964	0.88690851	0.035480527	0.13846634	0.25792993	0.535488598	0.656310543	0.704580814	0.593562587
TCGA.CZ.5469	0.494896153	0.410852573	0.526846425	0.290641465	0.54654561	0.529415833	0.491677267	0.755608326	0.260631738	0.827930818	0.105271978	0.512473114	0.658163236	0.266740266	0.960261194	0.58682646	0.13825509	0.691933389	0.447480802	0.332440572	0.381525278	0.810773371	0.425142899	0.140896302	0.213332282	0.477425495	0.616153237	0.589520315	0.593765485
TCGA.CZ.5454	0.687886741	0.652283114	0.55541867	0.360509034	0.609381421	0.653392291	0.58150709	0.865833039	0.436394957	0.884424765	0.236150653	0.613418387	0.811794614	0.21581461	0.977089862	0.751634335	0.386629516	0.77312182	0.567398411	0.455279146	0.39504201	0.964729687	0.311157176	0.224974327	0.351046931	0.615277017	0.666327216	0.709404747	0.539977358
TCGA.CZ.5985	0.610827922	0.597279645	0.494025067	0.421897216	0.610622923	0.701971252	0.542840946	0.871418039	0.324366342	0.912541228	0.363446498	0.689455839	0.73191304	0.273917807	0.987453236	0.756473697	0.286573717	0.772810701	0.55650149	0.476211484	0.41011623	0.937068131	0.468220961	0.308106062	0.336344832	0.628406726	0.669253415	0.744471021	0.54346341
TCGA.BP.5192	0.401276414	0.430967778	0.450361059	0.331364784	0.541420343	0.447116118	0.439360771	0.643644886	0.167975092	0.837126862	0.13346042	0.529184814	0.523529889	0.444922282	0.967300492	0.616963814	0.263232633	0.703810555	0.413253545	0.276202567	0.256001063	0.76540842	0.19819514	0.142827918	0.268963776	0.453487438	0.6225344	0.674905054	0.669619376
TCGA.CW.6090	0.619542689	0.64009785	0.510912775	0.432081392	0.610868484	0.756820165	0.548209739	0.871418039	0.328637211	0.870471589	0.111331176	0.631821297	0.808990867	0.530807223	0.966007022	0.751593187	0.328092395	0.748053676	0.578015273	0.448296581	0.389721328	0.939966008	0.340396591	0.258693318	0.373014246	0.605083908	0.664292221	0.6622209	0.671094355
TCGA.B0.4849	0.477703944	0.416994199	0.461871407	0.278429563	0.576151828	0.590956208	0.501320344	0.787959174	0.175435327	0.879135853	0.077241601	0.680132188	0.581711077	0.553690485	0.987848903	0.698143002	0.336469895	0.72778795	0.530329147	0.356712661	0.353044013	0.877951435	0.452765383	0.241794422	0.337965939	0.539787095	0.652637352	0.736802096	0.532260305
TCGA.B0.5705	0.548351822	0.521809453	0.444893672	0.395847837	0.575869309	0.78332257	0.507744021	0.87895252	0.233730347	0.891257844	0.192577117	0.680306539	0.600015407	0.45237112	0.992792202	0.724049205	0.238732398	0.730568997	0.486871672	0.441253727	0.392071876	0.908458179	0.429459601	0.264493297	0.351819961	0.571752374	0.655012733	0.689749712	0.52334005
TCGA.CW.5587	0.620977056	0.645343631	0.492924281	0.420246192	0.608261345	0.93870148	0.593224493	0.96541464	0.293709825	0.942351845	0.148055184	0.759939392	0.666419225	0.337596997	0.993542854	0.789803693	0.345374282	0.768414107	0.601768121	0.554831412	0.477659938	0.963623225	0.572215826	0.390163452	0.425170923	0.67891469	0.670521192	0.77076701	0.565120105
TCGA.BP.5174	0.414296213	0.452070931	0.504777809	0.327818418	0.559294578	0.655236395	0.493874981	0.79328073	0.149863815	0.830615869	0.065597404	0.596287576	0.642402935	0.466405009	0.983140797	0.655346718	0.141416411	0.733032587	0.469402755	0.370399003	0.348954394	0.831796153	0.3783286	0.112658818	0.296409692	0.499325635	0.615702084	0.699289685	0.472778719
TCGA.BP.5176	0.495013986	0.495323548	0.483932861	0.387939315	0.587281077	0.539110549	0.467383251	0.875791199	0.218916334	0.889959827	0.07608245	0.625017693	0.623598435	0.458863891	0.978849218	0.684859604	0.432784798	0.746841458	0.50443533	0.314860655	0.350035135	0.870100822	0.20070772	0.218746979	0.33290151	0.527056121	0.634618226	0.679867319	0.569197215
TCGA.CZ.5453	0.619959954	0.478955574	0.358114771	0.332500906	0.533197886	0.192208296	0.403806966	0.486053051	0.162736787	0.776800893	0.04821014	0.47193626	0.602417508	0.383816113	0.971558938	0.653479851	0.282832821	0.688188751	0.441462093	0.245923887	0.191011566	0.749654505	0.037309443	0.124249521	0.195650372	0.424146995	0.637349998	0.656749782	0.568451171
TCGA.BP.4160	0.58064966	0.618626706	0.539428788	0.41014435	0.635602215	0.969840489	0.599582406	0.97099964	0.308955553	0.927088217	0.14225943	0.75799159	0.67165838	0.407176523	0.99477846	0.73725542	0.255592775	0.777477544	0.550507795	0.513980131	0.485237181	0.941441291	0.632365296	0.38380026	0.423271784	0.667819696	0.684693448	0.709923501	0.598104657
TCGA.CJ.5680	0.463594572	0.461087217	0.40169614	0.300413861	0.543739162	0.358546451	0.459285324	0.604339132	0.210441602	0.848927046	0.120393628	0.524413257	0.614461634	0.314103013	0.982844572	0.672513395	0.180722164	0.709075036	0.453619236	0.347154704	0.250145837	0.853187756	0.083688178	0.114557662	0.287178106	0.489390722	0.636874855	0.676114464	0.495682548
TCGA.B8.A54F	0.258398485	0.458074359	0.485960136	0.303387948	0.568157525	0.42035027	0.466808136	0.690537809	0.284243515	0.891406946	0.237362493	0.490384541	0.629573938	0.373499968	0.958658784	0.688621788	0.208278343	0.744192125	0.49354423	0.344037257	0.321486242	0.903083934	0.137177351	0.196331413	0.247342199	0.529443184	0.65875301	0.688134158	0.552028519
TCGA.B0.4693	0.561918913	0.547359136	0.51732501	0.409444565	0.601223919	0.860880303	0.549545368	0.91082917	0.21499595	0.899704727	0.013066792	0.704162834	0.610225501	0.323012715	0.987242492	0.747847577	0.440898854	0.734596083	0.51934106	0.460977313	0.40222111	0.881903086	0.375017537	0.312856567	0.381404654	0.627905957	0.668050469	0.669125904	0.565921929
TCGA.BP.4342	0.370753943	0.466698185	0.436579472	0.314112108	0.577029029	0.433575128	0.478318838	0.781794598	0.225788969	0.833961689	0.088253535	0.60444629	0.656477924	0.311531834	0.967815589	0.689825644	0.244264709	0.701175788	0.488771847	0.299418026	0.416989067	0.880902001	0.263799856	0.202460841	0.330786456	0.555637938	0.632449781	0.638531386	0.518341429
TCGA.B0.5083	0.606116763	0.589727055	0.399992783	0.414403008	0.562005678	0.720043468	0.462287376	0.870100822	0.381850188	0.881122042	0.359494847	0.59660628	0.764519537	0.292965034	0.947968641	0.72262576	0.287205982	0.726175264	0.541489174	0.419664315	0.357831335	0.935382094	0.338505572	0.232894549	0.50831423	0.591200189	0.653066438	0.583275292	0.653888394
TCGA.BP.4983	0.669518876	0.885129459	0.595918457	0.502108843	0.640927881	0.956194121	0.655416074	0.973212564	0.37649099	0.907080305	0.301537302	0.794697736	0.761162174	0.140339075	0.987834379	0.720497083	0.075450186	0.817595534	0.58889629	0.664990049	0.533362186	0.957300583	0.837634997	0.501955807	0.554960692	0.726123984	0.710649775	0.78757636	0.56215741
TCGA.BP.4987	0.360087771	0.483910911	0.437328648	0.358920771	0.561317411	0.765355731	0.496737803	0.869521247	0.168047187	0.836192213	0.140731458	0.66372351	0.59459029	0.462285261	0.987779727	0.704830339	0.396271544	0.733107436	0.50002706	0.396375267	0.37226395	0.89607634	0.305432042	0.241905396	0.294291592	0.565082732	0.649018729	0.689773353	0.562865835
TCGA.B0.5700	0.61176492	0.494995997	0.473971466	0.345378276	0.57693116	0.517033993	0.490441494	0.8036604	0.316656231	0.893821621	0.108591365	0.60923326	0.620982969	0.462782715	0.984652239	0.665204577	0.254749756	0.732402381	0.522175599	0.370495521	0.340692001	0.820573465	0.283618618	0.18380177	0.322911928	0.519377682	0.62041399	0.672246993	0.556668812
TCGA.B8.5159	0.405516095	0.488100471	0.480939594	0.348013832	0.563724573	0.871049218	0.51521781	0.868467473	0.166715708	0.880609095	0.093522403	0.61024403	0.63918472	0.359302128	0.990344241	0.721051814	0.272874661	0.714256936	0.4996766	0.440046081	0.336943484	0.880480491	0.36841725	0.223382799	0.345632137	0.544445074	0.656858911	0.716417955	0.493207015
TCGA.B0.4945	0.483091241	0.468096988	0.48856175	0.353494506	0.575143023	0.560660218	0.462959553	0.673940875	0.096098484	0.823675051	0.019652877	0.617642067	0.585891116	0.273773613	0.985518746	0.662810909	0.223399993	0.746353449	0.428218772	0.289721529	0.279129185	0.833324125	0.255964565	0.181074945	0.274014176	0.49368883	0.661007523	0.695751768	0.664659544
TCGA.BP.5010	0.459984185	0.462330549	0.507863226	0.311031333	0.608568983	0.71040144	0.512256047	0.891123604	0.223463087	0.840095004	0.0721308	0.612960491	0.654781673	0.069227022	0.963666822	0.658591922	0.319029943	0.735146257	0.545174755	0.400247223	0.438449713	0.793702239	0.31731561	0.248906823	0.283249376	0.544942379	0.632890324	0.660247994	0.675070012
TCGA.BP.4345	0.625259596	0.682458261	0.515303024	0.313928182	0.629627098	0.604233755	0.557512151	0.905981811	0.379391239	0.878071973	0.199742777	0.659913388	0.763984457	0.544996477	0.978830569	0.728219659	0.289050085	0.777992468	0.553050466	0.418949803	0.484275216	0.953770442	0.292738172	0.256171898	0.40657278	0.613815071	0.682315791	0.686046449	0.643481775
TCGA.BP.4985	0.812438805	0.490182696	0.480308905	0.398149975	0.60202316	0.405492063	0.493981161	0.770888042	0.373844296	0.859087475	0.17371457	0.575753361	0.711878701	0.425279712	0.982482288	0.707435186	0.360653998	0.784269046	0.510431186	0.304327696	0.38714423	0.856665209	0.447137246	0.230788448	0.448546296	0.525159279	0.657142271	0.789943321	0.521518947
TCGA.CJ.5686	0.554629952	0.535561338	0.495725447	0.408321447	0.612782653	0.705343327	0.541009552	0.911988321	0.234024338	0.907970658	0.23867971	0.684421823	0.692986485	0.366225205	0.984272094	0.76322457	0.306068528	0.760724476	0.534981046	0.42383347	0.439226852	0.936857377	0.415390051	0.264463345	0.35438286	0.612696704	0.660257776	0.659654743	0.596524469
TCGA.MW.A4EC	0.498094151	0.474018879	0.465049051	0.369706781	0.568652236	0.447801071	0.433969316	0.700232525	0.249363168	0.890959648	0.148055184	0.621897534	0.568160371	0.434038744	0.978081092	0.63793977	0.326248292	0.711575346	0.488567024	0.302229256	0.287933876	0.740328609	0.062959072	0.166498554	0.213707947	0.50146286	0.632337771	0.650259147	0.498099976
TCGA.B0.4714	0.573866242	0.576579354	0.521473798	0.356568715	0.606314267	0.935803603	0.608106732	0.980062092	0.09746106	0.929826371	0.054690847	0.837739563	0.603930552	0.334985001	0.99442813	0.722587223	0.6179855	0.759552588	0.682919378	0.53759222	0.503687311	0.870785775	0.528893102	0.440843068	0.372576344	0.669191265	0.645669037	0.750429448	0.432066113
TCGA.BP.4162	0.659800263	0.616572716	0.551961621	0.367595042	0.613661189	0.927057282	0.59465571	0.949291904	0.230265909	0.924916327	0.158382165	0.773373808	0.671272192	0.42014399	0.993992382	0.774376557	0.369136875	0.75867208	0.557345679	0.543499709	0.457303403	0.931746575	0.701884718	0.362915903	0.362722519	0.643593548	0.677588809	0.689498135	0.583738708
TCGA.BP.4163	0.499795079	0.460306954	0.41914083	0.339733002	0.581668332	0.576782954	0.47884237	0.765671863	0.197672396	0.849735511	0.259913247	0.6030494	0.667055084	0.40579146	0.976875708	0.748246529	0.206961126	0.75839312	0.510573657	0.375184589	0.328353248	0.919680868	0.3154201	0.185562213	0.282855229	0.574046332	0.639221521	0.727147502	0.461872351
TCGA.B0.4713	0.407917514	0.387628996	0.497085407	0.33400295	0.581145527	0.730844647	0.507392417	0.914570066	0.181938784	0.841683721	0.08846429	0.691245489	0.570886996	0.27501739	0.983187648	0.636925809	0.310494377	0.72912575	0.52965158	0.400197987	0.444757918	0.807190541	0.434838834	0.273254339	0.45918521	0.548049395	0.597040936	0.717295654	0.446287083
TCGA.BP.4992	0.415652099	0.49097748	0.604842159	0.326771503	0.617395534	0.901134453	0.633972116	0.976215819	0.226876788	0.904654956	0.047841319	0.798301078	0.576043617	0.306105615	0.987471519	0.675343817	0.223189238	0.701621452	0.628681675	0.531364163	0.647491077	0.913885113	0.865004522	0.457158714	0.324573214	0.68694111	0.63769289	0.57776377	0.412388917
TCGA.A3.3373	0.466593637	0.504103389	0.465790895	0.351299127	0.562460882	0.486738004	0.465632538	0.695016346	0.361024747	0.872007937	0.336153763	0.604421239	0.687601088	0.565366166	0.983960959	0.727417801	0.319451452	0.727798125	0.490312541	0.382038931	0.259394417	0.905612991	0.19571643	0.181927887	0.283962564	0.525564496	0.65634242	0.621712945	0.499731272
TCGA.B0.5108	0.655076926	0.686596314	0.513067807	0.350046146	0.666480713	0.674098941	0.592104563	0.919786245	0.439373957	0.896430333	0.076978158	0.718185787	0.786455417	0.37676461	0.983892079	0.757504728	0.425039562	0.78840704	0.57507336	0.502436158	0.497216711	0.956826385	0.52279198	0.36575632	0.405262562	0.663336178	0.703000947	0.692275099	0.573385332
TCGA.BP.4986	0.621794854	0.484891428	0.55789564	0.389678278	0.602170914	0.457495788	0.523659079	0.74786309	0.172850445	0.874265296	0.060275847	0.585094721	0.67381219	0.338065294	0.978749991	0.724811802	0.265656312	0.754000556	0.524726215	0.360579287	0.425652671	0.925318556	0.244750174	0.199181196	0.47106749	0.576531018	0.663871256	0.716962032	0.581073284
TCGA.CW.6087	0.650244934	0.82191954	0.569576127	0.504473295	0.675956574	0.985225583	0.679305903	0.986542799	0.52021826	0.872797194	0.042361697	0.87922699	0.672014795	0.535906381	1	0.831608467	0.156643439	0.834728801	0.637322784	0.704763937	0.556102944	0.98612129	0.944830667	0.635027037	0.590474602	0.784447664	0.733145445	0.761979757	0.534752856
TCGA.BP.4349	0.373139444	0.437022581	0.45219655	0.317308189	0.573066357	0.45101508	0.488852076	0.81398738	0.176514135	0.826421818	0.029821792	0.635820309	0.545054842	0.385619696	0.975228939	0.643513671	0.340948433	0.731306602	0.537060348	0.307738662	0.374177447	0.862355586	0.115509494	0.21197763	0.311266063	0.508778975	0.647992932	0.681767728	0.558419738
TCGA.BP.5187	0.442126588	0.471156183	0.481824823	0.389643778	0.591040145	0.745755543	0.478607511	0.812775541	0.212955618	0.843159212	0.181565183	0.658878488	0.517849127	0.326220528	0.977475677	0.705504031	0.300114708	0.778228308	0.46996765	0.312752277	0.365978801	0.848709219	0.346801136	0.248028234	0.35314479	0.545081519	0.663645664	0.747118418	0.624797843
TCGA.CJ.4635	0.625583889	0.488767642	0.506308398	0.268861648	0.596231289	0.940071386	0.548575902	0.965361951	0.172062497	0.895717554	0.02149698	0.692138832	0.725592284	0.286815418	0.98481849	0.718643257	0.118180704	0.740347243	0.554327812	0.439354279	0.440000368	0.912304453	0.513621434	0.300427985	0.404961106	0.630395356	0.67095976	0.659997769	0.698456294
TCGA.B0.5692	0.554807494	0.598037725	0.547615824	0.44480472	0.622696922	0.969682423	0.626068681	0.985699781	0.292054056	0.947798358	0.164599429	0.810984913	0.61423925	0.547421332	0.996747498	0.750146361	0.294740463	0.759939362	0.664103807	0.537038211	0.532389991	0.913094783	0.8390734	0.422175921	0.44413652	0.679249956	0.667205039	0.789359901	0.495809851
TCGA.DV.A4VX	0.528848676	0.414442312	0.573095214	0.258578134	0.569674529	0.753922288	0.494417784	0.800077569	0.116487325	0.812188191	0.046787546	0.604777559	0.633590731	0.04706624	0.979934001	0.561846928	0.049105848	0.731047785	0.44644143	0.36899896	0.387231019	0.763617005	0.519687262	0.266092518	0.252843928	0.481605994	0.615335748	0.773899775	0.460103567
TCGA.B0.5110	0.611995893	0.499497683	0.488818774	0.340042737	0.593102502	0.543641776	0.492229992	0.772784834	0.2809055	0.830013826	0.303117962	0.629421144	0.619571713	0.413975708	0.982917698	0.735110397	0.333519329	0.755187329	0.451897241	0.324421575	0.332075623	0.901450585	0.232284123	0.190350035	0.259397641	0.539348334	0.653003731	0.672732223	0.569916751
TCGA.B0.4815	0.547403119	0.649617627	0.604906108	0.626490501	0.664081561	0.952769357	0.648614501	0.966889923	0.253497295	0.824756884	0.084301884	0.840892872	0.692881778	0.342160494	0.994436104	0.741199034	0.352487253	0.777187247	0.63638368	0.601039458	0.557486482	0.949133838	0.888890149	0.576074386	0.419992755	0.750716083	0.693438035	0.709177845	0.488592457
TCGA.BP.4765	0.379987177	0.416992923	0.368422747	0.338808146	0.564061879	0.187887824	0.418517911	0.582736774	0.189308638	0.848092297	0.126768958	0.63073448	0.527918492	0.453487885	0.964789958	0.666084034	0.501596211	0.724741146	0.46980514	0.323674524	0.221765561	0.759507288	0.022556532	0.184529861	0.236509858	0.489802918	0.649856179	0.672549912	0.588915775
TCGA.BP.4784	0.435857532	0.44505443	0.374843193	0.457079483	0.565104533	0.379200413	0.410330855	0.530838427	0.539212736	0.798694204	0.296004991	0.470506922	0.653169905	0.657156716	0.96236381	0.593787991	0.255540086	0.744461314	0.473318756	0.210974214	0.295316893	0.802975447	0.145826758	0.119863913	0.499294717	0.457805006	0.674666782	0.688733684	0.676643458
TCGA.BP.4353	0.527704567	0.594052508	0.507943301	0.320298901	0.605761402	0.780951579	0.530082123	0.905191481	0.271148282	0.823381853	0.051160706	0.684931007	0.731984481	0.515886706	0.975059918	0.740844979	0.397061874	0.774642892	0.547485366	0.422004715	0.383689764	0.948396197	0.374045153	0.309357616	0.425050764	0.617637303	0.683312506	0.692785996	0.733998192
TCGA.B0.5092	0.501969521	0.584663029	0.596914241	0.348703969	0.622033688	0.976426573	0.668708337	0.986858932	0.258843853	0.952455148	0.266710086	0.843275319	0.621301374	0.48927109	0.997602548	0.728272168	0.238205511	0.751106671	0.648250855	0.600785666	0.619888934	0.942600442	0.906984802	0.51149228	0.487656626	0.716204709	0.663362812	0.772257569	0.507502103
TCGA.BP.4789	0.452789099	0.460023709	0.447207807	0.359887449	0.547743449	0.466716306	0.465307944	0.668830074	0.25973398	0.822900997	0.185832966	0.577573486	0.569622026	0.62100771	0.973905572	0.669006689	0.313655698	0.729997043	0.42420703	0.318030826	0.288242446	0.764460023	0.028222837	0.174112184	0.302194087	0.487899721	0.655015331	0.671204198	0.658741643
TCGA.CZ.4863	0.552602926	0.564742249	0.576052704	0.423770562	0.608908976	0.961146857	0.60809289	0.982222328	0.219036643	0.937241707	0.175137164	0.788125346	0.623938495	0.348795296	0.997499139	0.762450452	0.217973059	0.756493109	0.586265139	0.532583611	0.479841134	0.925371245	0.830140151	0.348746663	0.350800167	0.670717409	0.677482209	0.723062704	0.491535693
TCGA.B0.5121	0.503883509	0.496458878	0.519772466	0.385356068	0.580954402	0.696807761	0.516226495	0.924422849	0.191175572	0.852726252	0.028926084	0.71238255	0.640960754	0.64395462	0.980785577	0.737274968	0.501806966	0.753147417	0.575602194	0.330649932	0.417482171	0.909880774	0.361644612	0.278641266	0.322201652	0.592565315	0.648480834	0.745556555	0.655159217
TCGA.CJ.4904	0.56040582	0.548818586	0.404820113	0.351375727	0.586314471	0.682318375	0.49671655	0.837539219	0.348906331	0.875939326	0.146790656	0.688074033	0.665239626	0.503798254	0.990410683	0.729577086	0.282253246	0.777184297	0.534542783	0.407528008	0.348487674	0.895496765	0.284601067	0.252973655	0.342365132	0.570137868	0.685957524	0.732995694	0.617627957
TCGA.BP.5183	0.594861791	0.514115771	0.53474637	0.319005745	0.597651523	0.845179077	0.55552418	0.905823745	0.216556012	0.930611715	0.110593534	0.712439427	0.619865229	0.263338289	0.9936433	0.69953733	0.319978339	0.736675496	0.58438343	0.442019094	0.471723846	0.912884028	0.495485388	0.286665689	0.352308532	0.605344485	0.647296664	0.712512166	0.53402298
TCGA.B0.4696	0.620659836	0.261166737	0.384398938	0.30786492	0.468529045	0.123028062	0.357770149	0.188256645	0.110946391	0.738373486	0.080929809	0.352242099	0.625843786	0.112203372	0.946897361	0.614505826	0.009325896	0.689716651	0.340890519	0.26058114	0.23408132	0.94549832	0.343765463	0.067945115	0.428456239	0.380761186	0.604748291	0.675411195	0.350792637
TCGA.B0.4690	0.689856536	0.636462997	0.518041833	0.356400722	0.642952897	0.865991105	0.57220372	0.900027991	0.268325003	0.871118869	0.141311033	0.783605529	0.75717434	0.305316456	0.983154135	0.766166089	0.070760894	0.791415819	0.554958355	0.571529024	0.425268269	0.962358696	0.771906561	0.450911552	0.440562576	0.651963279	0.698449672	0.677441476	0.550019936
TCGA.CJ.4876	0.490574691	0.401134984	0.514979495	0.367824724	0.564030474	0.885380538	0.532173154	0.940967093	0.087275482	0.899214153	0.034932593	0.735610407	0.377283636	0.341995557	0.986860994	0.648590248	0.247215275	0.675803779	0.530550345	0.444322533	0.423634832	0.70760894	0.662054423	0.272802779	0.347973728	0.532275417	0.641397782	0.675612806	0.419155684
TCGA.CZ.4865	0.578741858	0.579294111	0.519187684	0.429978302	0.613448955	0.798022711	0.53153662	0.91283134	0.302653418	0.911219129	0.267974614	0.72847322	0.649973677	0.50115231	0.987594436	0.721889905	0.471089466	0.794600647	0.592429007	0.398626025	0.378189828	0.897867755	0.206859782	0.305670398	0.330055054	0.599700108	0.671959478	0.791736851	0.565978107
TCGA.BP.4798	0.445614062	0.693234688	0.519030792	0.45940387	0.639136833	0.977533036	0.631045119	0.970261998	0.083355981	0.954882247	0.001369906	0.826969133	0.672300017	0.35448723	0.997462908	0.820154042	0.144103533	0.801747673	0.628432375	0.615992418	0.530496498	0.978059922	0.911487637	0.535093176	0.442224311	0.748760552	0.696847528	0.823510177	0.501534892
TCGA.A3.A8OW	0.475196064	0.527894236	0.438461781	0.349985586	0.555581543	0.79127856	0.497622977	0.895338699	0.189798403	0.868391395	0.180722164	0.636702419	0.583440838	0.554850754	0.987729859	0.679954218	0.279144614	0.727276436	0.509462964	0.390279807	0.392735227	0.840858606	0.440837398	0.200983921	0.39834248	0.548125691	0.645482613	0.71938677	0.563034194
TCGA.6D.AA2E	0.550360341	0.635329975	0.337462244	0.329631746	0.535920664	0.568932341	0.386637835	0.738326439	0.194970549	0.831058954	0.094101978	0.492273861	0.691200608	0.533331308	0.955173747	0.64114318	0.182302825	0.680197043	0.427618509	0.37661886	0.289991955	0.784955919	0.360212294	0.185204955	0.296588495	0.486651408	0.601821787	0.621140748	0.443900791
TCGA.CZ.5463	0.615190215	0.513142832	0.515054321	0.341929593	0.563624605	0.714511157	0.507975089	0.85503186	0.179744672	0.862925185	0.048157451	0.653640081	0.642896792	0.209169965	0.990865575	0.694753203	0.21955372	0.730902089	0.455813339	0.411840329	0.314345824	0.863040539	0.328408554	0.260374502	0.317143508	0.528995693	0.656102603	0.711094441	0.470997011
TCGA.CJ.6031	0.558437962	0.610537529	0.538759102	0.462661382	0.631052483	0.862460964	0.584711101	0.940124075	0.374332994	0.907485371	0.198214805	0.730129209	0.753280115	0.622186085	0.98070626	0.768768528	0.388578997	0.779090933	0.618103518	0.465950471	0.465721741	0.953717753	0.455575014	0.306637918	0.401175399	0.656492614	0.669519544	0.718674075	0.672317126
TCGA.B0.4838	0.51748553	0.59710488	0.54104563	0.430422493	0.610525528	0.97974596	0.613967909	0.978481432	0.261233512	0.928268937	0.025764763	0.757658576	0.565661083	0.42434374	0.996049144	0.737166005	0.192471739	0.747647044	0.54095974	0.563235137	0.511222989	0.925423933	0.770190962	0.380309688	0.412201027	0.676576864	0.689965409	0.701296188	0.568303608
TCGA.B8.5553	0.521532025	0.562407788	0.507432328	0.401710504	0.6057789	0.837223087	0.541945213	0.901029076	0.301082806	0.924510621	0.358862583	0.706735723	0.654969448	0.531688248	0.993994501	0.749886211	0.318819188	0.745225274	0.547490908	0.457038417	0.398372626	0.940650961	0.52194963	0.299558629	0.33445611	0.614320456	0.672227433	0.660765397	0.609973301
TCGA.BP.5201	0.590498397	0.511833706	0.531905822	0.365492083	0.60678026	0.916361481	0.605039699	0.971052328	0.226390529	0.930123276	0.151427259	0.778375518	0.600400771	0.421439316	0.990517006	0.729815974	0.246266879	0.755505979	0.616857471	0.500118368	0.525203714	0.912567896	0.702812832	0.405733995	0.389789521	0.633715421	0.657385852	0.726580076	0.455599297
TCGA.BP.4347	0.475976921	0.496826349	0.453371534	0.301872694	0.553223558	0.585476586	0.474888207	0.785640872	0.171893602	0.84055707	0.124029147	0.650200894	0.568139022	0.551862961	0.991574766	0.678032692	0.335258056	0.727531469	0.42931798	0.39065792	0.322940662	0.832639172	0.197009174	0.200222834	0.285242679	0.50460715	0.651195327	0.670075918	0.544185916
TCGA.B0.4810	0.452507086	0.612385277	0.499908694	0.350535786	0.632561373	0.895338699	0.582510173	0.966837234	0.404408905	0.909479851	0.030454056	0.814945112	0.614834025	0.550112344	0.989964203	0.690176669	0.343793621	0.786719803	0.629865257	0.49690727	0.496158101	0.929006764	0.704128886	0.347516059	0.3716755	0.635642025	0.672272802	0.780443547	0.593679016
TCGA.BP.5175	0.300840126	0.488476758	0.543606964	0.286828032	0.582170525	0.74069743	0.533175546	0.924949735	0.11816237	0.894458569	0.021391603	0.671171741	0.680010184	0.43985876	0.955495043	0.650199509	0.380043432	0.742889615	0.556501154	0.37806274	0.475836824	0.878847142	0.568364268	0.234077979	0.342735046	0.562376733	0.625492942	0.703223724	0.443208529
TCGA.CW.5590	0.601558551	0.535524225	0.555931177	0.353224599	0.595309399	0.679420498	0.548208524	0.884063322	0.24816711	0.867988824	0.17771891	0.719136312	0.678598926	0.465447422	0.982477419	0.679803249	0.304645934	0.758449531	0.518637213	0.411580775	0.384277417	0.899711859	0.515886791	0.278314299	0.360867762	0.589125643	0.6574514	0.705571061	0.635599731
TCGA.A3.3329	0.578206046	0.512750178	0.546246375	0.330246769	0.601068421	0.7147746	0.551989054	0.886750444	0.260221036	0.896049832	0.167075797	0.6628667	0.609112951	0.324818592	0.990908473	0.718425291	0.241946408	0.722600018	0.541121532	0.429386812	0.421372991	0.877635303	0.473401776	0.260960674	0.353278146	0.57882778	0.665614087	0.691186281	0.543777656
TCGA.A3.3376	0.39208656	0.517517166	0.376562184	0.368387712	0.580915203	0.471510976	0.478529111	0.750760967	0.293352437	0.845623455	0.165179004	0.568765438	0.631654054	0.502714894	0.974212154	0.799678637	0.350853904	0.7444791	0.517719724	0.323053511	0.347752233	0.940229452	0.069325272	0.18795379	0.282252319	0.586460863	0.671919424	0.724128688	0.707551425
TCGA.A3.A8OV	0.366981447	0.44100403	0.42372378	0.34552391	0.534071606	0.347903338	0.439301611	0.763458939	0.162240621	0.88102501	0.035670235	0.625474077	0.587258002	0.268137134	0.983864735	0.678419312	0.39964362	0.703410795	0.494213462	0.300722278	0.244069966	0.823471342	0.03386222	0.186583382	0.226722238	0.50273826	0.612717137	0.702702258	0.586445229
TCGA.B0.4846	0.618334729	0.573158734	0.525313562	0.370071908	0.624027833	0.848024266	0.564186164	0.929586339	0.254359966	0.915655382	0.244475464	0.732630834	0.628863838	0.309033462	0.997534503	0.761286141	0.081878205	0.765919804	0.569612461	0.472797823	0.447637971	0.892282755	0.588507285	0.30263602	0.366327455	0.602220557	0.669011422	0.732631108	0.52266983
TCGA.B0.4824	0.550165541	0.61112771	0.4918387	0.351237094	0.610702443	0.918943226	0.580249289	0.968944781	0.24015318	0.919937169	0.089728818	0.751564249	0.614226204	0.40842157	0.993402935	0.738590768	0.471669042	0.751485395	0.608836094	0.503847992	0.459625291	0.930798179	0.566797811	0.337714897	0.422141829	0.634752871	0.662101964	0.733440591	0.511785189
TCGA.AK.3428	0.600373096	0.523467189	0.476057464	0.351888318	0.583451725	0.555970926	0.503251777	0.640799697	0.264578296	0.868388338	0.106062308	0.562070049	0.64031869	0.31105043	0.980371855	0.733120339	0.247900228	0.7425188	0.500005825	0.370726408	0.30175914	0.795177522	0.23737613	0.229527549	0.494128566	0.510185512	0.661405717	0.692843968	0.564499799
TCGA.CJ.4901	0.734907583	0.677045178	0.601113932	0.493607947	0.67224619	0.933169169	0.657717895	0.979271762	0.350231686	0.909830371	0.120604383	0.860155573	0.705187339	0.380410886	0.992246866	0.778947576	0.406335082	0.801708319	0.647836983	0.594151686	0.58997158	0.962780206	0.788460685	0.545764744	0.452224758	0.744172895	0.706768741	0.736191715	0.612746425
TCGA.B0.4843	0.486550764	0.455187995	0.442062108	0.301467288	0.600898228	0.328039707	0.48656156	0.759296533	0.129375994	0.825956149	0.184989947	0.515286032	0.612009752	0.576592913	0.969041826	0.672203553	0.3601798	0.719331516	0.499485154	0.250636044	0.451761294	0.851765162	0.138178718	0.161267979	0.325064816	0.508619613	0.643335475	0.629006482	0.554799911
TCGA.CJ.6028	0.748139219	0.703377348	0.563516074	0.479609282	0.649305094	0.942073556	0.627421716	0.974687847	0.32705553	0.884554684	0.087568582	0.811683522	0.724631781	0.209993853	0.990437202	0.794398631	0.39284678	0.781271287	0.598816591	0.585228033	0.522971035	0.945656386	0.74456965	0.488984208	0.487220184	0.705850821	0.724985576	0.734954932	0.612834258
TCGA.DV.A4VZ	0.591542429	0.491247958	0.339521144	0.337703764	0.544371975	0.194948107	0.38657056	0.203852494	0.068951434	0.802700313	0.037935848	0.354128026	0.582995692	0.298292763	0.939425549	0.477255884	0.225138719	0.682109867	0.425114502	0.19030668	0.292190729	0.523988899	0.096865584	0.117963674	0.489662445	0.35936062	0.657176491	0.6162164	0.505600923
TCGA.CJ.4899	0.398475986	0.547167568	0.442313594	0.375926988	0.574386764	0.56735168	0.472174154	0.723099411	0.276083208	0.822826082	0.131616317	0.586741712	0.687020907	0.622729517	0.972200987	0.712853795	0.275034897	0.749965849	0.489110095	0.331431718	0.33340447	0.922420679	0.113793157	0.198342673	0.261197992	0.561619201	0.655190091	0.711664819	0.629604884
TCGA.BP.4803	0.601400568	0.412092885	0.494947579	0.326576311	0.579813612	0.574253897	0.482431626	0.756504033	0.187190809	0.866383906	0.160700467	0.583308939	0.711877453	0.402247584	0.966121107	0.694508636	0.405650129	0.726815376	0.522676972	0.30546357	0.335145361	0.89091285	0.165827065	0.17305172	0.342794546	0.524591608	0.647135404	0.614854469	0.679352303
TCGA.AK.3460	0.345847773	0.523821484	0.428880423	0.313808047	0.564420272	0.633475971	0.488228188	0.814356201	0.16649238	0.897868489	0.062699526	0.612615307	0.622638276	0.458299374	0.982999953	0.6745642	0.552019275	0.731634689	0.542309594	0.363346338	0.336574377	0.851396341	0.258468496	0.212873902	0.406961431	0.530888482	0.645750368	0.677485812	0.613127155
TCGA.B8.4146	0.609001474	0.615532468	0.549113667	0.401342313	0.578075308	0.798760353	0.548526406	0.934644452	0.287490767	0.833667443	0.305647019	0.714748996	0.663763741	0.274850125	0.975198219	0.772485839	0.514241493	0.741311313	0.429920048	0.511251068	0.39087017	0.786641957	0.550863539	0.395785938	0.402217737	0.56767718	0.708681326	0.726333336	0.598991854
TCGA.B0.4833	0.521277531	0.504107579	0.517840215	0.327268342	0.585250139	0.895970963	0.568378296	0.963833979	0.217545615	0.9199949	0.136147543	0.776896004	0.577817557	0.597316431	0.992357922	0.687009287	0.410128666	0.733744147	0.586915481	0.473735027	0.488595079	0.877529926	0.639197063	0.309878403	0.366333671	0.595520026	0.637492192	0.708032271	0.482202508
TCGA.B8.5552	0.543674084	0.56281489	0.467165746	0.491699729	0.625661552	0.705501393	0.522992036	0.845705964	0.343603472	0.879017558	0.24863787	0.617112738	0.725292861	0.51789769	0.980502708	0.769320762	0.278301595	0.781259085	0.529922098	0.421206771	0.398920672	0.950977942	0.253306782	0.247755683	0.338006564	0.627494425	0.670748994	0.723466706	0.679940272
TCGA.BP.4170	0.650198551	0.563942954	0.477619718	0.380814183	0.6219028	0.79127856	0.549632244	0.912093698	0.281590494	0.867559991	0.264075652	0.725130209	0.650137093	0.43684887	0.988746166	0.765643163	0.131932449	0.767002428	0.551447762	0.439574685	0.440735114	0.929270207	0.618110522	0.272983191	0.386287259	0.617481707	0.669320703	0.708842348	0.639822727
TCGA.B0.4710	0.513361772	0.432962851	0.452794191	0.424252036	0.556324201	0.668092432	0.487820636	0.847655445	0.121502438	0.815718742	0.021813113	0.592848166	0.633881521	0.351615486	0.972014395	0.691034857	0.291684519	0.700888417	0.512210763	0.361711369	0.34372332	0.802975447	0.20780786	0.184186522	0.227941202	0.54615702	0.641390244	0.700580686	0.514940847
TCGA.CJ.4892	0.444790143	0.479834808	0.46323753	0.327509409	0.586571387	0.94908115	0.561706982	0.974424404	0.111384016	0.911914647	0.019547499	0.766150431	0.533849153	0.515692665	0.991110707	0.670217312	0.329725744	0.737011303	0.541676447	0.487264785	0.46713826	0.902715113	0.69144977	0.342516754	0.373280322	0.617749562	0.651076969	0.733907905	0.521707536
TCGA.CJ.5679	0.486478078	0.354099963	0.555221673	0.277137619	0.560080523	0.49248107	0.465086363	0.738221062	0.103136184	0.799818146	0.014805518	0.475913817	0.67528437	0.101868734	0.962211482	0.57453309	0.172450042	0.707295453	0.432375067	0.317676745	0.301916556	0.712298233	0.138823912	0.1512036	0.430245806	0.420020823	0.654784278	0.580408506	0.664527024
TCGA.CJ.4871	0.51939653	0.501963941	0.506818394	0.330707003	0.611597178	0.609976821	0.511447944	0.806400211	0.212095884	0.892265517	0.05100264	0.621393214	0.654358253	0.30112718	0.974454736	0.692295082	0.357598055	0.757921179	0.521212707	0.358360233	0.369562614	0.874105161	0.261823877	0.184487789	0.331240809	0.532851392	0.677651217	0.687835865	0.565023615
TCGA.BP.4964	0.502696852	0.55672957	0.504861826	0.36964832	0.576339808	0.696228186	0.52332732	0.887646152	0.25188932	0.885076275	0.328988103	0.658635265	0.64923307	0.37730658	0.984661885	0.682102773	0.413764185	0.743442541	0.517140613	0.375074846	0.418939534	0.890333274	0.270515318	0.233149798	0.319705051	0.562324984	0.666270527	0.689215064	0.508736617
TCGA.B2.4099	0.610949383	0.56180357	0.534906613	0.376711294	0.612041145	0.519299606	0.537337484	0.911830255	0.295095543	0.902569507	0.289155463	0.69517738	0.640626317	0.495177092	0.990205202	0.747692089	0.520089937	0.756932351	0.608066059	0.409026292	0.36964863	0.908985066	0.163942849	0.317104434	0.321344885	0.58991035	0.647332362	0.737101476	0.561419222
TCGA.AK.3436	0.421125224	0.423539196	0.463064211	0.34049331	0.536455082	0.661506347	0.480641673	0.817306767	0.131012803	0.840756282	0.05021231	0.558579106	0.654120851	0.446895566	0.957193603	0.583935018	0.269607963	0.699374146	0.485575839	0.264910543	0.365325451	0.858087803	0.365598498	0.213141233	0.345895812	0.506837468	0.64967468	0.662231183	0.599491134
TCGA.B0.4834	0.518685612	0.430132397	0.28013328	0.314293899	0.428517794	0.250745417	0.309540571	0.286362963	0.100165128	0.682841343	0.03704014	0.353194448	0.504821319	0.019661064	0.963438349	0.599513479	0.611135972	0.620092967	0.292752221	0.21042876	0.158503255	0.629102811	0.048698061	0.07440667	0.259734592	0.332113852	0.635813351	0.580077456	0.517510479
TCGA.CZ.5461	0.638593781	0.519040314	0.544421377	0.364131462	0.615025067	0.535633097	0.547116144	0.840858606	0.287902496	0.880392312	0.28167367	0.63330928	0.641964217	0.549279134	0.984535917	0.7186429	0.199373956	0.796107316	0.60053126	0.420353284	0.415712329	0.902240915	0.362397807	0.267721258	0.36307656	0.595284259	0.672888369	0.778490569	0.617730451
TCGA.AK.3445	0.47149792	0.507382826	0.512619884	0.292296878	0.590457116	0.741435071	0.520722885	0.903031245	0.3378112	0.905915966	0.070708205	0.668899755	0.698904074	0.500221221	0.985704396	0.696507043	0.316395509	0.757047123	0.53902616	0.400771105	0.464820676	0.947500489	0.51277559	0.273426524	0.402188642	0.610277062	0.663009556	0.669963788	0.523579446
TCGA.B0.4823	0.498729867	0.556195961	0.528892847	0.413531108	0.604129327	0.859773841	0.533400641	0.907878604	0.33084419	0.896389735	0.166074712	0.655827622	0.712759708	0.472226847	0.979618791	0.694279489	0.256435794	0.769384333	0.48277459	0.426993278	0.377004679	0.924212094	0.354951635	0.223807514	0.392060878	0.598546539	0.655455138	0.698094462	0.657642232
TCGA.DV.5574	0.654586847	0.650073719	0.490317323	0.474159976	0.627540121	0.864884643	0.523761097	0.925687377	0.275002348	0.892912346	0.417083572	0.683206629	0.711604639	0.632932502	0.983928541	0.76490669	0.269607963	0.815781557	0.613229244	0.436547528	0.397367656	0.963728602	0.290595655	0.30189477	0.382890325	0.652517072	0.685202126	0.827209595	0.761276552
TCGA.CJ.4886	0.510500671	0.541500236	0.464953464	0.390144036	0.606979948	0.813144361	0.543547463	0.922315301	0.254914422	0.891450943	0.075239432	0.687251672	0.63451732	0.502787148	0.987434307	0.732408062	0.336311829	0.763149599	0.534544841	0.440703452	0.445128833	0.916941056	0.35644951	0.268694346	0.390670393	0.611655423	0.679025145	0.690233467	0.62003777
TCGA.AK.3465	0.388201805	0.355294525	0.232487037	0.232164471	0.452297936	0.11554627	0.315315385	0.477148664	0.126223625	0.691048241	0.387209092	0.451143109	0.56556803	0.291643189	0.936927287	0.548916493	0.159594004	0.62963845	0.304176082	0.209712384	0.173372459	0.584686255	0.070183983	0.062906534	0.45503859	0.353232516	0.649589705	0.456542599	0.52023283
TCGA.BP.4354	0.56657886	0.709748976	0.564177857	0.349492524	0.665145169	0.62436083	0.586143655	0.89128167	0.584671117	0.857605442	0.065650092	0.667262655	0.775228593	0.056830602	0.989142366	0.826735628	0.186939428	0.831452827	0.540426238	0.523775875	0.456812357	0.974793224	0.437792728	0.367381354	0.401994673	0.662769851	0.69265141	0.813140433	0.485408284
TCGA.B8.5162	0.637137963	0.752835506	0.544423343	0.610109468	0.656281772	0.933379924	0.616358288	0.966257659	0.394349935	0.929224476	0.113912921	0.77663158	0.812789089	0.197996521	0.992387885	0.814492029	0.389316639	0.801453534	0.605229998	0.56645371	0.528656213	0.982380394	0.658385817	0.463357359	0.496500451	0.752321826	0.702317842	0.708898677	0.669372651
TCGA.CJ.4869	0.644093101	0.615795744	0.565007122	0.497205169	0.639179886	0.964571621	0.642475224	0.978323366	0.441427265	0.934518042	0.402646874	0.814843778	0.629523868	0.515064021	0.99333158	0.757248877	0.32909348	0.778094488	0.72026843	0.563075128	0.579873361	0.952031716	0.831573112	0.441082604	0.489414336	0.719486326	0.678898226	0.778120901	0.570608641
TCGA.A3.3311	0.488020637	0.522904037	0.546840368	0.42689331	0.616750719	0.722888657	0.514828448	0.882377284	0.273658422	0.859288893	0.038936933	0.650475257	0.675697498	0.333820329	0.989475116	0.742778859	0.266446643	0.759906671	0.551974831	0.419837841	0.369530737	0.925740066	0.501207032	0.225539939	0.308018622	0.592079632	0.661717015	0.689954166	0.559980358
TCGA.BP.5170	0.624560251	0.546367807	0.527722284	0.444144716	0.599444098	0.524884606	0.519129476	0.820626154	0.256299904	0.838177961	0.158329476	0.527225482	0.691095328	0.632113801	0.960773287	0.707984753	0.355121687	0.739145027	0.511011768	0.380143153	0.322502481	0.930218603	0.214015956	0.160235522	0.309334483	0.546751516	0.639386871	0.675331702	0.685942386
TCGA.B8.4143	0.530471382	0.63542558	0.51842463	0.380794609	0.604666174	0.932484216	0.615704901	0.94865964	0.173272657	0.887273448	0.019442122	0.840524137	0.671502314	0.326674286	0.996222907	0.710954501	0.218658012	0.816430962	0.611683046	0.560163707	0.505745628	0.919944311	0.858322648	0.485958049	0.402255833	0.662793209	0.677882313	0.879301757	0.464516482
TCGA.BP.4346	0.687633311	0.633522543	0.556930533	0.395059615	0.639382264	0.982380394	0.653219607	0.981853507	0.340199481	0.928070251	0.152270278	0.806934358	0.633131998	0.36552903	0.998651869	0.785748166	0.17292424	0.781289924	0.651484275	0.601968726	0.561120306	0.967891008	0.857860847	0.486884579	0.442858446	0.734837153	0.677767244	0.769794167	0.544019069
TCGA.B0.4827	0.56258888	0.572709582	0.389764081	0.445076944	0.60861421	0.805504503	0.514924012	0.882061152	0.394037876	0.916325483	0.119076411	0.714374272	0.710605824	0.374203157	0.984119013	0.73760176	0.204537446	0.774512013	0.559955344	0.448356606	0.451146538	0.934855207	0.628436614	0.293609629	0.341404678	0.627109818	0.653070935	0.694350935	0.591400673
TCGA.CJ.4887	0.532072842	0.557299604	0.569806083	0.344978988	0.632166472	0.939439122	0.620558576	0.971473838	0.242343418	0.934830335	0.147370231	0.771887708	0.639607834	0.349063493	0.992235161	0.757684426	0.298586736	0.792687912	0.682189186	0.549770694	0.491111979	0.944655301	0.761042261	0.377867328	0.420123765	0.669471659	0.658837403	0.822926989	0.580317974
TCGA.BP.4807	0.574409745	0.526415471	0.495625079	0.354486218	0.599206301	0.390739233	0.489660076	0.578047482	0.391724293	0.878759475	0.213020324	0.519947188	0.737054772	0.411174558	0.969045556	0.715836177	0.366344375	0.755723613	0.470835072	0.379254246	0.271052362	0.933379924	0.078053977	0.181567732	0.313214415	0.525104744	0.650195303	0.734463888	0.57860371
TCGA.CZ.5464	0.610955462	0.586848258	0.551487289	0.387468811	0.623078463	0.823734786	0.598440165	0.944339169	0.321174943	0.923091025	0.32472032	0.770863616	0.672083341	0.339663424	0.989597473	0.73762676	0.415660978	0.793161059	0.629804132	0.480969756	0.497857138	0.940650961	0.700129166	0.365794459	0.331606515	0.650726153	0.691066028	0.758915648	0.599567914
TCGA.A3.3387	0.435917001	0.517813479	0.513671746	0.347973222	0.605871976	0.471194844	0.521554106	0.701760497	0.387242256	0.878308407	0.467559325	0.563586908	0.669769417	0.334082369	0.978433728	0.719055908	0.201797635	0.753671941	0.510305988	0.382568216	0.386392712	0.939860631	0.182134385	0.21958816	0.29260627	0.585538721	0.672209567	0.709875652	0.611610299
TCGA.B0.4816	0.501130417	0.48659927	0.427000692	0.316935143	0.619146341	0.619776915	0.491297612	0.818834739	0.133695277	0.90317713	0.076293205	0.651513475	0.648183743	0.267062562	0.972996943	0.768847187	0.338366688	0.770604375	0.585467491	0.389054711	0.349639257	0.942336999	0.195311332	0.232591298	0.278243437	0.602382574	0.661671784	0.70765141	0.590060955
TCGA.CW.6093	0.461272315	0.46530352	0.383971835	0.351442672	0.556158926	0.329673056	0.436956111	0.713141251	0.140014734	0.766123522	0.305910462	0.552543792	0.58358225	0.497001661	0.972574115	0.748310394	0.405070553	0.736696141	0.46095613	0.287695437	0.253678139	0.808349692	0.032645861	0.202274756	0.245861298	0.516773115	0.664037624	0.710672838	0.669016314
TCGA.B0.4837	0.258557077	0.442118813	0.457159512	0.325115106	0.58364275	0.476200268	0.485876136	0.782216108	0.221783605	0.806415258	0.032245471	0.525392159	0.71191432	0.519184263	0.966000793	0.644732811	0.352065744	0.706873534	0.518180039	0.25761933	0.456975405	0.805873324	0.158682016	0.184687472	0.320475638	0.519213424	0.650327461	0.616790519	0.517724472
TCGA.CJ.5683	0.543847916	0.444335903	0.458750014	0.354179101	0.570603316	0.525095361	0.486491635	0.75703092	0.235676284	0.887291016	0.092574007	0.566124159	0.607831182	0.352635795	0.973316214	0.648794465	0.295583481	0.730540564	0.420865118	0.336419523	0.32038494	0.86699219	0.143676028	0.132939134	0.369338122	0.496073215	0.642604254	0.649391945	0.582118792
TCGA.BP.4962	0.518171651	0.59542544	0.538537542	0.420840333	0.61429207	0.882956859	0.578189165	0.936910065	0.378818065	0.878802035	0.405913572	0.718644589	0.720611608	0.300492782	0.983288328	0.722452392	0.371507866	0.762321822	0.593583608	0.489860525	0.419974252	0.934539075	0.621993393	0.321626729	0.41263554	0.638710181	0.652488252	0.711966654	0.562101092
TCGA.CJ.4643	0.51045665	0.51254395	0.425701358	0.325820273	0.592269982	0.567140926	0.49516063	0.860142662	0.272857977	0.887582357	0.18525339	0.660041092	0.609956793	0.323716517	0.985260975	0.747650333	0.325826782	0.753784909	0.52656269	0.361170638	0.361092638	0.903347378	0.354000202	0.210218386	0.303895233	0.575959445	0.66240216	0.686242009	0.566336266
TCGA.BP.4965	0.465203837	0.515566523	0.509830939	0.375243835	0.571369947	0.524989984	0.473510998	0.715828374	0.250352773	0.847423867	0.107432214	0.591064895	0.613982483	0.58180251	0.98202147	0.717431496	0.285519944	0.755728186	0.464450895	0.34178488	0.277113379	0.914728132	0.254673511	0.148731561	0.268471675	0.530298802	0.666365059	0.709999529	0.596694041
TCGA.CZ.5982	0.482710372	0.43437136	0.471656591	0.320310371	0.577763535	0.463818429	0.454853899	0.630051207	0.199813809	0.818739461	0.223189238	0.564107379	0.556685764	0.462694213	0.97570024	0.685281218	0.291631831	0.692533605	0.420343198	0.271412772	0.293972639	0.773153655	0.295394819	0.20718911	0.305378912	0.479483664	0.681388901	0.596550226	0.600658324
TCGA.BP.4176	0.802717637	0.59500888	0.564040538	0.432663649	0.643681689	0.65702781	0.557890991	0.801552852	0.466196733	0.888759459	0.368083102	0.592139633	0.789962827	0.3334416	0.970808919	0.786090499	0.280988718	0.797748396	0.496651318	0.422535255	0.423322528	0.952453225	0.334982481	0.256643017	0.399126972	0.63108525	0.681471971	0.714309212	0.641550953
TCGA.CJ.4642	0.218363117	0.46092478	0.427376987	0.402223936	0.511774339	0.237204427	0.472931667	0.50681239	0.382545698	0.797141973	0.5570247	0.622072596	0.610665339	0.777887106	0.938373072	0.505300104	0.031244386	0.735230547	0.503631468	0.352619151	0.323336445	0.883009548	0.574637306	0.265589433	0.529759001	0.434056973	0.563957935	0.732935408	0.465607973
TCGA.B8.5546	0.487385421	0.329354547	0.264764659	0.362050544	0.480026784	0.461078618	0.311326419	0.591851916	0.063714989	0.789156913	0.052319857	0.39782861	0.592128896	0.114241272	0.945098832	0.613763446	0.146790656	0.621240981	0.341959603	0.295105254	0.199960798	0.621094132	0.077312424	0.136299676	0.329214895	0.395041535	0.619335564	0.613304257	0.475511835
TCGA.BP.4159	0.479652699	0.463780951	0.471699661	0.402461431	0.573236958	0.48009923	0.504994023	0.89965917	0.14251319	0.86337462	0.202587965	0.63887035	0.617059689	0.454376536	0.970341475	0.712779257	0.683793658	0.756853115	0.564049647	0.334730855	0.333898097	0.867519077	0.106310441	0.208062671	0.40891845	0.544226226	0.650178233	0.735774357	0.647810449
TCGA.AK.3426	0.666091042	0.638143026	0.557511372	0.427133858	0.657277836	0.975056668	0.681786993	0.990336384	0.349795282	0.939304899	0.213336456	0.888946985	0.81055724	0.435456618	0.992455256	0.751185121	0.252694898	0.806787864	0.746090733	0.633339828	0.605997417	0.975846998	0.953991322	0.52450653	0.486522828	0.751799073	0.669704141	0.757239833	0.563800164
TCGA.CJ.4639	0.56285825	0.492395391	0.514290164	0.356359585	0.577539122	0.908616245	0.567184063	0.967838319	0.238090322	0.869803467	0.220870937	0.761034752	0.586544796	0.313067209	0.991735525	0.739193072	0.420034138	0.734760916	0.54931623	0.464250823	0.459244991	0.906666764	0.568886029	0.303353745	0.373039008	0.631420303	0.665571742	0.727078095	0.594741471
TCGA.B0.5701	0.477534951	0.482377114	0.522038326	0.355080823	0.572720357	0.657923517	0.523679903	0.844599502	0.255972034	0.900530548	0.271873576	0.671359992	0.646555575	0.329374094	0.993904398	0.68579953	0.337260225	0.738626445	0.491055704	0.427812088	0.398936287	0.86778252	0.520815133	0.285451111	0.361853774	0.55818525	0.668820428	0.614865182	0.610389089
TCGA.B0.5693	0.508013453	0.510181786	0.378858083	0.345187901	0.538800866	0.313286877	0.427616099	0.516665173	0.275273593	0.827465723	0.141785231	0.550460331	0.557497199	0.568805435	0.973355948	0.656266625	0.285730699	0.730907321	0.484882273	0.305905614	0.240128037	0.788380683	0.06749062	0.190595689	0.217206773	0.445957817	0.640581085	0.699302233	0.620391519
TCGA.G6.A8L6	0.533510907	0.547725354	0.462379334	0.417448542	0.573579511	0.594539038	0.546364173	0.88095469	0.205234794	0.840458788	0.065544715	0.651015174	0.601345915	0.298305811	0.977932002	0.708101228	0.404859799	0.716691483	0.572000317	0.387435773	0.465503869	0.878478322	0.288223117	0.190735502	0.302747108	0.568406037	0.633825838	0.729752624	0.543430453
TCGA.BP.5184	0.570687725	0.525503233	0.42251629	0.44360166	0.591866545	0.697018516	0.477918025	0.862408275	0.468279507	0.87078837	0.217446172	0.623886263	0.646477784	0.402943063	0.968368559	0.728112336	0.356228149	0.731861574	0.488183412	0.379270425	0.341052647	0.909511953	0.178567511	0.223287797	0.366857586	0.581832834	0.640479721	0.647648305	0.560547642
TCGA.B8.4622	0.479643723	0.486198545	0.49644362	0.321375632	0.593774153	0.525042672	0.535760588	0.851659785	0.250869267	0.850363105	0.232040936	0.65851926	0.679997848	0.343452273	0.980468913	0.734741022	0.51197588	0.751938367	0.544359909	0.383611721	0.397708251	0.934855207	0.199393304	0.269485122	0.34419171	0.591755089	0.670595698	0.696264482	0.587068586
TCGA.A3.3357	0.544572607	0.560827994	0.506381489	0.324872768	0.577704411	0.829372474	0.537454117	0.882693416	0.190019782	0.914734371	0.016280801	0.601827411	0.688843012	0.120852852	0.991160861	0.704422453	0.305910462	0.729475993	0.527329828	0.439176826	0.389617089	0.936488556	0.402949343	0.225852285	0.282461186	0.582930802	0.645885002	0.721061145	0.476508245
TCGA.B0.4694	0.648607513	0.647919352	0.532903561	0.448066056	0.6551382	0.91878516	0.610378685	0.948765018	0.374412665	0.905950431	0.205643909	0.771853401	0.793496661	0.47479352	0.986779761	0.748290979	0.305172821	0.808156218	0.637106059	0.552087871	0.500688909	0.953928508	0.738026509	0.393929784	0.499642734	0.68693096	0.687276698	0.729130836	0.587338542
TCGA.BP.4758	0.608224085	0.57007754	0.541645934	0.413387361	0.62358762	0.943338084	0.612980801	0.975478177	0.317825281	0.938789951	0.118496836	0.780081119	0.606979126	0.586053111	0.98864487	0.734176179	0.364869092	0.756373843	0.631330471	0.50009462	0.526584222	0.941546669	0.81260377	0.351988239	0.432074969	0.662945328	0.652700029	0.747710235	0.598391628
TCGA.A3.3367	0.50454165	0.542965833	0.487799298	0.316932388	0.57100448	0.471774419	0.487325195	0.720991864	0.332230462	0.866080497	0.452384986	0.598761477	0.648309083	0.422503247	0.981617184	0.721775749	0.2438432	0.753902085	0.509482684	0.36877217	0.297908616	0.907035585	0.177079852	0.195072146	0.265549594	0.53807719	0.640813381	0.767737682	0.539318256
TCGA.BP.4165	0.471146388	0.501353625	0.443360707	0.387794855	0.566192743	0.769465448	0.522822841	0.952084404	0.108697254	0.884175336	0.070813583	0.75646656	0.524007236	0.500520643	0.985294985	0.695574022	0.608448849	0.731189584	0.592740578	0.355811337	0.42978457	0.867255633	0.40141927	0.298539295	0.43761037	0.570680487	0.629169325	0.719841047	0.458790127
TCGA.EU.5907	0.5370099	0.576323676	0.534604369	0.268180149	0.581497158	0.362076593	0.491080974	0.562504322	0.187434083	0.813691639	0.03624981	0.552452181	0.646518089	0.25449239	0.978651131	0.660728533	0.086514809	0.759041009	0.418194542	0.395307941	0.278797067	0.829425163	0.294017017	0.155895732	0.413449287	0.438410997	0.643673074	0.830358502	0.60964327
TCGA.A3.3378	0.550888639	0.68250883	0.538906173	0.463891832	0.643248672	0.856349077	0.592717953	0.887962284	0.284703183	0.945600257	0.078031932	0.718340434	0.773569846	0.230552025	0.992878347	0.826785632	0.199637399	0.779140306	0.4828816	0.554611891	0.509049519	0.965520017	0.760767164	0.360018401	0.32333306	0.672796283	0.69937673	0.644722469	0.58338049
TCGA.BP.4762	0.546821896	0.535941668	0.409543879	0.472196768	0.6117478	0.669198894	0.489757395	0.87415785	0.427892035	0.879392043	0.33868282	0.609485757	0.661525647	0.613928667	0.971357406	0.752231922	0.359020649	0.761886284	0.528195867	0.374190698	0.400909016	0.932694971	0.342091347	0.218443377	0.407346714	0.616493805	0.659964074	0.69424658	0.687919701
TCGA.A3.3343	0.593500933	0.530284621	0.506944311	0.371309781	0.60436887	0.481627202	0.545463428	0.863251294	0.439805635	0.881157676	0.425777204	0.684221915	0.653595733	0.447504998	0.987071743	0.777426152	0.513345786	0.758287751	0.609450979	0.436281541	0.422411066	0.936488556	0.24669001	0.295320313	0.380688075	0.600080625	0.647212605	0.742921471	0.600948609
TCGA.BP.4763	0.530019435	0.516825459	0.52428769	0.366536812	0.587923593	0.555285973	0.474109346	0.820520776	0.205572926	0.837237912	0.272663907	0.623894442	0.555126986	0.331846656	0.968127879	0.684868784	0.434786968	0.774639807	0.497942229	0.284967448	0.356718773	0.77973974	0.246890202	0.218308403	0.509365779	0.519924195	0.677319734	0.773060019	0.61939363
TCGA.BP.4325	0.568651353	0.527753742	0.485614864	0.324200448	0.574049062	0.91240983	0.524335546	0.94507681	0.153885682	0.909298488	0.041465989	0.697520051	0.620964479	0.225070373	0.994359837	0.733868277	0.32392999	0.715536826	0.501322166	0.44099963	0.393551478	0.888383793	0.437274713	0.273822494	0.322866166	0.588880508	0.644837596	0.681771884	0.523441612
TCGA.AK.3450	0.467801805	0.451819313	0.494476843	0.369073138	0.55492121	0.554442954	0.481760133	0.77894941	0.18199267	0.851281426	0.109118251	0.597687597	0.562296863	0.288173854	0.976340287	0.62223937	0.256962681	0.707707926	0.46773617	0.337303867	0.340006856	0.764934221	0.116035865	0.14067061	0.284514972	0.472293463	0.649438872	0.656546361	0.552373394
TCGA.T7.A92I	0.597395088	0.609748807	0.417459795	0.220138631	0.515385025	0.527044842	0.398371045	0.660241819	0.133205516	0.793047877	0.266815463	0.464515912	0.664923384	0.177807455	0.969593985	0.691429864	0.041413301	0.668981458	0.368149275	0.437420742	0.232856735	0.725312336	0.149019376	0.2249249	0.294537751	0.454517186	0.635851488	0.655457632	0.314592265
TCGA.B4.5378	0.422484327	0.499190054	0.334436385	0.300530877	0.529597851	0.437157958	0.371874202	0.54464286	0.208783648	0.805830601	0.127348534	0.496733618	0.588988838	0.650304951	0.973574763	0.657091325	0.360917442	0.755473552	0.470539613	0.22328723	0.207421146	0.806400211	0.053811995	0.161224978	0.424151162	0.457926364	0.654863426	0.776190176	0.577822589
TCGA.B0.4699	0.617515756	0.766862228	0.514488352	0.373605868	0.587236368	0.93032398	0.567153939	0.97099964	0.382345434	0.858175086	0.073658771	0.802910822	0.687739327	0.150907079	0.992634453	0.683592537	0.096789101	0.830154506	0.512414238	0.574036461	0.420895792	0.922578745	0.761420437	0.382281599	0.494139389	0.617186806	0.688540591	0.786833433	0.407338227
TCGA.B0.5696	0.539803166	0.640906814	0.490212682	0.341478809	0.564644548	0.611926302	0.504808581	0.768622429	0.198063347	0.864713744	0.114808629	0.58873781	0.583755123	0.438547525	0.969441547	0.636015133	0.232936644	0.728265375	0.497574753	0.372559498	0.29614107	0.824050918	0.202161197	0.171951879	0.308610352	0.498482462	0.653744448	0.706782204	0.585360476
TCGA.B0.5113	0.603006658	0.520350693	0.475833405	0.406030842	0.599209014	0.739538279	0.526840601	0.88095469	0.280236874	0.87445703	0.146843344	0.64563929	0.631061817	0.58003008	0.987015715	0.751962085	0.122395798	0.750484752	0.482214644	0.443811775	0.415125343	0.929691716	0.407720169	0.284030647	0.324364984	0.601570287	0.662214643	0.674752975	0.584137484
TCGA.B0.5706	0.519049195	0.609741197	0.498226675	0.594723116	0.61179527	0.942916574	0.598815699	0.941125159	0.211207307	0.922881482	0.047050989	0.797277609	0.690935964	0.392019051	0.990398782	0.774199077	0.15021542	0.755061568	0.598010543	0.557266346	0.520163572	0.896603227	0.821127471	0.452569354	0.393148296	0.691868496	0.696399248	0.675068133	0.558895726
TCGA.BP.4963	0.525810584	0.490555829	0.519733572	0.321195008	0.599050018	0.658028895	0.53020587	0.825473512	0.322508025	0.845164719	0.258279898	0.616100626	0.726880402	0.314221704	0.982379111	0.715060166	0.233200087	0.745856263	0.530245144	0.368895121	0.409963082	0.929375584	0.24537883	0.204491495	0.308688996	0.598766826	0.675130011	0.700953738	0.643044705
TCGA.CZ.4866	0.461605309	0.488499909	0.491926409	0.287954598	0.532000399	0.455704373	0.477055907	0.643750263	0.073861369	0.873749103	0.033773442	0.505027641	0.681236681	0.079405842	0.988440647	0.690325785	0.200111598	0.71313172	0.399452948	0.3891135	0.278997889	0.863936247	0.103658721	0.129409306	0.242934448	0.48181469	0.624077948	0.67164794	0.549156802
TCGA.B0.5081	0.690911193	0.616907666	0.611301265	0.520632246	0.665349875	0.899132283	0.660819013	0.973686762	0.367323072	0.885946682	0.263443388	0.806641165	0.696986302	0.498664823	0.990668048	0.781686231	0.301748057	0.78784156	0.664157064	0.574251131	0.642104955	0.966363036	0.843061254	0.474141607	0.486741328	0.744784802	0.698648552	0.71755732	0.622119301
TCGA.BP.5009	0.611997345	0.524145606	0.560638056	0.357614319	0.61948813	0.868941671	0.56724414	0.919417424	0.098576851	0.890768073	0.075766318	0.629311723	0.66532906	0.458528006	0.973652141	0.696832113	0.227193578	0.735444625	0.560296159	0.414754266	0.493144615	0.938438037	0.376870569	0.213867622	0.36120901	0.621659377	0.66642013	0.655331333	0.513872367
TCGA.CZ.5984	0.543239759	0.422699846	0.534710829	0.424555294	0.609169791	0.548541823	0.529224028	0.793754928	0.375836691	0.891173739	0.685743139	0.611706812	0.669807074	0.238346447	0.96942316	0.694293747	0.244475464	0.766410226	0.525335328	0.370760393	0.467199535	0.927584169	0.210835493	0.26674045	0.37094684	0.612188055	0.683870105	0.700439873	0.576554272
TCGA.CZ.4858	0.657677115	0.55835274	0.447209073	0.425721124	0.620048957	0.931166999	0.567641307	0.933327235	0.314717362	0.890470291	0.052003725	0.794419541	0.695272215	0.17166552	0.987684165	0.680797355	0.336996782	0.765239053	0.553441473	0.540841982	0.507614939	0.924475537	0.964124896	0.439624943	0.43960822	0.647876366	0.687408537	0.685950383	0.498042297
TCGA.BP.4161	0.668592725	0.600849777	0.557704134	0.440650574	0.64004612	0.871470728	0.599404484	0.950240301	0.255552646	0.902688333	0.273506925	0.767591516	0.729214471	0.217116847	0.989875125	0.768185937	0.388052111	0.771297696	0.584812422	0.502267849	0.534727479	0.946025206	0.59361489	0.379529591	0.353038833	0.664621071	0.67635182	0.727585391	0.545674622
TCGA.B8.A54I	0.446148104	0.595546641	0.577438731	0.55373016	0.624090364	0.611135972	0.608667743	0.860248039	0.54259619	0.920311492	0.348851734	0.689926407	0.71986825	0.382551625	0.971404242	0.702642398	0.422088996	0.757718686	0.627958396	0.466077956	0.577572551	0.93870148	0.577131337	0.355951578	0.315131282	0.661743329	0.684784781	0.684556693	0.526070229
TCGA.BP.5001	0.485184215	0.399063664	0.487564548	0.317888827	0.569080753	0.780793513	0.525245596	0.956141433	0.170608482	0.857700842	0.068495281	0.724439709	0.514873002	0.478519616	0.975927976	0.620121516	0.433627817	0.680542214	0.587144161	0.404580193	0.45538361	0.792174268	0.54449539	0.251102971	0.293052306	0.560329234	0.594086173	0.635511647	0.478896478
TCGA.BP.5186	0.501797371	0.497331135	0.441112456	0.386046249	0.566127283	0.683635592	0.466435659	0.827317616	0.272215399	0.862832456	0.249217445	0.640381316	0.568054404	0.608984647	0.985191517	0.686593348	0.324614943	0.732127331	0.461111325	0.359697593	0.316440484	0.846548983	0.223158355	0.192917652	0.29983366	0.53003288	0.648094384	0.695471119	0.520532147
TCGA.BP.4756	0.506335901	0.539606656	0.345115686	0.318486614	0.534200316	0.658134272	0.409516367	0.692750733	0.131665662	0.839524414	0.276773623	0.577190513	0.713858845	0.136835975	0.974904065	0.67334559	0.089781507	0.66849662	0.460178547	0.419502296	0.284833147	0.834535965	0.341291069	0.192654127	0.224434902	0.48553053	0.62847031	0.570556643	0.339610211
TCGA.MM.A84U	0.412803345	0.493125963	0.512441351	0.343890234	0.598475774	0.512502767	0.517667563	0.861091058	0.367185226	0.896349541	0.114966695	0.635592852	0.639860272	0.419141363	0.981398961	0.636090328	0.416293242	0.732674162	0.596876714	0.370329633	0.396776014	0.860722237	0.327781568	0.190037862	0.222728307	0.553880753	0.624093535	0.709991717	0.552164042
TCGA.AK.3458	0.244872407	0.306942921	0.517003167	0.318080033	0.57499563	0.750023326	0.485885571	0.932062707	0.264308644	0.895230197	0.407283478	0.711088119	0.445563939	0.439902993	0.986972637	0.612304437	0.660083753	0.69486748	0.552395253	0.308454395	0.34898893	0.742594222	0.597724502	0.227779722	0.326986155	0.526151782	0.626447008	0.667282504	0.524745889
TCGA.B0.4811	0.410743556	0.406712578	0.51053963	0.290746124	0.553086076	0.378989658	0.504082849	0.828055257	0.187544454	0.859015837	0.180669476	0.659958654	0.566872945	0.455281037	0.982908868	0.583561558	0.306437349	0.717519777	0.519274294	0.34785314	0.400867906	0.794334504	0.199156676	0.186394533	0.251390098	0.488325271	0.606580012	0.665858417	0.456419499
TCGA.B0.5694	0.602595736	0.419736529	0.448426475	0.343526864	0.589921076	0.343688244	0.485882128	0.815778795	0.236479753	0.868077769	0.25301103	0.6085264	0.634405012	0.234293092	0.959587043	0.689862492	0.507128522	0.74531506	0.523632693	0.297379938	0.334524833	0.876686907	0.110324262	0.213053243	0.368364225	0.53072188	0.650569455	0.681342594	0.661569228
TCGA.BP.5173	0.558674961	0.562542539	0.462680741	0.405447389	0.579400731	0.911777566	0.553593424	0.943917659	0.373137553	0.907542012	0.210649333	0.682070373	0.678305582	0.596811	0.989873753	0.682569451	0.283254331	0.721669007	0.526570249	0.479845468	0.461019796	0.907983981	0.527401596	0.317706289	0.386990267	0.623958864	0.646300473	0.666493213	0.539123067
TCGA.CJ.4872	0.482305422	0.577017709	0.512131417	0.363565445	0.619369804	0.725417713	0.548975475	0.921208839	0.353933163	0.822250458	0.205643909	0.727821721	0.658117321	0.546943945	0.981982609	0.717149848	0.468455033	0.788654271	0.582819147	0.385805801	0.449729386	0.903716198	0.300971843	0.285883651	0.379036883	0.61480843	0.666782295	0.757131182	0.634192161
TCGA.DV.5575	0.524594975	0.55667661	0.496475308	0.379794177	0.604692726	0.800762522	0.525473701	0.869573935	0.317414029	0.898154035	0.251219615	0.663678172	0.639701263	0.294992988	0.990759547	0.715201331	0.270819803	0.77073378	0.504033296	0.424266004	0.364574844	0.906877519	0.32646594	0.279015522	0.32467562	0.57964621	0.680760051	0.728454355	0.612482217
TCGA.CJ.4641	0.604207492	0.618130982	0.559814192	0.454823324	0.637772349	0.934275631	0.631567336	0.963307093	0.360169217	0.910003962	0.777105306	0.786392609	0.723916132	0.361694623	0.995683057	0.764251621	0.220607493	0.767555186	0.538644355	0.562768347	0.571147055	0.965888838	0.799994218	0.439437198	0.422296094	0.724380736	0.689599891	0.710282857	0.539412588
TCGA.BP.4790	0.655163008	0.559835033	0.48609234	0.404455834	0.628609716	0.906614076	0.584402478	0.910565726	0.455606318	0.906361439	0.486316494	0.698074616	0.731440851	0.484209415	0.990933695	0.74780628	0.261177775	0.767832599	0.559990678	0.475104787	0.533745031	0.958407046	0.476095871	0.352801163	0.491576943	0.660936289	0.701412756	0.718040794	0.646018205
TCGA.B0.5116	0.476944319	0.414032379	0.525544069	0.322581203	0.554909902	0.51397805	0.468626143	0.726208043	0.146666507	0.785302851	0.032825046	0.538070777	0.607838268	0.333622065	0.962542028	0.600537102	0.37851546	0.731783546	0.486303571	0.235590602	0.29608782	0.696965827	0.322941496	0.136732118	0.290980088	0.45282352	0.650562148	0.681947582	0.603358125
TCGA.CJ.4895	0.545350695	0.525172796	0.446675702	0.29870006	0.631891153	0.730633892	0.506393544	0.87336752	0.284394838	0.912481011	0.034194952	0.703348387	0.717643422	0.311426159	0.983188175	0.718942423	0.330410697	0.794023916	0.568651493	0.395033829	0.400149277	0.925582	0.635104003	0.232507554	0.388725499	0.583218066	0.662176594	0.789091453	0.52573682
TCGA.BP.5007	0.379385699	0.496359897	0.47054714	0.329197397	0.560060835	0.774839693	0.520375176	0.87974285	0.11954913	0.894703277	0.02550132	0.63015436	0.588817018	0.364193844	0.985570956	0.689085574	0.342739848	0.738789607	0.502303042	0.384149417	0.387456034	0.841069361	0.354642982	0.198777954	0.300965062	0.554315838	0.643871633	0.726831335	0.571623498
TCGA.B0.4814	0.425694626	0.468588356	0.498802746	0.376487957	0.550241259	0.51914154	0.477907108	0.75423842	0.112562045	0.850770792	0.048684338	0.557358576	0.573183568	0.24818404	0.979798941	0.670547577	0.154904712	0.711473696	0.452694075	0.287110584	0.308208047	0.801500164	0.184656297	0.166954085	0.264686201	0.496379761	0.626097969	0.684748286	0.502436453
TCGA.CZ.5451	0.454211831	0.499962252	0.506221187	0.352538369	0.574468472	0.624097386	0.513816942	0.839172568	0.180036852	0.897351175	0.073974903	0.657398653	0.648807208	0.465242459	0.986036394	0.692143392	0.451225835	0.730630108	0.550073236	0.40249672	0.372068717	0.865306152	0.419598865	0.240386145	0.332115476	0.554935835	0.643903484	0.690904506	0.604898686
TCGA.B8.4621	0.558558601	0.489851002	0.438026503	0.287783216	0.586043257	0.538794417	0.464422968	0.649177197	0.197470509	0.888859951	0.236466785	0.523041606	0.739679451	0.349678182	0.973781606	0.754541019	0.416240553	0.745667905	0.454786118	0.371176255	0.278554639	0.902557047	0.117016754	0.1998219	0.253130732	0.529400647	0.632016081	0.652932152	0.556903723
TCGA.A3.3346	0.432735759	0.587427349	0.480471016	0.280672919	0.618012929	0.72715644	0.528235224	0.826527286	0.321378728	0.881991514	0.031033631	0.723120644	0.744045976	0.273886542	0.99025524	0.678201002	0.084512639	0.805305319	0.54409841	0.455483926	0.443802106	0.885643982	0.526874661	0.276625522	0.314574401	0.557961201	0.654738325	0.875317056	0.470928133
TCGA.B8.5163	0.62487229	0.682666014	0.585133971	0.437827711	0.643004837	0.878267567	0.61328179	0.952716668	0.453769082	0.915880396	0.052635989	0.766422442	0.700527945	0.388715556	0.989788827	0.790753951	0.278565039	0.840635583	0.598157078	0.522593293	0.528945305	0.969050159	0.707174905	0.407039014	0.462219278	0.702428734	0.710007365	0.850418861	0.581959333
TCGA.CJ.4918	0.580535855	0.531912524	0.453780158	0.382501903	0.601697988	0.708188516	0.494503163	0.851975917	0.304584655	0.849922008	0.191681409	0.665674856	0.721193509	0.558543891	0.974292107	0.755586755	0.263548765	0.759875043	0.557272103	0.362400339	0.399799897	0.934117565	0.472061893	0.244922336	0.299898915	0.612783165	0.667047136	0.667601395	0.675446335
TCGA.BP.4766	0.592442486	0.394897858	0.35560253	0.291853759	0.559451319	0.214917116	0.412303182	0.601915453	0.1337407	0.815879352	0.074080281	0.47576738	0.66634797	0.349150173	0.97310635	0.733100521	0.338893574	0.67937448	0.471474423	0.295092203	0.251167006	0.898921529	0.040763333	0.171266486	0.232579765	0.495703708	0.638180853	0.571197333	0.610199996
TCGA.CZ.5467	0.461459606	0.452592837	0.44923019	0.351808569	0.56415326	0.45459791	0.458174619	0.650968612	0.196430266	0.868249055	0.043468159	0.583972708	0.63019415	0.41232378	0.974460453	0.659928854	0.288523199	0.73329976	0.465285387	0.317047312	0.292111918	0.812933607	0.2308405	0.136689684	0.254648996	0.51065041	0.664669017	0.669671407	0.628729924
TCGA.BP.4340	0.540016646	0.354084835	0.38214477	0.248002011	0.513520605	0.359705602	0.419366544	0.667302102	0.128710939	0.879424995	0.042730518	0.612046548	0.536062739	0.307792605	0.974106159	0.636559363	0.352434565	0.681868692	0.400175447	0.334153329	0.242424689	0.710190685	0.180653658	0.174784067	0.239323005	0.438251095	0.621750283	0.661338039	0.502548985
TCGA.CW.5584	0.52622743	0.479062255	0.498921004	0.363615222	0.600001772	0.422299751	0.491513259	0.556128992	0.230204107	0.851715434	0.169183344	0.5667522	0.645121869	0.478441602	0.984496617	0.731573593	0.224137635	0.742977699	0.542191955	0.321005924	0.270705885	0.920998085	0.110794606	0.179774442	0.298186432	0.529982255	0.65269829	0.710781265	0.575440022
TCGA.B8.A54J	0.450704317	0.519402556	0.451221505	0.424001081	0.580005748	0.793386107	0.525256315	0.894126859	0.20881592	0.883133719	0.112174195	0.729751305	0.581358917	0.447427463	0.991420903	0.683129866	0.333045131	0.733803362	0.545322636	0.389237146	0.416129713	0.848867285	0.512677022	0.27221773	0.29852705	0.577334678	0.66044896	0.702582037	0.602521126
TCGA.CZ.5455	0.596645641	0.692675681	0.497289691	0.428438286	0.612246991	0.939807942	0.592180072	0.951346763	0.229989623	0.92903451	0.123080751	0.776284384	0.69336591	0.256986373	0.998233813	0.800387128	0.38288862	0.772985789	0.574425648	0.535061573	0.464686895	0.940387518	0.653242735	0.377597103	0.378719394	0.657874169	0.690329099	0.755676229	0.514535351
TCGA.AS.3778	0.344801017	0.466909494	0.498895292	0.286773177	0.555922179	0.536265361	0.490911838	0.685901205	0.291730542	0.861099909	0.167497306	0.585515779	0.613660616	0.384847204	0.97699886	0.660965774	0.222135465	0.722300191	0.503443042	0.342453397	0.299162209	0.88611818	0.178014623	0.164550726	0.216173852	0.515591454	0.627711236	0.686521112	0.541824122
TCGA.BP.4352	0.210354809	0.452395976	0.552076534	0.219741649	0.489415881	0.164757495	0.43348981	0.446009656	0.196440162	0.708745299	0.042941272	0.485579501	0.440585914	0.075839173	0.963441926	0.530409123	0.135936788	0.676117145	0.402388975	0.283344189	0.257257429	0.572778614	0.164565406	0.104017931	0.294503372	0.358345419	0.581282677	0.625970069	0.447929894
TCGA.B0.4700	0.587138293	0.68550027	0.560883636	0.484783933	0.667421266	0.947658555	0.656167554	0.976900771	0.410495942	0.891868497	0.167760749	0.838681392	0.741301668	0.394136938	0.9915041	0.73450861	0.311495462	0.818991002	0.65745228	0.587396511	0.56354777	0.941652046	0.828690919	0.512664332	0.536821902	0.709033844	0.700593481	0.797823161	0.571994435
TCGA.B0.5713	0.504978047	0.536430107	0.477923751	0.380140771	0.580578493	0.623728566	0.495537806	0.848445775	0.20226631	0.883658845	0.045997216	0.697092306	0.57729511	0.291899808	0.987056163	0.717913971	0.39284678	0.759935139	0.483691266	0.333845653	0.326938856	0.842017757	0.307783721	0.255854286	0.318180393	0.54029094	0.659227919	0.739369723	0.675332961
TCGA.B0.5115	0.665263973	0.547863562	0.382783121	0.359761447	0.57732657	0.475462627	0.495687999	0.736587713	0.285864752	0.882821412	0.200480418	0.642164802	0.645159257	0.290293432	0.985719403	0.7095809	0.259597115	0.747444566	0.507657919	0.371157051	0.382729088	0.897340868	0.079001045	0.230509966	0.274458292	0.554493297	0.648908041	0.72639802	0.557775847
TCGA.B2.4098	0.525493699	0.612841097	0.489536336	0.403213234	0.575991332	0.424143855	0.50150064	0.630103895	0.369327017	0.904975203	0.066967309	0.571399794	0.798233025	0.316533491	0.984716393	0.76173103	0.075608252	0.719698492	0.421377168	0.437039394	0.392255108	0.932431528	0.427315579	0.216197858	0.292342946	0.558372502	0.637278478	0.607864618	0.35973068
TCGA.A3.3374	0.768985335	0.757244362	0.40833549	0.338598717	0.556223269	0.379885366	0.478170459	0.652022385	0.553563201	0.864198068	0.461289372	0.495014609	0.872725891	0.458099074	0.963238801	0.690461951	0.253537917	0.750935917	0.47613528	0.482867154	0.289547432	0.964940442	0.206387653	0.184694642	0.377081566	0.550752074	0.665213269	0.527806093	0.582443514
TCGA.BP.4975	0.550281884	0.473000779	0.424832401	0.358298493	0.566693594	0.393426356	0.460156878	0.710190685	0.25284459	0.847559404	0.159172495	0.51478957	0.684923611	0.525819435	0.965550137	0.727020263	0.28088334	0.722151662	0.436277129	0.343822188	0.27422582	0.87695035	0.095928926	0.170751471	0.266768537	0.514072606	0.642469391	0.621371328	0.626564262
TCGA.BP.5004	0.479776105	0.436505742	0.415901381	0.265626269	0.546210082	0.641010452	0.45288688	0.681264601	0.174659285	0.847044025	0.19083839	0.596378414	0.703697566	0.429958034	0.985230662	0.700373353	0.150268109	0.709080664	0.415170897	0.343188636	0.298671126	0.877424548	0.288425885	0.14971656	0.279543901	0.509159421	0.634784921	0.629434645	0.5179525
TCGA.BP.4959	0.507786667	0.555646468	0.521140036	0.371409694	0.594267607	0.640483565	0.516189101	0.759718042	0.529789796	0.862988705	0.352961451	0.561159411	0.813219336	0.405979546	0.971387243	0.731667264	0.184199617	0.748446374	0.533209374	0.391330818	0.367191317	0.943232707	0.261599112	0.200751065	0.378593434	0.600965709	0.645866752	0.705164794	0.542491364
TCGA.CJ.4900	0.550419551	0.554254183	0.529123952	0.517232239	0.648308096	0.922947566	0.599559061	0.95066181	0.496753234	0.909336995	0.020812028	0.81203679	0.69240223	0.440539173	0.992591403	0.72013274	0.146685278	0.781952757	0.61504549	0.51813125	0.520359983	0.938806858	0.794585884	0.43427054	0.375743521	0.687297629	0.667201902	0.731528675	0.521337262
TCGA.CJ.4884	0.619766752	0.576760588	0.553616471	0.40434539	0.603732782	0.859457709	0.58474579	0.923737896	0.273773972	0.919216104	0.286046831	0.692758514	0.723442811	0.298363563	0.988642631	0.713835867	0.31397183	0.751334263	0.559190205	0.492598647	0.472318906	0.929375584	0.473843786	0.301314156	0.410632936	0.637468519	0.648707679	0.743455538	0.572335801
TCGA.BP.4775	0.662281233	0.489144977	0.478902319	0.317553734	0.585326048	0.512344701	0.504750964	0.73390059	0.217773813	0.867061959	0.248901313	0.625137807	0.638459787	0.537317884	0.972893249	0.755820861	0.229037682	0.711658203	0.489401765	0.414186227	0.33680653	0.889279501	0.346187839	0.198659938	0.315447589	0.540977975	0.652159404	0.634836226	0.525182619
TCGA.A3.3352	0.527441132	0.548747559	0.487436625	0.353752132	0.571331772	0.422879326	0.511550338	0.80882389	0.21908837	0.868233597	0.153692873	0.66843773	0.667878131	0.389804627	0.982742459	0.727567805	0.464924891	0.727503269	0.554722693	0.379981215	0.336986176	0.909722708	0.175618166	0.222146838	0.280140214	0.552434667	0.65725052	0.759789905	0.565841644
TCGA.AK.3434	0.372097181	0.548223875	0.488923479	0.33266124	0.591154023	0.696017431	0.522752067	0.93912299	0.268868404	0.838099042	0.058379055	0.748760283	0.583671926	0.317160517	0.981951057	0.674586553	0.516454418	0.744486483	0.567055838	0.332495252	0.401892816	0.880743935	0.65467371	0.280632756	0.431960133	0.571679835	0.657357508	0.746986649	0.550995117
TCGA.BP.5185	0.412940019	0.448983985	0.519250224	0.31147615	0.561333934	0.724627383	0.518334576	0.904875349	0.208085033	0.860891952	0.056693017	0.638265568	0.575674457	0.554799726	0.964987429	0.602274433	0.288312444	0.713775595	0.561580486	0.401529972	0.363551126	0.819203559	0.425459996	0.173288095	0.322086412	0.511754673	0.597323705	0.70786294	0.453050785
TCGA.AK.3451	0.451772411	0.491764858	0.527791061	0.381165698	0.580990049	0.841701625	0.522566496	0.940440207	0.446167867	0.887835257	0.531839512	0.657643954	0.700221633	0.451433815	0.986928024	0.627524629	0.444323618	0.719694951	0.557571384	0.402239615	0.385116998	0.792859221	0.472464484	0.187685986	0.412226794	0.574934091	0.629769423	0.715557715	0.554820469
TCGA.CZ.5987	0.599097529	0.465222452	0.540361979	0.354292566	0.611245888	0.67014729	0.552738528	0.888383793	0.274741605	0.895434904	0.115704336	0.705448511	0.63667468	0.210781463	0.97989056	0.724410403	0.255487398	0.774816058	0.52332108	0.452470048	0.426959142	0.912567896	0.60283202	0.34068043	0.369841097	0.588761522	0.655834718	0.724541788	0.537369791
TCGA.BP.5182	0.687209206	0.638993054	0.526206415	0.401935282	0.634597173	0.767884787	0.57154712	0.916308792	0.463029558	0.899953617	0.441425741	0.662195319	0.813725312	0.556398587	0.981207718	0.762983179	0.299587821	0.783984578	0.57930009	0.473412996	0.450270861	0.970051243	0.327807808	0.280766435	0.402140586	0.659285056	0.659686574	0.71101632	0.634417812
TCGA.B0.5085	0.529252375	0.473148335	0.450911701	0.288631089	0.568899185	0.495800456	0.495799528	0.891597802	0.160501005	0.861978137	0.019810943	0.655430648	0.593342478	0.486953786	0.971840159	0.598783962	0.385312299	0.686345569	0.558559503	0.368912597	0.394941041	0.837539219	0.183766474	0.212755645	0.198112386	0.489004483	0.591529101	0.681193079	0.433728184
TCGA.B4.5377	0.530165745	0.509641046	0.49664672	0.370765412	0.589788826	0.789750589	0.503556574	0.857402851	0.239839816	0.877106442	0.074185658	0.653599424	0.63930783	0.31658852	0.981111713	0.733126822	0.164862872	0.747520283	0.474792031	0.404926807	0.360969616	0.889542944	0.418577449	0.249698709	0.320896106	0.566391795	0.674568378	0.70388863	0.62073356
TCGA.CJ.4873	0.653101821	0.581239273	0.594220978	0.369027542	0.614608181	0.821890682	0.607581366	0.947500489	0.246284705	0.916126439	0.126189383	0.736384434	0.748012471	0.293876435	0.979182765	0.733066432	0.493376777	0.764721406	0.663908776	0.504508196	0.54599518	0.951768272	0.58346243	0.316970054	0.401156684	0.659752805	0.629317551	0.709909844	0.547073879
TCGA.A3.3351	0.6134955	0.584368868	0.477766486	0.36372078	0.601728889	0.940229452	0.59208099	0.945603697	0.244186297	0.939700236	0.131932449	0.686204668	0.640369109	0.423096904	0.993941809	0.810284066	0.204274003	0.785712541	0.573530623	0.522648731	0.472294949	0.967206055	0.497178773	0.366660629	0.332697529	0.669841966	0.672031747	0.801937678	0.482624226
TCGA.AK.3447	0.522650216	0.465332646	0.34444321	0.423986391	0.441429441	0.366713196	0.360613709	0.640905074	0.111598027	0.808382996	0.044679999	0.540607574	0.54511576	0.173091436	0.958439523	0.518071797	0.381782158	0.638530148	0.381756101	0.288400258	0.205050023	0.520406069	0.247969682	0.149750671	0.466474252	0.379720297	0.608138761	0.559081411	0.555500505
TCGA.A3.3359	0.449411293	0.567271379	0.482379811	0.34509663	0.583654084	0.859773841	0.552385896	0.918363651	0.241612541	0.913637982	0.146685278	0.727517791	0.632971014	0.425152322	0.992095876	0.751593117	0.192945937	0.748956489	0.54370266	0.466176898	0.404624501	0.926319641	0.543474627	0.271397545	0.314367626	0.609172075	0.663997437	0.72664754	0.559880803
TCGA.B8.4154	0.585086696	0.537703094	0.532266099	0.39025137	0.598737272	0.755555637	0.552171759	0.947711244	0.27824753	0.876955892	0.259439049	0.757921246	0.576519765	0.279737752	0.981581196	0.716616673	0.682950639	0.733147376	0.577852645	0.442754111	0.394955341	0.866359926	0.503433372	0.3030457	0.368333276	0.570853652	0.64505155	0.711551112	0.534606964
TCGA.B2.5641	0.555763296	0.625717707	0.544671839	0.448396535	0.623283575	0.92795299	0.596441148	0.955614546	0.243206346	0.913055467	0.183620041	0.729218998	0.687956185	0.33307259	0.995578433	0.797227464	0.364658338	0.79106733	0.627576515	0.525583285	0.470162452	0.963833979	0.636603224	0.376068151	0.396772953	0.677614019	0.687377396	0.728281418	0.570868901
TCGA.BP.4961	0.28860636	0.44858119	0.420867048	0.34110249	0.55176257	0.446747297	0.44199436	0.632738329	0.256550682	0.786188523	0.050475753	0.514737361	0.617428189	0.556069948	0.975642886	0.660980295	0.374353054	0.716640713	0.476404175	0.302747563	0.286575293	0.907035585	0.082340811	0.18573311	0.242956336	0.514479529	0.66952808	0.666066181	0.651615004
TCGA.B0.5712	0.522854227	0.462307898	0.522096109	0.316692515	0.556772247	0.697703469	0.498938739	0.848129643	0.185684828	0.87872835	0.089623441	0.583856706	0.520881099	0.242494352	0.990172207	0.658641955	0.175611362	0.692193692	0.416047503	0.363301526	0.347307546	0.765092288	0.457359245	0.20235063	0.278910513	0.473062215	0.632616264	0.707719753	0.350674577
TCGA.BP.5006	0.630251605	0.444722457	0.494553239	0.380329342	0.585266752	0.400275884	0.47850375	0.733215638	0.263745698	0.871103055	0.306542726	0.589391068	0.624381891	0.405107647	0.981791293	0.735340106	0.472248617	0.712020736	0.499478796	0.366003592	0.288027902	0.847760823	0.12053267	0.236229834	0.253106583	0.518618049	0.658372121	0.680411074	0.532647591
TCGA.AK.3427	0.703706473	0.355973244	0.331592616	0.396259238	0.439476646	0.144366977	0.324242128	0.410444799	0.115271295	0.754336535	0.117864572	0.419951149	0.478704137	0.054050144	0.970557645	0.545081469	0.582051822	0.610369776	0.316603868	0.201925646	0.181773125	0.483523994	0.066380741	0.076632228	0.285732967	0.337928805	0.601552739	0.566744547	0.512020997
TCGA.AK.3443	0.569519555	0.415644063	0.260801409	0.326667257	0.403406555	0.158909052	0.298365506	0.197266409	0.086944597	0.771430691	0.03746165	0.293234879	0.444024219	0.05873727	0.973231982	0.555703749	0.07729429	0.572179259	0.261595675	0.20139511	0.119886089	0.363868008	0.040001922	0.075564184	0.270500657	0.271183097	0.6001442	0.450651436	0.517079618
TCGA.BP.4169	0.662156796	0.60949109	0.458226313	0.420650368	0.656673209	0.68927328	0.535086494	0.839804832	0.433245592	0.879383528	0.308544896	0.688101976	0.695537486	0.61575234	0.98618512	0.817604919	0.330252631	0.820317003	0.529575122	0.425575486	0.450830876	0.937753084	0.399784905	0.266415595	0.333413875	0.633133763	0.68108959	0.763669612	0.633685164
TCGA.AK.3455	0.351337545	0.458271524	0.5543217	0.494894125	0.582362945	0.971157706	0.585991931	0.989335299	0.107677742	0.933077342	0.089623441	0.815772762	0.532189777	0.133159978	0.9956868	0.656925783	0.506865079	0.70486811	0.527834112	0.503016236	0.513002185	0.801974362	0.807154954	0.424984802	0.457175331	0.661374292	0.659727693	0.69536256	0.501499923
