# Supplementary material for: Cuproptosis in ccRCC: key player in therapeutic and prognostic targets
Source: Front Oncol. 2023 Oct 27;13:1271864. doi: 10.3389/fonc.2023.1271864 (PMC10642186; doi:10.3389/fonc.2023.1271864)
Supplement: Supplementary file 4 [file DataSheet_4.zip › Step4/immu/ssgsea/heatmapinput.csv]

ii	Immune_infiltration	id
TCGA.BP.4164	Low infiltration	1
TCGA.B8.4619	Low infiltration	1
TCGA.DV.5567	Low infiltration	1
TCGA.B0.5120	Low infiltration	1
TCGA.B0.5697	High infiltration	1
TCGA.BP.4174	Low infiltration	1
TCGA.CZ.4853	Low infiltration	1
TCGA.B8.4151	Low infiltration	1
TCGA.B2.A4SR	Low infiltration	1
TCGA.BP.4777	High infiltration	1
TCGA.A3.A6NJ	High infiltration	1
TCGA.CJ.4889	High infiltration	1
TCGA.CJ.4893	High infiltration	1
TCGA.CW.5583	Low infiltration	1
TCGA.CJ.5684	High infiltration	1
TCGA.B2.3923	Low infiltration	1
TCGA.CZ.5465	Low infiltration	1
TCGA.A3.A6NL	Low infiltration	1
TCGA.CW.5581	Low infiltration	1
TCGA.B8.5165	Low infiltration	1
TCGA.CZ.5989	Low infiltration	1
TCGA.BP.4970	High infiltration	1
TCGA.B0.5691	Low infiltration	1
TCGA.BP.4768	Low infiltration	1
TCGA.CJ.4897	Low infiltration	1
TCGA.B2.5633	Low infiltration	1
TCGA.CJ.4640	High infiltration	1
TCGA.CJ.6032	Low infiltration	1
TCGA.BP.4998	High infiltration	1
TCGA.BP.4770	High infiltration	1
TCGA.B0.5812	Low infiltration	1
TCGA.A3.3382	Low infiltration	1
TCGA.AK.3431	Low infiltration	1
TCGA.BP.4769	Low infiltration	1
TCGA.CJ.4903	Low infiltration	1
TCGA.B0.4701	High infiltration	1
TCGA.A3.A6NI	Low infiltration	1
TCGA.A3.3363	Low infiltration	1
TCGA.CZ.4860	High infiltration	1
TCGA.CJ.6027	High infiltration	1
TCGA.CZ.4859	Low infiltration	1
TCGA.BP.5168	Low infiltration	1
TCGA.CW.6097	High infiltration	1
TCGA.B8.A7U6	Low infiltration	1
TCGA.B8.5545	High infiltration	1
TCGA.A3.3358	High infiltration	1
TCGA.B0.5096	High infiltration	1
TCGA.B8.A54H	Low infiltration	1
TCGA.A3.3328	Low infiltration	1
TCGA.BP.4760	Low infiltration	1
TCGA.CJ.6030	High infiltration	1
TCGA.AK.3456	Low infiltration	1
TCGA.B2.5639	High infiltration	1
TCGA.BP.4781	Low infiltration	1
TCGA.BP.5195	Low infiltration	1
TCGA.3Z.A93Z	Low infiltration	1
TCGA.B0.5099	Low infiltration	1
TCGA.CJ.4644	High infiltration	1
TCGA.AK.3440	Low infiltration	1
TCGA.B2.4102	Low infiltration	1
TCGA.B0.5711	Low infiltration	1
TCGA.CZ.5459	Low infiltration	1
TCGA.B0.5698	High infiltration	1
TCGA.CJ.4907	Low infiltration	1
TCGA.B0.5709	High infiltration	1
TCGA.CZ.4864	High infiltration	1
TCGA.CZ.5470	High infiltration	1
TCGA.BP.5181	Low infiltration	1
TCGA.B0.5695	Low infiltration	1
TCGA.A3.3325	Low infiltration	1
TCGA.B4.5838	Low infiltration	1
TCGA.AK.3461	Low infiltration	1
TCGA.BP.4977	Low infiltration	1
TCGA.BP.4177	Low infiltration	1
TCGA.A3.3362	Low infiltration	1
TCGA.B8.5549	Low infiltration	1
TCGA.BP.4173	High infiltration	1
TCGA.CJ.4885	Low infiltration	1
TCGA.CW.6088	Low infiltration	1
TCGA.CJ.5675	High infiltration	1
TCGA.CZ.5466	High infiltration	1
TCGA.B0.5707	Low infiltration	1
TCGA.EU.5905	Low infiltration	1
TCGA.CW.5585	Low infiltration	1
TCGA.A3.3365	Low infiltration	1
TCGA.BP.4973	Low infiltration	1
TCGA.BP.4801	High infiltration	1
TCGA.A3.3331	Low infiltration	1
TCGA.CJ.4874	High infiltration	1
TCGA.A3.3326	Low infiltration	1
TCGA.CJ.4634	Low infiltration	1
TCGA.B8.A54K	Low infiltration	1
TCGA.DV.5576	Low infiltration	1
TCGA.B0.5098	Low infiltration	1
TCGA.AK.3433	Low infiltration	1
TCGA.BP.4158	Low infiltration	1
TCGA.BP.4331	Low infiltration	1
TCGA.CW.5580	Low infiltration	1
TCGA.BP.4974	Low infiltration	1
TCGA.B0.4818	High infiltration	1
TCGA.CJ.5681	Low infiltration	1
TCGA.BP.4991	Low infiltration	1
TCGA.BP.5200	High infiltration	1
TCGA.CZ.5986	Low infiltration	1
TCGA.EU.5904	Low infiltration	1
TCGA.A3.3313	Low infiltration	1
TCGA.A3.3307	Low infiltration	1
TCGA.A3.3380	Low infiltration	1
TCGA.BP.4999	Low infiltration	1
TCGA.B0.5077	Low infiltration	1
TCGA.B0.5095	Low infiltration	1
TCGA.CZ.5988	Low infiltration	1
TCGA.BP.4795	High infiltration	1
TCGA.B0.5399	Low infiltration	1
TCGA.B0.4688	High infiltration	1
TCGA.BP.4972	High infiltration	1
TCGA.DV.5573	High infiltration	1
TCGA.B0.4848	High infiltration	1
TCGA.BP.4330	High infiltration	1
TCGA.CZ.5462	High infiltration	1
TCGA.B2.4101	High infiltration	1
TCGA.CW.5589	Low infiltration	1
TCGA.CZ.4861	High infiltration	1
TCGA.BP.5189	Low infiltration	1
TCGA.BP.4967	Low infiltration	1
TCGA.CJ.4905	Low infiltration	1
TCGA.B0.5699	Low infiltration	1
TCGA.B0.4852	Low infiltration	1
TCGA.B8.A54E	Low infiltration	1
TCGA.BP.5194	Low infiltration	1
TCGA.CJ.4894	High infiltration	1
TCGA.B8.4148	High infiltration	1
TCGA.A3.3320	Low infiltration	1
TCGA.BP.4976	Low infiltration	1
TCGA.CZ.5458	Low infiltration	1
TCGA.CW.5588	Low infiltration	1
TCGA.BP.4332	Low infiltration	1
TCGA.A3.3323	Low infiltration	1
TCGA.BP.5008	High infiltration	1
TCGA.BP.4782	High infiltration	1
TCGA.EU.5906	Low infiltration	1
TCGA.A3.3370	High infiltration	1
TCGA.B4.5832	Low infiltration	1
TCGA.B2.5636	Low infiltration	1
TCGA.B4.5836	Low infiltration	1
TCGA.BP.4994	Low infiltration	1
TCGA.BP.4797	High infiltration	1
TCGA.B4.5834	Low infiltration	1
TCGA.B0.4698	High infiltration	1
TCGA.B8.5550	Low infiltration	1
TCGA.GK.A6C7	Low infiltration	1
TCGA.CZ.5457	Low infiltration	1
TCGA.BP.4995	Low infiltration	1
TCGA.A3.3372	Low infiltration	1
TCGA.B0.5690	Low infiltration	1
TCGA.A3.3316	Low infiltration	1
TCGA.DV.5566	Low infiltration	1
TCGA.B2.3924	High infiltration	1
TCGA.A3.3322	Low infiltration	1
TCGA.A3.3385	Low infiltration	1
TCGA.BP.4343	High infiltration	1
TCGA.DV.5569	Low infiltration	1
TCGA.B8.A8YJ	High infiltration	1
TCGA.A3.3317	Low infiltration	1
TCGA.B0.5402	Low infiltration	1
TCGA.CJ.4920	Low infiltration	1
TCGA.B0.5710	Low infiltration	1
TCGA.CW.5591	Low infiltration	1
TCGA.B0.5119	Low infiltration	1
TCGA.DV.A4W0	Low infiltration	1
TCGA.CJ.4908	Low infiltration	1
TCGA.A3.3349	Low infiltration	1
TCGA.A3.3306	Low infiltration	1
TCGA.B8.5158	High infiltration	1
TCGA.A3.3324	Low infiltration	1
TCGA.CZ.4862	High infiltration	1
TCGA.BP.4982	Low infiltration	1
TCGA.BP.4344	Low infiltration	1
TCGA.CZ.5454	High infiltration	1
TCGA.CZ.5985	High infiltration	1
TCGA.BP.5192	Low infiltration	1
TCGA.B0.5705	Low infiltration	1
TCGA.CW.5587	High infiltration	1
TCGA.BP.5176	Low infiltration	1
TCGA.CZ.5453	Low infiltration	1
TCGA.BP.4160	High infiltration	1
TCGA.CJ.5680	Low infiltration	1
TCGA.B8.A54F	Low infiltration	1
TCGA.B0.4693	High infiltration	1
TCGA.BP.4342	Low infiltration	1
TCGA.B0.5083	Low infiltration	1
TCGA.BP.4987	Low infiltration	1
TCGA.B0.5700	Low infiltration	1
TCGA.B8.5159	Low infiltration	1
TCGA.B0.4945	Low infiltration	1
TCGA.CJ.5686	High infiltration	1
TCGA.MW.A4EC	Low infiltration	1
TCGA.BP.4162	High infiltration	1
TCGA.A3.3373	Low infiltration	1
TCGA.B0.5108	High infiltration	1
TCGA.BP.4986	Low infiltration	1
TCGA.CW.6087	High infiltration	1
TCGA.BP.5187	Low infiltration	1
TCGA.CJ.4635	High infiltration	1
TCGA.B0.5110	Low infiltration	1
TCGA.BP.4765	Low infiltration	1
TCGA.BP.4784	Low infiltration	1
TCGA.BP.4353	Low infiltration	1
TCGA.BP.4789	Low infiltration	1
TCGA.CZ.4863	High infiltration	1
TCGA.CJ.4904	Low infiltration	1
TCGA.BP.5183	High infiltration	1
TCGA.B0.4696	Low infiltration	1
TCGA.B0.4690	High infiltration	1
TCGA.CZ.4865	Low infiltration	1
TCGA.A3.A8OW	Low infiltration	1
TCGA.6D.AA2E	Low infiltration	1
TCGA.CZ.5463	Low infiltration	1
TCGA.B0.4838	High infiltration	1
TCGA.B8.5553	High infiltration	1
TCGA.BP.4347	Low infiltration	1
TCGA.B0.4810	High infiltration	1
TCGA.CW.5590	Low infiltration	1
TCGA.A3.3329	High infiltration	1
TCGA.A3.3376	Low infiltration	1
TCGA.A3.A8OV	Low infiltration	1
TCGA.B0.4846	High infiltration	1
TCGA.B0.4824	High infiltration	1
TCGA.AK.3428	Low infiltration	1
TCGA.CJ.6028	High infiltration	1
TCGA.CJ.4899	Low infiltration	1
TCGA.BP.4803	Low infiltration	1
TCGA.AK.3460	Low infiltration	1
TCGA.B8.4146	Low infiltration	1
TCGA.B8.5552	High infiltration	1
TCGA.BP.4170	High infiltration	1
TCGA.B0.4710	Low infiltration	1
TCGA.CJ.4892	High infiltration	1
TCGA.CJ.4871	Low infiltration	1
TCGA.BP.4964	High infiltration	1
TCGA.B2.4099	Low infiltration	1
TCGA.B0.4834	Low infiltration	1
TCGA.CZ.5461	Low infiltration	1
TCGA.B0.4823	High infiltration	1
TCGA.DV.5574	High infiltration	1
TCGA.CJ.4886	High infiltration	1
TCGA.AK.3465	Low infiltration	1
TCGA.BP.4354	High infiltration	1
TCGA.A3.3311	Low infiltration	1
TCGA.B0.4827	High infiltration	1
TCGA.BP.4807	Low infiltration	1
TCGA.A3.3387	Low infiltration	1
TCGA.CW.6093	Low infiltration	1
TCGA.CJ.5683	Low infiltration	1
TCGA.CJ.4643	Low infiltration	1
TCGA.BP.4965	Low infiltration	1
TCGA.CZ.5982	Low infiltration	1
TCGA.BP.4176	High infiltration	1
TCGA.B8.5546	Low infiltration	1
TCGA.CJ.4639	High infiltration	1
TCGA.B0.5701	Low infiltration	1
TCGA.B0.5693	Low infiltration	1
TCGA.BP.5184	Low infiltration	1
TCGA.B8.4622	Low infiltration	1
TCGA.A3.3357	Low infiltration	1
TCGA.B0.4694	High infiltration	1
TCGA.A3.3367	Low infiltration	1
TCGA.EU.5907	Low infiltration	1
TCGA.A3.3378	High infiltration	1
TCGA.BP.4762	High infiltration	1
TCGA.A3.3343	Low infiltration	1
TCGA.BP.4763	Low infiltration	1
TCGA.BP.4325	Low infiltration	1
TCGA.AK.3450	Low infiltration	1
TCGA.T7.A92I	Low infiltration	1
TCGA.B4.5378	Low infiltration	1
TCGA.B0.4699	High infiltration	1
TCGA.B0.5696	Low infiltration	1
TCGA.B0.5113	Low infiltration	1
TCGA.BP.4963	Low infiltration	1
TCGA.CZ.4866	Low infiltration	1
TCGA.CZ.5984	High infiltration	1
TCGA.BP.4161	High infiltration	1
TCGA.BP.5186	Low infiltration	1
TCGA.BP.4756	Low infiltration	1
TCGA.AK.3458	Low infiltration	1
TCGA.BP.5173	High infiltration	1
TCGA.DV.5575	Low infiltration	1
TCGA.CJ.4641	High infiltration	1
TCGA.BP.4790	High infiltration	1
TCGA.B0.5116	Low infiltration	1
TCGA.CJ.4895	High infiltration	1
TCGA.BP.5007	Low infiltration	1
TCGA.B0.4814	Low infiltration	1
TCGA.CZ.5451	Low infiltration	1
TCGA.B8.4621	Low infiltration	1
TCGA.B8.5163	High infiltration	1
TCGA.CJ.4918	High infiltration	1
TCGA.BP.4766	Low infiltration	1
TCGA.CZ.5467	Low infiltration	1
TCGA.BP.4340	Low infiltration	1
TCGA.CW.5584	Low infiltration	1
TCGA.B8.A54J	Low infiltration	1
TCGA.CZ.5455	High infiltration	1
TCGA.AS.3778	Low infiltration	1
TCGA.B0.5713	Low infiltration	1
TCGA.B0.5115	Low infiltration	1
TCGA.BP.4975	Low infiltration	1
TCGA.BP.5004	Low infiltration	1
TCGA.BP.4959	Low infiltration	1
TCGA.BP.4775	Low infiltration	1
TCGA.A3.3352	Low infiltration	1
TCGA.BP.5182	High infiltration	1
TCGA.B4.5377	Low infiltration	1
TCGA.A3.3351	High infiltration	1
TCGA.A3.3359	High infiltration	1
TCGA.B8.4154	Low infiltration	1
TCGA.B2.5641	High infiltration	1
TCGA.BP.4961	Low infiltration	1
TCGA.B0.5712	Low infiltration	1
TCGA.BP.5006	Low infiltration	1
TCGA.AK.3427	Low infiltration	1
TCGA.AK.3443	Low infiltration	1
TCGA.BP.4169	High infiltration	1
TCGA.AK.3455	High infiltration	1
TCGA.B0.4828	Low infiltration	2
TCGA.B0.5075	Low infiltration	2
TCGA.MM.A563	High infiltration	2
TCGA.BP.5191	High infiltration	2
TCGA.A3.3347	High infiltration	2
TCGA.B0.5107	High infiltration	2
TCGA.B0.4712	High infiltration	2
TCGA.BP.4787	High infiltration	2
TCGA.BP.4351	Low infiltration	2
TCGA.B0.5400	High infiltration	2
TCGA.CZ.5452	High infiltration	2
TCGA.BP.4969	Low infiltration	2
TCGA.B0.5088	Low infiltration	2
TCGA.BP.4993	Low infiltration	2
TCGA.CJ.4902	High infiltration	2
TCGA.BP.4355	Low infiltration	2
TCGA.CJ.4870	Low infiltration	2
TCGA.B0.4817	Low infiltration	2
TCGA.CJ.4916	High infiltration	2
TCGA.A3.3335	Low infiltration	2
TCGA.CJ.4875	Low infiltration	2
TCGA.BP.5169	High infiltration	2
TCGA.B2.5635	Low infiltration	2
TCGA.CJ.4882	High infiltration	2
TCGA.B0.4819	High infiltration	2
TCGA.DV.5568	High infiltration	2
TCGA.CJ.4878	Low infiltration	2
TCGA.BP.5177	Low infiltration	2
TCGA.CJ.4888	High infiltration	2
TCGA.B8.4153	Low infiltration	2
TCGA.DV.5565	Low infiltration	2
TCGA.B0.4706	Low infiltration	2
TCGA.AK.3453	High infiltration	2
TCGA.BP.4989	High infiltration	2
TCGA.BP.4326	Low infiltration	2
TCGA.B0.5702	Low infiltration	2
TCGA.CJ.5682	Low infiltration	2
TCGA.A3.3383	Low infiltration	2
TCGA.B0.5102	Low infiltration	2
TCGA.B0.4845	Low infiltration	2
TCGA.BP.4334	Low infiltration	2
TCGA.CJ.4891	High infiltration	2
TCGA.G6.A5PC	Low infiltration	2
TCGA.BP.5199	High infiltration	2
TCGA.B0.4691	High infiltration	2
TCGA.B8.A54D	High infiltration	2
TCGA.B0.5100	Low infiltration	2
TCGA.BP.4167	High infiltration	2
TCGA.BP.4968	High infiltration	2
TCGA.BP.5198	High infiltration	2
TCGA.B0.4839	Low infiltration	2
TCGA.BP.4799	High infiltration	2
TCGA.BP.5196	High infiltration	2
TCGA.CJ.5678	High infiltration	2
TCGA.BP.4759	Low infiltration	2
TCGA.CZ.5456	High infiltration	2
TCGA.CJ.5676	High infiltration	2
TCGA.BP.4771	High infiltration	2
TCGA.BP.4776	Low infiltration	2
TCGA.B0.4836	High infiltration	2
TCGA.CJ.5672	High infiltration	2
TCGA.B0.4844	High infiltration	2
TCGA.BP.4960	Low infiltration	2
TCGA.CJ.4881	High infiltration	2
TCGA.BP.4329	Low infiltration	2
TCGA.CJ.4638	Low infiltration	2
TCGA.BP.5190	Low infiltration	2
TCGA.CJ.4636	High infiltration	2
TCGA.B0.4703	High infiltration	2
TCGA.B0.4718	High infiltration	2
TCGA.B0.5106	High infiltration	2
TCGA.CZ.5460	High infiltration	2
TCGA.B0.5109	High infiltration	2
TCGA.BP.5180	High infiltration	2
TCGA.B0.5097	High infiltration	2
TCGA.G6.A8L7	Low infiltration	2
TCGA.BP.4327	Low infiltration	2
TCGA.CJ.5671	High infiltration	2
TCGA.B0.5084	Low infiltration	2
TCGA.AK.3454	Low infiltration	2
TCGA.B8.4620	High infiltration	2
TCGA.CJ.5677	High infiltration	2
TCGA.MM.A564	Low infiltration	2
TCGA.BP.4341	Low infiltration	2
TCGA.CZ.5468	High infiltration	2
TCGA.B0.4697	High infiltration	2
TCGA.CJ.4868	High infiltration	2
TCGA.BP.4761	Low infiltration	2
TCGA.B0.5117	Low infiltration	2
TCGA.BP.4774	Low infiltration	2
TCGA.B0.4822	Low infiltration	2
TCGA.BP.5000	High infiltration	2
TCGA.BP.4338	Low infiltration	2
TCGA.BP.4971	High infiltration	2
TCGA.G6.A8L8	Low infiltration	2
TCGA.A3.3319	Low infiltration	2
TCGA.B0.5094	Low infiltration	2
TCGA.BP.4335	High infiltration	2
TCGA.BP.4804	High infiltration	2
TCGA.AK.3429	High infiltration	2
TCGA.B0.4841	Low infiltration	2
TCGA.BP.4981	Low infiltration	2
TCGA.CJ.4637	High infiltration	2
TCGA.B0.4847	High infiltration	2
TCGA.CJ.4890	High infiltration	2
TCGA.B0.5703	Low infiltration	2
TCGA.B8.A54G	High infiltration	2
TCGA.AK.3425	High infiltration	2
TCGA.B0.4842	High infiltration	2
TCGA.B0.4821	Low infiltration	2
TCGA.BP.5178	High infiltration	2
TCGA.AS.3777	Low infiltration	2
TCGA.B0.5080	High infiltration	2
TCGA.CZ.4857	Low infiltration	2
TCGA.CJ.6033	Low infiltration	2
TCGA.CZ.4854	Low infiltration	2
TCGA.CJ.4912	Low infiltration	2
TCGA.B0.4707	Low infiltration	2
TCGA.CZ.5469	Low infiltration	2
TCGA.CW.6090	High infiltration	2
TCGA.B0.4849	Low infiltration	2
TCGA.BP.5174	Low infiltration	2
TCGA.BP.4983	High infiltration	2
TCGA.BP.5010	Low infiltration	2
TCGA.BP.4345	High infiltration	2
TCGA.BP.4985	High infiltration	2
TCGA.B0.4714	High infiltration	2
TCGA.BP.4163	Low infiltration	2
TCGA.B0.4713	Low infiltration	2
TCGA.BP.4992	High infiltration	2
TCGA.BP.4349	Low infiltration	2
TCGA.B0.5692	High infiltration	2
TCGA.DV.A4VX	Low infiltration	2
TCGA.B0.4815	High infiltration	2
TCGA.B0.5092	High infiltration	2
TCGA.B0.5121	Low infiltration	2
TCGA.CJ.4876	Low infiltration	2
TCGA.BP.4798	High infiltration	2
TCGA.CJ.6031	High infiltration	2
TCGA.BP.5201	High infiltration	2
TCGA.BP.5175	Low infiltration	2
TCGA.CJ.4901	High infiltration	2
TCGA.B0.4843	Low infiltration	2
TCGA.DV.A4VZ	Low infiltration	2
TCGA.B0.4833	High infiltration	2
TCGA.CJ.5679	Low infiltration	2
TCGA.AK.3436	Low infiltration	2
TCGA.AK.3445	High infiltration	2
TCGA.B8.5162	High infiltration	2
TCGA.CJ.4869	High infiltration	2
TCGA.BP.5170	Low infiltration	2
TCGA.B8.4143	High infiltration	2
TCGA.BP.4346	High infiltration	2
TCGA.CJ.4887	High infiltration	2
TCGA.CZ.5464	High infiltration	2
TCGA.B0.4816	Low infiltration	2
TCGA.B0.4837	Low infiltration	2
TCGA.BP.4962	High infiltration	2
TCGA.CJ.4642	Low infiltration	2
TCGA.BP.4159	Low infiltration	2
TCGA.AK.3426	High infiltration	2
TCGA.G6.A8L6	Low infiltration	2
TCGA.BP.4758	High infiltration	2
TCGA.BP.4165	Low infiltration	2
TCGA.B0.5706	High infiltration	2
TCGA.B0.5081	High infiltration	2
TCGA.BP.5009	High infiltration	2
TCGA.CZ.4858	High infiltration	2
TCGA.B8.A54I	High infiltration	2
TCGA.BP.5001	Low infiltration	2
TCGA.MM.A84U	Low infiltration	2
TCGA.B0.4811	Low infiltration	2
TCGA.B0.5694	Low infiltration	2
TCGA.CJ.4872	High infiltration	2
TCGA.A3.3346	High infiltration	2
TCGA.BP.4352	Low infiltration	2
TCGA.B0.4700	High infiltration	2
TCGA.B2.4098	Low infiltration	2
TCGA.A3.3374	Low infiltration	2
TCGA.CJ.4900	High infiltration	2
TCGA.CJ.4884	High infiltration	2
TCGA.AK.3434	Low infiltration	2
TCGA.BP.5185	Low infiltration	2
TCGA.AK.3451	Low infiltration	2
TCGA.CZ.5987	High infiltration	2
TCGA.B0.5085	Low infiltration	2
TCGA.CJ.4873	High infiltration	2
TCGA.AK.3447	Low infiltration	2
