# Supplementary material for: Cuproptosis in ccRCC: key player in therapeutic and prognostic targets
Source: Front Oncol. 2023 Oct 27;13:1271864. doi: 10.3389/fonc.2023.1271864 (PMC10642186; doi:10.3389/fonc.2023.1271864)
Supplement: Supplementary file 4 [file DataSheet_4.zip › Step4/immu/ssgsea/immune.gmt]

aDC	na	CCL1	EBI3	INDO	LAMP3	OAS3
Angiogenesis	na	CDH5	ELTD1	CLEC14A	LDB2	ECSCR	MYCT1	RHOJ	VWF	TIE1	KDR	ESAM	PTPRB	GPR116	SPARCL1	EMCN	ROBO4	ENG	TEK	S1PR1	A2M	JAM2	COL15A1	PECAM1	CALCRL	CLEC3B	PLVAP	RGS5	LRRC32	EBF1	ADCY4	ACVRL1	GPR124	APLNR	TM4SF18	GNG11	CNRIP1	ZNF423	GIMAP8	PDGFD	ITGA9	EDNRB
APC_co_inhibition	na	C10orf54	CD274	LGALS9	PDCD1LG2	PVRL3
APC_co_stimulation	na	CD40	CD58	CD70	ICOSLG	SLAMF1	TNFSF14	TNFSF15	TNFSF18	TNFSF4	TNFSF8	TNFSF9
B cells	na	ABCB4	BACH2	BCL11A	BLK	BLNK	CCR9	CD19	CD72	COCH	CR2	DTNB	FCRL2	GLDC	GNG7	HLA-DOB	HLA-DQA1	IGHA1	IGHG1	IGHM	IGKC	IGL	KIAA0125	MEF2C	MICAL3	MS4A1	OSBPL10	PNOC	QRSL1	SCN3A	SLC15A2	SPIB	TCL1A	TNFRSF17
Bcell_receptors_score	na	CD19	CD1C	CD1D	CD20	CD200	CD22	CD24	CD38	CD72	CD74	CD79A	CD79B	CD83	CD86	FCGR2B
CD8 T cells	na	ABT1	AES	APBA2	ARHGAP8	C12orf47	C19orf6	C4orf15	CAMLG	CD8A	CD8B	CDKN2AIP	DNAJB1	FLT3LG	GADD45A	GZMM	KLF9	LEPROTL1	LIME1	MYST3	PF4	PPP1R2	PRF1	PRR5	RBM3	SF1	SFRS7	SLC16A7	TBCC	THUMPD1	TMC6	TSC22D3	VAMP2	ZEB1	ZFP36L2	ZNF22	ZNF609	ZNF91
CORE_SERUM_RESPONSE_UP	na	CEP78	LSM3	LRRC40	STK17A	RPN1	JUNB	NUP85	FLNC	HMGN2	RPP40	UQCR10	AIMP2	CHEK1	VTA1	EXOSC8	CENPO	PNO1	SLC16A1	WDR77	UBE2J1	NOP16	NUDT1	SMC2	SLC25A5	NUPL1	DLEU2	PDAP1	CCBL2	COX17	BCCIP	PLG	RGS8	SNRPC	PLK4	NUTF2	LSM4	SMS	EBNA1BP2	C13orf27	VDAC1	PSMD14	MYCBP	SMURF2	GNG11	F3	IL7R	BRIP1	HNRNPA2B1
CSR_Activated	na	ACAS2	ACINUS	ADAMTS1	ADD3	AIP1	ALEX3	APOD	APP	ARHC	ARHGAP12	ARHGEF3	ATP6V0A1	AXIN2	BAF53A	BBC3	BCCIP	BCL6	BF	BHC80	BHLHB2	BM039	BOCT	BRCA2	BRIP1	C11ORF14	C11ORF24	C13ORF1	C1ORF33	C1S	C20ORF108	C5ORF4	C6ORF55	C8ORF13	CAMLG	CBX1	CCNG2	CCNL2	CCT5	CDC14B	CDCA4	CDK2	CDKN1A	CDKN1C	CENPJ	CGI-121	CHEK1	CKLF	CL640
Cytotoxic cells	na	APBA2	APOL3	CTSW	DUSP2	GNLY	GZMA	GZMH	KLRB1	KLRD1	KLRF1	KLRK1	NKG7	RORA	RUNX3	SIGIRR	WHAMMP3	ZBTB16
DC	na	CCL13	CCL17	CCL22	CD209	HSD11B1	NPR1	PPFIBP2
Eosinophils	na	ABHD2	ACACB	C9orf156	CAT	CCR3	CLC	CYSLTR2	EMR1	EPN2	GALC	GPR44	HES1	HIST1H1C	HRH4	IGSF2	IL5RA	KBTBD11	KCNH2	LRP5L	MYO15B	RCOR3	RNASE2	RRP12	SIAH1	SMPD3	SYNJ1	TGIF1	THBS1	THBS4	TIPARP	TKTL1
HER2_Immune_PCA	na	AOC1	ACTN1	ACVR1	ACVRL1	ADAM8	AGER	AIF1	ALDH1A1	ALDOB	AKR1B1	ALOX5AP	AMPD1	AMPD3	BIN1	ANG	ANGPT2	ANK1	AOAH	APBA2	BIRC3	APOC4	APOE	FASLG	RHOG	ARHGAP1	ARRB2	ATP2A1	B2M	BCL2A1	TNFRSF17	BDH1	CXCR5	BNIP3	DST	BTK	BTN1A1	SERPING1	C1QA	C1QB	C1R	C1S	C2	C3	C3AR1	FMNL1	CAPN2	CASP1	CASP4
HLA	na	HLA-E	HLA-DPB2	HLA-C	HLA-J	HLA-DQB1	HLA-DQB2	HLA-DQA2	HLA-DQA1	HLA-A	HLA-DMA	HLA-DOB	HLA-DRB1	HLA-H	HLA-B	HLA-DRB5	HLA-DOA	HLA-DPB1	HLA-DRA	HLA-DRB6	HLA-L	HLA-F	HLA-G	HLA-DMB	HLA-DPA1
ICS5_score	na	CXCL13	CLIC5	HLA-F	TNFRSF17	XCL2
iDC	na	ABCG2	BLVRB	CARD9	CD1A	CD1B	CD1C	CD1E	CH25H	CLEC10A	CSF1R	CTNS	F13A1	FABP4	FZD2	GSTT1	GUCA1A	HS3ST2	LMAN2L	MMP12	MS4A6A	NUDT9	PDXK	PPARG	PREP	RAP1GAP	SLC26A6	SLC7A8	SYT17	TACSTD2	TM7SF4	VASH1
IFN_score	na	IFI27	MX1	ISG15	IFIT1	IFIT3	RSAD2	IFI44L	IFI44	OAS1	OAS2	OAS3	HERC6	OASL
IFNG_score	na	MAP3K10	CSRP3	FOSL1	SKP1A	HLA-B	SF3A1	XRCC6	CEBPD	HLA-A	NMI	IFI35	HIF3A	TAS2R5	C1S	SHFM1	COL16A1	PSME1	IFITM1	CYCS	BAK1	EPS15	GBP1	FAS	PML	HADH	EIF2B1	HLA-E	HADHB	IRF1	ADAR	IFIT3	SDCBP	ATP6V0B	ZFP36L2	TRIM21	PRAME	ELK4	BBC3	PSMB10	CASP8	PHLDA1	PPP3CA	BTG1	RBBP4	PMAIP1	TEAD4	SRP9	ISG15
IgG_score	na	LOC96610	IGKV1OR2-118	IGKV1D-13	IGLL3P	IGKV1-5	IGHV1-69	POU2AF1	IGLJ3	GUSBP11	IGLC2	IGLV3-25	IGKC	IGLV2-14	IGHG1	IGHM	IGLV4-3	IGHD	IGHA1	IGL	IGH	IGLC1
IL12_score	na	CD3E	TRB	IL12B	CD3Z	STAT4	IFNG	JAK2	IL12RB1	IL12RB2	MAPK14	TRA	IL12A	MAP2K6	TYK2	JUN	IL18	CXCR3	CD3G	ETV5	CCR5	CD3D	MAPK8	IL18R1
IL13_score	na	IL13	IL13RA2	JAK2	IL13RA1	TYK2	IL4R	JAK1
IL2_score	na	RAF1	IL2	STAT5A	IL2RB	SOS1	GRB2	STAT5B	HRAS	LCK	JUN	MAPK3	IL2RG	JAK1	JAK3	CSNK2A1	MAP2K1	FOS	SHC1	SYK	ELK1	IL2RA	MAPK8
IL4_score	na	JAK3	GRB2	STAT6	SHC1	IL4	IL4R	AKT1	IRS1	IL2RG	JAK1	RPS6KB1
IL8_score	na	CXCL1	CXCL8	CXCL2
Inflammation-promoting	na	CCL5	CD19	CD8B	CXCL10	CXCL13	CXCL9	GNLY	GZMB	IFNG	IL12A	IL12B	IRF1	PRF1	STAT1	TBX21
Interferon	na	RSAD2	OAS3	IFI44	ISG15	DDX60	IFI44L	IFI6	MX1	IFIT3	IFI27	IFIT1	OAS1	OAS2
LCK	na	ARHGAP15	KLRK1	SASH3	ARHGAP25	SLAMF1	GIMAP5	SH2D1A	CCR7	ITK	TRBV19	RAC2	CORO1A	PIK3CD	LPXN	PRKCB	STAT4	GMFG	SELPLG	FGL2	EVI2B	CSF2RB	GZMK	SAMSN1	GIMAP4	IRF8	NCKAP1L	IL10RA	TRAC	INPP5D	PLAC8	CCL5	CD247	LTB	IL2RG	HCLS1	IL7R	CD53	LCK	CD3D	CD27	GZMA	SELL	TRBV21-1	CD2	CD48	SLA	LCP2	SRGN
Lymph vessels	na	FIGF	PDPN	VEGFC
Macrophages	na	APOE	ATG7	BCAT1	CCL7	CD163	CD68	CD84	CHI3L1	CHIT1	CLEC5A	COL8A2	COLEC12	CTSK	CXCL5	CYBB	DNASE2B	EMP1	FDX1	FN1	GM2A	GPC4	KAL1	MARCO	ME1	MS4A4A	MSR1	PCOLCE2	PTGDS	RAI14	SCARB2	SCG5	SGMS1	SULT1C2
Mast cells	na	ABCC4	ADCYAP1	CALB2	CEACAM8	CMA1	CPA3	CTSG	ELA2	GATA2	HDC	HPGD	HPGDS	KIT	LINC01140	MAOB	MLPH	MPO	MS4A2	NR0B1	PPM1H	PRG2	PTGS1	SCG2	SIGLEC6	SLC18A2	SLC24A3	TAL1	TPSAB1	TPSB2	VWA5A
MHC1	na	HLA-E	HLA-G	HLA-B	HLA-C	HLA-J	HLA-F	HLA-A
MHC2	na	HLA-DPB1	HLA-DMB	CD74	HLA-DRB5	HLA-DRB1	HLA-DRB4	HLA-DRB3	HLA-DRA	HLA-DPA1	HLA-DQA1	HLA-DQA2	LOC100509457	HLA-DMA	HLA-DQB1	LOC101060835
Neutrophils	na	ALPL	BST1	CD93	CEACAM3	CREB5	CRISPLD2	CSF3R	CYP4F3	DYSF	FCAR	FCGR3B	FLJ11151	FPR1	FPRL1	G0S2	HIST1H2BC	HPSE	IL8RA	IL8RB	KCNJ15	LILRB2	MGAM	MME	PDE4B	S100A12	SIGLEC5	SLC22A4	SLC25A37	TECPR2	TNFRSF10C	VNN3
NK CD56bright cells	na	DUSP4	FOXJ1	LPCAT4	MADD	MAR6	MPPED1	MUC3B	NIBP	PLA2G6	RRAD	XCL1
NK CD56dim cells	na	EDG8	FLJ20699	GTF3C1	GZMB	IL21R	KIR2DL3	KIR2DS1	KIR2DS2	KIR2DS5	KIR3DL1	KIR3DL2	KIR3DL3	KIR3DS1	SPON2	TMEPAI
NK cells	na	ADARB1	AF107846	ALDH1B1	APBB2	ATL2	BCL2	CDC5L	FGF18	FUT5	FZR1	GAGE2A	IGFBP5	KANK2	LDB3	MAPRE3	MCM3AP	MRC2	NCR1	PDLIM4	PRX	PSMD4	RP5-886K2.1	SGMS1	SLC30A5	SMEK1	SPN	TBXA2R	TCTN2	TINAGL1	TRPV6	XCL1	XCL2	ZNF205	ZNF528	ZNF747
Parainflammation	na	CXCL10	PLAT	CCND1	LGMN	PLAUR	AIM2	MMP7	ICAM1	MX2	CXCL9	ANXA1	TLR2	PLA2G2D	ITGA2	MX1	HMOX1	CD276	TIRAP	IL33	PTGES	TNFRSF12A	SCARB1	CD14	BLNK	IFIT3	RETNLB	IFIT2	ISG15	OAS2	REL	OAS3	CD44	PPARG	BST2	OAS1	NOX1	PLA2G2A	IFIT1	IFITM3	IL1RN
pDC	na	CLEC4C	CXCR3	GZMB	IL3RA	IRF7	IRF8	LILRA4	PHEX	PLD4	PTCRA
STAT1_score	na	STAT1	CXCL10	TAP1	CXCL11	INDO	CXCL9	MX1	LAMP3	ISG15	RTP4	HERC6	IFI44L	MX2	IFIT3	HERC5	RSAD2	DDX58	CCL5	ADAMDEC1	CD2	HCP5	NMI	SPOCK2	CCL8	TRIM22	LYZ	IRF1	LAG3	PSCDBP	TFEC	UBD	SP140	CTSC	IFI6	PLA2G7	CD3G	ECGF1	PLAC8	FGL2	GZMK	CD48	STAT4	GPR18	P2RX5	IFI30	SH2D1A	LAPTM5	CD69
T helper cells	na	ANP32B	ASF1A	ATF2	BATF	C13orf34	CD28	DDX50	FAM111A	FRYL	GOLGA8A	ICOS	ITM2A	LRBA	NAP1L4	NUP107	PHF10	PPP2R5C	RPA1	SEC24C	SLC25A12	SRSF10	TRA	UBE2L3	YME1L1
T cell co-inhibition	na	BTLA	C10orf54	CD160	CD244	CD274	CTLA4	HAVCR2	LAG3	LAIR1	TIGIT
T cell co-stimulation	na	CD2	CD226	CD27	CD28	CD40LG	ICOS	SLAMF1	TNFRSF18	TNFRSF25	TNFRSF4	TNFRSF8	TNFRSF9	TNFSF14
T cel	na	SLC35D2	CD3E	S100A8	GATA3	GIPC1	CCL5	PRKCA	SLCO3A1	CEP85L	KLRB1	CD5	SH2D1A	S100A10	IL6ST	CD247	CD6	SBK1	GBP2	KLRG1	TIAM1	MYBL1	TACC3	RASGRP1	LAT	OSBP2	LIMA1	UPP1	RNF213	MAPKAPK5	ACVR2B	FYB	HSPA1L	LEF1	MRPL27	LRIG1	RARRES3	DPP4	TRA	APBA2	SPOCK2	MLLT3	PCSK5	BCL11B	VIPR1	RUNX2	GALT	ITGA6	OLAH
Tcm cells	na	AQP3	ATF7IP	ATM	CASP8	CDC14A	CEP68	CLUAP1	CREBZF	CYLD	DOCK9	FAM153B	FOXP1	FYB	HNRPH1	INPP4B	KLF12	LOC441155	MAP3K1	MLL	N4BP2L2-IT2	NEFL	NFATC3	PCM1	PCNX	PDXDC2	PHC3	POLR2J2	PSPC1	REPS1	RPP38	SLC7A6	SNRPN	ST3GAL1	STX16	TIMM8A	TRAF3IP3	TXK	TXLNGY	USP9Y
Tem cells	na	AKT3	C7orf54	CCR2	DDX17	EWSR1	FLI1	GDPD5	LTK	MEFV	NFATC4	PRKY	TBC1D5	TBCD	TRA	VIL2
Tfh cells	na	B3GAT1	BLR1	C18orf1	CDK5R1	CHGB	CHI3L2	CXCL13	HEY1	HIST1H4K	ICA1	KCNK5	KIAA1324	MAF	MAGEH1	MKL2	MYO6	MYO7A	PASK	PDCD1	POMT1	PTPN13	PVALB	SH3TC1	SIRPG	SLC7A10	SMAD1	ST8SIA1	STK39	THADA	TOX	TSHR	ZNF764
Tgd cells	na	C1orf61	CD160	FEZ1	TARP	TRD	TRGV9
Th1 cells	na	APBB2	APOD	ATP9A	BST2	BTG3	CCL4	CD38	CD70	CMAH	CSF2	CTLA4	DGKI	DOK5	DPP4	DUSP5	EGFL6	GGT1	HBEGF	IFNG	IL12RB2	IL22	LRP8	LRRN3	LTA	SGCB	SYNGR3	ZBTB32
Th2 cells	na	ADCY1	AHI1	ANK1	BIRC5	CDC25C	CDC7	CENPF	CXCR6	DHFR	EVI5	GATA3	GSTA4	HELLS	IL26	LAIR2	LIMA1	MB	MICAL2	NEIL3	PHEX	PMCH	PTGIS	SLC39A14	SMAD2	SNRPD1	WDHD1
TIL	na	ITM2C	CD38	THEMIS2	GLYR1	ICOS	F5	TIGIT	KLRD1	IRF4	PRKCQ	FCRL5	SIRPG	LPXN	IL2RG	CCL5	LCK	TRAF3IP3	CD86	MAL	LILRB1	DOK2	CD6	PAG1	LAX1	PLEK	PIK3CD	SLAMF1	XCL1	GPR171	XCL2	TBX21	CD2	CD53	KLHL6	SLAMF6	CD40	SIT1	TNFRSF4	CD79A	CD247	LCP2	CD3D	CD27	SH2D1A	FYB	ARHGAP30	ACAP1	CST7
Treg	na	IL12RB2	TMPRSS6	CTSC	LAPTM4B	TFRC	RNF145	NETO2	ADAT2	CHST2	CTLA4	NFE2L3	LIMA1	IL1R2	ICOS	HSDL2	HTATIP2	FKBP1A	TIGIT	CCR8	LTA	SLC35F2	IL21R	AHCYL1	SOCS2	ETV7	BCL2L1	RRAGB	ACSL4	CHRNA6	BATF	LAX1	ADPRH	TNFRSF4	ANKRD10	CD274	CASP1	LY75	NPTN	SSTR3	GRSF1	CSF2RB	TMEM184C	NDFIP2	ZBTB38	ERI1	TRAF3	NAB1	HS3ST3B1
Type_I_IFN_Reponse	na	DDX4	IFIT1	IFIT2	IFIT3	IRF7	ISG20	MX1	MX2	RSAD2	TNFSF10
Type_II_IFN_Reponse	na	GPR146	SELP	AHR
[truncated: 818 more columns]
