# Supplementary material for: Cuproptosis in ccRCC: key player in therapeutic and prognostic targets
Source: Front Oncol. 2023 Oct 27;13:1271864. doi: 10.3389/fonc.2023.1271864 (PMC10642186; doi:10.3389/fonc.2023.1271864)
Supplement: Supplementary file 4 [file DataSheet_4.zip › Step4/immu/ssgsea/ssgseaOut.csv]

id	aDC	Angiogenesis	APC_co_inhibition	APC_co_stimulation	B cells	Bcell_receptors_score	CD8 T cells	CORE_SERUM_RESPONSE_UP	CSR_Activated	Cytotoxic cells	DC	Eosinophils	HER2_Immune_PCA	HLA	ICS5_score	iDC	IFN_score	IFNG_score	IgG_score	IL12_score	IL13_score	IL2_score	IL4_score	IL8_score	Inflammation-promoting	Interferon	LCK	Lymph vessels	Macrophages	Mast cells	MHC1	MHC2	Neutrophils	NK CD56bright cells	NK CD56dim cells	NK cells	Parainflammation	pDC	STAT1_score	T helper cells	T cell co-inhibition	T cell co-stimulation	T cel	Tcm cells	Tem cells	Tfh cells	Tgd cells	Th1 cells	Th2 cells
TCGA.BP.4164	0.477238756	0.737554872	0.394486581	0.473323614	0.489965944	0.474153856	0.664120186	0.695862863	0.731346479	0.416462141	0.233810239	0.643923682	0.593051065	0.876348539	0.441982448	0.486329411	0.675080896	0.775393803	0.495232299	0.467410857	0.722970479	0.717841795	0.739846147	0.175329935	0.547116385	0.749581267	0.502628359	0.224612212	0.565094205	0.356660501	0.923391815	0.966204783	0.585719133	0.540733334	0.379602948	0.613834102	0.675681219	0.40362091	0.620815956	0.679285118	0.286831855	0.23106369	0.546201269	0.558213195	0.536079696	0.520554583	0.081753115	0.544734617	0.350890268
TCGA.B8.4619	0.392590233	0.754467357	0.363174236	0.233497113	0.55154489	0.467579595	0.70231634	0.687634364	0.72841714	0.320770116	0.394618902	0.632714103	0.554235841	0.723713856	0.313470663	0.608577713	0.537194709	0.732871484	0.71548807	0.468273003	0.71957691	0.719993078	0.739849798	0.49562987	0.390791384	0.597204419	0.384022736	0.319848138	0.513024296	0.46267283	0.872145474	0.802131082	0.415757491	0.437321457	0.367420331	0.599684987	0.642123704	0.248650268	0.498799041	0.700987553	0.139397948	0.159961179	0.561165555	0.57593341	0.525812242	0.472553803	0.165187202	0.434557097	0.406599138
TCGA.DV.5567	0.470897424	0.853967035	0.371744806	0.27957422	0.492548751	0.448502794	0.669874217	0.707587291	0.736226854	0.331890286	0.301195593	0.613866617	0.568267935	0.741323822	0.314560491	0.509078708	0.750339133	0.76476384	0.392807908	0.399518151	0.717715726	0.716373777	0.766973118	0.26957201	0.373045837	0.795553946	0.367732404	0.41506433	0.566413819	0.439407819	0.862128568	0.810927625	0.465100081	0.429531159	0.379889092	0.655110226	0.705284754	0.347857463	0.529694891	0.689460829	0.11194234	0.146269363	0.572706598	0.573765943	0.571305455	0.507666769	0.203281301	0.600487622	0.401111717
TCGA.B0.5120	0.507192206	0.884231394	0.479331246	0.463884715	0.516573227	0.548133007	0.679771486	0.699489117	0.746633526	0.484084835	0.415974521	0.595956021	0.642136615	0.867402104	0.392912954	0.563620907	0.736383043	0.795478596	0.705003363	0.502296284	0.740833926	0.756458884	0.76886596	0.63000042	0.551250477	0.799934506	0.589711918	0.485726181	0.632084292	0.46999844	0.914332225	0.966226634	0.552688693	0.519594667	0.532403353	0.643552234	0.745476693	0.435694734	0.640069062	0.700378896	0.315982605	0.260376882	0.601753502	0.5785179	0.591889637	0.47436733	0.273302603	0.636615246	0.42415092
TCGA.B0.5697	0.532007092	0.760221816	0.51658143	0.477289092	0.589842013	0.603947884	0.69400182	0.715227968	0.740092162	0.559883265	0.348781797	0.624388991	0.678341783	0.928597061	0.40425322	0.57453953	0.717730742	0.806805642	0.73154541	0.627963339	0.738173427	0.798122452	0.778715597	0.572318881	0.672028187	0.762481218	0.720250281	0.414464035	0.661154889	0.463900634	0.954146245	0.991341184	0.570951409	0.561688134	0.643887063	0.584885065	0.761374955	0.569530026	0.707692203	0.672355814	0.458055888	0.409184428	0.642635752	0.547782724	0.553095653	0.521963783	0.184033243	0.655684137	0.37921772
TCGA.BP.4174	0.43372453	0.729225586	0.617132126	0.433204052	0.503070121	0.555477759	0.679232123	0.721480972	0.73684635	0.469740324	0.248061949	0.643050659	0.645769459	0.912982828	0.429178969	0.535651224	0.659652741	0.806605221	0.498654602	0.54981424	0.706091551	0.764405737	0.744579933	0.345177005	0.61850181	0.725885452	0.637473719	0.309618369	0.640007589	0.417213382	0.954840644	0.977823955	0.649114232	0.488337007	0.47866158	0.589812687	0.701801983	0.456508816	0.681433159	0.689616001	0.429587944	0.325383031	0.590218966	0.545868784	0.532442414	0.496316392	0.157867599	0.519030335	0.385153568
TCGA.CZ.4853	0.542068912	0.772038646	0.458421408	0.465444401	0.530337542	0.507855878	0.665904244	0.691281459	0.733623308	0.491545271	0.323340415	0.627394216	0.620452481	0.862900194	0.356085905	0.504586649	0.730769931	0.784583562	0.646886727	0.545973931	0.724996215	0.758435453	0.752101564	0.158747851	0.602485241	0.785793492	0.586507268	0.355999652	0.545680306	0.332101646	0.85996904	0.965308303	0.625847505	0.510878399	0.391258149	0.605801059	0.710354777	0.468046353	0.66236028	0.650991597	0.340196349	0.335114856	0.583725498	0.560563965	0.541864775	0.471157126	0.097764469	0.547586312	0.349094316
TCGA.B8.4151	0.545227704	0.806839443	0.49422786	0.450891282	0.47132815	0.528670693	0.69105941	0.709201325	0.722401002	0.417429206	0.31084292	0.624261525	0.594623144	0.836913736	0.34398124	0.529933043	0.813500658	0.780183759	0.527750059	0.469326002	0.718723449	0.696529198	0.705146885	0.325659938	0.541154613	0.865543838	0.498764665	0.292542619	0.546924151	0.330820533	0.863468507	0.950580307	0.578719021	0.495587074	0.379513315	0.590998261	0.701910765	0.456964194	0.623267952	0.667332672	0.308536757	0.222492605	0.540564223	0.497747555	0.499874787	0.469197771	0.143194731	0.550289327	0.340938191
TCGA.B0.4828	0.47508	0.663927123	0.365728432	0.479843109	0.508947991	0.459059477	0.68315004	0.700902555	0.737697283	0.528991506	0.36035477	0.614961453	0.598899695	0.82426537	0.452687768	0.438511293	0.76855468	0.78334349	0.706424828	0.506500702	0.712434869	0.750980654	0.766195793	0.681535054	0.627517041	0.802696539	0.56389386	0.217814101	0.480524107	0.293970356	0.912650298	0.911718584	0.546938888	0.582967053	0.417500023	0.598609504	0.703557276	0.443652335	0.631459359	0.646606337	0.223476907	0.357964004	0.575792478	0.51535346	0.532950909	0.461715457	0.055932553	0.580285471	0.360201329
TCGA.B0.5075	0.483153701	0.632010855	0.542188803	0.496647783	0.50115264	0.579311922	0.679415949	0.696545134	0.727840599	0.491968617	0.368036945	0.634740366	0.66081759	0.917784055	0.3459785	0.579652952	0.714513037	0.786645555	0.495172565	0.576945834	0.749994472	0.789975134	0.774688533	0.596597015	0.571632159	0.771973163	0.675100095	0.416162291	0.702542276	0.394666247	0.982899873	0.989336404	0.507130149	0.531507806	0.519425971	0.582755384	0.738225916	0.521667755	0.699661827	0.672030486	0.450870335	0.375979125	0.589096502	0.564207132	0.469927481	0.480944376	0.087987689	0.588836853	0.379282236
TCGA.MM.A563	0.557980747	0.839699324	0.570057018	0.483444111	0.552534042	0.654173855	0.699757266	0.702613613	0.746606798	0.594377548	0.491740103	0.602235647	0.691699215	0.91462379	0.583772417	0.621596107	0.717740534	0.802779158	0.825533986	0.586848299	0.741242874	0.797501394	0.796928972	0.312214545	0.750573956	0.776544975	0.74557254	0.518962871	0.693321154	0.385272962	0.953473281	0.988582655	0.588550133	0.634599531	0.586451144	0.646165654	0.767018058	0.570912526	0.717600465	0.702255832	0.428713952	0.470824212	0.634409296	0.542356614	0.580609363	0.526867477	0.312213687	0.5917111	0.38755488
TCGA.BP.5191	0.73771173	0.730660034	0.53709201	0.59872023	0.613395087	0.694241454	0.696050717	0.709683378	0.728080638	0.680527358	0.47622166	0.588221153	0.702322568	0.92428492	0.680622377	0.583870798	0.767049751	0.80253671	0.824592114	0.658555202	0.691587658	0.813904062	0.799583688	0.462820608	0.785025838	0.790344412	0.785916526	0.408264442	0.685914848	0.296987331	0.94132318	0.987501362	0.584906588	0.643871419	0.65129404	0.633419339	0.789379358	0.627966733	0.766239526	0.663522352	0.516667631	0.611831824	0.649286859	0.541805089	0.512884715	0.503045127	0.308020832	0.613375172	0.371858073
TCGA.B2.A4SR	0.501143072	0.917702224	0.496377931	0.426638892	0.498001456	0.531406996	0.711919755	0.676280149	0.735456817	0.489477893	0.423227415	0.642179955	0.644208315	0.867086141	0.600734075	0.580862627	0.745453993	0.785018199	0.578728213	0.526812937	0.75029372	0.774033287	0.777344196	0.323033131	0.685460977	0.812437158	0.625397691	0.507873499	0.612831296	0.460362055	0.924063927	0.96402174	0.53964314	0.533344699	0.592932303	0.614759814	0.714760302	0.492758824	0.653185536	0.713111363	0.283764251	0.32842667	0.610206081	0.587522928	0.623693199	0.550719656	0.206996231	0.609490771	0.360780798
TCGA.A3.3347	0.667094507	0.767873765	0.550899066	0.502764883	0.560035172	0.599930244	0.678243808	0.713236899	0.759226835	0.477050864	0.406980809	0.646271307	0.691580101	0.874296844	0.528504813	0.610971491	0.71329801	0.817326962	0.806745511	0.618469538	0.782498655	0.801381677	0.826827874	0.505211715	0.661829743	0.76992237	0.717264493	0.511872324	0.714402014	0.449797983	0.843410784	0.989269989	0.58458988	0.545799062	0.619842388	0.609762441	0.77513236	0.490776836	0.700035434	0.691115368	0.410232144	0.407702583	0.611517282	0.567589979	0.59733464	0.521374575	0.197110717	0.599545463	0.475569097
TCGA.BP.4777	0.540548034	0.807786344	0.596462071	0.525888443	0.58514836	0.668012467	0.721333856	0.720342805	0.744377497	0.622724942	0.343430868	0.590530996	0.705507915	0.929893818	0.621733236	0.589351866	0.73484251	0.806643752	0.736120486	0.666519637	0.741824705	0.813311259	0.786157328	0.489330073	0.77609137	0.784265854	0.797537782	0.398622797	0.672341133	0.406358086	0.950867561	0.994454398	0.566827083	0.595516351	0.617871456	0.593933247	0.748543198	0.612088821	0.754535451	0.718742913	0.533272668	0.509910185	0.656395655	0.56142315	0.532780652	0.554175171	0.171187993	0.633294757	0.419837729
TCGA.B0.5107	0.648677952	0.355794669	0.483201225	0.558614581	0.510001508	0.562799491	0.658553131	0.72875522	0.732400437	0.530875902	0.342961857	0.624723115	0.638710041	0.90302274	0.578206596	0.483118014	0.648150794	0.824269894	0.528993663	0.605021683	0.708292013	0.77559821	0.790528756	0.792921436	0.703005009	0.694494019	0.685221619	0.589737295	0.480275322	0.261979466	0.93073883	0.978868854	0.412116851	0.665568235	0.606454661	0.567256435	0.691240086	0.532370883	0.686899935	0.675658413	0.449995002	0.481276456	0.571354475	0.512840495	0.499726376	0.498341827	0.211162993	0.574884889	0.418202933
TCGA.B0.4712	0.648981709	0.758415601	0.57115073	0.541976763	0.536095431	0.622209052	0.677092626	0.760143282	0.759361146	0.555813051	0.458742869	0.574911577	0.672469173	0.858762584	0.571754259	0.525269176	0.726731765	0.831027612	0.64414617	0.623417446	0.729041388	0.787426743	0.807224216	0.653049338	0.761382116	0.759578735	0.685394187	0.483457244	0.688710107	0.369915473	0.831379047	0.960943766	0.50965709	0.552938755	0.706555862	0.608488549	0.774749698	0.560040947	0.704586191	0.674043613	0.428356339	0.423936638	0.612345416	0.516507132	0.554571851	0.506379342	0.292245424	0.611015676	0.465694517
TCGA.A3.A6NJ	0.589992511	0.864408252	0.597048755	0.474301022	0.592055959	0.594316822	0.730091057	0.694831016	0.736740714	0.625252328	0.360113435	0.617217638	0.683883744	0.910365415	0.44696117	0.568629959	0.756175553	0.811023415	0.730632251	0.620034867	0.745088923	0.7942075	0.792120793	0.215812594	0.758413763	0.817128823	0.726092653	0.379159223	0.584999817	0.352691917	0.9547138	0.947223551	0.644417224	0.557223067	0.578981458	0.612624581	0.740442612	0.564617849	0.718478847	0.694355391	0.507678598	0.432169983	0.646052787	0.54085288	0.589183342	0.521791936	0.189898551	0.618417908	0.374055908
TCGA.CJ.4889	0.570943393	0.863237249	0.54730727	0.478632562	0.670467777	0.740595994	0.705634589	0.694898332	0.759978843	0.546190768	0.450978998	0.636648104	0.705148567	0.912056333	0.664945134	0.618507924	0.786831184	0.818387419	0.916076651	0.594959404	0.768662908	0.804807829	0.796494441	0.401741844	0.703626732	0.842280196	0.769821822	0.61888475	0.710958233	0.426573314	0.939426666	0.987194263	0.563058044	0.534731053	0.586811724	0.642869083	0.786187367	0.520679135	0.717245954	0.700950328	0.392814897	0.444500903	0.641311566	0.584490701	0.633239523	0.515653412	0.320523582	0.654584336	0.409711346
TCGA.CJ.4893	0.50577766	0.881737122	0.597810816	0.493810499	0.55552555	0.586989352	0.707238793	0.703418511	0.735708099	0.582448108	0.30218953	0.604894121	0.665869815	0.91250627	0.49258489	0.594208939	0.705428999	0.80164002	0.689213094	0.597081348	0.744381584	0.790872857	0.772379593	0.283478844	0.705042586	0.771428248	0.695022802	0.44903359	0.610018123	0.44921157	0.933911552	0.986247377	0.636526585	0.532059404	0.601535028	0.616783827	0.731270071	0.464195312	0.690773132	0.680944585	0.472155212	0.389036544	0.636162783	0.567866483	0.596148612	0.559147024	0.255882828	0.623181043	0.375282974
TCGA.CW.5583	0.415137498	0.88381283	0.372051645	0.374619492	0.528637278	0.472602044	0.683334043	0.680047704	0.730834111	0.510378086	0.392776222	0.618395215	0.608280093	0.819038418	0.487096775	0.548653404	0.690814982	0.769038525	0.642588507	0.469462943	0.736594474	0.747801035	0.747965373	0.15976966	0.56124759	0.760815283	0.499693656	0.345572418	0.566868413	0.484408882	0.903747661	0.89959988	0.604761225	0.449310466	0.534568964	0.647888305	0.70497553	0.399203145	0.598004806	0.69212956	0.276087039	0.194984048	0.585214847	0.581433153	0.557865743	0.502274086	0.208102286	0.594844028	0.392200091
TCGA.CJ.5684	0.589169417	0.873923886	0.450856424	0.457805562	0.553427316	0.558610302	0.703962906	0.69809254	0.732452385	0.56151717	0.374525502	0.600556831	0.653407922	0.878018092	0.503396914	0.615041511	0.729683351	0.798376313	0.710992804	0.58659784	0.711526425	0.782374658	0.767466293	0.285570312	0.707884673	0.779222085	0.666355039	0.481717806	0.578535613	0.484603419	0.917393985	0.961350636	0.595155421	0.512638272	0.6257949	0.613558879	0.738345366	0.574532391	0.690538849	0.681091278	0.367744993	0.402158198	0.6195395	0.553904062	0.563053731	0.53293201	0.206662506	0.607173154	0.402433523
TCGA.BP.4787	0.616623326	0.773706947	0.518602035	0.507305567	0.52217389	0.568472148	0.669925563	0.722860455	0.752978984	0.465841931	0.442184133	0.640036831	0.6653616	0.847500235	0.462239106	0.606130876	0.734394816	0.815380996	0.507294465	0.554168931	0.739412772	0.7949998	0.789990314	0.41791799	0.595060336	0.778464206	0.661731796	0.495347647	0.723840096	0.409975473	0.805698378	0.961036823	0.603323358	0.565129203	0.612135544	0.602420194	0.773684979	0.453461051	0.669323442	0.642428071	0.385139699	0.338211461	0.595721055	0.532349954	0.556142966	0.494718279	0.163768943	0.624232054	0.388817598
TCGA.B2.3923	0.386567687	0.719692062	0.411351413	0.210494163	0.409710183	0.471780656	0.677819475	0.687125871	0.714221215	0.37438467	0.389570191	0.610882563	0.54673687	0.763371356	0.333582985	0.594326211	0.476504472	0.718798321	0.340979465	0.433233699	0.642382645	0.723963849	0.669652575	0.258596689	0.433266221	0.53931599	0.392925471	0.663875895	0.592595382	0.517253847	0.819157224	0.873156357	0.422213639	0.619977431	0.34188775	0.596466519	0.601926832	0.307699957	0.520463647	0.681794996	0.220642423	0.131164754	0.552315674	0.607804333	0.519015308	0.490975678	0.125290974	0.479899047	0.395572159
TCGA.BP.4351	0.37916238	0.841575895	0.340120967	0.422608099	0.45714963	0.455124916	0.67318151	0.682638174	0.730676627	0.564883292	0.291841708	0.652774111	0.602078785	0.873042155	0.347686855	0.518794199	0.628661342	0.766346233	0.485535146	0.445077776	0.754610687	0.723880997	0.746275034	0.447124306	0.550489118	0.693893784	0.5377339	0.495111315	0.570844917	0.323604293	0.936865585	0.953931967	0.602945918	0.58734822	0.556044226	0.5971513	0.674688153	0.520433185	0.572301848	0.662593149	0.250761803	0.33946235	0.578318184	0.544570389	0.572876185	0.466988722	0.203643824	0.613698179	0.35098391
TCGA.CZ.5465	0.471677509	0.825404626	0.560231971	0.41251704	0.504799443	0.538758845	0.673290786	0.702022897	0.737796366	0.368807021	0.279556035	0.628923794	0.603193091	0.815385801	0.366717741	0.504875711	0.763302111	0.794585868	0.665206114	0.445676275	0.765181895	0.723381795	0.736799933	0.56859558	0.533495335	0.804568422	0.485454779	0.387360498	0.593119637	0.446395867	0.863638693	0.936380287	0.578829773	0.507699514	0.390583309	0.615376791	0.709484285	0.436250527	0.625088048	0.66479773	0.282943166	0.177918485	0.553714973	0.549400306	0.545381066	0.474968541	0.137587037	0.580567658	0.342403174
TCGA.A3.A6NL	0.582624659	0.89132137	0.468005109	0.412443625	0.543125916	0.568129969	0.697364355	0.690858518	0.735807666	0.545689049	0.383613815	0.607734156	0.655077849	0.854193366	0.383381673	0.574703722	0.73583176	0.794013635	0.76708275	0.53296429	0.751218159	0.775619872	0.77329076	0.276249109	0.652306682	0.794902186	0.63698851	0.499803948	0.585294916	0.407412064	0.94728201	0.931669068	0.601676672	0.545918108	0.661741272	0.623598253	0.746583895	0.55051057	0.649460601	0.684134979	0.3222396	0.351201538	0.605994769	0.563750591	0.617855718	0.52622332	0.209959034	0.590055302	0.361473058
TCGA.B0.5400	0.440302754	0.667338361	0.528033987	0.506317277	0.553717682	0.518175882	0.690719685	0.717449947	0.74893231	0.595533616	0.302594733	0.609425003	0.65467061	0.934599561	0.486693234	0.570971744	0.629032197	0.828033712	0.748752108	0.554568443	0.725435857	0.779465758	0.781137987	0.94823963	0.638873738	0.666119525	0.627374745	0.724462832	0.68327026	0.403598551	0.984144743	0.982561362	0.599717234	0.566522163	0.692875745	0.614744478	0.739462729	0.487946224	0.648812591	0.636809361	0.408714564	0.415527397	0.614286403	0.51444791	0.516065662	0.472687623	0.404163265	0.626763388	0.395535182
TCGA.CZ.5452	0.605356579	0.73399981	0.545997729	0.554163545	0.597909683	0.661142168	0.715341942	0.706412124	0.722469479	0.610739625	0.386871723	0.632673185	0.703592758	0.949818258	0.703475802	0.522871883	0.719923746	0.814838667	0.845134303	0.671832904	0.736769287	0.810083544	0.771174155	0.125789431	0.77080511	0.769314694	0.796350912	0.48350544	0.631963769	0.340820185	0.959592445	0.992183849	0.560255712	0.655782351	0.5756223	0.608277559	0.725094964	0.666833037	0.757187238	0.690842815	0.531624206	0.549063186	0.643503147	0.553384438	0.563168596	0.585719362	0.167543602	0.587746138	0.383381589
TCGA.CW.5581	0.508203381	0.855662343	0.456012931	0.478243951	0.482672026	0.494697439	0.684288329	0.696169416	0.728208827	0.475062353	0.415093829	0.606801324	0.62399171	0.861485309	0.448768007	0.559859724	0.679980998	0.79438492	0.436876229	0.529642674	0.715562918	0.75892675	0.755040807	0.205354704	0.595516003	0.742392945	0.59620532	0.467145138	0.557068929	0.401411253	0.90314897	0.951624448	0.577214257	0.426696721	0.511327304	0.61142089	0.69921658	0.433867934	0.631783991	0.673274299	0.327195397	0.332370964	0.59865982	0.555097555	0.549020352	0.531171639	0.165655775	0.579740968	0.367520047
TCGA.B8.5165	0.545652363	0.912076558	0.485210421	0.41145604	0.575607073	0.546791273	0.690523627	0.691670068	0.742735802	0.474874356	0.384328142	0.635132128	0.640422854	0.829583052	0.470917191	0.640170603	0.788497174	0.780349246	0.782292982	0.51039265	0.718106957	0.760334226	0.745588789	0.279622445	0.555454452	0.845664141	0.585231262	0.482084852	0.635297092	0.524241632	0.88112822	0.926356811	0.6089098	0.457142191	0.546978996	0.633896385	0.749373895	0.429428783	0.643529611	0.69868744	0.310057645	0.255589791	0.607005505	0.595103102	0.583757565	0.51880012	0.200649689	0.611265918	0.426081302
TCGA.CZ.5989	0.514143371	0.838727857	0.569253944	0.507873529	0.473219566	0.571790274	0.706657619	0.673556388	0.693774472	0.492830214	0.266434093	0.643374231	0.634676817	0.831670921	0.511203282	0.473226132	0.77548865	0.752176098	0.378827504	0.647580253	0.711567656	0.705743806	0.674234059	0.482731355	0.684048088	0.825910334	0.66338898	0.488161697	0.647726599	0.408571603	0.873914068	0.961502347	0.565838671	0.288814957	0.323964675	0.553316786	0.71158126	0.336466946	0.717901722	0.770837555	0.466546315	0.409888462	0.628119231	0.689403229	0.582404062	0.534383349	0.247127787	0.614455671	0.499475099
TCGA.BP.4970	0.615539703	0.881310401	0.641329714	0.464307505	0.569091606	0.597337161	0.700153966	0.689980217	0.738286254	0.544934059	0.410579728	0.636440494	0.681006506	0.934161009	0.455955367	0.573366866	0.772337358	0.803378126	0.725025839	0.612617657	0.801804814	0.800059447	0.790642042	0.449861161	0.674903489	0.831324081	0.705148677	0.515693145	0.6736641	0.446133434	0.973556574	0.989511793	0.526021601	0.520552848	0.530287271	0.637920766	0.779268656	0.488732654	0.702686038	0.696207013	0.419576981	0.320801622	0.633197393	0.592294297	0.597963098	0.51418937	0.254003097	0.617649765	0.409925188
TCGA.BP.4969	0.343071829	0.842615974	0.402701345	0.339079672	0.495118947	0.458527531	0.67167081	0.689833506	0.717671217	0.406244402	0.289448922	0.603938463	0.56794195	0.758103649	0.366415776	0.540907951	0.695544009	0.758684116	0.537760731	0.399195626	0.714685281	0.709312403	0.6974087	0.25729448	0.50423061	0.75263696	0.413268629	0.494637025	0.491468818	0.314288261	0.885382488	0.882671869	0.58242934	0.490397989	0.473021009	0.595354163	0.662448544	0.402920526	0.571367839	0.64755462	0.259255202	0.201391877	0.54576847	0.491125387	0.560289595	0.502368435	0.176690149	0.524930001	0.325963895
TCGA.B0.5691	0.55463858	0.880231638	0.493183847	0.390490719	0.573241862	0.565035339	0.686045354	0.684834681	0.748914188	0.487136965	0.424839679	0.611447283	0.650686481	0.856476089	0.527048905	0.615274849	0.777345323	0.786420005	0.808581727	0.511970108	0.750586629	0.767020364	0.779516015	0.353458156	0.594340673	0.836368111	0.624173957	0.476936375	0.645604459	0.522059626	0.879685853	0.9589584	0.627652065	0.452847646	0.588176923	0.633729132	0.759420639	0.482451188	0.643948443	0.682295477	0.326765984	0.274972121	0.619846746	0.565173151	0.592490224	0.520226947	0.220525864	0.600526321	0.425162986
TCGA.BP.4768	0.362185553	0.72711969	0.357248627	0.458035844	0.44054215	0.492584794	0.656180702	0.692257012	0.729836882	0.365896667	0.260130197	0.631557745	0.583056644	0.807340128	0.338876317	0.492198708	0.504025226	0.762828601	0.306538119	0.464574091	0.706623185	0.731670472	0.772863179	0.412135427	0.461712324	0.58580793	0.485504002	0.16748803	0.580762929	0.271694301	0.901175754	0.900117468	0.530349149	0.504759742	0.337539609	0.621321155	0.656104194	0.36774859	0.570489566	0.667277774	0.291421153	0.223113626	0.540861833	0.548498399	0.494280245	0.477868696	0.072316669	0.579802142	0.351234684
TCGA.B0.5088	0.417612177	0.846787142	0.492525289	0.490823244	0.544259743	0.638674177	0.696653432	0.691843317	0.735265259	0.571687131	0.429487226	0.603664865	0.663867	0.889052151	0.437129623	0.619400989	0.671591326	0.797986998	0.73255753	0.541361984	0.727373915	0.786089895	0.785995899	0.455154054	0.624410175	0.731097692	0.680437115	0.48941002	0.652236375	0.466732315	0.952284788	0.97768764	0.532562287	0.58637735	0.623395675	0.621524536	0.725232776	0.576745083	0.668077394	0.67557543	0.36160963	0.436596803	0.611249382	0.546861364	0.570899219	0.476630942	0.244273715	0.596822499	0.361284805
TCGA.BP.4993	0.450876056	0.913274683	0.476237767	0.449875675	0.520115554	0.527802635	0.715278194	0.700702294	0.741805686	0.602975279	0.339586733	0.632563953	0.644988756	0.858115687	0.414637944	0.57997312	0.73414066	0.809258833	0.622817852	0.541138857	0.758459872	0.760645265	0.778084017	0.451327603	0.675504327	0.791861759	0.63512694	0.517055766	0.574063729	0.453262375	0.925641738	0.9460816	0.557676316	0.527551533	0.647470244	0.636783453	0.758007112	0.527797699	0.644104224	0.675192538	0.334066843	0.307137016	0.620242655	0.557531826	0.576755913	0.515326251	0.279086429	0.608389153	0.383662635
TCGA.CJ.4902	0.52095124	0.883254309	0.483310851	0.486792507	0.551267194	0.579282982	0.684835318	0.696614149	0.741893001	0.559477309	0.413128814	0.612775439	0.671540479	0.860964556	0.468554506	0.579108902	0.734277495	0.798753433	0.798934298	0.562482241	0.754656281	0.806983505	0.798218227	0.33819585	0.692736617	0.783120532	0.692880725	0.480533384	0.645605357	0.484907896	0.876733242	0.967980409	0.529521511	0.563358484	0.647690942	0.621234117	0.74643699	0.535908883	0.675076856	0.684844438	0.342115805	0.410597756	0.619844229	0.569571343	0.623141837	0.522589572	0.245540779	0.629576672	0.394463546
TCGA.CJ.4897	0.469901016	0.856952951	0.438417741	0.445653529	0.560026611	0.539324857	0.685640712	0.698970135	0.730897998	0.475155842	0.321141036	0.61338455	0.623919817	0.857837602	0.489091355	0.555354525	0.683914454	0.774620296	0.801642091	0.494701428	0.729744623	0.748179636	0.735209693	0.061456161	0.598314931	0.747194182	0.562057856	0.406167791	0.575357828	0.420503543	0.877854817	0.955892703	0.612639795	0.451505837	0.507293621	0.623829225	0.703759011	0.427086673	0.634360947	0.670943395	0.256718387	0.247241212	0.585682283	0.552841097	0.547956242	0.495441129	0.20720063	0.585968198	0.382457391
TCGA.B2.5633	0.424913228	0.819637499	0.402220188	0.390729119	0.495513759	0.46776818	0.657092425	0.620405567	0.692704224	0.427864224	0.231767404	0.670976148	0.636151508	0.788319515	0.26433195	0.534353602	0.601681328	0.737844606	0.554917176	0.553477293	0.781900586	0.725485589	0.776324288	0.290245503	0.494041515	0.683256329	0.620831431	0.37464799	0.691819557	0.360365818	0.832177193	0.932746275	0.512127025	0.431438016	0.436303081	0.569899874	0.697620663	0.361381483	0.638541159	0.73343774	0.357814458	0.287802029	0.590258895	0.737837311	0.652956964	0.451852558	0.21983646	0.490649422	0.438876299
TCGA.CJ.4640	0.648197385	0.823472562	0.600345069	0.481031311	0.60656534	0.615110803	0.708032015	0.712735543	0.734380226	0.591682099	0.402308597	0.644821509	0.687798142	0.940970106	0.497751123	0.542892929	0.735422559	0.827820429	0.656542014	0.656101588	0.738949295	0.78827108	0.74682112	0.729528467	0.716339813	0.792191754	0.735883696	0.517433669	0.640845378	0.388408848	0.951710769	0.997976888	0.583809157	0.507778446	0.540579958	0.616080353	0.766734086	0.596434453	0.739545861	0.693207001	0.479242629	0.431570357	0.635496469	0.554983212	0.565434026	0.53695631	0.264122216	0.600893485	0.385892535
TCGA.CJ.6032	0.426031307	0.849508113	0.458179601	0.495458629	0.524725139	0.532198318	0.687191868	0.694335519	0.722091479	0.465757215	0.299829483	0.634190881	0.624969962	0.862172758	0.483214237	0.524009667	0.720935214	0.803844677	0.521471337	0.544456722	0.744878905	0.728265452	0.779840691	0.908874048	0.613713179	0.783744317	0.564188665	0.385309902	0.558328142	0.355160926	0.915346564	0.940399833	0.629874794	0.477892788	0.49727492	0.595647431	0.717328661	0.409380328	0.64131057	0.668389069	0.317027554	0.284067624	0.595726207	0.536172403	0.553634106	0.530378196	0.147002792	0.614903235	0.374263393
TCGA.BP.4355	0.396524042	0.922227386	0.458333874	0.446399758	0.468797327	0.498697042	0.684119419	0.679752697	0.734608079	0.415786668	0.342657803	0.619772276	0.601378297	0.746201871	0.324442557	0.558592258	0.72378569	0.785691463	0.551768536	0.448024831	0.733208685	0.723012372	0.744431907	0.420790171	0.458552478	0.784223141	0.472120559	0.587408163	0.520264327	0.405122738	0.875869793	0.889767308	0.547662491	0.594006341	0.491354966	0.638475392	0.701530653	0.388029198	0.568967879	0.695289262	0.261868611	0.275628158	0.590670377	0.546753793	0.655994771	0.494051502	0.257167986	0.61307637	0.398276781
TCGA.CJ.4870	0.458654597	0.88942938	0.488480935	0.340362093	0.487523812	0.550919193	0.682985503	0.709548045	0.741122443	0.491338651	0.333876632	0.623692438	0.607824862	0.83541911	0.366355929	0.573171736	0.716870508	0.782498697	0.580652364	0.457874807	0.704353961	0.729130645	0.734151969	0.386020645	0.505492184	0.768673381	0.537131673	0.521349046	0.596118784	0.498028236	0.90985184	0.923030341	0.594831285	0.51147486	0.501669057	0.622669642	0.709938523	0.463186818	0.594583266	0.659061127	0.234382107	0.253373415	0.580189874	0.502903639	0.53740282	0.471649726	0.24552198	0.571837591	0.338460502
TCGA.BP.4998	0.574665605	0.860540827	0.534317419	0.456656497	0.559357385	0.613802493	0.703698775	0.682653672	0.742218175	0.554991335	0.326286469	0.601120054	0.678641176	0.909676873	0.350251198	0.591243132	0.72310161	0.801610785	0.782350453	0.6045259	0.776329381	0.792691718	0.802284484	0.631243523	0.619836204	0.787790959	0.693202835	0.526874218	0.646491633	0.470189961	0.933722477	0.985577024	0.552619585	0.516199122	0.521102939	0.618605007	0.760332356	0.543500966	0.681693158	0.709045948	0.393615271	0.325684846	0.625323075	0.580194861	0.611103234	0.491617505	0.217187687	0.611448502	0.394706435
TCGA.BP.4770	0.548059004	0.724038682	0.510147891	0.422457624	0.490003444	0.485333232	0.684611256	0.757528914	0.770471958	0.493067019	0.308826507	0.606824104	0.625891425	0.82813114	0.323348752	0.600334239	0.725956881	0.804874931	0.579332277	0.502203056	0.695136501	0.775726542	0.791401005	0.361926932	0.559203717	0.765552247	0.572775126	0.808746729	0.720483148	0.401544039	0.792435832	0.959743772	0.523682256	0.538618488	0.611723889	0.578558943	0.754679594	0.402917727	0.573455629	0.657490516	0.346505023	0.331919824	0.599184467	0.476098719	0.605633202	0.486212552	0.355675333	0.604072342	0.567368605
TCGA.B0.4817	0.319514371	0.545595344	0.310836537	0.524043435	0.536815304	0.457050067	0.655383202	0.708065125	0.731153666	0.564970821	0.180672217	0.602651653	0.636499388	0.883446943	0.464481806	0.486489915	0.672973039	0.807198838	0.699213433	0.475744443	0.734737203	0.74282188	0.790252297	0.9902154	0.665410277	0.711397395	0.609460398	0.462914768	0.629836613	0.26747052	0.992115133	0.941329789	0.709462293	0.467147953	0.593456811	0.550352447	0.728887392	0.417270651	0.645653112	0.640066285	0.208128697	0.397758402	0.580176185	0.486951312	0.488116224	0.512682552	0.175176734	0.605486198	0.356515098
TCGA.B0.5812	0.516678085	0.914523077	0.4912644	0.452012143	0.539679379	0.565297304	0.692263783	0.705996363	0.74853257	0.520117825	0.415613005	0.617227092	0.650780239	0.849518435	0.446687279	0.573555251	0.782214472	0.801983996	0.737204902	0.553969237	0.74861596	0.767644306	0.765286647	0.354606881	0.649932788	0.835321456	0.629381034	0.632501978	0.603259428	0.490924033	0.879235962	0.964752697	0.584525876	0.473588024	0.52732682	0.641575111	0.762536412	0.455675668	0.667422641	0.70743847	0.321915128	0.317077892	0.616067594	0.568810872	0.617794284	0.491514715	0.308279383	0.611566248	0.428107613
TCGA.A3.3382	0.561041482	0.770261764	0.44007307	0.440965679	0.5299297	0.468262747	0.688651534	0.696956481	0.733979404	0.530192797	0.472519584	0.6454279	0.64099592	0.878664909	0.405102288	0.520339097	0.632505817	0.798550911	0.60525556	0.53126469	0.797535717	0.775054315	0.804599999	0.161585974	0.598963493	0.694918095	0.608511091	0.371620572	0.645334831	0.365728262	0.922425877	0.958903639	0.573249974	0.475832083	0.489146134	0.621732315	0.703488767	0.442480494	0.635934221	0.700943895	0.296987506	0.327701161	0.592353754	0.564026176	0.555775101	0.489412247	0.142888279	0.578075494	0.377882978
TCGA.CJ.4916	0.554785111	0.816283465	0.571400259	0.569676949	0.597905586	0.62609212	0.726051008	0.691023728	0.731531024	0.643739228	0.272680032	0.623039472	0.703517854	0.947896719	0.527011377	0.542149726	0.73014387	0.810122912	0.782044248	0.677105304	0.740586	0.816240506	0.799212291	0.2710509	0.781961616	0.778998646	0.785163676	0.489087211	0.635386903	0.31035624	0.972161222	0.998386134	0.596732831	0.626202995	0.617863277	0.609890372	0.733125975	0.641456524	0.75320974	0.719461259	0.578389064	0.533759396	0.649977696	0.557948297	0.604777556	0.570947841	0.146369188	0.640329534	0.374059319
TCGA.AK.3431	0.492210609	0.912215458	0.432052229	0.361301353	0.483602888	0.541340112	0.705464717	0.723584881	0.757676169	0.548639878	0.386781436	0.584902532	0.636327827	0.825545671	0.372100102	0.564356929	0.671704296	0.796828416	0.551946996	0.530219568	0.742509954	0.75598596	0.777196212	0.532635853	0.588120601	0.734300813	0.605641259	0.490561466	0.64105275	0.512589301	0.849465558	0.954640143	0.59955683	0.465791156	0.593015279	0.636277096	0.726397379	0.509579825	0.609418391	0.692676081	0.255220327	0.319542297	0.613830339	0.53430123	0.596238388	0.518426681	0.337083469	0.589876357	0.474233498
TCGA.BP.4769	0.487168073	0.859275069	0.369382218	0.296236651	0.526484753	0.481628186	0.680699711	0.699056662	0.75359959	0.388623263	0.336811076	0.60725484	0.585186082	0.754667904	0.336976111	0.581274198	0.624944828	0.802338748	0.616865363	0.389570822	0.744623746	0.723131261	0.755957742	0.765786364	0.440513963	0.690204029	0.392218052	0.470862256	0.552971465	0.461159546	0.884689599	0.855213466	0.511141338	0.546588556	0.475021711	0.673710867	0.706828823	0.358347037	0.530491601	0.673502489	0.102959443	0.159983694	0.592500524	0.561237083	0.609341845	0.499866501	0.297153829	0.62529191	0.450054665
TCGA.CJ.4903	0.486433272	0.807327084	0.473092592	0.479203014	0.563320481	0.565692787	0.6929513	0.684228459	0.725833979	0.541435088	0.329674952	0.667907719	0.648780403	0.84724431	0.465436548	0.531092381	0.655771155	0.791187675	0.723722392	0.577191513	0.735828225	0.766865304	0.757524779	0.451307665	0.648745762	0.719398549	0.654582311	0.363300614	0.590145101	0.347462303	0.923544314	0.934681023	0.615974659	0.532395411	0.507344802	0.621075723	0.728726533	0.450761987	0.663115208	0.681802333	0.391353538	0.311359256	0.598752133	0.540360024	0.546036622	0.510748241	0.162748025	0.596762877	0.357896643
TCGA.A3.3335	0.446269223	0.637273238	0.541332031	0.526991038	0.541831003	0.549094405	0.656448321	0.705041008	0.738192228	0.421929266	0.282204845	0.622597626	0.60694626	0.798520365	0.413071594	0.454302714	0.672622974	0.787059783	0.564616955	0.481751644	0.703639958	0.764285524	0.740718227	0.78863527	0.517562651	0.732700606	0.552426973	0.286388236	0.607515212	0.365117334	0.844550021	0.920218969	0.657002984	0.503912236	0.505744769	0.572910382	0.701749911	0.35478209	0.614622168	0.65228898	0.374990042	0.307177828	0.574997837	0.530388986	0.49513738	0.468185505	0.220151976	0.604905963	0.337596868
TCGA.CJ.4875	0.334528089	0.82799421	0.378605976	0.500586925	0.492844851	0.527103062	0.712550106	0.702056431	0.735905281	0.591820507	0.279193028	0.591683803	0.631335792	0.88211921	0.543652391	0.470696021	0.669580591	0.793111107	0.539560722	0.596836594	0.697890359	0.757292224	0.749329548	0.292979525	0.726394282	0.716432651	0.670307569	0.362397784	0.563732905	0.360154386	0.944710148	0.953617811	0.545771803	0.571768804	0.557785754	0.603729592	0.682838755	0.579020725	0.659228754	0.695595153	0.414507784	0.439485079	0.588550408	0.498381451	0.518201517	0.519532746	0.152573579	0.568470945	0.367929322
TCGA.B0.4701	0.571475133	0.773353162	0.554137728	0.489646541	0.555583781	0.560185775	0.695746579	0.722035633	0.751654406	0.541020602	0.349311756	0.614729343	0.660534202	0.873666886	0.545644603	0.55139675	0.76475815	0.814700205	0.773035116	0.583556894	0.755453905	0.79625474	0.823570999	0.510478593	0.696456821	0.807702677	0.682326121	0.166014578	0.620106238	0.424250735	0.895547332	0.963858329	0.587832911	0.565176594	0.423566716	0.621370677	0.737548073	0.481886996	0.70153019	0.70079403	0.430187528	0.432400239	0.624225146	0.554719604	0.535236832	0.513769862	0.161936791	0.597764972	0.404958835
TCGA.A3.A6NI	0.436510531	0.800549318	0.473334602	0.416327823	0.497274882	0.519394686	0.66023958	0.713136421	0.744671536	0.455547204	0.361390131	0.609537154	0.626207737	0.867072006	0.347482931	0.597698075	0.652857089	0.79144089	0.528822632	0.472606202	0.732375328	0.75100304	0.749640718	0.350155633	0.555474721	0.716973253	0.52674166	0.427836169	0.605884291	0.352902793	0.953221711	0.927750556	0.546807917	0.521258505	0.542925292	0.609749524	0.713988953	0.491526298	0.622257307	0.67690121	0.309096944	0.233796249	0.572406575	0.518672629	0.532521756	0.50764897	0.208995259	0.580255618	0.354195674
TCGA.A3.3363	0.378340125	0.47128361	0.412148978	0.389512495	0.446485123	0.534211921	0.662890378	0.71030686	0.731339715	0.338263094	0.28393018	0.644037428	0.585752669	0.851699899	0.299197356	0.555757467	0.60778158	0.743304335	0.318263386	0.481536526	0.742221895	0.712560689	0.746251478	0.682130164	0.382079996	0.672076815	0.524174162	0.355583627	0.590472182	0.545800252	0.88368906	0.971512499	0.472365635	0.4788842	0.485184286	0.562042999	0.665362362	0.403738403	0.597808641	0.69864452	0.296598031	0.166119721	0.571098705	0.494800853	0.469187506	0.463007283	0.076162686	0.519510665	0.352768718
TCGA.CZ.4860	0.583342934	0.532853685	0.504550831	0.441845322	0.495165242	0.510302885	0.645150638	0.749313888	0.747949658	0.36525882	0.358442552	0.609372592	0.62614315	0.818942076	0.386618458	0.508971479	0.658895784	0.817185798	0.691343724	0.532195834	0.797628521	0.767827527	0.785270363	0.436897753	0.568427765	0.718168239	0.584394124	0.473238859	0.662224369	0.32359771	0.837767272	0.944204406	0.514344296	0.529389837	0.612858865	0.576250649	0.718070991	0.453202517	0.626706572	0.682637813	0.334557533	0.33462743	0.554796193	0.543089297	0.496901625	0.470015472	0.216712471	0.514820593	0.495206993
TCGA.BP.5169	0.606893412	0.6954126	0.472275797	0.410401932	0.638550749	0.69160593	0.685223817	0.71185233	0.738077152	0.594689803	0.39322024	0.564155534	0.682648416	0.872381636	0.744556083	0.596559334	0.544651632	0.787436392	0.93142314	0.6058682	0.756744086	0.797159991	0.800208723	0.656935616	0.700055764	0.589589682	0.730490587	0.41907285	0.648957703	0.35268522	0.855524048	0.962356381	0.532930776	0.594976668	0.635554774	0.588864438	0.707275169	0.565937147	0.663724075	0.64455147	0.414281335	0.540017388	0.611464996	0.506844292	0.545778209	0.544707734	0.145543941	0.538375199	0.368309565
TCGA.CJ.6027	0.722147859	0.645405436	0.647465735	0.535985637	0.56299655	0.598992956	0.690409448	0.735744894	0.755542109	0.609772087	0.385890066	0.599571336	0.698929188	0.840109115	0.636339038	0.529997265	0.900658775	0.843151776	0.775834004	0.681951381	0.761371547	0.816727219	0.824035411	0.455912976	0.851620534	0.915994533	0.754396952	0.417394034	0.671861761	0.343248772	0.873252338	0.933525586	0.533544123	0.609696602	0.728975294	0.60639352	0.828837428	0.591590506	0.784878226	0.711517479	0.555992395	0.485376274	0.649826607	0.547535388	0.552299206	0.550718587	0.255214598	0.66178971	0.444030258
TCGA.CZ.4859	0.381084896	0.82851339	0.375201583	0.376505041	0.449433342	0.48984256	0.682868414	0.706515515	0.725942882	0.460503895	0.305886883	0.662856026	0.582233022	0.812435611	0.412642604	0.528334476	0.66089498	0.758018458	0.468194574	0.45592069	0.700218861	0.730079351	0.705296921	0.083518696	0.525700833	0.723403642	0.477021759	0.348534527	0.515643211	0.330628081	0.910965898	0.904440863	0.615146097	0.489844038	0.455179489	0.601399413	0.655791743	0.333929004	0.571226413	0.675610336	0.2738854	0.197961795	0.562887427	0.529201099	0.507377728	0.497794498	0.210802729	0.58887841	0.341842991
TCGA.BP.5168	0.521113641	0.876166318	0.472546155	0.358132707	0.474538635	0.525090039	0.704988413	0.699628659	0.732914632	0.489326636	0.385487978	0.622826491	0.620568856	0.860770382	0.390369259	0.558232518	0.759624162	0.793613696	0.458820413	0.517929159	0.716737753	0.763325545	0.759685735	0.224944497	0.6037532	0.814017698	0.580364958	0.448960774	0.566660707	0.442904652	0.909742095	0.960875276	0.586564696	0.527044958	0.462968107	0.639361739	0.73670276	0.488724671	0.650993688	0.666896757	0.306076155	0.292624151	0.592118054	0.540221376	0.572011105	0.506219041	0.25021583	0.580072883	0.376773325
TCGA.B2.5635	0.446042774	0.808150076	0.45938052	0.518111198	0.516693965	0.561598356	0.684177034	0.689241885	0.724383611	0.522835317	0.231831844	0.647667416	0.658475231	0.911832548	0.424762478	0.549716958	0.840090461	0.784756199	0.515484963	0.603347316	0.763899011	0.738360121	0.714678256	0.199930544	0.63228862	0.898422866	0.660516862	0.426834844	0.641840236	0.397583932	0.945926823	0.9791668	0.562079055	0.483585033	0.492967517	0.577624846	0.77372007	0.49350137	0.716289596	0.724208399	0.394736142	0.338773786	0.60847232	0.650457321	0.586257292	0.516977095	0.170845975	0.541003894	0.435055248
TCGA.CW.6097	0.670748279	0.821566845	0.623396489	0.52446802	0.616442823	0.68744327	0.71186948	0.728898296	0.758925433	0.566125269	0.495626925	0.623806276	0.710600561	0.884739962	0.632153804	0.579714282	0.75835178	0.824507632	0.882677238	0.618277875	0.760763669	0.8188966	0.800500633	0.299369038	0.735808924	0.813131097	0.782416871	0.602489447	0.690682677	0.435792106	0.879888401	0.98077959	0.53402498	0.57324251	0.583859787	0.629156926	0.792048256	0.562634595	0.739044083	0.705796813	0.442932337	0.469477508	0.652279274	0.609448717	0.570441134	0.525550058	0.268806179	0.606455206	0.460513655
TCGA.B8.A7U6	0.415665687	0.875366046	0.429492246	0.435433788	0.540772191	0.587791857	0.687817418	0.724541594	0.754638938	0.530441387	0.339779769	0.630732028	0.631279629	0.873732431	0.381914294	0.573889367	0.664554444	0.803269013	0.778109799	0.497694486	0.73716722	0.74160398	0.758216735	0.871428327	0.624561164	0.727593561	0.565685469	0.529030696	0.57004159	0.516471217	0.926039355	0.94861626	0.588908461	0.557843349	0.567738736	0.610960176	0.717185092	0.488964647	0.608881772	0.677187779	0.290419796	0.300838749	0.603006723	0.531564703	0.571210238	0.473987401	0.245136301	0.637878215	0.361383642
TCGA.CJ.4882	0.652613399	0.830819941	0.516741916	0.470351219	0.58163157	0.695385185	0.725528946	0.707656302	0.7493905	0.603545348	0.509847946	0.627826546	0.699806619	0.898187125	0.596051145	0.591978888	0.634848257	0.832836259	0.894905029	0.595891704	0.750562748	0.825624993	0.846880192	0.794714479	0.762258777	0.689756724	0.773392237	0.474645086	0.596193639	0.50235962	0.915733734	0.96352056	0.55998041	0.641879187	0.698789833	0.625167118	0.7536318	0.59648194	0.697282901	0.697854421	0.477176064	0.547875981	0.665314285	0.570667413	0.619228422	0.549828189	0.308232863	0.627700335	0.455936878
TCGA.B8.5545	0.594573221	0.89135713	0.572822429	0.417487382	0.58535904	0.568168097	0.685559533	0.701063148	0.746305224	0.467135406	0.428374588	0.614853732	0.66933413	0.860227013	0.370456145	0.61711233	0.798771042	0.810119357	0.816878822	0.53290781	0.731466463	0.78268989	0.78259076	0.465271123	0.583452451	0.853537667	0.647285157	0.572545809	0.662644233	0.504537814	0.871189427	0.964034464	0.597148698	0.502287688	0.622584424	0.620889165	0.786593866	0.509752398	0.674371845	0.696310567	0.358024887	0.290671115	0.612926716	0.578861769	0.599620242	0.494801121	0.288187597	0.597828241	0.42014965
TCGA.A3.3358	0.529012337	0.814514663	0.55321994	0.550267892	0.553620245	0.63007338	0.70361673	0.705761397	0.740785641	0.561035251	0.377010134	0.617234292	0.673422585	0.909523102	0.553554832	0.594543573	0.71107086	0.803535467	0.794474041	0.588436909	0.744522806	0.788857714	0.78867889	0.523758806	0.709984699	0.770901436	0.714794392	0.491650918	0.65598482	0.484813318	0.943286218	0.985453476	0.595417089	0.558809968	0.584235014	0.571727781	0.749039056	0.528926308	0.707725752	0.679731035	0.421356947	0.408968807	0.618089594	0.560569958	0.532161397	0.488450353	0.180298252	0.59195765	0.38154758
TCGA.B0.5096	0.596058673	0.683794179	0.525115741	0.396994998	0.544132484	0.640719971	0.660142867	0.735759365	0.751224182	0.422457478	0.420090732	0.613737262	0.658269689	0.866868668	0.470506141	0.522677463	0.783695865	0.826582349	0.814029201	0.539192918	0.778100607	0.763094999	0.778574801	0.672375442	0.571112331	0.825475675	0.625317666	0.609301617	0.773328514	0.431616811	0.907781231	0.968311016	0.523158456	0.58345231	0.644306585	0.59355901	0.763131899	0.435869464	0.656893409	0.707347933	0.36209951	0.33379665	0.574192092	0.559246204	0.54884691	0.497282037	0.355555462	0.576465689	0.465684305
TCGA.B8.A54H	0.456831871	0.878829799	0.383050472	0.46251568	0.503870939	0.50259913	0.712815494	0.699445132	0.733715556	0.535332949	0.294724156	0.613732513	0.635566874	0.892430478	0.453501894	0.501893023	0.672947512	0.796705614	0.551800443	0.587323428	0.740105364	0.769372059	0.764194136	0.276801032	0.65554078	0.73696636	0.62203533	0.498816762	0.537220096	0.366530914	0.950878153	0.965618141	0.57412852	0.504572935	0.472109291	0.617027167	0.704742192	0.478519792	0.636372498	0.679001386	0.330834444	0.37354664	0.610201279	0.536142445	0.596270993	0.541839813	0.194722138	0.572218368	0.351014762
TCGA.A3.3328	0.329298861	0.546150199	0.300872257	0.187010753	0.266024059	0.426135372	0.675418205	0.710845993	0.709420296	0.344937482	0.383261579	0.59194588	0.507073938	0.663596169	0.331570783	0.512446816	0.405166981	0.690892681	0.017468631	0.420349646	0.620095393	0.702277501	0.655082664	0.207996406	0.346327317	0.449563432	0.297368676	0.220771795	0.475419973	0.307907726	0.892016305	0.671044197	0.354558887	0.53263611	0.45799846	0.583545963	0.528325091	0.260203212	0.449246255	0.663903678	0.197402322	0.073336716	0.524644842	0.563968127	0.485344459	0.487351166	0.092024616	0.402833744	0.352062342
TCGA.B0.4819	0.522834091	0.823869014	0.621102564	0.621243493	0.610088228	0.728453233	0.741548459	0.704291318	0.753157835	0.698490721	0.388188739	0.588244979	0.736010411	0.919210829	0.723354531	0.618738417	0.701471448	0.839887425	0.843894907	0.701164089	0.776232293	0.837124688	0.833077467	0.846399062	0.874415302	0.737642958	0.837760045	0.45422602	0.68366373	0.322587664	0.954528527	0.983950562	0.556629153	0.733164401	0.709335828	0.643641677	0.772120342	0.644613562	0.776041295	0.736568168	0.638448583	0.643463491	0.693054611	0.561925888	0.611590965	0.576118869	0.249315941	0.711329041	0.42154137
TCGA.BP.4760	0.434809846	0.851085247	0.467463972	0.322705967	0.529149878	0.487441174	0.675368744	0.720531887	0.750421776	0.329690264	0.383091535	0.591623391	0.59707253	0.783024786	0.229096356	0.545559303	0.686567653	0.78630679	0.522854085	0.446373906	0.790399917	0.72768705	0.788905949	0.706244781	0.394712404	0.740438983	0.445231548	0.363309373	0.6396172	0.513101329	0.870468196	0.858143839	0.483719196	0.471924413	0.438158661	0.653135539	0.709156505	0.336423611	0.56211837	0.688971043	0.19240603	0.15862668	0.58832522	0.565587962	0.566708928	0.479946333	0.292277806	0.625807419	0.453107617
TCGA.DV.5568	0.521169741	0.838932859	0.548499404	0.490106847	0.494793699	0.537019124	0.699254161	0.731672666	0.746473119	0.548282545	0.304435893	0.607153248	0.652854126	0.893785971	0.444943099	0.561043218	0.70220936	0.810947289	0.582808642	0.575523392	0.709544411	0.773714353	0.774872191	0.516779846	0.647494223	0.753181256	0.651366028	0.587902296	0.682056341	0.415654022	0.937276261	0.960572739	0.578566709	0.551631198	0.625325071	0.633086995	0.742161725	0.551288087	0.653121532	0.662195995	0.425130742	0.418107858	0.614738977	0.553990716	0.539328077	0.515667021	0.242963049	0.615967119	0.406371943
TCGA.CJ.6030	0.714373164	0.814383076	0.543862433	0.496488366	0.574711402	0.683754219	0.709855265	0.719552277	0.745069536	0.594848393	0.409103211	0.638724277	0.699380581	0.878109544	0.534160134	0.615331222	0.707183152	0.807040406	0.805651627	0.635107796	0.750879302	0.816384672	0.803952721	0.472425633	0.714175197	0.752314073	0.75930822	0.514079559	0.697043416	0.485131884	0.834290423	0.992815274	0.614893987	0.53751912	0.538745314	0.605939149	0.77256135	0.581829666	0.721784762	0.694520784	0.454523856	0.417431182	0.633405687	0.55372401	0.580044781	0.5468734	0.202369529	0.611903105	0.390317645
TCGA.AK.3456	0.454114095	0.564060522	0.524276571	0.337587131	0.568640261	0.552646195	0.665188648	0.696856591	0.739217137	0.334037468	0.339665106	0.611313357	0.612298115	0.850579072	0.274603987	0.57094558	0.554788381	0.749909225	0.66830673	0.476516335	0.696013236	0.719480458	0.71919843	0.598253623	0.423887197	0.618394336	0.528684085	0.401510398	0.660085372	0.395900419	0.856989787	0.96281101	0.580212798	0.48260798	0.589425759	0.570517341	0.654944934	0.442898343	0.596164214	0.677433352	0.361558037	0.192917473	0.553216811	0.550376985	0.517706569	0.515754079	0.237998227	0.541119453	0.324529676
TCGA.CJ.4878	0.532675087	0.835179341	0.400805565	0.339165083	0.437657565	0.469678849	0.663538474	0.717072639	0.747085783	0.402442991	0.281343703	0.643407121	0.579805303	0.835339957	0.328573954	0.513009739	0.72511718	0.797866338	0.517798657	0.428135464	0.779955002	0.726142205	0.755292139	0.735247248	0.51498666	0.773557152	0.437347548	0.272643182	0.553380421	0.362486647	0.915831972	0.929170358	0.578861596	0.507077707	0.348563292	0.599172677	0.691351549	0.42791841	0.58797353	0.686206616	0.177253932	0.199216196	0.555716512	0.525345279	0.533773821	0.469436008	0.131436707	0.516472424	0.391498742
TCGA.BP.5177	0.418842994	0.893641892	0.412837447	0.476235585	0.526400756	0.496685678	0.686926602	0.705141989	0.740589733	0.510883902	0.359704129	0.576327091	0.618356042	0.853753093	0.505807376	0.5528685	0.677569456	0.795473098	0.691037601	0.506090518	0.718733458	0.748227211	0.753085073	0.252863826	0.64352032	0.742100781	0.565857515	0.510157343	0.52395932	0.414289236	0.909644232	0.946958882	0.545797186	0.552236471	0.607126513	0.648132246	0.723790791	0.436788271	0.611158228	0.670930153	0.275062677	0.305703589	0.597791858	0.549176835	0.608078848	0.483512826	0.332703825	0.607770453	0.408424521
TCGA.B2.5639	0.572344349	0.732562355	0.477597288	0.506916236	0.587112659	0.591905622	0.645580414	0.709670683	0.724475142	0.480099199	0.343205592	0.602941603	0.652303743	0.901098677	0.587351541	0.59034447	0.744821463	0.788628275	0.801691088	0.561537641	0.722665074	0.78046395	0.768551428	0.60006512	0.614517384	0.801818443	0.647716908	0.401563518	0.617506385	0.374173907	0.953077228	0.975719776	0.582173766	0.512246026	0.46382216	0.602482932	0.740511109	0.547016903	0.691727603	0.665852854	0.377766845	0.350304729	0.601326092	0.541454435	0.522871431	0.48852877	0.208738451	0.564549082	0.403005739
TCGA.BP.4781	0.557234726	0.803733504	0.475086526	0.482470641	0.546202946	0.539261599	0.675658056	0.708607375	0.739436954	0.404758744	0.306028174	0.632719674	0.636106094	0.847298118	0.359392529	0.597503649	0.756992838	0.804458593	0.682533546	0.494895715	0.718083228	0.746588038	0.775085972	0.486398483	0.485188372	0.813267825	0.556517029	0.455336967	0.67721286	0.388828597	0.845011784	0.95862203	0.562084454	0.49327366	0.529297844	0.606425592	0.756471812	0.442515242	0.640225742	0.678018437	0.292733386	0.222793383	0.583001481	0.562676114	0.500704226	0.468834263	0.173153281	0.635586051	0.373498882
TCGA.BP.5195	0.595800645	0.893926918	0.442371088	0.439278944	0.5520288	0.538991836	0.682235088	0.699496627	0.7442063	0.485039964	0.357814318	0.600490164	0.648391553	0.829553889	0.354033192	0.58117524	0.699109222	0.795543569	0.668942619	0.551007799	0.744622243	0.764797049	0.766270258	0.41928481	0.58202673	0.755676928	0.614461975	0.574051366	0.663480174	0.439199448	0.883784745	0.92534847	0.580337316	0.486952709	0.611955841	0.643451715	0.754133592	0.489819713	0.637840746	0.675199008	0.279104175	0.282244562	0.598729739	0.55027223	0.599574724	0.497903365	0.229072906	0.582909906	0.402415727
TCGA.3Z.A93Z	0.404880702	0.87114732	0.474537218	0.413911184	0.547236947	0.541611048	0.695793017	0.707688932	0.743658626	0.50308355	0.378619519	0.617190007	0.621926889	0.863534133	0.441967408	0.569007872	0.684257786	0.790840388	0.772706061	0.486721091	0.713234547	0.726618707	0.722655654	0.303860142	0.643229	0.740158683	0.550481429	0.445519377	0.540659942	0.362807231	0.968771909	0.923332997	0.54751359	0.535015776	0.581862777	0.618458893	0.704611608	0.520682211	0.621445872	0.655987324	0.329174977	0.28993548	0.58557907	0.497366776	0.577086399	0.491919551	0.259386994	0.571750741	0.399273749
TCGA.CJ.4888	0.765434156	0.749011581	0.702283835	0.512443762	0.621450686	0.675914801	0.735649716	0.710735072	0.751398378	0.633944201	0.381213084	0.646027068	0.72831231	0.894501349	0.707374216	0.567003393	0.825828058	0.848809713	0.877633433	0.696605413	0.786279557	0.839868912	0.818872265	0.594742743	0.820589839	0.866102917	0.806838269	0.452620977	0.684961162	0.429575687	0.972875197	0.939248262	0.590765541	0.622289602	0.729044512	0.602934417	0.824805983	0.607168551	0.790406115	0.713885137	0.627815138	0.516994845	0.662037811	0.56415963	0.587941621	0.595334046	0.41987477	0.648615092	0.439709976
TCGA.B0.5099	0.369577403	0.843814259	0.351152111	0.4342773	0.420912785	0.453428585	0.667455419	0.692165191	0.729936953	0.407170362	0.315004609	0.678579223	0.560580702	0.728246193	0.357300528	0.540053875	0.606018494	0.778412638	0.395127917	0.414305668	0.761409673	0.730326659	0.729957423	0.442473708	0.428423418	0.67107241	0.349534649	0.303426537	0.478838497	0.319257016	0.815026701	0.842812989	0.554526925	0.571864828	0.436495227	0.614678478	0.649236027	0.32285068	0.513739798	0.662525047	0.224856557	0.175915047	0.556271388	0.539687853	0.540783111	0.50518984	0.114058985	0.627681183	0.367354276
TCGA.B8.4153	0.490615071	0.875065485	0.441956064	0.515636584	0.432753255	0.583400013	0.693312237	0.703746016	0.734634502	0.513339545	0.32147138	0.60563975	0.606901676	0.854495404	0.379990116	0.511322432	0.739477621	0.793520496	0.395203032	0.476004626	0.70916937	0.728182046	0.735585091	0.582154831	0.570844697	0.770012049	0.534527027	0.472127926	0.531614645	0.416602145	0.941198843	0.93649088	0.6106181	0.548407431	0.480257044	0.604646661	0.699992667	0.508858636	0.598051895	0.655961339	0.260665151	0.29004404	0.584564941	0.516069516	0.536607479	0.476625937	0.125369766	0.614694724	0.334069121
TCGA.DV.5565	0.53976099	0.901498714	0.473275504	0.423139693	0.492223706	0.553513169	0.684302461	0.733589028	0.756625798	0.466947394	0.430171771	0.612511439	0.628781802	0.849489883	0.443168491	0.587045789	0.614475503	0.822462267	0.572182131	0.475284321	0.752076141	0.752115925	0.784234794	0.519853717	0.560695388	0.682509107	0.559891124	0.582894223	0.598936665	0.430609682	0.887421154	0.947070291	0.620668367	0.499623416	0.567249113	0.61675765	0.732969376	0.455274598	0.615417135	0.653695034	0.297580533	0.292906822	0.591817688	0.515886653	0.555126811	0.506489681	0.255233854	0.590202981	0.404703192
TCGA.CJ.4644	0.584374393	0.848896502	0.470334522	0.471411102	0.558232562	0.555200112	0.699961231	0.711930224	0.742974917	0.561748643	0.303756155	0.602422673	0.659546807	0.902744468	0.473818881	0.589120063	0.798822498	0.795818267	0.703856614	0.583604068	0.713413034	0.75702601	0.753532073	0.231104236	0.674142639	0.84790665	0.684582417	0.403925194	0.629166367	0.38344053	0.927756189	0.987735754	0.616185454	0.495420349	0.605186859	0.594486074	0.752554509	0.544730253	0.698671575	0.686227236	0.431842684	0.360019988	0.613780363	0.531685309	0.567428004	0.527395689	0.211755848	0.595990708	0.401106273
TCGA.B0.4706	0.494383915	0.788838453	0.407116383	0.442190733	0.471372884	0.488425115	0.705088482	0.695639565	0.742998816	0.59612541	0.392448485	0.592158793	0.610899601	0.780404187	0.383196116	0.481394783	0.823127702	0.798423528	0.578689158	0.51962456	0.70291226	0.75469224	0.761401852	0.614979371	0.713685425	0.854565894	0.578596819	0.422360437	0.487195358	0.39848869	0.906671858	0.862326886	0.542361902	0.626539714	0.662440955	0.637099956	0.729467967	0.549027452	0.620913549	0.675393913	0.270157982	0.325051666	0.590424313	0.549605173	0.583404084	0.47490075	0.228035027	0.577963896	0.359861095
TCGA.AK.3453	0.656884532	0.717145488	0.511886477	0.549337869	0.582149078	0.606864561	0.71401655	0.698003341	0.7237448	0.618797961	0.262513027	0.597699576	0.672366309	0.936558347	0.607381377	0.506959004	0.773850096	0.796628295	0.763010956	0.647938069	0.733833773	0.786129278	0.787744673	0.683436624	0.791971108	0.801971882	0.743826672	0.322962037	0.524141828	0.298620466	0.953095432	0.990648608	0.532956499	0.679409929	0.539669651	0.603402129	0.731856949	0.621607011	0.738302173	0.683733319	0.51791691	0.536469686	0.636251807	0.521084723	0.542360339	0.535125562	0.086442106	0.621613772	0.402586679
TCGA.AK.3440	0.460334551	0.65773624	0.411212944	0.271395994	0.383156123	0.465147216	0.680316038	0.704819201	0.71697957	0.371573511	0.324901466	0.593585632	0.536704484	0.738327473	0.271633713	0.562501111	0.530037219	0.750065883	0.274998274	0.419418634	0.693257812	0.711411876	0.694237293	0.215737491	0.434645128	0.564813643	0.329373895	0.322680207	0.545329263	0.444635039	0.829264766	0.848960254	0.376787944	0.570227049	0.410743687	0.575353338	0.639698814	0.318067339	0.529912599	0.675665125	0.235456402	0.081096473	0.534461357	0.516188721	0.479816766	0.489927006	0.168491071	0.441294155	0.364424008
TCGA.B2.4102	0.639512862	0.839538898	0.482533873	0.512954608	0.562417958	0.575770585	0.671790892	0.677547366	0.723642652	0.501814118	0.343169142	0.655334403	0.665171967	0.902037819	0.443582293	0.579658904	0.821416509	0.787023139	0.751299341	0.582425362	0.796902823	0.777577678	0.766065079	0.449007229	0.611560325	0.874229936	0.663414142	0.320050456	0.621873533	0.414703794	0.938244645	0.987846589	0.585192709	0.470455993	0.456879323	0.601876992	0.764893461	0.528620531	0.689786022	0.695364485	0.368074074	0.338448939	0.60338881	0.577840056	0.617160857	0.488764973	0.157761575	0.541801039	0.373790276
TCGA.BP.4989	0.451038148	0.730562606	0.58367922	0.560255702	0.573493738	0.685467421	0.725269618	0.706467652	0.732338667	0.634267413	0.209621052	0.59530726	0.710675106	0.909059994	0.484202462	0.511246782	0.715552404	0.821780716	0.764199704	0.703094185	0.78775797	0.823336364	0.817964925	0.171255544	0.800785546	0.758100643	0.811588001	0.347320201	0.628333739	0.295515762	0.960116296	0.972238736	0.541456703	0.687914059	0.640526698	0.623855473	0.723996251	0.613841685	0.753568559	0.714495891	0.557275382	0.517132974	0.648792427	0.567340816	0.550267245	0.518767971	0.192450086	0.603244955	0.430275291
TCGA.BP.4326	0.485983412	0.829658454	0.436085019	0.413918653	0.527557556	0.51012378	0.664069437	0.702543542	0.754266762	0.417425159	0.334610253	0.634019509	0.613583597	0.799040329	0.284611494	0.520827967	0.663345685	0.814130355	0.720750837	0.419234137	0.782802519	0.794370649	0.826033372	0.731607807	0.551890675	0.717427329	0.506505518	0.497977278	0.621418156	0.515282642	0.86925203	0.901297442	0.585820535	0.547162502	0.590178209	0.59177093	0.706799133	0.409620005	0.574217075	0.682727682	0.307266908	0.266162217	0.586924764	0.540599043	0.549496931	0.495830694	0.143804065	0.609097273	0.421209537
TCGA.B0.5702	0.422514241	0.767105249	0.492962672	0.404843942	0.590781897	0.568693376	0.665335778	0.671601154	0.691234998	0.589880862	0.6252644	0.524907812	0.61916065	0.773029928	0.403002029	0.628691518	0.624684509	0.738351125	0.607777069	0.50527718	0.646847313	0.716853982	0.748101656	0.543181513	0.565025135	0.660759531	0.595510173	0.542397292	0.593576646	0.51756725	0.872167371	0.885074636	0.522557036	0.505726918	0.716441633	0.63388632	0.639191813	0.594380297	0.611728234	0.560216386	0.368733517	0.43830076	0.588786472	0.474727777	0.595768522	0.492142523	0.309676366	0.580104793	0.398175721
TCGA.CJ.5682	0.504139524	0.860642579	0.403413373	0.464907116	0.524842822	0.513025769	0.687639436	0.707913418	0.74366945	0.571562394	0.348948825	0.594093503	0.632636324	0.847742906	0.470563508	0.485872486	0.734357554	0.791798439	0.780303736	0.533061398	0.726582736	0.756943362	0.771836511	0.222676809	0.654692091	0.776285766	0.594910442	0.546379745	0.578282977	0.376107587	0.910814316	0.941313634	0.547936077	0.538820497	0.539923953	0.662745314	0.734905168	0.525924953	0.623228619	0.652338289	0.298202157	0.307688153	0.600353431	0.535328727	0.540041183	0.477799369	0.32360082	0.612868588	0.441495119
TCGA.A3.3383	0.578730699	0.800727779	0.510290426	0.467100291	0.514824285	0.625514405	0.690021023	0.71254626	0.732392769	0.599927257	0.470023025	0.574476788	0.649869251	0.91904433	0.492425472	0.618048661	0.820075482	0.792499724	0.600013513	0.563853819	0.703715528	0.749855326	0.771113522	0.402262609	0.719570712	0.84702499	0.673606779	0.296119421	0.544518458	0.422302164	0.966566664	0.979040371	0.571792557	0.56935972	0.576343758	0.608270548	0.725473605	0.628916377	0.698771762	0.646807236	0.370466421	0.406983914	0.597909815	0.47921077	0.553590014	0.4848906	0.201846675	0.582913231	0.35813789
TCGA.B0.5711	0.590262762	0.878783776	0.491766122	0.460808239	0.554416847	0.58665632	0.688863615	0.691132761	0.73541564	0.511962648	0.37327634	0.605217769	0.651229035	0.84627243	0.428710285	0.567794196	0.735950745	0.784477679	0.746203145	0.557049082	0.72930101	0.774257829	0.773557625	0.369051178	0.631294041	0.797630823	0.644269479	0.325258796	0.614335821	0.531686387	0.876888058	0.956959981	0.606226913	0.476740853	0.510248611	0.619958067	0.734636506	0.466320862	0.668417356	0.690918371	0.36140112	0.368831036	0.611826195	0.578630025	0.589804374	0.509861681	0.2105689	0.598492304	0.4166495
TCGA.B0.5102	0.46622031	0.75394327	0.511099354	0.45134613	0.531123099	0.50650181	0.69350964	0.705247488	0.729417612	0.462646732	0.299566576	0.590386491	0.605946442	0.840621373	0.371517887	0.5079652	0.673020085	0.78720861	0.703890717	0.5176354	0.723033366	0.763820849	0.74532476	0.398272899	0.596326574	0.732406618	0.562321714	0.300355379	0.597076199	0.299873111	0.870935045	0.948999919	0.481245775	0.505117996	0.439548469	0.587060188	0.68946232	0.423124083	0.641253073	0.666174115	0.362160979	0.247003633	0.574382035	0.50850528	0.515399414	0.477005591	0.208700326	0.54211676	0.297231957
TCGA.CZ.5459	0.504404341	0.829731277	0.444600825	0.489908964	0.562805309	0.497403323	0.685589386	0.711935331	0.743753185	0.542526665	0.337547038	0.591913044	0.628847382	0.895203946	0.535750659	0.528183288	0.743450994	0.813938209	0.722656144	0.509094754	0.720820174	0.762315068	0.782580817	0.348631189	0.65836024	0.790027438	0.60192811	0.532150309	0.636840824	0.395577093	0.913976221	0.972620579	0.600234147	0.553734908	0.544231621	0.614608704	0.745970254	0.485295717	0.659499534	0.67015953	0.334256697	0.309320896	0.599967344	0.52482206	0.478624299	0.530739777	0.168648347	0.605140451	0.403173557
TCGA.B0.5698	0.641011908	0.818679538	0.498178427	0.469794275	0.551304553	0.612031044	0.676300591	0.706810411	0.739591116	0.514584208	0.406443224	0.631406911	0.670101892	0.92395554	0.537188137	0.552237771	0.677874201	0.813606588	0.796148023	0.580478816	0.745537746	0.77753002	0.770755321	0.558565075	0.671680159	0.733639125	0.696015078	0.475211912	0.622110323	0.332218979	0.958090062	0.986340362	0.656691136	0.522340271	0.430518556	0.584139391	0.726690466	0.556821571	0.708674188	0.677133678	0.411384335	0.447466102	0.613148347	0.521921361	0.545876998	0.489724625	0.10152754	0.600555611	0.394914637
TCGA.B0.4845	0.405636742	0.880782965	0.38844449	0.38441235	0.43558174	0.485350947	0.680324673	0.695788523	0.73533691	0.393386948	0.373183709	0.627048462	0.590831834	0.799315767	0.297212387	0.523370395	0.632753522	0.766068053	0.45936113	0.445331612	0.735645081	0.717171847	0.764794861	0.534364862	0.473006414	0.696167905	0.507692821	0.437460567	0.536031404	0.34288165	0.852706296	0.912497004	0.595977106	0.577091967	0.400215445	0.606514457	0.673095038	0.367248531	0.553500749	0.674858148	0.150291669	0.26388924	0.56767242	0.565983354	0.580715539	0.481033367	0.144795154	0.570462355	0.348919007
TCGA.CJ.4907	0.527829215	0.875897332	0.439947657	0.449297906	0.556885311	0.52469078	0.678073918	0.689137875	0.744879294	0.45130663	0.393849314	0.645587517	0.639921702	0.841838387	0.367958451	0.56183532	0.616449223	0.779852336	0.63810866	0.475406477	0.726269646	0.754190821	0.75925009	0.094411205	0.560202308	0.685128875	0.556451499	0.422727082	0.626237187	0.440461206	0.856420378	0.959351452	0.609863615	0.471286877	0.602155676	0.63450498	0.724132515	0.465019248	0.615369077	0.664665722	0.264325362	0.255161134	0.591818587	0.58381602	0.607741277	0.495989201	0.255673558	0.605369581	0.400554432
TCGA.B0.5709	0.669689848	0.84786769	0.584136268	0.449760668	0.602956129	0.677863354	0.719306897	0.697841017	0.747872458	0.592286459	0.486296157	0.644535931	0.713439941	0.931097663	0.603107385	0.609349501	0.789886353	0.816666171	0.863503409	0.632017862	0.772089488	0.81511198	0.797806297	0.414086925	0.729590011	0.83906319	0.781185757	0.584388119	0.660800919	0.509435927	0.978800924	0.990846676	0.619868089	0.536647919	0.634043793	0.62722917	0.793492685	0.620897593	0.735505856	0.697490945	0.452424982	0.451378794	0.659439602	0.592460685	0.617596024	0.529091168	0.297511241	0.644648769	0.439416434
TCGA.CZ.4864	0.558759785	0.791190626	0.618501665	0.452913	0.554595674	0.568945438	0.725207396	0.674464187	0.72384349	0.604167875	0.282935193	0.675177928	0.682103552	0.959384437	0.57202508	0.494978639	0.785130916	0.80414482	0.654864607	0.6648621	0.788363561	0.797968661	0.77834665	0.086700448	0.743493894	0.844842619	0.729186943	0.294924878	0.637029549	0.360148189	0.991763315	1	0.573333195	0.593183732	0.434462738	0.611083111	0.737026433	0.531688668	0.744100629	0.725930804	0.496954903	0.416085021	0.627364361	0.584914435	0.579287435	0.546568258	0.101637677	0.570545428	0.380517544
TCGA.CZ.5470	0.581180237	0.769664475	0.58867147	0.499455068	0.558082586	0.637834561	0.691630735	0.719917965	0.73118168	0.567170282	0.437003908	0.619610965	0.666718165	0.900093355	0.542571993	0.571252169	0.73061164	0.812229581	0.799694035	0.599459454	0.720180409	0.77433075	0.749737012	0.42572962	0.714536079	0.78227317	0.698026879	0.614589937	0.605843264	0.386810219	0.902369794	0.98668725	0.586425388	0.533381517	0.612554516	0.591751896	0.731937683	0.569483492	0.71807318	0.68235734	0.473125745	0.429853636	0.617205883	0.537493349	0.537368192	0.516458052	0.227377331	0.592748642	0.413713056
TCGA.BP.4334	0.371198092	0.613341803	0.377844044	0.274197769	0.380653323	0.499257744	0.692024181	0.67541861	0.701664127	0.376784421	0.316214153	0.570982001	0.543318876	0.790490282	0.361194167	0.573940983	0.528710983	0.724820573	0.320490665	0.407805012	0.638232316	0.711798927	0.67446523	0.18028629	0.418415853	0.567830121	0.356029359	0.586088959	0.524420492	0.478618925	0.857611006	0.862214739	0.371076072	0.596769697	0.560313026	0.593400458	0.630924914	0.361444942	0.50382238	0.594480883	0.21710105	0.161873084	0.541893406	0.555585879	0.588231381	0.492149601	0.096927496	0.456812733	0.334775987
TCGA.CJ.4891	0.785342232	0.668496695	0.535392767	0.496481289	0.51385628	0.572700206	0.668142729	0.717945017	0.752350176	0.492866572	0.521088061	0.6290693	0.654867147	0.872585896	0.462430464	0.585051706	0.840137665	0.833761139	0.751694668	0.525812648	0.725701284	0.761978211	0.787337012	0.978128569	0.607969565	0.85099114	0.640872384	0.629929805	0.69137108	0.304082278	0.959136739	0.938399328	0.634481287	0.562921164	0.618524836	0.57826939	0.797445898	0.501580875	0.70300296	0.653110906	0.346608471	0.357849864	0.580147276	0.487088332	0.51107999	0.468202511	0.356471537	0.619650906	0.374135819
TCGA.BP.5181	0.59673002	0.860437872	0.478197905	0.390359271	0.490349662	0.532597882	0.688581828	0.693674427	0.734176428	0.507196311	0.387565055	0.605665345	0.629359721	0.841235863	0.334699773	0.556541385	0.869832904	0.783198883	0.470761384	0.535550131	0.747099731	0.748143871	0.772439308	0.22018008	0.593988356	0.898222645	0.594690177	0.355994199	0.558858278	0.434657421	0.839714615	0.957443176	0.621723873	0.490538135	0.548789078	0.636589872	0.747362968	0.498197721	0.656823121	0.661971252	0.308269729	0.278925235	0.599611161	0.534014603	0.557613424	0.492909968	0.212348538	0.557503345	0.36250406
TCGA.B0.5695	0.40198054	0.889641268	0.451951754	0.330373633	0.517782155	0.55014326	0.681871081	0.69792784	0.737441492	0.518533713	0.275450057	0.606478794	0.61047343	0.836866496	0.406403765	0.567605175	0.651818686	0.791817053	0.632260565	0.483184798	0.719699823	0.74508149	0.73875049	0.8205388	0.562697773	0.710647283	0.537630284	0.506757679	0.553486286	0.512788122	0.885559301	0.929888313	0.572552734	0.547499119	0.529298754	0.622895889	0.692733358	0.391681354	0.590559047	0.675668052	0.300172844	0.242009755	0.60278368	0.530628517	0.573062585	0.500275403	0.226723101	0.563886585	0.359222332
TCGA.G6.A5PC	0.491692205	0.680131975	0.456622143	0.470433494	0.509763517	0.512273806	0.701276143	0.701137858	0.703789153	0.605077994	0.35161768	0.61286282	0.61564141	0.842650782	0.454178647	0.49417708	0.736034669	0.772746428	0.640884322	0.543087344	0.690109236	0.736945546	0.734574031	0.336881753	0.656033031	0.761048108	0.606017744	0.301955625	0.549470484	0.297060746	0.978593061	0.893562984	0.535918037	0.563419444	0.652697193	0.592755474	0.687650084	0.575633213	0.647490076	0.623798454	0.399409995	0.382822109	0.573683775	0.498420066	0.457779838	0.487597391	0.178121628	0.533221085	0.341848211
TCGA.A3.3325	0.475662755	0.849655104	0.478374261	0.439078706	0.532156446	0.553633926	0.685149646	0.699841677	0.740089898	0.435275324	0.409591931	0.605366833	0.634843995	0.811848346	0.279158911	0.577952488	0.667966991	0.775513146	0.750479341	0.51682963	0.723737893	0.748599274	0.757534728	0.562225251	0.480145523	0.728736787	0.602544607	0.287831275	0.613073149	0.478515644	0.865979096	0.931317475	0.61913718	0.504599765	0.409385589	0.602954943	0.695528418	0.488713258	0.619668344	0.659351721	0.259408752	0.315018205	0.592001271	0.532417269	0.576956429	0.460267134	0.182691052	0.58255747	0.387099444
TCGA.B4.5838	0.444831923	0.805615887	0.50981525	0.441428713	0.52025832	0.46977913	0.67925974	0.722991838	0.735158353	0.400723772	0.370773942	0.616045686	0.606596673	0.801349103	0.371710079	0.552275251	0.54769006	0.778124229	0.667922403	0.50834361	0.727859836	0.723140213	0.730913661	0.104097496	0.571290694	0.604311513	0.53166598	0.487906609	0.589988619	0.454842758	0.809158978	0.921909328	0.554966314	0.449415767	0.598000689	0.58023919	0.688328609	0.359614482	0.596144482	0.680825991	0.376826325	0.244210924	0.572832553	0.591439396	0.526073213	0.494441518	0.226964939	0.538395701	0.458681546
TCGA.AK.3461	0.474676339	0.873534985	0.399111882	0.473734945	0.487560239	0.511437262	0.689108907	0.703558102	0.752341315	0.589390116	0.319523528	0.672311478	0.637709113	0.850237681	0.442948523	0.557340149	0.663548247	0.80389282	0.593590614	0.521248715	0.768497521	0.748462999	0.783603109	0.897400134	0.691102713	0.735935286	0.598323186	0.339468414	0.579401248	0.417565408	0.930760323	0.941528243	0.631687307	0.545753375	0.568401978	0.620275274	0.729839777	0.455340539	0.631689378	0.688651208	0.285184336	0.314936466	0.621995202	0.568049238	0.590359678	0.519853786	0.216183934	0.610836744	0.402459935
TCGA.BP.5199	0.51705927	0.853227601	0.531866101	0.472447857	0.548572934	0.56724254	0.731342678	0.708279313	0.752995741	0.640245302	0.323518909	0.612989508	0.689526357	0.90522535	0.606011423	0.563596158	0.736990958	0.838396269	0.744245559	0.64507318	0.752422672	0.829880193	0.820567255	0.542700279	0.810992833	0.780023997	0.753675173	0.538105471	0.607144005	0.397645662	0.93567021	0.980961482	0.52354341	0.677475879	0.697712612	0.649369123	0.761591077	0.607644173	0.71890615	0.713347259	0.512950313	0.487502301	0.650064764	0.575142001	0.622095835	0.563573501	0.333581809	0.663389768	0.418363447
TCGA.BP.4977	0.390699434	0.757432677	0.436983103	0.499011446	0.502043721	0.499889521	0.660877211	0.688560736	0.729158106	0.467364258	0.25165903	0.597615577	0.630515392	0.864940754	0.397236703	0.533400959	0.692096463	0.780321645	0.61018525	0.507382873	0.721100874	0.771479117	0.780360815	0.204959773	0.541960296	0.750370627	0.597849724	0.293556906	0.616833069	0.420879396	0.877377473	0.972645348	0.556262201	0.536184755	0.477274068	0.617813243	0.713220686	0.424002611	0.642277228	0.680244936	0.315443074	0.303292617	0.588833461	0.556451317	0.518146035	0.465827934	0.078786318	0.541738253	0.342849997
TCGA.BP.4177	0.424443792	0.850939058	0.385753991	0.288592578	0.522061732	0.513066228	0.679364276	0.716781468	0.743197471	0.368065414	0.359174016	0.596680172	0.584033333	0.798554869	0.404267237	0.535968277	0.638197305	0.776759249	0.623867365	0.443188184	0.72763216	0.71699141	0.746745925	0.507536512	0.418238221	0.6942746	0.44733738	0.423136397	0.563927194	0.410059883	0.910453149	0.895265056	0.477244189	0.516487684	0.399559109	0.656824966	0.678473577	0.376294065	0.542421179	0.683311698	0.128549793	0.167347293	0.587742089	0.538422055	0.55063044	0.47293518	0.248494572	0.592664623	0.432285579
TCGA.A3.3362	0.480784326	0.853257465	0.413306914	0.425021538	0.520136972	0.492370561	0.678906199	0.70117118	0.745000325	0.435699195	0.329584202	0.614186161	0.620203281	0.787668943	0.41669042	0.603960421	0.74875274	0.783015303	0.554835554	0.486105728	0.714659038	0.724184321	0.73087784	0.464228204	0.563852924	0.809442661	0.543674487	0.411529625	0.62182811	0.411601128	0.876512456	0.923834969	0.618687975	0.501793781	0.483616302	0.608926696	0.730534308	0.438253371	0.623915882	0.695088206	0.274872907	0.259389901	0.592300003	0.539204952	0.589011094	0.502940409	0.22683731	0.597165102	0.379671618
TCGA.B8.5549	0.533885692	0.870570214	0.51206341	0.444342053	0.53443887	0.508807657	0.697159357	0.690512192	0.726702425	0.52325741	0.279904525	0.619249176	0.648747972	0.907183584	0.440163656	0.581204796	0.722056564	0.790808835	0.659606174	0.559436087	0.743736568	0.759841198	0.768828189	0.309593719	0.590610735	0.783465271	0.632645942	0.427333171	0.637462738	0.437576317	0.95992319	0.977130629	0.604090935	0.50480708	0.498307362	0.625830348	0.721130844	0.450149312	0.653289633	0.681445612	0.382989666	0.302763069	0.610426486	0.560956113	0.532964562	0.531780343	0.193342647	0.628177781	0.384379914
TCGA.BP.4173	0.743581508	0.78402291	0.694998038	0.52084618	0.612922664	0.701531444	0.726690266	0.706076517	0.743133354	0.639810225	0.328670013	0.628441853	0.746981166	0.917007877	0.524174322	0.538009177	0.810479877	0.843698612	0.764165611	0.728151937	0.829099898	0.843611081	0.824715036	0.451464744	0.816875334	0.85337879	0.843729973	0.430180022	0.674334207	0.402821517	0.989381001	0.960872005	0.605227993	0.677728573	0.681245016	0.610239216	0.80252865	0.712164854	0.799836199	0.746980096	0.629716294	0.548096975	0.691342584	0.597292559	0.61989087	0.594056439	0.196718492	0.691289666	0.44183561
TCGA.CJ.4885	0.432745655	0.795554019	0.379135657	0.440168101	0.507289262	0.536132874	0.684404127	0.71077479	0.736196389	0.455227556	0.310267298	0.615735727	0.602825272	0.844448373	0.373609547	0.548714601	0.631596968	0.777181991	0.529534798	0.480071534	0.707944339	0.728397918	0.717768142	0.403847667	0.518992862	0.692170191	0.531553215	0.296328744	0.558273086	0.427707102	0.878120584	0.94685896	0.542833682	0.475947145	0.449454055	0.61299486	0.693548327	0.450687993	0.608070264	0.67548594	0.310648528	0.222019541	0.569801246	0.525145413	0.511730472	0.46742962	0.150964904	0.591068098	0.368348396
TCGA.B0.4691	0.484698124	0.713141201	0.445625715	0.524061511	0.56116152	0.616294287	0.704990208	0.724415602	0.740484142	0.605995812	0.300928569	0.589577267	0.656971832	0.849861724	0.639126436	0.491785992	0.727009297	0.813972499	0.805460775	0.596149039	0.696815821	0.777015241	0.75482069	0.473980369	0.768710166	0.760596278	0.688349909	0.355747161	0.563889062	0.306561716	0.964607739	0.908410235	0.516565289	0.65028959	0.624870191	0.616377087	0.742019134	0.510019917	0.68762021	0.68813656	0.408950372	0.44121316	0.605314727	0.527769406	0.54848325	0.476746251	0.349314162	0.615121824	0.421833494
TCGA.CW.6088	0.495589566	0.902849639	0.393518171	0.326384869	0.489753093	0.529682765	0.678866054	0.680350142	0.734020979	0.428598627	0.334980525	0.634254101	0.615681981	0.827357874	0.3731505	0.556759092	0.75665834	0.777235735	0.482184888	0.486885364	0.763468858	0.725412014	0.72820471	0.414694088	0.521807816	0.817779039	0.498130651	0.38484521	0.562553502	0.438376706	0.887096833	0.936133195	0.607299302	0.443648082	0.442898469	0.619831888	0.716401655	0.42657978	0.600280362	0.704685679	0.216140915	0.178741702	0.581114093	0.572828783	0.582202462	0.491465961	0.206369539	0.571178345	0.398125484
TCGA.CJ.5675	0.589736477	0.735399753	0.618029131	0.517733779	0.569819508	0.621989904	0.70215647	0.705872049	0.732496774	0.587402297	0.316991435	0.625159404	0.691280223	0.944191163	0.496630628	0.54585674	0.755105372	0.817317373	0.577992745	0.693557136	0.712422985	0.812629351	0.767979561	0.456156969	0.762933142	0.799898535	0.77030651	0.420532857	0.595773798	0.337412816	0.959590293	0.99690991	0.58270564	0.554303102	0.536897163	0.616666559	0.747459535	0.625495808	0.753894922	0.696585675	0.538173359	0.490792356	0.644658175	0.527145783	0.549252801	0.548110528	0.103772572	0.634798772	0.379056679
TCGA.CZ.5466	0.605831103	0.753405004	0.540548464	0.478656598	0.573600561	0.674311729	0.688881627	0.714729105	0.743443591	0.566980374	0.386354092	0.611917331	0.682873518	0.864182269	0.489839113	0.62810667	0.636121414	0.802991093	0.749031615	0.594068991	0.715336972	0.788770062	0.802175868	0.47156639	0.712254254	0.695728948	0.736014258	0.410546538	0.702441906	0.400107923	0.90634632	0.962670597	0.55188453	0.547437786	0.646263794	0.610373311	0.759802129	0.601676573	0.701984866	0.671400661	0.439523247	0.415401541	0.620641862	0.540272637	0.505140879	0.505821258	0.198063444	0.605413687	0.384560834
TCGA.B0.5707	0.393255504	0.513946295	0.36521339	0.403435481	0.570887764	0.561243662	0.658035228	0.721038194	0.737092683	0.348651823	0.349977979	0.591747529	0.593032647	0.853018915	0.386777539	0.591291181	0.552222744	0.763509758	0.758283384	0.448704208	0.691531635	0.729852159	0.746002692	0.668200438	0.396659685	0.606874675	0.494275839	0.220322261	0.634490995	0.494885346	0.903643184	0.952325412	0.510216807	0.516619188	0.590428733	0.570298797	0.675094991	0.388893893	0.564542809	0.63777453	0.259486299	0.180095245	0.578339236	0.49654443	0.50861632	0.489757893	0.164669784	0.615586729	0.34179719
TCGA.EU.5905	0.582937006	0.849227619	0.443579806	0.4417833	0.541371459	0.464042137	0.693616541	0.711118273	0.742032538	0.473518282	0.330922448	0.624238366	0.641299881	0.890941173	0.423975249	0.56053303	0.732414641	0.786112592	0.585025511	0.495999216	0.72838319	0.779637888	0.771537284	0.006217054	0.535004062	0.780265325	0.567696355	0.61601367	0.670300721	0.402186829	0.926018011	0.97284368	0.535207127	0.504769524	0.563880243	0.630069487	0.7504407	0.457261932	0.621626944	0.672475099	0.281318557	0.23281389	0.597157563	0.570188385	0.526305518	0.488024922	0.232528999	0.568076485	0.395525776
TCGA.B8.A54D	0.581331232	0.684138164	0.482276606	0.520789357	0.549993018	0.539838894	0.720834764	0.685222064	0.724825344	0.596283529	0.259001282	0.642457005	0.673564296	0.959318645	0.532923979	0.530491623	0.756924833	0.791838983	0.748222512	0.649250095	0.783185761	0.784634688	0.776189847	0.409610738	0.753313614	0.821138001	0.740053723	0.288581919	0.599803721	0.304915968	0.992638393	0.995126187	0.52702341	0.572602697	0.596085411	0.566863836	0.723694299	0.585632763	0.726618156	0.721748975	0.470648524	0.425658518	0.621079337	0.601366877	0.528956518	0.5414501	0.045921949	0.594484109	0.395931696
TCGA.CW.5585	0.418422175	0.841706699	0.386325492	0.408006232	0.380112392	0.485858047	0.685422551	0.690747523	0.725426025	0.461427063	0.365938294	0.642329124	0.585394977	0.746912573	0.554688683	0.545746772	0.65801264	0.758664233	0.247174315	0.421800524	0.72236717	0.727900666	0.731222076	0.058978877	0.459048517	0.72678464	0.447990133	0.274066466	0.501561496	0.367815461	0.848923461	0.887014063	0.611523457	0.469301403	0.581100149	0.618048844	0.665821941	0.406831078	0.549814501	0.652600396	0.271580659	0.181629079	0.555096558	0.552778521	0.532519633	0.487731957	0.19301572	0.581668407	0.362834826
TCGA.A3.3365	0.46746892	0.912657422	0.474433223	0.348972492	0.514507306	0.556765941	0.699870562	0.70790415	0.752456991	0.523026478	0.402959917	0.601142624	0.638599062	0.848962646	0.417744587	0.599626228	0.76009643	0.804209161	0.588945513	0.519739841	0.725624016	0.748865438	0.745409745	0.335093229	0.626037306	0.812624469	0.621463625	0.555531781	0.596187338	0.515909954	0.918926051	0.956973749	0.564881052	0.518144276	0.511341497	0.611149468	0.752519691	0.486532971	0.641607245	0.718272188	0.269256646	0.28904292	0.614343959	0.579307267	0.612368273	0.490328289	0.279826947	0.600625592	0.410226651
TCGA.BP.4973	0.514337418	0.79508045	0.48410268	0.488410163	0.488526869	0.528033458	0.69363028	0.682750127	0.728302062	0.559549922	0.337964678	0.647866797	0.647395179	0.9088348	0.437836745	0.4977433	0.688888666	0.782251421	0.44799474	0.566168181	0.745935899	0.760319299	0.765061747	0.277269167	0.644992356	0.755846171	0.646810016	0.260824056	0.569432379	0.419397508	0.962816685	0.984027154	0.624590082	0.539811849	0.423632552	0.602820376	0.712172249	0.436521388	0.673403522	0.692779007	0.374850016	0.356911165	0.603364198	0.5457337	0.56592342	0.504879014	0.054457483	0.583244959	0.35625199
TCGA.BP.4801	0.527683932	0.875909397	0.614513204	0.473445758	0.521294829	0.594607178	0.687373825	0.695656565	0.744800445	0.512535474	0.442507353	0.595885862	0.669461683	0.911601334	0.421617895	0.664012201	0.70724815	0.794324939	0.58615202	0.537694906	0.726634082	0.77715768	0.769336099	0.544064232	0.623664894	0.767087965	0.659270564	0.549224791	0.729883758	0.549149956	0.945933783	0.989732064	0.578004401	0.499408771	0.577125417	0.628599904	0.751859301	0.526500463	0.687115269	0.676765766	0.385843885	0.309098928	0.608287682	0.556543733	0.571367799	0.497053623	0.252879973	0.628012476	0.422478486
TCGA.A3.3331	0.544162701	0.861695523	0.429080061	0.499596196	0.527896475	0.537470614	0.687744892	0.676787006	0.730683738	0.479878442	0.370611191	0.635790979	0.649810986	0.856417389	0.424644898	0.611845907	0.699567105	0.792417321	0.633395934	0.535452611	0.753336208	0.757421417	0.75776778	0.685797014	0.617431856	0.764615997	0.623068622	0.470249609	0.609413831	0.399218788	0.880905878	0.957534545	0.63792324	0.523723221	0.43101086	0.613769278	0.736887341	0.475192698	0.670615603	0.671718094	0.364013803	0.313374365	0.60178153	0.571260167	0.597025903	0.521968254	0.109698333	0.622412367	0.362016727
TCGA.B0.5100	0.392420618	0.853924516	0.432990223	0.323946074	0.478916623	0.471903882	0.686648218	0.718440321	0.748371567	0.487212604	0.324969405	0.590974867	0.587648477	0.759280632	0.341912582	0.521411417	0.646756616	0.778830728	0.513846263	0.404224712	0.717770983	0.720426552	0.769886566	0.486236401	0.53541378	0.69665158	0.448433682	0.515352876	0.567799198	0.468079381	0.891928607	0.847004208	0.503740662	0.557227158	0.614603983	0.670937093	0.686827885	0.471844372	0.522905429	0.67593842	0.150390805	0.286367855	0.587753522	0.527759943	0.588982284	0.449292746	0.410792507	0.566403016	0.451598354
TCGA.CJ.4874	0.653859377	0.871013549	0.537568304	0.493694572	0.526409398	0.586349501	0.714596788	0.705944619	0.73231204	0.612365416	0.337494048	0.606881871	0.665133138	0.918462874	0.51687771	0.558815824	0.847227774	0.800914281	0.571155862	0.615317928	0.723049406	0.77072799	0.761595103	0.306906312	0.726311447	0.889682549	0.695472653	0.45682462	0.598826718	0.418907093	0.934174867	0.990615765	0.62450563	0.505038296	0.572923835	0.610389303	0.75294564	0.547162479	0.729114896	0.69178071	0.43576989	0.414238512	0.623342815	0.541972988	0.565722995	0.550274229	0.254491706	0.631128648	0.410215913
TCGA.A3.3326	0.742036051	0.834420963	0.585861259	0.44679784	0.571324641	0.616778649	0.680319737	0.679647896	0.725538475	0.545915871	0.463228035	0.62821487	0.675765123	0.889292545	0.411651741	0.569048871	0.834947226	0.792403272	0.815687686	0.593988041	0.763705268	0.785683129	0.793278537	0.311981405	0.670520421	0.88434335	0.723808578	0.22149852	0.587449459	0.477187371	0.879987447	0.991011668	0.617284046	0.554459656	0.457773868	0.606598268	0.748453342	0.571525788	0.737382378	0.702189016	0.419724153	0.430638826	0.619751824	0.554334986	0.607944291	0.45826568	0.154202813	0.553594113	0.343605959
TCGA.BP.4167	0.6137739	0.806637204	0.64822357	0.5409952	0.574574923	0.649391053	0.721319465	0.726274848	0.750172111	0.633859607	0.39614248	0.565619701	0.711603451	0.925585606	0.626135915	0.636022653	0.716672543	0.819393938	0.741106372	0.660330276	0.724579577	0.815893506	0.795839004	0.381453437	0.776820467	0.747039045	0.792358981	0.504429388	0.707817544	0.474134877	0.964334918	0.993180335	0.557400662	0.593855227	0.67217568	0.650885925	0.778504268	0.664102683	0.743388884	0.679225559	0.511903156	0.514235757	0.646064426	0.524159017	0.579362374	0.521402752	0.347290375	0.610261439	0.46234642
TCGA.CJ.4634	0.46630549	0.883788564	0.400387118	0.326791739	0.482531004	0.499434476	0.684560354	0.683647824	0.737598658	0.4210396	0.314597187	0.6584682	0.613735078	0.824982636	0.397009772	0.588868163	0.735319465	0.778940666	0.550679488	0.486926915	0.763835913	0.732140755	0.737764194	0.36448693	0.475746255	0.790374615	0.5202768	0.492481531	0.59335163	0.461422412	0.83393814	0.937200742	0.623889902	0.519859053	0.478252247	0.62808825	0.714236205	0.407939412	0.593002895	0.686091219	0.270980724	0.230145682	0.571278367	0.554343859	0.595140215	0.498955789	0.192320198	0.51474492	0.366561657
TCGA.B8.A54K	0.301167496	0.829388911	0.29442023	0.262117349	0.500368185	0.450404229	0.682395806	0.690879647	0.724188003	0.361219811	0.245372585	0.635805865	0.548000381	0.716723347	0.29505908	0.508716704	0.664421587	0.747966922	0.4037819	0.352190781	0.743836437	0.704394366	0.770272721	0.228117087	0.395066599	0.725637581	0.342287251	0.432179736	0.507337196	0.333327984	0.895682698	0.788870939	0.437533972	0.553270219	0.430524995	0.650028645	0.660354342	0.363549541	0.48369945	0.709870597	0.067625621	0.165737111	0.557270514	0.557879823	0.572776482	0.498375115	0.185020109	0.541392239	0.36617925
TCGA.BP.4968	0.458230306	0.83736072	0.520331954	0.469239417	0.545189612	0.548920826	0.702783227	0.722729346	0.740125877	0.586044431	0.300096577	0.612294139	0.653025334	0.920163783	0.467978397	0.514667946	0.715742185	0.79886116	0.686069609	0.59696469	0.714476975	0.778696633	0.770899087	0.484976066	0.712754761	0.768822571	0.678604846	0.427520814	0.620061318	0.4106841	0.959989258	0.971857091	0.562522882	0.601568888	0.616404949	0.605682486	0.713536993	0.548270964	0.689236636	0.671523317	0.428566733	0.406424858	0.610775368	0.547123212	0.548025543	0.526713622	0.220056884	0.611832585	0.389850465
TCGA.DV.5576	0.406148671	0.866130676	0.292661593	0.272250671	0.499823495	0.454590205	0.677432063	0.705648878	0.740081572	0.336800575	0.308819623	0.623660967	0.568811126	0.757460836	0.433775987	0.522070625	0.729994625	0.766932075	0.40220714	0.393913119	0.725498796	0.706932726	0.770528638	0.505830205	0.393293413	0.785729556	0.33414975	0.402080135	0.556528937	0.400660088	0.882482645	0.846679845	0.550840096	0.478426471	0.417433693	0.671144056	0.691130658	0.340052245	0.517278703	0.704892972	0.084414787	0.116106404	0.58505396	0.554321145	0.576171551	0.520439528	0.212287883	0.584678659	0.419546872
TCGA.B0.5098	0.690219441	0.392625624	0.197934793	0.362499834	0.450539229	0.396375488	0.676446272	0.765436779	0.754131111	0.245862854	0.098018619	0.573325015	0.5300522	0.68757352	0.339787404	0.473965294	0.488459316	0.791017146	0.641141816	0.433109392	0.644766588	0.678250928	0.692171974	0.894126662	0.432459764	0.546313932	0.249245166	0.517085815	0.533723502	0.269739706	0.854616532	0.72365836	0.332420452	0.598663379	0.583997735	0.577402882	0.637499248	0.294643626	0.485688625	0.670333544	0.104868618	0.164488302	0.533212736	0.52229764	0.511572094	0.44115838	0.03305067	0.464326344	0.511530375
TCGA.AK.3433	0.356505998	0.664648151	0.35035766	0.280576523	0.454230141	0.452362191	0.67265441	0.685745807	0.701228031	0.354488414	0.277892034	0.541291342	0.531939172	0.729487293	0.295208793	0.60073749	0.537414145	0.729977015	0.436975552	0.44406223	0.677298072	0.705677752	0.690789218	0.062980671	0.422768822	0.593959843	0.380304552	0.639346074	0.452828833	0.387823889	0.7664409	0.88442568	0.431193483	0.504521867	0.558861503	0.58520489	0.632391792	0.300972376	0.505885206	0.679932439	0.197325683	0.122479931	0.539529975	0.581999182	0.501036284	0.504746969	0.096893	0.412252718	0.396336534
TCGA.BP.5198	0.534716595	0.753683971	0.490165748	0.485739613	0.567792696	0.622298265	0.686140177	0.730510213	0.758331802	0.518148065	0.384342077	0.619472721	0.661821361	0.857386982	0.443211021	0.548237764	0.581838347	0.805224504	0.861130527	0.554572064	0.735552922	0.790243184	0.79648593	0.894943563	0.601125437	0.645646072	0.663044379	0.409152151	0.692765628	0.466329438	0.842114106	0.97039949	0.576561414	0.540163336	0.58454486	0.627705289	0.722497731	0.454997035	0.646148996	0.660046453	0.386547165	0.372898442	0.618396852	0.551913347	0.549555118	0.498961501	0.253449751	0.617795137	0.45678856
TCGA.BP.4158	0.46004525	0.862880548	0.367723005	0.433924897	0.455696949	0.500428237	0.69410949	0.687692414	0.73743541	0.512651707	0.303727376	0.613630508	0.607005201	0.856957314	0.388430702	0.536860814	0.726116833	0.772943356	0.455365039	0.482920565	0.731039817	0.724628047	0.741571896	0.07586394	0.610025785	0.789047126	0.537066731	0.47789356	0.539546203	0.407072949	0.943377936	0.948881231	0.57336488	0.520618623	0.545255116	0.622805776	0.718084575	0.455752001	0.625941717	0.681533666	0.279568415	0.279361139	0.572618627	0.550762024	0.575202193	0.47574411	0.202993426	0.567917652	0.369236037
TCGA.B0.4839	0.600455947	0.882971425	0.498529115	0.482281207	0.549113082	0.586539223	0.680947983	0.718064502	0.735834786	0.56794238	0.370576808	0.615056537	0.647403932	0.891934628	0.452846291	0.600258601	0.718633211	0.791843961	0.658447762	0.528602726	0.699817773	0.758468113	0.757862415	0.09585217	0.663729759	0.765056724	0.637796799	0.553751119	0.606804977	0.410498588	0.921509985	0.975181567	0.580917116	0.528895998	0.679805052	0.626184311	0.74048416	0.581440843	0.658495563	0.651515108	0.35042484	0.315098479	0.597648391	0.52059987	0.554934833	0.476183733	0.249813189	0.556915423	0.351776772
TCGA.BP.4799	0.530982966	0.820558111	0.542751342	0.504231293	0.544818432	0.580010241	0.709701636	0.738421881	0.763475281	0.5664146	0.448086037	0.606151923	0.656347351	0.863726268	0.647021072	0.570307176	0.65909054	0.826501047	0.758267284	0.607125426	0.731810254	0.772164277	0.787285768	0.907234158	0.742489175	0.720894905	0.685663741	0.52484597	0.673127342	0.435876897	0.927584581	0.933102402	0.507125026	0.529873133	0.626733895	0.580989964	0.764238704	0.533102119	0.695924617	0.683638862	0.378047313	0.408823374	0.624079313	0.549118271	0.551865011	0.5295986	0.326008254	0.633870503	0.430600941
TCGA.BP.4331	0.584300572	0.819209216	0.47254325	0.470778888	0.499641278	0.513752493	0.68242456	0.696951711	0.730187909	0.489874989	0.327470855	0.648927627	0.654583664	0.906054302	0.398166278	0.584803287	0.789560616	0.799754977	0.565753083	0.575847235	0.782014538	0.772967118	0.771716797	0.445486203	0.5830536	0.836807562	0.638512803	0.318355233	0.631289078	0.389525863	0.94989279	0.979416157	0.566154167	0.533627842	0.500321818	0.617177589	0.734720718	0.532349221	0.680103898	0.683126931	0.352191176	0.339341524	0.596536396	0.533618337	0.572172001	0.496454209	0.208889733	0.552580303	0.377818255
TCGA.BP.5196	0.59763013	0.809032522	0.449653735	0.494623066	0.545902867	0.579779344	0.714556011	0.721545558	0.74632025	0.567389068	0.282798552	0.585759821	0.657912974	0.846186552	0.506122807	0.542955398	0.743880488	0.832734786	0.715347184	0.604112222	0.758636398	0.786499077	0.785832137	0.325280165	0.70045735	0.787844002	0.67882712	0.517756513	0.560590594	0.355289236	0.922561309	0.915798991	0.49833766	0.589829527	0.654031187	0.619824416	0.738729172	0.550138286	0.67886709	0.711490274	0.397631713	0.433365199	0.614843004	0.558249675	0.537726593	0.539329241	0.251389096	0.608914423	0.415598187
TCGA.CJ.5678	0.601805209	0.751159911	0.553673794	0.519833581	0.605722735	0.706745468	0.719945688	0.716815342	0.730790703	0.618355785	0.383309892	0.598673924	0.684640205	0.94122816	0.727547779	0.54288109	0.733007754	0.809742036	0.872556997	0.651750113	0.690783088	0.771671067	0.741670718	0.563832688	0.785110263	0.781483119	0.74819209	0.46490546	0.621825541	0.312485816	0.96306778	0.991765642	0.580775952	0.574546272	0.614715321	0.610607614	0.730654979	0.682545006	0.75719346	0.667692192	0.511176612	0.484829853	0.632602753	0.536985941	0.524216259	0.528221483	0.125470426	0.622870117	0.386172088
TCGA.CW.5580	0.609437318	0.856589749	0.47843116	0.448934403	0.515919922	0.556933127	0.676431073	0.707719388	0.744061229	0.441369689	0.371442169	0.638245202	0.628328056	0.823564602	0.41863672	0.56608431	0.704448465	0.782698498	0.539483348	0.479047035	0.730989726	0.750893667	0.770150828	0.551484529	0.529307	0.768032588	0.547862069	0.469559403	0.640032223	0.413854277	0.837812042	0.946589027	0.603434898	0.502370459	0.564758445	0.602487927	0.741204188	0.422530348	0.616240279	0.695203565	0.313085404	0.202300244	0.584788702	0.583072414	0.558975938	0.512130538	0.20195242	0.629751087	0.429172065
TCGA.BP.4974	0.416918576	0.928258175	0.38831387	0.419199294	0.504486307	0.536500432	0.692061106	0.687505658	0.74745464	0.463753019	0.326919956	0.641416981	0.624299503	0.790164635	0.414704633	0.554454017	0.731740382	0.795754851	0.61524005	0.498362337	0.764560846	0.776035069	0.774056619	0.538069185	0.546106034	0.788200962	0.554893353	0.572515125	0.552529431	0.392439606	0.840194381	0.917615958	0.575459766	0.593557328	0.549068862	0.639971852	0.721082218	0.44272554	0.587970975	0.704200483	0.263080381	0.354264601	0.611309002	0.587681536	0.685158818	0.520080656	0.218537444	0.621383619	0.395391482
TCGA.B0.4818	0.525513542	0.865338277	0.458819722	0.456008102	0.575457817	0.611083894	0.702219454	0.692688786	0.730601264	0.591160084	0.279077445	0.606238986	0.649806887	0.903653098	0.582022029	0.531149171	0.700748518	0.796460899	0.879193801	0.562732074	0.743452521	0.769464042	0.777393806	0.784065315	0.722344826	0.758651955	0.668550548	0.517049322	0.548262696	0.347516994	0.954563852	0.970569639	0.634152087	0.54656488	0.526315991	0.611777426	0.714513628	0.536441332	0.666434115	0.690309639	0.364832655	0.423862551	0.608410543	0.54357972	0.602921289	0.497110417	0.174505004	0.579250631	0.340341128
TCGA.BP.4759	0.576523993	0.886591734	0.513203827	0.458626766	0.464102889	0.516749469	0.705011764	0.713899353	0.735563239	0.557270147	0.312827089	0.580658598	0.623857543	0.808964759	0.431652206	0.549726888	0.798557185	0.790234471	0.44959629	0.514647029	0.681025856	0.733429804	0.756508871	0.117799036	0.63258102	0.831473255	0.594629967	0.48954942	0.583038536	0.44346405	0.849722142	0.919019435	0.562680962	0.499543066	0.491182464	0.63395519	0.744091063	0.477744498	0.648084492	0.651959296	0.307396923	0.293780106	0.591867776	0.519692912	0.566206027	0.488103722	0.278502453	0.59711295	0.424735927
TCGA.CJ.5681	0.417351852	0.56202049	0.293496923	0.230189415	0.46930479	0.568490294	0.665355265	0.69464389	0.727090059	0.294333834	0.632876794	0.60703601	0.580625845	0.805762563	0.281522418	0.633608873	0.480876953	0.732927521	0.266339106	0.383396461	0.664483459	0.668981591	0.6865718	0.318491673	0.30109348	0.533524811	0.440050331	0.20365344	0.626002388	0.45233549	0.806386373	0.948461965	0.46698932	0.544838498	0.632375096	0.560000517	0.612065067	0.303898855	0.519409669	0.648461001	0.184486885	0.167846084	0.534389976	0.512628746	0.518505631	0.509995102	0.286249702	0.533105504	0.416916718
TCGA.BP.4991	0.551538582	0.914913178	0.479947015	0.450170856	0.409688563	0.503823148	0.690760333	0.672910648	0.736691973	0.480570818	0.379775651	0.630500075	0.635463469	0.821748126	0.340287958	0.546977587	0.830940658	0.794220424	0.230065603	0.495092888	0.754914154	0.765950754	0.779680838	0.317232488	0.592918638	0.879327151	0.573457608	0.575751519	0.580424294	0.432154307	0.844885121	0.940216301	0.590658163	0.52626888	0.530852832	0.616745664	0.756931015	0.468225267	0.640277572	0.715474734	0.251170492	0.279713706	0.595213043	0.602020045	0.622750141	0.515854172	0.26264013	0.599389874	0.408348297
TCGA.CZ.5456	0.609638004	0.684847497	0.434840154	0.541191085	0.570301035	0.633678481	0.665175305	0.707301171	0.736065728	0.507987558	0.308509407	0.615086962	0.659137517	0.867471444	0.434209829	0.5570806	0.587151203	0.791762454	0.827378734	0.598447598	0.72528154	0.806376697	0.824017462	0.70850576	0.53516545	0.647023177	0.680709287	0.426200028	0.632878831	0.391939101	0.866487612	0.971763075	0.579930127	0.514401867	0.483712501	0.59655016	0.707639657	0.512542487	0.64961832	0.653662179	0.340043854	0.405795859	0.609952969	0.548374271	0.493705908	0.485937708	0.132791103	0.621339944	0.385539903
TCGA.BP.5200	0.5898358	0.866156168	0.517855179	0.520427396	0.593327806	0.597840755	0.706557999	0.696400926	0.743803501	0.534951131	0.391271729	0.638364676	0.673918899	0.874160959	0.470182107	0.570264514	0.687791861	0.814190024	0.769813437	0.596897813	0.747084029	0.800211142	0.796057375	0.53657139	0.659446885	0.747395566	0.680068318	0.493622133	0.653365237	0.477248486	0.962853994	0.937021759	0.641331823	0.575923266	0.565690976	0.626566185	0.745504122	0.474474921	0.678006295	0.702271768	0.397205166	0.393909247	0.640986175	0.571309633	0.581725928	0.52433426	0.216808617	0.673854615	0.410209791
TCGA.CJ.5676	0.689939592	0.864896545	0.494608898	0.525353488	0.57343146	0.589412779	0.701521762	0.705494875	0.730441331	0.580515735	0.325827487	0.609781373	0.664301303	0.8760301	0.531700478	0.566411411	0.721484428	0.806234913	0.78543943	0.587914385	0.734049144	0.787377133	0.815458102	0.54180252	0.618369727	0.750367401	0.689519874	0.586125988	0.606880621	0.439950441	0.881500326	0.972810792	0.581816306	0.53353907	0.631060175	0.642017107	0.742236789	0.570520778	0.669308131	0.635827843	0.385313474	0.425715473	0.614251822	0.535107139	0.542364671	0.531558027	0.194163472	0.594565696	0.377982433
TCGA.CZ.5986	0.486673859	0.824638999	0.495139499	0.369776141	0.506651061	0.540323551	0.678117019	0.682301445	0.72023253	0.402772481	0.372075749	0.624565604	0.620501034	0.852912789	0.374412962	0.542752275	0.733773975	0.774234633	0.425807708	0.509820011	0.724221267	0.745799049	0.749063917	0.376339809	0.605912625	0.787239467	0.546697954	0.286830471	0.595204001	0.42694201	0.849083701	0.970914672	0.591004129	0.514152166	0.421463733	0.603150903	0.725492172	0.396951696	0.654494746	0.707208578	0.297043852	0.216161612	0.58253148	0.579268281	0.561330344	0.496784525	0.171578989	0.588614895	0.405063727
TCGA.EU.5904	0.43321214	0.910387663	0.518757568	0.458386114	0.495105225	0.569010506	0.706460379	0.68441413	0.736285504	0.504496629	0.398338913	0.641801142	0.637142345	0.86860641	0.511494518	0.568263483	0.690699167	0.804451972	0.669937339	0.501632992	0.750803618	0.755863874	0.774066827	0.670896436	0.599171858	0.761244681	0.598987985	0.449259651	0.566799974	0.495969532	0.913907195	0.962435804	0.637888987	0.548442489	0.535045656	0.6214283	0.716796406	0.461069838	0.629515889	0.686322221	0.263961544	0.295010383	0.625984325	0.573421011	0.589099513	0.525270809	0.24760796	0.661826922	0.358792451
TCGA.A3.3313	0.494248328	0.675332788	0.493645217	0.258446627	0.516953539	0.426407148	0.69096531	0.688619721	0.727501258	0.249749826	0.278788196	0.624219878	0.558291542	0.743551576	0.288770574	0.557368218	0.488075586	0.716263011	0.659784303	0.416657905	0.673692403	0.695304282	0.698400178	0.343758022	0.392306169	0.555961152	0.402038898	0.41056441	0.595005759	0.410981782	0.789682035	0.906995972	0.538263879	0.514178749	0.563541669	0.582980441	0.634950354	0.304182542	0.509643045	0.672215006	0.351593676	0.124722791	0.526243601	0.581989524	0.529283482	0.479896014	0.167118391	0.47667503	0.394536028
TCGA.A3.3307	0.552559266	0.856421669	0.495725901	0.443738208	0.451812042	0.532857392	0.715228995	0.701107623	0.734835667	0.524335175	0.346674516	0.633695834	0.648550392	0.874979969	0.520388084	0.564759276	0.730723601	0.794785605	0.457538288	0.553279656	0.742452964	0.745707807	0.757581709	0.518624625	0.682193863	0.789151045	0.641913899	0.382628049	0.572401228	0.386209438	0.943161696	0.968392726	0.621556881	0.526505879	0.409789839	0.600973628	0.716126014	0.506536099	0.675449668	0.679008627	0.341466683	0.31068081	0.603587534	0.554745219	0.576651234	0.513791792	0.203001049	0.579191352	0.381589796
TCGA.BP.4771	0.677905495	0.835085161	0.605067006	0.559726825	0.597303342	0.622770606	0.732573796	0.695761183	0.739425602	0.651530266	0.392659561	0.622607269	0.729277068	0.924204467	0.599593394	0.553800608	0.793569653	0.835913808	0.7558442	0.730750683	0.796917982	0.841757141	0.829641606	0.262043059	0.83695758	0.834823543	0.823611696	0.666996493	0.613659963	0.414372161	0.982598056	0.945425732	0.527238013	0.722446346	0.715853621	0.622659687	0.770090422	0.664074217	0.769244293	0.724492692	0.607022939	0.613479232	0.67091124	0.587272561	0.620755483	0.579406448	0.186852134	0.64470096	0.418805422
TCGA.BP.4776	0.481023242	0.872263244	0.428914796	0.489871245	0.548379365	0.642099074	0.696841595	0.697965604	0.732797925	0.610971531	0.312072582	0.613365924	0.62767295	0.858404959	0.586148044	0.553018996	0.642420644	0.804326523	0.805029247	0.514700573	0.719382478	0.742564111	0.773361663	0.678957688	0.693691294	0.697277921	0.594902035	0.455993722	0.553678281	0.371625222	0.957463815	0.925484645	0.558971629	0.574635795	0.535859559	0.626657745	0.698642249	0.511247167	0.620591387	0.653212313	0.304980122	0.372446123	0.598475463	0.508650682	0.585757606	0.493427681	0.216188104	0.653038524	0.349127352
TCGA.A3.3380	0.412258549	0.879518971	0.487227227	0.42086937	0.503891375	0.511076385	0.696973492	0.690793058	0.734613677	0.558907266	0.386363043	0.623629964	0.623299684	0.862753077	0.413435783	0.58211178	0.677829785	0.767370874	0.666335394	0.486510366	0.72233846	0.750349175	0.756087765	0.120764085	0.589116222	0.74049922	0.570246212	0.393946279	0.592177577	0.461312248	0.918989876	0.951382432	0.558810442	0.53377786	0.560724093	0.614017157	0.681048676	0.481880964	0.615699712	0.681067732	0.261000455	0.272373586	0.59121739	0.569717833	0.575285262	0.494516401	0.233284897	0.589063055	0.383299682
TCGA.BP.4999	0.418147354	0.914089564	0.413546324	0.336592525	0.47047114	0.486505716	0.702346778	0.678244199	0.736820447	0.427232883	0.372975251	0.628417402	0.613760431	0.797693819	0.367358661	0.534981647	0.653971255	0.764954507	0.452877091	0.480963628	0.736840283	0.740459838	0.751031188	0.398197271	0.530648807	0.72703857	0.521455716	0.446319141	0.572263587	0.53919833	0.896915475	0.910357087	0.581755458	0.537331121	0.51820359	0.620120188	0.722175887	0.389085301	0.587278232	0.699890341	0.204183628	0.224495209	0.589721269	0.594148784	0.625032799	0.500712929	0.213555645	0.590268937	0.392357472
TCGA.B0.5077	0.439746324	0.826016388	0.392780875	0.493577108	0.523498633	0.482044664	0.671678163	0.701748023	0.73637247	0.542771178	0.311262102	0.605262171	0.627060048	0.909122012	0.371783128	0.549351029	0.691915293	0.791447676	0.649318671	0.485733968	0.753790024	0.768178219	0.779556121	0.258805494	0.632086178	0.745654386	0.573902914	0.549963048	0.627226763	0.386681557	0.931946812	0.976567068	0.59170998	0.528091115	0.514427074	0.599849236	0.715275543	0.469389916	0.636148679	0.671023793	0.299264389	0.328074768	0.58304655	0.558332063	0.537297541	0.46862708	0.150295467	0.602885764	0.35567249
TCGA.B0.5095	0.442430379	0.883758679	0.438804608	0.462923897	0.518819997	0.506252405	0.698696924	0.709412427	0.759454402	0.476809935	0.480356085	0.620864972	0.648417589	0.808982263	0.372376666	0.549163976	0.738709817	0.806257611	0.604195459	0.527432659	0.758867222	0.777710014	0.788732729	0.640591243	0.626224594	0.794699566	0.604307188	0.416074752	0.634853556	0.379133467	0.931371023	0.89757074	0.55354487	0.538555036	0.640720539	0.635749479	0.738800545	0.454596705	0.620774111	0.678923813	0.257949846	0.372714094	0.595784958	0.582567514	0.639148192	0.479696191	0.326658976	0.628936198	0.444227955
TCGA.CZ.5988	0.514568736	0.879544332	0.484199741	0.499922263	0.542388284	0.510689217	0.679463823	0.712796606	0.742934732	0.452896528	0.40944858	0.617227549	0.639729421	0.874702123	0.504054761	0.547331521	0.729812752	0.807655715	0.672818682	0.551401819	0.742793832	0.770006602	0.778199596	0.498909194	0.611872308	0.780483335	0.607530429	0.603922934	0.577894698	0.408901004	0.935879402	0.948162871	0.526953277	0.567615677	0.582939433	0.605531653	0.756014319	0.385253764	0.654188103	0.701436305	0.345679854	0.277785412	0.610264771	0.600551721	0.551059832	0.501027241	0.258347321	0.631403877	0.445057874
TCGA.BP.4795	0.5288403	0.911890343	0.458294875	0.340495696	0.577042884	0.603397346	0.689922459	0.706062948	0.754176061	0.44388004	0.54237239	0.574906784	0.657828614	0.818490516	0.361405878	0.664452688	0.733585845	0.792052123	0.785476713	0.52073701	0.794249909	0.780810227	0.808126107	0.435876823	0.514868993	0.786542066	0.658937286	0.682123071	0.639115061	0.554857567	0.872591124	0.932999155	0.484861827	0.489123322	0.588808489	0.66495966	0.736811274	0.558398299	0.610469292	0.689636989	0.224057916	0.334094329	0.633450539	0.56333006	0.645286902	0.48341201	0.372118023	0.585209741	0.440097022
TCGA.B0.4836	0.608931663	0.743227759	0.46213075	0.490873871	0.558131157	0.546487965	0.68614489	0.724176951	0.762821296	0.541921903	0.381768601	0.591294378	0.663900258	0.890621438	0.577757409	0.526864078	0.747415811	0.814374472	0.835243583	0.596200364	0.74650331	0.792930706	0.828816522	0.70191074	0.704549106	0.792792662	0.695735423	0.394907909	0.64488624	0.509681795	0.937616858	0.967849084	0.545354298	0.552254701	0.669362869	0.608400441	0.77142217	0.497815354	0.67863222	0.691785006	0.402900393	0.445299983	0.632214392	0.554374704	0.530255251	0.55246638	0.194754124	0.628357969	0.458626421
TCGA.B0.5399	0.5355349	0.846918009	0.447147869	0.470231204	0.534966994	0.560803393	0.691334832	0.699755029	0.739679643	0.561924725	0.412313218	0.592170863	0.652418241	0.893319825	0.370964977	0.565038896	0.751736087	0.803981645	0.643000362	0.57137386	0.725967834	0.775425379	0.775746869	0.526918629	0.652805494	0.81073625	0.676340452	0.494573357	0.56285732	0.427192498	0.946107903	0.977569926	0.59813999	0.515499589	0.473638558	0.627910339	0.738302748	0.537986005	0.696737595	0.693568086	0.313518193	0.433557567	0.622870331	0.556239662	0.581413452	0.481596102	0.273728787	0.550196434	0.38411958
TCGA.B0.4688	0.516395061	0.566022449	0.733123333	0.420384852	0.454239048	0.424821728	0.620937409	0.792924446	0.760390879	0.448544441	0.256435961	0.57088059	0.599738749	0.739090799	0.266805873	0.557631951	0.53202099	0.792590033	0.705030979	0.473252843	0.77665845	0.783912404	0.823325782	0.475760053	0.512307207	0.591521596	0.517353565	0.636302319	0.671716301	0.400343072	0.745842063	0.895636936	0.524029552	0.479254914	0.502461914	0.582333848	0.698535844	0.356751669	0.538201691	0.707242819	0.354239187	0.276070161	0.572264775	0.529984594	0.5569818	0.430485985	0.005956969	0.54204722	0.600506848
TCGA.BP.4972	0.50452101	0.862030416	0.608241815	0.47912731	0.522612419	0.5764558	0.688335158	0.693599638	0.743322805	0.474844589	0.450037663	0.610309556	0.66598443	0.884129415	0.453004703	0.65329952	0.750863056	0.786647356	0.613842557	0.525654044	0.761354765	0.777425262	0.777641794	0.582323332	0.616836153	0.812272065	0.644902215	0.536979387	0.721438511	0.493946996	0.920601665	0.983609733	0.604149946	0.502336505	0.618562652	0.631026165	0.759495544	0.514070392	0.674947794	0.698466498	0.369660455	0.310625803	0.603534191	0.589368217	0.58922593	0.484893149	0.238245403	0.628065887	0.422455652
TCGA.CJ.5672	0.626693179	0.816267852	0.600703407	0.506300828	0.595886638	0.626851999	0.702983457	0.70083469	0.728240976	0.594365315	0.378359259	0.610657203	0.696715766	0.95020787	0.543487028	0.556948405	0.765100109	0.805736097	0.773469879	0.666790206	0.772641657	0.805798764	0.783288597	0.158331732	0.73142107	0.810959603	0.753962693	0.440704052	0.641167528	0.426492984	0.970967241	0.997802085	0.557509482	0.590520872	0.552057371	0.622624094	0.764772043	0.619307391	0.734278113	0.67460091	0.520408335	0.4382774	0.633896019	0.543267918	0.55073597	0.558020786	0.219593322	0.615190868	0.358304471
TCGA.B0.4844	0.670721435	0.623963109	0.406991706	0.522785293	0.568325306	0.496239643	0.666613918	0.711271974	0.74097111	0.50835136	0.206998244	0.616170605	0.624808055	0.873198529	0.521217012	0.499410612	0.911875453	0.799075451	0.760808322	0.536745527	0.718407584	0.762898332	0.796308682	0.727250666	0.670250267	0.915946683	0.584989953	0.305434478	0.583730371	0.322895272	0.936306335	0.947761802	0.602681831	0.557954353	0.598982235	0.584383682	0.771317573	0.469428066	0.679116342	0.646969345	0.301623953	0.398193615	0.573698226	0.515231965	0.490880393	0.510994631	0.049968591	0.57234177	0.369525278
TCGA.BP.4960	0.520003745	0.823164607	0.436192388	0.523263925	0.569542363	0.620260343	0.672392859	0.705110711	0.734257797	0.548888317	0.333936104	0.612301879	0.651981253	0.884421149	0.493143856	0.539153613	0.602288709	0.798889212	0.735071332	0.535061656	0.738285684	0.777431953	0.795530507	0.841945376	0.655363529	0.656007137	0.637478546	0.41855091	0.577856581	0.446052764	0.900252597	0.971771208	0.63297743	0.564744084	0.651652094	0.614056679	0.727754654	0.50692162	0.614040034	0.626663711	0.348358477	0.411348027	0.58261045	0.49642421	0.564184398	0.492912498	0.214205735	0.593512398	0.327960684
TCGA.CJ.4881	0.576450318	0.769531357	0.405472298	0.532549003	0.553218944	0.611159192	0.676525975	0.718051667	0.746780209	0.54112021	0.321894637	0.604867219	0.659179929	0.886757254	0.448092867	0.552276426	0.755165475	0.815247851	0.796891051	0.560526014	0.741432903	0.77478161	0.792455866	0.865279707	0.622342189	0.785301152	0.681158105	0.450119043	0.602386381	0.395873521	0.935765718	0.9744779	0.554426755	0.555673713	0.608628293	0.577959018	0.751434164	0.533179699	0.672181993	0.661083975	0.318373821	0.46124956	0.599471547	0.532065585	0.55735288	0.491932972	0.202971594	0.599446628	0.382591811
TCGA.BP.4329	0.538721622	0.872141979	0.487136047	0.386610422	0.518562138	0.588119905	0.693096488	0.709479769	0.750995255	0.522531204	0.362687609	0.600656057	0.644520563	0.864985238	0.388787961	0.60482315	0.720542372	0.792814682	0.700559939	0.537726787	0.71269436	0.756913385	0.759495826	0.78227379	0.602946919	0.769996234	0.623241076	0.477827201	0.643397834	0.521922797	0.899576837	0.976299514	0.647200759	0.483974677	0.443987402	0.612660096	0.739495127	0.509343165	0.673919688	0.688071835	0.300068529	0.311004686	0.608568903	0.532741922	0.585921319	0.503752077	0.218937714	0.605881772	0.396284761
TCGA.CJ.4638	0.340557962	0.58356429	0.429268623	0.460829365	0.496399489	0.437514416	0.657314573	0.703517846	0.719356046	0.47818779	0.382575109	0.596633173	0.57891211	0.81324693	0.445859829	0.457827086	0.752144201	0.785548354	0.699094001	0.457341319	0.6962096	0.706776238	0.719295716	0.372078961	0.513604562	0.779379842	0.478640435	0.211036858	0.462720525	0.300286287	0.979057726	0.871840193	0.528530014	0.610856452	0.549363708	0.582821162	0.655915093	0.383022959	0.598785834	0.619212407	0.29895112	0.309382664	0.545931587	0.517058371	0.497232829	0.457308649	0.219780953	0.531763736	0.394464609
TCGA.BP.5190	0.464695935	0.756621599	0.359955778	0.484169864	0.56139922	0.472908239	0.668118039	0.705757346	0.731146426	0.527098906	0.299016571	0.60989367	0.606779694	0.856093228	0.395189933	0.510489199	0.67225039	0.781887228	0.510289485	0.504323013	0.691765953	0.739479187	0.728137289	0.607485312	0.543619463	0.721704035	0.559377777	0.393937267	0.549059433	0.307732133	0.947109253	0.934261938	0.585135951	0.486732246	0.514536834	0.594384557	0.682679411	0.426070669	0.62563181	0.644334933	0.251064495	0.315884277	0.574807916	0.512458233	0.506104925	0.468390988	0.187164471	0.544451372	0.363534642
TCGA.DV.5573	0.566791494	0.770951379	0.527741398	0.481783132	0.556974666	0.580110105	0.722818281	0.715195749	0.748284244	0.607243213	0.343663102	0.601211908	0.688968033	0.950283176	0.601019554	0.58233872	0.788617097	0.814458023	0.697799051	0.678379459	0.747279892	0.80290654	0.787246881	0.400864022	0.732081072	0.837046688	0.746339182	0.389219665	0.631180721	0.360348194	0.971980902	0.995869816	0.530555168	0.572942405	0.600761844	0.610970835	0.765050721	0.59855177	0.741372304	0.716821665	0.506609429	0.423031556	0.649736082	0.575917878	0.539769061	0.557947655	0.146278878	0.647663802	0.443140725
TCGA.CJ.4636	0.558239732	0.823889985	0.536264692	0.518018641	0.536960792	0.587246728	0.701986487	0.70872757	0.746191885	0.538526648	0.330472841	0.615826063	0.680518119	0.926218357	0.499883288	0.561321533	0.735119115	0.809165594	0.698997729	0.614026873	0.763612329	0.785013336	0.774260187	0.246385063	0.698072735	0.783916237	0.717657383	0.52820462	0.672338667	0.383063547	0.986527726	0.990449972	0.525496196	0.562415142	0.571675969	0.592415287	0.758224579	0.55164484	0.708589141	0.69463678	0.463864115	0.409498543	0.619007745	0.566435076	0.551509943	0.507710327	0.218984355	0.585717803	0.399797259
TCGA.B0.4703	0.554689368	0.880256425	0.546208808	0.482281609	0.523061644	0.520354532	0.709254414	0.725244339	0.75575591	0.567780926	0.397827883	0.590285612	0.671885145	0.89677931	0.520020803	0.566618689	0.760106393	0.835274658	0.702812159	0.576450843	0.781612141	0.794370722	0.799872777	0.36542591	0.691869062	0.81722872	0.678154263	0.498241709	0.600037883	0.435965362	0.972775189	0.967001146	0.505548152	0.615016752	0.609010671	0.623101729	0.762176848	0.528523074	0.681471075	0.707194671	0.373025822	0.387571512	0.632122184	0.589987564	0.650957845	0.512976839	0.373822399	0.644130268	0.464003862
TCGA.B0.4848	0.650756763	0.81336779	0.475160801	0.529348211	0.552288581	0.579802564	0.673393818	0.716623837	0.744332086	0.508461898	0.32768552	0.603313753	0.665443281	0.854480833	0.470699982	0.537997854	0.740015525	0.809805968	0.806312506	0.589976008	0.728493668	0.773568804	0.792450002	0.636307677	0.612722152	0.789355113	0.672138972	0.525869659	0.670015078	0.394810874	0.839174657	0.97782206	0.5895035	0.478887448	0.585524648	0.61027931	0.761216094	0.52198838	0.695208947	0.673686824	0.368074736	0.374548599	0.6177239	0.549573424	0.590893123	0.528089671	0.2306029	0.586456788	0.400601533
TCGA.B0.4718	0.485870768	0.829530229	0.522142124	0.483005972	0.535657905	0.54465169	0.695460323	0.690733826	0.743653586	0.531609119	0.252651448	0.620797278	0.627948176	0.895541259	0.446126877	0.511229056	0.68489098	0.810786728	0.67082964	0.545055122	0.797950768	0.771113196	0.784169575	0.696947619	0.67115578	0.727386746	0.61262093	0.364046438	0.544044093	0.485368821	0.935526342	0.980339766	0.561738829	0.601911101	0.513326274	0.612332619	0.707215001	0.499832502	0.641047573	0.65921249	0.393215435	0.381982	0.590467809	0.539718571	0.568568964	0.520719093	0.145599066	0.628820259	0.350914411
TCGA.B0.5106	0.610342581	0.839616688	0.437520679	0.503016059	0.563565482	0.57708654	0.706810353	0.684465032	0.736683561	0.553472418	0.25776664	0.637449096	0.663088364	0.915543167	0.458590513	0.528299799	0.743509302	0.782045872	0.802861513	0.557243438	0.831441507	0.796050081	0.798155856	0.331969457	0.629682329	0.79309334	0.658500223	0.35540394	0.582936163	0.45418816	0.954609691	0.987573976	0.567505777	0.556495922	0.615165843	0.612606087	0.745744707	0.554485508	0.654923154	0.669802144	0.342015841	0.364211559	0.602391182	0.586616107	0.58921869	0.494378098	0.215733921	0.582753886	0.343550694
TCGA.CZ.5460	0.64485627	0.82273755	0.586287724	0.50977286	0.549308356	0.587053467	0.705975164	0.705781589	0.739529208	0.554991955	0.331323448	0.609023511	0.658478529	0.851536997	0.524428541	0.532081282	0.753262588	0.816342413	0.79145873	0.58757931	0.717387759	0.77926404	0.778665409	0.836928274	0.658648188	0.798761951	0.696359621	0.522042069	0.620244984	0.432878785	0.922237144	0.933803519	0.63967153	0.599524719	0.535888952	0.622410301	0.74011738	0.541234962	0.701691686	0.674623401	0.474521654	0.465743407	0.618998248	0.516895065	0.531040477	0.528929979	0.095562255	0.623691258	0.346142216
TCGA.BP.4330	0.626240502	0.840761147	0.575177519	0.488618928	0.608779779	0.639537679	0.722262654	0.670768809	0.721306043	0.615786679	0.348640172	0.606672361	0.698208258	0.917938031	0.629029816	0.54076678	0.76061251	0.788500245	0.864042772	0.644856531	0.7689613	0.80520181	0.80749331	0.035799667	0.769380564	0.815012997	0.7613475	0.33758878	0.626765014	0.433697552	0.931480746	0.989973335	0.582031382	0.562221588	0.624995787	0.646314287	0.725434384	0.577766217	0.724761655	0.718608855	0.493315403	0.483725759	0.635057409	0.591374332	0.616568089	0.540316612	0.163522432	0.607474503	0.398347828
TCGA.B0.5109	0.577981893	0.686363294	0.477409294	0.373539715	0.594190216	0.617762465	0.701917719	0.7628778	0.762509035	0.60603337	0.429823244	0.577000754	0.670243502	0.826463315	0.706477416	0.567435988	0.598280751	0.838070772	0.860886001	0.623550763	0.755223903	0.79673945	0.802140628	0.905099536	0.825899378	0.633065697	0.700801838	0.558556902	0.703695175	0.411938083	0.852010655	0.933115004	0.550971022	0.579702235	0.66277068	0.605525286	0.74921887	0.534422604	0.684741545	0.683973089	0.472281013	0.421881873	0.645038473	0.512087329	0.549014166	0.518918559	0.168736996	0.629792573	0.517639467
TCGA.CZ.5462	0.625593061	0.684809767	0.523715168	0.486602266	0.589030132	0.55302822	0.652547586	0.702693561	0.720917495	0.518073025	0.34835278	0.636715243	0.656858478	0.889502768	0.458963874	0.521536614	0.885984978	0.810227509	0.739788323	0.558776819	0.726742075	0.76392946	0.749902884	0.951458281	0.612990129	0.904342699	0.626832753	0.371267624	0.65651001	0.303588016	0.90638395	0.969367197	0.584932078	0.483452279	0.551405629	0.5758571	0.788969241	0.481282713	0.726943408	0.662436319	0.3168793	0.382170556	0.598670911	0.553581305	0.51291556	0.488374901	0.18341573	0.585284264	0.348894453
TCGA.B2.4101	0.549360391	0.857312188	0.521810988	0.47486763	0.568477669	0.583979699	0.712297091	0.677936011	0.740894132	0.608450383	0.440353906	0.644785358	0.677526907	0.83658662	0.498831175	0.566837891	0.725474175	0.790539114	0.814669302	0.597173025	0.768877657	0.785744833	0.791356059	0.646940319	0.724243896	0.790741185	0.708519338	0.305699149	0.599634036	0.464939317	0.893949754	0.945375482	0.605801459	0.518719795	0.617002449	0.609860778	0.738624399	0.514170012	0.692369014	0.690794992	0.367979105	0.42492788	0.633216456	0.582240664	0.629239641	0.529561733	0.229779748	0.587990576	0.385046013
TCGA.BP.5180	0.629188766	0.715127125	0.429093694	0.501654696	0.563422047	0.581914096	0.672154109	0.708186902	0.728322261	0.50866901	0.406325532	0.603461276	0.641214848	0.857831413	0.410344393	0.508983546	0.735078657	0.793970152	0.710311649	0.579256844	0.697382638	0.780417953	0.787827717	0.670416594	0.621520005	0.780159917	0.67037862	0.435238938	0.577398467	0.339755876	0.901081995	0.937042831	0.613214772	0.547243743	0.497642283	0.60441492	0.754297508	0.525253327	0.683419442	0.641289096	0.369365514	0.361831398	0.596438769	0.527945101	0.513988766	0.475755807	0.140505982	0.593707256	0.392215758
TCGA.CW.5589	0.480601256	0.895573534	0.478987654	0.426068483	0.538223154	0.560052783	0.677230862	0.69801679	0.739203924	0.528984514	0.395427977	0.60859243	0.6468805	0.87052958	0.403068115	0.62393003	0.73281598	0.781271329	0.768592949	0.496029148	0.714580307	0.763821923	0.75849106	0.51502676	0.543568885	0.797653756	0.603754292	0.547977548	0.649031116	0.470371515	0.885673719	0.970787956	0.588962387	0.48501482	0.602471548	0.612540857	0.73257979	0.510253885	0.638775636	0.672565977	0.319499274	0.26373607	0.600837708	0.532049083	0.565105962	0.489938243	0.22966543	0.603579419	0.37330777
TCGA.CZ.4861	0.66778015	0.688002287	0.670779288	0.553199628	0.551191174	0.680198125	0.691737753	0.724830143	0.749993226	0.510273958	0.46547105	0.662609585	0.690728185	0.858085537	0.474939456	0.55499939	0.757748546	0.823334069	0.748625944	0.637097536	0.736211824	0.818967795	0.795961611	0.779908824	0.665907736	0.814404456	0.73095997	0.442611616	0.711598565	0.380699736	0.876762924	0.967609376	0.644990057	0.537309534	0.542811321	0.588751248	0.779424784	0.514552652	0.739905876	0.71315692	0.48298011	0.402200903	0.624083832	0.586367972	0.528369556	0.488160506	0.168420794	0.642795497	0.418622835
TCGA.BP.5189	0.611251497	0.853031635	0.454044662	0.489264786	0.564026147	0.563479244	0.674457453	0.703196832	0.752331338	0.460082228	0.383800382	0.635735935	0.66362275	0.836258479	0.438683183	0.565580885	0.6251739	0.788406957	0.709680991	0.549450738	0.775492297	0.781428683	0.78808389	0.340533072	0.577530365	0.692943987	0.651521144	0.49747107	0.675663436	0.469547408	0.82742472	0.978475543	0.617484706	0.516384892	0.480961495	0.61490388	0.736224686	0.487097875	0.64592051	0.68082112	0.363740464	0.347091328	0.606738917	0.561192553	0.592256104	0.507909509	0.258152671	0.599804168	0.400226358
TCGA.BP.4967	0.475558275	0.758888806	0.350923003	0.463447901	0.587686596	0.480992118	0.673170221	0.69667951	0.732666768	0.407623858	0.278007732	0.630248811	0.610263197	0.84300872	0.313773806	0.489542533	0.623001909	0.76712315	0.798233554	0.47121004	0.74008274	0.755620733	0.774800898	0.202310746	0.490752838	0.684169715	0.519876074	0.333385105	0.601455439	0.434310721	0.894905202	0.943446518	0.514735169	0.512940316	0.591358018	0.597840667	0.695877689	0.410699631	0.583176997	0.648140394	0.265573809	0.215737354	0.559247733	0.548163435	0.495053405	0.476754041	0.06022784	0.566788517	0.375361717
TCGA.B0.5097	0.520305815	0.85622337	0.586553237	0.481467023	0.515724723	0.585236609	0.695373691	0.722855902	0.767498526	0.438992394	0.595826413	0.633143993	0.667497197	0.842737818	0.427701366	0.587407388	0.67132906	0.825236391	0.66934742	0.573234625	0.850521371	0.817868584	0.853148966	0.954674455	0.601178921	0.720922622	0.678757136	0.600775213	0.694344962	0.516497396	0.841738146	0.963650512	0.654845822	0.552464	0.616155028	0.603203436	0.759566525	0.463518273	0.658179276	0.695655591	0.378529569	0.4257273	0.635129658	0.574951425	0.600144099	0.534710369	0.27253357	0.610937856	0.485172029
TCGA.CJ.4905	0.552733294	0.925672925	0.470665912	0.358497671	0.485685666	0.526778747	0.700943192	0.693162238	0.744385847	0.550561356	0.395829247	0.631541359	0.63126286	0.796545658	0.317885019	0.581068992	0.705126782	0.787670234	0.483817967	0.503246157	0.73295752	0.750906401	0.759022204	0.327329658	0.624739892	0.770248238	0.576176819	0.515172226	0.583323837	0.455036877	0.825352743	0.92062192	0.610406276	0.495338097	0.60790592	0.640382401	0.737404342	0.470162365	0.59978212	0.684179352	0.249137999	0.262942038	0.599235432	0.559033935	0.624893315	0.502925099	0.288967124	0.575185563	0.41867019
TCGA.G6.A8L7	0.48273688	0.686962896	0.382396338	0.404101277	0.503667999	0.429623738	0.66929732	0.742675293	0.737449879	0.552291906	0.266398548	0.597537345	0.576702172	0.723258206	0.491469179	0.474582985	0.537926677	0.792991688	0.540018865	0.476829845	0.684073576	0.725474423	0.785777836	0.572019564	0.667497183	0.592676195	0.522549417	0.328171674	0.514789585	0.381914307	0.901765132	0.783554941	0.456395446	0.573526347	0.710271932	0.558731898	0.64673431	0.512281576	0.551658376	0.611587766	0.30645469	0.403416058	0.560993839	0.458422598	0.473782234	0.514398603	0.134729939	0.504089452	0.515908418
TCGA.B0.5699	0.592868214	0.797118319	0.451992686	0.454870111	0.447226249	0.527518189	0.682846644	0.686341101	0.721487949	0.53262654	0.424284554	0.621954593	0.630957719	0.877099546	0.398275139	0.512180907	0.787400673	0.789073459	0.434690963	0.509765957	0.726743597	0.745278878	0.759345656	0.326938863	0.641458	0.839920579	0.599809222	0.286407078	0.549849075	0.330612791	0.918590039	0.965875153	0.592033137	0.518755954	0.521756614	0.609729029	0.728459829	0.574798256	0.659609205	0.676215682	0.272409128	0.298943162	0.587241195	0.572247396	0.523245858	0.465638145	0.174428657	0.577415468	0.371977113
TCGA.B0.4852	0.40240026	0.842839724	0.421497137	0.434394221	0.538579304	0.53704131	0.682714442	0.711738234	0.740770007	0.478021565	0.295148	0.629614295	0.619196307	0.858618654	0.416916228	0.536377041	0.711927318	0.798513955	0.714887883	0.501807984	0.722712444	0.747249184	0.748017797	0.396882933	0.608445473	0.761867351	0.571218372	0.459147525	0.597089415	0.35955555	0.891935997	0.971412899	0.593773784	0.529345468	0.391124175	0.581313516	0.71273913	0.405425029	0.641965964	0.714757211	0.308908623	0.256400464	0.586072777	0.561349846	0.541062374	0.468009579	0.185585922	0.60121204	0.396124619
TCGA.B8.A54E	0.572603302	0.551919619	0.404381281	0.295697482	0.573551547	0.448333033	0.645695255	0.69081852	0.7134974	0.288187815	0.259784031	0.587920731	0.57105946	0.808881757	0.439561473	0.542187333	0.813772077	0.75066158	0.612603342	0.48426168	0.638649596	0.695506737	0.685302309	0.189083766	0.533792294	0.846741384	0.484545644	0.269837115	0.59038452	0.358036624	0.867941232	0.91925992	0.512840788	0.467814242	0.627591501	0.540055643	0.713810729	0.35682689	0.584544656	0.672717672	0.36669219	0.219288358	0.542753698	0.531361645	0.472013266	0.497044893	0.123971272	0.515103935	0.343517033
TCGA.BP.4327	0.498762384	0.829252034	0.465498943	0.413430189	0.502469969	0.499303184	0.662726324	0.68498182	0.735222208	0.496675413	0.328342301	0.640816056	0.607235445	0.799634422	0.337973521	0.582862857	0.717306905	0.790267228	0.746122215	0.453519502	0.747157617	0.753269723	0.792101995	0.589984529	0.56661382	0.770530762	0.52023445	0.361891374	0.59734397	0.375399131	0.926146066	0.908500061	0.576330597	0.585523264	0.600697697	0.601168615	0.714244244	0.491771258	0.593875535	0.659391412	0.268770973	0.295662019	0.569333234	0.530199079	0.57532477	0.463576136	0.128917036	0.619911011	0.30719733
TCGA.CJ.5671	0.613955303	0.877258495	0.603626973	0.519447272	0.583639618	0.656617531	0.695490968	0.707029982	0.749039049	0.596985065	0.454819613	0.618024614	0.702455865	0.880466921	0.45691979	0.617504547	0.665597119	0.822342747	0.823555178	0.624267648	0.766647837	0.83471019	0.850881989	0.572384397	0.672456738	0.716303359	0.752300009	0.710766508	0.733666791	0.541527493	0.850465534	0.983699484	0.589000486	0.553855457	0.686015106	0.639316544	0.765837296	0.650782992	0.695326887	0.674847377	0.427923744	0.462974209	0.641542593	0.561304938	0.587805216	0.509124749	0.245143559	0.618077683	0.429753445
TCGA.B0.5084	0.598033729	0.613477751	0.343487853	0.48172424	0.490947421	0.477211417	0.659036474	0.749379195	0.756294176	0.346202529	0.309828886	0.557267532	0.588591708	0.798612229	0.332620779	0.538740074	0.566524512	0.786816257	0.607297992	0.476614695	0.703449608	0.715904197	0.736543972	0.80818049	0.488145637	0.622146235	0.485280816	0.301353498	0.64025708	0.206920494	0.856015574	0.903741755	0.51182171	0.584031471	0.560036474	0.582471602	0.670251584	0.395769982	0.577809946	0.626277777	0.221915526	0.329592139	0.560655711	0.503906812	0.525301286	0.404380996	0.244376986	0.527092452	0.476977084
TCGA.BP.5194	0.525959867	0.880597585	0.479153967	0.432366512	0.548150502	0.565288128	0.694245158	0.692550803	0.735951471	0.496205146	0.323339661	0.625981509	0.638537508	0.810778232	0.344369654	0.586254976	0.720040675	0.78246194	0.795986115	0.522921616	0.713293519	0.757360263	0.761063661	0.343286801	0.594436566	0.788209032	0.606896551	0.451119599	0.586641252	0.511599554	0.829196218	0.949139863	0.558839043	0.471959068	0.584628257	0.629234494	0.724652725	0.49291114	0.649612225	0.680514489	0.342542316	0.291163037	0.593360536	0.566662889	0.572735598	0.470295317	0.284235362	0.605416831	0.410687084
TCGA.CJ.4894	0.598937346	0.836597192	0.534876063	0.492359077	0.609328114	0.600565127	0.722205807	0.680719003	0.728795553	0.559122757	0.348475194	0.648514401	0.680003533	0.940393649	0.645715871	0.499253872	0.736596572	0.801744416	0.821756085	0.670687163	0.769582492	0.809329952	0.792285171	0.125178281	0.759723827	0.795178928	0.722375066	0.321244496	0.582241584	0.331982171	0.978804888	0.989573065	0.55839768	0.564910865	0.498784941	0.633788409	0.730125648	0.551531812	0.726209614	0.718697079	0.46387475	0.416807215	0.621256471	0.580524926	0.610199815	0.561419391	0.204736692	0.60750511	0.389096874
TCGA.AK.3454	0.58199073	0.87820591	0.44276226	0.524208265	0.516929808	0.560913158	0.683673631	0.698382014	0.745816404	0.547316419	0.34946332	0.600277691	0.636556193	0.799005249	0.386861205	0.607433925	0.720514615	0.803007503	0.736199011	0.531288759	0.726484338	0.762360022	0.806943139	0.625235664	0.610940317	0.749926221	0.610395221	0.584932449	0.599145486	0.447941594	0.831382338	0.922713619	0.529827749	0.539197996	0.615856088	0.608760673	0.734960743	0.503607445	0.620674359	0.637586483	0.374724891	0.452671354	0.598883806	0.498320276	0.586073802	0.507002253	0.193716706	0.603458779	0.451035009
TCGA.B8.4148	0.640708967	0.820187622	0.55700886	0.450393856	0.586068606	0.572067324	0.731328784	0.678600038	0.727187404	0.633652797	0.319980556	0.636490604	0.689720804	0.961920207	0.599763056	0.530824308	0.854844332	0.816475156	0.737810797	0.676191919	0.789012474	0.803316874	0.812600748	0.448062647	0.810431572	0.900054408	0.74560106	0.329345705	0.598658797	0.356040137	0.985507185	0.99778393	0.577215657	0.64358097	0.540741272	0.632929182	0.746827459	0.603890539	0.743661239	0.72542123	0.495450801	0.449964647	0.633817655	0.563643555	0.609039497	0.54873459	0.199782763	0.604127481	0.372502986
TCGA.B8.4620	0.709621738	0.806295336	0.549555849	0.482561898	0.433824065	0.553134574	0.699084669	0.72058483	0.758871728	0.435729173	0.28774116	0.668667098	0.643585131	0.850892441	0.298939299	0.520684019	0.917819672	0.831629054	0.425912914	0.507507978	0.754124442	0.770957559	0.803592403	0.841212694	0.523810032	0.938739757	0.607483549	0.528144429	0.696344886	0.425565976	0.863714379	0.963641892	0.699742507	0.590690454	0.588419111	0.593667603	0.801333098	0.492801227	0.66478577	0.695743743	0.363913986	0.316332837	0.592873144	0.562677253	0.570823801	0.470895143	0.259166345	0.647072622	0.387534968
TCGA.CJ.5677	0.602417774	0.771886597	0.473187118	0.469942727	0.558838244	0.582579511	0.654491198	0.736230706	0.753543885	0.466744573	0.416728375	0.652559632	0.650120378	0.874657631	0.37314344	0.570731297	0.709062768	0.804832026	0.760371144	0.526719901	0.772520909	0.753033235	0.758886308	0.578405407	0.56049154	0.748232178	0.613727974	0.605056467	0.681063725	0.36126491	0.935244174	0.966433162	0.564175965	0.508807566	0.6007087	0.605705728	0.744350249	0.536904453	0.652712791	0.640483386	0.340562152	0.310310237	0.571026673	0.502245449	0.548072421	0.475968126	0.228101923	0.602287639	0.42119555
TCGA.A3.3320	0.441053266	0.829589339	0.394309601	0.430707526	0.477404296	0.52657988	0.681274347	0.676628496	0.729096121	0.486526722	0.372308165	0.658056509	0.615319699	0.805291172	0.434486202	0.554384794	0.663691768	0.776256581	0.574553277	0.487425942	0.749573291	0.747245353	0.758020287	0.350864906	0.567068446	0.726050459	0.560956341	0.33571379	0.598840981	0.441741033	0.898523513	0.928548524	0.639216155	0.540722702	0.40729689	0.603910121	0.706194125	0.379353303	0.634549124	0.687582858	0.269296398	0.255807412	0.592678307	0.577260963	0.572112243	0.483637194	0.11197882	0.612840055	0.330083979
TCGA.BP.4976	0.425190195	0.847760331	0.376316817	0.428683135	0.543604536	0.493899349	0.669025727	0.708378256	0.732851837	0.415169295	0.331070817	0.648080628	0.611609474	0.828376166	0.441009668	0.558573855	0.612479483	0.752580315	0.641712623	0.468778746	0.698065452	0.73515114	0.730712993	0.091055798	0.47571454	0.675867371	0.518252785	0.34828169	0.603267368	0.411905186	0.880539449	0.92486838	0.592973126	0.430592554	0.469354406	0.610621482	0.675363055	0.393281501	0.584362144	0.684857052	0.287842952	0.193165898	0.580143508	0.552655275	0.555590041	0.491475508	0.202233398	0.569410875	0.421583471
TCGA.CZ.5458	0.566223791	0.876613659	0.477931327	0.465825142	0.541165963	0.561217901	0.696958072	0.703711471	0.729466974	0.53678213	0.385977158	0.62603222	0.652988628	0.882547331	0.438003553	0.54528407	0.698240423	0.786420058	0.570747871	0.564726082	0.732343842	0.775142957	0.781419058	0.433859958	0.580654762	0.748478183	0.667814475	0.564555389	0.582079169	0.466005812	0.9035527	0.967973063	0.563486538	0.461440005	0.429119859	0.629197476	0.731357344	0.487672942	0.659463652	0.670909677	0.325885852	0.352214753	0.614885523	0.543821334	0.570181795	0.518153788	0.221722942	0.596142611	0.411053662
TCGA.CW.5588	0.575148532	0.868777145	0.485632979	0.468488133	0.558803371	0.540770991	0.678310759	0.712955505	0.744824305	0.487895966	0.423343294	0.613592599	0.661239115	0.872791542	0.360411624	0.598637461	0.689441624	0.790881521	0.763613508	0.547495432	0.72198209	0.783616197	0.776365701	0.416178298	0.509908247	0.747547368	0.637469739	0.528641213	0.674121705	0.473421865	0.871965834	0.966661046	0.593675654	0.53598883	0.539737819	0.619279895	0.748610837	0.505292531	0.654961051	0.68083745	0.351596119	0.268247423	0.601812977	0.567238443	0.554480983	0.470512241	0.244572506	0.576877674	0.405857932
TCGA.MM.A564	0.323951688	0.887478569	0.37601649	0.414598594	0.458930482	0.532656792	0.681444373	0.701742316	0.729123762	0.518800077	0.296629581	0.603073175	0.590855265	0.774754969	0.33742502	0.500803923	0.666764906	0.786540478	0.43645312	0.449735255	0.744686138	0.724876577	0.757770014	0.203292048	0.589723291	0.722384774	0.509960537	0.526474319	0.527172576	0.353162452	0.852860794	0.878871127	0.535823047	0.546154674	0.662847779	0.608385863	0.673957523	0.486574942	0.551468942	0.682281761	0.147471076	0.297391738	0.550881874	0.486190633	0.589852897	0.484868352	0.288504213	0.5022869	0.341529937
TCGA.BP.4332	0.328221838	0.878537752	0.430897617	0.418754184	0.446432817	0.489642955	0.692393864	0.702451925	0.743404896	0.446294389	0.326702955	0.618460365	0.608878066	0.825817976	0.379971067	0.556690155	0.66436554	0.783906649	0.45013004	0.4604892	0.714691508	0.753953214	0.761648137	0.656024666	0.525407235	0.733596569	0.52590479	0.475110279	0.604356746	0.400898291	0.896393931	0.923196019	0.503847242	0.504375964	0.468889989	0.625111213	0.707746339	0.45098005	0.600899022	0.714343437	0.246662354	0.246249522	0.578443723	0.569084211	0.586285595	0.459373323	0.207862841	0.590793548	0.381564205
TCGA.A3.3323	0.598507311	0.866990915	0.488357847	0.435781068	0.539290359	0.533636742	0.683004945	0.673439836	0.736623641	0.528047804	0.354728694	0.639042015	0.662462592	0.892716126	0.413671458	0.562261981	0.737401103	0.792046982	0.521294236	0.563625602	0.766037598	0.775589287	0.78619275	0.173879195	0.614032383	0.793378707	0.661532248	0.472401338	0.665575095	0.392595988	0.929079632	0.988633819	0.596759436	0.494667092	0.603168624	0.627549784	0.754245793	0.511695589	0.652332618	0.698525095	0.321110309	0.367047656	0.59211548	0.596801581	0.639909066	0.500563023	0.190987288	0.560679263	0.362434486
TCGA.BP.4341	0.297137178	0.867309251	0.408120854	0.282572847	0.436703463	0.495160622	0.681231641	0.684619448	0.726427106	0.51962206	0.314301659	0.636311695	0.593627196	0.774685894	0.377752538	0.547594943	0.566193657	0.769941665	0.482183732	0.433704865	0.751300821	0.713317171	0.734763802	0.633464391	0.496126524	0.635211304	0.468317748	0.435253799	0.502452199	0.458925642	0.932690498	0.87492591	0.583481303	0.58442375	0.48118126	0.615170696	0.627227368	0.447473552	0.544245523	0.682555405	0.248189002	0.26844774	0.569907882	0.514277492	0.567655433	0.477218994	0.203601957	0.548879178	0.306600645
TCGA.BP.5008	0.502534638	0.868048524	0.549031408	0.49616779	0.563149081	0.58253874	0.716373928	0.704099334	0.758445603	0.573909507	0.440373638	0.633333261	0.672603746	0.881054046	0.436166263	0.593552107	0.698945959	0.826051846	0.711623753	0.572679328	0.751604007	0.800323215	0.793708093	0.757670335	0.635000675	0.764517145	0.703429191	0.486090834	0.653466702	0.49767039	0.921592898	0.974306196	0.604645374	0.589073979	0.509920505	0.638287256	0.764467714	0.463418122	0.692735752	0.709087735	0.385520187	0.388785263	0.650146753	0.576465053	0.58743686	0.492858553	0.239932666	0.686359259	0.442644584
TCGA.CZ.5468	0.601432244	0.745372708	0.597836129	0.494080156	0.456035278	0.521782384	0.653182352	0.745387804	0.756569522	0.466370786	0.387253572	0.581359492	0.631674602	0.880118133	0.386763217	0.561728643	0.650549919	0.82579054	0.411335563	0.533582318	0.749087636	0.774842298	0.793063761	0.451394701	0.579008295	0.700154348	0.582306442	0.419615856	0.628412544	0.208284421	0.954814922	0.952064473	0.546326066	0.520736281	0.645089008	0.562345368	0.72214782	0.484514468	0.621363237	0.653834962	0.390820216	0.36763417	0.582768057	0.509323723	0.511037233	0.485576174	0.158788907	0.606837537	0.463623647
TCGA.BP.4782	0.593656406	0.86139065	0.523452047	0.444090603	0.558902586	0.51052956	0.698126768	0.702452005	0.736885995	0.547431983	0.360104408	0.610535786	0.662546241	0.890230868	0.528812633	0.575667401	0.715806837	0.803164387	0.61462341	0.566316334	0.73031297	0.777723701	0.787950446	0.423428787	0.687966838	0.776897972	0.669366359	0.480033148	0.639503664	0.407056708	0.947925803	0.981100083	0.58551667	0.519908565	0.641967239	0.624803381	0.756874801	0.510158336	0.687996342	0.684524157	0.393205207	0.354911992	0.618033858	0.556070027	0.558333451	0.510006299	0.330339339	0.581048294	0.399030749
TCGA.EU.5906	0.517125956	0.896499256	0.47139913	0.4661957	0.498811059	0.548749057	0.686546129	0.699594591	0.739456203	0.469089886	0.38322082	0.629179521	0.644917906	0.870124299	0.420481442	0.569861841	0.680448993	0.789505103	0.550530388	0.51090901	0.731168956	0.754535351	0.742777439	0.644916264	0.56748425	0.750777111	0.594874641	0.492380182	0.610381039	0.459351566	0.906546313	0.977026531	0.653169346	0.491807401	0.471987276	0.605745311	0.731507186	0.447042371	0.646873555	0.699333732	0.332498832	0.260316328	0.609746088	0.562107133	0.579775387	0.511439242	0.225045271	0.619220723	0.413049549
TCGA.A3.3370	0.592832454	0.847186358	0.574368564	0.451018548	0.578424967	0.519022421	0.720050534	0.675604173	0.733755016	0.556417518	0.360063357	0.627831385	0.673832642	0.938316497	0.494267235	0.558006039	0.734682568	0.795812996	0.589155561	0.619732317	0.775594558	0.796733596	0.80167315	0.089218803	0.656675774	0.797787642	0.718536575	0.294952362	0.628391139	0.404146125	0.97461892	0.995892556	0.597609898	0.549463699	0.481357874	0.625260533	0.729157563	0.451032009	0.71025025	0.718895464	0.470706896	0.393271943	0.626660053	0.581599114	0.603561905	0.54208298	0.189318216	0.593441646	0.409509956
TCGA.B4.5832	0.604222583	0.780362231	0.45032785	0.451960174	0.569969495	0.548270992	0.675840842	0.696717825	0.710750271	0.409531778	0.192256083	0.619997027	0.617093625	0.793183666	0.413130434	0.441208476	0.76651488	0.757385966	0.699440823	0.595289465	0.718507391	0.684418952	0.70089979	0.679325767	0.554397764	0.815738783	0.584676505	0.441025888	0.691442334	0.467443543	0.876757888	0.907245909	0.569545397	0.294441732	0.412800316	0.534236263	0.740271452	0.365258238	0.669579464	0.734062897	0.37292703	0.368523907	0.601282635	0.656505038	0.540712647	0.524514182	0.216846517	0.593939532	0.508019996
TCGA.B2.5636	0.553115615	0.919559644	0.410430269	0.303509759	0.556044924	0.530481774	0.67269746	0.691191852	0.745278588	0.39764349	0.425846091	0.579001667	0.622691311	0.823427	0.417693992	0.599145334	0.71320088	0.777242648	0.770596191	0.435106713	0.730732121	0.75719138	0.784192696	0.517055586	0.440937331	0.776297448	0.503375409	0.46655654	0.619176654	0.53217331	0.893905335	0.924286303	0.533151398	0.471096331	0.540790094	0.668416975	0.709685502	0.436553764	0.563444881	0.707692914	0.18837811	0.198461674	0.605113842	0.577828397	0.613010681	0.509106398	0.24497001	0.582095154	0.419496077
TCGA.B0.4697	0.726492167	0.730087888	0.690741312	0.516568894	0.683468108	0.790725831	0.744410744	0.713221514	0.741806758	0.652959116	0.49105767	0.533673863	0.731035247	0.923863224	0.820955478	0.550425132	0.755778042	0.838654243	0.901597007	0.689991821	0.764142743	0.830634855	0.84348731	0.593035894	0.851604544	0.78608999	0.819374905	0.463323191	0.582484976	0.333420199	0.952408585	0.986204584	0.492008702	0.635125022	0.715949216	0.607453434	0.768043842	0.632913131	0.778435556	0.717577918	0.623961392	0.62954053	0.653463672	0.53434449	0.628634134	0.561256808	0.220049559	0.64557906	0.439219984
TCGA.B4.5836	0.55944112	0.879188503	0.493797832	0.428062906	0.541870449	0.521161749	0.68090424	0.705347837	0.740360704	0.564595799	0.353614496	0.629477959	0.645736216	0.877909394	0.436242275	0.569724657	0.788521883	0.796533721	0.760385293	0.52582312	0.747229565	0.76211182	0.765989995	0.401989358	0.668090519	0.844476744	0.609808035	0.409794817	0.631260216	0.482131049	0.937145319	0.973841811	0.598672316	0.501252644	0.603356306	0.61219516	0.766275012	0.496109977	0.659762332	0.687816894	0.359303863	0.285088348	0.603117608	0.547077272	0.58092841	0.518633222	0.268737485	0.58772901	0.412301372
TCGA.BP.4994	0.379468292	0.788784232	0.378186602	0.327657145	0.53157566	0.491047596	0.699288487	0.68665831	0.722135888	0.463310278	0.365066875	0.60105202	0.597211955	0.819722584	0.377583701	0.619523272	0.600461432	0.750030603	0.766917876	0.465022141	0.686450556	0.74016511	0.740873357	0.352379852	0.527112241	0.663890207	0.492126788	0.224730109	0.617612266	0.516251324	0.872423346	0.91627983	0.526625561	0.518001515	0.566483435	0.623397052	0.680206673	0.354201186	0.589851398	0.682982474	0.233809401	0.167979976	0.589595297	0.587188434	0.523740864	0.503876283	0.220721076	0.614992244	0.337591174
TCGA.CJ.4868	0.647562692	0.854528124	0.614109407	0.476703335	0.540303533	0.582123043	0.705186466	0.739431998	0.766970443	0.589628107	0.513968177	0.638963148	0.691554457	0.837797012	0.533440957	0.617734027	0.751276298	0.834756645	0.778070819	0.595164972	0.737915542	0.814543649	0.804998871	0.774699284	0.72742871	0.802847895	0.721538996	0.854649285	0.727266316	0.452079644	0.91686853	0.930031124	0.591347455	0.570461286	0.680982647	0.621239421	0.799677157	0.567167731	0.705091205	0.694653001	0.43754381	0.420847788	0.634031067	0.549425884	0.579314347	0.525953759	0.19812988	0.654501595	0.472339357
TCGA.BP.4797	0.566230743	0.802448216	0.506066336	0.494781181	0.554588568	0.55716845	0.691181374	0.707118717	0.736687786	0.537838541	0.403857286	0.612873437	0.670835689	0.892294038	0.480301464	0.558607165	0.719831697	0.809024725	0.728876333	0.580968862	0.716087926	0.786609871	0.758884082	0.271770498	0.659235217	0.77752523	0.686324326	0.447820499	0.647230499	0.446386004	0.932369113	0.978652592	0.608600966	0.549696233	0.607838333	0.625286244	0.757672598	0.526306872	0.695443454	0.682680999	0.411370438	0.387757385	0.616998491	0.569401449	0.53969187	0.490077078	0.222655241	0.59774099	0.407856286
TCGA.B4.5834	0.537823111	0.921563196	0.517987957	0.369254299	0.489823449	0.514279606	0.699464678	0.696175385	0.738118793	0.53784687	0.385431266	0.635725916	0.626421803	0.835194592	0.39860676	0.543171607	0.757543473	0.790711475	0.509791199	0.498247478	0.743352151	0.751258172	0.764456486	0.334461219	0.606011231	0.816969179	0.553379874	0.469171344	0.561732661	0.476866296	0.903257482	0.929640105	0.590182529	0.49017311	0.561349393	0.615969033	0.720607453	0.451805962	0.619013759	0.686022447	0.265010808	0.243929395	0.599595879	0.584883398	0.585340766	0.507228636	0.288687608	0.614552437	0.398321459
TCGA.BP.4761	0.582585127	0.516513146	0.493437858	0.467132139	0.597867836	0.573085864	0.683255999	0.69824819	0.711556386	0.590777444	0.414275142	0.592121854	0.624111788	0.848148009	0.643478696	0.503896597	0.714191121	0.804893482	0.771780442	0.562691383	0.716571325	0.768855812	0.773545188	0.352051408	0.69114131	0.733882687	0.595635395	0.192101057	0.542975917	0.408264985	0.951605234	0.90963018	0.466132628	0.618131122	0.713233132	0.610624055	0.725983137	0.5087636	0.642132023	0.623134355	0.385513363	0.426937513	0.583909056	0.491140132	0.501074684	0.504154459	0.280463275	0.593862005	0.365186512
TCGA.B0.5117	0.35628581	0.747623166	0.366171782	0.247815864	0.37312352	0.489484011	0.681979403	0.712208952	0.726351192	0.328330465	0.371000903	0.587845506	0.528641105	0.739974857	0.304531941	0.564524137	0.555064416	0.73955661	0.246816522	0.404335077	0.67643991	0.717259063	0.672715679	0.196687582	0.437835171	0.603205526	0.328677112	0.638760474	0.508719512	0.472208102	0.804847537	0.83589676	0.379230378	0.610149864	0.45638953	0.598437528	0.659050714	0.307744727	0.497426971	0.645228117	0.161029007	0.095381538	0.549488828	0.565622545	0.582895033	0.484475653	0.187293901	0.45189407	0.369550334
TCGA.B0.4698	0.58923546	0.525009513	0.801475904	0.473889003	0.508222197	0.462219092	0.705137521	0.797439458	0.771879133	0.592488523	0.40309915	0.557531597	0.6646083	0.853938223	0.594846222	0.565847941	0.804231457	0.854996981	0.657345118	0.691703408	0.772660078	0.819651266	0.819171829	0.887524798	0.855840091	0.834579517	0.714373657	0.980346278	0.693060844	0.22452789	0.805187322	0.972107768	0.54400148	0.58272458	0.63856103	0.579622012	0.755613013	0.520916294	0.710954238	0.728781199	0.602684578	0.452008937	0.62759159	0.523762565	0.588269965	0.503898046	0.149329863	0.673288677	0.571691029
TCGA.B8.5550	0.58658751	0.830963354	0.550209795	0.442890143	0.492056801	0.509597	0.675836099	0.718163504	0.744607863	0.449149135	0.401756023	0.621200318	0.646980542	0.860837249	0.367779487	0.579474151	0.630116287	0.805260688	0.43532147	0.524221772	0.737462012	0.762306123	0.759868036	0.158444095	0.598269955	0.692836624	0.594758219	0.52272059	0.669526903	0.459911563	0.869103878	0.967999599	0.608315373	0.504412487	0.645618783	0.612376658	0.720133253	0.452578932	0.641151701	0.667363125	0.370784553	0.323263564	0.588242983	0.560739862	0.551869063	0.513336184	0.261568742	0.557442408	0.453269897
TCGA.BP.4774	0.464116768	0.883361941	0.410714016	0.488118454	0.486584119	0.528832088	0.699257289	0.698152683	0.738089562	0.517254037	0.299971263	0.624364442	0.620829484	0.819004984	0.377678109	0.55866923	0.760797504	0.798563865	0.547646897	0.525662066	0.717017643	0.742394907	0.754119122	0.70219456	0.598576873	0.809933955	0.574837636	0.49939458	0.570133249	0.370930929	0.858134104	0.930031821	0.609881073	0.595172114	0.457596695	0.611116744	0.710428255	0.475405039	0.624526387	0.679804352	0.258039058	0.341897557	0.600440822	0.522553042	0.611750885	0.499196944	0.226173748	0.632086517	0.349363717
TCGA.B0.4822	0.593970642	0.881571981	0.460641758	0.529981138	0.527330792	0.573447981	0.689868275	0.695715792	0.738807482	0.558658496	0.369039701	0.582744086	0.645436724	0.811240212	0.428098827	0.589397659	0.712070444	0.802626505	0.740777841	0.550416142	0.716050799	0.768599921	0.804088902	0.634356259	0.634633469	0.736350346	0.626758683	0.604574028	0.600900497	0.439232603	0.836236685	0.927027586	0.538922574	0.580711036	0.627752285	0.616466437	0.723570664	0.528351419	0.628166067	0.629745912	0.400942583	0.462275236	0.595702809	0.495917783	0.600310597	0.478240653	0.169935064	0.592850192	0.407888485
TCGA.BP.5000	0.614794927	0.851717166	0.472414658	0.480458539	0.546900498	0.571831114	0.698189658	0.711737834	0.74569186	0.609210509	0.365849343	0.602047958	0.661392891	0.902674269	0.563556464	0.568003942	0.738834269	0.803168852	0.691216351	0.582683938	0.716853639	0.784497704	0.783265372	0.617560453	0.728162501	0.772019973	0.698439418	0.515486834	0.606204754	0.4350691	0.945827474	0.972582328	0.548132117	0.612782417	0.615220363	0.640694065	0.756671057	0.604788644	0.680048246	0.670700607	0.35349238	0.456199364	0.61584333	0.501477473	0.563702798	0.51476863	0.245149647	0.597269613	0.385242382
TCGA.GK.A6C7	0.56373846	0.903171612	0.379310507	0.3268865	0.537948232	0.516817302	0.710002352	0.684917309	0.733948254	0.537830279	0.394296638	0.637697604	0.630684444	0.871977917	0.449076178	0.551701245	0.726397143	0.782791741	0.64303739	0.495652082	0.75074506	0.761019988	0.767790725	0.457074828	0.651126165	0.793713564	0.557898392	0.401239966	0.511091379	0.425664288	0.934136796	0.948013757	0.523637037	0.551419379	0.654168787	0.640989974	0.706855624	0.492667016	0.614943175	0.673078997	0.300170943	0.318822976	0.610866199	0.55472302	0.594438279	0.512570082	0.219248417	0.579408014	0.390380394
TCGA.CZ.5457	0.439056793	0.872754108	0.52697293	0.462185166	0.600178942	0.564617657	0.694898097	0.701014867	0.723799353	0.4828654	0.320953165	0.5908725	0.638008556	0.897004208	0.469492453	0.563894167	0.702301507	0.783591785	0.815088013	0.521367527	0.790765044	0.732969712	0.745618337	0.075004657	0.603155542	0.762653439	0.610825876	0.513261717	0.649151236	0.420776942	0.891204897	0.98938281	0.567930059	0.489371494	0.415519998	0.621442658	0.735133565	0.453053583	0.673535199	0.669907022	0.371263956	0.253542785	0.574155702	0.537113215	0.535745062	0.509055012	0.249197963	0.559292012	0.373817559
TCGA.BP.4995	0.414758476	0.827688978	0.421614449	0.350985998	0.545698359	0.51885511	0.707673519	0.688691358	0.727119116	0.501627533	0.372566152	0.609922986	0.620461231	0.838682162	0.416518367	0.627535218	0.658408593	0.764174461	0.799883894	0.503574602	0.697055204	0.75388862	0.757564122	0.344140002	0.580320868	0.722639454	0.560539677	0.238408026	0.634887143	0.520795465	0.875158094	0.936887523	0.558325026	0.497396559	0.572786777	0.623485571	0.700522437	0.38304914	0.623445813	0.687644795	0.275642052	0.216160161	0.600887056	0.588182673	0.541844642	0.498968683	0.214697693	0.634432498	0.340493757
TCGA.BP.4338	0.588157099	0.631760844	0.600382947	0.420387604	0.568456521	0.531165609	0.656413257	0.725814412	0.736685357	0.406047961	0.427917891	0.607416226	0.6311966	0.847354356	0.355097533	0.594388034	0.701035795	0.798779916	0.743043069	0.54000041	0.745916822	0.752723037	0.778463026	0.402535569	0.500344102	0.734380689	0.584435676	0.34153072	0.667440928	0.3679895	0.891630457	0.950403361	0.582441955	0.473205481	0.613544714	0.568814771	0.685911021	0.354771204	0.632984232	0.66856162	0.356080754	0.317878477	0.567971898	0.548183973	0.489212757	0.456433802	0.161242952	0.561442012	0.384230528
TCGA.BP.4971	0.531682786	0.79385722	0.593476109	0.547193374	0.504053539	0.581526177	0.690217386	0.673567094	0.728458229	0.54136846	0.515556745	0.569958086	0.681882308	0.928347128	0.389325668	0.547445673	0.685554137	0.799720698	0.548118813	0.598475217	0.807982594	0.808416009	0.817397212	0.396213882	0.645752496	0.744775711	0.713398862	0.433672178	0.679137809	0.401070847	0.974815526	0.987549389	0.470786189	0.616155705	0.600426161	0.644731984	0.750367578	0.523058356	0.704561409	0.667305092	0.425379567	0.529423257	0.62128888	0.584731578	0.637661527	0.452496116	0.341233978	0.572445033	0.427360323
TCGA.G6.A8L8	0.392644102	0.786127808	0.360617936	0.341297563	0.4244783	0.521057242	0.683547034	0.689428869	0.734417214	0.47655276	0.306959716	0.621795018	0.569125336	0.822457591	0.386765222	0.527944131	0.615840238	0.765176238	0.427530574	0.445103062	0.705857933	0.72942212	0.767013002	0.553627377	0.551985064	0.683201215	0.471245033	0.296867992	0.485944762	0.342478281	0.961712267	0.879458246	0.565852681	0.584150945	0.493877695	0.606682599	0.66034682	0.46689164	0.543907727	0.633098328	0.149943053	0.310393112	0.55597642	0.500708449	0.524521654	0.485123922	0.078002489	0.527033912	0.289091183
TCGA.A3.3319	0.653358495	0.556881237	0.392056709	0.508486311	0.561609452	0.503757742	0.624955792	0.712691915	0.736234817	0.458695996	0.232397256	0.619565764	0.636482705	0.872725336	0.35176568	0.56609469	0.713817766	0.7969768	0.683972021	0.555202741	0.775990883	0.771606738	0.791866964	0.764997085	0.577392322	0.766222123	0.582662237	0.447513111	0.677492045	0.315568315	0.901990835	0.962613671	0.588582768	0.485969419	0.56617028	0.562211814	0.745800619	0.425169705	0.639322174	0.648489686	0.314058439	0.327185032	0.584575876	0.490156576	0.514200877	0.484018602	0.096543324	0.587108493	0.408258602
TCGA.B0.5094	0.512564253	0.641133115	0.300773223	0.413460666	0.536655702	0.381708046	0.65366253	0.690475351	0.731047238	0.495181828	0.323749978	0.625036195	0.604773368	0.808541969	0.455435601	0.478565436	0.607129784	0.792632967	0.726078782	0.473372813	0.70247976	0.754917052	0.788629557	0.30992762	0.570827352	0.664049496	0.498655164	0.233941458	0.60622699	0.352375627	0.874682894	0.920841293	0.511684649	0.515392449	0.525211682	0.60541928	0.680895568	0.351829243	0.593689663	0.682312448	0.276586733	0.2923477	0.56435972	0.507842894	0.480454357	0.494392262	0.142826947	0.528389247	0.331838793
TCGA.A3.3372	0.537888744	0.857847348	0.461864008	0.385454565	0.485212081	0.512667975	0.690806794	0.674440489	0.730823599	0.498982901	0.321499809	0.628892035	0.64368983	0.896064193	0.379934084	0.518323285	0.752878518	0.789956938	0.539083267	0.527213115	0.748293554	0.76274795	0.797912633	0.167829689	0.64240402	0.820075497	0.615150663	0.350303211	0.569779961	0.463875197	0.941088676	0.979069412	0.577092079	0.547781279	0.496636823	0.634727559	0.734339792	0.471495641	0.65438319	0.700817052	0.338626253	0.290210932	0.591048622	0.576258942	0.595676601	0.518881016	0.144749755	0.553114897	0.369380568
TCGA.B0.5690	0.492038775	0.936959551	0.475541662	0.358802074	0.512650871	0.611540313	0.693970803	0.693379543	0.741305569	0.506654232	0.332677309	0.602913371	0.645130404	0.819852625	0.401285905	0.587721694	0.708964548	0.796196307	0.598301334	0.492935945	0.748745854	0.770626334	0.764647643	0.390784831	0.628738631	0.763657492	0.613193235	0.550657334	0.552510566	0.455980981	0.909665122	0.916561314	0.614160089	0.546792351	0.595317139	0.638734395	0.731964169	0.503292438	0.611903298	0.671135337	0.286913201	0.311650499	0.614819641	0.561044648	0.645397159	0.51803681	0.281219564	0.592830348	0.38452859
TCGA.BP.4335	0.514001412	0.857971416	0.514044133	0.490848622	0.570126848	0.617154841	0.707003874	0.68947518	0.736668	0.567284797	0.268222202	0.611489991	0.653017716	0.913548098	0.615984372	0.534684868	0.745997393	0.806063104	0.85677969	0.57256054	0.744900465	0.761267005	0.779124952	0.693564071	0.713659744	0.800414825	0.665338214	0.593898942	0.585572548	0.324876777	0.924761586	0.98711681	0.588654723	0.580964608	0.531260953	0.612095359	0.741900607	0.494726726	0.691175494	0.695369496	0.409296411	0.442732798	0.604685	0.537226966	0.581335709	0.522281802	0.155658259	0.643010963	0.36080018
TCGA.A3.3316	0.483734594	0.857300306	0.43772503	0.521756438	0.485661681	0.547580532	0.655143238	0.708621993	0.755154652	0.399020595	0.380601017	0.651250565	0.639930607	0.84066667	0.322168857	0.582873401	0.61213578	0.793835165	0.520160456	0.488450902	0.745918744	0.745705641	0.761079239	0.78325495	0.483145696	0.679573255	0.5646513	0.522260298	0.717016477	0.420369404	0.8031477	0.970287982	0.634612849	0.515791061	0.517925739	0.63669895	0.717721986	0.422304951	0.611173429	0.683344644	0.283770076	0.287581095	0.565846538	0.573056617	0.609236081	0.459887161	0.145607828	0.622974187	0.412294452
TCGA.BP.4804	0.631855376	0.863772944	0.576726003	0.50572919	0.547643183	0.649345256	0.726050501	0.706219614	0.747936855	0.604957027	0.399438225	0.583850064	0.702973039	0.924134741	0.632592393	0.594572431	0.769867627	0.814270752	0.686762085	0.651099704	0.752618368	0.816707111	0.814503125	0.52601891	0.767973167	0.8157148	0.765264116	0.454906492	0.647038356	0.480655208	0.936855585	0.990038896	0.559214462	0.597278007	0.663490635	0.651707773	0.780722309	0.617021846	0.739277723	0.698084986	0.468959099	0.499782279	0.645480486	0.572635874	0.607040739	0.54275623	0.271686522	0.62946422	0.44092234
TCGA.DV.5566	0.54893606	0.823502166	0.419394183	0.464702101	0.504830806	0.533801404	0.670446954	0.722066822	0.741276734	0.426476779	0.318407253	0.601823845	0.614955736	0.844643737	0.465930272	0.584271201	0.669664545	0.803664516	0.47988138	0.497096368	0.731967331	0.728169073	0.74376928	0.800390658	0.586960592	0.736388335	0.53691486	0.402983331	0.57092758	0.378643883	0.860361369	0.961153096	0.607244101	0.506225883	0.510594203	0.623713381	0.715126571	0.464389998	0.635840075	0.646357903	0.288535277	0.26539578	0.584048273	0.497738885	0.515750239	0.495766032	0.193335481	0.597436472	0.411716191
TCGA.B2.3924	0.675575897	0.819576755	0.681537436	0.4963181	0.618626843	0.628607752	0.728111058	0.706225585	0.735052601	0.592058705	0.348925639	0.640515579	0.70384493	0.934120942	0.578389653	0.570046602	0.823514025	0.821795757	0.784008397	0.686876043	0.770812184	0.8018099	0.774714545	0.208202789	0.78762594	0.871767963	0.78634159	0.381629754	0.618989552	0.415761145	0.941342387	0.997905939	0.586959115	0.570551238	0.565351583	0.612164781	0.757034363	0.604663843	0.783750687	0.734268627	0.574333497	0.475276672	0.632854862	0.545015792	0.562694249	0.552949536	0.190193973	0.632047041	0.410878492
TCGA.AK.3429	0.646639693	0.822922746	0.563774778	0.52823949	0.597865863	0.61492508	0.712977548	0.719278514	0.732491044	0.590898989	0.30978177	0.612603461	0.679199387	0.935590815	0.589939181	0.548294788	0.767693425	0.812138763	0.718385087	0.663294669	0.721433953	0.798168285	0.762088408	0.068928345	0.774183329	0.811291617	0.744630288	0.433288111	0.550771132	0.403106957	0.959855679	0.99484823	0.535180046	0.597891179	0.58494416	0.636787979	0.761930697	0.610191905	0.750950768	0.704833791	0.514495211	0.479121157	0.643736437	0.51225789	0.548351679	0.55747412	0.182534604	0.616991301	0.409904237
TCGA.B0.4841	0.491821971	0.904625591	0.44202644	0.453496965	0.467560507	0.574061466	0.711566854	0.713517727	0.738567535	0.582156253	0.374812583	0.621621643	0.615236855	0.78823392	0.427836927	0.574802742	0.723850311	0.800542851	0.534458976	0.487355951	0.742758745	0.731332898	0.748603948	0.440939113	0.661297073	0.760800905	0.561591627	0.599126227	0.559948242	0.467016309	0.884987683	0.889347416	0.557799207	0.544060892	0.610468601	0.628499607	0.727951847	0.486213763	0.611154566	0.655692985	0.294660831	0.33623366	0.58987117	0.490043774	0.561677926	0.479084566	0.326694108	0.607636311	0.400802453
TCGA.BP.4981	0.453836932	0.777657566	0.402644427	0.514741303	0.531546787	0.516550381	0.680923533	0.706787813	0.736580613	0.564687706	0.297768649	0.604042544	0.627076632	0.913089828	0.465724715	0.530457687	0.699323684	0.78885231	0.650279229	0.51385108	0.724253451	0.757849332	0.789494218	0.685147746	0.664189049	0.736908358	0.6065371	0.390220899	0.535496436	0.287338263	0.95646427	0.982957421	0.567511209	0.592266364	0.607953061	0.615051744	0.696799311	0.550956976	0.639824555	0.643651246	0.315365697	0.426322509	0.5807813	0.518654768	0.521008566	0.474176689	0.138530545	0.562765798	0.318558316
TCGA.A3.3322	0.453354088	0.809807812	0.3863874	0.449295022	0.477876538	0.486628722	0.666735466	0.678782507	0.734362411	0.391843466	0.36010449	0.625692564	0.605749593	0.858395086	0.33923888	0.55655288	0.73233867	0.770100363	0.469634205	0.453089981	0.736465416	0.733245449	0.755436101	0.376789655	0.45461087	0.796332049	0.492072303	0.294339451	0.587409636	0.36061901	0.888410754	0.964207998	0.586257162	0.496950054	0.410969426	0.608685476	0.703849001	0.406065705	0.607924165	0.693197414	0.309173136	0.188956596	0.559219868	0.554780851	0.544510792	0.480016789	0.158229712	0.560296309	0.382060323
TCGA.A3.3385	0.446789222	0.704084977	0.380060896	0.427449825	0.390843181	0.461370937	0.663197218	0.683518855	0.715771686	0.349766284	0.279210766	0.636323452	0.558751682	0.817404672	0.298685176	0.551774551	0.609692785	0.73869316	0.124751004	0.420828559	0.700638915	0.683485077	0.735541856	0.045579539	0.371004811	0.686709722	0.40231226	0.207557997	0.56627491	0.345488756	0.837848636	0.950969187	0.594501594	0.482800682	0.355474118	0.594290257	0.626163958	0.289144442	0.537864156	0.685435993	0.250802189	0.122271257	0.51988726	0.536345563	0.50202672	0.486809204	0.096716492	0.475402767	0.373289722
TCGA.BP.4343	0.608864263	0.81506336	0.620277498	0.547421664	0.591651461	0.651728075	0.689882695	0.726430512	0.745695964	0.535585862	0.437287695	0.612953401	0.687450746	0.880626585	0.643271648	0.599896086	0.697171196	0.797682898	0.761816813	0.623975843	0.740066597	0.785918969	0.790178571	0.279705756	0.701387584	0.756596292	0.726722819	0.47442753	0.687128943	0.520491615	0.849699535	0.992016391	0.52048025	0.477377466	0.57953494	0.604505785	0.787690583	0.572957874	0.72831797	0.702327678	0.444565583	0.406947537	0.631731714	0.562853034	0.548632245	0.525423821	0.307234582	0.622726559	0.483940433
TCGA.DV.5569	0.543931115	0.860475819	0.542723921	0.479693136	0.547452301	0.577585395	0.682823432	0.726357314	0.753484594	0.511977522	0.342631169	0.620023613	0.653540794	0.858974314	0.44316946	0.574876458	0.770127947	0.827483292	0.655084238	0.513130447	0.762913628	0.772122968	0.785684932	0.445634621	0.643145905	0.824927571	0.631947145	0.568955577	0.629881654	0.376959961	0.883778719	0.959789366	0.628679046	0.565083565	0.582381541	0.610353101	0.781311039	0.498619661	0.686531125	0.673309903	0.36962967	0.296445392	0.611670209	0.549111164	0.552450012	0.491772258	0.237213872	0.623331265	0.412570193
TCGA.B8.A8YJ	0.571333231	0.912845504	0.553278103	0.350297037	0.590524564	0.654101108	0.713390864	0.700477631	0.765891513	0.602057335	0.438115151	0.631542522	0.691885862	0.83814298	0.474926817	0.618833994	0.745179533	0.807353707	0.879405681	0.59271827	0.786305257	0.808058565	0.815194601	0.419689701	0.581307171	0.802007829	0.719455687	0.463551437	0.652996312	0.648879541	0.912297584	0.936981306	0.595112332	0.56261437	0.612465076	0.642476664	0.738136601	0.529732441	0.652322911	0.709297091	0.34908187	0.438961187	0.662658213	0.571060187	0.663175251	0.502227053	0.393766805	0.621115664	0.435150412
TCGA.A3.3317	0.482563923	0.81510034	0.487967798	0.434666253	0.48862034	0.513778942	0.689338488	0.696931374	0.73551255	0.452579663	0.323744219	0.646449936	0.645411681	0.870571158	0.402444181	0.526831947	0.662366947	0.800382078	0.644582375	0.5478587	0.754698492	0.754356706	0.763401899	0.08386228	0.615576175	0.730083662	0.61586988	0.391667982	0.660979651	0.405056497	0.960680406	0.967063873	0.56123326	0.532503305	0.44973477	0.63009926	0.715371877	0.440541618	0.664836807	0.71037053	0.355618061	0.304867958	0.59320502	0.615909413	0.594641382	0.502129143	0.249782644	0.594345836	0.440939044
TCGA.B0.5402	0.538772655	0.865438993	0.545918218	0.421128024	0.521181015	0.502884529	0.685575778	0.687245597	0.731166627	0.553896387	0.356820263	0.641904403	0.63403618	0.847421812	0.450724065	0.550189888	0.691436082	0.798907645	0.681374827	0.513211536	0.768200142	0.748840236	0.788126325	0.278296764	0.621292012	0.760094283	0.578084082	0.342330486	0.609409178	0.458407102	0.844948026	0.959084504	0.596944715	0.472875736	0.491266612	0.632389935	0.697237075	0.475017669	0.64206807	0.670129767	0.364192591	0.265260919	0.594917749	0.559747389	0.534193635	0.523717536	0.232528701	0.607141337	0.355564691
TCGA.CJ.4920	0.485625194	0.850795276	0.43587824	0.49187456	0.52215879	0.540175704	0.675001475	0.709498076	0.754053998	0.445468492	0.342034025	0.631356101	0.632533851	0.832005314	0.32185397	0.570209073	0.677488848	0.812701568	0.718545611	0.511023142	0.73327392	0.769061601	0.786886842	0.839290383	0.534160461	0.735549472	0.570871954	0.506972779	0.589467417	0.453936748	0.830569623	0.94220125	0.622497804	0.549746304	0.583435253	0.606100015	0.741183515	0.448809309	0.604313148	0.68873817	0.279867454	0.372000143	0.59200901	0.53624198	0.579805356	0.498408786	0.146001699	0.613352191	0.383616045
TCGA.CJ.4637	0.755800505	0.685686595	0.695684725	0.57778105	0.624731927	0.692734065	0.720481038	0.716011908	0.741347673	0.609721207	0.345463318	0.622096317	0.735892754	0.939172921	0.688495337	0.518974721	0.846133309	0.845080362	0.807902023	0.748437382	0.787262662	0.840633891	0.820624432	0.304944104	0.842721013	0.884171572	0.831294699	0.325718847	0.644437696	0.322098916	0.972665062	0.996983834	0.535783832	0.63930268	0.662275976	0.603391968	0.811224932	0.607799039	0.808592633	0.754130325	0.640678242	0.560294644	0.672764551	0.595559792	0.592263116	0.596558662	0.197023107	0.670286831	0.431436562
TCGA.B0.4847	0.640596759	0.720025566	0.512735828	0.557636564	0.588748818	0.615724705	0.718509907	0.697005021	0.716066361	0.6287996	0.266923885	0.589821127	0.676532745	0.946656616	0.622092735	0.4874028	0.766912099	0.795248368	0.770038311	0.655552557	0.732839924	0.7953895	0.79464643	0.672837945	0.799473134	0.796177968	0.751164518	0.32765577	0.519349908	0.258424745	0.958855759	0.991773349	0.550882733	0.687414214	0.543714243	0.599343457	0.717807413	0.638528009	0.743564762	0.686900231	0.535504276	0.552000274	0.633398077	0.519180352	0.550776637	0.52562999	0.097763157	0.598498088	0.367682067
TCGA.CJ.4890	0.658704273	0.834973055	0.698193953	0.519675271	0.602239122	0.728908725	0.726443715	0.712084637	0.754322458	0.644841184	0.462866415	0.586756688	0.740750954	0.909308127	0.705950619	0.660017386	0.752332239	0.824449996	0.913335355	0.689357408	0.758966975	0.850274563	0.838479439	0.640589465	0.820158081	0.796555957	0.830337559	0.510800519	0.746943498	0.496872231	0.8876754	0.994234806	0.588423795	0.579626	0.656894744	0.641946531	0.794264152	0.670494216	0.774545004	0.7081394	0.557351988	0.488861489	0.669513949	0.574986882	0.629014934	0.571631651	0.300432805	0.643085377	0.482345321
TCGA.B0.5710	0.476562613	0.921340616	0.484593139	0.503296197	0.506581238	0.557897669	0.704486031	0.694286038	0.745587193	0.516379714	0.38719108	0.645766074	0.645519302	0.870474294	0.502941344	0.545774542	0.742031586	0.804654839	0.53853294	0.538855933	0.757253608	0.780302004	0.783299405	0.405351175	0.65231634	0.801923361	0.611910923	0.43027266	0.541187521	0.500292883	0.914436777	0.958756586	0.551515231	0.544177833	0.569979122	0.643637712	0.750277423	0.449710188	0.646004572	0.693949869	0.266489977	0.354629296	0.614856063	0.585276174	0.604439101	0.529297196	0.291968827	0.606542015	0.410046874
TCGA.B0.5703	0.512519327	0.77135987	0.38283175	0.479544609	0.499849466	0.421499295	0.711131726	0.711894399	0.740272685	0.639413404	0.295628022	0.607880565	0.62019831	0.811289009	0.504417594	0.468567562	0.633933998	0.784896189	0.567323865	0.536524533	0.724109768	0.76814696	0.800946442	0.320480803	0.735219463	0.697619593	0.624408082	0.452095298	0.48347166	0.396845877	0.937437882	0.867411734	0.589503296	0.574314788	0.637063003	0.641864427	0.700697143	0.511675279	0.631568913	0.654720647	0.319569886	0.33492951	0.618144902	0.516052015	0.539128706	0.502031673	0.251687249	0.586093425	0.39205372
TCGA.B8.A54G	0.712931006	0.606946457	0.562202154	0.496141317	0.553311273	0.696032575	0.735453163	0.697462357	0.734496852	0.591551943	0.406536879	0.629950463	0.709894687	0.96971163	0.483595798	0.55119872	0.825947862	0.820531017	0.554822249	0.715375383	0.791068395	0.800810176	0.789663467	0.3741114	0.751461146	0.869503438	0.804958552	0.436901404	0.597787085	0.306821605	0.996130461	0.990043677	0.539531283	0.5904979	0.395339337	0.554908151	0.770735579	0.642498194	0.793209305	0.736813263	0.56478573	0.542244127	0.627561271	0.578576931	0.541628424	0.535198717	0.065480228	0.613903204	0.392716425
TCGA.AK.3425	0.667113263	0.820052875	0.579574815	0.499356585	0.574449873	0.6179146	0.700348339	0.721755987	0.752176788	0.548692195	0.369334037	0.593007155	0.685146648	0.885485324	0.500665179	0.603092612	0.730328188	0.823867662	0.837003523	0.611111738	0.72273503	0.786031276	0.792230107	0.527274639	0.724047987	0.777748671	0.71989088	0.550673534	0.71867862	0.398009098	0.906724807	0.979590845	0.573449075	0.532955415	0.663073567	0.615492838	0.767970532	0.625464556	0.717533687	0.680185612	0.439342222	0.434135545	0.61038728	0.508947249	0.530035822	0.503430362	0.230873952	0.608978175	0.407719875
TCGA.B0.4842	0.621347958	0.691094523	0.525675625	0.470109254	0.539819158	0.623442387	0.669387555	0.712426568	0.739821983	0.597801801	0.507304991	0.615794482	0.673800058	0.911784774	0.570992188	0.583580636	0.643178563	0.80036475	0.807267773	0.600762869	0.702828804	0.78491746	0.80248462	0.714848929	0.72640329	0.667412939	0.703481258	0.41393773	0.662033796	0.313323592	0.984219363	0.968132413	0.58933646	0.568792201	0.758576697	0.621734133	0.751941425	0.615662862	0.691432142	0.625990205	0.457512108	0.50440471	0.611154994	0.488523941	0.546710536	0.49432959	0.245105161	0.595535549	0.396646697
TCGA.CW.5591	0.438847448	0.762351925	0.343983662	0.304917472	0.524532956	0.462365834	0.66139932	0.703086463	0.746315107	0.3452434	0.431558854	0.593500641	0.59241722	0.744245175	0.440335295	0.608483048	0.593716509	0.780450868	0.538141224	0.471676528	0.712431372	0.726987991	0.724551776	0.529255767	0.434892049	0.652872245	0.441044989	0.302327446	0.634134683	0.439851815	0.787186206	0.84814325	0.557801407	0.455436434	0.586239743	0.612082502	0.692770676	0.353694239	0.563529561	0.674256204	0.268127296	0.15129248	0.586431665	0.557137489	0.541783858	0.511573326	0.199324334	0.540383639	0.411723954
TCGA.B0.4821	0.469900534	0.65152624	0.390379715	0.477844353	0.48656214	0.434873227	0.69918198	0.715864179	0.732026948	0.618537523	0.3062705	0.60755401	0.602228857	0.82174746	0.518307659	0.487817685	0.681712016	0.808284385	0.574493822	0.511140155	0.725905088	0.748905992	0.793533081	0.840122169	0.673792699	0.702867895	0.542732185	0.260730215	0.528092806	0.260787956	0.865245981	0.907312616	0.48627387	0.635905949	0.702454441	0.583717699	0.684825149	0.518864507	0.592521037	0.631122477	0.271483177	0.41980054	0.583942345	0.476275646	0.519589466	0.477180344	0.156589377	0.568377296	0.380116653
TCGA.B0.5119	0.511274247	0.868326632	0.497217456	0.416141647	0.361176522	0.499545531	0.713215216	0.697786052	0.737886547	0.550716342	0.374222333	0.631040455	0.627470737	0.846917629	0.474610758	0.571493757	0.746732378	0.793981613	0.205499856	0.550947351	0.786232458	0.760020964	0.775692735	0.319276874	0.622860385	0.805308871	0.601484556	0.397934127	0.585807061	0.356115591	0.870415399	0.955991049	0.582501274	0.474838307	0.474934213	0.623656739	0.710683968	0.432701718	0.644395825	0.682870436	0.355345646	0.313726412	0.605350678	0.55810577	0.557991286	0.521126547	0.212625204	0.587216432	0.400214914
TCGA.BP.5178	0.624548596	0.783522951	0.447594173	0.505626902	0.587560314	0.667027636	0.664221264	0.723396447	0.747945785	0.569673061	0.360340955	0.620166965	0.668607587	0.885697147	0.497854799	0.591662648	0.664565065	0.811945555	0.803032334	0.591257372	0.742302074	0.819195464	0.828364096	0.47001033	0.611774281	0.70497584	0.703274885	0.527131405	0.645828411	0.357289612	0.9098564	0.971783303	0.642010324	0.545263837	0.653850347	0.59828658	0.735950281	0.567459995	0.66520088	0.633807854	0.381221375	0.399441668	0.61265483	0.537913981	0.506982484	0.508344822	0.234755847	0.609232838	0.370355161
TCGA.AS.3777	0.465498218	0.67662215	0.348799997	0.273109184	0.546823449	0.475294804	0.657199632	0.728504349	0.751282651	0.424568832	0.48856881	0.562292397	0.584108926	0.746976131	0.526723399	0.605827938	0.658900698	0.76127749	0.62942293	0.45300538	0.706542324	0.696715197	0.75603341	0.539204378	0.562587794	0.676812238	0.448393046	0.384402716	0.602836238	0.459858006	0.838015395	0.859226966	0.464005727	0.446248661	0.537673687	0.576626824	0.687464509	0.352530436	0.593071984	0.649454287	0.222193994	0.207492389	0.574589179	0.510427486	0.482243427	0.487082442	0.276591124	0.489174857	0.462614375
TCGA.DV.A4W0	0.473199389	0.821094976	0.483853887	0.352255022	0.510879888	0.519387424	0.691927437	0.71097462	0.749533492	0.459777028	0.354987648	0.662808452	0.604612961	0.835178302	0.347102128	0.517798303	0.833882281	0.815421965	0.683114775	0.421089858	0.736146976	0.711462263	0.731775762	0.630651698	0.544792148	0.873214282	0.478865586	0.487428393	0.605064346	0.373686116	0.928526637	0.930280305	0.595658307	0.552745244	0.497164785	0.615248503	0.732103987	0.435019198	0.606831465	0.679894483	0.232538704	0.204591046	0.570706267	0.587435814	0.526920009	0.42455663	0.194558007	0.584064217	0.402973378
TCGA.B0.5080	0.495708082	0.902029238	0.453017194	0.470521327	0.592533372	0.634351519	0.72992563	0.722835733	0.757001583	0.553211378	0.498399112	0.608244245	0.672671274	0.834313874	0.501551566	0.559962729	0.672447386	0.824548725	0.79081756	0.571595018	0.765594065	0.807129105	0.805778669	0.599037516	0.624175	0.72389207	0.720075367	0.575723092	0.630248497	0.483981801	0.91383296	0.91336921	0.529500813	0.555052344	0.646436211	0.629972233	0.737220089	0.502438841	0.644505341	0.684166184	0.277603377	0.455955533	0.637759781	0.570788187	0.638896881	0.512149656	0.372129117	0.629624778	0.432366952
TCGA.CZ.4857	0.621407991	0.750668812	0.436991997	0.512521546	0.546935511	0.495300154	0.669696902	0.706947095	0.747911194	0.464883664	0.363316526	0.617879677	0.647354938	0.80473763	0.420714677	0.519447421	0.60528981	0.807875581	0.633090026	0.560426601	0.72685634	0.776027623	0.796905783	0.772382631	0.622814683	0.670996063	0.628826572	0.440441709	0.645066458	0.400320924	0.840334698	0.927542285	0.522198633	0.526541503	0.636474066	0.602789761	0.716835956	0.483822943	0.640066235	0.68735599	0.345994718	0.343516342	0.587119721	0.566643409	0.562134118	0.50629786	0.092256546	0.5748604	0.439602925
TCGA.CJ.4908	0.509266156	0.9238208	0.503919798	0.418397624	0.550527256	0.514862616	0.706625975	0.690000282	0.746209265	0.518923394	0.371463078	0.639884285	0.650060571	0.872781647	0.395642735	0.574912155	0.73982272	0.796605646	0.73102687	0.530662506	0.75311275	0.769044174	0.776529087	0.333208334	0.595220725	0.797110651	0.606420284	0.527308687	0.593090108	0.477966409	0.923989054	0.966534882	0.589075258	0.540550274	0.559066547	0.636379339	0.739819689	0.459427307	0.63203348	0.688048244	0.292548811	0.329916724	0.607557079	0.57684794	0.63604975	0.523941766	0.25129596	0.618605618	0.419552482
TCGA.A3.3349	0.504702973	0.921780164	0.426028468	0.366740044	0.502919543	0.530842491	0.695091062	0.684143035	0.73917322	0.486360968	0.436598379	0.635672484	0.642590026	0.804471232	0.418228354	0.563082618	0.730889418	0.785751008	0.709392619	0.478895424	0.741431955	0.773632026	0.761772355	0.317820276	0.521523104	0.792269771	0.574964342	0.476271175	0.628009202	0.519751179	0.864933888	0.90321068	0.59383935	0.528262788	0.64838946	0.646971479	0.723590304	0.476300573	0.600068295	0.690522373	0.286206941	0.30254585	0.601219108	0.554194166	0.635456355	0.526741432	0.251652721	0.547611221	0.375719425
TCGA.CJ.6033	0.600358838	0.842247078	0.475623035	0.446178874	0.503508145	0.534800885	0.670993261	0.741174055	0.75405072	0.477156032	0.338545767	0.564694051	0.632298253	0.813310348	0.394252916	0.557366486	0.695227552	0.823077945	0.62535968	0.514258364	0.737932032	0.771185445	0.802451488	0.586149596	0.582831552	0.745100352	0.573576125	0.506645495	0.648185608	0.399621807	0.901840218	0.920133304	0.56799839	0.51425424	0.600387047	0.616704816	0.735021378	0.470014577	0.623434969	0.656734751	0.290053219	0.32683406	0.581919004	0.520048406	0.572420605	0.492911799	0.288598575	0.603015426	0.456904435
TCGA.A3.3306	0.483830264	0.732468927	0.413446274	0.465068365	0.502462388	0.501142558	0.666610236	0.717114783	0.735116532	0.467676391	0.264394738	0.633114031	0.610988207	0.849909663	0.369387298	0.515434012	0.621631538	0.778381579	0.489283664	0.528581252	0.759559615	0.746797364	0.772205074	0.81260391	0.581588537	0.69388688	0.58404714	0.278349695	0.586469025	0.362395371	0.84174945	0.961427836	0.560353154	0.508094961	0.394279379	0.578381715	0.677997066	0.391955891	0.633011181	0.677210579	0.309946824	0.255267685	0.570538313	0.500765949	0.537415498	0.46184125	0.147485828	0.549954654	0.375787547
TCGA.B8.5158	0.625596392	0.745535564	0.48156463	0.496652601	0.551558454	0.571195448	0.653062408	0.719954583	0.743665321	0.484301039	0.421800583	0.608072996	0.662022307	0.866780786	0.456757395	0.580688951	0.678102056	0.806217148	0.770230945	0.585462887	0.744252806	0.788652169	0.801305236	0.901457402	0.655844731	0.742534941	0.666437386	0.427041275	0.684956833	0.429108588	0.873723718	0.970603685	0.657740473	0.502401125	0.617279049	0.595295693	0.74493669	0.489802196	0.661228899	0.670734546	0.373932343	0.370780415	0.605849748	0.560399465	0.54889846	0.52263951	0.094423492	0.586048215	0.427840688
TCGA.A3.3324	0.463260301	0.812803334	0.489611814	0.496509447	0.501475111	0.522651001	0.686957604	0.689712962	0.73464558	0.494283042	0.302578782	0.601311644	0.642773057	0.875686185	0.363289103	0.518104718	0.708318969	0.791583628	0.525923498	0.585426808	0.750895307	0.777972547	0.777647864	0.411531105	0.616896115	0.771908703	0.649426885	0.315904474	0.607593643	0.408298322	0.89178114	0.979186938	0.519627733	0.560245472	0.422868362	0.603081046	0.722308754	0.441031016	0.676142837	0.690869535	0.38856847	0.355271468	0.591570129	0.549722832	0.581695165	0.511275842	0.14525009	0.565892431	0.373304342
TCGA.CZ.4854	0.479328667	0.740174232	0.377284871	0.524458434	0.557927571	0.501450499	0.662325059	0.697726223	0.740556253	0.475480623	0.304893916	0.608315643	0.636050955	0.842403269	0.478098473	0.504051883	0.618104246	0.796654033	0.774451388	0.553649196	0.734307807	0.781678673	0.800955905	0.599711481	0.604416212	0.671547358	0.59175643	0.319266157	0.599037191	0.3787074	0.869268879	0.943634384	0.507828634	0.475862137	0.544634554	0.608117526	0.711987911	0.411855978	0.627589531	0.666996467	0.287516956	0.340228938	0.586784306	0.530303843	0.526139199	0.485367574	0.181193975	0.567482681	0.398643649
TCGA.CJ.4912	0.390122604	0.774005059	0.423975456	0.464162765	0.55096575	0.531713536	0.644333509	0.70168427	0.727557172	0.510213348	0.237961604	0.609932757	0.603785106	0.793413651	0.405071358	0.499333132	0.577834578	0.785619839	0.816413218	0.473016573	0.716191615	0.748019779	0.807977615	0.160937454	0.486049439	0.640945154	0.523196048	0.365094541	0.517436491	0.352120276	0.816028499	0.902143404	0.435762999	0.62925339	0.535099896	0.584890457	0.657508885	0.398172755	0.571162922	0.651498326	0.265848784	0.319791619	0.563747325	0.507590558	0.533877988	0.479797108	0.10521633	0.527120705	0.336583572
TCGA.B0.4707	0.39978631	0.5667523	0.376986718	0.401626404	0.505685843	0.394226335	0.691916214	0.716334947	0.740556284	0.561540031	0.275495961	0.578841057	0.596726399	0.770658155	0.508885054	0.501698936	0.722039549	0.790652833	0.751822582	0.506366306	0.684029803	0.743857579	0.806022636	0.17440441	0.673215524	0.751496089	0.542657155	0.155810623	0.513639875	0.363710842	0.881334806	0.846508968	0.468666978	0.606007312	0.645882569	0.601223244	0.700388381	0.391509389	0.591565315	0.635279365	0.366332975	0.36843538	0.598681108	0.51509885	0.510693674	0.513581911	0.204886502	0.585517269	0.463837702
TCGA.CZ.4862	0.670809766	0.815717962	0.619297505	0.486704562	0.618784346	0.592738737	0.722828042	0.690442369	0.733680822	0.573575568	0.346610266	0.634489019	0.706302059	0.940975284	0.613088773	0.540170632	0.81045434	0.81570917	0.742708808	0.69069404	0.834142642	0.817255719	0.808968523	0.359595864	0.77091317	0.861992173	0.790858896	0.413791988	0.610289327	0.36515908	0.981375778	0.994434497	0.514515795	0.594307313	0.615115248	0.620488173	0.777301445	0.602051256	0.755972799	0.742565421	0.509526509	0.460196856	0.656624303	0.625435967	0.592533929	0.578557588	0.209147604	0.615220268	0.411609026
TCGA.BP.4982	0.517472708	0.890833825	0.458758286	0.421950464	0.549998072	0.523934116	0.697787007	0.673285472	0.733413875	0.509861981	0.35149947	0.619825597	0.656548079	0.871654871	0.355307581	0.563726782	0.752263882	0.786240565	0.705489154	0.553813663	0.74437432	0.773086569	0.769191934	0.550010487	0.609092759	0.814606445	0.629891736	0.482697804	0.609346142	0.488453393	0.926704949	0.975255153	0.616278253	0.505211089	0.497456441	0.621638697	0.74878334	0.453743597	0.645703503	0.703319311	0.29101679	0.298383729	0.609277223	0.578861868	0.619969962	0.488378319	0.235431567	0.597731386	0.417120515
TCGA.BP.4344	0.473877526	0.922693622	0.464888076	0.371084289	0.521648833	0.591147428	0.691314133	0.691334221	0.742189023	0.447319823	0.390249118	0.611087498	0.639323466	0.835983168	0.420029791	0.586186452	0.763855264	0.790639962	0.582387534	0.493422727	0.756198988	0.746267253	0.746416168	0.624003938	0.553982858	0.817226521	0.567760907	0.54061552	0.598558701	0.375780063	0.915617561	0.933732225	0.593078781	0.548254788	0.512459707	0.635418631	0.750519424	0.470406044	0.630513213	0.715461812	0.287331024	0.20460912	0.591223427	0.560617172	0.683091184	0.496898595	0.293402495	0.589045958	0.388611948
TCGA.CZ.5469	0.505895635	0.72489712	0.367449126	0.492755875	0.495315202	0.52684221	0.676384787	0.742622906	0.743233604	0.400262941	0.320701606	0.597659049	0.597520546	0.818013685	0.409701871	0.487278353	0.584145858	0.775525378	0.53481554	0.457288986	0.688596355	0.728776309	0.751476454	0.414497136	0.477228562	0.627230722	0.520225312	0.482024432	0.591708871	0.309424453	0.891025855	0.927824535	0.463328144	0.516626678	0.56410166	0.609035853	0.671097315	0.407018158	0.558408006	0.636805392	0.282741596	0.335767206	0.555751977	0.519576579	0.465723817	0.475402366	0.173646277	0.574019366	0.395445297
TCGA.CZ.5454	0.529211014	0.794344715	0.628263605	0.523622124	0.501514477	0.660442532	0.683284991	0.714123762	0.746440276	0.501874312	0.46996451	0.613185724	0.667484086	0.879043408	0.412558768	0.601119252	0.708277764	0.786913829	0.417796278	0.546044914	0.720262644	0.784225335	0.77453644	0.523381425	0.586278513	0.774242974	0.688269892	0.50695274	0.719232157	0.430100418	0.86046037	0.990033156	0.611688193	0.519747016	0.453988656	0.601508632	0.75880419	0.536563693	0.693822072	0.688039969	0.415442614	0.350369168	0.594846372	0.541421383	0.50593103	0.493329617	0.227489703	0.637760416	0.364834649
TCGA.CZ.5985	0.548123933	0.717926566	0.568844027	0.457299361	0.569712937	0.587467649	0.674493335	0.69335864	0.729728367	0.504934847	0.402346525	0.651876262	0.675307788	0.909417281	0.561604769	0.567109369	0.75976842	0.789580663	0.817023462	0.581896872	0.740020584	0.78184746	0.771936112	0.440724688	0.668420848	0.811386271	0.689859361	0.3456987	0.675321256	0.433788133	0.963966787	0.987796693	0.567556693	0.530884845	0.461454615	0.594155943	0.758468092	0.524791881	0.718026642	0.690923055	0.438055564	0.366653664	0.610221906	0.604419973	0.508637126	0.522902961	0.163707899	0.600270518	0.381001878
TCGA.BP.5192	0.376124518	0.863170221	0.389179338	0.410129664	0.4635862	0.46423535	0.690447843	0.696869324	0.72522823	0.409976967	0.338181538	0.631549091	0.584327863	0.827948059	0.472362039	0.518068216	0.68994574	0.760816953	0.497436648	0.464228654	0.693318913	0.742942567	0.723930381	0.208211852	0.495282008	0.750460134	0.461453784	0.535557216	0.498057992	0.424535406	0.934741621	0.90951276	0.56618982	0.454828947	0.44589773	0.628867208	0.683928073	0.370042868	0.582425535	0.676718937	0.221988362	0.200164923	0.570196496	0.54186256	0.554689894	0.499106621	0.22372178	0.60447691	0.371011723
TCGA.CW.6090	0.457251663	0.828544248	0.615100013	0.475542947	0.571589845	0.620079161	0.690262627	0.721084648	0.747135398	0.501899432	0.412804237	0.618730889	0.668543693	0.863969962	0.390723937	0.585027557	0.639060055	0.809817601	0.795161373	0.574869081	0.740898281	0.788542097	0.770550322	0.533410363	0.606158953	0.697925821	0.675427761	0.678299304	0.675668754	0.510137507	0.843927715	0.982996493	0.554797198	0.516512589	0.58146534	0.626684817	0.731723379	0.548032959	0.679945904	0.686839302	0.407899433	0.344621299	0.603991701	0.543936472	0.59164811	0.502063958	0.259925382	0.573649416	0.387830329
TCGA.B0.4849	0.589955013	0.835116167	0.37408385	0.422564153	0.462153517	0.536561349	0.692010759	0.699036084	0.737806135	0.524320414	0.263508608	0.629181562	0.629964921	0.873329861	0.460094586	0.527723273	0.793670411	0.805177385	0.518277882	0.51110034	0.778625231	0.753537807	0.777451578	0.713088166	0.658348622	0.826777969	0.588423248	0.384736419	0.570373934	0.398663497	0.901793321	0.972539291	0.606581176	0.534215618	0.512586279	0.622058891	0.709830561	0.496518217	0.654940579	0.691021477	0.308962438	0.304999243	0.587026492	0.546378664	0.573670949	0.463001435	0.115667899	0.5847924	0.360226007
TCGA.B0.5705	0.533081867	0.838666863	0.487314495	0.404223312	0.561106133	0.540870833	0.692495793	0.68534892	0.723230923	0.520544089	0.332192509	0.622980159	0.644338138	0.886425101	0.536931673	0.526959232	0.720164673	0.783298619	0.725519468	0.57130985	0.734436416	0.760631084	0.734961844	0.176251902	0.658536971	0.780740446	0.635255555	0.360289707	0.567528453	0.393543954	0.92876642	0.948343465	0.626076129	0.552284092	0.452728439	0.62128034	0.712834892	0.449571636	0.68659092	0.678282873	0.400291124	0.347160568	0.604673108	0.533283909	0.566804093	0.530020777	0.207041841	0.542044717	0.376466208
TCGA.CW.5587	0.645442857	0.843986631	0.620766966	0.456110195	0.578856276	0.60291424	0.695501429	0.690096978	0.728374446	0.586943124	0.393853299	0.607801219	0.69617848	0.941621329	0.567811817	0.555980434	0.83248235	0.800509828	0.674707554	0.652954926	0.751752623	0.810078561	0.782111346	0.078117043	0.744563373	0.878062528	0.757129386	0.409145958	0.672499459	0.362400325	0.969141993	0.993203007	0.644239227	0.50269455	0.576299374	0.627510338	0.753718505	0.573692873	0.756407126	0.700800287	0.522987716	0.439620311	0.640316998	0.555733727	0.587219011	0.565998465	0.207186529	0.625678164	0.394272561
TCGA.BP.5174	0.507732724	0.768022715	0.411976817	0.468915417	0.492443559	0.497495918	0.657937066	0.717575097	0.731055908	0.462482265	0.311783236	0.635984171	0.606776827	0.820914313	0.489893731	0.53797069	0.673178768	0.784140467	0.5113691	0.482272919	0.701640415	0.733152133	0.727029754	0.329148131	0.567772307	0.729135969	0.539182914	0.413986205	0.576280661	0.382803908	0.914994298	0.913205175	0.517120991	0.516800643	0.577304397	0.621489691	0.715496279	0.430700176	0.620059708	0.654420025	0.323747626	0.300581276	0.563336485	0.520129701	0.503688139	0.49723097	0.164837981	0.542150344	0.364711483
TCGA.BP.5176	0.498032862	0.873594347	0.458702094	0.446396874	0.523123146	0.522558232	0.673111429	0.709951262	0.736363706	0.550348801	0.337652544	0.605729365	0.622072331	0.885022869	0.419337286	0.582098468	0.714948318	0.789270625	0.698485999	0.526672057	0.701845351	0.750086936	0.757351019	0.640369084	0.598809103	0.769104543	0.579227351	0.51139793	0.568263328	0.435564796	0.968171396	0.964817065	0.588824007	0.456266611	0.625898733	0.617288984	0.730413835	0.468545442	0.626931694	0.657818543	0.263750225	0.301748788	0.597414814	0.511169425	0.551302835	0.487801441	0.239333655	0.611526015	0.37037335
TCGA.CZ.5453	0.401609498	0.855721847	0.441019971	0.31047712	0.456090528	0.515624805	0.67501072	0.707572516	0.732105925	0.363323032	0.329143253	0.624327924	0.581433612	0.762778648	0.311353954	0.541828765	0.637569571	0.774108305	0.51915126	0.390901208	0.716825807	0.716246374	0.717864211	0.420356494	0.433437091	0.700123475	0.415426965	0.40740264	0.584176981	0.371596119	0.849019654	0.890602032	0.592877406	0.5066878	0.467151564	0.603232048	0.667052028	0.40051622	0.557521737	0.677678817	0.189278673	0.129957559	0.542759552	0.508326463	0.505764108	0.485276827	0.196997078	0.58086917	0.355627931
TCGA.BP.4160	0.582382165	0.81624582	0.591904997	0.506348449	0.58571692	0.583465035	0.721529166	0.720257057	0.740758406	0.596555584	0.361317474	0.616823228	0.689044875	0.925132217	0.53345746	0.547083571	0.758312228	0.825505228	0.767497426	0.651946908	0.733984908	0.783429149	0.774873921	0.527448643	0.742459187	0.809866839	0.746091265	0.455771154	0.679023144	0.424016523	0.95129741	0.996788542	0.58022965	0.572738252	0.568834539	0.592302763	0.763509626	0.518316966	0.743275746	0.712965648	0.478856574	0.447805914	0.641059427	0.555325287	0.526137015	0.536072122	0.227893351	0.668557275	0.434284067
TCGA.CJ.5680	0.470431297	0.777304473	0.421717002	0.357557544	0.43896684	0.493299641	0.656784655	0.703823781	0.740127267	0.426272147	0.349346337	0.644684611	0.607591717	0.840695654	0.38018032	0.556904304	0.642982617	0.781151937	0.459042761	0.442003173	0.718225984	0.731140341	0.731448354	0.194412089	0.490127353	0.708537465	0.522962061	0.523874405	0.588314475	0.375182065	0.946853528	0.923295574	0.576906129	0.54887327	0.585485534	0.614025623	0.689615228	0.413649432	0.593656689	0.66188844	0.298637093	0.193839593	0.565212773	0.554042526	0.562617719	0.468781325	0.213218116	0.523756341	0.345642259
TCGA.B8.A54F	0.509260382	0.831833525	0.418462248	0.448586914	0.527937567	0.49018515	0.691627573	0.684052789	0.74481283	0.465641305	0.365621635	0.651143778	0.633641716	0.886586174	0.29464558	0.558227969	0.716639963	0.769566687	0.75352403	0.495845319	0.765755644	0.759366333	0.775159313	0.451099814	0.453366545	0.784076956	0.559046193	0.408606685	0.626897596	0.42342397	0.943069767	0.977745748	0.519931183	0.578145454	0.555101749	0.634276842	0.727551792	0.456779919	0.602167363	0.685725944	0.295269353	0.270907765	0.589275695	0.559096049	0.527176607	0.479725787	0.158567707	0.592643418	0.36272094
TCGA.B0.4693	0.533249331	0.822823692	0.514915507	0.482470006	0.553281041	0.5731115	0.70970729	0.693290792	0.731983621	0.579715651	0.291185611	0.63757872	0.660431081	0.895550166	0.439365223	0.567050677	0.70845542	0.807544624	0.812843172	0.574008747	0.746916049	0.78850109	0.798858731	0.559775173	0.684308636	0.759625848	0.679794109	0.407374089	0.594181261	0.367046328	0.94276849	0.973173185	0.611511272	0.536221561	0.558640588	0.591642826	0.717185305	0.48464792	0.680556506	0.709501856	0.421598273	0.358124662	0.623869749	0.570377751	0.559923903	0.487131674	0.17942696	0.627164581	0.362713203
TCGA.BP.4342	0.392657699	0.794441926	0.427778463	0.395241583	0.533377595	0.491426674	0.668257526	0.68027093	0.740317853	0.478803912	0.425499474	0.639633819	0.632368	0.824528761	0.32422267	0.533563267	0.634201455	0.781616318	0.682865222	0.52562813	0.742485531	0.779613152	0.82812001	0.57517239	0.576586066	0.6899992	0.605978408	0.262484402	0.596312482	0.426292498	0.821794051	0.9536278	0.601526988	0.560289202	0.484309565	0.607895548	0.681081766	0.451624371	0.606905641	0.669604446	0.24706774	0.374078307	0.593928262	0.5430176	0.559456536	0.503539234	0.188023878	0.588729166	0.409918992
TCGA.B0.5083	0.442905328	0.773743198	0.560685055	0.355717427	0.549197712	0.566253424	0.70801128	0.707882524	0.75003944	0.505911571	0.479962595	0.539846758	0.651859963	0.875475517	0.374806149	0.673202851	0.576900231	0.769464934	0.717371372	0.584200076	0.710262133	0.779687325	0.75193964	0.263220118	0.568116598	0.637437443	0.6677935	0.533938778	0.755612911	0.486658539	0.826379918	0.985114468	0.471410881	0.520636966	0.443826831	0.636834876	0.708088397	0.508574258	0.654135687	0.681570351	0.376968345	0.310170928	0.620614326	0.524126722	0.537804239	0.498831672	0.22990609	0.512968877	0.428622955
TCGA.BP.4983	0.709295032	0.517982226	0.879804681	0.567373551	0.599881975	0.668249229	0.706507753	0.753335228	0.750683091	0.587511852	0.398390069	0.574760497	0.709086844	0.903517913	0.628840107	0.547970242	0.821060661	0.837191009	0.855698618	0.692708333	0.898639392	0.834136011	0.816105045	0.525752542	0.78211239	0.858747501	0.770811264	0.358210803	0.723892662	0.211600207	0.892065957	0.985385527	0.506754021	0.658096037	0.740886951	0.587696551	0.806848603	0.559787589	0.760086375	0.722245442	0.641990752	0.499794773	0.640212802	0.578332177	0.576058734	0.52947122	0.081260647	0.628855533	0.516853526
TCGA.BP.4987	0.486672947	0.877120429	0.446373161	0.396050909	0.501573703	0.525384642	0.708793851	0.680474795	0.736107517	0.557158741	0.283514353	0.629572242	0.63434774	0.826938369	0.387830233	0.565241459	0.703047977	0.788323885	0.471459425	0.542305241	0.74258897	0.763031174	0.777151642	0.079036413	0.640622525	0.773939615	0.617473597	0.349512057	0.594486579	0.421985402	0.923102597	0.927425218	0.595781537	0.561108869	0.569539653	0.650150511	0.715577138	0.46378324	0.643773196	0.680016542	0.351809469	0.325762306	0.586445983	0.552374852	0.60463649	0.503568574	0.192176001	0.518886295	0.35777876
TCGA.B0.5700	0.508171867	0.856078364	0.458348245	0.435635699	0.520532569	0.562123572	0.682428315	0.708213416	0.734867698	0.488945089	0.377950087	0.605654415	0.623649749	0.889194718	0.401910287	0.593721297	0.710904467	0.798985486	0.559491536	0.504715986	0.687280947	0.740498649	0.735824759	0.379532739	0.581757371	0.754153931	0.563746062	0.524784337	0.573409461	0.393543052	0.938536163	0.962964301	0.61278557	0.569448749	0.46555752	0.609222619	0.714815476	0.487710039	0.640022056	0.640294918	0.323851894	0.291655514	0.596050794	0.48296057	0.541691186	0.483222609	0.205517842	0.590561785	0.371925723
TCGA.B8.5159	0.487362585	0.807192481	0.450899092	0.443163283	0.554184291	0.517101323	0.704821653	0.697546515	0.728206486	0.521965814	0.321433726	0.641431315	0.634964984	0.874921386	0.411068253	0.537039138	0.720931271	0.776158769	0.594435819	0.583115	0.743175119	0.762182238	0.777483046	0	0.582849294	0.777315831	0.615513629	0.267579739	0.5757556	0.443927144	0.867988359	0.962590009	0.59568435	0.471662474	0.467998073	0.621690961	0.695213172	0.463404643	0.667821278	0.689659071	0.398986519	0.287606036	0.601694387	0.55670545	0.545537719	0.532148701	0.15811697	0.577123604	0.404595477
TCGA.B0.4945	0.431634191	0.8954038	0.429289572	0.451397406	0.552985463	0.508639271	0.687919626	0.691463028	0.733278257	0.435042297	0.307004432	0.664040056	0.622331347	0.813416231	0.460694717	0.542811601	0.723693881	0.796549527	0.693101534	0.5120085	0.756097395	0.746580392	0.754449671	0.443812174	0.590841303	0.781842434	0.519976277	0.443352131	0.562400103	0.364235861	0.918168638	0.905890767	0.541156584	0.528198404	0.42538371	0.630649719	0.729886645	0.386209621	0.638314347	0.700845034	0.236592733	0.225149952	0.592888912	0.579516546	0.603078724	0.488190688	0.248411181	0.630306229	0.363588955
TCGA.BP.5010	0.483675389	0.877451983	0.423060158	0.472248556	0.508595566	0.505087799	0.684706033	0.71647054	0.752801295	0.530071778	0.357675626	0.626988622	0.633791398	0.831154506	0.436252121	0.584704773	0.651279266	0.813208292	0.660127197	0.534109085	0.738875129	0.764481486	0.788944724	0.855735053	0.585783853	0.695545283	0.604892813	0.569444227	0.595504315	0.319891971	0.905935569	0.929483126	0.571629833	0.571662436	0.627163549	0.653886983	0.717779651	0.512555747	0.617081767	0.661437825	0.355992296	0.397261981	0.596320304	0.55128559	0.603480353	0.475428462	0.333529001	0.63999363	0.409867228
TCGA.BP.4345	0.56461159	0.906553802	0.660861449	0.480285679	0.522555163	0.584784896	0.699534176	0.728866758	0.760300023	0.514884691	0.497546438	0.605969485	0.679418775	0.872180564	0.374728254	0.589353395	0.70091453	0.825160961	0.727028365	0.573879036	0.765372778	0.824495982	0.813573865	0.567972603	0.636506497	0.75881338	0.691378028	0.728871597	0.735182204	0.498442575	0.906513748	0.975678107	0.550885382	0.522236674	0.626214657	0.641832968	0.764065892	0.521063782	0.675872405	0.680710282	0.376196466	0.446766715	0.626893125	0.56043777	0.650679239	0.505357218	0.373150477	0.601164524	0.493520672
TCGA.BP.4985	0.793363681	0.75784458	0.453148494	0.442481958	0.505386782	0.53356197	0.665133185	0.724064097	0.748105919	0.446552291	0.441001483	0.591249643	0.633807106	0.851671842	0.354042127	0.511570039	0.831698877	0.820680453	0.683327657	0.527731368	0.80972045	0.768294349	0.810845048	0.754186168	0.545589443	0.856073105	0.579193749	0.333205852	0.634622713	0.455117605	0.959701167	0.91996502	0.511709919	0.503072424	0.603934383	0.609897537	0.770846403	0.475022692	0.662863978	0.66935582	0.252371597	0.341837292	0.595294485	0.544252597	0.560455198	0.48649255	0.275341292	0.620306921	0.417449256
TCGA.CJ.5686	0.537785418	0.833671105	0.50217049	0.45913626	0.583280328	0.587113575	0.689630932	0.706098515	0.740243692	0.557522283	0.310689726	0.640298215	0.664239627	0.904477626	0.430777583	0.543408985	0.660789642	0.79557335	0.797108151	0.590280744	0.738358054	0.790504297	0.770898752	0.853125111	0.662982661	0.715812008	0.678609738	0.552021429	0.641470083	0.396641019	0.930668264	0.978672541	0.575710738	0.505044795	0.58439597	0.586639001	0.74541149	0.501543607	0.682276576	0.691658102	0.381472232	0.398101515	0.630631446	0.556693792	0.565360296	0.540034171	0.189572253	0.583092644	0.386448311
TCGA.MW.A4EC	0.367058954	0.861078719	0.435686919	0.425996923	0.513599826	0.542040936	0.689243003	0.715572526	0.738010688	0.460241594	0.324129861	0.619362928	0.607747795	0.886102963	0.436610216	0.570936722	0.670183993	0.783293978	0.588480825	0.48944904	0.750196718	0.732676058	0.731658704	0.6155146	0.595438433	0.736996233	0.528454655	0.354463275	0.558485436	0.406842586	0.974069499	0.959691151	0.561501943	0.509539462	0.561078139	0.619296272	0.692316282	0.451403104	0.612439199	0.681416201	0.250104677	0.234661553	0.574766005	0.507210781	0.531601869	0.490945838	0.234551774	0.571807452	0.334447721
TCGA.B0.4714	0.571751893	0.822783655	0.546481753	0.486951891	0.495653455	0.600795671	0.715618418	0.675561488	0.723440029	0.666917895	0.305571415	0.598527954	0.678555325	0.928090212	0.512727502	0.49396873	0.799152695	0.809907179	0.444096386	0.647597878	0.74340956	0.79237896	0.790669554	0.41192762	0.828609953	0.836412685	0.740621431	0.567599171	0.550653911	0.293412222	0.954578029	0.997426726	0.547634251	0.588671966	0.604961947	0.603773109	0.744145513	0.661359589	0.746144022	0.683418386	0.504364426	0.467737366	0.620911556	0.56034102	0.596940785	0.49928274	0.161261366	0.59356581	0.341964288
TCGA.BP.4162	0.547540551	0.841858969	0.589686096	0.519887516	0.570423854	0.567545071	0.717560327	0.691886265	0.732395664	0.601819883	0.30648471	0.634348993	0.682397904	0.922785951	0.598876944	0.537916562	0.744590219	0.814191794	0.668873738	0.620986971	0.740135831	0.793830161	0.779337432	0.409453807	0.75907641	0.809499067	0.715003846	0.446659035	0.649983469	0.411063198	0.96697904	0.99315057	0.630729046	0.630827214	0.5667409	0.612609786	0.743194312	0.525703848	0.727650116	0.711336083	0.510746216	0.417629394	0.635451213	0.600265555	0.569060232	0.539252668	0.164235136	0.642804687	0.378323579
TCGA.BP.4163	0.646835265	0.781747346	0.420874093	0.37640283	0.552452568	0.550056413	0.670534706	0.705039995	0.740218878	0.450618739	0.319973061	0.656065044	0.648142684	0.841569029	0.410430595	0.590275424	0.746542306	0.793150802	0.681945002	0.534336862	0.76551315	0.76634586	0.767018596	0.484300397	0.575077022	0.795983588	0.636849494	0.498141793	0.619496031	0.404979257	0.90733727	0.936864147	0.565159778	0.519346068	0.562510273	0.607179132	0.742892955	0.475176601	0.662894847	0.706126712	0.328917437	0.278326109	0.588055714	0.591931278	0.576495944	0.475691413	0.180538837	0.528378945	0.37078502
TCGA.B0.4713	0.496998469	0.65162709	0.342360979	0.460605409	0.544013551	0.454328925	0.695307157	0.701957698	0.733238065	0.601251536	0.305073399	0.587535509	0.620248702	0.832870778	0.551412777	0.533293467	0.721992032	0.797403597	0.714461663	0.531719805	0.798570833	0.750581199	0.753624	0.737482498	0.670354186	0.762237144	0.594459526	0.352311528	0.513545705	0.295759982	0.942694698	0.901986117	0.558120808	0.528859202	0.545620863	0.623272592	0.71127577	0.49578625	0.645019286	0.650032446	0.355939107	0.404076659	0.584307514	0.521236582	0.501813376	0.482592623	0.251337551	0.553077313	0.409554813
TCGA.BP.4992	0.474428867	0.619134255	0.454007089	0.577013718	0.536007852	0.53365301	0.71542029	0.676922377	0.709366027	0.629308431	0.313889867	0.636775905	0.667200338	0.900897838	0.599116752	0.511050638	0.624209296	0.786717613	0.719690333	0.653295777	0.770923104	0.790575991	0.846590366	0.575953552	0.786005036	0.667923654	0.760193088	0.260141239	0.54743281	0.295031799	0.979433577	0.962508216	0.508318211	0.708148969	0.616896724	0.593014725	0.681563212	0.602767257	0.700669196	0.672525021	0.497636332	0.623086825	0.633827961	0.549500184	0.560406281	0.56047779	0.0146714	0.554405793	0.313245813
TCGA.A3.3373	0.500413164	0.820040762	0.46818685	0.426798329	0.511157708	0.501590863	0.685498252	0.691259565	0.737780141	0.449799046	0.406241028	0.637434889	0.632139777	0.86562966	0.473435166	0.606556369	0.625808339	0.779636938	0.532737405	0.504908731	0.739542312	0.738754367	0.744795508	0.194734782	0.576559004	0.700682407	0.564732143	0.355740671	0.62623425	0.478622747	0.868677287	0.981801239	0.639670784	0.500688574	0.492519888	0.609799518	0.709841553	0.453288765	0.628484187	0.685842495	0.3363221	0.203830722	0.591552196	0.539669206	0.570885449	0.491343177	0.271619533	0.587165794	0.399022424
TCGA.B0.5108	0.571688287	0.859978689	0.665331737	0.477871001	0.555848999	0.635660601	0.697937148	0.709862858	0.756804927	0.558921901	0.538710081	0.611502048	0.70222282	0.892012877	0.442930521	0.586690448	0.697899796	0.830584995	0.834760089	0.611856268	0.774029272	0.846003998	0.838906938	0.907307818	0.699457462	0.751809713	0.741812301	0.637035828	0.764930487	0.451078909	0.890327783	0.986411671	0.662133056	0.523899014	0.677363127	0.615174276	0.775316628	0.544854846	0.719396098	0.68795733	0.466385761	0.460747255	0.637321346	0.5675459	0.613420023	0.525855714	0.282586531	0.609542803	0.433417517
TCGA.BP.4986	0.571370067	0.822682799	0.447432401	0.526297965	0.581315901	0.574068953	0.667968084	0.698640864	0.745257132	0.454581026	0.310324133	0.633819299	0.659169055	0.868068258	0.395781098	0.553684996	0.714389646	0.793552107	0.75179495	0.553877203	0.768401577	0.799519353	0.799397792	0.234698786	0.555680801	0.773062211	0.630946909	0.436307848	0.667034686	0.368989439	0.890516315	0.9777677	0.525986368	0.526539347	0.614514112	0.613804841	0.738147721	0.490465437	0.648876675	0.68478842	0.313139507	0.383437492	0.601731913	0.58211684	0.590890666	0.459869983	0.181923947	0.599457222	0.425665609
TCGA.CW.6087	0.809452924	0.541249357	0.811519774	0.538916253	0.641247925	0.646348523	0.704700172	0.740644379	0.751735075	0.598210275	0.524006056	0.605811946	0.749409935	0.866482285	0.679044708	0.581783668	0.822437958	0.861125332	0.879036352	0.769142892	0.799076958	0.846083348	0.831777614	0.574703368	0.873428315	0.858089788	0.854003062	0.652757942	0.708674543	0.446695001	0.847507723	0.985633787	0.556232084	0.62098878	0.843801709	0.591833731	0.825357462	0.612102142	0.82044964	0.761891559	0.684958	0.524361336	0.679409747	0.586356367	0.619043795	0.593460443	0.274271783	0.684336857	0.506332923
TCGA.BP.4349	0.497926111	0.894259588	0.395720268	0.412112523	0.471055081	0.48695942	0.691959774	0.697347715	0.738947355	0.518391031	0.314640028	0.639029144	0.616077715	0.81638353	0.356142988	0.544344378	0.698197653	0.791892311	0.585713427	0.502461754	0.741547223	0.742353655	0.768724522	0.58499141	0.610479037	0.755726127	0.551468826	0.434949972	0.525411513	0.373755725	0.901940272	0.918295748	0.542814639	0.547368371	0.547913113	0.615305534	0.713631718	0.503789852	0.603761784	0.675342996	0.256056422	0.327829434	0.599810775	0.546497643	0.605817468	0.493216978	0.188506628	0.598551539	0.354168643
TCGA.BP.5187	0.542594314	0.868160821	0.432594383	0.444119585	0.540771524	0.496043947	0.707651288	0.696804768	0.740272679	0.522386636	0.33216262	0.621473629	0.633051342	0.834464733	0.418792494	0.497157899	0.790146885	0.805063181	0.723229629	0.548505893	0.718090758	0.754250414	0.779466146	0.686151534	0.635388508	0.823796715	0.601719641	0.50837311	0.592935215	0.414042622	0.931285768	0.924831346	0.564236618	0.525617408	0.486893662	0.613069148	0.764320667	0.431310426	0.66663064	0.706444579	0.261472569	0.318972536	0.620483858	0.595834114	0.541715379	0.513277768	0.241665804	0.62660442	0.4255904
TCGA.CJ.4635	0.527782974	0.795716289	0.451619829	0.470568894	0.543632071	0.51519002	0.690921972	0.688406632	0.738198573	0.538182696	0.347113515	0.61006939	0.663269047	0.891242872	0.448333026	0.503304901	0.66860312	0.799202372	0.747538962	0.637757082	0.74158082	0.796944122	0.821212502	0.443185052	0.671319253	0.732481718	0.700380311	0.396708174	0.657716051	0.353559308	0.916552446	0.987117363	0.598946271	0.53600586	0.608221504	0.631706477	0.723398213	0.522443684	0.690967358	0.709698527	0.398239174	0.398937136	0.599504615	0.568686999	0.565503291	0.515479889	0.068148222	0.53164924	0.393615983
TCGA.B0.5692	0.589114608	0.780018447	0.569662971	0.515192804	0.57546646	0.590219771	0.719806289	0.706963951	0.728906061	0.623496148	0.378740266	0.600737163	0.683421081	0.94750513	0.61866853	0.506782215	0.824204083	0.816179743	0.724090074	0.667965354	0.73612177	0.816533996	0.8067731	0.176417875	0.79970723	0.850391701	0.745968236	0.361448813	0.526966862	0.377661794	0.982720157	0.993213398	0.533064867	0.627314573	0.620255606	0.658715104	0.744563341	0.641033356	0.752324135	0.695553676	0.503765937	0.498744522	0.640021501	0.532811226	0.544490789	0.568174669	0.192642772	0.629293654	0.378867294
TCGA.DV.A4VX	0.57202362	0.541811375	0.371327078	0.542717879	0.508596882	0.468552467	0.674951525	0.713282269	0.727269706	0.468971132	0.189957007	0.605855784	0.592032566	0.801007116	0.405866801	0.438949573	0.796434251	0.790498125	0.566483434	0.539249495	0.685044434	0.736114725	0.734898698	0.784246619	0.576943932	0.815801798	0.526090804	0.258616274	0.541548446	0.272366812	0.893802314	0.887164072	0.594257554	0.530556022	0.610928018	0.557375993	0.713352121	0.405895336	0.634238312	0.62763148	0.322235177	0.341931049	0.560085149	0.53223381	0.441182574	0.511107721	0.041882666	0.534508792	0.358598288
TCGA.B0.5110	0.498159155	0.900759657	0.463211362	0.451675066	0.488155634	0.546559785	0.689010282	0.689873048	0.736092003	0.484786529	0.35261809	0.628730661	0.639814297	0.820263933	0.443784142	0.580577882	0.727729552	0.79621707	0.463094388	0.51504578	0.755961101	0.761572846	0.756566786	0.493025322	0.603566097	0.789400477	0.577225804	0.488041649	0.606151268	0.413489352	0.914077263	0.922734108	0.607838259	0.520445109	0.485464928	0.647594829	0.739429778	0.411789183	0.643141609	0.703285032	0.274078771	0.282347346	0.601460282	0.581911991	0.619962132	0.496679447	0.256566174	0.631828049	0.392852791
TCGA.B0.4815	0.693004171	0.707740659	0.625384112	0.577082802	0.648053187	0.711594969	0.714291802	0.705904156	0.747699803	0.610169175	0.393694444	0.583297786	0.721789052	0.814584922	0.738132834	0.558079319	0.72732638	0.845618325	0.921985874	0.713765803	0.770682317	0.833125706	0.835285078	0.90631705	0.832016434	0.763899319	0.79955483	0.388571577	0.66808901	0.345312265	0.828770719	0.938132099	0.544169191	0.649399303	0.717939363	0.595042606	0.763196021	0.611087639	0.759837605	0.717409804	0.572905707	0.525855956	0.641559595	0.559199521	0.603953525	0.5602695	0.193935359	0.669087206	0.409156296
TCGA.BP.4765	0.363485067	0.882508212	0.374082473	0.321612702	0.496239261	0.484069317	0.681143814	0.700611888	0.746115517	0.510362576	0.344444864	0.634492708	0.61420476	0.839793885	0.391733343	0.539213072	0.707631275	0.787820792	0.577873153	0.42663967	0.736871499	0.721642141	0.747398701	0.705796864	0.604984878	0.777133036	0.497468711	0.378446939	0.571525056	0.403529615	0.887861233	0.937651708	0.609193364	0.515763704	0.604454074	0.616497677	0.706539137	0.431134868	0.591303067	0.704270489	0.27327174	0.163180727	0.581278487	0.55368921	0.574571668	0.4661206	0.269319801	0.592396287	0.381049908
TCGA.BP.4784	0.488049394	0.8916725	0.404396977	0.328548631	0.568153915	0.514257487	0.688514402	0.720634561	0.747466671	0.40816	0.527608124	0.578891468	0.606617193	0.786429726	0.370598718	0.566676861	0.711788908	0.784098236	0.725748639	0.419073617	0.759613978	0.742049451	0.795753979	0.526662664	0.431892994	0.768369843	0.459199391	0.489756413	0.567976119	0.509941636	0.900445185	0.878320307	0.470057855	0.464775331	0.433508223	0.652377929	0.727842594	0.434930585	0.565182518	0.679759366	0.151522965	0.242637336	0.594629988	0.553909673	0.587987388	0.50293367	0.271588434	0.558194364	0.440674066
TCGA.BP.4353	0.562971015	0.906572695	0.565357789	0.47233506	0.439767634	0.534607956	0.713829883	0.702197779	0.749453979	0.590753034	0.405888894	0.64197746	0.676430825	0.813099493	0.433154147	0.606126608	0.712052789	0.791081757	0.350748307	0.600991489	0.754423469	0.798236553	0.792920968	0.362303848	0.663532727	0.7747375	0.693339911	0.513012417	0.676000307	0.488611402	0.915358998	0.936049296	0.555514135	0.504537366	0.600208783	0.608127965	0.760447386	0.515051872	0.692408366	0.720305749	0.37949665	0.338105475	0.628350039	0.622266243	0.598498686	0.53210531	0.27726153	0.629058347	0.440412653
TCGA.B0.5092	0.583951058	0.754032687	0.555214449	0.568449285	0.53923137	0.592852148	0.733867173	0.709137707	0.733049012	0.64684746	0.353134543	0.589456907	0.697456691	0.952535804	0.653741258	0.499935729	0.788651087	0.834724171	0.776572219	0.689649715	0.751272102	0.808165531	0.801799468	0.315261381	0.834590162	0.822982193	0.785841028	0.490811673	0.570827722	0.361236966	0.996263721	0.990550091	0.466134586	0.677208094	0.602556959	0.614848946	0.735021492	0.623907605	0.760646963	0.722099633	0.572631538	0.593268566	0.651660657	0.562579304	0.579925902	0.581493573	0.199557729	0.631019917	0.397527516
TCGA.BP.4789	0.407988728	0.924461779	0.420568108	0.406723244	0.457893552	0.517865892	0.698970607	0.697738475	0.745435425	0.485451377	0.41467967	0.614018012	0.612026704	0.81258003	0.3653453	0.55196277	0.711915635	0.791315355	0.426239963	0.489478774	0.703267282	0.74133988	0.732802587	0.304517717	0.547555702	0.781090489	0.505069467	0.58876598	0.5571252	0.521776746	0.927968251	0.890306737	0.585114848	0.468027609	0.560128744	0.630839548	0.712217018	0.381875784	0.590906793	0.690832551	0.267174922	0.234994898	0.586435227	0.575721025	0.610234903	0.52140595	0.294086588	0.608758217	0.432645468
TCGA.CZ.4863	0.539581158	0.838899291	0.533694273	0.54591282	0.570894679	0.552138073	0.715667914	0.70355775	0.731206447	0.572506505	0.298064237	0.631816512	0.686213401	0.936100909	0.639433867	0.498070443	0.763793264	0.809696349	0.612605718	0.661818266	0.767723429	0.800232178	0.777501149	0.155526665	0.775012317	0.817095717	0.748314935	0.380384737	0.619977547	0.350149407	0.957893443	0.997014364	0.558963118	0.612359042	0.55082265	0.614294549	0.740840396	0.556945189	0.732177027	0.710994791	0.498953687	0.441976631	0.641770615	0.555222342	0.588332698	0.590533564	0.176756858	0.605125213	0.40074117
TCGA.B0.5121	0.520195919	0.910276597	0.459928578	0.485113963	0.474940056	0.546441994	0.712295104	0.703515465	0.738152354	0.617459507	0.325945986	0.630289827	0.646795163	0.84479989	0.486707607	0.557763916	0.758558876	0.7956903	0.447275507	0.551014874	0.70939232	0.761347759	0.771323768	0.292802113	0.693188295	0.803612353	0.664391975	0.542140094	0.578659492	0.477734848	0.891461348	0.935777354	0.628994374	0.542460645	0.558269975	0.622474002	0.737226086	0.54542614	0.649630925	0.671248201	0.280807188	0.374611001	0.628372356	0.55250049	0.584724539	0.495553849	0.272866233	0.613814119	0.367382333
TCGA.CJ.4904	0.58804205	0.907678285	0.516492134	0.360932333	0.531761997	0.545104019	0.707806621	0.705300485	0.742925057	0.543739069	0.404150336	0.631382454	0.652993196	0.869876692	0.453049527	0.584357557	0.760701688	0.802129602	0.557024488	0.543438124	0.738033371	0.767389151	0.769050874	0.205035167	0.6669281	0.817426178	0.62245691	0.571241308	0.610455869	0.4690501	0.867710709	0.974272321	0.621466204	0.513687284	0.53581408	0.630688827	0.763192834	0.501070157	0.684934604	0.68903584	0.36385764	0.300077084	0.623983872	0.579882302	0.601500182	0.525988603	0.244314876	0.619038489	0.411967189
TCGA.BP.5183	0.588213934	0.778022263	0.479003104	0.501290089	0.597954607	0.543180121	0.694768869	0.704985068	0.734382904	0.562063246	0.323834066	0.617969503	0.652963824	0.928938609	0.42643072	0.49481369	0.724339241	0.797510056	0.668814459	0.581992323	0.709673262	0.772707522	0.763889061	0.343337805	0.693249739	0.773208088	0.673038494	0.373061633	0.575047292	0.282779975	0.986408754	0.981706625	0.564399728	0.518568794	0.55817952	0.594433885	0.719431669	0.554912401	0.689671086	0.69004728	0.40111794	0.433207623	0.600737321	0.543587744	0.546072673	0.493543205	0.160617978	0.560589276	0.385663669
TCGA.B0.4696	0.443686207	0.553252793	0.205745338	0.338871586	0.341808912	0.412104461	0.630528062	0.778303808	0.766567975	0.277036758	0.10251185	0.574270059	0.538497986	0.721265987	0.312396817	0.549698467	0.759318374	0.77681545	0.169667493	0.371145904	0.700094745	0.693198763	0.727324361	0.337666952	0.304132944	0.813549978	0.356923608	0.57152033	0.56156545	0.205925934	0.812288671	0.823629797	0.438456905	0.435447488	0.629934949	0.599000598	0.6687026	0.29186997	0.486502482	0.661146948	0.205112724	0.176485292	0.521360511	0.476933056	0.566910369	0.376816509	0.177656497	0.445197576	0.59366005
TCGA.B0.4690	0.684991817	0.721707239	0.611173325	0.483244381	0.58251613	0.624831898	0.675791669	0.752611563	0.77358979	0.500817557	0.368302301	0.641215721	0.691731921	0.86466921	0.53989905	0.59485718	0.703810495	0.832579144	0.734291341	0.642085883	0.769192304	0.817647128	0.824572074	0.913513919	0.770129614	0.761052248	0.731307597	0.542513833	0.738676867	0.345926493	0.868810329	0.969081521	0.616537859	0.477215894	0.672800531	0.590106683	0.778566975	0.523124852	0.711352782	0.719888112	0.541025943	0.383022227	0.615318633	0.537706086	0.558253682	0.55640921	0.163998516	0.663416583	0.493666515
TCGA.CJ.4876	0.411657024	0.720486237	0.356951333	0.479936174	0.563722867	0.4805181	0.702152638	0.70766591	0.72305198	0.543229554	0.238846083	0.623896551	0.61618272	0.895020204	0.546906219	0.418084933	0.658176459	0.803914356	0.706842094	0.581296827	0.708743039	0.762572081	0.743843912	0.230673342	0.718281067	0.693216368	0.597444084	0.248501609	0.50472308	0.27752322	0.953142135	0.942919352	0.52021546	0.581794514	0.529833072	0.602177417	0.653672693	0.496757175	0.651135937	0.670200729	0.403606318	0.381257646	0.598784686	0.526112898	0.533718092	0.53492872	0.144179817	0.589471913	0.356409009
TCGA.CZ.4865	0.629250017	0.865567148	0.549414472	0.48448223	0.569513619	0.598862074	0.691506973	0.716274761	0.744148203	0.547417507	0.370010652	0.614300273	0.666115366	0.907989034	0.469779351	0.591198014	0.855593693	0.814769041	0.839699445	0.564193455	0.767813758	0.77798742	0.769492173	0.556940532	0.71057085	0.887471844	0.661827493	0.450573172	0.652289798	0.417051018	0.918441582	0.983859463	0.545621074	0.50887205	0.671140269	0.62046754	0.782007506	0.563603941	0.71048176	0.669391923	0.354240936	0.332163961	0.603959608	0.548434143	0.557165741	0.488147621	0.295964207	0.61339619	0.398271991
TCGA.BP.4798	0.760097108	0.716945415	0.672503092	0.484312742	0.626351696	0.668467054	0.715946985	0.693776253	0.730221817	0.594562006	0.285444964	0.638330386	0.730727066	0.95515777	0.645817115	0.546063677	0.869562569	0.815694374	0.890570251	0.727771003	0.804394903	0.848615522	0.826964694	0.318344526	0.816974788	0.904850818	0.807863802	0.653384443	0.664226628	0.396147063	0.978307106	0.99498838	0.513708112	0.585471103	0.661772761	0.583765894	0.789728351	0.602497942	0.7811457	0.718213384	0.589059208	0.496699005	0.652967486	0.570925672	0.622860813	0.606525599	0.1427795	0.619757073	0.399869063
TCGA.A3.A8OW	0.457285713	0.906131364	0.493887812	0.397275018	0.506777854	0.518795513	0.714679644	0.684290707	0.732268286	0.57100697	0.342523349	0.641688701	0.628894802	0.861722754	0.423257077	0.545496108	0.757575738	0.781290085	0.670168689	0.546377886	0.72107117	0.7396753	0.745224465	0.390020149	0.611431969	0.823654029	0.603289945	0.588380076	0.528001359	0.452563065	0.940675254	0.93953089	0.591839504	0.548341556	0.511460981	0.620892227	0.70927798	0.473976733	0.645628972	0.692824827	0.345224618	0.347877178	0.605864224	0.552993262	0.596787646	0.519961551	0.202800137	0.57230545	0.383981106
TCGA.6D.AA2E	0.40386428	0.663034563	0.609949335	0.288166447	0.57354456	0.472262381	0.687550442	0.690124969	0.738826946	0.448337183	0.355406125	0.621480843	0.5895406	0.821392971	0.402801194	0.605237491	0.676335138	0.767659352	0.79206907	0.480249863	0.682997782	0.724859974	0.707995607	0.679114227	0.455407554	0.726918961	0.524614637	0.413067653	0.611126733	0.485631162	0.837330902	0.93051035	0.513885295	0.559317516	0.560309876	0.595445425	0.658418683	0.385561164	0.565876799	0.648370447	0.330466863	0.23688487	0.575462039	0.496636331	0.56095438	0.475754845	0.38512813	0.527962892	0.328746696
TCGA.CZ.5463	0.457849068	0.776411469	0.47795205	0.480017008	0.514132742	0.521498264	0.689259162	0.702432634	0.7313647	0.449922767	0.330525183	0.649524288	0.629634173	0.855817674	0.476081361	0.522260996	0.711919191	0.774065323	0.509105576	0.535661106	0.736757129	0.751238226	0.75483794	0.280527273	0.62972952	0.769840461	0.58864491	0.287071704	0.587619958	0.357643124	0.92927905	0.935674346	0.568944724	0.509154515	0.463266354	0.59793518	0.713194728	0.416019696	0.682267905	0.70866944	0.368516187	0.263194059	0.582113558	0.58251752	0.508342101	0.506720434	0.148179836	0.552581238	0.393236961
TCGA.CJ.6031	0.543124066	0.877986775	0.583166358	0.505624995	0.576953407	0.625726527	0.711778284	0.712936087	0.750053584	0.583392227	0.476342062	0.576109866	0.6926805	0.903955501	0.487684238	0.615355961	0.720174944	0.816296634	0.822947601	0.603687175	0.719142114	0.803151136	0.786994105	0.439588983	0.712359795	0.770116837	0.740400139	0.583313565	0.683095978	0.520752338	0.936133951	0.986209546	0.556516092	0.506408713	0.61623668	0.632227262	0.765252551	0.591339803	0.71191929	0.677642634	0.426970716	0.426723622	0.635419057	0.553544849	0.567923268	0.513284334	0.327139825	0.620641812	0.446062285
TCGA.B0.4838	0.594077664	0.806810651	0.568655229	0.508095104	0.574081594	0.568396399	0.720928838	0.694586826	0.73260093	0.59079376	0.323138106	0.617769761	0.682189806	0.926407735	0.556966376	0.490430687	0.734710663	0.821387288	0.784850424	0.665996064	0.763409156	0.793850276	0.80170548	0.097711149	0.742099436	0.797176952	0.75034302	0.367912807	0.602514705	0.399836114	0.946620169	0.993165001	0.61206182	0.63627229	0.440268888	0.632084907	0.7312841	0.508002317	0.72671951	0.723041041	0.532066158	0.475878067	0.637256383	0.567346437	0.58476401	0.563013681	0.153268879	0.609077233	0.382185447
TCGA.B8.5553	0.542223722	0.866517135	0.531172383	0.471783062	0.572479361	0.573240951	0.690747002	0.693638389	0.730005137	0.563296213	0.347331312	0.648435154	0.667961946	0.922347671	0.512120495	0.55556248	0.658655094	0.793841288	0.774723655	0.594117572	0.759785086	0.792817814	0.778003272	0.472429097	0.687088097	0.72808025	0.671891536	0.361061658	0.641308846	0.440746119	0.95764236	0.982527027	0.586061635	0.529815252	0.503860234	0.620777817	0.728667891	0.515057859	0.685185447	0.675330429	0.417343133	0.353967192	0.625000475	0.551165188	0.579142859	0.550682391	0.236813647	0.606056774	0.40127393
TCGA.BP.5201	0.551969974	0.772605284	0.476537817	0.49822148	0.56142938	0.550022311	0.70795104	0.710339158	0.738339596	0.596095088	0.316993791	0.63437742	0.665497483	0.928410954	0.50297875	0.498126035	0.758366976	0.811982448	0.712653868	0.636149239	0.707302424	0.795345149	0.788077554	0.499834961	0.764479696	0.80052918	0.700687392	0.324246595	0.556831642	0.359364013	0.968983113	0.988570071	0.609419771	0.625564684	0.540857822	0.63333144	0.739774012	0.589993714	0.715411394	0.692931547	0.46388188	0.490981275	0.629120302	0.538812076	0.552562837	0.548258836	0.174912604	0.63297808	0.379465485
TCGA.BP.4347	0.441349004	0.894967587	0.460325552	0.413381844	0.52451976	0.504090856	0.68551546	0.697392732	0.736059474	0.477941589	0.318387285	0.631567923	0.622026627	0.831653671	0.423042436	0.519022589	0.707873417	0.786395457	0.555564421	0.524809476	0.742375023	0.759093784	0.746981053	0.068503506	0.626014208	0.767484734	0.552935837	0.493633083	0.553976148	0.462724914	0.932146008	0.918801504	0.529923523	0.502236865	0.474037964	0.626328068	0.709553488	0.387397082	0.641284113	0.698127268	0.345633088	0.272478958	0.590563762	0.545690561	0.603437037	0.525002313	0.186876895	0.572804478	0.387409469
TCGA.B0.4810	0.563435462	0.862959518	0.585162456	0.463655372	0.523101202	0.551195804	0.713422927	0.720574039	0.749345747	0.602540044	0.449549089	0.600005831	0.677745561	0.906110113	0.561897057	0.554372915	0.795387734	0.841353356	0.727377296	0.61241346	0.75707825	0.805640535	0.818842962	0.547142829	0.803985383	0.825656326	0.71378098	0.586243991	0.621834821	0.433070384	0.97489226	0.967076118	0.58503828	0.591781962	0.722732307	0.613895515	0.773493926	0.604045867	0.712587464	0.708784733	0.460412969	0.459603652	0.62682184	0.545708663	0.599281713	0.530223159	0.221401513	0.604488001	0.421802135
TCGA.BP.5175	0.484768464	0.713885272	0.451305591	0.510862082	0.47920428	0.476778237	0.65517846	0.726702206	0.735460464	0.560254062	0.251015759	0.620424698	0.629320017	0.889882805	0.585427749	0.542295347	0.681569194	0.787426547	0.381327949	0.552903561	0.702178838	0.750292541	0.774007716	0.657970498	0.64866876	0.71222811	0.610701098	0.425455259	0.594257867	0.342687096	0.959968842	0.956945296	0.569151056	0.58163506	0.64706155	0.611238699	0.726144707	0.524791518	0.624144447	0.638645518	0.332026669	0.437650823	0.591408932	0.500870421	0.496172	0.470639563	0.17764572	0.599560029	0.399628389
TCGA.CW.5590	0.600732323	0.87432894	0.502130396	0.524175779	0.480615155	0.543079037	0.69841283	0.704677648	0.739426351	0.551327597	0.335388125	0.6249366	0.648985163	0.861287862	0.494826914	0.544913271	0.725642708	0.797381886	0.422906283	0.564529646	0.727145025	0.775005763	0.777940233	0.319428561	0.700484302	0.776623165	0.642179453	0.408406061	0.602311532	0.478009456	0.835142456	0.973174018	0.571568553	0.544312388	0.567135124	0.625245723	0.742953895	0.483887563	0.673530594	0.678654871	0.368235794	0.338740309	0.60938454	0.554312805	0.576772627	0.531473458	0.187218448	0.616883533	0.388750908
TCGA.A3.3329	0.558261049	0.821072094	0.477527871	0.513713405	0.518015183	0.545944623	0.704982664	0.700989051	0.740754094	0.493878978	0.351357843	0.628186535	0.646649116	0.891601827	0.471190441	0.542878021	0.693864598	0.793500134	0.581414306	0.589338774	0.719327083	0.766794165	0.754350958	0.782598675	0.639696924	0.754855883	0.65433015	0.294484878	0.595913574	0.354925585	0.893671723	0.984889964	0.620848866	0.50990082	0.519017819	0.613848497	0.704226102	0.508177099	0.684157962	0.701691683	0.38747144	0.378814206	0.590683994	0.523350584	0.57763942	0.511079356	0.111180375	0.600057897	0.357105411
TCGA.A3.3376	0.536171794	0.941997474	0.48267759	0.330405636	0.543465531	0.558391462	0.694665561	0.676471535	0.737949874	0.502083523	0.406403468	0.621315916	0.661259917	0.837126825	0.368616819	0.607331712	0.780114106	0.78187202	0.697520003	0.525857101	0.762808639	0.773589352	0.773532712	0.18329542	0.538040475	0.837317572	0.630595579	0.542972531	0.614400854	0.501890473	0.879180792	0.938608157	0.602938597	0.464160435	0.548755083	0.639317852	0.727861808	0.482896411	0.622404744	0.703826946	0.272600868	0.299282597	0.61907352	0.617208485	0.678368129	0.507816361	0.273664684	0.587764235	0.413621928
TCGA.A3.A8OV	0.378368115	0.769067414	0.40002138	0.381353735	0.409438454	0.498514272	0.667547475	0.69869632	0.728933776	0.493647766	0.291428521	0.609470828	0.599650541	0.875370695	0.426835968	0.576793412	0.671551822	0.768397787	0.143585446	0.433157108	0.722780933	0.721982378	0.73345406	0.207716372	0.599302129	0.737756608	0.509337545	0.20917529	0.541308588	0.330185026	0.953925289	0.957607949	0.593691188	0.497386354	0.479046473	0.598056602	0.683496217	0.457502882	0.610713749	0.672168682	0.248476708	0.187275904	0.5528242	0.492159337	0.49726427	0.458413711	0.169844464	0.503999718	0.307246027
TCGA.B0.4846	0.572791079	0.839863364	0.542786499	0.491099941	0.546722956	0.574180539	0.706515384	0.693139667	0.738820992	0.530552003	0.287639857	0.659228791	0.66389995	0.912781464	0.555921439	0.533061554	0.789626054	0.812704649	0.603863956	0.608335307	0.785483693	0.764241875	0.770902131	0.836976909	0.71506227	0.8358904	0.67660253	0.41790158	0.610013776	0.360393686	0.938166185	0.989647049	0.644365674	0.569980358	0.524181926	0.601697907	0.75102394	0.538955504	0.719841346	0.719275736	0.434367827	0.407187944	0.618093276	0.549068416	0.572418514	0.528784195	0.177039943	0.623970231	0.369689872
TCGA.B0.4824	0.582470322	0.850954769	0.583803923	0.454937456	0.518867842	0.594048919	0.723696452	0.694741349	0.738125934	0.592395944	0.321450898	0.614190522	0.668844477	0.917407027	0.4698648	0.568475144	0.763992218	0.802016821	0.422451124	0.638263122	0.779720668	0.78349765	0.779610258	0.38995889	0.735515362	0.822583583	0.719023564	0.361563018	0.617474191	0.326439355	0.988546074	0.98950487	0.628599254	0.516056412	0.501737779	0.594919918	0.735430623	0.581328318	0.728344082	0.692850256	0.467910947	0.420137701	0.615545501	0.524198295	0.570258393	0.52153408	0.195132658	0.591243254	0.365031626
TCGA.AK.3428	0.583125385	0.837924973	0.489105328	0.437889178	0.494428726	0.563697138	0.688972409	0.717158962	0.748932269	0.43078817	0.311029957	0.646855094	0.627235447	0.861719452	0.304942576	0.557206811	0.719053812	0.804474572	0.641403938	0.457976409	0.720491108	0.734322035	0.759125868	0.695128769	0.530807528	0.77474566	0.560492705	0.345113556	0.586636435	0.39374133	0.897482139	0.966046715	0.664445008	0.488395936	0.425264387	0.608202533	0.72574412	0.463760301	0.630458249	0.688198087	0.324101318	0.249596817	0.572016736	0.540788954	0.541651816	0.484580858	0.202784002	0.575496773	0.425888297
TCGA.CJ.4901	0.765051212	0.788151195	0.655013762	0.57298616	0.605141256	0.687405832	0.725287307	0.719677858	0.75121061	0.674788983	0.431093312	0.61459308	0.727035811	0.906488776	0.717766434	0.531252657	0.743973205	0.856757447	0.83407953	0.701851249	0.760460768	0.846944868	0.875458725	0.821835045	0.852825696	0.784578984	0.807303354	0.551473968	0.67806245	0.379185131	0.945806313	0.985718855	0.558317972	0.599954428	0.613009963	0.618268982	0.789685838	0.623460504	0.775418766	0.720171257	0.56546493	0.560949212	0.664829405	0.553923146	0.567363309	0.564170029	0.305682427	0.676148604	0.422063993
TCGA.B0.4843	0.369276033	0.850776742	0.415344144	0.401164408	0.492757751	0.540654029	0.668553567	0.702447127	0.745022007	0.437702038	0.412070365	0.603389013	0.618180255	0.815880473	0.3284335	0.536906212	0.543156243	0.804018754	0.517946653	0.475283009	0.810537308	0.770185732	0.796004083	0.882451955	0.480267323	0.615615617	0.549007357	0.374916579	0.578968263	0.492955984	0.898652897	0.913735941	0.51504541	0.566716129	0.640024816	0.614395364	0.700695178	0.463197827	0.565365411	0.636028727	0.194369158	0.411642321	0.588376218	0.529584857	0.634227954	0.463625881	0.303313909	0.568436842	0.432773588
TCGA.CJ.6028	0.679450472	0.801299825	0.683460085	0.532369651	0.602510278	0.64864671	0.717167482	0.702164307	0.733902046	0.589273555	0.449287076	0.604532457	0.706501049	0.879183758	0.633382297	0.56348738	0.752477401	0.819727484	0.8349466	0.670875173	0.749364822	0.824302376	0.849151895	0.770170125	0.800461928	0.793617517	0.768107222	0.419485609	0.704375146	0.3661109	0.900174872	0.976010883	0.592588204	0.500884286	0.613180366	0.613112958	0.76760796	0.57050437	0.756072014	0.727548025	0.555824816	0.488569338	0.652015554	0.58245356	0.573299848	0.54730672	0.194916246	0.65892694	0.438396155
TCGA.DV.A4VZ	0.278831145	0.753032947	0.454299284	0.290390651	0.483036088	0.488836395	0.673377256	0.721515946	0.739151746	0.265908027	0.162556227	0.602932604	0.552520479	0.790757476	0.288711202	0.471406694	0.559184182	0.768591391	0.568499945	0.405061807	0.744303334	0.702361735	0.823630727	0.683754294	0.306170288	0.591302641	0.327222083	0.432416154	0.503156949	0.388426497	0.942033525	0.865336243	0.435275174	0.58391378	0.372338746	0.615821623	0.660485084	0.382856115	0.482926778	0.658084518	0.12919608	0.239260179	0.563336844	0.549744865	0.580120776	0.483500747	0.207052734	0.535760945	0.409755506
TCGA.CJ.4899	0.462594557	0.908349903	0.514708559	0.401436085	0.545465576	0.55204437	0.688505423	0.687859758	0.741113334	0.454124024	0.4098576	0.638553684	0.647582001	0.8124991	0.390449656	0.605263366	0.749485011	0.784615558	0.730438479	0.514660847	0.748560183	0.776394688	0.790625763	0.373048589	0.557460025	0.811556939	0.600814392	0.52574539	0.62786042	0.555078686	0.891261017	0.940495331	0.557001032	0.524041933	0.505323685	0.632846759	0.733789077	0.451989776	0.638128346	0.695124529	0.281651742	0.283782882	0.615571293	0.580582428	0.598092198	0.49367306	0.245798368	0.598162333	0.411641429
TCGA.BP.4803	0.494664915	0.861573834	0.368789021	0.45829594	0.571855596	0.522984909	0.681960332	0.690180265	0.737604059	0.504964282	0.345290895	0.604373183	0.624612138	0.859554088	0.327826563	0.573058174	0.574043819	0.768500557	0.675186464	0.518138171	0.742544199	0.765525535	0.789794355	0.334197898	0.553751642	0.641344299	0.567450536	0.49825233	0.627958696	0.458719755	0.896088699	0.962530463	0.571841169	0.468838721	0.594275069	0.616522191	0.708779901	0.488251666	0.596919169	0.676586303	0.253598668	0.285663546	0.575580711	0.553658768	0.569527805	0.485394555	0.202045092	0.610274955	0.390082798
TCGA.AK.3460	0.439008407	0.87503822	0.489488068	0.386924394	0.499426808	0.511135725	0.712701993	0.705039101	0.74466136	0.577386067	0.307483082	0.628711445	0.628775175	0.8935665	0.345702334	0.570050353	0.673893221	0.78525752	0.564621756	0.508210002	0.742496785	0.727202764	0.747791643	0.299014909	0.585410955	0.741948753	0.581919026	0.374382777	0.580218232	0.409486337	0.937533839	0.975736125	0.559653408	0.48553365	0.555517272	0.61302187	0.713986147	0.509460548	0.632672382	0.699651224	0.316128718	0.287207294	0.594527531	0.54838596	0.530859204	0.485031686	0.195456983	0.576174423	0.406815074
TCGA.B8.4146	0.492893422	0.805138259	0.58856233	0.516810906	0.524636747	0.559561224	0.7006564	0.700705084	0.71314547	0.512248592	0.302676811	0.637895073	0.632656205	0.82421089	0.614214534	0.505816082	0.774184848	0.781887002	0.486197145	0.612891619	0.721031217	0.696811931	0.699543412	0.553798294	0.695744738	0.82835711	0.62909734	0.4178117	0.659459886	0.403037901	0.885756073	0.930364634	0.577196055	0.377629889	0.438816479	0.546292768	0.724439687	0.388047489	0.7267753	0.752540004	0.4759084	0.345862379	0.619313813	0.638312258	0.508617058	0.526788327	0.180755943	0.632283419	0.503955507
TCGA.B0.4833	0.487570234	0.844321719	0.468191376	0.483026576	0.551128828	0.559001424	0.71966868	0.696315288	0.733256468	0.626991382	0.300030848	0.636976264	0.646616723	0.917469392	0.545241591	0.566728193	0.730409441	0.793317827	0.740902131	0.585555415	0.732541897	0.773490207	0.780235899	0.421884674	0.762881396	0.779515414	0.669225645	0.40985311	0.537987008	0.415412448	0.965572822	0.985629653	0.541821321	0.576771171	0.564424367	0.617818897	0.716264968	0.557647746	0.683192027	0.667703557	0.435380278	0.451433411	0.608680831	0.507818479	0.564025468	0.535450703	0.144925738	0.598791082	0.34791971
TCGA.B8.5552	0.524720891	0.922951044	0.53161217	0.428283563	0.555208084	0.624768759	0.701760139	0.695564548	0.749829519	0.494460086	0.438126463	0.597942446	0.677978338	0.873202068	0.441713279	0.631829378	0.751175204	0.805082377	0.720044805	0.555179567	0.753353479	0.788398996	0.785750503	0.721546963	0.590269476	0.813990226	0.688484002	0.613170662	0.711702551	0.442685312	0.902301967	0.973451191	0.584700651	0.524257164	0.597850933	0.64484991	0.767594778	0.496078487	0.687425947	0.708044388	0.378634641	0.354559239	0.63478812	0.588523996	0.616692415	0.508364087	0.285816375	0.648098078	0.4341923
TCGA.BP.4170	0.614588625	0.883154795	0.532830805	0.439576861	0.563573195	0.576398877	0.708688801	0.703505046	0.740899013	0.545323896	0.339930992	0.63296666	0.666884286	0.860824598	0.640734241	0.596340135	0.735474905	0.816330403	0.722540306	0.591363567	0.716911567	0.775688036	0.774834283	0.6565341	0.706959436	0.792686665	0.686216856	0.528105092	0.604164109	0.462404778	0.917460957	0.941257918	0.655709904	0.561379221	0.56660652	0.629071654	0.752193485	0.5193324	0.705904135	0.697829644	0.398477275	0.399730873	0.62436133	0.538353697	0.588111216	0.54151716	0.15017072	0.596705392	0.385689437
TCGA.B0.4710	0.371752234	0.827618433	0.391334591	0.412758147	0.530478106	0.544784658	0.682993361	0.692492957	0.737727336	0.517015551	0.315840919	0.650415043	0.625074196	0.804821127	0.348966627	0.545051698	0.695384478	0.792175214	0.763727094	0.507896135	0.72584202	0.772272029	0.773345735	0.261782508	0.564056753	0.742357068	0.587966182	0.381422345	0.576677901	0.376163972	0.838574191	0.934351132	0.602262551	0.553167944	0.454739937	0.597954137	0.680771323	0.476945147	0.60836883	0.695252665	0.314362481	0.29493021	0.592247039	0.541187688	0.534006621	0.477774707	0.167320327	0.61135056	0.386849538
TCGA.CJ.4892	0.471561299	0.823304192	0.441969797	0.424039959	0.505625825	0.507580031	0.732326933	0.690033162	0.733112997	0.623997306	0.306105133	0.618207982	0.651773958	0.908740394	0.543219269	0.524546155	0.752723608	0.796414621	0.598025626	0.634142704	0.73821141	0.798121889	0.775064382	0.200323117	0.751273083	0.80136475	0.683098371	0.33896036	0.550551943	0.342226517	0.966063164	0.985775086	0.576769184	0.58334375	0.580367472	0.621839074	0.719794437	0.508776567	0.690774206	0.697750905	0.44999631	0.42825387	0.624004846	0.532674569	0.594651597	0.559121811	0.197856915	0.598469996	0.372466297
TCGA.CJ.5679	0.608389119	0.736980681	0.306139972	0.52340931	0.409890687	0.410472851	0.642180377	0.716776694	0.74516503	0.406003926	0.294414718	0.634888486	0.58248097	0.787643906	0.39569071	0.530429944	0.596655999	0.800266636	0.343108178	0.437097001	0.776217369	0.71974962	0.767484096	0.600412822	0.437733998	0.654076723	0.422722064	0.432125894	0.603086914	0.341097579	0.927988973	0.861647871	0.561000094	0.451914312	0.616896598	0.591950532	0.687692766	0.390699615	0.550533213	0.615470566	0.266792413	0.249766871	0.550639497	0.47968584	0.465482543	0.46436199	0.147904099	0.609796267	0.433459606
TCGA.CJ.4871	0.525911953	0.852655031	0.46587563	0.471119836	0.527701101	0.524462592	0.679052226	0.718619623	0.748831373	0.494457303	0.331050715	0.618414334	0.636798389	0.887513678	0.376194031	0.545471436	0.7071809	0.813864452	0.574763311	0.52189685	0.726650588	0.749479983	0.749085664	0.643170142	0.594893621	0.760666246	0.585273437	0.37991334	0.636190521	0.426743874	0.874643606	0.979307229	0.610864193	0.474385913	0.570206104	0.619709173	0.742383122	0.486669838	0.648788467	0.662676385	0.31074229	0.322844086	0.590126002	0.54818516	0.553344265	0.497509161	0.247419433	0.614567217	0.407846149
TCGA.BP.4964	0.501672903	0.848290636	0.525038274	0.46900618	0.544016181	0.513118333	0.700798496	0.697473596	0.742689244	0.522623691	0.367470083	0.63322592	0.639342751	0.879747227	0.371688895	0.565837237	0.704225684	0.792866393	0.70391654	0.543640537	0.721054699	0.776028111	0.798475943	0.379321622	0.635125757	0.769121349	0.627190271	0.386147155	0.63235271	0.419916831	0.905168347	0.97364819	0.579830204	0.551187615	0.590669229	0.617579674	0.726742025	0.482270804	0.664605093	0.700187952	0.328798883	0.376185373	0.610169443	0.55730976	0.566249552	0.501366082	0.224253434	0.589389838	0.368292024
TCGA.B2.4099	0.588766541	0.809353243	0.530519654	0.501463198	0.531150851	0.627101946	0.679431474	0.722829268	0.732686319	0.540106343	0.363025416	0.606665272	0.652773011	0.898644952	0.483034505	0.569444376	0.767912614	0.803937885	0.658321287	0.565212445	0.712987678	0.745833331	0.729996071	0.733416093	0.674601759	0.812717249	0.649360974	0.381447627	0.590800156	0.401450309	0.931029001	0.99026414	0.601656474	0.514707999	0.461162299	0.584104382	0.741314904	0.580496458	0.719806777	0.655584967	0.365476218	0.322937008	0.573329241	0.496173781	0.535586382	0.429507576	0.329166412	0.582427351	0.367049136
TCGA.AK.3436	0.492018261	0.782949627	0.381154331	0.423852724	0.501494025	0.457325785	0.694069795	0.724696422	0.740292693	0.539423277	0.327658789	0.582423663	0.607059377	0.831868877	0.386579562	0.479484327	0.63121761	0.777713407	0.735233494	0.536890499	0.746962777	0.744095173	0.744734093	0.045161631	0.527036304	0.692691814	0.552090358	0.282513335	0.607149265	0.430337285	0.884502308	0.936243845	0.465264446	0.423458784	0.511997162	0.600731544	0.679135474	0.448171763	0.598468007	0.638121824	0.209789726	0.31826673	0.578019949	0.524053644	0.479132457	0.492329692	0.165279493	0.539644905	0.378174428
TCGA.B0.4834	0.311815265	0.807689632	0.388276886	0.226234664	0.34165303	0.431323141	0.699169013	0.689764587	0.717932563	0.300925578	0.347714944	0.619971628	0.522869394	0.661275288	0.280830769	0.560057327	0.515087554	0.714293849	0.046378326	0.421486649	0.680699651	0.689367937	0.700749551	0.144494771	0.305161755	0.577881806	0.287077553	0.375643497	0.480660419	0.410238096	0.864555183	0.711484997	0.43451379	0.40598354	0.35120972	0.581096439	0.59348898	0.239866752	0.443569929	0.707083612	0.150933719	0.094839227	0.543867873	0.56510516	0.545438541	0.487275851	0.135697511	0.496765408	0.382212981
TCGA.CZ.5461	0.673201184	0.854445666	0.484323028	0.511741882	0.522747334	0.581644418	0.687782937	0.713714141	0.746276888	0.462386565	0.402813498	0.607436016	0.656622522	0.874687199	0.381562069	0.576923415	0.829406356	0.798744062	0.656564285	0.585171581	0.747647346	0.78007293	0.801806842	0.293709922	0.607766403	0.857064129	0.661257296	0.450623646	0.643217688	0.502278917	0.877993798	0.979842677	0.614302637	0.507918345	0.448482975	0.623970255	0.783635142	0.572356706	0.684575515	0.681854951	0.37771263	0.372699062	0.611522977	0.572665654	0.558696915	0.504768943	0.236938115	0.613209762	0.40948688
TCGA.AK.3445	0.557949831	0.796519029	0.471729585	0.477387116	0.520681871	0.489202559	0.688290023	0.708707716	0.747729564	0.500643989	0.36591958	0.603776846	0.661654691	0.902260091	0.560962524	0.574425431	0.673297379	0.811913858	0.619708748	0.613319655	0.723849483	0.802349174	0.798437361	0.181407433	0.64621436	0.726333071	0.674777578	0.362839465	0.633315989	0.462634118	0.951925928	0.985008617	0.50152201	0.561121911	0.623312253	0.654053828	0.74143889	0.505913494	0.672535382	0.685833417	0.35655824	0.425750213	0.601038782	0.529472189	0.561010092	0.540576275	0.162675596	0.614063694	0.393549119
TCGA.B0.4823	0.458922827	0.87780461	0.524461822	0.4949666	0.54445941	0.541800322	0.715077955	0.712703406	0.748349582	0.52032405	0.412086426	0.597374414	0.660908941	0.89196902	0.453306486	0.596929118	0.729025267	0.806093051	0.794828809	0.561610123	0.727908849	0.787666608	0.79179662	0.325090815	0.632092694	0.786531265	0.650234316	0.582005586	0.662325644	0.482182583	0.924270962	0.9631796	0.555118089	0.511057556	0.564286817	0.625700248	0.754766629	0.445145607	0.678177562	0.687482455	0.384885734	0.330883658	0.621708318	0.554885745	0.543674377	0.496107278	0.281003185	0.621384958	0.437914914
TCGA.DV.5574	0.671367544	0.912915449	0.625876822	0.45329393	0.590781041	0.659809962	0.714827917	0.712016816	0.753300235	0.597511007	0.375798751	0.590963281	0.695521102	0.888212439	0.500317021	0.634861373	0.885713437	0.819838282	0.890775872	0.606559411	0.736169836	0.79949199	0.804264713	0.625845875	0.661669903	0.920823565	0.713306346	0.599021424	0.693435041	0.551837382	0.892156058	0.986561482	0.560164247	0.514831761	0.588922648	0.620593937	0.804888986	0.586074184	0.732187757	0.688762252	0.395207074	0.352881534	0.639634438	0.56502432	0.567647277	0.505505658	0.323882592	0.623927028	0.428436308
TCGA.CJ.4886	0.513666106	0.896183581	0.508586209	0.425893662	0.54338914	0.569034658	0.716556212	0.696393537	0.740283848	0.569764954	0.340935928	0.606597058	0.667726413	0.886633703	0.426880802	0.551810204	0.721189291	0.806054119	0.722491372	0.597171361	0.736567946	0.783715115	0.782694619	0.351277237	0.666039713	0.78352095	0.690302588	0.534375411	0.625955975	0.48238263	0.910369399	0.977690267	0.596462096	0.520142562	0.590072541	0.64457679	0.748031321	0.50107238	0.689502952	0.697016029	0.399696668	0.404477353	0.632873733	0.568807211	0.597744243	0.519925406	0.237015201	0.619927118	0.402372295
TCGA.AK.3465	0.251137832	0.733510097	0.307430442	0.174763006	0.486081832	0.451765954	0.686345855	0.699545038	0.73375763	0.348723784	0.362991585	0.592352181	0.539433384	0.670141101	0.365904298	0.612897422	0.444998291	0.731658279	0.552426742	0.418084584	0.651962408	0.70513798	0.697253922	0.24554065	0.410974503	0.503156861	0.356449882	0.782314068	0.538822951	0.492571859	0.817054763	0.737949154	0.456017553	0.531978512	0.38588478	0.580595208	0.60380085	0.252207811	0.481787088	0.679582118	0.150159826	0.110902246	0.558596907	0.576158275	0.540065631	0.475774183	0.152042927	0.462023568	0.4005528
TCGA.BP.4354	0.726642832	0.728954846	0.690343277	0.533084567	0.532376047	0.637725124	0.673359201	0.740917951	0.766080053	0.484749916	0.599324184	0.639013265	0.709568198	0.85007082	0.383397407	0.585806254	0.824321023	0.849842344	0.712942787	0.629090627	0.886725949	0.82267161	0.812552786	0.996154545	0.644445821	0.856980477	0.750226415	0.60803763	0.72628899	0.296837727	0.817476474	0.991676345	0.64440747	0.493685461	0.555741051	0.594002273	0.821818468	0.507425982	0.75636266	0.695213337	0.489438797	0.417098922	0.607846442	0.546074398	0.640097987	0.490254557	0.206976514	0.599784431	0.46025107
TCGA.B8.5162	0.679356666	0.85139747	0.736889132	0.511744006	0.645527299	0.744858858	0.734470409	0.717919203	0.753961864	0.620692089	0.442821917	0.611404199	0.736811459	0.927439992	0.688910808	0.626779041	0.738741036	0.833299607	0.87052795	0.693156067	0.753530156	0.838795052	0.807063136	0.422421528	0.762595741	0.787063115	0.815592354	0.620494268	0.7020197	0.385412284	0.942508778	0.992425127	0.590715731	0.577911623	0.686185061	0.630612325	0.789410596	0.577432696	0.76972314	0.717494367	0.535543143	0.494710967	0.66027138	0.583296749	0.614737957	0.526594752	0.307964733	0.630047119	0.47613105
TCGA.CJ.4869	0.708418743	0.807311974	0.588846743	0.533980412	0.571741467	0.649700581	0.74264973	0.717386202	0.737589896	0.663369981	0.51281552	0.627756435	0.710746917	0.933158567	0.631673899	0.535380128	0.760509032	0.819325433	0.733525197	0.678770432	0.724224595	0.816601172	0.783185433	0.311660912	0.803875915	0.799465533	0.8032586	0.488207944	0.595515932	0.443692024	0.987043158	0.973718489	0.554129474	0.650471786	0.658367777	0.644388968	0.764176103	0.701707315	0.757775247	0.684689594	0.531893302	0.550040229	0.671476188	0.559368287	0.559071442	0.563584636	0.256477893	0.638722878	0.399182636
TCGA.A3.3311	0.598408011	0.82127896	0.488496961	0.514355088	0.580670657	0.537754608	0.673862973	0.701536328	0.739671043	0.452810329	0.369250376	0.671497709	0.657525008	0.851889432	0.480787123	0.551725636	0.685022012	0.806940671	0.812124983	0.58451511	0.742396393	0.785560478	0.766985434	0.553075193	0.626310599	0.747103146	0.648123024	0.467340216	0.662021051	0.41312704	0.835027877	0.97415093	0.625726211	0.528106784	0.440907908	0.611786137	0.744528026	0.519901786	0.683827355	0.677962249	0.377155803	0.322809649	0.600612006	0.551535281	0.558477163	0.513497532	0.20102251	0.58714809	0.411132477
TCGA.BP.5170	0.567254855	0.888341922	0.513844586	0.493702054	0.560593592	0.602243935	0.679352599	0.716623009	0.744140468	0.470300024	0.359748312	0.592172822	0.640321961	0.829083548	0.369791096	0.573255391	0.673343167	0.80921621	0.749299839	0.519031876	0.734989488	0.766936826	0.772551051	0.406833238	0.493165365	0.726538711	0.605675049	0.604864874	0.634176724	0.546332969	0.85007958	0.955258127	0.520728375	0.500782017	0.566096438	0.635292979	0.722099474	0.475649888	0.630280083	0.658590173	0.334274114	0.272005596	0.591239674	0.542145487	0.558774242	0.471035149	0.285314122	0.623962448	0.373558896
TCGA.B8.4143	0.75634071	0.752420535	0.610052616	0.483657912	0.542904644	0.593920787	0.718565622	0.714882525	0.745176435	0.566931537	0.404484212	0.613474081	0.679291263	0.882120806	0.626300814	0.49623626	0.914173923	0.833720438	0.831491033	0.628413978	0.747116796	0.817494397	0.818307914	0.251365253	0.831618094	0.932227006	0.720757781	0.339674092	0.586022483	0.322456686	0.925797641	0.971225408	0.483015538	0.646609111	0.697915124	0.600760948	0.805590529	0.584403845	0.762244633	0.709524955	0.528748129	0.46996094	0.600205042	0.547120209	0.552319665	0.540150638	0.176593806	0.611087961	0.413143801
TCGA.BP.4346	0.745486617	0.75399617	0.607996789	0.525255371	0.594819134	0.606538537	0.73510412	0.675839778	0.725151365	0.622577976	0.358743356	0.623669226	0.714381844	0.926193096	0.560147338	0.519076568	0.844729404	0.812695976	0.785232401	0.711218066	0.794663829	0.825678411	0.814300822	0.250018673	0.795331464	0.886903351	0.80172526	0.396912799	0.586768141	0.363780067	0.991328818	0.989581629	0.563096134	0.672429177	0.51927412	0.618923809	0.767628094	0.627400629	0.776527529	0.731685245	0.573909584	0.529781531	0.659914477	0.603080932	0.604903424	0.553592461	0.138643124	0.626336701	0.407049396
TCGA.B0.4827	0.624128154	0.809714092	0.542301286	0.344667485	0.596098891	0.597057998	0.685514319	0.709823559	0.742644038	0.526605635	0.484300315	0.642261653	0.668749399	0.913505366	0.56416257	0.58170811	0.684551445	0.814794429	0.861842801	0.554234798	0.723579955	0.784279016	0.808890541	0.468632625	0.695339928	0.734680384	0.699330052	0.493080935	0.647659566	0.408048549	0.972468943	0.972321512	0.547190351	0.508922742	0.695971604	0.601541048	0.760305999	0.528523038	0.685118667	0.658932281	0.407964278	0.410978207	0.6182318	0.543578299	0.543981611	0.528940626	0.29422941	0.613314425	0.42184237
TCGA.CJ.4887	0.701367223	0.79617349	0.525654074	0.539164671	0.569370373	0.597159058	0.712903876	0.704745521	0.732199446	0.616507729	0.33281572	0.606411455	0.689266684	0.933495932	0.585655211	0.573919125	0.859534585	0.810083321	0.559067779	0.6572245	0.76078162	0.784678016	0.778703359	0.676348734	0.757470994	0.890514677	0.747713708	0.368886996	0.597573116	0.314444459	0.954649155	0.997576765	0.590922643	0.569816346	0.654398421	0.594701421	0.779941201	0.660570771	0.759973523	0.685514484	0.517520684	0.454152387	0.626889489	0.539789376	0.549887956	0.54310531	0.16421347	0.594328917	0.397716487
TCGA.BP.4807	0.452904071	0.807904146	0.49229032	0.459027834	0.507309658	0.545160979	0.658605263	0.700969159	0.740140484	0.414899876	0.406655987	0.61664862	0.637855072	0.872923265	0.401664422	0.620140613	0.727757322	0.782014763	0.543477734	0.471664235	0.735079375	0.752431332	0.756910493	0.595734827	0.485302713	0.787987238	0.556316934	0.48978633	0.683006931	0.454426947	0.918414686	0.959870698	0.581881492	0.444618803	0.563879445	0.6129076	0.740009119	0.432247491	0.638874601	0.680245217	0.333313838	0.216424658	0.580301541	0.541352656	0.517782491	0.477324182	0.234303808	0.597925616	0.417160491
TCGA.CZ.5464	0.643374272	0.847902594	0.557575126	0.519375101	0.560497192	0.594730397	0.690104999	0.719584359	0.743065606	0.586347333	0.439059976	0.590558316	0.687450934	0.920814099	0.643463906	0.565146868	0.800817836	0.817486659	0.771472453	0.610522026	0.749091934	0.81184792	0.797750194	0.294713366	0.756364679	0.835156019	0.721533482	0.562593181	0.652985089	0.420708589	0.92582778	0.991118636	0.591351022	0.514894455	0.570995837	0.628670369	0.780452336	0.603979834	0.727566498	0.674231996	0.443195867	0.461439101	0.624454933	0.545657422	0.541706302	0.552720279	0.266031963	0.637564171	0.43072853
TCGA.A3.3387	0.577448452	0.822682939	0.482997693	0.47852343	0.525475203	0.589332749	0.67877505	0.715407102	0.753233316	0.461163938	0.418794921	0.602391416	0.661159946	0.872435981	0.381321625	0.572695949	0.705182806	0.799124057	0.78656232	0.551583349	0.755916372	0.771513621	0.777214376	0.622969516	0.532446172	0.765734586	0.642511753	0.386523221	0.627569238	0.411256319	0.863592692	0.984009419	0.564237321	0.502567698	0.483800487	0.607121411	0.737792722	0.474887442	0.654937563	0.691687769	0.33689388	0.341025437	0.594300231	0.575669103	0.57491831	0.470303217	0.219613708	0.582712124	0.410249894
TCGA.B0.4816	0.599150577	0.871782564	0.449277363	0.384893744	0.515770576	0.598486223	0.690104301	0.704143759	0.743921013	0.559999236	0.326635291	0.628417293	0.665956136	0.89930136	0.361136746	0.600269087	0.714958579	0.797848748	0.524787857	0.549027333	0.75751942	0.766930155	0.780238129	0.923704663	0.627432174	0.769309414	0.650835188	0.520746228	0.646042771	0.365547315	0.923963143	0.987825237	0.591514726	0.489328916	0.584342525	0.603077667	0.756084625	0.5560835	0.652492128	0.670050675	0.343901161	0.301321125	0.597567174	0.527274347	0.592563916	0.496258717	0.179208687	0.573511263	0.356645337
TCGA.CW.6093	0.468703687	0.917215556	0.426271822	0.338410192	0.477527821	0.52108643	0.69313112	0.705257327	0.745918683	0.476189845	0.318124684	0.639402363	0.621558764	0.751244014	0.35057689	0.54556499	0.779841201	0.796490858	0.434484034	0.476146778	0.724022825	0.744170528	0.750903852	0.469380571	0.520516428	0.839094243	0.535007482	0.52259814	0.549628319	0.455055117	0.826979414	0.87574832	0.599905316	0.508122683	0.558882334	0.615664098	0.719453972	0.42157539	0.594816899	0.705405963	0.23440397	0.197655497	0.595373327	0.55370362	0.609424069	0.494424389	0.253705905	0.596500514	0.416622904
TCGA.B0.4837	0.436729098	0.813473341	0.401225665	0.41747395	0.531357077	0.49881074	0.670345621	0.711342159	0.7564984	0.457938304	0.381621711	0.601593389	0.615332157	0.794770686	0.319700799	0.586028337	0.565418142	0.80704842	0.617165485	0.489820897	0.794071715	0.762029931	0.826576841	0.791288938	0.491184849	0.632356553	0.553365737	0.560727377	0.669746352	0.440862549	0.807277428	0.923854823	0.574461664	0.456292679	0.621069615	0.617799656	0.687236973	0.483393684	0.569552622	0.661822368	0.201913117	0.417275061	0.588737981	0.51601193	0.546335404	0.495911139	0.244219967	0.612103775	0.448459914
TCGA.CJ.5683	0.473942049	0.859590953	0.403620761	0.41919215	0.445426027	0.533401009	0.681701075	0.720315423	0.749192072	0.465880453	0.337211235	0.638467958	0.612672344	0.882139784	0.383920616	0.61148115	0.695186461	0.795663584	0.473335762	0.473323456	0.69790187	0.736300078	0.739977259	0.73669704	0.535187133	0.751028388	0.526218065	0.551551003	0.594678974	0.358418837	0.950501465	0.95534591	0.597395294	0.532345088	0.493377363	0.602426143	0.712804177	0.378265558	0.607276399	0.660913936	0.287040008	0.269718043	0.592957123	0.512608554	0.537654485	0.469632761	0.210876524	0.609693186	0.403034818
TCGA.BP.4962	0.554374758	0.737120423	0.566840951	0.505385646	0.581111056	0.626233402	0.701599266	0.712051298	0.741488277	0.612592671	0.438867501	0.584498488	0.679986524	0.872969242	0.49063018	0.61151139	0.670565258	0.794459452	0.773734325	0.619569563	0.723542252	0.790627695	0.764006851	0.224289345	0.6999531	0.727873176	0.721314783	0.452835762	0.68125317	0.45405612	0.906413379	0.957218634	0.573941633	0.528419688	0.538904582	0.616768877	0.747137083	0.564851242	0.700201296	0.665375413	0.452800457	0.377303165	0.616870486	0.535511977	0.546950364	0.490522301	0.299785939	0.568121777	0.427249177
TCGA.CJ.4643	0.54638199	0.89209548	0.477305085	0.383490089	0.519909941	0.536581204	0.687790898	0.683668456	0.739074647	0.513507986	0.358822738	0.635292907	0.65067822	0.882454516	0.461639358	0.563210244	0.691624831	0.790263559	0.673357403	0.557659571	0.769379575	0.767582426	0.765518479	0.530390112	0.636644454	0.757823667	0.636837802	0.427953403	0.603955495	0.389862647	0.908752917	0.983582711	0.64152541	0.548342537	0.486683776	0.62350808	0.73791476	0.49244936	0.654411735	0.711831698	0.313778337	0.313694074	0.611572533	0.575325527	0.629065659	0.515360847	0.199404019	0.591299753	0.379714914
TCGA.BP.4965	0.503880715	0.893507071	0.480570334	0.474374253	0.510058619	0.502925381	0.690339188	0.692445343	0.734889402	0.449410906	0.373463886	0.609816263	0.635999916	0.839071788	0.443077544	0.556100259	0.728579615	0.785330976	0.588447394	0.533442296	0.749107096	0.763476008	0.748457722	0.275059338	0.562130307	0.790440269	0.572476621	0.400025006	0.592064409	0.488354756	0.898352605	0.948910114	0.561306257	0.480854555	0.468615771	0.634392926	0.740014059	0.425350742	0.636348833	0.691615471	0.292836138	0.222972301	0.598622462	0.583448548	0.585958848	0.50716474	0.248966825	0.589983463	0.404306302
TCGA.CZ.5982	0.45859876	0.873983065	0.392856187	0.433134968	0.469439779	0.519703444	0.681172489	0.711366635	0.744957532	0.421607409	0.298832885	0.63194308	0.60674391	0.808084373	0.381156175	0.545605955	0.563054183	0.786783972	0.466953014	0.49828686	0.756936786	0.728388776	0.779823005	0.758037724	0.533008431	0.644717861	0.508315188	0.36861056	0.565530928	0.463850746	0.852251914	0.923100206	0.633934263	0.494097376	0.527539058	0.612360537	0.671745722	0.377701734	0.578437808	0.692276923	0.216814005	0.241185155	0.582696733	0.565519659	0.563262327	0.507369781	0.192527488	0.584075458	0.381305233
TCGA.BP.4176	0.673066885	0.777228991	0.566390947	0.532936223	0.568132912	0.652660661	0.682250978	0.706294926	0.742570425	0.511809598	0.47449372	0.623074322	0.678576093	0.883726126	0.395418017	0.574326576	0.779050963	0.807191088	0.799027754	0.579319362	0.724116322	0.792669362	0.781511315	0.815399105	0.563291334	0.823948432	0.711247416	0.448774147	0.746908283	0.424098253	0.863180771	0.988896452	0.637415534	0.542120761	0.51620247	0.590938072	0.785407981	0.460136467	0.713106749	0.696552577	0.380069786	0.380920267	0.622725953	0.558039462	0.545717019	0.475002332	0.190479765	0.644383801	0.376364528
TCGA.CJ.4642	0.576398587	0.731038763	0.421541523	0.38530025	0.498195273	0.456657672	0.666494086	0.698067313	0.708704143	0.504686432	0.40937384	0.587092732	0.572264567	0.784752869	0.463929651	0.584540441	0.793739257	0.743643015	0.598572219	0.545572243	0.682948812	0.700574283	0.765226341	0.283136401	0.59562755	0.807251798	0.419013819	0.421266307	0.512237344	0.489797056	0.881866446	0.921348705	0.457964991	0.466402675	0.425149869	0.624457363	0.717870709	0.467677039	0.587118761	0.592430175	0.304540269	0.272906518	0.563290664	0.45622909	0.497411783	0.478979836	0.560537659	0.546579984	0.479391712
TCGA.B8.5546	0.352960042	0.635778268	0.2794078	0.20963213	0.460829011	0.463811359	0.694862842	0.682540151	0.726710814	0.333177141	0.240741799	0.63279918	0.550954539	0.776126707	0.295137028	0.540652257	0.575614875	0.720151745	0.36710754	0.420899703	0.624443508	0.669025348	0.686865479	0.269378071	0.353379498	0.624549164	0.414054682	0.799762431	0.584475803	0.457640456	0.819833735	0.884852741	0.556511762	0.431825785	0.611590163	0.576563109	0.594729166	0.293024889	0.506235771	0.663114708	0.242408705	0.139625306	0.565338492	0.534225389	0.514276881	0.52359734	0.331426311	0.505697644	0.405567097
TCGA.BP.4159	0.495622226	0.899130382	0.42462701	0.433181496	0.500394269	0.559791762	0.701408366	0.730229182	0.752097013	0.578539937	0.315257551	0.592729414	0.629700618	0.856303193	0.368129286	0.552393837	0.775006762	0.799034523	0.529133522	0.495290932	0.697768036	0.739322734	0.737889659	0.556728927	0.613773959	0.822936544	0.605920969	0.568340351	0.592410434	0.429298557	0.891182026	0.956170838	0.570946992	0.45650419	0.597045366	0.609948614	0.741229306	0.532946063	0.644559027	0.666223648	0.28521576	0.284316142	0.58994653	0.51648423	0.576940127	0.463506356	0.382993802	0.601358318	0.407255063
TCGA.AK.3426	0.729512316	0.714129716	0.61298824	0.525882845	0.565191565	0.73801644	0.742189308	0.718095571	0.743133144	0.677662661	0.420979086	0.576968822	0.72883632	0.93832975	0.645660092	0.580622706	0.780538916	0.832360439	0.723961708	0.708653488	0.744792638	0.820585744	0.818077183	0.766946967	0.883928708	0.797196161	0.828774806	0.57104335	0.73108792	0.339470383	0.943112859	0.992595164	0.550290977	0.740397882	0.709940084	0.621014273	0.795173208	0.729602836	0.784170755	0.698269506	0.607799404	0.578261729	0.659375376	0.528498077	0.600811557	0.546516724	0.267286691	0.62292758	0.426198667
TCGA.CJ.4639	0.503165071	0.888111646	0.455538842	0.479191498	0.541924083	0.534807157	0.724750563	0.679056659	0.731388819	0.605582118	0.324591437	0.635152991	0.659539443	0.863248198	0.544935575	0.570709921	0.748490514	0.790681536	0.627464586	0.614808611	0.745621871	0.779106197	0.776888919	0.119543289	0.745746678	0.811538423	0.692926412	0.423877746	0.565450185	0.390227227	0.93561409	0.93788503	0.575780575	0.485222241	0.636657853	0.613039641	0.717363372	0.517029732	0.69177704	0.728108965	0.425134608	0.419726868	0.633270467	0.600890921	0.615172152	0.571734601	0.216702875	0.629966622	0.386998132
TCGA.B0.5701	0.510940108	0.749300232	0.444716219	0.487561744	0.555764077	0.508439827	0.66194474	0.718888493	0.741540034	0.485046355	0.355851499	0.640558438	0.641805841	0.89644229	0.532325125	0.519571825	0.6289966	0.798270392	0.769831089	0.563611744	0.688480642	0.75974461	0.750222107	0.066695936	0.648872125	0.687701556	0.624462294	0.329567929	0.660954787	0.397188285	0.94897008	0.970861477	0.542909642	0.53856576	0.640990932	0.580024269	0.721539256	0.454091594	0.658553693	0.647798267	0.385770285	0.354576108	0.585075364	0.53120721	0.480265287	0.520526042	0.164123104	0.564468467	0.422008594
TCGA.B0.5693	0.439655778	0.897327027	0.474753269	0.332885868	0.460954431	0.510802056	0.686438816	0.711419216	0.743693119	0.414161202	0.370621289	0.650393805	0.59763141	0.817511248	0.332859558	0.537813738	0.738707332	0.790403522	0.578915439	0.417591515	0.714867389	0.713086109	0.72943011	0.278740669	0.518265691	0.803505439	0.453129992	0.424570382	0.560825065	0.477394403	0.84201848	0.921923881	0.600523464	0.524478664	0.500753356	0.625196529	0.71320038	0.447422511	0.586813741	0.692332825	0.254076203	0.183017486	0.568326351	0.545087579	0.560109738	0.517804934	0.210432129	0.565895949	0.388566747
TCGA.G6.A8L6	0.514806544	0.858839765	0.515311128	0.42311286	0.53027232	0.612313847	0.701373165	0.710969755	0.743781281	0.545730875	0.327394409	0.596411362	0.636493985	0.831547498	0.367313046	0.544854962	0.722075465	0.783478583	0.751652794	0.502794085	0.716666032	0.739765311	0.75871348	0.743689921	0.626893865	0.763857481	0.632136318	0.413013339	0.557508031	0.388234709	0.9237308	0.916468008	0.586780006	0.560523606	0.581814725	0.604360986	0.697843183	0.541535075	0.635234363	0.666141425	0.342152242	0.426488257	0.588220918	0.518142392	0.569688906	0.470153232	0.215316141	0.588893537	0.32466722
TCGA.BP.5184	0.556328247	0.876379509	0.491304841	0.380049299	0.555203452	0.580228336	0.697589353	0.709989482	0.748472973	0.548831637	0.521825707	0.622969816	0.648965508	0.864312177	0.368281257	0.597775412	0.682733922	0.792353401	0.622810223	0.55750687	0.729985535	0.753606826	0.757485485	0.455747644	0.597586832	0.748903976	0.644075638	0.346685366	0.606874176	0.406478469	0.900933359	0.959060271	0.611721531	0.457021604	0.55941547	0.629706229	0.714231248	0.450988692	0.653587774	0.689660895	0.333331317	0.292045115	0.610579162	0.52988454	0.574895581	0.455532379	0.267194615	0.577397877	0.407581882
TCGA.B8.4622	0.55859839	0.835451444	0.448844465	0.459912094	0.544245312	0.544121622	0.678860652	0.684358924	0.733743518	0.573452968	0.367921293	0.628779696	0.658470098	0.842247012	0.345150746	0.542899799	0.702648987	0.787349494	0.682571312	0.551376482	0.746704757	0.773208752	0.778390283	0.34737925	0.635000438	0.755475105	0.659290976	0.399441707	0.645743159	0.427488375	0.850741674	0.957903092	0.65029812	0.483023544	0.613256074	0.61026773	0.735919963	0.511675478	0.655712152	0.678207327	0.338021165	0.353249476	0.600333488	0.566375389	0.567362696	0.492049844	0.179452498	0.593342435	0.361450445
TCGA.A3.3357	0.487573263	0.739753173	0.529465751	0.470647853	0.47722567	0.498281465	0.687918196	0.687019431	0.718270762	0.514054201	0.343344228	0.640085366	0.649739902	0.911786507	0.468109017	0.575019207	0.717382954	0.787705679	0.473122504	0.567715731	0.768191523	0.773137844	0.756330735	0.304001415	0.573756922	0.772819077	0.649367364	0.363040507	0.632463281	0.35361578	0.970638124	0.980966739	0.574457431	0.525503377	0.511081689	0.579521188	0.711654134	0.493278089	0.678472112	0.682259919	0.398047473	0.344508691	0.595754114	0.597043363	0.511738213	0.480510408	0.126270078	0.595151796	0.37130909
TCGA.B0.4694	0.665347046	0.766712748	0.623549486	0.499299326	0.584586014	0.635825089	0.69839869	0.714745161	0.74642106	0.592867173	0.464845469	0.601383237	0.701155314	0.902297324	0.613183907	0.643305076	0.767407867	0.810859994	0.854920598	0.648481711	0.735673634	0.815128282	0.788773608	0.451822544	0.757433933	0.808020104	0.762321266	0.572875842	0.755133264	0.431965714	0.878201254	0.990767462	0.626105703	0.539110589	0.521664088	0.615348949	0.796651424	0.611868017	0.750064659	0.6777956	0.520023902	0.464498229	0.631313045	0.514069669	0.520768018	0.542912684	0.249539338	0.610877535	0.404356646
TCGA.BP.4758	0.531502008	0.890075017	0.539457923	0.508743604	0.569315405	0.615417073	0.733232381	0.707842863	0.734669322	0.597798567	0.386342058	0.610570549	0.673611706	0.937773458	0.67886549	0.564784378	0.750966048	0.8075841	0.749519419	0.635971615	0.699430429	0.793862061	0.777537578	0.275100408	0.766322236	0.78899593	0.73973984	0.548154809	0.533597154	0.430230323	0.951451972	0.98631426	0.55805783	0.617466427	0.589662703	0.640118539	0.740711554	0.60562872	0.720258831	0.693114682	0.463856225	0.49247262	0.644966308	0.543042257	0.596818805	0.564043283	0.27215591	0.632653067	0.391359303
TCGA.A3.3367	0.579816065	0.825123505	0.510169475	0.450573738	0.530126181	0.522932089	0.672783828	0.683493122	0.735935549	0.444158852	0.40308292	0.62557443	0.630373031	0.859226318	0.311395953	0.581023753	0.834620609	0.788010946	0.628256978	0.523158338	0.771374805	0.755217621	0.776115801	0.471906611	0.570444831	0.871073709	0.590647227	0.208305448	0.613577682	0.419902175	0.837084032	0.971959998	0.622876455	0.504835067	0.361712481	0.610386179	0.738041344	0.473998037	0.662599318	0.686185458	0.321990179	0.245437143	0.585641346	0.536885501	0.553208592	0.453477811	0.127057252	0.569122759	0.357814904
TCGA.BP.4165	0.428222876	0.866496368	0.465216313	0.402567268	0.515568037	0.539843965	0.71525213	0.697356219	0.730411207	0.638812259	0.282195202	0.6015732	0.633216737	0.878773954	0.474753595	0.548672045	0.720133552	0.792310746	0.617802681	0.543952904	0.713768043	0.758393519	0.770015429	0.441437908	0.740811715	0.765214225	0.634672398	0.488334696	0.516928324	0.413241127	0.91068304	0.974116281	0.57957123	0.575510477	0.655882584	0.63513203	0.713505306	0.563940527	0.644393195	0.656556804	0.307988749	0.387901133	0.607567798	0.517214238	0.58495277	0.494400237	0.353382115	0.592375512	0.349769673
TCGA.EU.5907	0.631404857	0.671648828	0.546205547	0.501136688	0.453037286	0.47575753	0.646617083	0.708229071	0.738333257	0.3539372	0.238604572	0.629693165	0.597664289	0.802631273	0.354431077	0.503668749	0.891107317	0.791497053	0.393563148	0.462404372	0.738287729	0.721514425	0.729459481	0.54720961	0.520417462	0.923904419	0.451829051	0.276980932	0.607878265	0.314610255	0.841809054	0.924051615	0.594335778	0.493474899	0.536325913	0.578911279	0.743592861	0.375380567	0.636992637	0.655008265	0.350656449	0.224791169	0.549297187	0.53830635	0.501931945	0.468645568	0.094153595	0.522420741	0.418802953
TCGA.A3.3378	0.635594564	0.685990074	0.660916079	0.505783874	0.603903303	0.613375407	0.674076585	0.676472983	0.728964983	0.49642399	0.330642805	0.65109356	0.697273931	0.945130548	0.576905637	0.574044673	0.676940396	0.820481214	0.842898599	0.62465339	0.795358231	0.834670084	0.826832284	0.93975818	0.699624524	0.740703787	0.738231898	0.423759673	0.697748335	0.344217199	0.965591831	0.993119497	0.63170435	0.575308655	0.668195529	0.585868208	0.765305887	0.445261209	0.721029108	0.732271575	0.52275057	0.473530094	0.618897381	0.571332147	0.587052167	0.549582881	0.161607427	0.575335603	0.407373481
TCGA.BP.4762	0.530071188	0.888152439	0.502581355	0.366035361	0.553053598	0.611768841	0.697977606	0.710728336	0.74925284	0.515329135	0.493458988	0.601462153	0.666281388	0.87360662	0.498587793	0.631506714	0.715275775	0.784196831	0.815440397	0.574838929	0.721913187	0.776545111	0.762175871	0.464099022	0.58203014	0.775627568	0.68615743	0.559991024	0.660697609	0.517101678	0.911198145	0.96171983	0.598648985	0.421714468	0.536828246	0.615848112	0.746666577	0.494213661	0.670573063	0.698888774	0.327843749	0.356707224	0.620478645	0.538962022	0.589300624	0.481534778	0.309213125	0.575566238	0.449036129
TCGA.A3.3343	0.578263639	0.796552191	0.496470117	0.471255863	0.557043744	0.60048956	0.682576114	0.683343331	0.727686937	0.559472525	0.439809972	0.653778095	0.659528434	0.875514012	0.379735689	0.55701606	0.760544812	0.790193407	0.726738389	0.570587331	0.759183825	0.772600485	0.775565388	0.468272459	0.662766703	0.824438769	0.680532608	0.411805567	0.627373162	0.37767647	0.93942835	0.947570445	0.621991132	0.518511608	0.591251506	0.612402643	0.742779126	0.58199257	0.695020281	0.676911289	0.394919732	0.379935626	0.602348741	0.536850358	0.580241677	0.492383149	0.174128654	0.537124801	0.349011322
TCGA.BP.4763	0.641310443	0.889612436	0.481930348	0.489991705	0.510501174	0.513452889	0.695332571	0.720196651	0.750398052	0.470849043	0.349180712	0.603041651	0.6318724	0.828068025	0.455274571	0.561520529	0.849530232	0.799340237	0.679027057	0.530648721	0.702349489	0.748103079	0.760959832	0.46306557	0.597595668	0.895593317	0.566390056	0.445189458	0.621183142	0.43460086	0.901256823	0.931158626	0.541623259	0.446346204	0.530372306	0.62845723	0.760444053	0.461531023	0.659567049	0.71372123	0.231456957	0.308969041	0.599256108	0.585314656	0.563791041	0.524054084	0.268580087	0.617390956	0.464715671
TCGA.BP.4325	0.496192464	0.772934769	0.493736038	0.448213921	0.525745473	0.533750158	0.707062055	0.694466077	0.72918151	0.564098154	0.255084864	0.633939237	0.642137297	0.905914188	0.409298102	0.508394367	0.714378795	0.795632374	0.57149419	0.617573347	0.778881267	0.767168987	0.770358878	0.078419051	0.677132518	0.782257096	0.657643107	0.241796757	0.602175976	0.314310781	0.932932431	0.986941246	0.592864933	0.456823879	0.431523118	0.592258948	0.696595821	0.465182329	0.697784989	0.692669043	0.400016626	0.348758965	0.589463338	0.538170375	0.535687693	0.503686883	0.10301666	0.552452529	0.353469547
TCGA.AK.3450	0.415045819	0.832756701	0.411704998	0.457787409	0.523590398	0.503807114	0.669225939	0.704185576	0.734213476	0.47794979	0.304504971	0.640242859	0.60689864	0.843239062	0.463938406	0.56210924	0.66826237	0.793039285	0.700253507	0.475059568	0.724941035	0.730389152	0.711088726	0.458279989	0.569284732	0.734979494	0.514631895	0.353346455	0.572932763	0.344799003	0.920494883	0.946096448	0.595653066	0.483284367	0.554179657	0.596689579	0.688138355	0.428899785	0.622789738	0.670264894	0.287995354	0.29091536	0.580896986	0.50373002	0.547191674	0.523641506	0.230427039	0.580795364	0.340458985
TCGA.T7.A92I	0.474956854	0.481192794	0.58231431	0.374586829	0.558786427	0.454177366	0.693606541	0.686108155	0.728612497	0.336356661	0.321999755	0.654612809	0.573792316	0.780330067	0.24767352	0.593767685	0.680846804	0.742519733	0.592558244	0.477435562	0.709357591	0.727298173	0.703670589	0.348119827	0.425420979	0.731819073	0.486070617	0.736692781	0.542410632	0.409440697	0.808786157	0.900403886	0.460752284	0.534632428	0.557003824	0.588476298	0.646302623	0.321317273	0.569484856	0.677617142	0.396150397	0.175162386	0.560092122	0.502692084	0.527361328	0.489843163	0.308947282	0.536925414	0.346971194
TCGA.B4.5378	0.529221425	0.895252668	0.462879033	0.284897648	0.540829872	0.463673769	0.703333977	0.694210245	0.741838889	0.478346193	0.331858183	0.626520976	0.59637339	0.794139089	0.305342736	0.56537159	0.86294825	0.781299787	0.602092897	0.443020913	0.735053639	0.736445139	0.782511658	0.449354748	0.460225375	0.909314803	0.45524673	0.381562442	0.561035069	0.48140373	0.913485945	0.876815662	0.481183763	0.553402979	0.434749743	0.657687876	0.73973898	0.431928311	0.554207816	0.703228851	0.164824567	0.147684629	0.58623472	0.577365668	0.583121489	0.503564197	0.242459235	0.593309279	0.407936729
TCGA.B0.4699	0.5378155	0.558167955	0.752042028	0.479405599	0.386521878	0.550445283	0.70832498	0.754164939	0.767877404	0.537968015	0.415491856	0.588806866	0.665226338	0.850686199	0.580032297	0.632290857	0.855331092	0.840403327	0.208556745	0.611687491	0.731223486	0.800477367	0.776456068	0.626756528	0.790984887	0.875314306	0.677660172	0.670446797	0.698746424	0.423900581	0.854518069	0.950337742	0.488969033	0.582458849	0.608798875	0.598207448	0.820415908	0.477164959	0.712853881	0.728780378	0.543734697	0.378298694	0.642601188	0.598558605	0.594546813	0.557980288	0.153956839	0.589704227	0.478189202
TCGA.B0.5696	0.520881109	0.852537074	0.615973927	0.453180888	0.493993905	0.509837925	0.675078852	0.72342676	0.740990218	0.452416045	0.323989112	0.605472828	0.614153565	0.857749832	0.36364003	0.549587047	0.73467411	0.788735745	0.590211791	0.50119149	0.693875278	0.713953335	0.729137945	0.337601254	0.559616386	0.781714004	0.529883008	0.430928717	0.592044686	0.447935159	0.898181853	0.963010483	0.613709658	0.479164111	0.493995393	0.630686176	0.710346318	0.461134043	0.61892793	0.643759702	0.326081584	0.243527684	0.583312249	0.517944123	0.531742605	0.481392578	0.246444942	0.613473858	0.382864875
TCGA.B0.5113	0.551712884	0.837359094	0.485738615	0.437647129	0.582259607	0.560694263	0.700034056	0.682850488	0.735593004	0.457273197	0.385467969	0.627892794	0.658944265	0.868275385	0.448647694	0.5224304	0.687098427	0.791976762	0.765934848	0.584397784	0.739531667	0.782524541	0.779302458	0.260616885	0.621086362	0.748894556	0.666385342	0.448456503	0.62977253	0.506111908	0.895055699	0.951995954	0.586342119	0.550994524	0.445158628	0.62936591	0.734349641	0.444540704	0.685737705	0.727062597	0.403054552	0.372064948	0.609298232	0.589364028	0.614158794	0.490470737	0.174896313	0.603663682	0.375964376
TCGA.B0.5706	0.574975071	0.806933059	0.58230609	0.461838307	0.634153145	0.664729523	0.708609139	0.700990776	0.740910439	0.573921344	0.31527698	0.658715076	0.691699248	0.920587732	0.715657387	0.538542224	0.692386662	0.828316423	0.940665675	0.605996377	0.753195352	0.822535844	0.851651342	0.384623712	0.784899395	0.751617882	0.749284768	0.48483318	0.60698383	0.432860639	0.960818832	0.978594008	0.551660278	0.626987991	0.724728194	0.607912746	0.739293919	0.569633606	0.70467349	0.700126547	0.525618146	0.48553647	0.642835274	0.568152323	0.554652249	0.576092158	0.139671821	0.686453833	0.399155955
TCGA.BP.4963	0.594123508	0.828522724	0.453551585	0.485071947	0.546980628	0.550666389	0.682552337	0.687414342	0.732543701	0.496455121	0.38319752	0.63572486	0.663253781	0.836631258	0.327731239	0.573850426	0.712430612	0.79502497	0.626198122	0.555971382	0.756060875	0.78692645	0.792229303	0.479156456	0.589176103	0.778127543	0.657588967	0.46993859	0.649909336	0.355833719	0.898924206	0.937638001	0.6805708	0.540048404	0.564834301	0.614158585	0.72934954	0.496427469	0.671467773	0.676995215	0.322123002	0.36648822	0.597173882	0.582159753	0.616976203	0.493066133	0.115694473	0.561718695	0.378445949
TCGA.CZ.4866	0.4351308	0.694736021	0.4513306	0.455032206	0.521401876	0.5095083	0.678148293	0.695330476	0.72667579	0.353699669	0.289765524	0.644641091	0.610833156	0.86751062	0.357951865	0.55177405	0.677130485	0.771623884	0.711552734	0.481064784	0.729992943	0.723979499	0.695353559	0.224583449	0.469185308	0.737698295	0.520922937	0.601675326	0.66475583	0.335934067	0.940723955	0.960868147	0.522052699	0.491922771	0.539334576	0.554639964	0.693997614	0.355134251	0.607324602	0.681727802	0.343964671	0.225008115	0.543439241	0.574065524	0.503302468	0.422874606	0.144374171	0.502598095	0.363850949
TCGA.B0.5081	0.727123724	0.806101549	0.590047939	0.583991412	0.610203065	0.710495073	0.712608766	0.712731595	0.748871123	0.626660519	0.428695531	0.58723091	0.721704918	0.880687516	0.676583891	0.552603821	0.728090089	0.821098786	0.831154164	0.686640632	0.783843784	0.837866235	0.825224724	0.512122605	0.79501473	0.773087295	0.812544062	0.380164475	0.583404167	0.446406626	0.92371571	0.948645575	0.525343694	0.623416099	0.718874141	0.640382193	0.774705746	0.641090889	0.754038799	0.706833833	0.543966603	0.617268264	0.660045423	0.569525655	0.623711773	0.553396276	0.223303342	0.640316603	0.451780553
TCGA.BP.5009	0.568269142	0.817844485	0.489838213	0.529260563	0.556245715	0.568716781	0.700919231	0.717180391	0.747377427	0.522196115	0.27196052	0.585396268	0.665912335	0.885896007	0.414375026	0.532760315	0.669860698	0.796360116	0.773167373	0.600730027	0.728499844	0.808563413	0.814311808	0.654929422	0.603447891	0.72648422	0.688420404	0.459176731	0.608853501	0.368655542	0.883103016	0.979908164	0.537274638	0.576354758	0.564777069	0.635675679	0.718101974	0.528883125	0.664686519	0.689654712	0.371664079	0.45634822	0.601648147	0.552571265	0.57733093	0.501449674	0.197323319	0.573763737	0.380266044
TCGA.CZ.5984	0.638902202	0.752815376	0.380247592	0.501251695	0.583833538	0.588328107	0.65640197	0.7103653	0.732376656	0.495769378	0.424761944	0.604212456	0.662018046	0.886334243	0.453883913	0.596104492	0.753800598	0.796982085	0.839759201	0.588890653	0.764406752	0.780655988	0.792375525	0.527850629	0.58442952	0.781718886	0.65962458	0.417491773	0.617156895	0.379975689	0.891628698	0.970449153	0.583756249	0.555667531	0.554018619	0.60051619	0.751553736	0.491123456	0.676398272	0.672469763	0.324138032	0.428320065	0.616767157	0.570758011	0.539548742	0.500110616	0.111264107	0.594095308	0.397670765
TCGA.CZ.4858	0.680702209	0.580350892	0.526791764	0.406724612	0.531640791	0.583615779	0.676428983	0.753879966	0.75311547	0.545838861	0.334047422	0.591264037	0.669014516	0.885574317	0.585619422	0.53334033	0.660039317	0.826432811	0.848063487	0.638086554	0.711261649	0.823131198	0.807455108	0.683799392	0.781811859	0.704567806	0.710971515	0.391297426	0.664581227	0.297628403	0.911842887	0.978853397	0.538837278	0.601822277	0.594471057	0.56711381	0.750288533	0.521486182	0.696333169	0.708297511	0.507875105	0.471980334	0.606351665	0.498202961	0.548803275	0.563872131	0.335863913	0.574631447	0.530989554
TCGA.BP.4161	0.588524376	0.780837544	0.572700796	0.526091083	0.582468409	0.620094168	0.696445603	0.688299481	0.731111429	0.600094505	0.326605818	0.624901445	0.685252427	0.898773319	0.56062011	0.55335775	0.76715405	0.807717748	0.787296639	0.637729288	0.753715091	0.79255729	0.79439667	0.820815936	0.752829869	0.823268479	0.73220616	0.347340111	0.67656845	0.373017548	0.943730622	0.984852849	0.625523978	0.523255055	0.606336409	0.607835876	0.756833611	0.555375837	0.734256569	0.706531875	0.466203939	0.501269682	0.626808187	0.570563803	0.570311576	0.523336496	0.0893299	0.586973139	0.345527998
TCGA.B8.A54I	0.546043543	0.714120438	0.566971884	0.547410128	0.629767982	0.690003735	0.669557246	0.70235687	0.734142891	0.584729728	0.451052168	0.59682675	0.68554971	0.917811403	0.64630645	0.586998777	0.633299747	0.796556702	0.921404756	0.560528506	0.784694563	0.804882754	0.803258712	0.459764634	0.668929197	0.697500895	0.700143334	0.487513052	0.638549343	0.434314435	0.947942372	0.974313331	0.537512931	0.591499507	0.761883377	0.603217737	0.742164372	0.601985908	0.664396828	0.655252429	0.427108436	0.547554692	0.603811498	0.522863786	0.500341767	0.526499011	0.132134637	0.571884024	0.327204392
TCGA.BP.5001	0.301774888	0.810762941	0.354713712	0.450320141	0.503177831	0.496334406	0.704913601	0.682310682	0.713415402	0.602044216	0.308251128	0.602563085	0.615488557	0.850173879	0.563948013	0.537297158	0.627112462	0.765492741	0.558129177	0.539427996	0.684132236	0.752865305	0.76014246	0.419966395	0.706213498	0.685084287	0.630086374	0.444261794	0.474377156	0.333073231	0.9581299	0.925052041	0.56874772	0.610041336	0.64090084	0.614372709	0.658791568	0.557894786	0.628942935	0.683706812	0.360673151	0.415555465	0.596774196	0.496602208	0.573844618	0.514991561	0.171695468	0.561132836	0.300325339
TCGA.BP.5186	0.47715548	0.862155878	0.460870866	0.40013851	0.545554155	0.526007615	0.689639841	0.6901197	0.739516067	0.484739561	0.365780721	0.613392071	0.623390316	0.8557175	0.460617375	0.555072799	0.729733851	0.791385552	0.773586256	0.521393631	0.728741894	0.745593963	0.752493965	0.320184991	0.615406237	0.794066181	0.565416094	0.339048101	0.563364465	0.47022143	0.910485948	0.946472476	0.590561853	0.470635682	0.524187846	0.636795942	0.714518342	0.421743045	0.642405526	0.68455914	0.312187024	0.265456894	0.596033837	0.541157405	0.586730887	0.487590633	0.266126568	0.563390427	0.380448185
TCGA.BP.4756	0.414159843	0.508805914	0.506540598	0.296434367	0.529208448	0.512942544	0.66938408	0.674453346	0.720256738	0.382692519	0.242919337	0.614506192	0.602034083	0.830538105	0.327591164	0.577876168	0.604585509	0.742261899	0.652853333	0.487640154	0.714708649	0.738174733	0.744041648	0.410534966	0.547141981	0.656870024	0.539657539	0.2274006	0.578387959	0.35544242	0.896994273	0.941009992	0.552229106	0.617504758	0.590338163	0.569795156	0.645778859	0.420735377	0.614433908	0.65266119	0.376793317	0.231311873	0.562135945	0.510751042	0.536603295	0.55461219	0.43532758	0.503934988	0.314044829
TCGA.MM.A84U	0.458099209	0.809507265	0.45632807	0.477194248	0.536164849	0.549597238	0.690326993	0.711148748	0.740490543	0.569642592	0.398302064	0.624013219	0.640372597	0.891925599	0.362815592	0.56121459	0.689875952	0.799880138	0.759703931	0.50714851	0.734814498	0.752461273	0.765730663	0.538442193	0.610233318	0.745296318	0.600051912	0.552962667	0.595615733	0.429214577	0.969524022	0.952386438	0.540252995	0.560879972	0.622174085	0.613609168	0.715109076	0.568408745	0.629716505	0.672852738	0.323672687	0.352242391	0.590523855	0.514785761	0.539004023	0.454082522	0.244666806	0.538923042	0.360630124
TCGA.AK.3458	0.409279188	0.705546797	0.255196793	0.482122323	0.464368895	0.54356609	0.711243352	0.71513665	0.735790205	0.613795695	0.321214067	0.588953145	0.600320067	0.890716386	0.527955212	0.51578049	0.676447561	0.777843827	0.57750922	0.522022727	0.663324266	0.68667426	0.679303595	0.35246683	0.691789937	0.730943916	0.603736066	0.204123846	0.552361554	0.393022871	0.961655999	0.963733008	0.539813121	0.467072586	0.450469191	0.564182292	0.674266978	0.520355963	0.649912581	0.674884175	0.25682962	0.300618585	0.564780499	0.481991812	0.478949776	0.460019519	0.272206172	0.564613664	0.358905515
TCGA.B0.4811	0.431132945	0.791934314	0.362976741	0.475139842	0.500328806	0.492363641	0.667930265	0.696935334	0.729107497	0.503124942	0.329238815	0.582425488	0.593986067	0.851594452	0.359823031	0.490366281	0.682285967	0.779190896	0.657767562	0.478849512	0.699238402	0.72413762	0.760780023	0.454730006	0.636555398	0.721481935	0.527902949	0.446926395	0.492959412	0.38021119	0.893614221	0.950472719	0.542017211	0.551834937	0.505616731	0.598896261	0.698737979	0.484575794	0.622458873	0.650407852	0.299391606	0.356662812	0.567348767	0.487581916	0.540280759	0.446891994	0.146429399	0.545751317	0.364299723
TCGA.B0.5694	0.508856824	0.861199939	0.377046356	0.408039756	0.514982015	0.570087839	0.656278908	0.71444742	0.74659656	0.514018694	0.348449365	0.602868966	0.628569427	0.861383947	0.420038495	0.581292785	0.681131568	0.781104185	0.666626359	0.486467342	0.703851953	0.761226952	0.772325869	0.468882674	0.580993759	0.738755494	0.565030836	0.52100459	0.615935217	0.343469256	0.922699235	0.949882177	0.566226904	0.497255372	0.638333285	0.618593168	0.728764885	0.489284119	0.614046211	0.65235764	0.244866019	0.284993197	0.587765901	0.540167157	0.563577197	0.490171748	0.245845181	0.578152762	0.391702583
TCGA.BP.5173	0.524719009	0.842511087	0.531317953	0.423438467	0.548018712	0.556298607	0.70149391	0.711642768	0.734660517	0.545221051	0.444681058	0.604417666	0.653374032	0.904016689	0.595266653	0.576540592	0.683741775	0.790107312	0.611979027	0.58636919	0.726049366	0.782602381	0.778884416	0.121591119	0.660442419	0.739241859	0.681727922	0.291957343	0.613395688	0.488172409	0.975564526	0.94030633	0.5891368	0.583260889	0.637677198	0.66481865	0.703220342	0.492457525	0.689984701	0.690917562	0.441981312	0.421644168	0.620660204	0.53812422	0.550460236	0.531482989	0.214901081	0.601198548	0.418075599
TCGA.CJ.4872	0.594024489	0.900650363	0.546955303	0.476859431	0.528363728	0.570173061	0.695136726	0.712098807	0.747402081	0.590726373	0.455865541	0.595186827	0.666934721	0.81187726	0.419981176	0.579436067	0.795893582	0.812784456	0.855679911	0.582163228	0.72878078	0.792702136	0.79961914	0.514261857	0.709867044	0.835720755	0.685039845	0.529066024	0.623121159	0.511261524	0.863789601	0.930247427	0.617008293	0.53676258	0.64322304	0.614594276	0.775583708	0.553222526	0.692961233	0.680503344	0.340391403	0.409447275	0.630001053	0.568892953	0.579878516	0.502617243	0.283560115	0.604549441	0.42021427
TCGA.DV.5575	0.56491743	0.872230175	0.524981061	0.459946327	0.557235941	0.563916189	0.702893603	0.709789296	0.744466598	0.55056282	0.379023865	0.611278733	0.654275959	0.893874972	0.432014269	0.563294926	0.741005083	0.812371066	0.735982975	0.546378642	0.753931987	0.768079644	0.781031688	0.451621237	0.640573547	0.803231116	0.647486003	0.437419331	0.625368461	0.385759603	0.962565198	0.972418575	0.596145557	0.541742933	0.506730643	0.642712902	0.75622442	0.468111129	0.689547834	0.687180763	0.381939493	0.317455859	0.624810332	0.560570314	0.554575743	0.495867014	0.197045043	0.647054234	0.402684674
TCGA.CJ.4641	0.644435497	0.727834134	0.591369472	0.528370553	0.577273938	0.661784608	0.719474148	0.706552086	0.744174248	0.618284693	0.439452134	0.619661595	0.71570854	0.906676304	0.686193988	0.597630712	0.720493616	0.820019169	0.793644514	0.668252012	0.771578695	0.820172103	0.801474032	0.299561571	0.773140463	0.774294926	0.793843264	0.36042454	0.637857577	0.403206669	0.97136335	0.973122682	0.55072141	0.65807459	0.60853638	0.631680465	0.752790623	0.505501036	0.75874929	0.73422708	0.531561891	0.540613306	0.6630043	0.581899939	0.563983763	0.562067028	0.286068566	0.638412701	0.410125223
TCGA.BP.4790	0.551102134	0.872976736	0.528393068	0.448729732	0.560126302	0.59029649	0.714730143	0.672103334	0.737393965	0.531964585	0.514743278	0.599438698	0.691313455	0.90274133	0.474534905	0.605773897	0.711017752	0.801127084	0.784957167	0.63776551	0.751375464	0.817371538	0.812383402	0.345372656	0.677731608	0.77354842	0.733722999	0.51638885	0.700239828	0.494419823	0.937618429	0.98537977	0.563577439	0.509907645	0.624649688	0.627381607	0.753090309	0.528561209	0.722216604	0.724655268	0.436860013	0.500208355	0.647712805	0.594283608	0.621237015	0.536060402	0.218568062	0.610674334	0.452356052
TCGA.B0.5116	0.540452182	0.85591483	0.370884232	0.491348956	0.413179098	0.475082249	0.668969542	0.716136488	0.739873895	0.398841953	0.295866866	0.607247782	0.591308361	0.771963209	0.395021912	0.495272386	0.663125543	0.784462584	0.233816756	0.492978033	0.675875316	0.745271947	0.746459456	0.237262653	0.504881406	0.723471231	0.482021036	0.461643533	0.565695354	0.388692276	0.81756129	0.869028621	0.57425357	0.476550541	0.545458705	0.614715413	0.714146956	0.448957922	0.578342017	0.647585699	0.17811575	0.243470159	0.562940351	0.522452847	0.536213697	0.497820249	0.251355456	0.590329042	0.438842629
TCGA.CJ.4895	0.660432523	0.815896174	0.490947873	0.406148418	0.51258529	0.542333366	0.689647996	0.720377758	0.75951071	0.529106312	0.360509157	0.640455343	0.661755663	0.909352229	0.552369552	0.615269813	0.807378766	0.828208066	0.725670471	0.560581195	0.749160185	0.790813068	0.80686853	0.79656117	0.683428798	0.848030677	0.650414914	0.704975049	0.667905837	0.359536873	0.958562419	0.979239773	0.620639396	0.539958072	0.641157898	0.59989943	0.78138447	0.537917381	0.687878026	0.681790086	0.35036033	0.355886486	0.598596322	0.562313328	0.572555739	0.505691171	0.198424181	0.610609708	0.419173122
TCGA.BP.5007	0.48544187	0.866896115	0.45982165	0.431936442	0.525421471	0.503642885	0.702750951	0.694021206	0.733786189	0.564991484	0.302472964	0.63439155	0.632854269	0.890147159	0.426182537	0.531710262	0.744287979	0.79393019	0.599860628	0.538658103	0.729799337	0.75691909	0.776012839	0.070677264	0.604358182	0.80703651	0.617398619	0.457598324	0.578365665	0.326867114	0.976348783	0.964109815	0.501192872	0.525536539	0.557713856	0.636421542	0.721715518	0.466241957	0.653451987	0.678948369	0.338602032	0.342174131	0.591447555	0.553571126	0.582537546	0.520170826	0.176051751	0.576942542	0.37321592
TCGA.B0.4814	0.424399964	0.819370411	0.429820391	0.462460629	0.543198123	0.531434454	0.669449952	0.68234879	0.732052649	0.436801658	0.341061829	0.647057121	0.602313277	0.842687431	0.370788326	0.51310204	0.746816473	0.783801362	0.761047843	0.47734649	0.718267963	0.738036106	0.725454219	0.40407038	0.52571778	0.79995887	0.525797248	0.448978232	0.530929978	0.354206174	0.866998892	0.952512923	0.611775767	0.490504231	0.34385672	0.607678409	0.692206471	0.412649993	0.618671578	0.660237797	0.233772161	0.256563494	0.575910607	0.528535281	0.532796809	0.46587894	0.136547827	0.549545261	0.371816372
TCGA.CZ.5451	0.504682342	0.865323118	0.46371323	0.470474681	0.524828228	0.516351459	0.692594365	0.693760352	0.729623119	0.572339065	0.340042835	0.630899802	0.635485775	0.893007652	0.47118542	0.577758521	0.706988381	0.783041191	0.676082423	0.52923399	0.730825137	0.759005403	0.748737212	0.260286514	0.63378986	0.764353658	0.612119661	0.429817192	0.570767712	0.389486137	0.909804155	0.976949139	0.572007438	0.509905576	0.514085499	0.611891291	0.71290091	0.517847516	0.65762761	0.678753798	0.358422401	0.325551399	0.602881719	0.529620072	0.538531279	0.507277573	0.179020257	0.610928573	0.381994827
TCGA.B8.4621	0.514278296	0.557015032	0.452790169	0.396804793	0.632735328	0.557440977	0.669272104	0.697677073	0.73254315	0.407169954	0.306527753	0.651513344	0.630428415	0.883834686	0.353789327	0.625811877	0.668392763	0.769315157	0.6874452	0.499025332	0.720534736	0.733770453	0.747897477	0.824897741	0.488645575	0.716391144	0.569892566	0.37080423	0.678087961	0.430047878	0.911184085	0.969682568	0.608130587	0.470439852	0.562658611	0.554062262	0.729146059	0.414910001	0.632674461	0.654376868	0.324587283	0.224529277	0.583416051	0.525883165	0.526817881	0.481058843	0.09397231	0.547469796	0.327757448
TCGA.A3.3346	0.562092286	0.515283744	0.55820071	0.442657084	0.494880993	0.531140813	0.657309595	0.745082286	0.742630557	0.474891216	0.342256378	0.604568157	0.646327804	0.876414797	0.433743637	0.560135443	0.908412974	0.842126195	0.52561153	0.545961131	0.737876534	0.761757488	0.820762416	0.895026242	0.704788527	0.917045124	0.616840527	0.6250466	0.67010106	0.36716013	0.904122156	0.973996024	0.586638806	0.584780188	0.650672717	0.553968545	0.793571633	0.511392984	0.707631486	0.644171157	0.415663835	0.403044107	0.580426772	0.455839594	0.522950148	0.498466482	0.030456571	0.579182357	0.442138878
TCGA.B8.5163	0.78775055	0.867393781	0.661085883	0.555723202	0.592964453	0.614910999	0.708322748	0.716321083	0.753990307	0.5573119	0.50264187	0.593825873	0.715983699	0.913024545	0.608600033	0.567189383	0.904301511	0.831315228	0.775619471	0.666556754	0.780034242	0.832555542	0.842667601	0.202854786	0.751566934	0.926378862	0.783443733	0.406713192	0.676289493	0.468719977	0.935215399	0.99098406	0.564674324	0.547933809	0.710306017	0.625207969	0.831738488	0.569791906	0.766423557	0.709090359	0.488161268	0.49502327	0.660638582	0.604216228	0.604248027	0.566040931	0.296609831	0.670628883	0.477527159
TCGA.CJ.4918	0.589486654	0.901325441	0.49822872	0.413823275	0.560705205	0.588342564	0.695933244	0.703752854	0.74323778	0.522944389	0.433616161	0.594354285	0.667390232	0.8417705	0.439998876	0.582232384	0.668404636	0.804819446	0.798939779	0.561663728	0.750276173	0.800911426	0.794019555	0.279479059	0.642730541	0.730972031	0.667362666	0.571404537	0.683007075	0.507246172	0.838195892	0.963528393	0.561979416	0.515847534	0.601815634	0.638582719	0.744493858	0.525624365	0.647996061	0.682456017	0.315106767	0.355509055	0.616891764	0.563935778	0.615821597	0.503594142	0.262954145	0.599235364	0.421574352
TCGA.BP.4766	0.419266743	0.856953424	0.350213443	0.307763177	0.440784661	0.495519677	0.665619883	0.688644701	0.730612909	0.431142653	0.340385945	0.623674118	0.607139601	0.804994632	0.33966223	0.55824864	0.556691563	0.76143593	0.443913658	0.443889813	0.716098899	0.728350216	0.741262503	0.330414953	0.437575803	0.625571733	0.521056448	0.363377993	0.605247785	0.366514518	0.832077075	0.930529986	0.661947911	0.510848647	0.57080314	0.608318793	0.657530078	0.432938174	0.561445535	0.664638915	0.242394606	0.19494275	0.56220216	0.543988513	0.576320631	0.501320295	0.160421131	0.555809346	0.348435019
TCGA.CZ.5467	0.457094101	0.877431082	0.412540627	0.408908	0.515279936	0.535858442	0.69468431	0.703444775	0.740179301	0.447032067	0.310825652	0.632271546	0.621181853	0.861568985	0.338224791	0.559916939	0.659599422	0.798064782	0.742423366	0.459385753	0.768747171	0.753914601	0.769790143	0.285506393	0.554468704	0.721943369	0.533226239	0.421965484	0.615638965	0.453483982	0.876467661	0.960060988	0.610179104	0.489583932	0.577770318	0.623965258	0.715784903	0.426252234	0.605958366	0.678425601	0.266112443	0.239175041	0.586853103	0.589802316	0.567571235	0.495417064	0.224260249	0.599958548	0.355459083
TCGA.BP.4340	0.386688956	0.767508026	0.30612363	0.336436436	0.524881397	0.461323476	0.673272361	0.673808903	0.720212575	0.448478984	0.30494991	0.652199029	0.587450383	0.873642218	0.481051567	0.506317695	0.637433649	0.771839474	0.685498866	0.446072155	0.7381133	0.731807677	0.725262612	0.253679495	0.584796532	0.700824016	0.458829417	0.312697063	0.516202782	0.329416575	0.877951965	0.976948185	0.609189212	0.484856782	0.38790866	0.594966968	0.660224545	0.355914758	0.602972828	0.684142134	0.284591866	0.185498531	0.576280863	0.540984753	0.536369062	0.486690311	0.133423322	0.537594463	0.340251431
TCGA.CW.5584	0.584482409	0.8572607	0.441135217	0.462588382	0.540926131	0.549669812	0.66422092	0.693609364	0.735866193	0.395119333	0.328426398	0.603570319	0.634476411	0.843707916	0.336295222	0.583706446	0.685267033	0.789001236	0.603597883	0.507461825	0.734977748	0.757484225	0.759309737	0.553947045	0.535865598	0.7483007	0.569181598	0.463129972	0.637740906	0.434913225	0.840463795	0.959568292	0.606438698	0.467457486	0.525189528	0.628302394	0.726239863	0.509333464	0.623318224	0.646977318	0.270388885	0.216050364	0.57240766	0.52646824	0.570046359	0.475164675	0.205516266	0.561564328	0.400914137
TCGA.B8.A54J	0.461351165	0.904409832	0.484714353	0.411059193	0.509318742	0.573256992	0.72004382	0.697261216	0.74062051	0.597970608	0.371242223	0.649892373	0.646521126	0.877648707	0.480118591	0.553828466	0.718793486	0.806645353	0.632632916	0.54215364	0.752751012	0.759078014	0.771667503	0.594613672	0.71195155	0.77671882	0.619174372	0.583926811	0.552600048	0.416038878	0.934432676	0.967384561	0.619608212	0.592155468	0.51889657	0.625446171	0.716328937	0.512715502	0.643144215	0.673183679	0.344098244	0.373149957	0.617541342	0.527410277	0.596026308	0.530391308	0.18311222	0.596720881	0.369910517
TCGA.CZ.5455	0.634035077	0.847516921	0.671899204	0.460826095	0.540924283	0.598388402	0.715946056	0.704033361	0.738286038	0.569919959	0.327179221	0.657109131	0.690809317	0.927234773	0.498668821	0.554558239	0.807583767	0.815018649	0.549479182	0.639535768	0.789650936	0.795327207	0.77886608	0.226054528	0.762220669	0.862283751	0.728874831	0.385237503	0.694282044	0.345536538	0.957132137	0.996518193	0.604760089	0.544085271	0.516884323	0.613142452	0.758657237	0.544155131	0.754274492	0.72759276	0.501630599	0.42560569	0.633737599	0.572314909	0.576026648	0.551214558	0.204334532	0.611941925	0.426018104
TCGA.AS.3778	0.416588959	0.848623847	0.428006737	0.462560606	0.501292257	0.492728248	0.675439395	0.693230483	0.737524465	0.4781139	0.365146923	0.637364054	0.622390939	0.85384585	0.407284098	0.590723954	0.654580678	0.782629905	0.54614212	0.461585529	0.737484313	0.73755025	0.76142346	0.312480821	0.556135665	0.722753394	0.546073603	0.469179522	0.595719237	0.364647026	0.906123315	0.944755538	0.557699967	0.52667201	0.598538435	0.633179196	0.703902202	0.467473485	0.600854254	0.667209704	0.293558328	0.246791384	0.57714252	0.542599088	0.542963595	0.494304613	0.141830007	0.582219189	0.359553804
TCGA.BP.4352	0.294493412	0.380358567	0.412327959	0.520011654	0.450469127	0.360895003	0.677678344	0.714417745	0.729394135	0.374644931	0.290604924	0.564198514	0.543264026	0.689259017	0.337377591	0.398207258	0.595170825	0.807861896	0.613356723	0.423508629	0.700862474	0.658044817	0.728160484	0.327057637	0.448175719	0.659990068	0.314101235	0.277779935	0.527466146	0.270498326	0.8651126	0.752259732	0.267727155	0.65991935	0.434912129	0.574562639	0.654011218	0.358306005	0.519794097	0.620304165	0.229703369	0.20152216	0.509381895	0.506154738	0.462811689	0.387773689	0.181522685	0.60118757	0.382903827
TCGA.B0.4700	0.66487641	0.830351387	0.664147695	0.52952586	0.567940263	0.664410388	0.712201355	0.728829541	0.753123399	0.635460323	0.47458764	0.5799954	0.712214691	0.887084781	0.662539087	0.595843586	0.806897226	0.848689024	0.865868648	0.672964194	0.733299524	0.82542627	0.819866503	0.822389908	0.829627399	0.832488128	0.771168902	0.564018221	0.681338759	0.396912266	0.941416288	0.964548576	0.558998405	0.601101601	0.739196572	0.62262855	0.80835611	0.633847792	0.76281309	0.687747727	0.558167396	0.532403892	0.661701321	0.538911209	0.582192879	0.557303214	0.338799802	0.679915964	0.466544857
TCGA.B0.5713	0.539536621	0.885269276	0.50310901	0.439905305	0.512955955	0.529196195	0.687966189	0.698933505	0.730632526	0.543263409	0.345959592	0.619044081	0.636089665	0.878215995	0.45058089	0.560688471	0.80669104	0.802052653	0.595739026	0.530508622	0.745303938	0.756342155	0.749187007	0.290477494	0.67667043	0.852223813	0.58477296	0.517505945	0.564582205	0.347317079	0.88769772	0.970977534	0.608787644	0.539554944	0.469334269	0.62300748	0.744558779	0.446135881	0.668057718	0.685480252	0.284259488	0.276798158	0.599149565	0.540604224	0.584946678	0.490851094	0.231701072	0.582904613	0.396048422
TCGA.B0.5115	0.531912598	0.891156575	0.515460432	0.337126039	0.507192048	0.560733022	0.685163409	0.69101352	0.740284906	0.488823568	0.422530665	0.631943913	0.641211927	0.877311326	0.372446426	0.527682971	0.729260798	0.79869999	0.57436469	0.514440544	0.745776414	0.747844968	0.751914359	0.659511419	0.617332915	0.787602051	0.604144343	0.581695623	0.608651112	0.343359557	0.924451766	0.972225002	0.588708195	0.491223004	0.496177987	0.623855499	0.731065364	0.472026765	0.659887198	0.678661056	0.324566536	0.337067668	0.60653349	0.559156797	0.591855129	0.481378761	0.203625285	0.563936812	0.384404435
TCGA.B2.4098	0.349354943	0.480226126	0.585654874	0.452450239	0.625972824	0.605042518	0.663988725	0.688354252	0.731359459	0.351795649	0.391527871	0.573055201	0.634635185	0.901243796	0.455795279	0.595996823	0.544540911	0.762660711	0.843005614	0.526155829	0.754817025	0.757717041	0.751914923	0.803935995	0.540886338	0.593925858	0.593050674	0.42321503	0.714528546	0.375363794	0.949970479	0.96543136	0.525588651	0.596535773	0.645897824	0.530289786	0.701091618	0.378818718	0.629901914	0.681557979	0.395738431	0.347358512	0.576810382	0.554637369	0.523497271	0.503358075	0.1457128	0.554479106	0.315886151
TCGA.A3.3374	0.573537143	0.623792298	0.741651965	0.364729953	0.510870043	0.584510901	0.664928867	0.696138779	0.731490679	0.446522938	0.562727002	0.610960896	0.641944106	0.857192753	0.325847955	0.703334855	0.591754478	0.750943394	0.539557481	0.502068939	0.710059699	0.76971156	0.783127056	0.569290292	0.458368351	0.635664202	0.603761874	0.711708237	0.801043134	0.580000684	0.868562715	0.97530057	0.463107118	0.554295578	0.524400262	0.605964886	0.734837029	0.437973241	0.616749778	0.650314573	0.445245603	0.236404658	0.594126555	0.505432841	0.54282603	0.476968148	0.154668444	0.564619578	0.341442561
TCGA.BP.4975	0.369853555	0.859395389	0.434587078	0.382551365	0.56412093	0.537735697	0.676049994	0.692405376	0.736543684	0.429473016	0.366268717	0.653384446	0.619282435	0.839218207	0.28770824	0.576800433	0.623490929	0.765962539	0.775825332	0.483673974	0.718257802	0.743004174	0.758236577	0.556518827	0.479731001	0.689039796	0.550269795	0.436204833	0.617367696	0.484074328	0.835014447	0.954840735	0.627889089	0.449917201	0.474381315	0.598037455	0.703741748	0.394914965	0.587897038	0.693766048	0.295037017	0.219852907	0.576257789	0.535191913	0.56502258	0.456008628	0.203398881	0.583097666	0.379467095
TCGA.BP.5004	0.384754888	0.805349534	0.395161934	0.372903292	0.491482647	0.467525658	0.693217939	0.696090335	0.737007286	0.397324068	0.318622918	0.666261163	0.62084111	0.838661449	0.477236679	0.529424967	0.577441038	0.773832847	0.455338594	0.526950155	0.733678586	0.752131899	0.735326834	0.318427523	0.567870438	0.647352847	0.55274226	0.299615469	0.645104396	0.422248311	0.89672714	0.934914607	0.58840779	0.521069853	0.424486344	0.613744089	0.689621308	0.37211416	0.625194343	0.673845783	0.294352598	0.246260873	0.587250178	0.54900305	0.548741647	0.499878791	0.187870177	0.558280252	0.390366073
TCGA.BP.4959	0.511946639	0.763947829	0.523868212	0.486591332	0.543591502	0.56447306	0.675579599	0.702329115	0.733818492	0.486520452	0.50087164	0.639274824	0.66284968	0.855886294	0.345124666	0.620184113	0.672473108	0.784711377	0.682709309	0.571361443	0.731973661	0.772137872	0.752628694	0.323865555	0.529823777	0.737526913	0.674117735	0.428935194	0.702832047	0.471258056	0.913378905	0.94672632	0.604296592	0.491380468	0.454083003	0.588595632	0.732147606	0.499629691	0.66761284	0.660264911	0.346360012	0.320282403	0.602519713	0.557250363	0.530819245	0.459439583	0.19281549	0.563875858	0.383886641
TCGA.CJ.4900	0.602990471	0.731386559	0.522364143	0.49521626	0.619521081	0.710059696	0.711964993	0.717917771	0.750993574	0.598409364	0.489928224	0.611048413	0.699956572	0.905955788	0.67796319	0.576654685	0.703903132	0.828918738	0.932159351	0.621947421	0.758655556	0.82179545	0.815483897	0.809849107	0.800843559	0.749313001	0.749389676	0.64529927	0.673275587	0.382721453	0.909323608	0.987840311	0.570089977	0.616293008	0.692385832	0.594985209	0.768344144	0.588036252	0.723652672	0.678310322	0.483340977	0.48574865	0.619867786	0.526722823	0.57990839	0.508892304	0.231965715	0.631084651	0.387637748
TCGA.CJ.4884	0.603817476	0.79495469	0.546677539	0.521675231	0.5759838	0.593534428	0.694988486	0.710403218	0.738697411	0.536552552	0.351747697	0.615585902	0.668457839	0.91662807	0.510488991	0.547192211	0.758012558	0.798492382	0.617283586	0.599016755	0.746403489	0.787152788	0.75942895	0.24859672	0.671988688	0.810917693	0.707695079	0.444278706	0.643934239	0.363449147	0.936531115	0.990925412	0.530814924	0.56671894	0.493195612	0.621360998	0.735267357	0.527696467	0.703522808	0.710459537	0.455758417	0.43385046	0.605999762	0.562685318	0.553523749	0.491037454	0.218354768	0.580748562	0.410306004
TCGA.BP.4775	0.477092228	0.825618219	0.452027459	0.44096244	0.549202296	0.533801017	0.683839105	0.69785185	0.733133414	0.46355043	0.311101619	0.607995344	0.630544729	0.86028658	0.345635014	0.545099607	0.635252814	0.7723498	0.696361323	0.519688654	0.755512823	0.757030726	0.756113087	0.310401466	0.598938859	0.703130533	0.607969296	0.24841569	0.617969017	0.4190751	0.857032448	0.963832541	0.622505902	0.561649502	0.463050842	0.607880228	0.692405791	0.452304864	0.646994454	0.688706929	0.371050432	0.287458087	0.601452843	0.56112804	0.564924065	0.510683992	0.13094553	0.62183906	0.385111787
TCGA.A3.3352	0.548627765	0.836880544	0.516415403	0.450181947	0.505998072	0.543499561	0.67911815	0.685788797	0.732302344	0.534345301	0.406467744	0.608619439	0.637132184	0.861552287	0.385035482	0.538649204	0.817238108	0.779140834	0.62515095	0.498516517	0.731505506	0.742221811	0.748846095	0.265765488	0.64571524	0.858113554	0.617421253	0.449032325	0.580972793	0.383141436	0.859039742	0.973728246	0.647649102	0.507069335	0.519812372	0.610795761	0.709523024	0.522870268	0.675275591	0.689627619	0.334099174	0.287652157	0.593651397	0.559305485	0.55674564	0.494549075	0.174695152	0.561383276	0.360654059
TCGA.AK.3434	0.545502017	0.882646466	0.515849674	0.451788178	0.482763209	0.527631458	0.708367018	0.703198129	0.750681629	0.635887138	0.387069685	0.624783216	0.638867646	0.828998293	0.574625761	0.556382758	0.766714119	0.79978532	0.505280889	0.576393087	0.730708057	0.756410605	0.754483668	0.448363728	0.732486718	0.814038502	0.636179995	0.317820657	0.556146819	0.36215373	0.924446319	0.927056658	0.545076832	0.514451028	0.508363577	0.627271853	0.727869783	0.536193615	0.659830521	0.6807386	0.282800666	0.35777001	0.619550547	0.532004237	0.566515211	0.535635374	0.250537048	0.606555483	0.376508405
TCGA.BP.5185	0.575685664	0.784838494	0.408642028	0.484549791	0.489637358	0.503288081	0.693968764	0.702331434	0.723192452	0.545128545	0.319100816	0.584856623	0.602637058	0.853621196	0.468072603	0.543487512	0.734464292	0.776600055	0.57149001	0.537292644	0.670503822	0.747848905	0.769306055	0.224865721	0.61312062	0.756199828	0.564322171	0.369527032	0.509599878	0.369390873	0.913298096	0.956876796	0.541506306	0.57849767	0.563331344	0.615490584	0.694693185	0.530278659	0.613957858	0.601954478	0.357378034	0.316349948	0.580789972	0.472202591	0.519277285	0.467085874	0.180399163	0.567787926	0.35034998
TCGA.AK.3451	0.426235155	0.779652141	0.454857685	0.493776354	0.478340357	0.607125698	0.724976992	0.733395838	0.727067353	0.577742757	0.475351701	0.588779317	0.63017268	0.882727722	0.572969659	0.606924834	0.669727117	0.779128647	0.55797486	0.547472209	0.64605586	0.707997467	0.67255778	0.31460861	0.634054856	0.720767368	0.647333356	0.441239832	0.636888156	0.442403991	0.937847153	0.970073425	0.556251595	0.523987169	0.525633262	0.580905169	0.701087793	0.525947675	0.680477791	0.663961313	0.358144652	0.339647298	0.586771807	0.492959477	0.477658179	0.479788581	0.351176919	0.528034325	0.385718595
TCGA.CZ.5987	0.660593938	0.680349663	0.426184246	0.507356564	0.56637987	0.56781329	0.666323031	0.718540036	0.7457639	0.522067796	0.311649227	0.628117225	0.646004762	0.890937527	0.491386814	0.517613762	0.759516696	0.813579091	0.748363564	0.573371245	0.738554425	0.767161537	0.801234518	0.611193512	0.685697538	0.791518866	0.659928416	0.465372398	0.608745539	0.330451263	0.934323792	0.971652348	0.596090314	0.559509725	0.617714712	0.619092769	0.760634454	0.488947487	0.671206644	0.674679216	0.412407979	0.384848857	0.608035125	0.534894856	0.517046651	0.507261695	0.093513239	0.604066722	0.408171871
TCGA.BP.5182	0.559791516	0.813425816	0.613906515	0.49206448	0.559769731	0.622619018	0.699808779	0.698120707	0.740776571	0.562956082	0.487352296	0.594325518	0.695817856	0.895819039	0.420693224	0.665213841	0.726646392	0.801008804	0.763784386	0.595598226	0.738292029	0.796757701	0.7908945	0.493341803	0.63897164	0.782817116	0.74375959	0.545009506	0.75297534	0.506133362	0.908402048	0.976848168	0.574151343	0.539216948	0.633709872	0.622640987	0.770539096	0.549420931	0.721094019	0.681767605	0.435032391	0.410032224	0.63241831	0.565282838	0.575245822	0.482616583	0.259456554	0.618842901	0.39815083
TCGA.B0.5085	0.410916994	0.782317803	0.434746481	0.410724516	0.474296737	0.516109706	0.672348338	0.677104102	0.711831001	0.565833521	0.272045479	0.616725028	0.600577619	0.854794589	0.376544768	0.552280945	0.661294099	0.774749434	0.438156627	0.488783285	0.701265229	0.7190998	0.746775515	0.587261231	0.631663847	0.701732974	0.528907786	0.479385058	0.524444402	0.342236347	0.89394777	0.948287097	0.566782271	0.584780545	0.55390403	0.618756777	0.665060861	0.527015128	0.604818177	0.619434031	0.322141881	0.350260092	0.563469057	0.473931521	0.555948862	0.448273556	0.08797906	0.579954577	0.292276256
TCGA.B4.5377	0.559327844	0.804578725	0.474169114	0.460131501	0.558248842	0.5316165	0.693363526	0.697608858	0.736183988	0.504430645	0.286939057	0.642981395	0.643912387	0.871137513	0.495653628	0.541001228	0.76441883	0.799534972	0.553513406	0.571957622	0.736974672	0.759908967	0.771265732	0.470630524	0.629685599	0.811099995	0.623542379	0.422712027	0.629657521	0.341671753	0.908765562	0.974876005	0.661616741	0.545362701	0.428498067	0.612657614	0.731147161	0.436522146	0.668808939	0.694908397	0.361047594	0.313561175	0.607543138	0.534594852	0.563115877	0.500240753	0.171654627	0.574172794	0.369029152
TCGA.CJ.4873	0.609831624	0.72129283	0.551515808	0.565539785	0.562060582	0.673033154	0.692913091	0.70989835	0.733940257	0.609647691	0.305773673	0.597251941	0.684472126	0.913290342	0.559199448	0.563275254	0.729512761	0.799521221	0.784627628	0.606612993	0.720117338	0.777470593	0.781707043	0.293328998	0.719117239	0.761586639	0.733197205	0.464055813	0.691275774	0.329671925	0.972495331	0.987650729	0.507979289	0.620357047	0.661466937	0.602689597	0.749729325	0.640822667	0.725633582	0.66969114	0.468624158	0.513442042	0.618018073	0.534660812	0.53267825	0.457266153	0.194553838	0.572657921	0.356688901
TCGA.A3.3351	0.674139303	0.798275772	0.554896671	0.439735414	0.559836035	0.594137629	0.715519146	0.668485363	0.721715356	0.562066345	0.309958959	0.66025462	0.69103457	0.938756828	0.405690835	0.526560041	0.84574715	0.796468385	0.593688769	0.634627874	0.79698888	0.81000821	0.814042746	0.226142726	0.664908647	0.895542451	0.739597121	0.268705916	0.630169185	0.422520429	0.977214821	0.995519826	0.593117089	0.586257698	0.495191449	0.611193749	0.772405793	0.543188246	0.741374821	0.705789742	0.488221157	0.433824578	0.634816912	0.608102116	0.607612679	0.539107384	0.112207141	0.610360358	0.384269321
TCGA.AK.3447	0.365639076	0.693397691	0.426303287	0.2957079	0.385806714	0.458505318	0.68873107	0.712123088	0.705215906	0.44761299	0.365320664	0.536917638	0.526112999	0.79689641	0.370141412	0.579186328	0.576450695	0.733671838	0.323443305	0.428832258	0.599216597	0.636148602	0.624628719	0.170583205	0.507621877	0.627079626	0.398276896	0.465653252	0.506200224	0.407827872	0.882572777	0.87267829	0.447074972	0.462590376	0.443542385	0.559515553	0.613406443	0.336016561	0.532255036	0.641994631	0.23516538	0.145123134	0.534757044	0.513455932	0.421736884	0.451340094	0.191260824	0.418970283	0.390811234
TCGA.A3.3359	0.505101728	0.847088739	0.536426462	0.444719132	0.535703782	0.557335338	0.710715011	0.680770714	0.725327688	0.55828415	0.347094213	0.613258091	0.663117767	0.910602092	0.506082315	0.595831805	0.750947863	0.793092246	0.504364475	0.584724652	0.755080964	0.777230225	0.778326291	0.191937096	0.709538713	0.810046165	0.675864104	0.309077785	0.610023439	0.404536502	0.934695292	0.985530787	0.64269427	0.546230496	0.462615631	0.631599842	0.732698677	0.510965461	0.702092458	0.69382799	0.427215323	0.360721017	0.618263295	0.544969952	0.589795114	0.513186641	0.118285191	0.600458628	0.342956407
TCGA.B8.4154	0.532461897	0.829428257	0.504484202	0.498610683	0.527668739	0.603413614	0.710173902	0.713838428	0.7320757	0.592648774	0.332002516	0.608012086	0.636238783	0.870974876	0.543420478	0.573108167	0.742320922	0.788919004	0.53885704	0.56798717	0.707162462	0.732663074	0.70736917	0.652225422	0.742383195	0.790539834	0.65041005	0.412931433	0.569749044	0.339189461	0.898097418	0.966611207	0.603507806	0.502449949	0.481772037	0.581233158	0.715620284	0.547857274	0.702428275	0.677145089	0.40191197	0.350275541	0.582341423	0.493950685	0.522541872	0.495333647	0.323265476	0.585504359	0.3706716
TCGA.B2.5641	0.628946654	0.802529416	0.599565319	0.512012453	0.597527928	0.596243551	0.693214734	0.69312521	0.730619505	0.564165521	0.331288057	0.588806873	0.694971511	0.909972808	0.506276785	0.575697532	0.767315796	0.807509647	0.73399934	0.66856465	0.755999813	0.811134385	0.798159781	0.219178057	0.711376506	0.813511556	0.750179847	0.472636454	0.643260544	0.402684766	0.925312714	0.995372299	0.5882427	0.550534102	0.518955624	0.61824096	0.778190507	0.601573366	0.735635413	0.691701933	0.49139132	0.431520868	0.633634761	0.573878698	0.545220796	0.560489759	0.170615162	0.604722599	0.396949912
TCGA.BP.4961	0.469031201	0.91665722	0.408206893	0.378267642	0.523417523	0.490153064	0.69427425	0.688253623	0.739823424	0.504403662	0.355077738	0.659181205	0.627791514	0.772919991	0.424275549	0.553911973	0.671729048	0.784610229	0.606276146	0.494879185	0.740328662	0.759566271	0.759365399	0.216319134	0.479674601	0.740929016	0.540505259	0.506932335	0.594224086	0.500792367	0.882417564	0.879319201	0.552301656	0.518750931	0.557176712	0.633594455	0.697788336	0.438263725	0.591151576	0.696187486	0.250664599	0.233193892	0.594954443	0.589613362	0.614483656	0.52384648	0.261789833	0.5836512	0.386941273
TCGA.B0.5712	0.442776087	0.752658584	0.423035689	0.487624166	0.453396676	0.508795051	0.67570182	0.714518087	0.731594245	0.455528444	0.307532629	0.622960172	0.590984479	0.872889641	0.419044019	0.493239377	0.736509299	0.775764412	0.392814971	0.521547834	0.704275816	0.747903558	0.727171024	0.380974358	0.554343388	0.770974091	0.521038466	0.270340723	0.498225659	0.368244134	0.939378517	0.948571257	0.495356779	0.521296383	0.404436113	0.602421525	0.671378517	0.373061146	0.623523176	0.650262462	0.316080309	0.298802207	0.566883733	0.51239673	0.523558426	0.515086334	0.144925996	0.574269782	0.36773692
TCGA.BP.5006	0.45871573	0.859410227	0.40403835	0.457869939	0.480898429	0.571808213	0.685073147	0.705438702	0.738786531	0.504313495	0.343464311	0.63055369	0.630205742	0.864652128	0.431657462	0.563307032	0.709434012	0.79245089	0.433240114	0.505245783	0.723390416	0.743269662	0.748507567	0.703762047	0.560322092	0.762571189	0.551949976	0.374150875	0.591056299	0.375721375	0.904252567	0.962697159	0.624105047	0.513052951	0.513218146	0.616040795	0.692797432	0.463190959	0.633377131	0.66204158	0.318999317	0.234763127	0.585557508	0.513299226	0.563878986	0.466838276	0.225101552	0.615138183	0.37301995
TCGA.AK.3427	0.379004187	0.676703063	0.308163655	0.281825558	0.363180889	0.459542873	0.686914555	0.729129389	0.711433361	0.274050665	0.236545492	0.522325191	0.514763825	0.738510675	0.288507367	0.545737886	0.457315589	0.71529044	0.220828765	0.418879686	0.572483948	0.636052067	0.600918916	0.212130081	0.377278208	0.512991072	0.324132247	0.297679579	0.42130494	0.353389878	0.894632628	0.808650507	0.350368312	0.41451258	0.304957108	0.546040414	0.582985136	0.265633396	0.504699402	0.65266045	0.141747907	0.119977384	0.512972381	0.47270437	0.420784341	0.443812097	0.224692492	0.440852053	0.338027982
TCGA.AK.3443	0.279973694	0.655004476	0.372625315	0.205350678	0.32953826	0.439211508	0.677442656	0.687058521	0.691450638	0.241994922	0.333204771	0.581228298	0.503118653	0.756977284	0.312341058	0.539372363	0.456744461	0.704285288	0.042108243	0.394127278	0.66947065	0.688864694	0.711120792	0.027497446	0.240388161	0.533840988	0.228648386	0.18908168	0.467728316	0.305758047	0.902655483	0.82976878	0.351696318	0.459414658	0.306462601	0.594868887	0.541728385	0.206208714	0.437508947	0.719172869	0.141174776	0.053121571	0.517209221	0.5934368	0.506304165	0.518924571	0.132717495	0.440392327	0.332477598
TCGA.BP.4169	0.644503457	0.89496033	0.582035902	0.418626402	0.57420012	0.649033784	0.697638814	0.709395845	0.764685804	0.555901178	0.459895384	0.659353686	0.684032573	0.873597421	0.449140984	0.633495155	0.806919653	0.830865883	0.795985042	0.550146953	0.853612192	0.798759111	0.816715922	0.877976333	0.666958286	0.851442746	0.702064793	0.571880279	0.68321985	0.526093407	0.903725596	0.969169678	0.681490336	0.526659911	0.543845636	0.61489463	0.809788572	0.495703653	0.699260147	0.704691074	0.383354111	0.410637202	0.637724951	0.553630275	0.638530221	0.515085032	0.221766092	0.640875816	0.450174022
TCGA.AK.3455	0.335125912	0.724985268	0.418675243	0.52243708	0.569467476	0.525514969	0.724439353	0.711450042	0.736325818	0.648603784	0.382323786	0.61958274	0.655801702	0.931602196	0.682313734	0.425649653	0.723148069	0.810481533	0.76993463	0.665133854	0.707795104	0.772801929	0.756839041	0.378455428	0.804879484	0.773869284	0.724137486	0.301198875	0.565833994	0.254794641	0.981973052	0.986413978	0.553545649	0.555857358	0.564406637	0.599607936	0.685070537	0.493822861	0.724655164	0.725565208	0.467012412	0.47780011	0.636973225	0.539869635	0.534205265	0.575279073	0.143560829	0.607440682	0.373574082
[truncated: 4 more columns]
