# Supplementary material for: Cuproptosis in ccRCC: key player in therapeutic and prognostic targets
Source: Front Oncol. 2023 Oct 27;13:1271864. doi: 10.3389/fonc.2023.1271864 (PMC10642186; doi:10.3389/fonc.2023.1271864)
Supplement: Supplementary file 4 [file DataSheet_4.zip › Step4/immu/ssgsea/ssgseaOut.txt]

id	TCGA.BP.4164	TCGA.B8.4619	TCGA.DV.5567	TCGA.B0.5120	TCGA.B0.5697	TCGA.BP.4174	TCGA.CZ.4853	TCGA.B8.4151	TCGA.B0.4828	TCGA.B0.5075	TCGA.MM.A563	TCGA.BP.5191	TCGA.B2.A4SR	TCGA.A3.3347	TCGA.BP.4777	TCGA.B0.5107	TCGA.B0.4712	TCGA.A3.A6NJ	TCGA.CJ.4889	TCGA.CJ.4893	TCGA.CW.5583	TCGA.CJ.5684	TCGA.BP.4787	TCGA.B2.3923	TCGA.BP.4351	TCGA.CZ.5465	TCGA.A3.A6NL	TCGA.B0.5400	TCGA.CZ.5452	TCGA.CW.5581	TCGA.B8.5165	TCGA.CZ.5989	TCGA.BP.4970	TCGA.BP.4969	TCGA.B0.5691	TCGA.BP.4768	TCGA.B0.5088	TCGA.BP.4993	TCGA.CJ.4902	TCGA.CJ.4897	TCGA.B2.5633	TCGA.CJ.4640	TCGA.CJ.6032	TCGA.BP.4355	TCGA.CJ.4870	TCGA.BP.4998	TCGA.BP.4770	TCGA.B0.4817	TCGA.B0.5812
aDC	0.477238755934194	0.392590233461217	0.470897424423143	0.507192206018486	0.532007092119378	0.433724530237868	0.542068911820549	0.545227703777876	0.475080000227542	0.483153701229588	0.557980747358877	0.737711729694928	0.501143072026289	0.667094506899928	0.540548034104079	0.648677952010542	0.648981709024594	0.58999251084245	0.570943393237517	0.505777659829238	0.415137497515307	0.58916941683607	0.61662332607213	0.386567686612679	0.379162380322466	0.471677508994889	0.582624659250546	0.440302754372604	0.605356578690341	0.50820338104205	0.545652363254997	0.514143371377728	0.615539703109547	0.343071829375151	0.554638579787787	0.362185553425572	0.417612177110297	0.450876056236645	0.5209512403152	0.469901015632019	0.424913228277009	0.648197385071221	0.426031306664259	0.396524042171039	0.458654596755362	0.574665604627177	0.548059003825044	0.319514371327645	0.516678085373263
Angiogenesis	0.737554872443775	0.754467357356699	0.853967034799136	0.884231393800384	0.760221815794066	0.729225585822249	0.772038645770838	0.806839442995763	0.663927122804922	0.632010855150263	0.839699324104965	0.73066003442308	0.917702223969413	0.767873765112009	0.807786344205388	0.355794668506949	0.758415601294611	0.864408252354415	0.863237249003344	0.881737121523499	0.883812830360815	0.873923885773106	0.773706947283273	0.719692061593374	0.841575895009079	0.825404625586641	0.891321370168828	0.667338360728922	0.733999809614444	0.855662342514912	0.912076558376196	0.838727857360496	0.881310401029505	0.842615974022593	0.880231638246887	0.727119689868813	0.846787141981746	0.913274683342691	0.883254308796587	0.856952951490363	0.81963749874835	0.823472562466677	0.849508112771228	0.922227386018617	0.88942938009668	0.860540826716122	0.724038682246677	0.545595343707085	0.914523077322819
APC_co_inhibition	0.394486581128905	0.363174235983661	0.371744805708436	0.479331246306518	0.516581429808792	0.617132125627024	0.4584214079862	0.494227859522733	0.365728432140938	0.542188803105316	0.570057018140465	0.537092010489991	0.496377931455045	0.550899065539951	0.596462071175512	0.483201224836334	0.571150729553515	0.597048754614984	0.547307269798467	0.597810815549023	0.372051644733488	0.450856424348337	0.51860203540726	0.41135141333247	0.34012096691609	0.560231970602172	0.468005108619005	0.528033986676524	0.545997729190779	0.4560129307262	0.485210421104213	0.569253943903333	0.641329713894994	0.402701345084625	0.493183846870705	0.357248627332267	0.492525289324669	0.476237767005629	0.483310850941096	0.438417740900905	0.402220187722503	0.600345069009156	0.458179600866264	0.458333874002169	0.488480934864416	0.534317419211267	0.510147890767011	0.310836536792178	0.491264399895963
APC_co_stimulation	0.473323613595551	0.233497113213275	0.279574220222968	0.463884714527402	0.477289092302896	0.433204052154899	0.46544440122211	0.450891282093744	0.479843109038118	0.496647782821974	0.483444111465071	0.598720230105359	0.426638891784191	0.502764883326464	0.525888443261086	0.558614580564382	0.541976763128672	0.474301021764187	0.478632561588305	0.493810499254155	0.374619492280331	0.4578055620655	0.507305566514765	0.210494162695285	0.42260809865582	0.412517040396404	0.412443624542756	0.506317276646831	0.5541635449585	0.478243951126104	0.411456040497273	0.507873529005237	0.46430750533971	0.339079672236073	0.390490718652459	0.458035844347149	0.490823243666531	0.449875675214022	0.486792507129907	0.44565352865117	0.390729118660662	0.481031311293119	0.495458628558633	0.44639975777868	0.340362093419392	0.456656496585016	0.422457624438851	0.524043435241749	0.452012143364572
B cells	0.489965943861481	0.551544889681872	0.492548750729384	0.51657322654132	0.589842012807455	0.503070121313649	0.530337541582601	0.471328150409623	0.50894799056257	0.501152639730297	0.552534041619507	0.613395086929455	0.498001456036737	0.560035172269105	0.585148360335443	0.51000150779829	0.536095431062176	0.592055958846539	0.67046777734143	0.555525549741352	0.528637278195081	0.553427316469277	0.522173889851638	0.409710182607394	0.457149629756759	0.504799442756373	0.543125915710486	0.553717681575299	0.597909682574506	0.482672025638048	0.57560707264085	0.473219565910266	0.569091605621778	0.49511894666897	0.57324186228286	0.440542150316291	0.544259743339352	0.520115553548096	0.551267194020039	0.560026611096433	0.495513758933604	0.60656533992386	0.524725139419595	0.468797326910698	0.487523812152851	0.559357385270058	0.490003443511191	0.536815304493246	0.539679378578826
Bcell_receptors_score	0.474153855684076	0.467579595354006	0.448502793987667	0.548133006996522	0.603947883643138	0.555477758893742	0.507855877632189	0.52867069337119	0.459059477495423	0.579311921832971	0.654173854687525	0.694241454434771	0.531406995763316	0.599930244464587	0.668012467213581	0.56279949067305	0.622209052352265	0.594316822164122	0.740595993870163	0.586989352379196	0.472602043621147	0.558610301566889	0.568472148448214	0.471780655671058	0.455124916081816	0.538758845416137	0.568129969445952	0.518175882473397	0.661142167564895	0.494697438527324	0.546791272640615	0.571790274078419	0.597337160876655	0.458527531466853	0.565035339163442	0.492584794208596	0.638674177038505	0.527802634629683	0.579282982267822	0.539324857033146	0.467768180167883	0.615110802845558	0.532198318437245	0.498697041906015	0.550919193428734	0.613802492528884	0.485333231941815	0.457050066738602	0.565297304084032
CD8 T cells	0.66412018599775	0.702316339943771	0.669874217233591	0.679771485990493	0.69400182047171	0.679232122697702	0.665904244110322	0.691059409793045	0.683150039699897	0.679415948895505	0.699757266486315	0.696050716732569	0.71191975451476	0.678243807877582	0.721333855692777	0.658553130910585	0.67709262602777	0.730091057196671	0.705634589085904	0.707238793220118	0.683334043437179	0.703962906113082	0.669925563347352	0.677819474721414	0.67318151003886	0.6732907858785	0.697364354503519	0.690719685083896	0.715341941719412	0.684288329156893	0.690523626545525	0.706657618711744	0.700153966460104	0.671670809763077	0.686045353711945	0.65618070217176	0.696653432278149	0.71527819414703	0.684835318339958	0.685640711696001	0.657092425340909	0.708032014544154	0.687191867974948	0.684119419413428	0.682985503395317	0.703698775115357	0.684611255613432	0.655383202079821	0.692263782995839
CORE_SERUM_RESPONSE_UP	0.695862863432257	0.687634363940337	0.707587290982099	0.699489117053296	0.715227967524267	0.721480971538002	0.691281459041671	0.709201325497317	0.700902554953997	0.696545133566328	0.70261361257787	0.709683378074431	0.676280149344627	0.713236899362051	0.720342804862086	0.728755220157397	0.760143282306317	0.694831015602464	0.694898331704491	0.703418510861596	0.680047704351091	0.698092540461232	0.722860454840977	0.687125871046211	0.682638173967011	0.702022897402723	0.690858517895519	0.717449946542822	0.706412124327476	0.696169415803693	0.691670068066394	0.67355638792295	0.689980217216734	0.689833505932129	0.684834680803287	0.692257011568143	0.691843316770535	0.700702294385376	0.696614148597192	0.698970134636475	0.620405566838417	0.712735542563395	0.694335519374206	0.679752697461965	0.709548045124561	0.682653671911395	0.757528914093672	0.708065125331575	0.705996363426035
CSR_Activated	0.731346478864782	0.728417140449267	0.736226853635309	0.74663352623687	0.740092161903985	0.736846349978183	0.733623307992077	0.722401001777946	0.737697283290128	0.727840598673547	0.746606797946083	0.728080638047126	0.735456816518634	0.759226834954584	0.744377496852386	0.732400437461615	0.759361145987499	0.736740714235214	0.759978843173222	0.73570809920455	0.730834111470865	0.732452384824831	0.752978983609601	0.714221215490007	0.730676626968943	0.737796365642535	0.735807666256654	0.748932309877486	0.722469479388212	0.728208826877383	0.742735801514726	0.693774472297265	0.738286254241116	0.71767121700184	0.748914187705244	0.72983688151238	0.735265258795754	0.741805685580708	0.741893001140277	0.730897997768464	0.692704224339588	0.734380226127199	0.722091478687718	0.734608079242003	0.741122442867228	0.74221817504608	0.770471957964588	0.731153666449521	0.748532569682504
Cytotoxic cells	0.416462140817948	0.320770115810676	0.331890286044428	0.484084835279579	0.559883265064733	0.469740324474226	0.491545271343219	0.417429205680962	0.528991506147384	0.491968617369809	0.594377547786986	0.680527358375497	0.489477893029725	0.477050864394004	0.622724941684933	0.530875901645308	0.555813050535261	0.625252328483737	0.546190767587053	0.582448108061266	0.510378085722723	0.561517169558013	0.465841931343549	0.374384669848207	0.564883291707418	0.368807021395715	0.545689049449634	0.595533615870058	0.610739624616702	0.475062352719008	0.474874356114493	0.492830213695452	0.5449340589586	0.406244402186032	0.487136964978092	0.365896667078913	0.571687131332582	0.60297527861437	0.55947730893486	0.475155842065788	0.427864224071047	0.591682099329607	0.465757215249676	0.415786668371518	0.491338651421429	0.554991335382071	0.49306701913465	0.564970820568975	0.520117824824939
DC	0.23381023851211	0.394618901726399	0.301195593310616	0.41597452068612	0.348781796701561	0.248061949417786	0.32334041508086	0.310842920095683	0.360354769546605	0.36803694540141	0.491740103052348	0.476221659663523	0.423227414961354	0.406980809301368	0.343430868371358	0.342961856991838	0.458742869263907	0.360113434609312	0.450978998445532	0.302189530411483	0.392776222077852	0.374525502429935	0.442184133472371	0.389570190658131	0.291841707529285	0.279556035137479	0.383613815028675	0.302594732824062	0.386871723184257	0.415093828500535	0.384328142384173	0.266434092506998	0.410579727840156	0.289448922064445	0.424839679345293	0.260130196986787	0.429487225639675	0.339586732845453	0.413128814025674	0.321141035832911	0.231767404135773	0.40230859662577	0.299829482830517	0.342657803302417	0.333876632168273	0.326286468766751	0.308826507481291	0.180672217136121	0.415613004698334
Eosinophils	0.643923682484076	0.632714102715847	0.613866616676173	0.595956020538015	0.624388991438892	0.64305065933923	0.627394216427977	0.624261525116964	0.614961452770474	0.63474036620647	0.602235646846813	0.588221152732492	0.642179954882508	0.646271306962451	0.590530996441611	0.624723114801346	0.574911576757493	0.617217637997062	0.636648103852063	0.604894121400895	0.618395214896977	0.600556830672931	0.64003683058887	0.61088256284784	0.65277411139573	0.628923793946874	0.607734155841791	0.609425002955449	0.632673184680679	0.606801323705979	0.635132127919543	0.643374230942775	0.636440493568968	0.60393846299634	0.611447282701662	0.631557745103987	0.603664865161295	0.632563952702187	0.612775439405146	0.613384550355852	0.670976147823563	0.644821509170584	0.634190880825071	0.61977227636641	0.623692438237229	0.601120053753498	0.60682410443915	0.602651652734702	0.617227092402188
HER2_Immune_PCA	0.593051065091617	0.554235841305812	0.568267935161791	0.642136615277037	0.678341783209885	0.64576945870943	0.620452480709052	0.594623143820248	0.598899695332873	0.660817589757856	0.691699215222581	0.702322567634888	0.644208314861244	0.691580101360861	0.705507915195216	0.638710041382312	0.672469172977075	0.68388374357394	0.705148567475692	0.665869815280774	0.608280092905397	0.653407922087734	0.665361599964549	0.546736869536591	0.602078784695477	0.603193091290363	0.655077848605933	0.65467061014995	0.703592757966409	0.623991709883083	0.6404228540345	0.634676817156671	0.681006505783976	0.567941950275974	0.650686480832889	0.583056644093557	0.663867000270879	0.644988756414133	0.671540479076549	0.623919816702197	0.636151508384185	0.687798141879894	0.624969961700733	0.601378296746954	0.60782486240789	0.678641176492889	0.625891425015452	0.636499388092008	0.650780238684261
HLA	0.876348539060045	0.723713856424599	0.741323821812107	0.867402104237737	0.928597061478826	0.912982828230651	0.86290019371502	0.836913735798392	0.824265369876934	0.917784055274619	0.914623789756068	0.924284920239269	0.867086141151346	0.874296844211652	0.929893818373693	0.903022739683723	0.858762583960417	0.910365415407336	0.912056332649053	0.912506269810081	0.819038418089955	0.878018091518067	0.847500234866228	0.763371355867891	0.873042154835448	0.815385800824962	0.854193366008797	0.934599561285402	0.949818258313008	0.861485308934612	0.82958305179651	0.831670920906323	0.934161008858297	0.758103649360569	0.856476088661991	0.807340127625183	0.889052151391742	0.858115686674587	0.860964555608044	0.857837602349602	0.788319514931623	0.940970106280151	0.862172758375298	0.746201870925279	0.835419110096041	0.909676873022554	0.828131140473105	0.883446943217357	0.8495184346754
ICS5_score	0.441982448317659	0.313470663214165	0.314560491485805	0.39291295408186	0.404253219957051	0.429178968932256	0.356085905461132	0.343981239966568	0.452687768201995	0.345978500425351	0.58377241715498	0.680622377164294	0.600734075331176	0.528504812901094	0.621733236049728	0.578206596052419	0.571754259409003	0.446961169614063	0.664945133997258	0.492584890211153	0.487096775005246	0.503396913762378	0.46223910646851	0.333582985299134	0.347686855243551	0.366717741011573	0.383381673320952	0.486693234178031	0.703475801503999	0.448768007156307	0.470917191391172	0.511203282043711	0.455955367079424	0.366415776220506	0.527048905148979	0.338876316697144	0.437129623467354	0.414637944452579	0.46855450636726	0.489091354802791	0.264331950164771	0.497751123154865	0.483214236576455	0.324442556934323	0.366355929497849	0.350251197737871	0.323348752304978	0.464481806417704	0.446687278535655
iDC	0.486329410877494	0.608577712689449	0.509078708357196	0.563620906841769	0.574539530346829	0.535651223969018	0.504586649275054	0.529933043040273	0.438511293021323	0.579652952412006	0.621596107415017	0.583870798288878	0.580862626888016	0.610971490501882	0.589351865603292	0.483118014021193	0.525269175708859	0.568629958741487	0.618507923583235	0.594208939438882	0.548653404491575	0.615041510587547	0.606130875936724	0.594326210666577	0.518794198814959	0.504875711128578	0.574703722347097	0.570971743863795	0.52287188252819	0.559859724309198	0.640170603021887	0.473226131823616	0.573366866261181	0.540907950902475	0.615274848694515	0.49219870849868	0.619400989303405	0.579973120427186	0.579108901526347	0.55535452509983	0.534353602249765	0.542892929353689	0.524009667373155	0.55859225795111	0.57317173610133	0.591243132428312	0.600334239274165	0.486489915069128	0.573555250541807
IFN_score	0.675080895613115	0.537194709303147	0.750339132709199	0.73638304349882	0.717730741775896	0.659652740993531	0.730769931225098	0.813500658060963	0.768554679626009	0.714513037125698	0.717740534114982	0.767049750551963	0.745453992876504	0.713298009823997	0.734842510326993	0.648150793968005	0.726731764795588	0.756175552877183	0.786831184176895	0.705428998976186	0.690814982297873	0.729683350845011	0.734394816325243	0.476504472282837	0.628661341738049	0.763302111247207	0.735831759514056	0.629032197431158	0.719923745772887	0.679980998142326	0.788497173942069	0.775488650418538	0.772337357730848	0.695544008638447	0.777345323119702	0.504025225575983	0.671591325731993	0.734140659661887	0.734277495128748	0.683914453814998	0.601681327990595	0.735422559252879	0.720935214499429	0.723785690151357	0.716870508110872	0.723101610041048	0.725956881271569	0.672973039028412	0.782214471649484
IFNG_score	0.775393802502368	0.732871483992571	0.764763840457105	0.795478595662744	0.806805641807437	0.806605221317516	0.784583561998107	0.780183759279783	0.783343489955037	0.786645554661468	0.802779158442569	0.802536709982532	0.78501819866765	0.817326962029132	0.806643752497118	0.824269893865028	0.831027611662351	0.811023414536381	0.818387418927287	0.801640019885619	0.769038524618058	0.798376312761951	0.815380996486873	0.718798321469281	0.766346232809309	0.794585867572667	0.794013635352008	0.828033711898548	0.814838667466006	0.794384919536779	0.780349245767256	0.752176097985672	0.80337812594339	0.758684116108897	0.786420005397465	0.762828601328691	0.797986997883269	0.809258833309305	0.798753433345282	0.774620295768604	0.737844605913345	0.827820428956048	0.803844676531799	0.785691462873219	0.782498696992644	0.801610785032725	0.804874930598887	0.807198837674191	0.801983996162394
IgG_score	0.495232299210245	0.715488070363688	0.392807908486087	0.705003362878206	0.731545409610374	0.498654601866432	0.646886726804732	0.527750058752141	0.706424828475017	0.495172565490065	0.825533986232452	0.824592113510702	0.578728212691921	0.806745510570066	0.736120486274487	0.528993662823084	0.644146170429577	0.730632251467088	0.916076651074609	0.689213093519211	0.642588507311753	0.710992804330202	0.507294465252979	0.340979464759414	0.485535145677059	0.665206113882007	0.767082749633193	0.748752107744194	0.845134303217656	0.436876228877962	0.782292982091625	0.378827504127942	0.725025838748497	0.537760730679684	0.808581727123743	0.306538118770557	0.732557530002062	0.622817852055487	0.798934297934422	0.801642090654567	0.554917175537199	0.656542014335207	0.521471336726596	0.551768536122699	0.580652364134171	0.782350452878407	0.579332276870888	0.699213433271257	0.737204901665736
IL12_score	0.467410856894639	0.46827300251201	0.399518150970563	0.502296283650614	0.627963339042082	0.549814240267409	0.545973931193206	0.469326002037869	0.506500702108176	0.576945834430887	0.586848299095206	0.658555202146866	0.526812936551058	0.618469537531884	0.666519636666103	0.605021682653172	0.623417446422703	0.620034866672073	0.594959404214379	0.597081348007905	0.469462943355372	0.586597839900583	0.554168931157585	0.433233698643397	0.445077776282837	0.445676274694759	0.532964290190124	0.554568442991795	0.671832903529503	0.52964267389559	0.510392649705428	0.647580253360133	0.612617656884482	0.399195626499637	0.511970107767617	0.464574090966799	0.541361984314957	0.541138856749707	0.562482241406622	0.494701428081986	0.553477293049348	0.656101588067139	0.544456722445271	0.44802483051327	0.457874807142113	0.604525900010193	0.502203056385245	0.475744443255727	0.553969237210566
IL13_score	0.722970479259848	0.719576909569582	0.717715725868963	0.740833925959604	0.738173427024484	0.706091551037882	0.724996214558358	0.718723449134574	0.71243486853152	0.74999447205121	0.741242874205221	0.691587658034837	0.750293719924943	0.782498654716525	0.741824704885751	0.708292013315223	0.729041388431909	0.745088923313359	0.768662908099944	0.744381584113227	0.736594473722474	0.711526425318856	0.739412771968444	0.642382644964614	0.754610687291161	0.765181894887943	0.751218158849862	0.725435857134279	0.736769287368508	0.715562917872805	0.718106956537031	0.711567656020061	0.801804814039131	0.714685281363508	0.750586629452611	0.70662318468869	0.727373914527928	0.758459872440415	0.75465628072795	0.729744622779903	0.781900585914251	0.738949295418631	0.744878904906691	0.733208685489732	0.704353961317428	0.776329381134854	0.695136500858715	0.734737202762032	0.748615960381362
IL2_score	0.71784179534788	0.719993078371275	0.716373777451628	0.756458883837633	0.798122452066183	0.764405737393049	0.758435453079965	0.696529198393154	0.750980654285698	0.789975133941662	0.797501393749594	0.813904061803108	0.774033287497286	0.801381676688188	0.813311258605574	0.775598209642699	0.787426743014043	0.794207500178539	0.804807828821992	0.790872856929378	0.747801035279669	0.782374657643059	0.79499979952311	0.723963849477296	0.723880997242011	0.723381795379661	0.775619871869674	0.779465757889814	0.810083543930718	0.758926750316002	0.760334225857728	0.705743805732903	0.80005944723392	0.70931240325852	0.767020363665759	0.731670471828224	0.786089895167239	0.760645265029475	0.806983505479251	0.748179635536601	0.725485588696329	0.788271079547169	0.728265452243978	0.723012372300341	0.729130644611229	0.792691718224141	0.775726542452317	0.742821880015619	0.767644305641672
IL4_score	0.739846147132338	0.739849797790118	0.766973117753795	0.768865959646768	0.778715597366403	0.744579932838722	0.752101564073186	0.705146884504489	0.766195792702576	0.774688533382047	0.796928972474219	0.799583687957081	0.777344196196128	0.826827873619967	0.786157328028474	0.790528756114569	0.807224216413805	0.792120793340443	0.796494440689284	0.772379593424273	0.747965373274912	0.767466292874129	0.789990313518685	0.669652574617813	0.746275034149825	0.736799932819973	0.773290760321345	0.781137986667427	0.771174154929398	0.755040806901203	0.745588788792552	0.674234058996732	0.790642041839701	0.697408699978385	0.779516015143148	0.772863178686076	0.785995899178321	0.7780840174261	0.798218226501868	0.735209692740386	0.776324288267077	0.746821119651198	0.779840691225114	0.74443190736368	0.734151968520487	0.802284483863969	0.791401004613886	0.790252296903612	0.7652866466266
IL8_score	0.175329935456468	0.495629870056592	0.26957201021614	0.63000041989072	0.572318880917513	0.345177005293389	0.15874785093241	0.325659938087626	0.681535053969944	0.596597015273259	0.312214545294772	0.462820607947425	0.323033130969455	0.505211714916196	0.489330072857335	0.79292143607232	0.653049338125544	0.215812594388244	0.401741844433996	0.283478844192691	0.159769659713078	0.285570312148956	0.417917990302129	0.258596688600214	0.447124306339123	0.568595579725806	0.276249109020329	0.948239629674127	0.125789431017862	0.205354704027669	0.279622444977229	0.482731355271444	0.449861161013857	0.257294479916087	0.35345815554673	0.412135426874346	0.455154053759756	0.451327603124251	0.338195849821926	0.0614561610559119	0.290245503047018	0.729528466580763	0.908874047964409	0.420790170644517	0.386020645286646	0.631243522670687	0.361926932471038	0.990215400287351	0.354606880786232
Inflammation-promoting	0.547116384942058	0.390791384161105	0.373045837010766	0.551250477403948	0.672028187211641	0.618501810248882	0.602485241076634	0.541154613043367	0.627517040790318	0.571632158911115	0.750573955852996	0.785025838084794	0.685460976823263	0.66182974305931	0.776091369625632	0.703005008919077	0.761382115767375	0.758413762933653	0.703626732175151	0.705042586493136	0.561247589913085	0.707884673255802	0.595060335970444	0.433266221470516	0.550489118248884	0.533495334965748	0.652306682332413	0.638873738391975	0.770805109651187	0.595516003281489	0.555454452063333	0.684048087570399	0.674903488870793	0.504230609795634	0.594340672661221	0.461712323878374	0.624410175402778	0.675504326642605	0.692736617469851	0.598314931131206	0.49404151500443	0.716339812569509	0.613713179427629	0.458552477799345	0.505492184103284	0.619836203725611	0.559203716645478	0.665410277152997	0.649932787526726
Interferon	0.749581267259542	0.597204419149724	0.79555394620996	0.799934506166522	0.76248121779732	0.725885451647418	0.785793492002844	0.865543838234036	0.802696539485662	0.771973162905725	0.776544975259268	0.790344412451654	0.812437158049866	0.769922369740926	0.784265854048575	0.694494018851241	0.759578735345164	0.817128822909359	0.842280195540821	0.771428247539295	0.760815283225644	0.77922208509308	0.778464205869822	0.539315989960539	0.693893783619407	0.804568422367606	0.794902185953387	0.666119525156209	0.769314693804	0.742392944610421	0.845664141435738	0.825910334211977	0.831324081170017	0.752636959545551	0.836368111137304	0.585807929901093	0.731097692375908	0.791861758699963	0.783120532352958	0.747194181637926	0.683256328851248	0.792191753611737	0.783744316606003	0.784223141262879	0.768673381485889	0.787790958620988	0.765552246869094	0.711397395066625	0.835321455722204
LCK	0.502628358761889	0.384022736147972	0.367732404270557	0.589711917951261	0.720250280950225	0.637473719454673	0.586507267763672	0.498764664567349	0.563893860460567	0.675100095036882	0.745572539532845	0.785916526407517	0.625397690973607	0.717264493202433	0.797537782185677	0.68522161907467	0.685394187497535	0.726092653157083	0.769821822436671	0.695022802307304	0.499693656466182	0.666355038522213	0.661731796294387	0.392925471488328	0.537733899583066	0.485454778677151	0.636988509863626	0.627374744537546	0.79635091240089	0.596205320281704	0.585231262014843	0.663388980237668	0.7051486767536	0.413268628812155	0.62417395691912	0.485504002460451	0.680437115160341	0.635126939951155	0.692880725056326	0.562057855763191	0.620831430999327	0.735883695785626	0.564188665177344	0.472120558942294	0.537131672758015	0.69320283534744	0.572775125598926	0.609460397893215	0.629381033602232
Lymph vessels	0.224612211901536	0.319848137876966	0.41506433004874	0.485726180732019	0.414464035455557	0.309618368877678	0.355999652007142	0.292542618701932	0.217814100722642	0.416162291022656	0.518962870793178	0.408264442319673	0.507873498740065	0.511872323707835	0.398622797320601	0.58973729467016	0.483457244460113	0.379159223131184	0.61888475038488	0.449033590074	0.345572418208784	0.481717806253869	0.49534764650178	0.663875894602967	0.495111314629364	0.387360498417957	0.499803948130148	0.724462832478482	0.483505440424177	0.467145137569704	0.482084851891562	0.488161697489953	0.515693145407218	0.494637024654075	0.476936374694353	0.167488029764364	0.489410019574429	0.517055765985242	0.480533383797787	0.406167790532719	0.37464799019934	0.517433669391304	0.385309901659055	0.587408162681721	0.52134904578721	0.526874217521989	0.808746729415581	0.462914767989454	0.632501978151903
Macrophages	0.565094204664712	0.513024295859127	0.566413819253815	0.632084291861753	0.661154889199383	0.640007589402473	0.545680306119075	0.546924150939732	0.480524106662936	0.702542276247751	0.693321154235391	0.685914848495749	0.612831296326056	0.714402013583489	0.672341132898645	0.480275321698316	0.688710106903507	0.584999816764386	0.710958232625802	0.610018123335824	0.566868412916772	0.578535613148748	0.723840096471706	0.592595381799252	0.570844917179955	0.593119636980362	0.585294915936857	0.683270260224552	0.631963768856031	0.557068928745504	0.635297091981759	0.647726599182156	0.673664099703856	0.491468817791731	0.645604459223783	0.580762928770672	0.652236375123625	0.574063729430978	0.645605357230077	0.575357827628604	0.691819556827377	0.640845378030373	0.558328141946538	0.520264326845829	0.59611878358061	0.646491633068329	0.720483147778952	0.6298366133168	0.603259427936882
Mast cells	0.3566605010757	0.46267282989549	0.439407819426329	0.46999844024733	0.463900634085702	0.417213381584365	0.332101646496586	0.33082053276663	0.293970356413484	0.394666246659433	0.385272962337404	0.29698733104688	0.460362054704418	0.449797982999301	0.406358086337691	0.26197946551873	0.369915472995657	0.352691917479947	0.426573313903583	0.449211569967915	0.484408881977988	0.484603419345325	0.409975473315605	0.51725384726767	0.323604292946306	0.446395867359128	0.407412063860803	0.403598551390084	0.340820184684925	0.40141125255023	0.524241631748068	0.408571603391173	0.446133434394175	0.314288261431202	0.522059625637025	0.271694301346373	0.466732314744699	0.453262375127383	0.484907896496511	0.420503542935993	0.360365818361252	0.388408848487894	0.355160926048628	0.405122738375378	0.498028236477494	0.47018996139686	0.40154403929514	0.267470520272001	0.490924033476276
MHC1	0.923391815075918	0.872145473665595	0.862128568026063	0.914332225059487	0.954146244740596	0.954840644072232	0.859969040248912	0.863468507033006	0.912650297578079	0.982899872635851	0.95347328116045	0.941323180490751	0.924063927228609	0.843410784263917	0.950867561275325	0.930738829736211	0.831379046596905	0.954713799801484	0.939426666392666	0.933911551880838	0.903747661314399	0.917393984654314	0.805698377896074	0.819157224429974	0.936865584941155	0.863638692634277	0.947282010434704	0.98414474292715	0.959592445208246	0.903148969978195	0.881128219815019	0.873914067878495	0.973556574337671	0.885382487552396	0.879685852835841	0.901175753637503	0.95228478829594	0.925641738130609	0.87673324225053	0.877854817433033	0.83217719310101	0.951710768744337	0.915346563591157	0.875869793024472	0.909851840394255	0.933722476766308	0.79243583216893	0.992115132804664	0.879235961687831
MHC2	0.96620478310036	0.80213108158465	0.810927624761303	0.966226634451774	0.991341184323515	0.977823955207286	0.965308303078479	0.950580306733926	0.911718583929733	0.989336403602018	0.988582655245561	0.987501362494285	0.964021739900521	0.989269988721683	0.994454397757954	0.978868853573816	0.960943766329958	0.947223551383729	0.987194263194296	0.986247377209253	0.899599880046892	0.961350636347575	0.961036822754162	0.873156356854153	0.95393196689506	0.93638028702521	0.931669068003246	0.982561361799536	0.992183849318848	0.951624448334011	0.926356810601317	0.961502346806079	0.989511793124185	0.882671868611464	0.958958400281006	0.900117468474484	0.977687640215568	0.946081599839049	0.967980409259813	0.955892702534332	0.932746274890809	0.99797688814095	0.940399832623774	0.889767308259026	0.923030341000726	0.98557702380878	0.959743771779816	0.941329788755875	0.964752697372793
Neutrophils	0.585719133103479	0.415757491165462	0.46510008126011	0.552688692537671	0.570951408590152	0.649114231517105	0.625847504805659	0.578719020686428	0.546938887574733	0.507130148749189	0.588550133149088	0.584906588479158	0.539643140030338	0.584589879934804	0.566827082910082	0.412116850804547	0.509657090025034	0.644417224477514	0.56305804350323	0.636526584951471	0.604761224652698	0.595155420794051	0.60332335801012	0.422213638665435	0.602945918367571	0.578829773194421	0.601676671588705	0.599717234069443	0.560255712431079	0.577214257298528	0.608909800434931	0.565838671000551	0.526021601281295	0.582429339937367	0.627652064855625	0.530349148710263	0.53256228699361	0.557676316139044	0.529521510650715	0.612639794858029	0.5121270251412	0.583809156613536	0.629874793913044	0.547662491198776	0.594831285277555	0.552619584556081	0.523682255912856	0.709462292839333	0.584525875504287
NK CD56bright cells	0.54073333446454	0.4373214565596	0.429531159313456	0.519594666647689	0.561688133713897	0.488337006639605	0.510878398594447	0.495587073659562	0.582967052821897	0.531507806356648	0.634599531389478	0.643871419186454	0.533344699079318	0.545799061810843	0.595516350804995	0.665568235450257	0.552938754682542	0.557223066685462	0.534731052934788	0.53205940432831	0.449310466099093	0.512638271998255	0.56512920323847	0.619977430880322	0.587348219847567	0.507699513708015	0.545918107840643	0.56652216338427	0.655782350793431	0.426696720625384	0.457142190879298	0.288814957122929	0.520552847902004	0.490397989427272	0.452847646290027	0.504759741908276	0.586377350337094	0.527551533256802	0.563358483840295	0.451505836996907	0.431438016292736	0.507778445777211	0.477892787588968	0.594006341174517	0.511474859832432	0.516199121631316	0.538618488049457	0.467147953139315	0.473588024048695
NK CD56dim cells	0.37960294757586	0.367420330843078	0.379889091898129	0.532403353117135	0.643887063072063	0.478661580030797	0.391258148685493	0.379513315147665	0.417500022727093	0.519425970616997	0.586451143946487	0.651294039751493	0.5929323030905	0.619842387940865	0.617871455565257	0.60645466116692	0.706555861502328	0.578981457673543	0.586811724252358	0.601535028040354	0.53456896431009	0.625794900029087	0.612135544060856	0.34188775023668	0.556044225611889	0.390583309342508	0.661741271692272	0.692875744578699	0.575622300187814	0.511327303818398	0.54697899557061	0.323964674679592	0.530287271099267	0.473021008628964	0.588176922885456	0.337539608945699	0.623395674569644	0.647470243533593	0.647690942243297	0.507293621174598	0.436303080936109	0.540579957918107	0.497274919505679	0.491354966253713	0.501669057000674	0.521102938743359	0.611723888677341	0.593456811120344	0.527326820469939
NK cells	0.613834101879888	0.599684986860251	0.655110226074138	0.643552233733575	0.584885065205272	0.589812686966158	0.605801059389088	0.590998261463107	0.598609504142629	0.582755384438765	0.646165654327232	0.633419339021141	0.61475981398051	0.609762440646546	0.593933247281451	0.567256435378685	0.60848854851695	0.612624581483581	0.642869082776375	0.616783827088965	0.647888305120153	0.613558878958393	0.60242019420868	0.596466518858529	0.597151300083464	0.615376791289056	0.623598252735705	0.614744478200506	0.60827755852982	0.611420889673351	0.63389638496222	0.553316785545252	0.637920766069289	0.595354162972261	0.633729131761784	0.621321154828434	0.621524536063097	0.63678345254877	0.621234117194008	0.623829224680495	0.569899873544044	0.616080353370837	0.595647430583119	0.638475391679766	0.622669642479206	0.618605006829095	0.578558943201102	0.550352446880025	0.641575110678313
Parainflammation	0.6756812185932	0.642123703764773	0.705284753632098	0.745476693314578	0.761374955319159	0.701801982795793	0.71035477658303	0.701910765182107	0.703557275803886	0.738225916193579	0.76701805770552	0.789379357812945	0.714760301934436	0.775132359624942	0.748543198237595	0.691240086468	0.7747496982056	0.740442612452274	0.786187366861704	0.731270071252419	0.704975530420743	0.7383453664154	0.773684978992842	0.601926831980329	0.674688153165823	0.709484285089444	0.746583894522664	0.739462728914639	0.725094963961945	0.699216579976662	0.749373895088068	0.711581260354277	0.779268656018829	0.662448544301026	0.759420639302221	0.65610419403283	0.725232776231765	0.758007111618266	0.746436989526701	0.703759010653227	0.697620663430098	0.766734086076267	0.717328660883349	0.701530653261386	0.709938522531907	0.760332356258104	0.7546795937054	0.728887392138506	0.762536412076986
pDC	0.403620910213345	0.24865026752471	0.347857463118687	0.435694734077067	0.569530025791905	0.456508816343257	0.468046352804695	0.456964193553459	0.443652335433324	0.521667754842391	0.570912526089784	0.62796673262236	0.492758824071523	0.49077683618101	0.612088820722934	0.532370883131743	0.560040947346366	0.564617848622746	0.520679135262166	0.464195312092206	0.39920314532007	0.57453239066758	0.45346105124592	0.307699956799171	0.520433184781617	0.436250526515821	0.550510570009538	0.487946223873146	0.666833036628632	0.433867933553627	0.429428782902969	0.336466946058928	0.488732654331403	0.402920525573632	0.482451187515427	0.367748590146128	0.576745082584181	0.527797699479671	0.535908882925823	0.427086672870632	0.361381482629821	0.5964344529846	0.409380327722619	0.388029198385439	0.463186817923083	0.543500965826481	0.40291772692867	0.417270650598251	0.455675667516759
STAT1_score	0.620815956205894	0.498799040986884	0.52969489139294	0.640069061943773	0.707692203145074	0.681433158894893	0.662360280008947	0.623267951920912	0.63145935889534	0.699661826533846	0.717600464843774	0.766239525927855	0.653185535534583	0.700035434353126	0.754535451409746	0.686899934948539	0.704586190749015	0.718478847364447	0.717245953614724	0.69077313184082	0.598004805857306	0.69053884867026	0.669323441600591	0.520463647300609	0.572301848232599	0.625088048427521	0.649460600965607	0.648812590849148	0.757187237954955	0.631783990934647	0.643529611191113	0.717901722428622	0.702686037890537	0.571367839481713	0.643948442730428	0.570489566180561	0.66807739369532	0.644104224077101	0.675076856131599	0.634360947318839	0.638541158560228	0.739545861433219	0.641310570228597	0.56896787885846	0.594583265566619	0.68169315838454	0.573455628916091	0.645653112131861	0.667422641492982
T helper cells	0.679285118283173	0.700987552695364	0.689460828686971	0.700378896345198	0.672355813741245	0.689616001215111	0.650991597459259	0.667332671719812	0.646606337272221	0.672030485619821	0.702255832213099	0.663522352123737	0.713111362503939	0.691115367613211	0.718742913298635	0.675658412861567	0.67404361275379	0.69435539142092	0.70095032779921	0.680944585182208	0.692129559890211	0.681091278115808	0.642428071280924	0.681794995557596	0.662593148789554	0.664797729711334	0.684134978765348	0.636809361404183	0.690842814632471	0.673274299336729	0.698687440343125	0.770837554646308	0.696207012574438	0.647554619824045	0.682295476979706	0.667277774494009	0.675575429795524	0.675192538406595	0.684844437509538	0.670943395217828	0.733437740089824	0.693207000533254	0.668389069367289	0.695289261537836	0.659061127392407	0.709045948174982	0.657490516322679	0.640066285354525	0.707438470018299
T cell co-inhibition	0.286831854623256	0.139397947560498	0.111942339549801	0.315982605059364	0.458055887953852	0.429587943757601	0.340196349097539	0.308536757462784	0.223476906721174	0.450870334864702	0.428713951922998	0.516667631222033	0.283764251306066	0.410232143862508	0.533272667834111	0.44999500198852	0.428356339125864	0.507678597505671	0.392814897484971	0.472155212438643	0.276087038639579	0.367744993016833	0.385139699423159	0.220642422531224	0.250761803174489	0.282943165604819	0.322239599582986	0.408714564272936	0.53162420558163	0.327195397194533	0.310057644546543	0.466546314604155	0.41957698064941	0.259255201645456	0.326765983681788	0.291421153065811	0.361609630187919	0.334066843047415	0.342115805104369	0.256718387191026	0.357814458193104	0.479242628917831	0.317027553628407	0.261868610502806	0.234382106654398	0.393615271214545	0.346505023008213	0.208128696552404	0.321915128165437
T cell co-stimulation	0.231063690496098	0.15996117868092	0.14626936320789	0.260376882158357	0.409184427938463	0.325383031302833	0.335114856151695	0.222492604542411	0.357964003771642	0.375979125121435	0.470824211824374	0.61183182446207	0.328426669791055	0.407702582528262	0.509910184931645	0.481276456287693	0.423936638064875	0.432169983413285	0.444500902687506	0.389036544438029	0.194984047593647	0.402158197829613	0.338211460501331	0.131164754218203	0.339462350014755	0.177918485273082	0.351201538333541	0.415527397146808	0.549063186277572	0.332370964014175	0.255589790669867	0.409888462105754	0.320801621778154	0.20139187734282	0.274972121186055	0.223113625726429	0.436596802651912	0.307137015752215	0.410597755691455	0.247241212326585	0.287802029298872	0.431570357475111	0.284067623793399	0.275628157550953	0.253373414995283	0.325684846149366	0.331919823782401	0.397758401840084	0.317077892094867
T cel	0.546201268699472	0.561165555218381	0.572706597706679	0.601753502190483	0.642635751536248	0.590218966174837	0.583725498228399	0.540564222864005	0.57579247805854	0.589096501826383	0.63440929616767	0.649286858812239	0.610206080737622	0.611517281997461	0.656395654690596	0.571354475330241	0.612345416242726	0.646052787460307	0.641311565606647	0.636162782631753	0.585214847394573	0.619539500286211	0.595721054561999	0.552315673976538	0.578318183938898	0.553714972500468	0.605994769483459	0.614286402815813	0.643503146738345	0.598659820497788	0.607005505195589	0.628119230970109	0.633197392872403	0.545768470014135	0.619846745887748	0.540861832635806	0.611249382027991	0.620242654794575	0.619844228635653	0.585682282561134	0.590258895116948	0.635496468737098	0.595726206765034	0.590670377474199	0.580189874443543	0.625323074515727	0.599184466782388	0.580176184689919	0.616067594406111
Tcm cells	0.558213195395069	0.575933410242832	0.573765943147262	0.578517900366513	0.547782724270391	0.545868784489088	0.560563964618949	0.497747555320031	0.515353460426517	0.564207132125172	0.542356614322215	0.541805089282039	0.587522927504215	0.567589979421552	0.561423150462734	0.512840495084734	0.516507132488901	0.540852879510558	0.584490701200363	0.567866482873848	0.581433152982045	0.55390406211516	0.532349953729559	0.607804333091157	0.5445703892164	0.549400306263398	0.563750591173099	0.514447910466429	0.553384437710219	0.555097554925801	0.595103102151816	0.689403229496359	0.59229429727423	0.491125386870742	0.565173150970658	0.548498398918286	0.546861363723239	0.557531826153904	0.569571343473453	0.552841096734629	0.737837311338559	0.554983211922587	0.536172403229083	0.54675379326433	0.502903639186265	0.580194860770433	0.476098719057048	0.486951312345882	0.568810872162354
Tem cells	0.536079696357308	0.525812241596974	0.571305454804134	0.591889637374249	0.553095653399003	0.532442414273055	0.541864775156095	0.499874787083066	0.532950909061788	0.469927480938125	0.580609362733692	0.512884714729254	0.623693199021864	0.597334639625474	0.532780651970261	0.499726376002967	0.554571850547964	0.589183341704155	0.633239523076324	0.596148612072228	0.557865742525123	0.56305373076792	0.556142965677621	0.519015307873424	0.572876185241496	0.545381065975721	0.617855717816247	0.516065661590983	0.563168595706057	0.549020351955366	0.583757565187463	0.582404061817578	0.597963098287579	0.560289594701533	0.592490223976219	0.494280244616338	0.570899218694988	0.576755912507654	0.623141837295321	0.54795624213648	0.65295696388183	0.565434026408761	0.553634106347409	0.65599477141491	0.537402819912764	0.611103233833146	0.605633201529729	0.488116224301313	0.617794284033309
Tfh cells	0.520554582961555	0.472553803297092	0.50766676948169	0.474367329584537	0.521963783236563	0.496316392174711	0.471157125972359	0.469197771277937	0.461715457182577	0.480944375904665	0.526867477166891	0.50304512744266	0.550719655976223	0.521374574989477	0.55417517079312	0.498341826889436	0.506379341609862	0.521791935842532	0.515653412424718	0.559147023615779	0.502274085833393	0.53293201015865	0.494718279252288	0.490975678089119	0.466988721575461	0.474968541119831	0.526223319850798	0.472687622551025	0.585719361586218	0.53117163943839	0.518800120306818	0.534383349368485	0.514189370347145	0.502368435149711	0.520226946637948	0.477868696301877	0.47663094168553	0.515326250785953	0.522589572269206	0.495441129415358	0.451852558266093	0.536956310344548	0.530378195825586	0.494051502262828	0.471649725620759	0.491617505018472	0.486212551787309	0.512682551641344	0.491514715434062
Tgd cells	0.0817531153125659	0.165187202035903	0.203281301428538	0.273302603275379	0.184033242730289	0.157867598522262	0.0977644692010015	0.143194731283038	0.055932552929572	0.0879876892269996	0.312213686847577	0.30802083171037	0.206996231223503	0.197110716830192	0.171187993341606	0.211162992537488	0.292245423773919	0.189898550776337	0.320523581547184	0.25588282797026	0.208102285923198	0.206662506495304	0.163768943455021	0.125290973758754	0.20364382405252	0.137587037100428	0.209959033669197	0.404163265120745	0.167543601608458	0.165655775219566	0.200649689443533	0.247127787389769	0.254003096733704	0.176690148704628	0.220525864362375	0.0723166687611748	0.244273715234505	0.279086429455879	0.245540778682123	0.207200630430099	0.219836459775293	0.264122215792985	0.147002791733439	0.257167985540968	0.245521980166696	0.21718768689751	0.355675332715805	0.175176733509977	0.308279383378413
Th1 cells	0.54473461706542	0.434557097406729	0.600487622212749	0.636615246051213	0.655684137106921	0.519030335455331	0.547586311874778	0.550289327277582	0.580285471204086	0.588836852807542	0.591711099735405	0.613375172005126	0.609490770717216	0.599545463389789	0.633294757004398	0.574884889224004	0.61101567620388	0.618417907645109	0.654584336044029	0.623181042644395	0.594844028211571	0.607173154254046	0.624232054342221	0.479899047044832	0.613698178776417	0.580567657630873	0.590055302122145	0.626763388069409	0.587746138102826	0.579740967884334	0.611265917951008	0.614455670822962	0.61764976450921	0.524930001373393	0.600526321249281	0.579802141760307	0.596822498659746	0.60838915256451	0.629576672070284	0.585968198020521	0.49064942243316	0.600893485454881	0.614903234786234	0.613076370429761	0.571837590800424	0.611448502265478	0.604072342070799	0.605486198084854	0.611566247643142
Th2 cells	0.350890267533462	0.406599137510516	0.401111716623823	0.424150919922601	0.379217720112627	0.385153567569784	0.349094315507476	0.340938190895112	0.360201329255738	0.379282235599281	0.387554880180848	0.371858073114399	0.360780798321015	0.475569096650789	0.419837728965956	0.418202932887851	0.465694517290584	0.374055908116328	0.409711346328769	0.375282974374361	0.392200090513866	0.402433522850996	0.388817598048216	0.395572159488085	0.350983910388413	0.342403173712901	0.361473058190937	0.395535181938469	0.383381589012451	0.367520047440631	0.426081301992456	0.499475098889298	0.409925188428571	0.325963895406752	0.425162986185282	0.351234683978993	0.361284804905938	0.383662634639107	0.394463546076864	0.382457391276988	0.438876299075387	0.385892535480273	0.374263392769491	0.398276780773628	0.338460502034115	0.394706434807523	0.567368605436013	0.35651509799275	0.428107613283763
TIL	0.418427123572089	0.343022862094816	0.358072396965621	0.518865389597024	0.625356638150408	0.543877831716298	0.49610235703483	0.425681056479317	0.481183743562613	0.568864066699256	0.646464634165139	0.701813903596184	0.544183412242665	0.619459118448614	0.692212455266669	0.578793315647451	0.583455402824831	0.634510315952315	0.688571658461472	0.596877612080436	0.44477367766498	0.572471721879409	0.557519507592302	0.338482270082595	0.464162637429619	0.419104248225152	0.557799657284148	0.540544825137176	0.706911687043658	0.504317075295853	0.511646083460311	0.577694853302253	0.611935527284474	0.35523752664893	0.537252522103868	0.418519861835915	0.584434274995121	0.535943722491929	0.59873116647037	0.482733531546201	0.539126876114018	0.630068042484675	0.486169867408114	0.430824475555241	0.461667479999877	0.595768650247798	0.484247093706926	0.504861212324064	0.544180232399886
Treg	0.627804605443742	0.598378361996187	0.629783728074571	0.625017778783571	0.636923836107027	0.643600263116661	0.618008142374824	0.590269134115414	0.596834339202055	0.621740511094255	0.640877927728335	0.630875784212957	0.646787156535082	0.66087920055823	0.64724254975375	0.59184995582158	0.672337017466777	0.649543737935332	0.648181404377884	0.658231269559619	0.620182089925271	0.639189218189009	0.644730336581565	0.623688815850367	0.601958142794743	0.63388814561219	0.633573810754684	0.62805250363903	0.635633025797936	0.636224546390865	0.633077681491001	0.700113686179354	0.652876685168943	0.57267069440777	0.630544705927186	0.593722478211358	0.604605652822374	0.634079280628676	0.634689069980034	0.630562810043378	0.640531783444468	0.649839116155095	0.642678296412392	0.608208286282322	0.615565917664067	0.666985642322725	0.619487384289793	0.600982750253006	0.639298938462539
Type_I_IFN_Reponse	0.65971795849746	0.541212811987149	0.685509370603208	0.671071636995881	0.671745833048204	0.636538378200718	0.695284662394589	0.747683328619725	0.718369204987094	0.687653823587269	0.7236119238637	0.747388264783169	0.697553889635185	0.682012761756652	0.689869887478324	0.639357400925876	0.689410420351352	0.69819592659253	0.740043069576564	0.660259060927928	0.660934312198222	0.708782742672565	0.683738009053797	0.452200676554189	0.609837611301035	0.702477164208303	0.727638027761894	0.623759864240966	0.705772700032026	0.658291079456043	0.712784905385059	0.729361007618718	0.707174070365025	0.655669521597509	0.711262553950009	0.586455231119074	0.688820025340972	0.710196002760231	0.7141688920471	0.657621736734539	0.609170254403062	0.728522230547326	0.650906596736936	0.672401785945079	0.709822433218032	0.679066444543882	0.714591152688098	0.72420075484492	0.690641980114683
Type_II_IFN_Reponse	0.516322449016312	0.508708232122254	0.529129574320954	0.619330485325554	0.504123378762382	0.502067996295947	0.528797637488423	0.478811795917327	0.464443307615476	0.417538932869837	0.525397941927879	0.465328720292257	0.677604973525954	0.589729600822824	0.47648674153905	0.249205835112447	0.508679048685272	0.596265740082959	0.620539188177211	0.586592043353289	0.607899219325918	0.573982758599766	0.572142707360636	0.501413101797628	0.306118557848183	0.574549252257249	0.581824176871902	0.454539072878551	0.487015295782974	0.625145314745471	0.700727544838608	0.563177655282356	0.63061400746369	0.586751507562026	0.599289065729819	0.43804629663091	0.488676857326085	0.662297903930619	0.58641400134012	0.552260691688696	0.598544870462365	0.556734510358792	0.573210128652004	0.606187746504437	0.610988682256491	0.649408800150137	0.400258069123801	0.368319822730238	0.672537081686484
[truncated: 464 more columns]
