# Supplementary material for: Cuproptosis in ccRCC: key player in therapeutic and prognostic targets
Source: Front Oncol. 2023 Oct 27;13:1271864. doi: 10.3389/fonc.2023.1271864 (PMC10642186; doi:10.3389/fonc.2023.1271864)
Supplement: Supplementary file 4 [file DataSheet_4.zip › Step4/immu/ssgsea/╨┬╜¿╬─▒╛╬─╡╡.R]

#准备工作####
setwd("E:\\肾癌-Cuproptosis\\Step4\\immu\\ssgsea")
Sys.setenv(LANGUAGE = "en") #显示英文报错信息
options(stringsAsFactors = FALSE) #禁止chr转成factor# 加载自定义函数，用于绘制PCA图
inputFile="TCGA_TPM.expr.txt"                                         #输入文件
gmtFile="immune.gmt"                                           #GMT文件
library(GSVA)
library(limma)
library(GSEABase)
library(ComplexHeatmap)
library(dplyr)
library(stringr)
library(rtracklayer)
library(SummarizedExperiment)
library(clusterProfiler)
library(RColorBrewer)
library(maftools)
library(circlize)
library(matrixStats)
library(GetoptLong)
library(GenomicRanges)
library(pheatmap)


#输入文件#####
rt=read.table(inputFile,sep="",header=T,check.names=F)  #切割符号注意
rt=as.matrix(rt)
rownames(rt)=rownames(rt)
exp=rt[,1:ncol(rt)]
dimnames=list(rownames(exp),colnames(exp))
mat=matrix(as.numeric(as.matrix(exp)),nrow=nrow(exp),dimnames=dimnames)
mat=avereps(mat)
mat=mat[rowMeans(mat)>0,]
geneSet=getGmt(gmtFile, 
               geneIdType=SymbolIdentifier())
#一句话完成ssGSEA分析#####
ssgseaScore=gsva(mat, geneSet, method='ssgsea', kcdf='Gaussian', abs.ranking=TRUE)
#对ssGSEA score进行矫正#####
normalize=function(x){
  return((x-min(x))/(max(x)-min(x)))}
ssgseaOut=normalize(ssgseaScore)
#输出文件#####
ssgseaOut=rbind(id=colnames(ssgseaOut),ssgseaOut)
write.table(ssgseaOut,file="ssgseaOut.txt",sep="\t",quote=F,col.names=F)
write.csv(ssgseaOut,file="ssgseaOut.csv",sep=" ",quote=F,col.names=F)


heatmapinput <- read.csv("ssgseaOut.csv", row.names = 1)
ml <- heatmapinput[, c(1:53)] #画图的ssGSEA数据
ml <- as.data.frame(t(apply(ml, 2, scale))) #scale标化
colnames(ml) <- rownames(heatmapinput)
col_fun <- colorRamp2(c(-3, 0, 3), c("#377EB8", "white", "#E41A1C"))

#获取聚类分组信息#####
h1 <- Heatmap(ml, cluster_rows = TRUE, cluster_columns = TRUE, clustering_method_columns = "ward.D2",show_row_names = TRUE, show_column_names = FALSE,
              clustering_distance_columns = "euclidean", 
              clustering_distance_rows = "euclidean",
              clustering_method_rows  = "ward.D2")
tree <- column_dend(h1)
ind <- cutree(as.hclust(tree), k = 2)[order.dendrogram(tree)] #此处划分为2类，根据你自己的数据调整
table(ind)
heatmapinput$Immune_infiltration <- ind[rownames(heatmapinput)]
draw(h1)
heatmapinput$Immune_infiltration <- str_replace(heatmapinput$Immune_infiltration, "1", "Low infiltration")
heatmapinput$Immune_infiltration <- str_replace(heatmapinput$Immune_infiltration, "2", "High infiltration")
write.csv(heatmapinput,file="heatmapinput.csv",sep=" ",quote=F,col.names=F)
