# Supplementary material for: Cuproptosis in ccRCC: key player in therapeutic and prognostic targets
Source: Front Oncol. 2023 Oct 27;13:1271864. doi: 10.3389/fonc.2023.1271864 (PMC10642186; doi:10.3389/fonc.2023.1271864)
Supplement: Supplementary file 4 [file DataSheet_4.zip › Step4/mRNAsi/1-s2.0-S0092867418303581-mmc1.xlsx]

## Sheet: StemnessScores_RNAexp
TCGAlong.id	cancer.type	sample.type	mRNAsi	EREG-mRNAsi
TCGA-OR-A5J1-01A-11R-A29S-07	ACC	1	0.302613	0.458091
TCGA-OR-A5J2-01A-11R-A29S-07	ACC	1	0.275245	0.469193
TCGA-OR-A5J3-01A-11R-A29S-07	ACC	1	0.348163	0.395844
TCGA-OR-A5J5-01A-11R-A29S-07	ACC	1	0.35219	0.573291
TCGA-OR-A5J6-01A-31R-A29S-07	ACC	1	0.337852	0.596704
TCGA-OR-A5J7-01A-11R-A29S-07	ACC	1	0.414617	0.69381
TCGA-OR-A5J8-01A-11R-A29S-07	ACC	1	0.204647	0.591967
TCGA-OR-A5J9-01A-11R-A29S-07	ACC	1	0.307214	0.488195
TCGA-OR-A5JA-01A-11R-A29S-07	ACC	1	0.379541	0.46747
TCGA-OR-A5JB-01A-11R-A29S-07	ACC	1	0.425348	0.542649
TCGA-OR-A5JC-01A-11R-A29S-07	ACC	1	0.347805	0.486689
TCGA-OR-A5JD-01A-11R-A29S-07	ACC	1	0.330564	0.469761
TCGA-OR-A5JE-01A-11R-A29S-07	ACC	1	0.423293	0.655344
TCGA-OR-A5JF-01A-11R-A29S-07	ACC	1	0.327804	0.593579
TCGA-OR-A5JG-01A-11R-A29S-07	ACC	1	0.414493	0.550512
TCGA-OR-A5JI-01A-11R-A29S-07	ACC	1	0.213242	0.355934
TCGA-OR-A5JJ-01A-11R-A29S-07	ACC	1	0.396642	0.699781
TCGA-OR-A5JK-01A-11R-A29S-07	ACC	1	0.325338	0.527622
TCGA-OR-A5JL-01A-11R-A29S-07	ACC	1	0.430991	0.642082
TCGA-OR-A5JM-01A-11R-A29S-07	ACC	1	0.397797	0.605954
TCGA-OR-A5JO-01A-11R-A29S-07	ACC	1	0.195748	0.557687
TCGA-OR-A5JP-01A-11R-A29S-07	ACC	1	0.322703	0.611782
TCGA-OR-A5JQ-01A-11R-A29S-07	ACC	1	0.244277	0.327847
TCGA-OR-A5JR-01A-11R-A29S-07	ACC	1	0.332227	0.361551
TCGA-OR-A5JS-01A-11R-A29S-07	ACC	1	0.395123	0.608656
TCGA-OR-A5JT-01A-11R-A29S-07	ACC	1	0.328427	0.298974
TCGA-OR-A5JV-01A-11R-A29S-07	ACC	1	0.382043	0.518376
TCGA-OR-A5JW-01A-11R-A29S-07	ACC	1	0.35635	0.573124
TCGA-OR-A5JX-01A-11R-A29S-07	ACC	1	0.264436	0.459838
TCGA-OR-A5JY-01A-31R-A29S-07	ACC	1	0.384556	0.610705
TCGA-OR-A5JZ-01A-11R-A29S-07	ACC	1	0.323812	0.32727
TCGA-OR-A5K0-01A-11R-A29S-07	ACC	1	0.376829	0.518135
TCGA-OR-A5K1-01A-11R-A29S-07	ACC	1	0.340557	0.451923
TCGA-OR-A5K2-01A-11R-A29S-07	ACC	1	0.373332	0.533131
TCGA-OR-A5K3-01A-11R-A29S-07	ACC	1	0.391899	0.481191
TCGA-OR-A5K4-01A-11R-A29S-07	ACC	1	0.395513	0.496578
TCGA-OR-A5K5-01A-11R-A29S-07	ACC	1	0.344285	0.507729
TCGA-OR-A5K6-01A-11R-A29S-07	ACC	1	0.348198	0.428632
TCGA-OR-A5K8-01A-11R-A29S-07	ACC	1	0.341792	0.423412
TCGA-OR-A5K9-01A-11R-A29S-07	ACC	1	0.372211	0.635233
TCGA-OR-A5KO-01A-11R-A29S-07	ACC	1	0.335601	0.606065
TCGA-OR-A5KT-01A-11R-A29S-07	ACC	1	0.312594	0.694449
TCGA-OR-A5KU-01A-11R-A29S-07	ACC	1	0.293172	0.55464
TCGA-OR-A5KV-01A-11R-A29S-07	ACC	1	0.369785	0.425979
TCGA-OR-A5KW-01A-11R-A29S-07	ACC	1	0.381668	0.580238
TCGA-OR-A5KX-01A-11R-A29S-07	ACC	1	0.328557	0.384899
TCGA-OR-A5KY-01A-11R-A29S-07	ACC	1	0.3807	0.534849
TCGA-OR-A5KZ-01A-11R-A29S-07	ACC	1	0.36786	0.679709
TCGA-OR-A5L3-01A-11R-A29S-07	ACC	1	0.354514	0.431662
TCGA-OR-A5L4-01A-11R-A29S-07	ACC	1	0.378285	0.529226
TCGA-OR-A5L5-01A-11R-A29S-07	ACC	1	0.267289	0.472474
TCGA-OR-A5L6-01A-11R-A29S-07	ACC	1	0.321433	0.38885
TCGA-OR-A5L8-01A-11R-A29S-07	ACC	1	0.325448	0.556725
TCGA-OR-A5L9-01A-11R-A29S-07	ACC	1	0.3177	0.315302
TCGA-OR-A5LA-01A-11R-A29S-07	ACC	1	0.316784	0.357908
TCGA-OR-A5LB-01A-11R-A29S-07	ACC	1	0.377168	0.457772
TCGA-OR-A5LC-01A-11R-A29S-07	ACC	1	0.367768	0.484085
TCGA-OR-A5LD-01A-11R-A29S-07	ACC	1	0.326722	0.558861
TCGA-OR-A5LE-01A-11R-A29S-07	ACC	1	0.427955	0.643501
TCGA-OR-A5LG-01A-11R-A29S-07	ACC	1	0.342445	0.536088
TCGA-OR-A5LH-01A-11R-A29S-07	ACC	1	0.397735	0.460599
TCGA-OR-A5LJ-01A-11R-A29S-07	ACC	1	0.364942	0.600794
TCGA-OR-A5LK-01A-11R-A29S-07	ACC	1	0.289428	0.248153
TCGA-OR-A5LL-01A-11R-A29S-07	ACC	1	0.33473	0.593451
TCGA-OR-A5LM-01A-11R-A29S-07	ACC	1	0.436723	0.524973
TCGA-OR-A5LN-01A-11R-A29S-07	ACC	1	0.31624	0.40497
TCGA-OR-A5LO-01A-11R-A29S-07	ACC	1	0.37242	0.493008
TCGA-OR-A5LP-01A-11R-A29S-07	ACC	1	0.27684	0.477539
TCGA-OR-A5LR-01A-11R-A29S-07	ACC	1	0.290804	0.437418
TCGA-OR-A5LS-01A-11R-A29S-07	ACC	1	0.420365	0.43145
TCGA-OR-A5LT-01A-11R-A29S-07	ACC	1	0.271129	0.345835
TCGA-OU-A5PI-01A-12R-A29S-07	ACC	1	0.370745	0.584734
TCGA-P6-A5OF-01A-11R-A29S-07	ACC	1	0.240704	0.511949
TCGA-PA-A5YG-01A-11R-A29S-07	ACC	1	0.292827	0.447597
TCGA-PK-A5H8-01A-11R-A29S-07	ACC	1	0.39429	0.415736
TCGA-PK-A5H9-01A-11R-A29S-07	ACC	1	0.248039	0.59232
TCGA-PK-A5HA-01A-11R-A29S-07	ACC	1	0.305877	0.330769
TCGA-PK-A5HB-01A-11R-A29S-07	ACC	1	0.402087	0.464248
TCGA-2F-A9KO-01A-11R-A38B-07	BLCA	1	0.382784	0.682814
TCGA-2F-A9KP-01A-11R-A38B-07	BLCA	1	0.489702	0.727742
TCGA-2F-A9KQ-01A-11R-A38B-07	BLCA	1	0.35467	0.486123
TCGA-2F-A9KR-01A-11R-A38B-07	BLCA	1	0.35763	0.392337
TCGA-2F-A9KT-01A-11R-A38B-07	BLCA	1	0.363458	0.545436
TCGA-2F-A9KW-01A-11R-A38B-07	BLCA	1	0.436324	0.387972
TCGA-4Z-AA7M-01A-11R-A39I-07	BLCA	1	0.463472	0.254632
TCGA-4Z-AA7N-01A-11R-A39I-07	BLCA	1	0.245673	0.550249
TCGA-4Z-AA7O-01A-31R-A39I-07	BLCA	1	0.342353	0.589555
TCGA-4Z-AA7Q-01A-11R-A39I-07	BLCA	1	0.470142	0.611516
TCGA-4Z-AA7R-01A-11R-A39I-07	BLCA	1	0.484861	0.837421
TCGA-4Z-AA7S-01A-11R-A39I-07	BLCA	1	0.431374	0.584555
TCGA-4Z-AA7W-01A-11R-A39I-07	BLCA	1	0.457943	0.679655
TCGA-4Z-AA7Y-01A-11R-A39I-07	BLCA	1	0.395739	0.670683
TCGA-4Z-AA80-01A-11R-A39I-07	BLCA	1	0.57863	0.712043
TCGA-4Z-AA81-01A-11R-A39I-07	BLCA	1	0.480695	0.544916
TCGA-4Z-AA82-01A-11R-A39I-07	BLCA	1	0.382861	0.669009
TCGA-4Z-AA83-01A-11R-A39I-07	BLCA	1	0.276463	0.435298
TCGA-4Z-AA84-01A-11R-A39I-07	BLCA	1	0.535941	0.730529
TCGA-4Z-AA86-01A-11R-A39I-07	BLCA	1	0.381864	0.670129
TCGA-4Z-AA87-01A-11R-A39I-07	BLCA	1	0.572167	0.778157
TCGA-4Z-AA89-01A-11R-A39I-07	BLCA	1	0.41343	0.511291
TCGA-5N-A9KI-01A-31R-A42T-07	BLCA	1	0.352132	0.631351
TCGA-5N-A9KM-01A-11R-A42T-07	BLCA	1	0.355438	0.640237
TCGA-BL-A13I-01A-11R-A13Y-07	BLCA	1	0.373267	0.74783
TCGA-BL-A13J-01A-11R-A10U-07	BLCA	1	0.333027	0.579813
TCGA-BL-A13J-11A-13R-A10U-07	BLCA	11	0.147517	0.431717
TCGA-BL-A3JM-01A-12R-A21D-07	BLCA	1	0.532729	0.765087
TCGA-BL-A5ZZ-01A-31R-A30C-07	BLCA	1	0.229059	0.739353
TCGA-BT-A0S7-01A-11R-A10U-07	BLCA	1	0.477072	0.573892
TCGA-BT-A0YX-01A-11R-A10U-07	BLCA	1	0.449138	0.626947
TCGA-BT-A20J-01A-11R-A14Y-07	BLCA	1	0.502179	0.683574
TCGA-BT-A20N-01A-11R-A14Y-07	BLCA	1	0.486018	0.706485
TCGA-BT-A20N-11A-11R-A14Y-07	BLCA	11	0.144182	0.472081
TCGA-BT-A20O-01A-21R-A14Y-07	BLCA	1	0.397009	0.601626
TCGA-BT-A20P-01A-11R-A14Y-07	BLCA	1	0.401029	0.774561
TCGA-BT-A20Q-01A-11R-A14Y-07	BLCA	1	0.270234	0.617387
TCGA-BT-A20Q-11A-11R-A14Y-07	BLCA	11	0.157022	0.492257
TCGA-BT-A20R-01A-12R-A16R-07	BLCA	1	0.290407	0.769571
TCGA-BT-A20R-11A-11R-A16R-07	BLCA	11	0.141897	0.514652
TCGA-BT-A20T-01A-11R-A14Y-07	BLCA	1	0.305142	0.687202
TCGA-BT-A20U-01A-11R-A14Y-07	BLCA	1	0.440875	0.718492
TCGA-BT-A20U-11A-11R-A14Y-07	BLCA	11	0.356629	0.746179
TCGA-BT-A20V-01A-11R-A14Y-07	BLCA	1	0.508642	0.598952
TCGA-BT-A20W-01A-21R-A14Y-07	BLCA	1	0.425218	0.677653
TCGA-BT-A20W-11A-11R-A14Y-07	BLCA	11	0.201997	0.695559
TCGA-BT-A20X-01A-11R-A16R-07	BLCA	1	0.391388	0.580962
TCGA-BT-A2LA-01A-11R-A18C-07	BLCA	1	0.540665	0.652657
TCGA-BT-A2LA-11A-11R-A18C-07	BLCA	11	0.291104	0.416837
TCGA-BT-A2LB-01A-11R-A18C-07	BLCA	1	0.324488	0.479598
TCGA-BT-A2LB-11A-11R-A18C-07	BLCA	11	0.310027	0.682948
TCGA-BT-A2LD-01A-12R-A20F-07	BLCA	1	0.377198	0.522381
TCGA-BT-A3PH-01A-11R-A220-07	BLCA	1	0.419654	0.542892
TCGA-BT-A3PJ-01A-21R-A220-07	BLCA	1	0.453835	0.519201
TCGA-BT-A3PK-01A-21R-A220-07	BLCA	1	0.344193	0.528699
TCGA-BT-A42C-01A-11R-A23N-07	BLCA	1	0.460735	0.650295
TCGA-BT-A42E-01A-11R-A23W-07	BLCA	1	0.434411	0.551829
TCGA-BT-A42F-01A-11R-A23W-07	BLCA	1	0.501895	0.669272
TCGA-C4-A0EZ-01A-21R-A24X-07	BLCA	1	0.536314	0.366364
TCGA-C4-A0F0-01A-12R-A10U-07	BLCA	1	0.51371	0.81028
TCGA-C4-A0F1-01A-11R-A034-07	BLCA	1	0.395817	0.601976
TCGA-C4-A0F6-01A-11R-A10U-07	BLCA	1	0.391368	0.558834
TCGA-C4-A0F7-01A-11R-A084-07	BLCA	1	0.483402	0.596323
TCGA-CF-A1HR-01A-11R-A13Y-07	BLCA	1	0.402101	0.702407
TCGA-CF-A1HS-01A-11R-A13Y-07	BLCA	1	0.494316	0.597587
TCGA-CF-A27C-01A-11R-A16R-07	BLCA	1	0.416791	0.65179
TCGA-CF-A3MF-01A-12R-A21D-07	BLCA	1	0.371811	0.39699
TCGA-CF-A3MG-01A-11R-A20F-07	BLCA	1	0.453931	0.552191
TCGA-CF-A3MH-01A-11R-A20F-07	BLCA	1	0.371188	0.523011
TCGA-CF-A3MI-01A-11R-A20F-07	BLCA	1	0.402817	0.686985
TCGA-CF-A47S-01A-11R-A23W-07	BLCA	1	0.361198	0.487247
TCGA-CF-A47T-01A-11R-A23W-07	BLCA	1	0.451115	0.6139
TCGA-CF-A47V-01A-11R-A23W-07	BLCA	1	0.286536	0.381579
TCGA-CF-A47W-01A-11R-A23W-07	BLCA	1	0.433667	0.585434
TCGA-CF-A47X-01A-31R-A23W-07	BLCA	1	0.422508	0.547909
TCGA-CF-A47Y-01A-11R-A23W-07	BLCA	1	0.316458	0.459428
TCGA-CF-A5U8-01A-11R-A28M-07	BLCA	1	0.37639	0.458692
TCGA-CF-A5UA-01A-11R-A28M-07	BLCA	1	0.421804	0.713213
TCGA-CF-A7I0-01A-22R-A352-07	BLCA	1	0.308127	0.669067
TCGA-CF-A8HX-01A-11R-A36F-07	BLCA	1	0.382769	0.621462
TCGA-CF-A8HY-01A-11R-A36F-07	BLCA	1	0.412966	0.46622
TCGA-CF-A9FF-01A-11R-A38B-07	BLCA	1	0.354174	0.613754
TCGA-CF-A9FH-01A-11R-A38B-07	BLCA	1	0.423169	0.677412
TCGA-CF-A9FL-01A-11R-A38B-07	BLCA	1	0.279243	0.683345
TCGA-CU-A0YN-01A-21R-A10U-07	BLCA	1	0.418085	0.701094
TCGA-CU-A0YN-11A-11R-A10U-07	BLCA	11	0.179641	0.468049
TCGA-CU-A0YO-01A-11R-A10U-07	BLCA	1	0.316821	0.67043
TCGA-CU-A0YR-01A-12R-A10U-07	BLCA	1	0.482784	0.79118
TCGA-CU-A0YR-11A-13R-A10U-07	BLCA	11	0.11728	0.542352
TCGA-CU-A3KJ-01A-11R-A21D-07	BLCA	1	0.385343	0.414562
TCGA-CU-A3QU-01A-11R-A22U-07	BLCA	1	0.501658	0.632618
TCGA-CU-A3YL-01A-11R-A22U-07	BLCA	1	0.337474	0.639478
TCGA-CU-A5W6-01A-11R-A28M-07	BLCA	1	0.423925	0.666319
TCGA-CU-A72E-01A-12R-A33J-07	BLCA	1	0.323879	0.574088
TCGA-DK-A1A3-01A-11R-A13Y-07	BLCA	1	0.372078	0.516751
TCGA-DK-A1A5-01A-11R-A13Y-07	BLCA	1	0.346633	0.628325
TCGA-DK-A1A6-01A-11R-A13Y-07	BLCA	1	0.532323	0.637861
TCGA-DK-A1A7-01A-11R-A13Y-07	BLCA	1	0.461042	0.573799
TCGA-DK-A1AA-01A-11R-A13Y-07	BLCA	1	0.338445	0.572232
TCGA-DK-A1AB-01A-11R-A13Y-07	BLCA	1	0.266442	0.623019
TCGA-DK-A1AC-01A-11R-A13Y-07	BLCA	1	0.533227	0.690978
TCGA-DK-A1AD-01A-11R-A13Y-07	BLCA	1	0.46569	0.785814
TCGA-DK-A1AE-01A-11R-A13Y-07	BLCA	1	0.543996	0.776457
TCGA-DK-A1AF-01A-11R-A13Y-07	BLCA	1	0.22285	0.73646
TCGA-DK-A1AG-01A-11R-A13Y-07	BLCA	1	0.370547	0.591475
TCGA-DK-A2HX-01A-12R-A18C-07	BLCA	1	0.208627	0.543303
TCGA-DK-A2I1-01A-11R-A180-07	BLCA	1	0.347118	0.688712
TCGA-DK-A2I2-01A-11R-A180-07	BLCA	1	0.420255	0.638622
TCGA-DK-A2I4-01A-11R-A21D-07	BLCA	1	0.329528	0.516596
TCGA-DK-A2I6-01A-12R-A18C-07	BLCA	1	0.497443	0.557738
TCGA-DK-A3IK-01A-32R-A21D-07	BLCA	1	0.318053	0.405794
TCGA-DK-A3IL-01A-11R-A20F-07	BLCA	1	0.389363	0.656804
TCGA-DK-A3IM-01A-11R-A20F-07	BLCA	1	0.566014	0.530401
TCGA-DK-A3IN-01A-11R-A20F-07	BLCA	1	0.363181	0.562802
TCGA-DK-A3IQ-01A-31R-A32Y-07	BLCA	1	0.0581383	0.54551
TCGA-DK-A3IS-01A-21R-A21D-07	BLCA	1	0.461937	0.657964
TCGA-DK-A3IT-01A-31R-A20F-07	BLCA	1	0.411857	0.810362
TCGA-DK-A3IU-01A-11R-A20F-07	BLCA	1	0.286893	0.565924
TCGA-DK-A3IV-01A-22R-A21D-07	BLCA	1	0.486192	0.657168
TCGA-DK-A3WW-01A-22R-A23N-07	BLCA	1	0.470004	0.570771
TCGA-DK-A3WX-01A-22R-A22U-07	BLCA	1	0.442899	0.577958
TCGA-DK-A3WY-01A-11R-A22U-07	BLCA	1	0.423678	0.515787
TCGA-DK-A3X1-01A-12R-A22U-07	BLCA	1	0.461549	0.801078
TCGA-DK-A3X2-01A-11R-A22U-07	BLCA	1	0.567655	0.401742
TCGA-DK-A6AV-01A-12R-A30C-07	BLCA	1	0.470515	0.645133
TCGA-DK-A6AW-01A-11R-A30C-07	BLCA	1	0.322517	0.544988
TCGA-DK-A6B0-01A-11R-A31N-07	BLCA	1	0.387693	0.458632
TCGA-DK-A6B1-01A-12R-A30C-07	BLCA	1	0.407352	0.494024
TCGA-DK-A6B5-01A-11R-A31N-07	BLCA	1	0.406879	0.667983
TCGA-DK-A6B6-01A-11R-A30C-07	BLCA	1	0.501937	0.518284
TCGA-DK-AA6L-01A-11R-A39I-07	BLCA	1	0.412335	0.63269
TCGA-DK-AA6M-01A-11R-A39I-07	BLCA	1	0.376568	0.590991
TCGA-DK-AA6P-01A-11R-A39I-07	BLCA	1	0.507853	0.595236
TCGA-DK-AA6Q-01A-11R-A39I-07	BLCA	1	0.465214	0.821454
TCGA-DK-AA6R-01A-11R-A42T-07	BLCA	1	0.460677	0.806928
TCGA-DK-AA6S-01A-21R-A39I-07	BLCA	1	0.254967	0.494192
TCGA-DK-AA6T-01A-11R-A39I-07	BLCA	1	0.597195	0.499328
TCGA-DK-AA6U-01A-11R-A39I-07	BLCA	1	0.511693	0.713127
TCGA-DK-AA6W-01A-12R-A39I-07	BLCA	1	0.565285	0.731119
TCGA-DK-AA6X-01A-12R-A42T-07	BLCA	1	0.397394	0.548268
TCGA-DK-AA71-01A-31R-A39I-07	BLCA	1	0.449931	0.70869
TCGA-DK-AA74-01A-11R-A39I-07	BLCA	1	0.286191	0.680354
TCGA-DK-AA75-01A-11R-A39I-07	BLCA	1	0.567124	0.653489
TCGA-DK-AA76-01A-11R-A39I-07	BLCA	1	0.497258	0.644507
TCGA-DK-AA77-01A-11R-A39I-07	BLCA	1	0.457593	0.67347
TCGA-E5-A2PC-01A-11R-A206-07	BLCA	1	0.44729	0.677436
TCGA-E5-A4TZ-01A-11R-A31N-07	BLCA	1	0.531491	0.61974
TCGA-E5-A4U1-01A-11R-A31N-07	BLCA	1	0.514311	0.543989
TCGA-E7-A3X6-01A-12R-A22U-07	BLCA	1	0.392361	0.637307
TCGA-E7-A3Y1-01A-11R-A22U-07	BLCA	1	0.356454	0.499184
TCGA-E7-A4IJ-01A-31R-A26T-07	BLCA	1	0.463539	0.65707
TCGA-E7-A4XJ-01A-11R-A26T-07	BLCA	1	0.400129	0.629988
TCGA-E7-A519-01A-11R-A26T-07	BLCA	1	0.366276	0.448775
TCGA-E7-A541-01A-11R-A26T-07	BLCA	1	0.424835	0.620898
TCGA-E7-A5KE-01A-11R-A28M-07	BLCA	1	0.480105	0.582601
TCGA-E7-A5KF-01A-11R-A28M-07	BLCA	1	0.460216	0.515714
TCGA-E7-A677-01A-11R-A30C-07	BLCA	1	0.311056	0.558243
TCGA-E7-A678-01A-11R-A30C-07	BLCA	1	0.411947	0.504302
TCGA-E7-A6MD-01A-41R-A352-07	BLCA	1	0.326012	0.588269
TCGA-E7-A6ME-01A-22R-A32O-07	BLCA	1	0.507766	0.630952
TCGA-E7-A6MF-01A-12R-A32O-07	BLCA	1	0.33616	0.396533
TCGA-E7-A7DU-01A-11R-A32O-07	BLCA	1	0.388151	0.62191
TCGA-E7-A7DV-01A-11R-A33J-07	BLCA	1	0.382429	0.742779
TCGA-E7-A7PW-01A-11R-A352-07	BLCA	1	0.495105	0.682838
TCGA-E7-A7XN-01A-11R-A352-07	BLCA	1	0.492193	0.675964
TCGA-E7-A85H-01A-11R-A352-07	BLCA	1	0.5255	0.554404
TCGA-E7-A8O7-01A-11R-A36F-07	BLCA	1	0.34749	0.514326
TCGA-E7-A8O8-01A-11R-A36F-07	BLCA	1	0.460901	0.563247
TCGA-E7-A97P-01A-11R-A38B-07	BLCA	1	0.353305	0.70786
TCGA-E7-A97Q-01A-11R-A38B-07	BLCA	1	0.259707	0.53375
TCGA-FD-A3B3-01A-12R-A206-07	BLCA	1	0.404649	0.560535
TCGA-FD-A3B4-01A-12R-A206-07	BLCA	1	0.334247	0.529108
TCGA-FD-A3B5-01A-11R-A20F-07	BLCA	1	0.364456	0.561716
TCGA-FD-A3B6-01A-21R-A20F-07	BLCA	1	0.50485	0.590294
TCGA-FD-A3B7-01A-31R-A20F-07	BLCA	1	0.376776	0.568949
TCGA-FD-A3B8-01A-31R-A20F-07	BLCA	1	0.248733	0.524144
TCGA-FD-A3N5-01A-11R-A21D-07	BLCA	1	0.458669	0.695449
TCGA-FD-A3N6-01A-11R-A21D-07	BLCA	1	0.472199	0.625697
TCGA-FD-A3NA-01A-11R-A21D-07	BLCA	1	0.431407	0.844584
TCGA-FD-A3SJ-01A-12R-A22U-07	BLCA	1	0.462566	0.739294
TCGA-FD-A3SL-01A-21R-A22U-07	BLCA	1	0.251922	0.800511
TCGA-FD-A3SM-01A-11R-A22U-07	BLCA	1	0.301741	0.606435
TCGA-FD-A3SN-01A-12R-A22U-07	BLCA	1	0.413025	0.5499
TCGA-FD-A3SO-01A-11R-A22U-07	BLCA	1	0.456674	0.685046
TCGA-FD-A3SP-01A-31R-A22U-07	BLCA	1	0.224558	0.529136
TCGA-FD-A3SQ-01A-21R-A22U-07	BLCA	1	0.181786	0.716758
TCGA-FD-A3SR-01A-11R-A22U-07	BLCA	1	0.361149	0.566275
TCGA-FD-A3SS-01A-12R-A22U-07	BLCA	1	0.373664	0.659265
TCGA-FD-A43N-01A-11R-A23W-07	BLCA	1	0.312284	0.594393
TCGA-FD-A43P-01A-31R-A23W-07	BLCA	1	0.507263	0.724765
TCGA-FD-A43S-01A-21R-A23W-07	BLCA	1	0.236366	0.482672
TCGA-FD-A43U-01A-11R-A23W-07	BLCA	1	0.286364	0.532561
TCGA-FD-A43X-01A-11R-A23W-07	BLCA	1	0.39458	0.514907
TCGA-FD-A43Y-01A-21R-A26T-07	BLCA	1	0.361926	0.602111
TCGA-FD-A5BR-01A-11R-A26T-07	BLCA	1	0.297172	0.655586
TCGA-FD-A5BS-01A-21R-A26T-07	BLCA	1	0.302144	0.527661
TCGA-FD-A5BT-01A-11R-A26T-07	BLCA	1	0.270822	0.684176
TCGA-FD-A5BU-01A-31R-A26T-07	BLCA	1	0.335118	0.516124
TCGA-FD-A5BV-01A-11R-A26T-07	BLCA	1	0.371533	0.708364
TCGA-FD-A5BX-01A-11R-A26T-07	BLCA	1	0.239479	0.534704
TCGA-FD-A5BY-01A-31R-A28M-07	BLCA	1	0.40542	0.523903
TCGA-FD-A5BZ-01A-11R-A28M-07	BLCA	1	0.201096	0.814088
TCGA-FD-A5C0-01A-11R-A28M-07	BLCA	1	0.394851	0.652996
TCGA-FD-A5C1-01A-11R-A28M-07	BLCA	1	0.366823	0.669588
TCGA-FD-A62N-01A-11R-A30C-07	BLCA	1	0.349409	0.548982
TCGA-FD-A62O-01A-11R-A30C-07	BLCA	1	0.361184	0.526797
TCGA-FD-A62P-01A-32R-A30C-07	BLCA	1	0.383463	0.799548
TCGA-FD-A62S-01A-11R-A30C-07	BLCA	1	0.269562	0.628252
TCGA-FD-A6TA-01A-12R-A33J-07	BLCA	1	0.32661	0.643288
TCGA-FD-A6TB-01A-12R-A33J-07	BLCA	1	0.328893	0.664523
TCGA-FD-A6TC-01A-21R-A33J-07	BLCA	1	0.323465	0.60732
TCGA-FD-A6TD-01A-51R-A33J-07	BLCA	1	0.377693	0.611395
TCGA-FD-A6TE-01A-12R-A33J-07	BLCA	1	0.436924	0.63967
TCGA-FD-A6TF-01A-52R-A32O-07	BLCA	1	0.338192	0.639033
TCGA-FD-A6TG-01A-11R-A32O-07	BLCA	1	0.350069	0.706616
TCGA-FD-A6TH-01A-11R-A32O-07	BLCA	1	0.397189	0.55195
TCGA-FD-A6TI-01A-11R-A32O-07	BLCA	1	0.249229	0.673591
TCGA-FD-A6TK-01A-42R-A33J-07	BLCA	1	0.3132	0.676279
TCGA-FJ-A3Z7-01A-12R-A23N-07	BLCA	1	0.26974	0.550996
TCGA-FJ-A3Z9-01A-11R-A26T-07	BLCA	1	0.393239	0.529652
TCGA-FJ-A3ZE-01A-11R-A23N-07	BLCA	1	0.432126	0.503944
TCGA-FJ-A3ZF-01A-11R-A23N-07	BLCA	1	0.529258	0.624081
TCGA-FJ-A871-01A-11R-A352-07	BLCA	1	0.377658	0.595936
TCGA-FT-A3EE-01A-11R-A206-07	BLCA	1	0.378312	0.664885
TCGA-FT-A61P-01A-11R-A30C-07	BLCA	1	0.335033	0.513833
TCGA-G2-A2EC-01A-11R-A180-07	BLCA	1	0.206178	0.485473
TCGA-G2-A2EF-01A-12R-A18C-07	BLCA	1	0.398724	0.408529
TCGA-G2-A2EJ-01A-11R-A180-07	BLCA	1	0.482449	0.747454
TCGA-G2-A2EK-01A-22R-A18C-07	BLCA	1	0.339491	0.601977
TCGA-G2-A2EL-01A-12R-A18C-07	BLCA	1	0.652576	0.331565
TCGA-G2-A2EO-01A-11R-A180-07	BLCA	1	0.421961	0.77126
TCGA-G2-A2ES-01A-11R-A180-07	BLCA	1	0.497938	0.692339
TCGA-G2-A3IB-01A-11R-A20F-07	BLCA	1	0.456032	0.814042
TCGA-G2-A3IE-01A-11R-A20F-07	BLCA	1	0.390189	0.511396
TCGA-G2-A3VY-01A-11R-A22U-07	BLCA	1	0.453453	0.611598
TCGA-G2-AA3B-01A-11R-A39I-07	BLCA	1	0.492166	0.621476
TCGA-G2-AA3C-01A-21R-A39I-07	BLCA	1	0.432342	0.576832
TCGA-G2-AA3D-01A-11R-A39I-07	BLCA	1	0.46592	0.676544
TCGA-G2-AA3F-01A-12R-A42T-07	BLCA	1	0.475528	0.636452
TCGA-GC-A3BM-01A-11R-A22U-07	BLCA	1	0.410736	0.510419
TCGA-GC-A3BM-11A-11R-A22U-07	BLCA	11	0.145702	0.495409
TCGA-GC-A3I6-01A-11R-A20F-07	BLCA	1	0.403244	0.657119
TCGA-GC-A3OO-01A-11R-A22U-07	BLCA	1	0.338932	0.78544
TCGA-GC-A3RB-01A-12R-A220-07	BLCA	1	0.573067	0.879516
TCGA-GC-A3RC-01A-11R-A22U-07	BLCA	1	0.451138	0.539589
TCGA-GC-A3RD-01A-12R-A22U-07	BLCA	1	0.427435	0.635512
TCGA-GC-A3WC-01A-31R-A22U-07	BLCA	1	0.434102	0.788175
TCGA-GC-A3WC-11A-11R-A22U-07	BLCA	11	0.134662	0.530582
TCGA-GC-A3YS-01A-11R-A23N-07	BLCA	1	0.354946	0.527397
TCGA-GC-A4ZW-01A-11R-A26T-07	BLCA	1	0.505273	0.489993
TCGA-GC-A6I1-01A-12R-A31N-07	BLCA	1	0.454876	0.553914
TCGA-GC-A6I3-01A-11R-A31N-07	BLCA	1	0.49394	0.677087
TCGA-GC-A6I3-11A-11R-A31N-07	BLCA	11	0.352502	0.572036
TCGA-GD-A2C5-01A-12R-A180-07	BLCA	1	0.39257	0.658385
TCGA-GD-A2C5-11A-11R-A180-07	BLCA	11	0.278391	0.642203
TCGA-GD-A3OP-01A-21R-A220-07	BLCA	1	0.26636	0.545196
TCGA-GD-A3OP-11A-11R-A220-07	BLCA	11	0.232891	0.638163
TCGA-GD-A3OQ-01A-32R-A220-07	BLCA	1	0.363257	0.646423
TCGA-GD-A3OQ-11A-21R-A220-07	BLCA	11	0.156915	0.549997
TCGA-GD-A3OS-01A-12R-A220-07	BLCA	1	0.307555	0.546476
TCGA-GD-A6C6-01A-21R-A31N-07	BLCA	1	0.567285	0.608282
TCGA-GD-A76B-01A-11R-A32O-07	BLCA	1	0.420099	0.741726
TCGA-GU-A42P-01A-11R-A23W-07	BLCA	1	0.44296	0.493228
TCGA-GU-A42Q-01A-11R-A23W-07	BLCA	1	0.456081	0.671686
TCGA-GU-A42R-01A-11R-A23N-07	BLCA	1	0.36145	0.529257
TCGA-GU-A762-01A-11R-A33J-07	BLCA	1	0.407552	0.735205
TCGA-GU-A763-01A-11R-A32O-07	BLCA	1	0.511754	0.589497
TCGA-GU-A764-01A-11R-A352-07	BLCA	1	0.333794	0.639318
TCGA-GU-A766-01A-11R-A32O-07	BLCA	1	0.446686	0.557119
TCGA-GU-A767-01A-11R-A32O-07	BLCA	1	0.398305	0.857329
TCGA-GU-AATO-01A-11R-A39I-07	BLCA	1	0.366116	0.714453
TCGA-GU-AATP-01A-11R-A39I-07	BLCA	1	0.303742	0.61564
TCGA-GU-AATQ-01A-11R-A39I-07	BLCA	1	0.457835	0.808085
TCGA-GV-A3JV-01A-11R-A220-07	BLCA	1	0.371525	0.62502
TCGA-GV-A3JW-01A-11R-A20F-07	BLCA	1	0.465925	0.632158
TCGA-GV-A3JX-01A-11R-A20F-07	BLCA	1	0.414603	0.645036
TCGA-GV-A3JZ-01A-11R-A21D-07	BLCA	1	0.47798	0.617811
TCGA-GV-A3QF-01A-31R-A22U-07	BLCA	1	0.468181	0.539024
TCGA-GV-A3QG-01A-11R-A220-07	BLCA	1	0.30624	0.585566
TCGA-GV-A3QH-01A-11R-A220-07	BLCA	1	0.540962	0.617641
TCGA-GV-A3QI-01A-11R-A220-07	BLCA	1	0.519483	0.529064
TCGA-GV-A3QK-01B-11R-A23N-07	BLCA	1	0.440363	0.494625
TCGA-GV-A40E-01A-12R-A23N-07	BLCA	1	0.436789	0.560534
TCGA-GV-A40G-01A-11R-A23N-07	BLCA	1	0.494245	0.651139
TCGA-GV-A6ZA-01A-12R-A33J-07	BLCA	1	0.521053	0.737185
TCGA-H4-A2HO-01A-11R-A180-07	BLCA	1	0.309554	0.602472
TCGA-H4-A2HQ-01A-11R-A180-07	BLCA	1	0.438283	0.520093
TCGA-HQ-A2OE-01A-11R-A206-07	BLCA	1	0.521231	0.500268
TCGA-HQ-A5ND-01A-11R-A26T-07	BLCA	1	0.540411	0.706014
TCGA-HQ-A5NE-01A-12R-A28M-07	BLCA	1	0.347703	0.72626
TCGA-K4-A3WS-01A-11R-A22U-07	BLCA	1	0.238706	0.707386
TCGA-K4-A3WU-01B-11R-A23N-07	BLCA	1	0.212434	0.564032
TCGA-K4-A3WV-01A-11R-A22U-07	BLCA	1	0.426926	0.484868
TCGA-K4-A3WV-11A-21R-A22U-07	BLCA	11	0.277915	0.522188
TCGA-K4-A4AB-01B-12R-A28M-07	BLCA	1	0.193147	0.60093
TCGA-K4-A4AC-01A-21R-A26T-07	BLCA	1	0.495111	0.593452
TCGA-K4-A54R-01A-11R-A26T-07	BLCA	1	0.376288	0.570675
TCGA-K4-A54R-11A-11R-A26T-07	BLCA	11	0.193831	0.553564
TCGA-K4-A5RH-01A-11R-A30C-07	BLCA	1	0.314488	0.309199
TCGA-K4-A5RI-01A-11R-A28M-07	BLCA	1	0.39464	0.827522
TCGA-K4-A5RI-11A-11R-A28M-07	BLCA	11	0.184845	0.493576
TCGA-K4-A5RJ-01A-11R-A28M-07	BLCA	1	0.45117	0.543808
TCGA-K4-A6FZ-01A-11R-A31N-07	BLCA	1	0.363338	0.608116
TCGA-K4-A6MB-01A-11R-A31N-07	BLCA	1	0.362966	0.717443
TCGA-K4-A83P-01A-11R-A352-07	BLCA	1	0.274786	0.639105
TCGA-K4-AAQO-01A-11R-A38B-07	BLCA	1	0.271257	0.718929
TCGA-KQ-A41N-01A-11R-A33J-07	BLCA	1	0.399326	0.576348
TCGA-KQ-A41O-01A-12R-A352-07	BLCA	1	0.505558	0.480081
TCGA-KQ-A41P-01A-12R-A33J-07	BLCA	1	0.36793	0.581637
TCGA-KQ-A41Q-01A-11R-A33J-07	BLCA	1	0.50668	0.57124
TCGA-KQ-A41R-01A-21R-A352-07	BLCA	1	0.397078	0.575398
TCGA-KQ-A41S-01A-12R-A33J-07	BLCA	1	0.304098	0.659604
TCGA-LC-A66R-01A-41R-A30C-07	BLCA	1	0.439192	0.75188
TCGA-LT-A5Z6-01A-11R-A28M-07	BLCA	1	0.514707	0.61114
TCGA-LT-A8JT-01A-11R-A36F-07	BLCA	1	0.379094	0.549115
TCGA-MV-A51V-01A-11R-A26T-07	BLCA	1	0.386002	0.564415
TCGA-PQ-A6FI-01A-11R-A31N-07	BLCA	1	0.545281	0.688506
TCGA-PQ-A6FN-01A-11R-A31N-07	BLCA	1	0.480841	0.676167
TCGA-R3-A69X-01A-22R-A30C-07	BLCA	1	0.32943	0.765676
TCGA-S5-A6DX-01A-11R-A31N-07	BLCA	1	0.412659	0.607233
TCGA-S5-AA26-01A-11R-A38B-07	BLCA	1	0.404102	0.466468
TCGA-SY-A9G0-01A-12R-A38B-07	BLCA	1	0.163709	0.648049
TCGA-SY-A9G5-01A-11R-A38B-07	BLCA	1	0.292119	0.461765
TCGA-UY-A78K-01A-11R-A33J-07	BLCA	1	0.466845	0.793615
TCGA-UY-A78L-01A-12R-A33J-07	BLCA	1	0.42786	0.842631
TCGA-UY-A78M-01A-21R-A352-07	BLCA	1	0.441836	0.733204
TCGA-UY-A78N-01A-12R-A33J-07	BLCA	1	0.435892	0.640708
TCGA-UY-A78O-01A-12R-A33J-07	BLCA	1	0.392684	0.526205
TCGA-UY-A78P-01A-12R-A36F-07	BLCA	1	0.426752	0.834226
TCGA-UY-A8OB-01A-12R-A42T-07	BLCA	1	0.494147	0.553456
TCGA-UY-A8OC-01A-11R-A36F-07	BLCA	1	0.249899	0.548571
TCGA-UY-A8OD-01A-11R-A36F-07	BLCA	1	0.253095	0.662242
TCGA-UY-A9PA-01A-11R-A38B-07	BLCA	1	0.353085	0.629869
TCGA-UY-A9PB-01A-11R-A38B-07	BLCA	1	0.35173	0.544612
TCGA-UY-A9PD-01A-11R-A38B-07	BLCA	1	0.415254	0.617942
TCGA-UY-A9PE-01A-11R-A38B-07	BLCA	1	0.397582	0.532383
TCGA-UY-A9PF-01A-11R-A38B-07	BLCA	1	0.367467	0.72984
TCGA-UY-A9PH-01A-11R-A38B-07	BLCA	1	0.425838	0.666558
TCGA-XF-A8HB-01A-11R-A36F-07	BLCA	1	0.525477	0.587315
TCGA-XF-A8HC-01A-11R-A36F-07	BLCA	1	0.479683	0.506268
TCGA-XF-A8HD-01A-11R-A36F-07	BLCA	1	0.36115	0.53954
TCGA-XF-A8HE-01A-11R-A36F-07	BLCA	1	0.475938	0.445165
TCGA-XF-A8HF-01A-11R-A36F-07	BLCA	1	0.388749	0.715901
TCGA-XF-A8HG-01A-11R-A36F-07	BLCA	1	0.499398	0.64119
TCGA-XF-A8HH-01A-11R-A38B-07	BLCA	1	0.317175	0.720014
TCGA-XF-A8HI-01A-11R-A38B-07	BLCA	1	0.347752	0.524191
TCGA-XF-A9SH-01A-11R-A39I-07	BLCA	1	0.3719	0.735783
TCGA-XF-A9SI-01A-11R-A39I-07	BLCA	1	0.3703	0.564973
TCGA-XF-A9SJ-01A-11R-A39I-07	BLCA	1	0.381316	0.725415
TCGA-XF-A9SK-01A-11R-A42T-07	BLCA	1	0.257082	0.6112
TCGA-XF-A9SL-01A-11R-A39I-07	BLCA	1	0.195412	0.55859
TCGA-XF-A9SM-01A-11R-A42T-07	BLCA	1	0.414216	0.560822
TCGA-XF-A9SP-01A-11R-A39I-07	BLCA	1	0.244124	0.689855
TCGA-XF-A9ST-01A-11R-A42T-07	BLCA	1	0.632415	0.484498
TCGA-XF-A9SU-01A-31R-A39I-07	BLCA	1	0.327274	0.6578
TCGA-XF-A9SV-01A-21R-A42T-07	BLCA	1	0.315724	0.66932
TCGA-XF-A9SW-01A-11R-A42T-07	BLCA	1	0.158162	0.530015
TCGA-XF-A9SX-01A-21R-A39I-07	BLCA	1	0.296533	0.418058
TCGA-XF-A9SY-01A-21R-A42T-07	BLCA	1	0.434979	0.620016
TCGA-XF-A9SZ-01A-11R-A39I-07	BLCA	1	0.309867	0.677723
TCGA-XF-A9T0-01A-11R-A39I-07	BLCA	1	0.421851	0.641552
TCGA-XF-A9T2-01A-11R-A42T-07	BLCA	1	0.368175	0.634811
TCGA-XF-A9T3-01A-11R-A42T-07	BLCA	1	0.298246	0.657478
TCGA-XF-A9T4-01A-11R-A39I-07	BLCA	1	0.279379	0.540278
TCGA-XF-A9T5-01A-11R-A42T-07	BLCA	1	0.481471	0.595477
TCGA-XF-A9T6-01A-11R-A42T-07	BLCA	1	0.524393	0.747045
TCGA-XF-A9T8-01A-11R-A39I-07	BLCA	1	0.389847	0.522068
TCGA-XF-AAME-01A-12R-A42T-07	BLCA	1	0.224144	0.656805
TCGA-XF-AAMG-01A-11R-A42T-07	BLCA	1	0.488427	0.889825
TCGA-XF-AAMH-01A-11R-A42T-07	BLCA	1	0.351737	0.833526
TCGA-XF-AAMJ-01A-11R-A42T-07	BLCA	1	0.209543	0.74525
TCGA-XF-AAML-01A-11R-A42T-07	BLCA	1	0.541914	0.688109
TCGA-XF-AAMQ-01A-11R-A42T-07	BLCA	1	0.410437	0.559472
TCGA-XF-AAMR-01A-31R-A42T-07	BLCA	1	0.197271	0.613976
TCGA-XF-AAMT-01A-11R-A42T-07	BLCA	1	0.24813	0.585782
TCGA-XF-AAMW-01A-11R-A42T-07	BLCA	1	0.328742	0.587508
TCGA-XF-AAMX-01A-11R-A42T-07	BLCA	1	0.433023	0.51568
TCGA-XF-AAMY-01A-11R-A42T-07	BLCA	1	0.290566	0.584129
TCGA-XF-AAMZ-01A-11R-A42T-07	BLCA	1	0.53467	0.74127
TCGA-XF-AAN0-01A-11R-A42T-07	BLCA	1	0.396228	0.620908
TCGA-XF-AAN1-01A-31R-A42T-07	BLCA	1	0.475714	0.648678
TCGA-XF-AAN2-01A-11R-A42T-07	BLCA	1	0.481091	0.595935
TCGA-XF-AAN3-01A-11R-A42T-07	BLCA	1	0.289958	0.678824
TCGA-XF-AAN4-01A-11R-A42T-07	BLCA	1	0.16845	0.551732
TCGA-XF-AAN5-01A-11R-A42T-07	BLCA	1	0.408227	0.645602
TCGA-XF-AAN7-01A-11R-A42T-07	BLCA	1	0.345442	0.502086
TCGA-XF-AAN8-01A-11R-A42T-07	BLCA	1	0.117131	0.66733
TCGA-YC-A89H-01A-11R-A36F-07	BLCA	1	0.386092	0.669998
TCGA-YC-A8S6-01A-31R-A38B-07	BLCA	1	0.216465	0.63363
TCGA-YC-A9TC-01A-22R-A39I-07	BLCA	1	0.553848	0.628808
TCGA-YF-AA3L-01A-11R-A38B-07	BLCA	1	0.371636	0.3514
TCGA-YF-AA3M-01A-11R-A42T-07	BLCA	1	0.503399	0.795422
TCGA-ZF-A9R0-01A-11R-A38B-07	BLCA	1	0.358746	0.721471
TCGA-ZF-A9R1-01A-11R-A39I-07	BLCA	1	0.400194	0.692859
TCGA-ZF-A9R2-01A-11R-A39I-07	BLCA	1	0.442644	0.636691
TCGA-ZF-A9R3-01A-11R-A38B-07	BLCA	1	0.368457	0.676048
TCGA-ZF-A9R4-01A-11R-A38B-07	BLCA	1	0.512634	0.530593
TCGA-ZF-A9R5-01A-12R-A42T-07	BLCA	1	0.43378	0.41461
TCGA-ZF-A9R7-01A-11R-A38B-07	BLCA	1	0.351407	0.43455
TCGA-ZF-A9R9-01A-11R-A38B-07	BLCA	1	0.206309	0.568802
TCGA-ZF-A9RC-01A-11R-A38B-07	BLCA	1	0.294666	0.464819
TCGA-ZF-A9RD-01A-11R-A42T-07	BLCA	1	0.423782	0.764108
TCGA-ZF-A9RE-01A-11R-A38B-07	BLCA	1	0.491287	0.520731
TCGA-ZF-A9RF-01A-11R-A38B-07	BLCA	1	0.430368	0.569119
TCGA-ZF-A9RL-01A-11R-A38B-07	BLCA	1	0.455341	0.621691
TCGA-ZF-A9RM-01A-11R-A38B-07	BLCA	1	0.52031	0.740103
TCGA-ZF-A9RN-01A-11R-A42T-07	BLCA	1	0.56517	0.567516
TCGA-ZF-AA4N-01A-11R-A38B-07	BLCA	1	0.333883	0.61254
TCGA-ZF-AA4R-01A-11R-A38B-07	BLCA	1	0.328722	0.626179
TCGA-ZF-AA4T-01A-11R-A38B-07	BLCA	1	0.591013	0.643529
TCGA-ZF-AA4U-01A-11R-A38B-07	BLCA	1	0.437209	0.696838
TCGA-ZF-AA4V-01A-11R-A38B-07	BLCA	1	0.478567	0.601554
TCGA-ZF-AA4W-01A-12R-A38B-07	BLCA	1	0.505911	0.784932
TCGA-ZF-AA4X-01A-11R-A38B-07	BLCA	1	0.469526	0.629672
TCGA-ZF-AA51-01A-21R-A39I-07	BLCA	1	0.396203	0.494191
TCGA-ZF-AA52-01A-12R-A39I-07	BLCA	1	0.2707	0.603147
TCGA-ZF-AA53-01A-11R-A39I-07	BLCA	1	0.354067	0.592353
TCGA-ZF-AA54-01A-11R-A39I-07	BLCA	1	0.411294	0.661098
TCGA-ZF-AA56-01A-31R-A39I-07	BLCA	1	0.343578	0.740209
TCGA-ZF-AA58-01A-12R-A42T-07	BLCA	1	0.39169	0.441408
TCGA-ZF-AA5H-01A-11R-A39I-07	BLCA	1	0.359393	0.730263
TCGA-ZF-AA5N-01A-11R-A42T-07	BLCA	1	0.402112	0.742319
TCGA-ZF-AA5P-01A-11R-A39I-07	BLCA	1	0.233437	0.667644
TCGA-3C-AAAU-01A-11R-A41B-07	BRCA	1	0.3923	0.471138
TCGA-3C-AALI-01A-11R-A41B-07	BRCA	1	0.353771	0.574399
TCGA-3C-AALJ-01A-31R-A41B-07	BRCA	1	0.324191	0.451454
TCGA-3C-AALK-01A-11R-A41B-07	BRCA	1	0.218894	0.644711
TCGA-4H-AAAK-01A-12R-A41B-07	BRCA	1	0.231862	0.729202
TCGA-5L-AAT0-01A-12R-A41B-07	BRCA	1	0.219236	0.561073
TCGA-5T-A9QA-01A-11R-A41B-07	BRCA	1	0.513357	0.938191
TCGA-A1-A0SB-01A-11R-A144-07	BRCA	1	0.310355	0.465203
TCGA-A1-A0SD-01A-11R-A115-07	BRCA	1	0.240854	0.653864
TCGA-A1-A0SE-01A-11R-A084-07	BRCA	1	0.296824	0.605004
TCGA-A1-A0SF-01A-11R-A144-07	BRCA	1	0.317576	0.702456
TCGA-A1-A0SG-01A-11R-A144-07	BRCA	1	0.271171	0.73827
TCGA-A1-A0SH-01A-11R-A084-07	BRCA	1	0.169053	0.522238
TCGA-A1-A0SI-01A-11R-A144-07	BRCA	1	0.274654	0.62619
TCGA-A1-A0SJ-01A-11R-A084-07	BRCA	1	0.30699	0.743696
TCGA-A1-A0SK-01A-12R-A084-07	BRCA	1	0.620559	0.70089
TCGA-A1-A0SM-01A-11R-A084-07	BRCA	1	0.262299	0.538334
TCGA-A1-A0SN-01A-11R-A144-07	BRCA	1	0.355076	0.604364
TCGA-A1-A0SO-01A-22R-A084-07	BRCA	1	0.643111	0.780714
TCGA-A1-A0SP-01A-11R-A084-07	BRCA	1	0.509667	0.891575
TCGA-A1-A0SQ-01A-21R-A144-07	BRCA	1	0.391143	0.675327
TCGA-A2-A04N-01A-11R-A115-07	BRCA	1	0.256962	0.679703
TCGA-A2-A04P-01A-31R-A034-07	BRCA	1	0.388884	0.765931
TCGA-A2-A04Q-01A-21R-A034-07	BRCA	1	0.382731	0.624346
TCGA-A2-A04R-01A-41R-A109-07	BRCA	1	0.360754	0.559474
TCGA-A2-A04T-01A-21R-A034-07	BRCA	1	0.517141	0.930558
TCGA-A2-A04U-01A-11R-A115-07	BRCA	1	0.544411	0.984867
TCGA-A2-A04V-01A-21R-A034-07	BRCA	1	0.305476	0.757936
TCGA-A2-A04W-01A-31R-A115-07	BRCA	1	0.260884	0.792024
TCGA-A2-A04X-01A-21R-A034-07	BRCA	1	0.410755	0.714128
TCGA-A2-A04Y-01A-21R-A034-07	BRCA	1	0.370952	0.773237
TCGA-A2-A0CK-01A-11R-A22K-07	BRCA	1	0.260938	0.588775
TCGA-A2-A0CL-01A-11R-A115-07	BRCA	1	0.346165	0.637559
TCGA-A2-A0CM-01A-31R-A034-07	BRCA	1	0.513557	0.777144
TCGA-A2-A0CO-01A-13R-A22K-07	BRCA	1	0.166567	0.770488
TCGA-A2-A0CP-01A-11R-A034-07	BRCA	1	0.190877	0.631759
TCGA-A2-A0CQ-01A-21R-A034-07	BRCA	1	0.347997	0.56977
TCGA-A2-A0CR-01A-11R-A22K-07	BRCA	1	0.264524	0.465832
TCGA-A2-A0CS-01A-11R-A115-07	BRCA	1	0.289239	0.606222
TCGA-A2-A0CT-01A-31R-A056-07	BRCA	1	0.40653	0.614651
TCGA-A2-A0CU-01A-12R-A034-07	BRCA	1	0.317862	0.697924
TCGA-A2-A0CV-01A-31R-A115-07	BRCA	1	0.206057	0.587267
TCGA-A2-A0CW-01A-21R-A115-07	BRCA	1	0.511469	0.630713
TCGA-A2-A0CX-01A-21R-A00Z-07	BRCA	1	0.385415	0.745238
TCGA-A2-A0CY-01A-12R-A034-07	BRCA	1	0.465279	0.505069
TCGA-A2-A0CZ-01A-11R-A034-07	BRCA	1	0.179011	0.715154
TCGA-A2-A0D0-01A-11R-A00Z-07	BRCA	1	0.580823	0.589957
TCGA-A2-A0D1-01A-11R-A034-07	BRCA	1	0.431635	0.700574
TCGA-A2-A0D2-01A-21R-A034-07	BRCA	1	0.509926	0.764989
TCGA-A2-A0D3-01A-11R-A115-07	BRCA	1	0.381432	0.602097
TCGA-A2-A0D4-01A-11R-A00Z-07	BRCA	1	0.42667	0.829994
TCGA-A2-A0EM-01A-11R-A034-07	BRCA	1	0.329473	0.639393
TCGA-A2-A0EN-01A-13R-A084-07	BRCA	1	0.227932	0.584675
TCGA-A2-A0EO-01A-11R-A034-07	BRCA	1	0.215649	0.757876
TCGA-A2-A0EP-01A-52R-A22U-07	BRCA	1	0.183835	0.622811
TCGA-A2-A0EQ-01A-11R-A034-07	BRCA	1	0.453504	0.539553
TCGA-A2-A0ER-01A-21R-A034-07	BRCA	1	0.387206	0.661895
TCGA-A2-A0ES-01A-11R-A115-07	BRCA	1	0.201028	0.771598
TCGA-A2-A0ET-01A-31R-A034-07	BRCA	1	0.430132	0.636091
TCGA-A2-A0EU-01A-22R-A056-07	BRCA	1	0.359414	0.793542
TCGA-A2-A0EV-01A-11R-A034-07	BRCA	1	0.321511	0.504683
TCGA-A2-A0EW-01A-21R-A115-07	BRCA	1	0.208242	0.668044
TCGA-A2-A0EX-01A-21R-A034-07	BRCA	1	0.283562	0.707641
TCGA-A2-A0EY-01A-11R-A034-07	BRCA	1	0.356639	0.684983
TCGA-A2-A0ST-01A-12R-A084-07	BRCA	1	0.401356	0.591765
TCGA-A2-A0SU-01A-11R-A084-07	BRCA	1	0.290148	0.648966
TCGA-A2-A0SV-01A-11R-A084-07	BRCA	1	0.380143	0.822796
TCGA-A2-A0SW-01A-11R-A084-07	BRCA	1	0.398368	0.706171
TCGA-A2-A0SX-01A-12R-A084-07	BRCA	1	0.36936	0.80484
TCGA-A2-A0SY-01A-31R-A084-07	BRCA	1	0.264465	0.661846
TCGA-A2-A0T0-01A-22R-A084-07	BRCA	1	0.476994	0.875562
TCGA-A2-A0T1-01A-21R-A084-07	BRCA	1	0.326308	0.719797
TCGA-A2-A0T2-01A-11R-A084-07	BRCA	1	0.370988	0.71003
TCGA-A2-A0T3-01A-21R-A115-07	BRCA	1	0.426072	0.701179
TCGA-A2-A0T4-01A-31R-A084-07	BRCA	1	0.269921	0.679596
TCGA-A2-A0T5-01A-21R-A084-07	BRCA	1	0.337238	0.630169
TCGA-A2-A0T6-01A-11R-A084-07	BRCA	1	0.201559	0.628938
TCGA-A2-A0T7-01A-21R-A084-07	BRCA	1	0.266305	0.501462
TCGA-A2-A0YC-01A-11R-A109-07	BRCA	1	0.305548	0.590002
TCGA-A2-A0YD-01A-11R-A109-07	BRCA	1	0.190872	0.622295
TCGA-A2-A0YE-01A-11R-A109-07	BRCA	1	0.357268	0.56163
TCGA-A2-A0YF-01A-21R-A109-07	BRCA	1	0.372725	0.626947
TCGA-A2-A0YG-01A-21R-A109-07	BRCA	1	0.461916	0.698503
TCGA-A2-A0YH-01A-11R-A109-07	BRCA	1	0.376834	0.738184
TCGA-A2-A0YI-01A-31R-A10J-07	BRCA	1	0.286826	0.583937
TCGA-A2-A0YJ-01A-11R-A109-07	BRCA	1	0.48574	0.591814
TCGA-A2-A0YK-01A-22R-A109-07	BRCA	1	0.236875	0.664136
TCGA-A2-A0YL-01A-21R-A109-07	BRCA	1	0.263363	0.593864
TCGA-A2-A0YM-01A-11R-A109-07	BRCA	1	0.521555	0.804335
TCGA-A2-A0YT-01A-11R-A109-07	BRCA	1	0.440253	0.73007
TCGA-A2-A1FV-01A-11R-A13Q-07	BRCA	1	0.334932	0.662715
TCGA-A2-A1FW-01A-11R-A13Q-07	BRCA	1	0.408358	0.769933
TCGA-A2-A1FX-01A-11R-A13Q-07	BRCA	1	0.376109	0.518188
TCGA-A2-A1FZ-01A-51R-A14D-07	BRCA	1	0.240764	0.69135
TCGA-A2-A1G0-01A-11R-A13Q-07	BRCA	1	0.276457	0.689941
TCGA-A2-A1G1-01A-21R-A13Q-07	BRCA	1	0.45328	0.706195
TCGA-A2-A1G4-01A-11R-A13Q-07	BRCA	1	0.423011	0.792916
TCGA-A2-A1G6-01A-11R-A13Q-07	BRCA	1	0.213765	0.694982
TCGA-A2-A259-01A-11R-A16F-07	BRCA	1	0.314712	0.64552
TCGA-A2-A25A-01A-12R-A16F-07	BRCA	1	0.198609	0.579464
TCGA-A2-A25B-01A-11R-A169-07	BRCA	1	0.417236	0.816103
TCGA-A2-A25C-01A-11R-A169-07	BRCA	1	0.372528	0.617787
TCGA-A2-A25D-01A-12R-A16F-07	BRCA	1	0.396991	0.859452
TCGA-A2-A25E-01A-11R-A169-07	BRCA	1	0.40364	0.701421
TCGA-A2-A25F-01A-11R-A169-07	BRCA	1	0.386481	0.719278
TCGA-A2-A3KC-01A-11R-A213-07	BRCA	1	0.211706	0.570963
TCGA-A2-A3KD-01A-12R-A213-07	BRCA	1	0.292819	0.587628
TCGA-A2-A3XS-01A-11R-A22U-07	BRCA	1	0.363845	0.752546
TCGA-A2-A3XT-01A-11R-A22U-07	BRCA	1	0.505531	0.715938
TCGA-A2-A3XU-01A-12R-A22U-07	BRCA	1	0.523549	0.582891
TCGA-A2-A3XV-01A-21R-A239-07	BRCA	1	0.44906	0.775963
TCGA-A2-A3XW-01A-11R-A239-07	BRCA	1	0.264694	0.584913
TCGA-A2-A3XX-01A-21R-A239-07	BRCA	1	0.438208	0.894686
TCGA-A2-A3XY-01A-11R-A239-07	BRCA	1	0.30872	0.880216
TCGA-A2-A3XZ-01A-42R-A239-07	BRCA	1	0.400994	0.535696
TCGA-A2-A3Y0-01A-11R-A239-07	BRCA	1	0.542027	0.694451
TCGA-A2-A4RW-01A-21R-A266-07	BRCA	1	0.259364	0.581082
TCGA-A2-A4RX-01A-11R-A266-07	BRCA	1	0.234542	0.691436
TCGA-A2-A4RY-01A-31R-A266-07	BRCA	1	0.16575	0.59109
TCGA-A2-A4S0-01A-21R-A266-07	BRCA	1	0.342684	0.474532
TCGA-A2-A4S1-01A-21R-A266-07	BRCA	1	0.154726	0.520494
TCGA-A2-A4S2-01A-12R-A266-07	BRCA	1	0.268984	0.63082
TCGA-A2-A4S3-01A-21R-A266-07	BRCA	1	0.467085	0.561027
TCGA-A7-A0CD-01A-11R-A00Z-07	BRCA	1	0.362123	0.618245
TCGA-A7-A0CE-01A-11R-A00Z-07	BRCA	1	0.457988	0.789286
TCGA-A7-A0CE-11A-21R-A089-07	BRCA	11	0.19667	0.709679
TCGA-A7-A0CG-01A-12R-A056-07	BRCA	1	0.283959	0.786729
TCGA-A7-A0CH-01A-21R-A00Z-07	BRCA	1	0.30247	0.584724
TCGA-A7-A0CH-11A-32R-A089-07	BRCA	11	0.161659	0.703144
TCGA-A7-A0CJ-01A-21R-A00Z-07	BRCA	1	0.464914	0.808568
TCGA-A7-A0D9-01A-31R-A056-07	BRCA	1	0.337451	0.583346
TCGA-A7-A0DA-01A-31R-A115-07	BRCA	1	0.32676	0.735955
TCGA-A7-A0DB-01A-11R-A00Z-07	BRCA	1	0.295374	0.800851
TCGA-A7-A13D-01A-13R-A12P-07	BRCA	1	0.400979	0.726222
TCGA-A7-A13E-01A-11R-A12P-07	BRCA	1	0.466733	0.627722
TCGA-A7-A13E-11A-61R-A12P-07	BRCA	11	0.134945	0.766895
TCGA-A7-A13F-01A-11R-A12P-07	BRCA	1	0.404384	0.798198
TCGA-A7-A13F-11A-42R-A12P-07	BRCA	11	0.152097	0.75368
TCGA-A7-A13G-01A-11R-A13Q-07	BRCA	1	0.330152	0.708342
TCGA-A7-A13H-01A-11R-A22K-07	BRCA	1	0.230676	0.500607
TCGA-A7-A26E-01A-11R-A169-07	BRCA	1	0.295672	0.646099
TCGA-A7-A26F-01A-21R-A169-07	BRCA	1	0.367298	0.661653
TCGA-A7-A26G-01A-21R-A169-07	BRCA	1	0.331703	0.939831
TCGA-A7-A26H-01A-11R-A169-07	BRCA	1	0.287866	0.692956
TCGA-A7-A26I-01A-11R-A169-07	BRCA	1	0.379859	0.756453
TCGA-A7-A26J-01A-11R-A169-07	BRCA	1	0.350271	0.487705
TCGA-A7-A2KD-01A-31R-A21T-07	BRCA	1	0.355013	0.702723
TCGA-A7-A3IY-01A-21R-A21T-07	BRCA	1	0.283478	0.762603
TCGA-A7-A3IZ-01A-11R-A213-07	BRCA	1	0.363394	0.59537
TCGA-A7-A3J0-01A-11R-A213-07	BRCA	1	0.381353	0.681138
TCGA-A7-A3J1-01A-11R-A213-07	BRCA	1	0.255626	0.496242
TCGA-A7-A3RF-01A-11R-A22K-07	BRCA	1	0.329214	0.479347
TCGA-A7-A425-01A-11R-A24H-07	BRCA	1	0.251571	0.673457
TCGA-A7-A426-01A-22R-A24H-07	BRCA	1	0.18277	0.750399
TCGA-A7-A4SA-01A-11R-A266-07	BRCA	1	0.279685	0.723848
TCGA-A7-A4SB-01A-21R-A266-07	BRCA	1	0.25966	0.488893
TCGA-A7-A4SC-01A-12R-A266-07	BRCA	1	0.2083	0.543603
TCGA-A7-A4SD-01A-11R-A266-07	BRCA	1	0.392085	0.700094
TCGA-A7-A4SE-01A-11R-A266-07	BRCA	1	0.306642	0.705192
TCGA-A7-A4SF-01A-11R-A266-07	BRCA	1	0.452139	0.750917
TCGA-A7-A56D-01A-11R-A27Q-07	BRCA	1	0.309964	0.70986
TCGA-A7-A5ZV-01A-11R-A28M-07	BRCA	1	0.345726	0.706085
TCGA-A7-A5ZW-01A-12R-A29R-07	BRCA	1	0.217387	0.68086
TCGA-A7-A5ZX-01A-12R-A29R-07	BRCA	1	0.168265	0.58605
TCGA-A7-A6VV-01A-22R-A33J-07	BRCA	1	0.334767	0.717409
TCGA-A7-A6VW-01A-21R-A33J-07	BRCA	1	0.483515	0.747699
TCGA-A7-A6VX-01A-12R-A33J-07	BRCA	1	0.291382	0.59297
TCGA-A7-A6VY-01A-12R-A33J-07	BRCA	1	0.397065	0.670358
TCGA-A8-A06N-01A-11R-A00Z-07	BRCA	1	0.482452	0.508721
TCGA-A8-A06O-01A-11R-A00Z-07	BRCA	1	0.411973	0.634545
TCGA-A8-A06P-01A-11R-A00Z-07	BRCA	1	0.251493	0.674097
TCGA-A8-A06Q-01A-11R-A034-07	BRCA	1	0.517933	0.52605
TCGA-A8-A06R-01A-11R-A00Z-07	BRCA	1	0.293957	0.809554
TCGA-A8-A06T-01A-11R-A00Z-07	BRCA	1	0.386155	0.448262
TCGA-A8-A06U-01A-11R-A00Z-07	BRCA	1	0.423863	0.68847
TCGA-A8-A06X-01A-21R-A00Z-07	BRCA	1	0.456443	0.594993
TCGA-A8-A06Y-01A-21R-A00Z-07	BRCA	1	0.374501	0.566609
TCGA-A8-A06Z-01A-11R-A00Z-07	BRCA	1	0.463102	0.591341
TCGA-A8-A075-01A-11R-A084-07	BRCA	1	0.366705	0.64449
TCGA-A8-A076-01A-21R-A00Z-07	BRCA	1	0.376147	0.631677
TCGA-A8-A079-01A-21R-A00Z-07	BRCA	1	0.469956	0.543919
TCGA-A8-A07B-01A-11R-A00Z-07	BRCA	1	0.394276	0.735182
TCGA-A8-A07C-01A-11R-A034-07	BRCA	1	0.558682	0.589282
TCGA-A8-A07E-01A-11R-A034-07	BRCA	1	0.293483	0.644386
TCGA-A8-A07F-01A-11R-A00Z-07	BRCA	1	0.362677	0.598084
TCGA-A8-A07G-01A-11R-A034-07	BRCA	1	0.256586	0.627021
TCGA-A8-A07I-01A-11R-A00Z-07	BRCA	1	0.337781	0.62314
TCGA-A8-A07J-01A-11R-A00Z-07	BRCA	1	0.234008	0.810652
TCGA-A8-A07L-01A-11R-A00Z-07	BRCA	1	0.43813	0.603968
TCGA-A8-A07O-01A-11R-A00Z-07	BRCA	1	0.583073	0.80958
TCGA-A8-A07P-01A-11R-A00Z-07	BRCA	1	0.361608	0.595938
TCGA-A8-A07R-01A-21R-A034-07	BRCA	1	0.579185	0.88347
TCGA-A8-A07S-01A-11R-A034-07	BRCA	1	0.37635	0.643374
TCGA-A8-A07U-01A-11R-A034-07	BRCA	1	0.439517	0.783269
TCGA-A8-A07W-01A-11R-A00Z-07	BRCA	1	0.390804	0.585592
TCGA-A8-A07Z-01A-11R-A00Z-07	BRCA	1	0.391356	0.57692
TCGA-A8-A081-01A-11R-A00Z-07	BRCA	1	0.481024	0.639949
TCGA-A8-A082-01A-11R-A00Z-07	BRCA	1	0.381269	0.700393
TCGA-A8-A083-01A-21R-A00Z-07	BRCA	1	0.364521	0.617377
TCGA-A8-A085-01A-11R-A00Z-07	BRCA	1	0.403183	0.715491
TCGA-A8-A086-01A-11R-A00Z-07	BRCA	1	0.322303	0.675255
TCGA-A8-A08A-01A-11R-A32Y-07	BRCA	1	0.32246	0.612766
TCGA-A8-A08B-01A-11R-A00Z-07	BRCA	1	0.471434	0.954831
TCGA-A8-A08C-01A-11R-A00Z-07	BRCA	1	0.379734	0.477005
TCGA-A8-A08G-01A-11R-A00Z-07	BRCA	1	0.377661	0.544981
TCGA-A8-A08H-01A-21R-A00Z-07	BRCA	1	0.245659	0.739619
TCGA-A8-A08I-01A-11R-A00Z-07	BRCA	1	0.464564	0.541411
TCGA-A8-A08J-01A-11R-A00Z-07	BRCA	1	0.345529	0.557628
TCGA-A8-A08L-01A-11R-A00Z-07	BRCA	1	0.419905	0.596203
TCGA-A8-A08O-01A-21R-A056-07	BRCA	1	0.309549	0.593984
TCGA-A8-A08P-01A-11R-A00Z-07	BRCA	1	0.389682	0.595021
TCGA-A8-A08R-01A-11R-A034-07	BRCA	1	0.45543	0.893263
TCGA-A8-A08T-01A-21R-A00Z-07	BRCA	1	0.335058	0.734204
TCGA-A8-A08X-01A-21R-A00Z-07	BRCA	1	0.363057	0.810098
TCGA-A8-A08Z-01A-21R-A00Z-07	BRCA	1	0.246557	0.785441
TCGA-A8-A090-01A-11R-A00Z-07	BRCA	1	0.352294	0.54445
TCGA-A8-A091-01A-11R-A00Z-07	BRCA	1	0.31703	0.636042
TCGA-A8-A092-01A-11R-A00Z-07	BRCA	1	0.474587	0.68062
TCGA-A8-A093-01A-11R-A00Z-07	BRCA	1	0.302371	0.48909
TCGA-A8-A094-01A-11R-A00Z-07	BRCA	1	0.399302	0.703096
TCGA-A8-A095-01A-11R-A00Z-07	BRCA	1	0.382616	0.679703
TCGA-A8-A096-01A-11R-A00Z-07	BRCA	1	0.283454	0.707003
TCGA-A8-A097-01A-11R-A034-07	BRCA	1	0.30617	0.635102
TCGA-A8-A099-01A-11R-A00Z-07	BRCA	1	0.354755	0.668259
TCGA-A8-A09A-01A-11R-A00Z-07	BRCA	1	0.292129	0.589378
TCGA-A8-A09B-01A-11R-A00Z-07	BRCA	1	0.292902	0.611708
TCGA-A8-A09C-01A-11R-A00Z-07	BRCA	1	0.382989	0.621404
TCGA-A8-A09D-01A-11R-A00Z-07	BRCA	1	0.326219	0.776528
TCGA-A8-A09G-01A-21R-A00Z-07	BRCA	1	0.436855	0.589232
TCGA-A8-A09I-01A-22R-A034-07	BRCA	1	0.445369	0.676027
TCGA-A8-A09M-01A-11R-A00Z-07	BRCA	1	0.395346	0.514893
TCGA-A8-A09N-01A-11R-A00Z-07	BRCA	1	0.406889	0.561366
TCGA-A8-A09Q-01A-11R-A00Z-07	BRCA	1	0.413635	0.730901
TCGA-A8-A09R-01A-11R-A00Z-07	BRCA	1	0.332401	0.4953
TCGA-A8-A09T-01A-11R-A00Z-07	BRCA	1	0.348645	0.644867
TCGA-A8-A09V-01A-11R-A034-07	BRCA	1	0.296196	0.588679
TCGA-A8-A09W-01A-11R-A00Z-07	BRCA	1	0.45119	0.782328
TCGA-A8-A09X-01A-11R-A00Z-07	BRCA	1	0.443464	0.673275
TCGA-A8-A09Z-01A-11R-A00Z-07	BRCA	1	0.364056	0.534667
TCGA-A8-A0A1-01A-11R-A00Z-07	BRCA	1	0.292211	0.693149
TCGA-A8-A0A2-01A-11R-A034-07	BRCA	1	0.290218	0.595454
TCGA-A8-A0A4-01A-11R-A00Z-07	BRCA	1	0.285635	0.50531
TCGA-A8-A0A6-01A-12R-A056-07	BRCA	1	0.285765	0.534852
TCGA-A8-A0A7-01A-11R-A00Z-07	BRCA	1	0.312178	0.516426
TCGA-A8-A0A9-01A-11R-A00Z-07	BRCA	1	0.348793	0.504464
TCGA-A8-A0AB-01A-11R-A034-07	BRCA	1	0.384904	0.441377
TCGA-A8-A0AD-01A-11R-A056-07	BRCA	1	0.310304	0.644565
TCGA-AC-A23C-01A-12R-A169-07	BRCA	1	0.346061	0.742019
TCGA-AC-A23E-01A-11R-A157-07	BRCA	1	0.258041	0.761722
TCGA-AC-A23G-01A-11R-A213-07	BRCA	1	0.132488	0.473721
TCGA-AC-A23H-01A-11R-A157-07	BRCA	1	0.382187	0.664679
TCGA-AC-A23H-11A-12R-A157-07	BRCA	11	0.19096	0.652923
TCGA-AC-A2B8-01A-11R-A17B-07	BRCA	1	0.248935	0.783101
TCGA-AC-A2BK-01A-11R-A21T-07	BRCA	1	0.549962	0.768679
TCGA-AC-A2BM-01A-11R-A21T-07	BRCA	1	0.384008	0.451276
TCGA-AC-A2FB-01A-11R-A17B-07	BRCA	1	0.297228	0.536465
TCGA-AC-A2FB-11A-13R-A17B-07	BRCA	11	0.156629	0.699925
TCGA-AC-A2FE-01A-11R-A19W-07	BRCA	1	0.251265	0.597095
TCGA-AC-A2FF-01A-11R-A17B-07	BRCA	1	0.238664	0.70388
TCGA-AC-A2FF-11A-13R-A17B-07	BRCA	11	0.245684	0.722787
TCGA-AC-A2FG-01A-11R-A17B-07	BRCA	1	0.242143	0.690689
TCGA-AC-A2FK-01A-12R-A180-07	BRCA	1	0.225667	0.591377
TCGA-AC-A2FM-01A-11R-A19W-07	BRCA	1	0.335877	0.541261
TCGA-AC-A2FM-11B-32R-A19W-07	BRCA	11	0.20584	0.734229
TCGA-AC-A2FO-01A-11R-A180-07	BRCA	1	0.238538	0.910144
TCGA-AC-A2QH-01A-11R-A18M-07	BRCA	1	0.269302	0.672939
TCGA-AC-A2QI-01A-12R-A19W-07	BRCA	1	0.232907	0.434912
TCGA-AC-A2QJ-01A-12R-A19W-07	BRCA	1	0.25733	0.566781
TCGA-AC-A3BB-01A-21R-A19W-07	BRCA	1	0.219503	0.697007
TCGA-AC-A3EH-01A-22R-A22K-07	BRCA	1	0.281447	0.574571
TCGA-AC-A3HN-01A-11R-A213-07	BRCA	1	0.194501	0.625683
TCGA-AC-A3OD-01A-11R-A21T-07	BRCA	1	0.298355	0.54568
TCGA-AC-A3QP-01A-11R-A22U-07	BRCA	1	0.263306	0.752521
TCGA-AC-A3QQ-01A-11R-A22K-07	BRCA	1	0.341527	0.58536
TCGA-AC-A3TM-01A-11R-A22K-07	BRCA	1	0.353692	0.490908
TCGA-AC-A3TN-01A-11R-A22K-07	BRCA	1	0.298173	0.663172
TCGA-AC-A3W5-01A-11R-A22K-07	BRCA	1	0.21895	0.594704
TCGA-AC-A3W6-01A-12R-A22K-07	BRCA	1	0.172143	0.560281
TCGA-AC-A3W7-01A-11R-A22K-07	BRCA	1	0.197111	0.560522
TCGA-AC-A3YI-01A-21R-A239-07	BRCA	1	0.19023	0.634787
TCGA-AC-A3YJ-01A-11R-A22U-07	BRCA	1	0.327136	0.508588
TCGA-AC-A4ZE-01A-11R-A41B-07	BRCA	1	0.330963	0.591211
TCGA-AC-A5EH-01A-11R-A28M-07	BRCA	1	0.30942	0.589039
TCGA-AC-A5XS-01A-11R-A29R-07	BRCA	1	0.341722	0.787767
TCGA-AC-A5XU-01A-11R-A28M-07	BRCA	1	0.312074	0.647329
TCGA-AC-A62V-01A-11R-A31O-07	BRCA	1	0.40755	0.743551
TCGA-AC-A62X-01A-11R-A29R-07	BRCA	1	0.481433	0.655022
TCGA-AC-A62Y-01A-11R-A29R-07	BRCA	1	0.298784	0.795617
TCGA-AC-A6IV-01A-12R-A33J-07	BRCA	1	0.177032	0.74753
TCGA-AC-A6IW-01A-12R-A33J-07	BRCA	1	0.570284	0.721437
TCGA-AC-A6IX-01A-12R-A32P-07	BRCA	1	0.233318	0.693896
TCGA-AC-A6IX-06A-11R-A32P-07	BRCA	6	0.305058	0.682018
TCGA-AC-A6NO-01A-12R-A33J-07	BRCA	1	0.347013	0.619089
TCGA-AC-A7VB-01A-11R-A352-07	BRCA	1	0.477562	0.915908
TCGA-AC-A7VC-01A-11R-A352-07	BRCA	1	0.256289	0.591413
TCGA-AC-A8OP-01A-11R-A36F-07	BRCA	1	0.27108	0.707497
TCGA-AC-A8OQ-01A-11R-A41B-07	BRCA	1	0.364898	0.776831
TCGA-AC-A8OR-01A-21R-A41B-07	BRCA	1	0.33625	0.75732
TCGA-AC-A8OS-01A-12R-A41B-07	BRCA	1	0.177719	0.56948
TCGA-AN-A03X-01A-21R-A00Z-07	BRCA	1	0.216861	0.711428
TCGA-AN-A03Y-01A-21R-A00Z-07	BRCA	1	0.434465	0.54031
TCGA-AN-A041-01A-11R-A034-07	BRCA	1	0.305035	0.62051
TCGA-AN-A046-01A-21R-A034-07	BRCA	1	0.325773	0.634909
TCGA-AN-A049-01A-21R-A00Z-07	BRCA	1	0.33041	0.563597
TCGA-AN-A04A-01A-21R-A034-07	BRCA	1	0.300367	0.698623
TCGA-AN-A04C-01A-21R-A034-07	BRCA	1	0.496651	0.990137
TCGA-AN-A04D-01A-21R-A034-07	BRCA	1	0.534448	0.618473
TCGA-AN-A0AJ-01A-11R-A00Z-07	BRCA	1	0.471877	0.700142
TCGA-AN-A0AK-01A-21R-A00Z-07	BRCA	1	0.514501	0.637101
TCGA-AN-A0AL-01A-11R-A00Z-07	BRCA	1	0.363581	0.612263
TCGA-AN-A0AM-01A-11R-A034-07	BRCA	1	0.416656	0.682091
TCGA-AN-A0AR-01A-11R-A00Z-07	BRCA	1	0.549175	0.707184
TCGA-AN-A0AS-01A-11R-A00Z-07	BRCA	1	0.265115	0.557663
TCGA-AN-A0AT-01A-11R-A034-07	BRCA	1	0.59006	0.818021
TCGA-AN-A0FD-01A-11R-A034-07	BRCA	1	0.315525	0.719602
TCGA-AN-A0FF-01A-11R-A034-07	BRCA	1	0.333486	0.618666
TCGA-AN-A0FJ-01A-11R-A00Z-07	BRCA	1	0.471665	0.714153
TCGA-AN-A0FK-01A-11R-A034-07	BRCA	1	0.382509	0.619951
TCGA-AN-A0FL-01A-11R-A034-07	BRCA	1	0.414814	0.769174
TCGA-AN-A0FN-01A-11R-A034-07	BRCA	1	0.149986	0.704059
TCGA-AN-A0FS-01A-11R-A034-07	BRCA	1	0.246122	0.610815
TCGA-AN-A0FT-01A-11R-A034-07	BRCA	1	0.317623	0.631784
TCGA-AN-A0FV-01A-11R-A00Z-07	BRCA	1	0.35809	0.642179
TCGA-AN-A0FW-01A-11R-A034-07	BRCA	1	0.380683	0.81579
TCGA-AN-A0FX-01A-11R-A034-07	BRCA	1	0.332227	0.581021
TCGA-AN-A0FY-01A-11R-A034-07	BRCA	1	0.391917	0.818793
TCGA-AN-A0FZ-01A-11R-A034-07	BRCA	1	0.359079	0.744154
TCGA-AN-A0G0-01A-11R-A034-07	BRCA	1	0.464053	0.801971
TCGA-AN-A0XL-01A-11R-A10J-07	BRCA	1	0.229095	0.806446
TCGA-AN-A0XN-01A-21R-A109-07	BRCA	1	0.23618	0.818502
TCGA-AN-A0XO-01A-11R-A109-07	BRCA	1	0.295018	0.528989
TCGA-AN-A0XP-01A-11R-A109-07	BRCA	1	0.311472	0.468507
TCGA-AN-A0XR-01A-11R-A109-07	BRCA	1	0.367126	0.621197
TCGA-AN-A0XS-01A-22R-A109-07	BRCA	1	0.261928	0.660496
TCGA-AN-A0XT-01A-11R-A109-07	BRCA	1	0.294674	0.594308
TCGA-AN-A0XU-01A-11R-A109-07	BRCA	1	0.470303	0.781003
TCGA-AN-A0XV-01A-11R-A109-07	BRCA	1	0.290209	0.657516
TCGA-AN-A0XW-01A-11R-A109-07	BRCA	1	0.276711	0.793613
TCGA-AO-A03L-01A-41R-A056-07	BRCA	1	0.393971	0.765087
TCGA-AO-A03M-01B-11R-A10J-07	BRCA	1	0.380481	0.705569
TCGA-AO-A03N-01B-11R-A10J-07	BRCA	1	0.332629	0.626877
TCGA-AO-A03O-01A-11R-A00Z-07	BRCA	1	0.495461	0.563114
TCGA-AO-A03P-01A-11R-A00Z-07	BRCA	1	0.431848	0.547038
TCGA-AO-A03R-01A-21R-A034-07	BRCA	1	0.411127	0.747105
TCGA-AO-A03T-01A-21R-A034-07	BRCA	1	0.374026	0.54815
TCGA-AO-A03U-01B-21R-A10J-07	BRCA	1	0.245911	0.579622
TCGA-AO-A03V-01A-11R-A115-07	BRCA	1	0.340749	0.684344
TCGA-AO-A0J2-01A-11R-A034-07	BRCA	1	0.50152	0.845779
TCGA-AO-A0J3-01A-11R-A034-07	BRCA	1	0.447206	0.54527
TCGA-AO-A0J4-01A-11R-A034-07	BRCA	1	0.427013	0.797716
TCGA-AO-A0J5-01A-11R-A034-07	BRCA	1	0.228842	0.723438
TCGA-AO-A0J6-01A-11R-A034-07	BRCA	1	0.49927	0.535514
TCGA-AO-A0J7-01A-11R-A034-07	BRCA	1	0.443865	0.646133
TCGA-AO-A0J8-01A-21R-A034-07	BRCA	1	0.333721	0.581733
TCGA-AO-A0J9-01A-11R-A034-07	BRCA	1	0.252928	0.627071
TCGA-AO-A0JA-01A-11R-A056-07	BRCA	1	0.274533	0.642843
TCGA-AO-A0JB-01A-11R-A32Y-07	BRCA	1	0.362919	0.695847
TCGA-AO-A0JC-01A-11R-A056-07	BRCA	1	0.358525	0.494635
TCGA-AO-A0JD-01A-11R-A056-07	BRCA	1	0.539143	0.717035
TCGA-AO-A0JE-01A-11R-A056-07	BRCA	1	0.339198	0.814222
TCGA-AO-A0JF-01A-11R-A056-07	BRCA	1	0.205878	0.72368
TCGA-AO-A0JG-01A-31R-A084-07	BRCA	1	0.286458	0.575172
TCGA-AO-A0JI-01A-21R-A056-07	BRCA	1	0.387253	0.499107
TCGA-AO-A0JJ-01A-11R-A056-07	BRCA	1	0.266172	0.739041
TCGA-AO-A0JL-01A-11R-A056-07	BRCA	1	0.341062	0.69709
TCGA-AO-A0JM-01A-21R-A056-07	BRCA	1	0.357079	0.760142
TCGA-AO-A124-01A-11R-A10J-07	BRCA	1	0.543937	0.930533
TCGA-AO-A125-01A-11R-A10J-07	BRCA	1	0.325372	0.53478
TCGA-AO-A126-01A-11R-A10J-07	BRCA	1	0.230922	0.530546
TCGA-AO-A128-01A-11R-A10J-07	BRCA	1	0.447697	0.442729
TCGA-AO-A129-01A-21R-A10J-07	BRCA	1	0.440943	0.77724
TCGA-AO-A12A-01A-21R-A115-07	BRCA	1	0.242824	0.592248
TCGA-AO-A12B-01A-11R-A10J-07	BRCA	1	0.396355	0.646375
TCGA-AO-A12C-01A-11R-A10J-07	BRCA	1	0.216764	0.596396
TCGA-AO-A12D-01A-11R-A115-07	BRCA	1	0.315348	0.662232
TCGA-AO-A12E-01A-11R-A10J-07	BRCA	1	0.328591	0.743646
TCGA-AO-A12F-01A-11R-A115-07	BRCA	1	0.442097	0.697801
TCGA-AO-A12G-01A-11R-A10J-07	BRCA	1	0.331496	0.657238
TCGA-AO-A12H-01A-11R-A115-07	BRCA	1	0.344532	0.646652
TCGA-AO-A1KO-01A-31R-A13Q-07	BRCA	1	0.300153	0.660592
TCGA-AO-A1KP-01A-11R-A13Q-07	BRCA	1	0.380046	0.523575
TCGA-AO-A1KQ-01A-11R-A13Q-07	BRCA	1	0.419876	0.698514
TCGA-AO-A1KR-01A-12R-A144-07	BRCA	1	0.546884	0.624585
TCGA-AO-A1KS-01A-11R-A13Q-07	BRCA	1	0.460751	0.621766
TCGA-AO-A1KT-01A-11R-A13Q-07	BRCA	1	0.338206	0.582094
TCGA-AQ-A04H-01B-11R-A10J-07	BRCA	1	0.372365	0.705447
TCGA-AQ-A04J-01A-02R-A034-07	BRCA	1	0.385549	0.766727
TCGA-AQ-A04L-01B-21R-A10J-07	BRCA	1	0.355939	0.700818
TCGA-AQ-A0Y5-01A-11R-A14M-07	BRCA	1	0.275113	0.548162
TCGA-AQ-A1H2-01A-11R-A13Q-07	BRCA	1	0.344229	0.49875
TCGA-AQ-A1H3-01A-31R-A13Q-07	BRCA	1	0.281859	0.630663
TCGA-AQ-A54N-01A-11R-A266-07	BRCA	1	0.455077	0.525518
TCGA-AQ-A54O-01A-11R-A266-07	BRCA	1	0.325698	0.443099
TCGA-AQ-A7U7-01A-22R-A352-07	BRCA	1	0.196562	0.536068
TCGA-AR-A0TP-01A-11R-A084-07	BRCA	1	0.396356	0.667909
TCGA-AR-A0TQ-01A-11R-A084-07	BRCA	1	0.412279	0.806638
TCGA-AR-A0TR-01A-11R-A084-07	BRCA	1	0.433001	0.498325
TCGA-AR-A0TS-01A-11R-A115-07	BRCA	1	0.383753	0.745624
TCGA-AR-A0TT-01A-31R-A084-07	BRCA	1	0.353847	0.795642
TCGA-AR-A0TU-01A-31R-A109-07	BRCA	1	0.651709	0.733964
TCGA-AR-A0TV-01A-21R-A084-07	BRCA	1	0.451029	0.590305
TCGA-AR-A0TW-01A-11R-A084-07	BRCA	1	0.436944	0.75937
TCGA-AR-A0TX-01A-11R-A084-07	BRCA	1	0.339298	0.672034
TCGA-AR-A0TY-01A-12R-A115-07	BRCA	1	0.497228	0.831598
TCGA-AR-A0TZ-01A-12R-A084-07	BRCA	1	0.391532	0.482879
TCGA-AR-A0U0-01A-11R-A109-07	BRCA	1	0.537024	0.667345
TCGA-AR-A0U2-01A-11R-A109-07	BRCA	1	0.54164	0.666813
TCGA-AR-A0U3-01A-11R-A109-07	BRCA	1	0.440566	0.499522
TCGA-AR-A0U4-01A-11R-A109-07	BRCA	1	0.466362	0.840232
TCGA-AR-A1AH-01A-11R-A12D-07	BRCA	1	0.514512	0.519175
TCGA-AR-A1AI-01A-11R-A12P-07	BRCA	1	0.570825	0.829428
TCGA-AR-A1AJ-01A-21R-A12P-07	BRCA	1	0.443955	0.76364
TCGA-AR-A1AK-01A-21R-A12P-07	BRCA	1	0.287873	0.577778
TCGA-AR-A1AL-01A-21R-A12P-07	BRCA	1	0.240223	0.636259
TCGA-AR-A1AM-01A-41R-A22K-07	BRCA	1	0.232748	0.504942
TCGA-AR-A1AN-01A-11R-A12P-07	BRCA	1	0.298064	0.763977
TCGA-AR-A1AO-01A-11R-A12P-07	BRCA	1	0.293322	0.951358
TCGA-AR-A1AP-01A-11R-A12P-07	BRCA	1	0.309574	0.583574
TCGA-AR-A1AQ-01A-11R-A12P-07	BRCA	1	0.476956	0.694401
TCGA-AR-A1AR-01A-31R-A137-07	BRCA	1	0.463102	0.671155
TCGA-AR-A1AS-01A-11R-A12P-07	BRCA	1	0.383575	0.720279
TCGA-AR-A1AT-01A-11R-A12P-07	BRCA	1	0.399004	0.649679
TCGA-AR-A1AU-01A-11R-A12P-07	BRCA	1	0.269082	0.696476
TCGA-AR-A1AV-01A-21R-A12P-07	BRCA	1	0.332854	0.55172
TCGA-AR-A1AW-01A-21R-A12P-07	BRCA	1	0.395225	0.563729
TCGA-AR-A1AX-01A-11R-A12P-07	BRCA	1	0.345269	0.631688
TCGA-AR-A1AY-01A-21R-A12P-07	BRCA	1	0.503782	0.761034
TCGA-AR-A24H-01A-11R-A169-07	BRCA	1	0.504113	0.68097
TCGA-AR-A24K-01A-11R-A169-07	BRCA	1	0.445005	0.621005
TCGA-AR-A24L-01A-11R-A169-07	BRCA	1	0.307623	0.65425
TCGA-AR-A24M-01A-11R-A169-07	BRCA	1	0.294613	0.628084
TCGA-AR-A24N-01A-11R-A169-07	BRCA	1	0.324819	0.624491
TCGA-AR-A24O-01A-11R-A169-07	BRCA	1	0.221606	0.729492
TCGA-AR-A24P-01A-11R-A169-07	BRCA	1	0.312581	0.705207
TCGA-AR-A24Q-01A-12R-A169-07	BRCA	1	0.376117	0.809977
TCGA-AR-A24R-01A-11R-A169-07	BRCA	1	0.420132	0.631605
TCGA-AR-A24S-01A-11R-A169-07	BRCA	1	0.37542	0.89758
TCGA-AR-A24T-01A-11R-A169-07	BRCA	1	0.224502	0.601567
TCGA-AR-A24U-01A-11R-A169-07	BRCA	1	0.359834	0.899388
TCGA-AR-A24V-01A-21R-A169-07	BRCA	1	0.245965	0.670287
TCGA-AR-A24W-01A-11R-A169-07	BRCA	1	0.238786	0.635763
TCGA-AR-A24X-01A-11R-A169-07	BRCA	1	0.370109	0.67207
TCGA-AR-A24Z-01A-11R-A169-07	BRCA	1	0.434658	0.592899
TCGA-AR-A250-01A-31R-A169-07	BRCA	1	0.327422	0.599989
TCGA-AR-A251-01A-12R-A169-07	BRCA	1	0.491776	0.65449
TCGA-AR-A252-01A-11R-A169-07	BRCA	1	0.359048	0.800814
TCGA-AR-A254-01A-21R-A169-07	BRCA	1	0.402593	0.885569
TCGA-AR-A255-01A-11R-A169-07	BRCA	1	0.324697	0.759599
TCGA-AR-A256-01A-11R-A169-07	BRCA	1	0.564399	0.797799
TCGA-AR-A2LE-01A-11R-A180-07	BRCA	1	0.335019	0.67383
TCGA-AR-A2LH-01A-31R-A18M-07	BRCA	1	0.310887	0.646171
TCGA-AR-A2LJ-01A-12R-A19W-07	BRCA	1	0.265204	0.60599
TCGA-AR-A2LK-01A-11R-A180-07	BRCA	1	0.390916	0.615772
TCGA-AR-A2LM-01A-11R-A180-07	BRCA	1	0.193495	0.562223
TCGA-AR-A2LN-01A-21R-A18M-07	BRCA	1	0.148384	0.729998
TCGA-AR-A2LO-01A-31R-A18M-07	BRCA	1	0.290407	0.609057
TCGA-AR-A2LQ-01A-22R-A18M-07	BRCA	1	0.144829	0.721918
TCGA-AR-A5QM-01A-11R-A27Q-07	BRCA	1	0.233773	0.604909
TCGA-AR-A5QN-01A-12R-A28M-07	BRCA	1	0.258846	0.776516
TCGA-AR-A5QP-01A-11R-A28M-07	BRCA	1	0.255235	0.519692
TCGA-AR-A5QQ-01A-11R-A28M-07	BRCA	1	0.374357	0.697683
TCGA-B6-A0I1-01A-11R-A21T-07	BRCA	1	0.540387	0.670274
TCGA-B6-A0I2-01A-11R-A034-07	BRCA	1	0.509122	0.633725
TCGA-B6-A0I5-01A-11R-A034-07	BRCA	1	0.345595	0.668164
TCGA-B6-A0I6-01A-11R-A034-07	BRCA	1	0.403625	0.827908
TCGA-B6-A0I8-01A-11R-A034-07	BRCA	1	0.327952	0.594708
TCGA-B6-A0I9-01A-11R-A034-07	BRCA	1	0.412653	0.54024
TCGA-B6-A0IA-01A-11R-A034-07	BRCA	1	0.436119	0.549041
TCGA-B6-A0IB-01A-11R-A034-07	BRCA	1	0.398771	0.578295
TCGA-B6-A0IC-01A-11R-A034-07	BRCA	1	0.407979	0.555096
TCGA-B6-A0IE-01A-11R-A034-07	BRCA	1	0.423704	0.727345
TCGA-B6-A0IG-01A-11R-A034-07	BRCA	1	0.38964	0.602169
TCGA-B6-A0IH-01A-11R-A115-07	BRCA	1	0.1893	0.565355
TCGA-B6-A0IJ-01A-11R-A034-07	BRCA	1	0.531775	0.86442
TCGA-B6-A0IK-01A-12R-A056-07	BRCA	1	0.397446	0.827113
TCGA-B6-A0IM-01A-11R-A034-07	BRCA	1	0.339727	0.610865
TCGA-B6-A0IN-01A-11R-A034-07	BRCA	1	0.30333	0.782268
TCGA-B6-A0IO-01A-11R-A034-07	BRCA	1	0.399038	0.558775
TCGA-B6-A0IP-01A-11R-A034-07	BRCA	1	0.334267	0.463285
TCGA-B6-A0IQ-01A-11R-A034-07	BRCA	1	0.537738	0.565021
TCGA-B6-A0RE-01A-11R-A056-07	BRCA	1	0.453152	0.736062
TCGA-B6-A0RG-01A-11R-A056-07	BRCA	1	0.343692	0.699998
TCGA-B6-A0RH-01A-21R-A115-07	BRCA	1	0.340438	0.73125
TCGA-B6-A0RI-01A-11R-A056-07	BRCA	1	0.285934	0.6031
TCGA-B6-A0RL-01A-11R-A084-07	BRCA	1	0.494983	0.451821
TCGA-B6-A0RM-01A-11R-A084-07	BRCA	1	0.384137	0.660134
TCGA-B6-A0RN-01A-12R-A084-07	BRCA	1	0.264344	0.578149
TCGA-B6-A0RO-01A-22R-A084-07	BRCA	1	0.365387	0.608875
TCGA-B6-A0RP-01A-21R-A084-07	BRCA	1	0.252073	0.510469
TCGA-B6-A0RQ-01A-11R-A115-07	BRCA	1	0.259634	0.606838
TCGA-B6-A0RS-01A-11R-A084-07	BRCA	1	0.378408	0.91844
TCGA-B6-A0RT-01A-21R-A084-07	BRCA	1	0.428027	0.711306
TCGA-B6-A0RU-01A-11R-A084-07	BRCA	1	0.407579	0.7388
TCGA-B6-A0RV-01A-11R-A084-07	BRCA	1	0.33038	0.723124
TCGA-B6-A0WS-01A-11R-A115-07	BRCA	1	0.316708	0.775191
TCGA-B6-A0WT-01A-11R-A109-07	BRCA	1	0.316109	0.531182
TCGA-B6-A0WV-01A-11R-A109-07	BRCA	1	0.418821	0.502729
TCGA-B6-A0WW-01A-11R-A109-07	BRCA	1	0.328166	0.570928
TCGA-B6-A0WX-01A-11R-A109-07	BRCA	1	0.284053	0.748423
TCGA-B6-A0WY-01A-11R-A109-07	BRCA	1	0.300333	0.642964
TCGA-B6-A0WZ-01A-11R-A109-07	BRCA	1	0.31992	0.736821
TCGA-B6-A0X0-01A-21R-A115-07	BRCA	1	0.407061	0.648583
TCGA-B6-A0X1-01A-11R-A109-07	BRCA	1	0.567563	0.472378
TCGA-B6-A0X4-01A-11R-A109-07	BRCA	1	0.375257	0.486967
TCGA-B6-A0X5-01A-21R-A109-07	BRCA	1	0.456827	0.796376
TCGA-B6-A0X7-01A-11R-A10J-07	BRCA	1	0.252144	0.713405
TCGA-B6-A1KC-01B-11R-A157-07	BRCA	1	0.450032	0.555976
TCGA-B6-A1KF-01A-11R-A13Q-07	BRCA	1	0.444073	0.734856
TCGA-B6-A1KI-01A-11R-A14M-07	BRCA	1	0.274321	0.6447
TCGA-B6-A1KN-01A-11R-A13Q-07	BRCA	1	0.405663	0.721413
TCGA-B6-A2IU-01A-32R-A18M-07	BRCA	1	0.320295	0.62942
TCGA-B6-A3ZX-01A-11R-A239-07	BRCA	1	0.371292	0.666959
TCGA-B6-A400-01A-11R-A239-07	BRCA	1	0.36946	0.815706
TCGA-B6-A401-01A-11R-A239-07	BRCA	1	0.265553	0.667899
TCGA-B6-A402-01A-11R-A239-07	BRCA	1	0.505	0.639695
TCGA-B6-A408-01A-12R-A24H-07	BRCA	1	0.261077	0.568421
TCGA-B6-A409-01A-11R-A24H-07	BRCA	1	0.438463	0.877129
TCGA-B6-A40B-01A-11R-A239-07	BRCA	1	0.244558	0.538517
TCGA-B6-A40C-01A-11R-A239-07	BRCA	1	0.282948	0.717877
TCGA-BH-A0AU-01A-11R-A12P-07	BRCA	1	0.33642	0.500894
TCGA-BH-A0AU-11A-11R-A12P-07	BRCA	11	0.243488	0.613143
TCGA-BH-A0AV-01A-31R-A115-07	BRCA	1	0.306012	0.774576
TCGA-BH-A0AW-01A-11R-A056-07	BRCA	1	0.364536	0.670287
TCGA-BH-A0AY-01A-21R-A00Z-07	BRCA	1	0.283269	0.893528
TCGA-BH-A0AY-11A-23R-A089-07	BRCA	11	0.163563	0.714106
TCGA-BH-A0AZ-01A-21R-A12P-07	BRCA	1	0.166892	0.638454
TCGA-BH-A0AZ-11A-22R-A12P-07	BRCA	11	0.171087	0.591187
TCGA-BH-A0B0-01A-21R-A115-07	BRCA	1	0.240779	0.879902
TCGA-BH-A0B1-01A-12R-A056-07	BRCA	1	0.321392	0.543532
TCGA-BH-A0B2-01A-11R-A10J-07	BRCA	1	0.261052	0.820878
TCGA-BH-A0B3-01A-11R-A056-07	BRCA	1	0.411435	0.731492
TCGA-BH-A0B3-11B-21R-A089-07	BRCA	11	0.206386	0.628928
TCGA-BH-A0B4-01A-11R-A00Z-07	BRCA	1	0.306137	0.659072
TCGA-BH-A0B5-01A-11R-A12P-07	BRCA	1	0.297342	0.570519
TCGA-BH-A0B7-01A-12R-A115-07	BRCA	1	0.286657	0.825604
TCGA-BH-A0B7-11A-34R-A115-07	BRCA	11	0.272078	0.649354
TCGA-BH-A0B8-01A-21R-A056-07	BRCA	1	0.401704	0.762458
TCGA-BH-A0B9-01A-11R-A056-07	BRCA	1	0.571733	0.660603
TCGA-BH-A0BA-01A-11R-A056-07	BRCA	1	0.309974	0.697404
TCGA-BH-A0BA-11A-22R-A19E-07	BRCA	11	0.174856	0.704772
TCGA-BH-A0BC-01A-22R-A084-07	BRCA	1	0.323258	0.696043
TCGA-BH-A0BC-11A-22R-A089-07	BRCA	11	0.204922	0.711777
TCGA-BH-A0BD-01A-11R-A034-07	BRCA	1	0.330816	0.635102
TCGA-BH-A0BF-01A-21R-A12P-07	BRCA	1	0.298544	0.880457
TCGA-BH-A0BG-01A-11R-A115-07	BRCA	1	0.413013	0.921996
TCGA-BH-A0BJ-01A-11R-A056-07	BRCA	1	0.275647	0.569482
TCGA-BH-A0BJ-11A-23R-A089-07	BRCA	11	0.218861	0.594621
TCGA-BH-A0BL-01A-11R-A115-07	BRCA	1	0.295075	0.775191
TCGA-BH-A0BM-01A-11R-A056-07	BRCA	1	0.218868	0.67232
TCGA-BH-A0BM-11A-12R-A089-07	BRCA	11	0.253093	0.488584
TCGA-BH-A0BO-01A-23R-A12D-07	BRCA	1	0.209498	0.682007
TCGA-BH-A0BP-01A-11R-A115-07	BRCA	1	0.230645	0.88188
TCGA-BH-A0BQ-01A-21R-A115-07	BRCA	1	0.232318	0.676702
TCGA-BH-A0BQ-11A-33R-A115-07	BRCA	11	0.229549	0.681897
TCGA-BH-A0BR-01A-21R-A115-07	BRCA	1	0.250783	0.79042
TCGA-BH-A0BS-01A-11R-A12P-07	BRCA	1	0.339501	0.728104
TCGA-BH-A0BS-11A-11R-A12P-07	BRCA	11	0.27294	0.657096
TCGA-BH-A0BT-01A-11R-A12P-07	BRCA	1	0.354714	0.665764
TCGA-BH-A0BT-11A-21R-A12P-07	BRCA	11	0.237299	0.569118
TCGA-BH-A0BV-01A-11R-A00Z-07	BRCA	1	0.302537	0.541072
TCGA-BH-A0BV-11A-31R-A089-07	BRCA	11	0.193995	0.715962
TCGA-BH-A0BW-01A-11R-A115-07	BRCA	1	0.383171	0.762169
TCGA-BH-A0BW-11A-12R-A115-07	BRCA	11	0.261977	0.622404
TCGA-BH-A0BZ-01A-31R-A12P-07	BRCA	1	0.353321	0.619558
TCGA-BH-A0BZ-11A-61R-A12P-07	BRCA	11	0.157271	0.793905
TCGA-BH-A0C0-01A-21R-A056-07	BRCA	1	0.464887	0.747323
TCGA-BH-A0C0-11A-21R-A089-07	BRCA	11	0.223487	0.600819
TCGA-BH-A0C1-01B-11R-A12D-07	BRCA	1	0.329965	0.63421
TCGA-BH-A0C3-01A-21R-A12P-07	BRCA	1	0.266656	0.695632
TCGA-BH-A0C3-11A-23R-A12P-07	BRCA	11	0.226483	0.583045
TCGA-BH-A0C7-01B-11R-A115-07	BRCA	1	0.399604	0.784789
TCGA-BH-A0DD-01A-31R-A12P-07	BRCA	1	0.461344	0.492577
TCGA-BH-A0DE-01A-11R-A115-07	BRCA	1	0.226842	0.743841
TCGA-BH-A0DG-01A-21R-A12P-07	BRCA	1	0.262303	0.86231
TCGA-BH-A0DG-11A-43R-A12P-07	BRCA	11	0.255355	0.694836
TCGA-BH-A0DH-01A-11R-A084-07	BRCA	1	0.374541	0.72398
TCGA-BH-A0DH-11A-31R-A089-07	BRCA	11	0.187385	0.751352
TCGA-BH-A0DI-01A-21R-A12P-07	BRCA	1	0.184978	0.758563
TCGA-BH-A0DK-01A-21R-A056-07	BRCA	1	0.286002	0.662232
TCGA-BH-A0DK-11A-13R-A089-07	BRCA	11	0.261004	0.747627
TCGA-BH-A0DL-01A-11R-A115-07	BRCA	1	0.458298	0.606838
TCGA-BH-A0DL-11A-13R-A115-07	BRCA	11	0.177766	0.651487
TCGA-BH-A0DO-01B-11R-A12D-07	BRCA	1	0.269343	0.60346
TCGA-BH-A0DO-11A-22R-A12D-07	BRCA	11	0.237058	0.658253
TCGA-BH-A0DP-01A-21R-A056-07	BRCA	1	0.237828	0.634208
TCGA-BH-A0DP-11A-12R-A089-07	BRCA	11	0.212416	0.779677
TCGA-BH-A0DQ-01A-11R-A084-07	BRCA	1	0.242663	0.63691
TCGA-BH-A0DQ-11A-12R-A089-07	BRCA	11	0.211701	0.618883
TCGA-BH-A0DS-01A-11R-A056-07	BRCA	1	0.259234	0.653141
TCGA-BH-A0DT-01A-21R-A12D-07	BRCA	1	0.261526	0.701614
TCGA-BH-A0DT-11A-12R-A12D-07	BRCA	11	0.229424	0.722956
TCGA-BH-A0DV-01A-21R-A12P-07	BRCA	1	0.132057	0.74215
TCGA-BH-A0DV-11A-22R-A12P-07	BRCA	11	0.243317	0.619051
TCGA-BH-A0DX-01A-11R-A115-07	BRCA	1	0.264266	0.840594
TCGA-BH-A0DZ-01A-11R-A00Z-07	BRCA	1	0.294713	0.723425
TCGA-BH-A0DZ-11A-22R-A089-07	BRCA	11	0.270034	0.732168
TCGA-BH-A0E0-01A-11R-A056-07	BRCA	1	0.489935	0.523879
TCGA-BH-A0E0-11A-13R-A089-07	BRCA	11	0.272992	0.765242
TCGA-BH-A0E1-01A-11R-A056-07	BRCA	1	0.328884	0.650294
TCGA-BH-A0E1-11A-13R-A089-07	BRCA	11	0.301093	0.581878
TCGA-BH-A0E2-01A-11R-A056-07	BRCA	1	0.31933	0.715504
TCGA-BH-A0E6-01A-11R-A034-07	BRCA	1	0.474376	0.5717
TCGA-BH-A0E7-01A-11R-A034-07	BRCA	1	0.337565	0.634171
TCGA-BH-A0E9-01B-11R-A115-07	BRCA	1	0.267492	0.540011
TCGA-BH-A0EA-01A-11R-A115-07	BRCA	1	0.195189	0.739752
TCGA-BH-A0EB-01A-11R-A034-07	BRCA	1	0.295345	0.646242
TCGA-BH-A0EE-01A-11R-A034-07	BRCA	1	0.498773	0.756791
TCGA-BH-A0EI-01A-11R-A115-07	BRCA	1	0.241818	0.468881
TCGA-BH-A0GY-01A-11R-A056-07	BRCA	1	0.387332	0.813619
TCGA-BH-A0GZ-01A-11R-A056-07	BRCA	1	0.285234	0.46465
TCGA-BH-A0H0-01A-11R-A056-07	BRCA	1	0.477954	0.720689
TCGA-BH-A0H3-01A-11R-A12P-07	BRCA	1	0.25991	0.762903
TCGA-BH-A0H5-01A-21R-A115-07	BRCA	1	0.313895	0.651597
TCGA-BH-A0H5-11A-62R-A115-07	BRCA	11	0.209888	0.605051
TCGA-BH-A0H6-01A-21R-A056-07	BRCA	1	0.263862	0.687816
TCGA-BH-A0H7-01A-13R-A056-07	BRCA	1	0.303482	0.52564
TCGA-BH-A0H7-11A-13R-A089-07	BRCA	11	0.277047	0.75585
TCGA-BH-A0H9-01A-11R-A056-07	BRCA	1	0.374106	0.729381
TCGA-BH-A0H9-11A-22R-A466-07	BRCA	11	0.140879	0.68068
TCGA-BH-A0HA-01A-11R-A12P-07	BRCA	1	0.243475	0.699514
TCGA-BH-A0HA-11A-31R-A12P-07	BRCA	11	0.299179	0.476708
TCGA-BH-A0HB-01A-11R-A056-07	BRCA	1	0.418886	0.681379
TCGA-BH-A0HF-01A-11R-A056-07	BRCA	1	0.274814	0.814331
TCGA-BH-A0HI-01A-11R-A084-07	BRCA	1	0.270118	0.590221
TCGA-BH-A0HK-01A-11R-A056-07	BRCA	1	0.321903	0.847442
TCGA-BH-A0HK-11A-11R-A089-07	BRCA	11	0.17502	0.707316
TCGA-BH-A0HL-01A-11R-A10U-07	BRCA	1	0.387363	0.46108
TCGA-BH-A0HN-01A-11R-A10U-07	BRCA	1	0.355788	0.506547
TCGA-BH-A0HO-01A-11R-A034-07	BRCA	1	0.359251	0.718084
TCGA-BH-A0HP-01A-12R-A084-07	BRCA	1	0.260682	0.479964
TCGA-BH-A0HQ-01A-11R-A034-07	BRCA	1	0.272264	0.516619
TCGA-BH-A0HU-01A-11R-A034-07	BRCA	1	0.477669	0.657674
TCGA-BH-A0HW-01A-11R-A034-07	BRCA	1	0.408477	0.638406
TCGA-BH-A0HX-01A-21R-A056-07	BRCA	1	0.326742	0.665608
TCGA-BH-A0HY-01A-11R-A056-07	BRCA	1	0.336617	0.854858
TCGA-BH-A0RX-01A-21R-A084-07	BRCA	1	0.400263	0.659096
TCGA-BH-A0W3-01A-11R-A109-07	BRCA	1	0.402965	0.445403
TCGA-BH-A0W4-01A-11R-A109-07	BRCA	1	0.241592	0.69052
TCGA-BH-A0W5-01A-11R-A109-07	BRCA	1	0.272709	0.733615
TCGA-BH-A0W7-01A-11R-A115-07	BRCA	1	0.27838	0.668091
TCGA-BH-A0WA-01A-11R-A109-07	BRCA	1	0.393883	0.777902
TCGA-BH-A18F-01A-11R-A12D-07	BRCA	1	0.312154	0.7971
TCGA-BH-A18G-01A-11R-A12D-07	BRCA	1	0.372474	0.751313
TCGA-BH-A18H-01A-11R-A12D-07	BRCA	1	0.348746	0.646436
TCGA-BH-A18I-01A-11R-A12D-07	BRCA	1	0.257087	0.607803
TCGA-BH-A18J-01A-11R-A12D-07	BRCA	1	0.295618	0.619523
TCGA-BH-A18J-11A-31R-A12D-07	BRCA	11	0.201553	0.704627
TCGA-BH-A18K-01A-11R-A12D-07	BRCA	1	0.307198	0.649137
TCGA-BH-A18K-11A-13R-A12D-07	BRCA	11	0.202711	0.615688
TCGA-BH-A18L-01A-32R-A12D-07	BRCA	1	0.506033	0.626999
TCGA-BH-A18L-11A-42R-A12D-07	BRCA	11	0.145186	0.747868
TCGA-BH-A18M-01A-11R-A12D-07	BRCA	1	0.271473	0.698199
TCGA-BH-A18M-11A-33R-A12D-07	BRCA	11	0.147936	0.71261
TCGA-BH-A18N-01A-11R-A12D-07	BRCA	1	0.327377	0.43248
TCGA-BH-A18N-11A-43R-A12D-07	BRCA	11	0.155772	0.699165
TCGA-BH-A18P-01A-11R-A12D-07	BRCA	1	0.368724	0.557423
TCGA-BH-A18P-11A-43R-A12D-07	BRCA	11	0.171077	0.613962
TCGA-BH-A18Q-01A-12R-A12D-07	BRCA	1	0.411512	0.762614
TCGA-BH-A18Q-11A-34R-A12D-07	BRCA	11	0.180026	0.61675
TCGA-BH-A18R-01A-11R-A12D-07	BRCA	1	0.491592	0.719869
TCGA-BH-A18R-11A-42R-A12D-07	BRCA	11	0.187126	0.698334
TCGA-BH-A18S-01A-11R-A12D-07	BRCA	1	0.390629	0.645507
TCGA-BH-A18S-11A-43R-A12D-07	BRCA	11	0.168875	0.660192
TCGA-BH-A18T-01A-11R-A12D-07	BRCA	1	0.596986	0.657082
TCGA-BH-A18U-01A-21R-A12D-07	BRCA	1	0.459782	0.845441
TCGA-BH-A18U-11A-23R-A12D-07	BRCA	11	0.200394	0.743961
TCGA-BH-A18V-01A-11R-A12D-07	BRCA	1	0.472572	0.997371
TCGA-BH-A18V-06A-11R-A213-07	BRCA	6	0.410689	0.673736
TCGA-BH-A18V-11A-52R-A12D-07	BRCA	11	0.194292	0.626805
TCGA-BH-A1EN-01A-11R-A13Q-07	BRCA	1	0.390192	0.760842
TCGA-BH-A1EN-11A-23R-A13Q-07	BRCA	11	0.15376	0.687723
TCGA-BH-A1EO-01A-11R-A137-07	BRCA	1	0.244527	0.763928
TCGA-BH-A1ES-01A-11R-A137-07	BRCA	1	0.327348	0.474948
TCGA-BH-A1ES-06A-12R-A24H-07	BRCA	6	0.270071	0.391601
TCGA-BH-A1ET-01A-11R-A137-07	BRCA	1	0.307116	0.586918
TCGA-BH-A1ET-11B-23R-A137-07	BRCA	11	0.173761	0.65361
TCGA-BH-A1EU-01A-11R-A137-07	BRCA	1	0.261315	0.700794
TCGA-BH-A1EU-11A-23R-A137-07	BRCA	11	0.198509	0.633269
TCGA-BH-A1EV-01A-11R-A137-07	BRCA	1	0.319667	0.705689
TCGA-BH-A1EV-11A-24R-A137-07	BRCA	11	0.223534	0.794773
TCGA-BH-A1EW-01A-11R-A137-07	BRCA	1	0.359086	0.508156
TCGA-BH-A1EW-11B-33R-A137-07	BRCA	11	0.274351	0.633558
TCGA-BH-A1EX-01A-11R-A13Q-07	BRCA	1	0.272391	0.718687
TCGA-BH-A1EY-01A-11R-A13Q-07	BRCA	1	0.231978	0.832056
TCGA-BH-A1F0-01A-11R-A137-07	BRCA	1	0.387159	0.790433
TCGA-BH-A1F0-11B-23R-A137-07	BRCA	11	0.176426	0.691556
TCGA-BH-A1F2-01A-31R-A13Q-07	BRCA	1	0.337541	0.82101
TCGA-BH-A1F2-11A-32R-A13Q-07	BRCA	11	0.157301	0.602604
TCGA-BH-A1F6-01A-11R-A13Q-07	BRCA	1	0.475171	0.858571
TCGA-BH-A1F6-11B-94R-A13Q-07	BRCA	11	0.170388	0.706821
TCGA-BH-A1F8-01A-11R-A13Q-07	BRCA	1	0.460976	0.651536
TCGA-BH-A1F8-11B-21R-A13Q-07	BRCA	11	0.190962	0.760336
TCGA-BH-A1FB-01A-11R-A13Q-07	BRCA	1	0.238943	0.61131
TCGA-BH-A1FB-11A-33R-A13Q-07	BRCA	11	0.202234	0.633123
TCGA-BH-A1FC-01A-11R-A13Q-07	BRCA	1	0.584999	0.696958
TCGA-BH-A1FC-11A-32R-A13Q-07	BRCA	11	0.169334	0.757466
TCGA-BH-A1FD-01A-11R-A13Q-07	BRCA	1	0.451514	0.541508
TCGA-BH-A1FD-11B-21R-A13Q-07	BRCA	11	0.192359	0.688964
TCGA-BH-A1FE-01A-11R-A13Q-07	BRCA	1	0.333381	0.672144
TCGA-BH-A1FE-06A-11R-A213-07	BRCA	6	0.116873	0.726091
TCGA-BH-A1FE-11B-14R-A13Q-07	BRCA	11	0.307322	0.586109
TCGA-BH-A1FG-01A-11R-A13Q-07	BRCA	1	0.393602	0.558761
TCGA-BH-A1FG-11B-12R-A13Q-07	BRCA	11	0.268576	0.588509
TCGA-BH-A1FH-01A-12R-A13Q-07	BRCA	1	0.156869	0.680319
TCGA-BH-A1FH-11B-42R-A13Q-07	BRCA	11	0.16345	0.71472
TCGA-BH-A1FJ-01A-11R-A13Q-07	BRCA	1	0.426512	0.692425
TCGA-BH-A1FJ-11B-42R-A13Q-07	BRCA	11	0.229134	0.65425
TCGA-BH-A1FL-01A-11R-A13Q-07	BRCA	1	0.34712	0.745333
TCGA-BH-A1FM-01A-11R-A13Q-07	BRCA	1	0.405943	0.640295
TCGA-BH-A1FM-11B-23R-A13Q-07	BRCA	11	0.177287	0.651162
TCGA-BH-A1FN-01A-11R-A13Q-07	BRCA	1	0.386204	0.689228
TCGA-BH-A1FN-11A-34R-A13Q-07	BRCA	11	0.22728	0.644844
TCGA-BH-A1FR-01A-11R-A13Q-07	BRCA	1	0.338086	0.621064
TCGA-BH-A1FR-11B-42R-A13Q-07	BRCA	11	0.154417	0.721172
TCGA-BH-A1FU-01A-11R-A14D-07	BRCA	1	0.324509	0.852073
TCGA-BH-A1FU-11A-23R-A14D-07	BRCA	11	0.187203	0.713971
TCGA-BH-A201-01A-11R-A14M-07	BRCA	1	0.276761	0.607248
TCGA-BH-A202-01A-11R-A14M-07	BRCA	1	0.438541	0.638454
TCGA-BH-A203-01A-12R-A169-07	BRCA	1	0.415787	0.833972
TCGA-BH-A203-11A-42R-A169-07	BRCA	11	0.211431	0.655901
TCGA-BH-A204-01A-11R-A157-07	BRCA	1	0.463431	0.721364
TCGA-BH-A204-11A-53R-A157-07	BRCA	11	0.118386	0.66826
TCGA-BH-A208-01A-11R-A157-07	BRCA	1	0.155568	0.785875
TCGA-BH-A208-11A-51R-A157-07	BRCA	11	0.245541	0.675168
TCGA-BH-A209-01A-11R-A157-07	BRCA	1	0.523593	0.783994
TCGA-BH-A209-11A-42R-A157-07	BRCA	11	0.21349	0.719205
TCGA-BH-A28O-01A-11R-A22K-07	BRCA	1	0.141164	0.673518
TCGA-BH-A28Q-01A-11R-A16F-07	BRCA	1	0.298604	0.552456
TCGA-BH-A2L8-01A-11R-A18M-07	BRCA	1	0.291	0.6863
TCGA-BH-A42T-01A-11R-A24H-07	BRCA	1	0.372959	0.676808
TCGA-BH-A42U-01A-12R-A24H-07	BRCA	1	0.190355	0.538697
TCGA-BH-A42V-01A-11R-A24H-07	BRCA	1	0.222596	0.685673
TCGA-BH-A5IZ-01A-11R-A27Q-07	BRCA	1	0.437895	0.73318
TCGA-BH-A5J0-01A-11R-A27Q-07	BRCA	1	0.279569	0.587783
TCGA-BH-A6R8-01A-21R-A33J-07	BRCA	1	0.373014	0.606037
TCGA-BH-A6R9-01A-21R-A32P-07	BRCA	1	0.114522	0.514845
TCGA-BH-A8FY-01A-11R-A36F-07	BRCA	1	0.336931	0.508107
TCGA-BH-A8FZ-01A-11R-A352-07	BRCA	1	0.260784	0.536816
TCGA-BH-A8G0-01A-11R-A352-07	BRCA	1	0.150522	0.717371
TCGA-BH-AB28-01A-31R-A41B-07	BRCA	1	0.298262	0.466435
TCGA-C8-A12K-01A-21R-A115-07	BRCA	1	0.507403	0.875682
TCGA-C8-A12L-01A-11R-A115-07	BRCA	1	0.426062	0.684044
TCGA-C8-A12M-01A-11R-A115-07	BRCA	1	0.416337	0.591607
TCGA-C8-A12N-01A-11R-A115-07	BRCA	1	0.242182	0.592296
TCGA-C8-A12O-01A-11R-A115-07	BRCA	1	0.335431	0.668838
TCGA-C8-A12P-01A-11R-A115-07	BRCA	1	0.43488	0.684467
TCGA-C8-A12Q-01A-11R-A115-07	BRCA	1	0.337608	0.674951
TCGA-C8-A12T-01A-11R-A115-07	BRCA	1	0.343191	0.58306
TCGA-C8-A12U-01A-11R-A115-07	BRCA	1	0.542551	0.706436
TCGA-C8-A12V-01A-11R-A115-07	BRCA	1	0.425441	0.554338
TCGA-C8-A12W-01A-11R-A115-07	BRCA	1	0.390825	0.729612
TCGA-C8-A12X-01A-11R-A115-07	BRCA	1	0.391782	0.567698
TCGA-C8-A12Y-01A-11R-A12D-07	BRCA	1	0.357978	0.661388
TCGA-C8-A12Z-01A-11R-A115-07	BRCA	1	0.408188	0.686083
TCGA-C8-A130-01A-31R-A115-07	BRCA	1	0.414636	0.645375
TCGA-C8-A131-01A-11R-A115-07	BRCA	1	0.339423	0.658528
TCGA-C8-A132-01A-31R-A115-07	BRCA	1	0.258629	0.540735
TCGA-C8-A133-01A-32R-A12D-07	BRCA	1	0.421756	0.540808
TCGA-C8-A134-01A-11R-A115-07	BRCA	1	0.472333	0.584048
TCGA-C8-A135-01A-11R-A115-07	BRCA	1	0.363163	0.884954
TCGA-C8-A137-01A-11R-A115-07	BRCA	1	0.445871	0.84075
TCGA-C8-A138-01A-11R-A115-07	BRCA	1	0.274267	0.691725
TCGA-C8-A1HE-01A-11R-A13Q-07	BRCA	1	0.3269	0.533477
TCGA-C8-A1HF-01A-11R-A137-07	BRCA	1	0.42581	0.683851
TCGA-C8-A1HG-01A-11R-A137-07	BRCA	1	0.493931	0.680196
TCGA-C8-A1HI-01A-11R-A137-07	BRCA	1	0.338305	0.56695
TCGA-C8-A1HJ-01A-11R-A13Q-07	BRCA	1	0.604162	0.91557
TCGA-C8-A1HK-01A-21R-A13Q-07	BRCA	1	0.472835	0.582745
TCGA-C8-A1HL-01A-11R-A137-07	BRCA	1	0.368814	0.822917
TCGA-C8-A1HM-01A-12R-A137-07	BRCA	1	0.527984	0.636138
TCGA-C8-A1HN-01A-11R-A137-07	BRCA	1	0.437754	0.651452
TCGA-C8-A1HO-01A-11R-A13Q-07	BRCA	1	0.447574	0.726935
TCGA-C8-A26V-01A-11R-A16F-07	BRCA	1	0.369842	0.540614
TCGA-C8-A26W-01A-11R-A16F-07	BRCA	1	0.370735	0.673144
TCGA-C8-A26X-01A-31R-A16F-07	BRCA	1	0.343324	0.566346
TCGA-C8-A26Y-01A-11R-A16F-07	BRCA	1	0.428658	0.746456
TCGA-C8-A26Z-01A-11R-A16F-07	BRCA	1	0.33744	0.485969
TCGA-C8-A273-01A-11R-A16F-07	BRCA	1	0.33783	0.602979
TCGA-C8-A274-01A-11R-A16F-07	BRCA	1	0.395545	0.72767
TCGA-C8-A275-01A-21R-A16F-07	BRCA	1	0.437373	0.824508
TCGA-C8-A278-01A-11R-A169-07	BRCA	1	0.440463	0.892298
TCGA-C8-A27A-01A-11R-A169-07	BRCA	1	0.510967	0.795183
TCGA-C8-A27B-01A-11R-A169-07	BRCA	1	0.567558	0.905658
TCGA-C8-A3M7-01A-12R-A21T-07	BRCA	1	0.235945	0.712681
TCGA-C8-A3M8-01A-11R-A213-07	BRCA	1	0.314255	0.74032
TCGA-C8-A8HP-01A-11R-A36F-07	BRCA	1	0.339517	0.506668
TCGA-C8-A8HQ-01A-11R-A36F-07	BRCA	1	0.295732	0.636187
TCGA-C8-A8HR-01A-11R-A36F-07	BRCA	1	0.214091	0.697524
TCGA-D8-A13Y-01A-11R-A115-07	BRCA	1	0.508273	0.617617
TCGA-D8-A13Z-01A-11R-A115-07	BRCA	1	0.427665	0.642468
TCGA-D8-A140-01A-11R-A115-07	BRCA	1	0.358101	0.658046
TCGA-D8-A141-01A-11R-A115-07	BRCA	1	0.240684	0.68507
TCGA-D8-A142-01A-11R-A115-07	BRCA	1	0.279684	0.749628
TCGA-D8-A143-01A-11R-A115-07	BRCA	1	0.522665	0.679498
TCGA-D8-A145-01A-11R-A115-07	BRCA	1	0.25244	0.723377
TCGA-D8-A147-01A-11R-A115-07	BRCA	1	0.488499	0.92975
TCGA-D8-A1J8-01A-11R-A13Q-07	BRCA	1	0.400152	0.584769
TCGA-D8-A1J9-01A-11R-A13Q-07	BRCA	1	0.345912	0.800778
TCGA-D8-A1JA-01A-11R-A13Q-07	BRCA	1	0.375254	0.564501
TCGA-D8-A1JB-01A-11R-A13Q-07	BRCA	1	0.287233	0.551251
TCGA-D8-A1JC-01A-11R-A13Q-07	BRCA	1	0.368439	0.513268
TCGA-D8-A1JD-01A-11R-A13Q-07	BRCA	1	0.350486	0.779904
TCGA-D8-A1JE-01A-11R-A13Q-07	BRCA	1	0.311595	0.634365
TCGA-D8-A1JF-01A-11R-A13Q-07	BRCA	1	0.393405	0.709451
TCGA-D8-A1JG-01B-11R-A13Q-07	BRCA	1	0.404253	0.684622
TCGA-D8-A1JH-01A-11R-A13Q-07	BRCA	1	0.217289	0.663003
TCGA-D8-A1JI-01A-11R-A13Q-07	BRCA	1	0.360594	0.537419
TCGA-D8-A1JJ-01A-31R-A14M-07	BRCA	1	0.352527	0.623261
TCGA-D8-A1JK-01A-11R-A13Q-07	BRCA	1	0.320506	0.814415
TCGA-D8-A1JL-01A-11R-A13Q-07	BRCA	1	0.408106	0.625695
TCGA-D8-A1JM-01A-11R-A13Q-07	BRCA	1	0.543255	0.783306
TCGA-D8-A1JN-01A-11R-A13Q-07	BRCA	1	0.369181	0.503766
TCGA-D8-A1JP-01A-11R-A13Q-07	BRCA	1	0.31965	0.667247
TCGA-D8-A1JS-01A-11R-A13Q-07	BRCA	1	0.427369	0.652586
TCGA-D8-A1JT-01A-31R-A13Q-07	BRCA	1	0.43874	0.732939
TCGA-D8-A1JU-01A-11R-A13Q-07	BRCA	1	0.158796	0.805409
TCGA-D8-A1X5-01A-11R-A14D-07	BRCA	1	0.341088	0.656236
TCGA-D8-A1X6-01A-11R-A14M-07	BRCA	1	0.416951	0.627674
TCGA-D8-A1X7-01A-11R-A14M-07	BRCA	1	0.336778	0.700866
TCGA-D8-A1X8-01A-11R-A14M-07	BRCA	1	0.30106	0.632701
TCGA-D8-A1X9-01A-12R-A157-07	BRCA	1	0.359921	0.634629
TCGA-D8-A1XA-01A-11R-A14D-07	BRCA	1	0.321447	0.487631
TCGA-D8-A1XB-01A-11R-A14D-07	BRCA	1	0.255888	0.625141
TCGA-D8-A1XC-01A-11R-A14D-07	BRCA	1	0.380407	0.594828
TCGA-D8-A1XD-01A-11R-A14D-07	BRCA	1	0.299484	0.594585
TCGA-D8-A1XF-01A-11R-A14D-07	BRCA	1	0.502608	0.595972
TCGA-D8-A1XG-01A-11R-A14D-07	BRCA	1	0.335183	0.519176
TCGA-D8-A1XJ-01A-11R-A14M-07	BRCA	1	0.446942	0.815441
TCGA-D8-A1XK-01A-21R-A14M-07	BRCA	1	0.561843	0.715408
TCGA-D8-A1XL-01A-11R-A14M-07	BRCA	1	0.48438	0.777082
TCGA-D8-A1XM-01A-21R-A14M-07	BRCA	1	0.306298	0.769137
TCGA-D8-A1XO-01A-11R-A14M-07	BRCA	1	0.294968	0.650319
TCGA-D8-A1XQ-01A-11R-A14M-07	BRCA	1	0.403492	0.762145
TCGA-D8-A1XR-01A-11R-A14M-07	BRCA	1	0.344542	0.573967
TCGA-D8-A1XS-01A-11R-A14M-07	BRCA	1	0.359787	0.558424
TCGA-D8-A1XT-01A-11R-A14M-07	BRCA	1	0.30464	0.750014
TCGA-D8-A1XU-01A-11R-A14M-07	BRCA	1	0.272515	0.579524
TCGA-D8-A1XV-01A-11R-A14M-07	BRCA	1	0.436841	0.6324
TCGA-D8-A1XW-01A-11R-A14M-07	BRCA	1	0.318713	0.686565
TCGA-D8-A1XY-01A-11R-A14M-07	BRCA	1	0.284406	0.71566
TCGA-D8-A1XZ-01A-11R-A14M-07	BRCA	1	0.438723	0.711764
TCGA-D8-A1Y0-01A-11R-A14M-07	BRCA	1	0.353388	0.615421
TCGA-D8-A1Y1-01A-21R-A14M-07	BRCA	1	0.317244	0.764314
TCGA-D8-A1Y2-01A-11R-A157-07	BRCA	1	0.30905	0.800175
TCGA-D8-A1Y3-01A-11R-A157-07	BRCA	1	0.58851	0.794942
TCGA-D8-A27E-01A-11R-A16F-07	BRCA	1	0.361313	0.699829
TCGA-D8-A27F-01A-11R-A16F-07	BRCA	1	0.435799	0.701299
TCGA-D8-A27G-01A-11R-A16F-07	BRCA	1	0.289686	0.681501
TCGA-D8-A27H-01A-11R-A16F-07	BRCA	1	0.268161	0.800331
TCGA-D8-A27I-01A-11R-A16F-07	BRCA	1	0.206967	0.709982
TCGA-D8-A27K-01A-11R-A16F-07	BRCA	1	0.276256	0.53345
TCGA-D8-A27L-01A-11R-A16F-07	BRCA	1	0.219379	0.750038
TCGA-D8-A27M-01A-11R-A16F-07	BRCA	1	0.312137	0.797378
TCGA-D8-A27N-01A-11R-A16F-07	BRCA	1	0.324665	0.873921
TCGA-D8-A27P-01A-11R-A16F-07	BRCA	1	0.275102	0.498832
TCGA-D8-A27R-01A-11R-A16F-07	BRCA	1	0.421127	0.660422
TCGA-D8-A27T-01A-11R-A16F-07	BRCA	1	0.267213	0.667031
TCGA-D8-A27V-01A-12R-A17B-07	BRCA	1	0.304128	0.785898
TCGA-D8-A27W-01A-11R-A16F-07	BRCA	1	0.453388	0.776084
TCGA-D8-A3Z5-01A-41R-A24H-07	BRCA	1	0.226429	0.65876
TCGA-D8-A3Z6-01A-11R-A239-07	BRCA	1	0.234651	0.57076
TCGA-D8-A4Z1-01A-21R-A266-07	BRCA	1	0.183258	0.570578
TCGA-D8-A73U-01A-11R-A33J-07	BRCA	1	0.200648	0.407794
TCGA-D8-A73W-01A-22R-A352-07	BRCA	1	0.257155	0.43712
TCGA-D8-A73X-01A-11R-A32P-07	BRCA	1	0.245628	0.648063
TCGA-E2-A105-01A-11R-A10J-07	BRCA	1	0.416953	0.570857
TCGA-E2-A106-01A-11R-A10J-07	BRCA	1	0.340946	0.722088
TCGA-E2-A107-01A-11R-A10J-07	BRCA	1	0.395641	0.537151
TCGA-E2-A108-01A-13R-A10J-07	BRCA	1	0.228718	0.738618
TCGA-E2-A109-01A-11R-A10J-07	BRCA	1	0.405316	0.730106
TCGA-E2-A10A-01A-21R-A115-07	BRCA	1	0.344659	0.587966
TCGA-E2-A10B-01A-11R-A10J-07	BRCA	1	0.358576	0.66223
TCGA-E2-A10C-01A-21R-A10J-07	BRCA	1	0.36888	0.743213
TCGA-E2-A10E-01A-21R-A10J-07	BRCA	1	0.313079	0.622066
TCGA-E2-A10F-01A-11R-A10J-07	BRCA	1	0.267518	0.607754
TCGA-E2-A14N-01A-31R-A137-07	BRCA	1	0.631825	0.859921
TCGA-E2-A14O-01A-31R-A115-07	BRCA	1	0.409314	0.5015
TCGA-E2-A14P-01A-31R-A12D-07	BRCA	1	0.497519	0.968842
TCGA-E2-A14Q-01A-11R-A12D-07	BRCA	1	0.297218	0.720218
TCGA-E2-A14R-01A-11R-A115-07	BRCA	1	0.533201	0.698044
TCGA-E2-A14S-01A-11R-A12D-07	BRCA	1	0.397197	0.548318
TCGA-E2-A14T-01A-11R-A115-07	BRCA	1	0.387371	0.759299
TCGA-E2-A14U-01A-11R-A22K-07	BRCA	1	0.258814	0.574208
TCGA-E2-A14V-01A-11R-A12D-07	BRCA	1	0.429287	0.610455
TCGA-E2-A14W-01A-11R-A12D-07	BRCA	1	0.434697	0.529557
TCGA-E2-A14X-01A-11R-A115-07	BRCA	1	0.429275	0.66011
TCGA-E2-A14Y-01A-21R-A12D-07	BRCA	1	0.518841	0.818477
TCGA-E2-A14Z-01A-11R-A115-07	BRCA	1	0.329271	0.613057
TCGA-E2-A150-01A-11R-A12D-07	BRCA	1	0.394526	0.679583
TCGA-E2-A152-01A-11R-A12D-07	BRCA	1	0.275605	0.62889
TCGA-E2-A153-01A-12R-A12D-07	BRCA	1	0.190455	0.682464
TCGA-E2-A153-11A-31R-A12D-07	BRCA	11	0.202999	0.66773
TCGA-E2-A154-01A-11R-A115-07	BRCA	1	0.337575	0.556508
TCGA-E2-A155-01A-11R-A12D-07	BRCA	1	0.424156	0.847961
TCGA-E2-A156-01A-11R-A12D-07	BRCA	1	0.391852	0.517002
TCGA-E2-A158-01A-11R-A12D-07	BRCA	1	0.521495	0.541695
TCGA-E2-A159-01A-11R-A115-07	BRCA	1	0.398859	0.703591
TCGA-E2-A15A-01A-11R-A12D-07	BRCA	1	0.404025	0.580962
TCGA-E2-A15A-06A-11R-A12D-07	BRCA	6	0.429221	0.653695
TCGA-E2-A15C-01A-31R-A12D-07	BRCA	1	0.275586	0.693364
TCGA-E2-A15D-01A-11R-A115-07	BRCA	1	0.261465	0.677232
TCGA-E2-A15E-01A-11R-A12D-07	BRCA	1	0.289649	0.678872
TCGA-E2-A15E-06A-11R-A12D-07	BRCA	6	0.387295	0.402359
TCGA-E2-A15F-01A-11R-A115-07	BRCA	1	0.369462	0.467978
TCGA-E2-A15G-01A-11R-A12D-07	BRCA	1	0.338423	0.49166
TCGA-E2-A15H-01A-11R-A12D-07	BRCA	1	0.364203	0.58928
TCGA-E2-A15I-01A-21R-A137-07	BRCA	1	0.264114	0.434021
TCGA-E2-A15I-11A-32R-A137-07	BRCA	11	0.167112	0.583032
TCGA-E2-A15J-01A-11R-A12P-07	BRCA	1	0.382742	0.583299
TCGA-E2-A15K-01A-11R-A12P-07	BRCA	1	0.382079	0.551564
TCGA-E2-A15K-06A-11R-A12P-07	BRCA	6	0.402667	0.515945
TCGA-E2-A15K-11A-13R-A12P-07	BRCA	11	0.13895	0.606403
TCGA-E2-A15L-01A-11R-A12D-07	BRCA	1	0.292722	0.664076
TCGA-E2-A15M-01A-11R-A12D-07	BRCA	1	0.351915	0.792217
TCGA-E2-A15M-11A-22R-A12D-07	BRCA	11	0.122414	0.69984
TCGA-E2-A15O-01A-11R-A115-07	BRCA	1	0.426823	0.591983
TCGA-E2-A15P-01A-11R-A115-07	BRCA	1	0.295012	0.543871
TCGA-E2-A15R-01A-11R-A115-07	BRCA	1	0.425635	0.518247
TCGA-E2-A15S-01A-11R-A115-07	BRCA	1	0.452633	0.632243
TCGA-E2-A15T-01A-11R-A115-07	BRCA	1	0.419834	0.72175
TCGA-E2-A1AZ-01A-11R-A12P-07	BRCA	1	0.438783	0.665438
TCGA-E2-A1B0-01A-11R-A12P-07	BRCA	1	0.412211	0.9352
TCGA-E2-A1B1-01A-21R-A12P-07	BRCA	1	0.282707	0.850686
TCGA-E2-A1B4-01A-11R-A12P-07	BRCA	1	0.292583	0.493974
TCGA-E2-A1B5-01A-21R-A12P-07	BRCA	1	0.339517	0.733723
TCGA-E2-A1B6-01A-31R-A12P-07	BRCA	1	0.48313	0.623984
TCGA-E2-A1BC-01A-11R-A12P-07	BRCA	1	0.257953	0.771777
TCGA-E2-A1BC-11A-32R-A12P-07	BRCA	11	0.195018	0.487701
TCGA-E2-A1BD-01A-11R-A12P-07	BRCA	1	0.300962	0.532416
TCGA-E2-A1IE-01A-11R-A13Q-07	BRCA	1	0.373668	0.776156
TCGA-E2-A1IF-01A-11R-A144-07	BRCA	1	0.226638	0.592403
TCGA-E2-A1IG-01A-11R-A144-07	BRCA	1	0.259905	0.482159
TCGA-E2-A1IG-11A-22R-A144-07	BRCA	11	0.171684	0.702516
TCGA-E2-A1IH-01A-11R-A13Q-07	BRCA	1	0.280872	0.530605
TCGA-E2-A1II-01A-11R-A144-07	BRCA	1	0.607645	0.538614
TCGA-E2-A1IJ-01A-11R-A144-07	BRCA	1	0.173234	0.506972
TCGA-E2-A1IK-01A-11R-A144-07	BRCA	1	0.373014	0.68713
TCGA-E2-A1IL-01A-11R-A14D-07	BRCA	1	0.282257	0.645941
TCGA-E2-A1IN-01A-11R-A13Q-07	BRCA	1	0.28143	0.5765
TCGA-E2-A1IO-01A-11R-A144-07	BRCA	1	0.220187	0.676364
TCGA-E2-A1IU-01A-11R-A14D-07	BRCA	1	0.316197	0.567191
TCGA-E2-A1L6-01A-11R-A13Q-07	BRCA	1	0.263851	0.713503
TCGA-E2-A1L7-01A-11R-A144-07	BRCA	1	0.438674	0.771572
TCGA-E2-A1L7-11A-33R-A144-07	BRCA	11	0.200223	0.683622
TCGA-E2-A1L8-01A-11R-A13Q-07	BRCA	1	0.300658	0.764267
TCGA-E2-A1L9-01A-11R-A13Q-07	BRCA	1	0.240947	0.745238
TCGA-E2-A1LA-01A-11R-A144-07	BRCA	1	0.341275	0.462043
TCGA-E2-A1LB-01A-11R-A144-07	BRCA	1	0.352295	0.650981
TCGA-E2-A1LB-11A-22R-A144-07	BRCA	11	0.294996	0.57557
TCGA-E2-A1LE-01A-12R-A19W-07	BRCA	1	0.28933	0.67189
TCGA-E2-A1LG-01A-21R-A14M-07	BRCA	1	0.539506	0.83032
TCGA-E2-A1LH-01A-11R-A14D-07	BRCA	1	0.391441	0.815271
TCGA-E2-A1LH-11A-22R-A14D-07	BRCA	11	0.258408	0.584892
TCGA-E2-A1LI-01A-12R-A157-07	BRCA	1	0.518748	0.788816
TCGA-E2-A1LK-01A-21R-A14D-07	BRCA	1	0.457862	0.671853
TCGA-E2-A1LL-01A-11R-A144-07	BRCA	1	0.415639	0.681414
TCGA-E2-A1LS-01A-12R-A157-07	BRCA	1	0.387437	0.543701
TCGA-E2-A2P5-01A-11R-A19W-07	BRCA	1	0.379243	0.78491
TCGA-E2-A2P6-01A-11R-A19W-07	BRCA	1	0.278731	0.578801
TCGA-E2-A3DX-01A-21R-A213-07	BRCA	1	0.174927	0.728069
TCGA-E2-A56Z-01A-12R-A29R-07	BRCA	1	0.359564	0.405189
TCGA-E2-A570-01A-11R-A29R-07	BRCA	1	0.219384	0.492891
TCGA-E2-A572-01A-13R-A31O-07	BRCA	1	0.380995	0.580392
TCGA-E2-A573-01A-11R-A29R-07	BRCA	1	0.422564	0.687699
TCGA-E2-A574-01A-11R-A29R-07	BRCA	1	0.523018	0.855291
TCGA-E2-A576-01A-11R-A31O-07	BRCA	1	0.392078	0.741236
TCGA-E2-A9RU-01A-11R-A41B-07	BRCA	1	0.431988	0.743889
TCGA-E9-A1N3-01A-12R-A157-07	BRCA	1	0.407135	0.8302
TCGA-E9-A1N4-01A-11R-A14M-07	BRCA	1	0.334376	0.695006
TCGA-E9-A1N4-11A-33R-A14M-07	BRCA	11	0.294085	0.513218
TCGA-E9-A1N5-01A-11R-A14D-07	BRCA	1	0.289762	0.630097
TCGA-E9-A1N5-11A-41R-A14D-07	BRCA	11	0.284016	0.711548
TCGA-E9-A1N6-01A-11R-A144-07	BRCA	1	0.308253	0.682887
TCGA-E9-A1N6-11A-32R-A144-07	BRCA	11	0.196378	0.66638
TCGA-E9-A1N8-01A-11R-A144-07	BRCA	1	0.500802	0.685805
TCGA-E9-A1N9-01A-11R-A14D-07	BRCA	1	0.407803	0.651934
TCGA-E9-A1N9-11A-71R-A14D-07	BRCA	11	0.214036	0.704144
TCGA-E9-A1NA-01A-11R-A144-07	BRCA	1	0.34002	0.713623
TCGA-E9-A1NA-11A-33R-A144-07	BRCA	11	0.16284	0.700647
TCGA-E9-A1NC-01A-21R-A26B-07	BRCA	1	0.322655	0.746204
TCGA-E9-A1ND-01A-11R-A144-07	BRCA	1	0.392431	0.634475
TCGA-E9-A1ND-11A-43R-A144-07	BRCA	11	0.164707	0.687851
TCGA-E9-A1NE-01A-21R-A14M-07	BRCA	1	0.325062	0.637538
TCGA-E9-A1NF-01A-11R-A14D-07	BRCA	1	0.210169	0.727077
TCGA-E9-A1NG-01A-21R-A14M-07	BRCA	1	0.188875	0.702637
TCGA-E9-A1NG-11A-52R-A14M-07	BRCA	11	0.14421	0.709403
TCGA-E9-A1NH-01A-11R-A14D-07	BRCA	1	0.20566	0.649821
TCGA-E9-A1NI-01A-11R-A14D-07	BRCA	1	0.319061	0.560074
TCGA-E9-A1QZ-01A-21R-A169-07	BRCA	1	0.316702	0.661292
TCGA-E9-A1R0-01A-22R-A16F-07	BRCA	1	0.271855	0.771657
TCGA-E9-A1R2-01A-11R-A14D-07	BRCA	1	0.343207	0.6051
TCGA-E9-A1R3-01A-31R-A14M-07	BRCA	1	0.237533	0.603459
TCGA-E9-A1R4-01A-21R-A14D-07	BRCA	1	0.335037	0.678208
TCGA-E9-A1R5-01A-11R-A14M-07	BRCA	1	0.34314	0.581926
TCGA-E9-A1R6-01A-11R-A14D-07	BRCA	1	0.347915	0.714347
TCGA-E9-A1R7-01A-11R-A14M-07	BRCA	1	0.468027	0.594429
TCGA-E9-A1R7-11A-42R-A14M-07	BRCA	11	0.159407	0.681018
TCGA-E9-A1RA-01A-11R-A14D-07	BRCA	1	0.338681	0.715588
TCGA-E9-A1RB-01A-11R-A157-07	BRCA	1	0.476302	0.724524
TCGA-E9-A1RB-11A-33R-A157-07	BRCA	11	0.204993	0.712585
TCGA-E9-A1RC-01A-11R-A157-07	BRCA	1	0.336198	0.47502
TCGA-E9-A1RD-01A-11R-A157-07	BRCA	1	0.338083	0.638406
TCGA-E9-A1RD-11A-33R-A157-07	BRCA	11	0.149282	0.660121
TCGA-E9-A1RE-01A-11R-A157-07	BRCA	1	0.408801	0.743453
TCGA-E9-A1RF-01A-11R-A157-07	BRCA	1	0.319799	0.615037
TCGA-E9-A1RG-01A-11R-A14D-07	BRCA	1	0.371586	0.696488
TCGA-E9-A1RH-01A-21R-A169-07	BRCA	1	0.450186	0.694186
TCGA-E9-A1RH-11A-34R-A169-07	BRCA	11	0.161925	0.653803
TCGA-E9-A1RI-01A-11R-A169-07	BRCA	1	0.255711	0.740801
TCGA-E9-A226-01A-21R-A157-07	BRCA	1	0.332615	0.732227
TCGA-E9-A227-01A-11R-A157-07	BRCA	1	0.29486	0.704893
TCGA-E9-A228-01A-31R-A157-07	BRCA	1	0.437444	0.705327
TCGA-E9-A229-01A-31R-A157-07	BRCA	1	0.26113	0.572304
TCGA-E9-A22A-01A-11R-A157-07	BRCA	1	0.294796	0.68015
TCGA-E9-A22B-01A-11R-A157-07	BRCA	1	0.314171	0.732662
TCGA-E9-A22D-01A-11R-A157-07	BRCA	1	0.443057	0.697488
TCGA-E9-A22E-01A-11R-A157-07	BRCA	1	0.191101	0.668623
TCGA-E9-A22G-01A-11R-A157-07	BRCA	1	0.586534	0.711571
TCGA-E9-A22H-01A-11R-A157-07	BRCA	1	0.423752	0.63656
TCGA-E9-A243-01A-21R-A169-07	BRCA	1	0.427981	0.661845
TCGA-E9-A244-01A-11R-A169-07	BRCA	1	0.481087	0.847382
TCGA-E9-A245-01A-22R-A16F-07	BRCA	1	0.348262	0.648846
TCGA-E9-A247-01A-11R-A169-07	BRCA	1	0.406941	0.460453
TCGA-E9-A248-01A-11R-A169-07	BRCA	1	0.474448	0.693739
TCGA-E9-A249-01A-11R-A169-07	BRCA	1	0.40512	0.715745
TCGA-E9-A24A-01A-11R-A169-07	BRCA	1	0.296238	0.609901
TCGA-E9-A295-01A-11R-A16F-07	BRCA	1	0.282539	0.617484
TCGA-E9-A2JS-01A-11R-A180-07	BRCA	1	0.427012	0.605536
TCGA-E9-A2JT-01A-22R-A18M-07	BRCA	1	0.334632	0.604701
TCGA-E9-A3HO-01A-11R-A213-07	BRCA	1	0.411773	0.421676
TCGA-E9-A3Q9-01A-11R-A21T-07	BRCA	1	0.284424	0.663521
TCGA-E9-A3QA-01A-61R-A22K-07	BRCA	1	0.471937	0.804058
TCGA-E9-A3X8-01A-31R-A22U-07	BRCA	1	0.27814	0.643216
TCGA-E9-A54X-01A-11R-A266-07	BRCA	1	0.383315	0.645038
TCGA-E9-A54Y-01A-11R-A466-07	BRCA	1	0.481446	0.628878
TCGA-E9-A5FK-01A-11R-A27Q-07	BRCA	1	0.288318	0.624754
TCGA-E9-A5FL-01A-11R-A27Q-07	BRCA	1	0.360333	0.793759
TCGA-E9-A5UO-01A-11R-A28M-07	BRCA	1	0.399452	0.454339
TCGA-E9-A5UP-01A-11R-A28M-07	BRCA	1	0.375384	0.666753
TCGA-E9-A6HE-01A-11R-A31O-07	BRCA	1	0.310145	0.639804
TCGA-EW-A1IW-01A-11R-A13Q-07	BRCA	1	0.322362	0.636679
TCGA-EW-A1IX-01A-12R-A144-07	BRCA	1	0.1966	0.62625
TCGA-EW-A1IY-01A-11R-A13Q-07	BRCA	1	0.334257	0.640298
TCGA-EW-A1IZ-01A-11R-A13Q-07	BRCA	1	0.377172	0.615253
TCGA-EW-A1J1-01A-11R-A13Q-07	BRCA	1	0.385486	0.761793
TCGA-EW-A1J2-01A-21R-A13Q-07	BRCA	1	0.200264	0.642891
TCGA-EW-A1J3-01A-11R-A13Q-07	BRCA	1	0.332805	0.592281
TCGA-EW-A1J5-01A-11R-A13Q-07	BRCA	1	0.339855	0.498364
TCGA-EW-A1J6-01A-11R-A13Q-07	BRCA	1	0.365828	0.497433
TCGA-EW-A1OV-01A-11R-A144-07	BRCA	1	0.384351	0.449962
TCGA-EW-A1OW-01A-21R-A144-07	BRCA	1	0.410109	0.79745
TCGA-EW-A1OX-01A-11R-A144-07	BRCA	1	0.409947	0.489824
TCGA-EW-A1OY-01A-11R-A144-07	BRCA	1	0.428756	0.59426
TCGA-EW-A1OZ-01A-11R-A144-07	BRCA	1	0.402727	0.695861
TCGA-EW-A1P0-01A-11R-A144-07	BRCA	1	0.385693	0.84333
TCGA-EW-A1P1-01A-31R-A14D-07	BRCA	1	0.200934	0.722062
TCGA-EW-A1P3-01A-11R-A144-07	BRCA	1	0.268737	0.525795
TCGA-EW-A1P4-01A-21R-A144-07	BRCA	1	0.454004	0.683658
TCGA-EW-A1P5-01A-11R-A144-07	BRCA	1	0.359693	0.480083
TCGA-EW-A1P6-01A-11R-A144-07	BRCA	1	0.355179	0.762723
TCGA-EW-A1P7-01A-21R-A144-07	BRCA	1	0.234741	0.543229
TCGA-EW-A1P8-01A-11R-A144-07	BRCA	1	0.489212	0.786631
TCGA-EW-A1PA-01A-11R-A144-07	BRCA	1	0.330022	0.682755
TCGA-EW-A1PB-01A-11R-A144-07	BRCA	1	0.498401	0.787827
TCGA-EW-A1PC-01B-11R-A21T-07	BRCA	1	0.469075	0.786333
TCGA-EW-A1PD-01A-11R-A144-07	BRCA	1	0.307781	0.777193
TCGA-EW-A1PE-01A-11R-A144-07	BRCA	1	0.271472	0.593356
TCGA-EW-A1PF-01A-11R-A144-07	BRCA	1	0.251285	0.597384
TCGA-EW-A1PG-01A-11R-A144-07	BRCA	1	0.274604	0.682959
TCGA-EW-A1PH-01A-11R-A14M-07	BRCA	1	0.452923	0.828078
TCGA-EW-A2FR-01A-11R-A21T-07	BRCA	1	0.206966	0.668453
TCGA-EW-A2FS-01A-11R-A17B-07	BRCA	1	0.30019	0.714299
TCGA-EW-A2FV-01A-11R-A17B-07	BRCA	1	0.358016	0.693727
TCGA-EW-A2FW-01A-11R-A17B-07	BRCA	1	0.411817	0.552166
TCGA-EW-A3E8-01B-11R-A24H-07	BRCA	1	0.23836	0.748325
TCGA-EW-A3U0-01A-11R-A22K-07	BRCA	1	0.365709	0.710415
TCGA-EW-A423-01A-11R-A24H-07	BRCA	1	0.354465	0.457945
TCGA-EW-A424-01A-11R-A24H-07	BRCA	1	0.251318	0.530365
TCGA-EW-A6S9-01A-22R-A33J-07	BRCA	1	0.289605	0.699478
TCGA-EW-A6SA-01A-21R-A32P-07	BRCA	1	0.432658	0.639719
TCGA-EW-A6SB-01A-12R-A32P-07	BRCA	1	0.544396	0.717589
TCGA-EW-A6SC-01A-12R-A32P-07	BRCA	1	0.244709	0.662037
TCGA-EW-A6SD-01A-12R-A33J-07	BRCA	1	0.378997	0.756223
TCGA-GI-A2C8-01A-11R-A16F-07	BRCA	1	0.215228	0.759575
TCGA-GI-A2C9-01A-11R-A21T-07	BRCA	1	0.380073	0.842619
TCGA-GI-A2C9-11A-22R-A21T-07	BRCA	11	0.149858	0.656878
TCGA-GM-A2D9-01A-11R-A18M-07	BRCA	1	0.253447	0.566777
TCGA-GM-A2DA-01A-11R-A18M-07	BRCA	1	0.215863	0.601608
TCGA-GM-A2DB-01A-31R-A18M-07	BRCA	1	0.435253	0.772538
TCGA-GM-A2DC-01A-11R-A18M-07	BRCA	1	0.364096	0.54527
TCGA-GM-A2DD-01A-11R-A180-07	BRCA	1	0.291934	0.678039
TCGA-GM-A2DF-01A-11R-A180-07	BRCA	1	0.391016	0.946776
TCGA-GM-A2DH-01A-11R-A180-07	BRCA	1	0.474448	0.641975
TCGA-GM-A2DI-01A-31R-A18M-07	BRCA	1	0.263332	0.680896
TCGA-GM-A2DK-01A-21R-A180-07	BRCA	1	0.23995	0.737232
TCGA-GM-A2DL-01A-11R-A18M-07	BRCA	1	0.257275	0.743983
TCGA-GM-A2DM-01A-11R-A180-07	BRCA	1	0.334834	0.52735
TCGA-GM-A2DN-01A-11R-A180-07	BRCA	1	0.312753	0.509844
TCGA-GM-A2DO-01A-11R-A18M-07	BRCA	1	0.36311	0.409835
TCGA-GM-A3NW-01A-21R-A22K-07	BRCA	1	0.307134	0.713044
TCGA-GM-A3NY-01A-11R-A21T-07	BRCA	1	0.253128	0.610383
TCGA-GM-A3XG-01A-31R-A24H-07	BRCA	1	0.251822	0.514257
TCGA-GM-A3XL-01A-11R-A22U-07	BRCA	1	0.583659	0.711535
TCGA-GM-A3XN-01A-12R-A22U-07	BRCA	1	0.185638	0.643591
TCGA-GM-A4E0-01A-12R-A266-07	BRCA	1	0.135281	0.655936
TCGA-GM-A5PV-01A-11R-A28M-07	BRCA	1	0.319734	0.590016
TCGA-GM-A5PX-01A-12R-A28M-07	BRCA	1	0.187517	0.6883
TCGA-HN-A2NL-01A-11R-A18M-07	BRCA	1	0.548781	0.434588
TCGA-HN-A2OB-01A-21R-A27Q-07	BRCA	1	0.145608	0.771863
TCGA-JL-A3YW-01A-12R-A239-07	BRCA	1	0.233534	0.659807
TCGA-JL-A3YX-01A-11R-A22U-07	BRCA	1	0.367491	0.658832
TCGA-LD-A66U-01A-11R-A31O-07	BRCA	1	0.261373	0.616976
TCGA-LD-A74U-01A-13R-A33J-07	BRCA	1	0.193199	0.63985
TCGA-LD-A7W5-01A-22R-A352-07	BRCA	1	0.279342	0.774358
TCGA-LD-A7W6-01A-81R-A352-07	BRCA	1	0.276215	0.532835
TCGA-LD-A9QF-01A-32R-A41B-07	BRCA	1	0.232579	0.632496
TCGA-LL-A440-01A-11R-A24H-07	BRCA	1	0.109258	0.627578
TCGA-LL-A441-01A-11R-A24H-07	BRCA	1	0.328774	0.537987
TCGA-LL-A442-01A-11R-A24H-07	BRCA	1	0.321972	0.656348
TCGA-LL-A50Y-01A-11R-A266-07	BRCA	1	0.352019	0.580656
TCGA-LL-A5YL-01A-12R-A29R-07	BRCA	1	0.332913	0.603413
TCGA-LL-A5YM-01A-11R-A28M-07	BRCA	1	0.432237	0.684635
TCGA-LL-A5YN-01A-11R-A28M-07	BRCA	1	0.386787	0.661807
TCGA-LL-A5YO-01A-21R-A28M-07	BRCA	1	0.433372	0.686565
TCGA-LL-A5YP-01A-21R-A28M-07	BRCA	1	0.328619	0.767571
TCGA-LL-A6FP-01A-11R-A31O-07	BRCA	1	0.390076	0.526262
TCGA-LL-A6FQ-01A-11R-A31O-07	BRCA	1	0.351163	0.526927
TCGA-LL-A6FR-01A-12R-A31O-07	BRCA	1	0.36327	0.705014
TCGA-LL-A73Y-01A-11R-A33J-07	BRCA	1	0.222859	0.613071
TCGA-LL-A73Z-01A-11R-A32P-07	BRCA	1	0.281218	0.7896
TCGA-LL-A740-01A-21R-A32P-07	BRCA	1	0.269685	0.657963
TCGA-LL-A7SZ-01A-32R-A352-07	BRCA	1	0.424401	0.612344
TCGA-LL-A7T0-01A-31R-A352-07	BRCA	1	0.407822	0.500976
TCGA-LL-A8F5-01A-11R-A36F-07	BRCA	1	0.380101	0.523099
TCGA-LL-A9Q3-01A-11R-A41B-07	BRCA	1	0.318563	0.633414
TCGA-LQ-A4E4-01A-11R-A266-07	BRCA	1	0.36363	0.696911
TCGA-MS-A51U-01A-31R-A266-07	BRCA	1	0.195337	0.641083
TCGA-OK-A5Q2-01A-11R-A27Q-07	BRCA	1	0.278521	0.713224
TCGA-OL-A5D6-01A-21R-A27Q-07	BRCA	1	0.263021	0.73962
TCGA-OL-A5D7-01A-11R-A27Q-07	BRCA	1	0.63288	0.801368
TCGA-OL-A5D8-01A-11R-A27Q-07	BRCA	1	0.329837	0.507634
TCGA-OL-A5DA-01A-11R-A27Q-07	BRCA	1	0.279838	0.576692
TCGA-OL-A5RU-01A-11R-A28M-07	BRCA	1	0.269382	0.72011
TCGA-OL-A5RV-01A-12R-A28M-07	BRCA	1	0.236029	0.62701
TCGA-OL-A5RW-01A-11R-A28M-07	BRCA	1	0.477038	0.759901
TCGA-OL-A5RX-01A-11R-A28M-07	BRCA	1	0.22687	0.551154
TCGA-OL-A5RY-01A-21R-A28M-07	BRCA	1	0.256945	0.898834
TCGA-OL-A5RZ-01A-11R-A28M-07	BRCA	1	0.453751	0.669731
TCGA-OL-A5S0-01A-11R-A28M-07	BRCA	1	0.399688	0.95342
TCGA-OL-A66H-01A-11R-A29R-07	BRCA	1	0.346019	0.659145
TCGA-OL-A66I-01A-21R-A29R-07	BRCA	1	0.410781	0.637345
TCGA-OL-A66J-01A-11R-A29R-07	BRCA	1	0.217955	0.760649
TCGA-OL-A66K-01A-11R-A29R-07	BRCA	1	0.233574	0.592055
TCGA-OL-A66L-01A-12R-A31O-07	BRCA	1	0.263663	0.776469
TCGA-OL-A66N-01A-12R-A31O-07	BRCA	1	0.249529	0.731695
TCGA-OL-A66O-01A-11R-A31O-07	BRCA	1	0.398086	0.483978
TCGA-OL-A66P-01A-11R-A31O-07	BRCA	1	0.333812	0.736726
TCGA-OL-A6VO-01A-12R-A33J-07	BRCA	1	0.555778	0.75779
TCGA-OL-A6VQ-01A-12R-A41B-07	BRCA	1	0.189385	0.593608
TCGA-OL-A6VR-01A-32R-A33J-07	BRCA	1	0.359101	0.566093
TCGA-OL-A97C-01A-32R-A41B-07	BRCA	1	0.169011	0.64161
TCGA-PE-A5DC-01A-12R-A27Q-07	BRCA	1	0.346301	0.473863
TCGA-PE-A5DD-01A-12R-A27Q-07	BRCA	1	0.24348	0.683222
TCGA-PE-A5DE-01A-11R-A27Q-07	BRCA	1	0.294322	0.650047
TCGA-PL-A8LV-01A-21R-A41B-07	BRCA	1	0.380003	0.637656
TCGA-PL-A8LX-01A-11R-A41B-07	BRCA	1	0.35071	0.472729
TCGA-PL-A8LY-01A-11R-A41B-07	BRCA	1	0.350161	0.722196
TCGA-PL-A8LZ-01A-31R-A36F-07	BRCA	1	0.400188	0.756935
TCGA-S3-A6ZF-01A-32R-A32P-07	BRCA	1	0.339641	0.617859
TCGA-S3-A6ZG-01A-22R-A32P-07	BRCA	1	0.348593	0.601026
TCGA-S3-A6ZH-01A-22R-A32P-07	BRCA	1	0.448349	0.600905
TCGA-S3-AA0Z-01A-11R-A41B-07	BRCA	1	0.42435	0.561981
TCGA-S3-AA10-01A-21R-A41B-07	BRCA	1	0.491486	0.680898
TCGA-S3-AA11-01A-31R-A41B-07	BRCA	1	0.299613	0.568373
TCGA-S3-AA12-01A-11R-A41B-07	BRCA	1	0.400061	0.6061
TCGA-S3-AA14-01A-11R-A41B-07	BRCA	1	0.248154	0.531847
TCGA-S3-AA15-01A-11R-A41B-07	BRCA	1	0.293641	0.690387
TCGA-S3-AA17-01A-11R-A41B-07	BRCA	1	0.372414	0.578328
TCGA-UL-AAZ6-01A-11R-A41B-07	BRCA	1	0.436399	0.610442
TCGA-UU-A93S-01A-21R-A41B-07	BRCA	1	0.48594	0.978367
TCGA-V7-A7HQ-01A-11R-A33J-07	BRCA	1	0.34215	0.549946
TCGA-W8-A86G-01A-21R-A36F-07	BRCA	1	0.195688	0.563863
TCGA-WT-AB41-01A-11R-A41B-07	BRCA	1	0.370022	0.606221
TCGA-WT-AB44-01A-11R-A41B-07	BRCA	1	0.2187	0.442044
TCGA-XX-A899-01A-11R-A36F-07	BRCA	1	0.215696	0.704048
TCGA-XX-A89A-01A-11R-A36F-07	BRCA	1	0.189087	0.628542
TCGA-Z7-A8R5-01A-42R-A41B-07	BRCA	1	0.254385	0.502702
TCGA-Z7-A8R6-01A-11R-A41B-07	BRCA	1	0.395527	0.754824
TCGA-2W-A8YY-01A-11R-A37O-07	CESC	1	0.484763	0.800296
TCGA-4J-AA1J-01A-21R-A38B-07	CESC	1	0.418364	0.724958
TCGA-BI-A0VR-01A-11R-A10U-07	CESC	1	0.497156	0.603557
TCGA-BI-A0VS-01A-11R-A10U-07	CESC	1	0.421458	0.670961
TCGA-BI-A20A-01A-11R-A14Y-07	CESC	1	0.451455	0.605753
TCGA-C5-A0TN-01A-21R-A14Y-07	CESC	1	0.44181	0.658422
TCGA-C5-A1BE-01B-11R-A13Y-07	CESC	1	0.475988	0.655142
TCGA-C5-A1BF-01B-11R-A13Y-07	CESC	1	0.315277	0.559206
TCGA-C5-A1BI-01B-11R-A13Y-07	CESC	1	0.472408	0.679679
TCGA-C5-A1BJ-01A-11R-A13Y-07	CESC	1	0.462102	0.640925
TCGA-C5-A1BK-01B-11R-A13Y-07	CESC	1	0.480212	0.409216
TCGA-C5-A1BL-01A-11R-A13Y-07	CESC	1	0.572116	0.618919
TCGA-C5-A1BM-01A-11R-A13Y-07	CESC	1	0.464435	0.628165
TCGA-C5-A1BN-01B-11R-A14Y-07	CESC	1	0.538297	0.834082
TCGA-C5-A1BQ-01C-11R-A213-07	CESC	1	0.471663	0.474297
TCGA-C5-A1M5-01A-11R-A13Y-07	CESC	1	0.488337	0.679982
TCGA-C5-A1M6-01A-11R-A13Y-07	CESC	1	0.521274	0.690625
TCGA-C5-A1M7-01A-11R-A13Y-07	CESC	1	0.508707	0.50654
TCGA-C5-A1M8-01A-21R-A13Y-07	CESC	1	0.522934	0.621862
TCGA-C5-A1M9-01A-11R-A13Y-07	CESC	1	0.562887	0.65736
TCGA-C5-A1ME-01A-11R-A13Y-07	CESC	1	0.455197	0.506033
TCGA-C5-A1MF-01A-11R-A13Y-07	CESC	1	0.535126	0.66381
TCGA-C5-A1MH-01A-11R-A14Y-07	CESC	1	0.474815	0.642975
TCGA-C5-A1MI-01A-11R-A14Y-07	CESC	1	0.479707	0.699514
TCGA-C5-A1MJ-01A-11R-A14Y-07	CESC	1	0.506503	0.606307
TCGA-C5-A1MK-01A-11R-A14Y-07	CESC	1	0.381791	0.55841
TCGA-C5-A1ML-01A-11R-A14Y-07	CESC	1	0.344255	0.54475
TCGA-C5-A1MN-01A-11R-A14Y-07	CESC	1	0.425975	0.727212
TCGA-C5-A1MP-01A-11R-A14Y-07	CESC	1	0.410732	0.594538
TCGA-C5-A1MQ-01A-11R-A14Y-07	CESC	1	0.373969	0.620208
TCGA-C5-A2LS-01A-22R-A22U-07	CESC	1	0.467667	0.63228
TCGA-C5-A2LT-01A-11R-A18M-07	CESC	1	0.342263	0.49986
TCGA-C5-A2LV-01A-11R-A18M-07	CESC	1	0.486818	0.651982
TCGA-C5-A2LX-01A-11R-A18M-07	CESC	1	0.485149	0.3282
TCGA-C5-A2LY-01A-31R-A18M-07	CESC	1	0.530042	0.513337
TCGA-C5-A2LZ-01A-11R-A213-07	CESC	1	0.522512	0.643951
TCGA-C5-A2M1-01A-11R-A18M-07	CESC	1	0.568909	0.625695
TCGA-C5-A2M2-01A-21R-A18M-07	CESC	1	0.472444	0.63375
TCGA-C5-A3HD-01B-11R-A213-07	CESC	1	0.503849	0.591389
TCGA-C5-A3HE-01A-21R-A22U-07	CESC	1	0.567515	0.641324
TCGA-C5-A3HF-01A-11R-A213-07	CESC	1	0.432629	0.667343
TCGA-C5-A3HL-01A-11R-A213-07	CESC	1	0.408488	0.787297
TCGA-C5-A7CG-01A-11R-A32P-07	CESC	1	0.487863	0.40952
TCGA-C5-A7CH-01A-11R-A33Z-07	CESC	1	0.447884	0.76282
TCGA-C5-A7CJ-01A-11R-A32P-07	CESC	1	0.369867	0.579248
TCGA-C5-A7CK-01A-11R-A32P-07	CESC	1	0.475791	0.747892
TCGA-C5-A7CL-01A-11R-A32P-07	CESC	1	0.38252	0.571412
TCGA-C5-A7CM-01A-11R-A33Z-07	CESC	1	0.436803	0.603577
TCGA-C5-A7CO-01A-11R-A352-07	CESC	1	0.524318	0.673361
TCGA-C5-A7UC-01A-11R-A352-07	CESC	1	0.438547	0.681909
TCGA-C5-A7UE-01A-11R-A33Z-07	CESC	1	0.538917	0.689977
TCGA-C5-A7UH-01A-11R-A352-07	CESC	1	0.514451	0.57352
TCGA-C5-A7UI-01A-11R-A36F-07	CESC	1	0.529159	0.535502
TCGA-C5-A7X3-01A-11R-A352-07	CESC	1	0.405209	0.582236
TCGA-C5-A7X5-01A-11R-A36F-07	CESC	1	0.489796	0.737233
TCGA-C5-A7X8-01A-11R-A36F-07	CESC	1	0.281482	0.612416
TCGA-C5-A7XC-01A-11R-A38B-07	CESC	1	0.392024	0.464396
TCGA-C5-A8XH-01A-11R-A37O-07	CESC	1	0.462682	0.511615
TCGA-C5-A8XI-01A-11R-A37O-07	CESC	1	0.400209	0.483819
TCGA-C5-A8XJ-01A-11R-A37O-07	CESC	1	0.383994	0.476564
TCGA-C5-A8XK-01A-11R-A37O-07	CESC	1	0.511866	0.541745
TCGA-C5-A8YQ-01A-11R-A37O-07	CESC	1	0.486201	0.541323
TCGA-C5-A8YR-01A-12R-A37O-07	CESC	1	0.419357	0.420163
TCGA-C5-A8YT-01A-11R-A37O-07	CESC	1	0.29002	0.533911
TCGA-C5-A8ZZ-01A-11R-A37O-07	CESC	1	0.452116	0.796123
TCGA-C5-A901-01A-11R-A37O-07	CESC	1	0.444697	0.530268
TCGA-C5-A902-01A-11R-A37O-07	CESC	1	0.502938	0.467785
TCGA-C5-A905-01A-11R-A37O-07	CESC	1	0.586097	0.75163
TCGA-C5-A907-01A-11R-A37O-07	CESC	1	0.440997	0.49899
TCGA-DG-A2KJ-01A-11R-A32Y-07	CESC	1	0.517547	0.887448
TCGA-DG-A2KK-01A-11R-A180-07	CESC	1	0.476022	0.509973
TCGA-DG-A2KL-01A-11R-A180-07	CESC	1	0.362895	0.53191
TCGA-DG-A2KM-01A-11R-A180-07	CESC	1	0.407987	0.566235
TCGA-DR-A0ZL-01A-11R-A10U-07	CESC	1	0.560916	0.736566
TCGA-DR-A0ZM-01A-12R-A10U-07	CESC	1	0.440734	0.566322
TCGA-DS-A0VK-01A-21R-A10U-07	CESC	1	0.411631	0.714621
TCGA-DS-A0VL-01A-21R-A10U-07	CESC	1	0.468668	0.71244
TCGA-DS-A0VM-01A-11R-A10U-07	CESC	1	0.461532	0.7197
TCGA-DS-A0VN-01A-21R-A10U-07	CESC	1	0.484196	0.604716
TCGA-DS-A1O9-01A-11R-A14Y-07	CESC	1	0.404898	0.532039
TCGA-DS-A1OA-01A-11R-A14Y-07	CESC	1	0.426118	0.559253
TCGA-DS-A1OB-01A-11R-A14Y-07	CESC	1	0.552953	0.574895
TCGA-DS-A1OC-01A-11R-A14Y-07	CESC	1	0.490094	0.661302
TCGA-DS-A1OD-01A-11R-A14Y-07	CESC	1	0.409654	0.474343
TCGA-DS-A3LQ-01A-21R-A21T-07	CESC	1	0.503519	0.752329
TCGA-DS-A5RQ-01A-11R-A28H-07	CESC	1	0.435754	0.681137
TCGA-DS-A7WF-01A-11R-A352-07	CESC	1	0.41294	0.651933
TCGA-DS-A7WH-01A-22R-A352-07	CESC	1	0.336133	0.549212
TCGA-DS-A7WI-01A-12R-A352-07	CESC	1	0.49135	0.565574
TCGA-EA-A1QS-01A-61R-A22U-07	CESC	1	0.175218	0.445382
TCGA-EA-A1QT-01A-11R-A14Y-07	CESC	1	0.588705	0.532706
TCGA-EA-A3HQ-01A-11R-A213-07	CESC	1	0.528653	0.663269
TCGA-EA-A3HR-01A-11R-A213-07	CESC	1	0.432287	0.494482
TCGA-EA-A3HS-01A-11R-A213-07	CESC	1	0.464671	0.66539
TCGA-EA-A3HT-01A-61R-A21T-07	CESC	1	0.365113	0.630616
TCGA-EA-A3HU-01A-11R-A213-07	CESC	1	0.466789	0.502113
TCGA-EA-A3QD-01A-32R-A22U-07	CESC	1	0.50053	0.590777
TCGA-EA-A3QE-01A-21R-A21T-07	CESC	1	0.437847	0.660507
TCGA-EA-A3Y4-01A-51R-A24H-07	CESC	1	0.373734	0.403163
TCGA-EA-A410-01A-11R-A32Y-07	CESC	1	0.476363	0.616759
TCGA-EA-A411-01A-11R-A24H-07	CESC	1	0.37958	0.58441
TCGA-EA-A439-01A-11R-A24H-07	CESC	1	0.426907	0.71413
TCGA-EA-A43B-01A-81R-A32Y-07	CESC	1	0.432677	0.463707
TCGA-EA-A44S-01A-12R-A26T-07	CESC	1	0.505765	0.59601
TCGA-EA-A4BA-01A-21R-A26T-07	CESC	1	0.411768	0.710778
TCGA-EA-A50E-01A-21R-A26T-07	CESC	1	0.445004	0.894806
TCGA-EA-A556-01A-11R-A26T-07	CESC	1	0.38674	0.685479
TCGA-EA-A5FO-01A-21R-A28H-07	CESC	1	0.511975	0.637875
TCGA-EA-A5O9-01A-11R-A28H-07	CESC	1	0.547662	0.630035
TCGA-EA-A5ZD-01A-11R-A28H-07	CESC	1	0.44482	0.632145
TCGA-EA-A5ZE-01A-11R-A28H-07	CESC	1	0.409226	0.556579
TCGA-EA-A5ZF-01A-11R-A28H-07	CESC	1	0.457563	0.75943
TCGA-EA-A6QX-01A-12R-A33Z-07	CESC	1	0.486086	0.633931
TCGA-EA-A78R-01A-11R-A32P-07	CESC	1	0.469213	0.711753
TCGA-EA-A97N-01A-11R-A38B-07	CESC	1	0.413553	0.497338
TCGA-EK-A2GZ-01A-11R-A180-07	CESC	1	0.436242	0.644602
TCGA-EK-A2H0-01A-11R-A180-07	CESC	1	0.551297	0.634799
TCGA-EK-A2H1-01A-11R-A180-07	CESC	1	0.418137	0.680233
TCGA-EK-A2IP-01A-11R-A180-07	CESC	1	0.42032	0.692917
TCGA-EK-A2IR-01A-11R-A180-07	CESC	1	0.563352	0.605294
TCGA-EK-A2PG-01A-11R-A18M-07	CESC	1	0.516744	0.460018
TCGA-EK-A2PI-01A-11R-A18M-07	CESC	1	0.418764	0.612168
TCGA-EK-A2PK-01A-11R-A18M-07	CESC	1	0.421673	0.436698
TCGA-EK-A2PL-01A-11R-A18M-07	CESC	1	0.393023	0.561148
TCGA-EK-A2PM-01A-11R-A18M-07	CESC	1	0.556985	0.718181
TCGA-EK-A2R7-01A-11R-A18M-07	CESC	1	0.514858	0.783222
TCGA-EK-A2R8-01A-21R-A18M-07	CESC	1	0.448776	0.564233
TCGA-EK-A2R9-01A-11R-A18M-07	CESC	1	0.385013	0.515318
TCGA-EK-A2RA-01A-11R-A18M-07	CESC	1	0.500406	0.500943
TCGA-EK-A2RB-01A-11R-A18M-07	CESC	1	0.544526	0.653488
TCGA-EK-A2RC-01A-11R-A18M-07	CESC	1	0.412679	0.637909
TCGA-EK-A2RE-01A-11R-A18M-07	CESC	1	0.434315	0.783425
TCGA-EK-A2RJ-01A-11R-A18M-07	CESC	1	0.436984	0.519659
TCGA-EK-A2RK-01A-11R-A18M-07	CESC	1	0.553022	0.49923
TCGA-EK-A2RL-01A-11R-A18M-07	CESC	1	0.496557	0.744733
TCGA-EK-A2RM-01A-21R-A18M-07	CESC	1	0.416417	0.719773
TCGA-EK-A2RN-01A-12R-A213-07	CESC	1	0.421645	0.484602
TCGA-EK-A2RO-01A-11R-A18M-07	CESC	1	0.424773	0.664789
TCGA-EK-A3GJ-01A-21R-A213-07	CESC	1	0.539268	0.532223
TCGA-EK-A3GK-01A-11R-A213-07	CESC	1	0.560537	0.732289
TCGA-EK-A3GM-01A-11R-A213-07	CESC	1	0.445408	0.681717
TCGA-EK-A3GN-01A-11R-A213-07	CESC	1	0.559125	0.685745
TCGA-EX-A1H5-01A-31R-A13Y-07	CESC	1	0.500216	0.710788
TCGA-EX-A1H6-01B-11R-A22U-07	CESC	1	0.379307	0.510986
TCGA-EX-A3L1-01A-11R-A32Y-07	CESC	1	0.364697	0.599531
TCGA-EX-A69L-01A-11R-A32P-07	CESC	1	0.445933	0.568904
TCGA-EX-A69M-01A-11R-A32P-07	CESC	1	0.47926	0.464819
TCGA-EX-A8YF-01A-11R-A37O-07	CESC	1	0.485978	0.348661
TCGA-FU-A23K-01A-11R-A16R-07	CESC	1	0.562911	0.728913
TCGA-FU-A23L-01A-11R-A16R-07	CESC	1	0.448542	0.578695
TCGA-FU-A2QG-01A-11R-A18M-07	CESC	1	0.560728	0.684371
TCGA-FU-A3EO-01A-11R-A213-07	CESC	1	0.486334	0.606099
TCGA-FU-A3EO-11A-13R-A213-07	CESC	11	0.127787	0.272806
TCGA-FU-A3HY-01A-11R-A21T-07	CESC	1	0.509107	0.794627
TCGA-FU-A3HZ-01A-11R-A213-07	CESC	1	0.569695	0.746877
TCGA-FU-A3NI-01A-11R-A21T-07	CESC	1	0.484197	0.578525
TCGA-FU-A3TQ-01A-11R-A22U-07	CESC	1	0.456724	0.601518
TCGA-FU-A3TX-01A-11R-A22U-07	CESC	1	0.499402	0.445332
TCGA-FU-A3WB-01A-11R-A22U-07	CESC	1	0.520816	0.557641
TCGA-FU-A3YQ-01A-11R-A22U-07	CESC	1	0.429101	0.650776
TCGA-FU-A40J-01A-11R-A24H-07	CESC	1	0.443759	0.552226
TCGA-FU-A57G-01A-11R-A26T-07	CESC	1	0.21233	0.491612
TCGA-FU-A5XV-01A-11R-A28H-07	CESC	1	0.46895	0.829776
TCGA-FU-A770-01A-11R-A33Z-07	CESC	1	0.465793	0.52912
TCGA-GH-A9DA-01A-21R-A37O-07	CESC	1	0.424101	0.507298
TCGA-HG-A2PA-01A-11R-A213-07	CESC	1	0.365154	0.63873
TCGA-HM-A3JJ-01A-21R-A21T-07	CESC	1	0.370116	0.685166
TCGA-HM-A3JJ-11A-12R-A21T-07	CESC	11	0.0934438	0.426015
TCGA-HM-A3JK-01A-11R-A32Y-07	CESC	1	0.295895	0.46837
TCGA-HM-A4S6-01A-11R-A26T-07	CESC	1	0.475693	0.467617
TCGA-HM-A6W2-01A-21R-A33Z-07	CESC	1	0.411665	0.544378
TCGA-HM-A6W2-06A-22R-A33Z-07	CESC	6	0.549647	0.622187
TCGA-IR-A3L7-01A-21R-A213-07	CESC	1	0.440604	0.692411
TCGA-IR-A3LA-01A-11R-A22U-07	CESC	1	0.523999	0.52313
TCGA-IR-A3LB-01A-11R-A24H-07	CESC	1	0.295907	0.57392
TCGA-IR-A3LC-01A-11R-A213-07	CESC	1	0.510907	0.582721
TCGA-IR-A3LF-01A-21R-A22U-07	CESC	1	0.412228	0.588385
TCGA-IR-A3LH-01A-21R-A213-07	CESC	1	0.337687	0.570592
TCGA-IR-A3LI-01A-11R-A32Y-07	CESC	1	0.445261	0.642972
TCGA-IR-A3LK-01A-12R-A213-07	CESC	1	0.57022	0.69831
TCGA-IR-A3LL-01A-11R-A213-07	CESC	1	0.524588	0.59439
TCGA-JW-A5VG-01A-11R-A28H-07	CESC	1	0.482022	0.504731
TCGA-JW-A5VH-01A-11R-A28H-07	CESC	1	0.494912	0.756622
TCGA-JW-A5VI-01A-11R-A28H-07	CESC	1	0.437792	0.61196
TCGA-JW-A5VJ-01A-11R-A28H-07	CESC	1	0.501989	0.699974
TCGA-JW-A5VK-01A-11R-A28H-07	CESC	1	0.581115	0.705842
TCGA-JW-A69B-01A-11R-A32P-07	CESC	1	0.414314	0.727948
TCGA-JW-A852-01A-11R-A352-07	CESC	1	0.547626	0.731756
TCGA-JW-AAVH-01A-11R-A38B-07	CESC	1	0.505908	0.694799
TCGA-JX-A3PZ-01A-11R-A32Y-07	CESC	1	0.441938	0.4271
TCGA-JX-A3Q0-01A-11R-A32Y-07	CESC	1	0.514337	0.45751
TCGA-JX-A3Q8-01A-11R-A21T-07	CESC	1	0.455052	0.54341
TCGA-JX-A5QV-01A-22R-A28H-07	CESC	1	0.472403	0.491261
TCGA-LP-A4AU-01A-32R-A32Y-07	CESC	1	0.421631	0.613684
TCGA-LP-A4AV-01A-11R-A32Y-07	CESC	1	0.443489	0.489141
TCGA-LP-A4AW-01A-11R-A24H-07	CESC	1	0.359195	0.700118
TCGA-LP-A4AX-01A-12R-A24H-07	CESC	1	0.427649	0.57463
TCGA-LP-A5U2-01A-11R-A28H-07	CESC	1	0.722442	0.770294
TCGA-LP-A5U3-01A-11R-A28H-07	CESC	1	0.549723	0.590584
TCGA-LP-A7HU-01A-11R-A33Z-07	CESC	1	0.577457	0.569394
TCGA-MA-AA3W-01A-11R-A38B-07	CESC	1	0.497168	0.457604
TCGA-MA-AA3X-01A-22R-A42S-07	CESC	1	0.454904	0.660519
TCGA-MA-AA3Y-01A-11R-A38B-07	CESC	1	0.482534	0.624598
TCGA-MA-AA3Z-01A-11R-A38B-07	CESC	1	0.495673	0.724379
TCGA-MA-AA41-01A-11R-A38B-07	CESC	1	0.538724	0.525976
TCGA-MA-AA42-01A-12R-A38B-07	CESC	1	0.46263	0.534707
TCGA-MA-AA43-01A-11R-A42T-07	CESC	1	0.314153	0.552081
TCGA-MU-A51Y-01A-11R-A26T-07	CESC	1	0.407104	0.46624
TCGA-MU-A5YI-01A-11R-A32P-07	CESC	1	0.289039	0.492635
TCGA-MU-A8JM-01A-11R-A36F-07	CESC	1	0.448181	0.633582
TCGA-MY-A5BD-01A-11R-A26T-07	CESC	1	0.437558	0.57751
TCGA-MY-A5BE-01A-21R-A26T-07	CESC	1	0.49261	0.398533
TCGA-MY-A5BF-01A-11R-A26T-07	CESC	1	0.546149	0.540177
TCGA-MY-A5BF-11A-11R-A26T-07	CESC	11	0.120697	0.347447
TCGA-MY-A913-01A-11R-A37O-07	CESC	1	0.466077	0.678896
TCGA-PN-A8MA-01A-11R-A36F-07	CESC	1	0.442934	0.621632
TCGA-Q1-A5R1-01A-11R-A28H-07	CESC	1	0.408861	0.490248
TCGA-Q1-A5R2-01A-11R-A28H-07	CESC	1	0.519946	0.640635
TCGA-Q1-A5R3-01A-11R-A28H-07	CESC	1	0.483145	0.602902
TCGA-Q1-A6DT-01A-11R-A32P-07	CESC	1	0.481823	0.586904
TCGA-Q1-A6DV-01A-11R-A32P-07	CESC	1	0.428761	0.519611
TCGA-Q1-A6DW-01A-11R-A32P-07	CESC	1	0.540686	0.644337
TCGA-Q1-A73O-01A-11R-A32P-07	CESC	1	0.453079	0.480565
TCGA-Q1-A73P-01A-11R-A32P-07	CESC	1	0.455275	0.595706
TCGA-Q1-A73Q-01A-21R-A32P-07	CESC	1	0.509513	0.706196
TCGA-Q1-A73R-01A-11R-A33Z-07	CESC	1	0.406557	0.559137
TCGA-Q1-A73S-01A-11R-A33Z-07	CESC	1	0.592944	0.872281
TCGA-R2-A69V-01A-11R-A32P-07	CESC	1	0.465194	0.50474
TCGA-RA-A741-01A-11R-A33Z-07	CESC	1	0.410954	0.597381
TCGA-UC-A7PD-01A-11R-A352-07	CESC	1	0.474481	0.56268
TCGA-UC-A7PF-01A-11R-A352-07	CESC	1	0.436553	0.462248
TCGA-UC-A7PG-01A-11R-A42S-07	CESC	1	0.411996	0.541179
TCGA-UC-A7PG-06A-11R-A42S-07	CESC	6	0.484451	0.45359
TCGA-UC-A7PI-01A-11R-A42S-07	CESC	1	0.458979	0.607174
TCGA-VS-A8EB-01A-11R-A36F-07	CESC	1	0.496286	0.423171
TCGA-VS-A8EC-01A-11R-A36F-07	CESC	1	0.599157	0.783703
TCGA-VS-A8EG-01A-11R-A36F-07	CESC	1	0.514176	0.658287
TCGA-VS-A8EH-01A-11R-A36F-07	CESC	1	0.456658	0.904597
TCGA-VS-A8EI-01A-11R-A37O-07	CESC	1	0.45579	0.67881
TCGA-VS-A8EJ-01A-11R-A37O-07	CESC	1	0.479864	0.512748
TCGA-VS-A8EK-01A-12R-A37O-07	CESC	1	0.5003	0.540614
TCGA-VS-A8EL-01A-11R-A37O-07	CESC	1	0.449888	0.431298
TCGA-VS-A8Q8-01A-11R-A37O-07	CESC	1	0.429781	0.688784
TCGA-VS-A8Q9-01A-12R-A37O-07	CESC	1	0.490394	0.497192
TCGA-VS-A8QA-01A-11R-A37O-07	CESC	1	0.552175	0.662665
TCGA-VS-A8QC-01A-11R-A37O-07	CESC	1	0.47462	0.576838
TCGA-VS-A8QF-01A-21R-A37O-07	CESC	1	0.511508	0.546728
TCGA-VS-A8QH-01A-11R-A37O-07	CESC	1	0.477288	0.73939
TCGA-VS-A8QM-01A-11R-A37O-07	CESC	1	0.339612	0.491081
TCGA-VS-A94W-01A-12R-A37O-07	CESC	1	0.461721	0.517715
TCGA-VS-A94X-01A-11R-A38B-07	CESC	1	0.489206	0.527374
TCGA-VS-A94Y-01A-11R-A38B-07	CESC	1	0.387684	0.499811
TCGA-VS-A94Z-01A-11R-A38B-07	CESC	1	0.487394	0.550624
TCGA-VS-A950-01A-11R-A42T-07	CESC	1	0.462881	0.617507
TCGA-VS-A952-01A-11R-A38B-07	CESC	1	0.50205	0.569576
TCGA-VS-A953-01A-11R-A38B-07	CESC	1	0.560048	0.586192
TCGA-VS-A954-01A-11R-A38B-07	CESC	1	0.540714	0.535437
TCGA-VS-A957-01A-11R-A42T-07	CESC	1	0.527541	0.65761
TCGA-VS-A958-01A-11R-A42T-07	CESC	1	0.55077	0.531845
TCGA-VS-A959-01A-11R-A42T-07	CESC	1	0.446382	0.52571
TCGA-VS-A9U5-01A-11R-A42T-07	CESC	1	0.523598	0.676134
TCGA-VS-A9U6-01A-11R-A42T-07	CESC	1	0.405974	0.54393
TCGA-VS-A9U7-01A-11R-A42T-07	CESC	1	0.522307	0.493589
TCGA-VS-A9UB-01A-22R-A42T-07	CESC	1	0.432797	0.559939
TCGA-VS-A9UC-01A-11R-A42T-07	CESC	1	0.395589	0.532306
TCGA-VS-A9UD-01A-11R-A42T-07	CESC	1	0.582305	0.516304
TCGA-VS-A9UH-01A-11R-A42T-07	CESC	1	0.433026	0.666113
TCGA-VS-A9UI-01A-11R-A42T-07	CESC	1	0.505909	0.434673
TCGA-VS-A9UJ-01A-11R-A42T-07	CESC	1	0.396671	0.583094
TCGA-VS-A9UL-01A-11R-A42T-07	CESC	1	0.469727	0.622099
TCGA-VS-A9UM-01A-11R-A42T-07	CESC	1	0.434684	0.606439
TCGA-VS-A9UO-01A-11R-A42T-07	CESC	1	0.522324	0.766389
TCGA-VS-A9UP-01A-11R-A42T-07	CESC	1	0.461527	0.487713
TCGA-VS-A9UQ-01A-21R-A42T-07	CESC	1	0.342709	0.670263
TCGA-VS-A9UR-01A-11R-A42T-07	CESC	1	0.421904	0.706073
TCGA-VS-A9UT-01A-11R-A42T-07	CESC	1	0.304775	0.538213
TCGA-VS-A9UU-01A-11R-A42T-07	CESC	1	0.533007	0.763808
TCGA-VS-A9UV-01A-11R-A42T-07	CESC	1	0.598514	0.722498
TCGA-VS-A9UY-01A-11R-A42T-07	CESC	1	0.494644	0.522719
TCGA-VS-A9UZ-01A-11R-A42T-07	CESC	1	0.459882	0.654574
TCGA-VS-A9V0-01A-11R-A42T-07	CESC	1	0.467459	0.65503
TCGA-VS-A9V1-01A-11R-A42T-07	CESC	1	0.462646	0.547567
TCGA-VS-A9V2-01A-11R-A42T-07	CESC	1	0.51405	0.644012
TCGA-VS-A9V3-01A-11R-A42T-07	CESC	1	0.4574	0.482014
TCGA-VS-A9V4-01A-12R-A42T-07	CESC	1	0.549786	0.748118
TCGA-VS-A9V5-01A-11R-A42T-07	CESC	1	0.41829	0.483847
TCGA-VS-AA62-01A-11R-A42T-07	CESC	1	0.400196	0.552288
TCGA-WL-A834-01A-11R-A352-07	CESC	1	0.493287	0.717951
TCGA-XS-A8TJ-01A-11R-A36F-07	CESC	1	0.457809	0.636645
TCGA-ZJ-A8QO-01A-11R-A37O-07	CESC	1	0.443212	0.516595
TCGA-ZJ-A8QQ-01A-11R-A37O-07	CESC	1	0.507479	0.565262
TCGA-ZJ-A8QR-01A-11R-A37O-07	CESC	1	0.448367	0.657576
TCGA-ZJ-AAX4-01A-11R-A42T-07	CESC	1	0.47233	0.448329
TCGA-ZJ-AAX8-01A-11R-A42T-07	CESC	1	0.359819	0.644603
TCGA-ZJ-AAXA-01A-11R-A42T-07	CESC	1	0.496304	0.701831
TCGA-ZJ-AAXB-01A-11R-A42T-07	CESC	1	0.607692	0.714645
TCGA-ZJ-AAXD-01A-21R-A42T-07	CESC	1	0.387029	0.590423
TCGA-ZJ-AAXF-01A-31R-A42T-07	CESC	1	0.417357	0.694703
TCGA-ZJ-AAXI-01A-11R-A42T-07	CESC	1	0.499563	0.447099
TCGA-ZJ-AAXJ-01A-11R-A42T-07	CESC	1	0.522448	0.762249
TCGA-ZJ-AAXN-01A-11R-A42T-07	CESC	1	0.39253	0.484594
TCGA-ZJ-AAXT-01A-11R-A42T-07	CESC	1	0.510929	0.536299
TCGA-ZJ-AAXU-01A-11R-A42T-07	CESC	1	0.555099	0.649378
TCGA-ZJ-AB0H-01A-11R-A42T-07	CESC	1	0.457636	0.546894
TCGA-ZJ-AB0I-01A-11R-A42T-07	CESC	1	0.443712	0.558703
TCGA-ZX-AA5X-01A-11R-A42T-07	CESC	1	0.318972	0.612588
TCGA-3X-AAV9-01A-72R-A41I-07	CHOL	1	0.15769	0.505779
TCGA-3X-AAVA-01A-11R-A41I-07	CHOL	1	0.271102	0.43941
TCGA-3X-AAVB-01A-31R-A41I-07	CHOL	1	0.169268	0.671662
TCGA-3X-AAVC-01A-21R-A41I-07	CHOL	1	0.38701	0.53912
[truncated: 8,886 more rows]

## Sheet: Sheet1
TCGAlong.id	cancer.type	mRNAsi	EREG-mRNAsi	IRS
TCGA.B0.4811	KIRC	0.176359	0.40207	5.67582
TCGA.B0.5107	KIRC	0.288188	0.264209	4.72934
TCGA.G6.A8L7	KIRC	0.332137	0.445763	4.25185
TCGA.B0.4698	KIRC	0.407158	0.558496	4.24084
TCGA.BP.4992	KIRC	0.227173	0.390323	4.22751
TCGA.BP.5169	KIRC	0.247295	0.463515	4.2263
TCGA.BP.4770	KIRC	0.151585	0.526059	4.03909
TCGA.B0.4707	KIRC	0.214419	0.523165	4.02943
TCGA.AK.3447	KIRC	0.43819	0.737328	4.02505
TCGA.B8.4143	KIRC	0.221456	0.245412	3.94566
TCGA.AK.3453	KIRC	0.345442	0.653404	3.94488
TCGA.CJ.4873	KIRC	0.175411	0.32728	3.94145
TCGA.B0.4718	KIRC	0.156217	0.361535	3.88608
TCGA.B0.4841	KIRC	0.162859	0.578556	3.81995
TCGA.B0.4697	KIRC	0.182585	0.344706	3.81106
TCGA.B0.4847	KIRC	0.222319	0.297561	3.76001
TCGA.B0.5084	KIRC	0.332891	0.43002	3.75098
TCGA.B0.5098	KIRC	0.352386	0.677774	3.65711
TCGA.BP.4971	KIRC	0.083637	0.481928	3.65052
TCGA.B0.4842	KIRC	0.209981	0.39228	3.60469
TCGA.B0.4819	KIRC	0.12273	0.372648	3.60062
TCGA.BP.4352	KIRC	0.212178	0.18138	3.5879
TCGA.BP.5010	KIRC	0.0759696	0.544571	3.57498
TCGA.B0.4821	KIRC	0.181027	0.399369	3.54413
TCGA.BP.5185	KIRC	0.221097	0.447105	3.53396
TCGA.CJ.5679	KIRC	0.227623	0.473487	3.49945
TCGA.AK.3427	KIRC	0.378033	0.517053	3.4842
TCGA.BP.4799	KIRC	0.203132	0.575606	3.40272
TCGA.BP.4798	KIRC	0.195283	0.444248	3.40187
TCGA.BP.5175	KIRC	0.21309	0.437568	3.39341
TCGA.BP.4340	KIRC	0.215228	0.467834	3.39241
TCGA.BP.4989	KIRC	0.211289	0.34899	3.38195
TCGA.BP.4983	KIRC	0.32316	0.419938	3.38021
TCGA.B0.4691	KIRC	0.17253	0.407602	3.36617
TCGA.BP.4334	KIRC	0.30746	0.449258	3.36194
TCGA.BP.4960	KIRC	0.135466	0.420179	3.35082
TCGA.BP.4985	KIRC	0.182435	0.415816	3.34798
TCGA.CZ.5469	KIRC	0.196788	0.36879	3.3456
TCGA.CJ.4900	KIRC	0.211329	0.485351	3.33106
TCGA.G6.A5PC	KIRC	0.295187	0.397398	3.31565
TCGA.BP.5191	KIRC	0.246094	0.345196	3.29218
TCGA.CJ.4891	KIRC	0.187483	0.412822	3.28441
TCGA.CJ.4882	KIRC	0.101991	0.56724	3.273
TCGA.AK.3454	KIRC	0.19722	0.567538	3.27075
TCGA.BP.5001	KIRC	0.162795	0.459609	3.23656
TCGA.B0.5092	KIRC	0.19238	0.337769	3.18306
TCGA.CZ.5468	KIRC	0.217867	0.544593	3.16336
TCGA.B0.4843	KIRC	0.0926498	0.562952	3.15979
TCGA.B0.4822	KIRC	0.142597	0.468084	3.11082
TCGA.CJ.4638	KIRC	0.229359	0.278435	3.10403
TCGA.B8.A54I	KIRC	0.200895	0.502956	3.09486
TCGA.CZ.4860	KIRC	0.350106	0.484689	3.09441
TCGA.BP.4981	KIRC	0.189904	0.388258	3.05513
TCGA.MM.A564	KIRC	0.141511	0.42653	3.05156
TCGA.BP.4338	KIRC	0.298151	0.417455	3.03971
TCGA.B0.4817	KIRC	0.199381	0.409192	3.03863
TCGA.BP.4761	KIRC	0.247188	0.440255	3.00598
TCGA.DV.A4VX	KIRC	0.26478	0.494201	2.98382
TCGA.B0.4690	KIRC	0.243495	0.482893	2.97846
TCGA.CJ.4881	KIRC	0.129113	0.335992	2.97044
TCGA.B0.5081	KIRC	0.154672	0.382411	2.93818
TCGA.AK.3426	KIRC	0.183787	0.302465	2.92371
TCGA.B2.4098	KIRC	0.273445	0.571965	2.88792
TCGA.BP.4771	KIRC	0.190287	0.360301	2.80979
TCGA.AS.3777	KIRC	0.353535	0.663988	2.79368
TCGA.AK.3445	KIRC	0.163314	0.372668	2.79132
TCGA.B8.4620	KIRC	0.153981	0.504924	2.79034
TCGA.BP.4345	KIRC	0.102706	0.638969	2.78143
TCGA.B0.5117	KIRC	0.303024	0.533994	2.77832
TCGA.BP.5000	KIRC	0.136313	0.467925	2.75748
TCGA.BP.5196	KIRC	0.143574	0.332736	2.70852
TCGA.B0.4837	KIRC	0.157847	0.457957	2.70278
TCGA.CJ.4888	KIRC	0.225376	0.529112	2.69322
TCGA.DV.5565	KIRC	0.19065	0.57863	2.66066
TCGA.B0.4712	KIRC	0.243528	0.480167	2.65464
TCGA.BP.4335	KIRC	0.133263	0.434033	2.63336
TCGA.CZ.4858	KIRC	0.293213	0.490693	2.62966
TCGA.CJ.4901	KIRC	0.196151	0.46813	2.61685
TCGA.BP.5178	KIRC	0.218741	0.472943	2.61352
TCGA.CJ.4912	KIRC	0.175008	0.45715	2.61129
TCGA.BP.4351	KIRC	0.120841	0.536154	2.59939
TCGA.G6.A8L6	KIRC	0.172114	0.390006	2.59285
TCGA.B0.4713	KIRC	0.221096	0.434046	2.58273
TCGA.B0.4703	KIRC	0.108766	0.452735	2.56581
TCGA.G6.A8L8	KIRC	0.160785	0.259998	2.55587
TCGA.B0.4688	KIRC	0.300867	0.78503	2.55162
TCGA.B0.5095	KIRC	0.0805816	0.508924	2.50859
TCGA.B0.4710	KIRC	0.177914	0.437301	2.49901
TCGA.B0.4845	KIRC	0.164991	0.465261	2.48645
TCGA.CZ.4857	KIRC	0.189793	0.331265	2.47479
TCGA.B0.4714	KIRC	0.169953	0.394287	2.46979
TCGA.CJ.4875	KIRC	0.179519	0.336748	2.46126
TCGA.MM.A84U	KIRC	0.134744	0.457002	2.45955
TCGA.B0.5109	KIRC	0.332794	0.464433	2.45879
TCGA.B0.5121	KIRC	0.168618	0.546894	2.4572
TCGA.A3.3346	KIRC	0.273095	0.495398	2.45645
TCGA.B0.5400	KIRC	0.164179	0.549463	2.45585
TCGA.B8.A54D	KIRC	0.237451	0.490705	2.4402
TCGA.CW.6087	KIRC	0.34115	0.386274	2.40787
TCGA.B0.4815	KIRC	0.232588	0.33611	2.40282
TCGA.B0.5703	KIRC	0.225977	0.48862	2.39996
TCGA.CJ.5676	KIRC	0.151522	0.435009	2.38339
TCGA.DV.A4VZ	KIRC	0.170129	0.519463	2.37251
TCGA.CJ.4895	KIRC	0.164462	0.495953	2.37183
TCGA.B0.4696	KIRC	0.296193	0.502485	2.36536
TCGA.BP.4758	KIRC	0.189251	0.494313	2.3559
TCGA.B0.5085	KIRC	0.170913	0.379419	2.34017
TCGA.B0.4828	KIRC	0.218118	0.303443	2.33591
TCGA.CJ.4636	KIRC	0.172707	0.407036	2.33022
TCGA.BP.4355	KIRC	0.074095	0.434554	2.31451
TCGA.B0.4844	KIRC	0.242961	0.50703	2.29846
TCGA.CJ.5677	KIRC	0.182826	0.493757	2.2946
TCGA.B0.4700	KIRC	0.164258	0.45206	2.28258
TCGA.B0.5100	KIRC	0.0776038	0.385367	2.27647
TCGA.CJ.4637	KIRC	0.237345	0.366306	2.26785
TCGA.A3.3347	KIRC	0.158907	0.4708	2.22879
TCGA.BP.4167	KIRC	0.148855	0.476154	2.21104
TCGA.B0.4810	KIRC	0.15261	0.51393	2.19918
TCGA.B0.4833	KIRC	0.177811	0.395579	2.19881
TCGA.CJ.4876	KIRC	0.228637	0.32772	2.1749
TCGA.BP.4759	KIRC	0.18933	0.528543	2.1646
TCGA.A3.3374	KIRC	0.311811	0.57305	2.16188
TCGA.B0.4706	KIRC	0.116646	0.384294	2.15879
TCGA.B0.5102	KIRC	0.215186	0.347736	2.14697
TCGA.CJ.4918	KIRC	0.122518	0.580707	2.12702
TCGA.BP.5177	KIRC	0.111637	0.566599	2.10846
TCGA.B0.4839	KIRC	0.187805	0.51938	2.10214
TCGA.BP.4776	KIRC	0.142401	0.485497	2.09411
TCGA.CZ.5459	KIRC	0.231484	0.441354	2.09225
TCGA.CJ.4869	KIRC	0.225334	0.441909	2.08532
TCGA.B8.A54E	KIRC	0.363566	0.637101	2.08214
TCGA.B0.5080	KIRC	0.109213	0.520599	2.05838
TCGA.B0.5083	KIRC	0.247442	0.554072	2.0377
TCGA.BP.4159	KIRC	0.171908	0.574677	2.03622
TCGA.CJ.6033	KIRC	0.174885	0.592029	2.02707
TCGA.BP.4326	KIRC	0.127837	0.528773	2.02636
TCGA.B0.5097	KIRC	0.170924	0.564539	2.01363
TCGA.BP.4349	KIRC	0.124558	0.53479	2.0039
TCGA.B0.5702	KIRC	0.289078	0.594981	1.9961
TCGA.B0.4827	KIRC	0.196653	0.674807	1.95743
TCGA.B0.4849	KIRC	0.182631	0.468023	1.94029
TCGA.BP.4165	KIRC	0.142128	0.428318	1.91439
TCGA.B0.4701	KIRC	0.223595	0.42305	1.89643
TCGA.BP.4327	KIRC	0.162398	0.451242	1.88553
TCGA.BP.4804	KIRC	0.127359	0.421603	1.88438
TCGA.B0.5706	KIRC	0.181284	0.581715	1.88418
TCGA.B8.4621	KIRC	0.224674	0.37789	1.87602
TCGA.BP.4329	KIRC	0.168492	0.595296	1.85185
TCGA.BP.4173	KIRC	0.182364	0.417683	1.84937
TCGA.CZ.5464	KIRC	0.212824	0.441737	1.79705
TCGA.A3.3316	KIRC	0.162845	0.660941	1.79429
TCGA.BP.5173	KIRC	0.249663	0.465784	1.78971
TCGA.AK.3433	KIRC	0.369189	0.610032	1.7864
TCGA.CJ.6027	KIRC	0.297039	0.471822	1.7844
TCGA.CJ.4872	KIRC	0.128387	0.485702	1.77747
TCGA.CZ.4854	KIRC	0.176876	0.364545	1.77549
TCGA.BP.5174	KIRC	0.238299	0.465081	1.74165
TCGA.B8.5163	KIRC	0.192256	0.602786	1.73471
TCGA.B8.4619	KIRC	0.269018	0.363339	1.72174
TCGA.B0.4852	KIRC	0.226592	0.492794	1.71819
TCGA.B0.5088	KIRC	0.148398	0.532823	1.70862
TCGA.CJ.4894	KIRC	0.216186	0.419045	1.6891
TCGA.B0.5108	KIRC	0.141287	0.551178	1.68887
TCGA.B8.4153	KIRC	0.160897	0.419333	1.67481
TCGA.BP.5201	KIRC	0.217221	0.459133	1.66824
TCGA.B0.5094	KIRC	0.219814	0.319446	1.65558
TCGA.CJ.5678	KIRC	0.26573	0.378725	1.65079
TCGA.CZ.5461	KIRC	0.188463	0.43946	1.62584
TCGA.B0.5106	KIRC	0.136058	0.454522	1.61642
TCGA.AK.3465	KIRC	0.299939	0.572568	1.60512
TCGA.CZ.5460	KIRC	0.224088	0.496553	1.58685
TCGA.BP.4774	KIRC	0.141783	0.477575	1.57416
TCGA.A3.A6NI	KIRC	0.181273	0.358211	1.57157
TCGA.B0.5707	KIRC	0.234514	0.422227	1.56241
TCGA.BP.4968	KIRC	0.195041	0.550405	1.54483
TCGA.BP.4163	KIRC	0.198219	0.418418	1.5417
TCGA.CJ.4868	KIRC	0.141746	0.573196	1.52895
TCGA.B0.5077	KIRC	0.200912	0.428197	1.51857
TCGA.A3.3319	KIRC	0.262301	0.484626	1.50734
TCGA.BP.4346	KIRC	0.204987	0.404827	1.49822
TCGA.A3.3378	KIRC	0.217576	0.476212	1.48005
TCGA.B0.5096	KIRC	0.22458	0.364314	1.47935
TCGA.CJ.5671	KIRC	0.124344	0.494153	1.47656
TCGA.BP.4354	KIRC	0.217952	0.350148	1.47612
TCGA.CJ.4884	KIRC	0.220211	0.484299	1.45334
TCGA.BP.4974	KIRC	0.12881	0.529715	1.42891
TCGA.B0.4836	KIRC	0.170787	0.410868	1.42441
TCGA.BP.4169	KIRC	0.141687	0.541287	1.41488
TCGA.BP.4341	KIRC	0.133048	0.346746	1.39087
TCGA.B8.5162	KIRC	0.208313	0.515053	1.38991
TCGA.CJ.4890	KIRC	0.163169	0.566298	1.35539
TCGA.EU.5907	KIRC	0.296438	0.64079	1.35426
TCGA.A3.3313	KIRC	0.314947	0.587677	1.35356
TCGA.B0.5697	KIRC	0.211569	0.451661	1.35333
TCGA.BP.5198	KIRC	0.175161	0.601156	1.33694
TCGA.BP.4769	KIRC	0.105788	0.494794	1.33568
TCGA.CZ.5470	KIRC	0.238247	0.411788	1.32182
TCGA.BP.4787	KIRC	0.176516	0.506347	1.32081
TCGA.CJ.6031	KIRC	0.151705	0.545825	1.32072
TCGA.BP.4763	KIRC	0.201677	0.516834	1.31746
TCGA.MM.A563	KIRC	0.131365	0.49248	1.314
TCGA.CJ.5672	KIRC	0.230382	0.519388	1.3137
TCGA.CJ.4878	KIRC	0.228546	0.505479	1.31064
TCGA.BP.4969	KIRC	0.197101	0.491116	1.30989
TCGA.CJ.4887	KIRC	0.211037	0.587232	1.30035
TCGA.B0.5099	KIRC	0.19098	0.556012	1.28494
TCGA.B0.5694	KIRC	0.171521	0.544785	1.28174
TCGA.B8.A7U6	KIRC	0.159822	0.566902	1.26725
TCGA.BP.4756	KIRC	0.281684	0.650246	1.25975
TCGA.B8.A54H	KIRC	0.188268	0.502169	1.25947
TCGA.B8.A8YJ	KIRC	0.0762136	0.562995	1.24638
TCGA.AK.3451	KIRC	0.304284	0.640019	1.24572
TCGA.CJ.4916	KIRC	0.210006	0.396387	1.24362
TCGA.CJ.4889	KIRC	0.124884	0.54228	1.24333
TCGA.BP.4347	KIRC	0.213009	0.527783	1.24203
TCGA.A3.A6NL	KIRC	0.127236	0.493849	1.23822
TCGA.B0.4838	KIRC	0.222133	0.435937	1.23747
TCGA.B0.5696	KIRC	0.218022	0.545173	1.23017
TCGA.BP.4977	KIRC	0.183317	0.333701	1.2213
TCGA.A3.3335	KIRC	0.232877	0.492129	1.2105
TCGA.B0.4834	KIRC	0.304089	0.369314	1.20647
TCGA.AK.3431	KIRC	0.131673	0.625418	1.20561
TCGA.B0.4818	KIRC	0.172576	0.445041	1.20041
TCGA.CJ.5681	KIRC	0.32651	0.609539	1.19715
TCGA.AK.3436	KIRC	0.234953	0.482495	1.19596
TCGA.CW.5590	KIRC	0.188335	0.518022	1.18607
TCGA.BP.4803	KIRC	0.176532	0.47737	1.18217
TCGA.B0.5692	KIRC	0.256638	0.376158	1.18113
TCGA.CJ.4902	KIRC	0.120014	0.520574	1.17729
TCGA.BP.5190	KIRC	0.236041	0.518379	1.16968
TCGA.MW.A4EC	KIRC	0.205329	0.465639	1.15523
TCGA.BP.5170	KIRC	0.169722	0.526986	1.15184
TCGA.3Z.A93Z	KIRC	0.168506	0.51048	1.1467
TCGA.AK.3440	KIRC	0.391635	0.553566	1.14587
TCGA.CZ.5465	KIRC	0.234508	0.520018	1.14256
TCGA.AK.3429	KIRC	0.262944	0.566296	1.13511
TCGA.A3.3383	KIRC	0.235867	0.432619	1.13478
TCGA.B0.4699	KIRC	0.272374	0.546848	1.13096
TCGA.B8.A54F	KIRC	0.11211	0.332397	1.13046
TCGA.BP.4964	KIRC	0.179692	0.41871	1.12575
TCGA.CZ.5462	KIRC	0.261099	0.430923	1.12172
TCGA.B0.5075	KIRC	0.270411	0.457402	1.11877
TCGA.B0.5116	KIRC	0.199243	0.406507	1.10942
TCGA.A3.3351	KIRC	0.176322	0.379015	1.10122
TCGA.B0.5690	KIRC	0.13015	0.539911	1.09867
TCGA.BP.4158	KIRC	0.169805	0.474683	1.09805
TCGA.CJ.4920	KIRC	0.116503	0.365534	1.09674
TCGA.BP.4784	KIRC	0.156829	0.605198	1.09544
TCGA.BP.4343	KIRC	0.228587	0.572542	1.08457
TCGA.B8.5158	KIRC	0.259562	0.461777	1.08075
TCGA.B0.4694	KIRC	0.214769	0.613384	1.0804
TCGA.BP.4993	KIRC	0.140824	0.521743	1.07604
TCGA.CZ.5453	KIRC	0.227433	0.4936	1.06791
TCGA.A3.3323	KIRC	0.155315	0.424351	1.06285
TCGA.A3.3324	KIRC	0.212597	0.456654	1.04121
TCGA.BP.4777	KIRC	0.23643	0.506901	1.0362
TCGA.CJ.4892	KIRC	0.154352	0.500036	1.03597
TCGA.A3.3358	KIRC	0.185097	0.455004	1.02587
TCGA.DV.5574	KIRC	0.163271	0.590753	1.01726
TCGA.CJ.4870	KIRC	0.180066	0.492441	1.01445
TCGA.BP.5176	KIRC	0.201392	0.505767	1.00316
TCGA.BP.4160	KIRC	0.24349	0.604148	0.995933
TCGA.DV.5569	KIRC	0.211568	0.500945	0.994382
TCGA.B0.4848	KIRC	0.195589	0.477721	0.98937
TCGA.B0.4816	KIRC	0.161988	0.410786	0.9888
TCGA.B0.5709	KIRC	0.15793	0.468106	0.979294
TCGA.DV.5575	KIRC	0.191087	0.518245	0.97452
TCGA.BP.4967	KIRC	0.200514	0.420012	0.972121
TCGA.B0.5700	KIRC	0.225487	0.586219	0.969086
TCGA.A3.3370	KIRC	0.17807	0.448017	0.956286
TCGA.CJ.4893	KIRC	0.196554	0.531669	0.953064
TCGA.CJ.5680	KIRC	0.21171	0.352712	0.946597
TCGA.CZ.4864	KIRC	0.228648	0.446333	0.943955
TCGA.A3.A8OV	KIRC	0.221938	0.400705	0.940044
TCGA.CJ.5682	KIRC	0.114694	0.446596	0.939948
TCGA.BP.4795	KIRC	0.103082	0.546524	0.935586
TCGA.CW.6090	KIRC	0.198328	0.512953	0.928751
TCGA.AK.3443	KIRC	0.395218	0.37589	0.924822
TCGA.A3.3325	KIRC	0.167391	0.453629	0.921541
TCGA.CJ.4640	KIRC	0.236077	0.469904	0.920677
TCGA.AK.3456	KIRC	0.239754	0.509137	0.919173
TCGA.A3.3373	KIRC	0.211356	0.561704	0.918764
TCGA.B0.4693	KIRC	0.20189	0.398066	0.915811
TCGA.CZ.5467	KIRC	0.19778	0.487368	0.911115
TCGA.CZ.4861	KIRC	0.253213	0.452734	0.901914
TCGA.BP.4782	KIRC	0.169489	0.447456	0.90129
TCGA.BP.4962	KIRC	0.213349	0.668526	0.900481
TCGA.CJ.6030	KIRC	0.221097	0.399055	0.898383
TCGA.6D.AA2E	KIRC	0.189999	0.444932	0.895512
TCGA.B2.3923	KIRC	0.368534	0.486741	0.894247
TCGA.T7.A92I	KIRC	0.288071	0.56859	0.889946
TCGA.CJ.4635	KIRC	0.205849	0.358269	0.878067
TCGA.A3.3311	KIRC	0.211111	0.501071	0.876494
TCGA.BP.4174	KIRC	0.251692	0.499555	0.855233
TCGA.BP.5187	KIRC	0.167999	0.408903	0.854848
TCGA.CZ.5987	KIRC	0.221003	0.3964	0.853273
TCGA.B8.A54J	KIRC	0.141526	0.542735	0.849269
TCGA.BP.4765	KIRC	0.15673	0.592837	0.836867
TCGA.CJ.6028	KIRC	0.256521	0.530027	0.831468
TCGA.B0.5701	KIRC	0.275122	0.51183	0.830561
TCGA.CJ.4908	KIRC	0.138712	0.514498	0.824935
TCGA.A3.3357	KIRC	0.274903	0.505792	0.824725
TCGA.CZ.5452	KIRC	0.270988	0.383662	0.824034
TCGA.A3.3387	KIRC	0.168657	0.442197	0.82082
TCGA.BP.4768	KIRC	0.206924	0.256762	0.816858
TCGA.B2.5633	KIRC	0.176087	0.585013	0.809592
TCGA.B0.4814	KIRC	0.165851	0.435179	0.808228
TCGA.BP.4161	KIRC	0.223016	0.468099	0.801205
TCGA.A3.3362	KIRC	0.162071	0.469302	0.799948
TCGA.CJ.5684	KIRC	0.203986	0.450806	0.797504
TCGA.CJ.4641	KIRC	0.209519	0.458186	0.797317
TCGA.AK.3434	KIRC	0.157665	0.515956	0.791065
TCGA.B2.4099	KIRC	0.227699	0.460067	0.785111
TCGA.BP.4164	KIRC	0.241006	0.438557	0.781986
TCGA.BP.4999	KIRC	0.131101	0.517125	0.780824
TCGA.B8.4148	KIRC	0.235695	0.443318	0.77914
TCGA.A3.3363	KIRC	0.236056	0.333508	0.777647
TCGA.CZ.5984	KIRC	0.248587	0.454556	0.771475
TCGA.BP.5195	KIRC	0.160982	0.525492	0.770734
TCGA.B0.4945	KIRC	0.166869	0.526989	0.7687
TCGA.AK.3455	KIRC	0.248194	0.525567	0.758143
TCGA.BP.5008	KIRC	0.145841	0.50367	0.757061
TCGA.BP.4177	KIRC	0.176013	0.4674	0.756169
TCGA.B2.4101	KIRC	0.158334	0.470028	0.75188
TCGA.B8.4622	KIRC	0.155112	0.346145	0.748753
TCGA.B8.5546	KIRC	0.29407	0.492794	0.748394
TCGA.A3.3365	KIRC	0.138632	0.526628	0.745568
TCGA.DV.5566	KIRC	0.219276	0.462825	0.742615
TCGA.CJ.5683	KIRC	0.203868	0.61881	0.738812
TCGA.CW.6097	KIRC	0.231958	0.564151	0.737247
TCGA.GK.A6C7	KIRC	0.143044	0.504924	0.735033
TCGA.AK.3461	KIRC	0.160956	0.510106	0.727439
TCGA.B2.3924	KIRC	0.282181	0.551406	0.722668
TCGA.B2.5641	KIRC	0.258464	0.410762	0.721306
TCGA.CW.5580	KIRC	0.191423	0.494699	0.719942
TCGA.BP.4781	KIRC	0.185161	0.437179	0.717183
TCGA.A3.3329	KIRC	0.194184	0.437289	0.716759
TCGA.A3.3349	KIRC	0.0992979	0.495311	0.715206
TCGA.B0.5120	KIRC	0.128652	0.484458	0.710496
TCGA.B0.5399	KIRC	0.175311	0.498809	0.708936
TCGA.DV.5576	KIRC	0.160356	0.502544	0.706726
TCGA.CJ.4903	KIRC	0.191018	0.4138	0.704973
TCGA.CJ.4871	KIRC	0.182907	0.537119	0.701146
TCGA.CZ.5988	KIRC	0.193553	0.5055	0.69786
TCGA.CZ.5466	KIRC	0.209327	0.406672	0.691396
TCGA.EU.5905	KIRC	0.18956	0.603483	0.690847
TCGA.CJ.4643	KIRC	0.143549	0.489778	0.688482
TCGA.CJ.4904	KIRC	0.218904	0.682705	0.686854
TCGA.BP.5180	KIRC	0.232272	0.391334	0.686165
TCGA.CJ.4905	KIRC	0.150264	0.484231	0.68402
TCGA.BP.5189	KIRC	0.189271	0.50386	0.680059
TCGA.BP.4170	KIRC	0.198841	0.513532	0.674583
TCGA.CJ.4644	KIRC	0.249658	0.646954	0.66472
TCGA.A3.3382	KIRC	0.21524	0.438254	0.660433
TCGA.B0.5695	KIRC	0.177854	0.490534	0.655072
TCGA.B0.5115	KIRC	0.155575	0.519211	0.646757
TCGA.B0.5698	KIRC	0.242052	0.476148	0.645126
TCGA.B8.5550	KIRC	0.216923	0.632688	0.644129
TCGA.B0.4824	KIRC	0.203055	0.495734	0.642445
TCGA.BP.5168	KIRC	0.201805	0.558662	0.641017
TCGA.CZ.5456	KIRC	0.183562	0.394592	0.640471
TCGA.BP.5200	KIRC	0.182965	0.5801	0.633276
TCGA.B2.5635	KIRC	0.198822	0.407397	0.633047
TCGA.CJ.6032	KIRC	0.231457	0.582055	0.631762
TCGA.B0.5693	KIRC	0.208499	0.488959	0.624905
TCGA.CW.5588	KIRC	0.180017	0.473887	0.623279
TCGA.B0.4823	KIRC	0.168105	0.562135	0.613187
TCGA.BP.4332	KIRC	0.150977	0.422398	0.612304
TCGA.CZ.4866	KIRC	0.272343	0.538059	0.611174
TCGA.A3.3352	KIRC	0.233569	0.445575	0.611077
TCGA.CJ.5686	KIRC	0.192321	0.506683	0.608967
TCGA.AK.3450	KIRC	0.198096	0.558992	0.601078
TCGA.DV.A4W0	KIRC	0.193149	0.485107	0.599888
TCGA.BP.4998	KIRC	0.144478	0.454809	0.596176
TCGA.CJ.4886	KIRC	0.157282	0.497326	0.591749
TCGA.BP.4797	KIRC	0.23053	0.460609	0.590144
TCGA.CZ.5457	KIRC	0.241615	0.605656	0.585207
TCGA.BP.4176	KIRC	0.200656	0.503488	0.582278
TCGA.A3.3376	KIRC	0.126541	0.524193	0.579039
TCGA.A3.3322	KIRC	0.19109	0.399005	0.574909
TCGA.B8.5545	KIRC	0.147414	0.499135	0.574467
TCGA.A3.A6NJ	KIRC	0.206749	0.449297	0.574414
TCGA.B0.4846	KIRC	0.183162	0.453712	0.573321
TCGA.B4.5378	KIRC	0.162426	0.530728	0.572923
TCGA.A3.3331	KIRC	0.175994	0.509868	0.564728
TCGA.BP.4760	KIRC	0.166786	0.638741	0.560436
TCGA.BP.5192	KIRC	0.2097	0.463467	0.555157
TCGA.B2.A4SR	KIRC	0.147603	0.550165	0.546974
TCGA.BP.4766	KIRC	0.203773	0.486594	0.538731
TCGA.BP.5183	KIRC	0.262097	0.502922	0.532721
TCGA.AK.3458	KIRC	0.244611	0.523587	0.528269
TCGA.CZ.4863	KIRC	0.218563	0.413185	0.517842
TCGA.BP.4972	KIRC	0.158497	0.51968	0.504771
TCGA.BP.4162	KIRC	0.209726	0.480326	0.492214
TCGA.BP.4330	KIRC	0.183496	0.357248	0.484345
TCGA.CJ.4907	KIRC	0.119255	0.533283	0.483937
TCGA.AK.3460	KIRC	0.170309	0.54868	0.482587
TCGA.B0.5113	KIRC	0.188221	0.359672	0.477658
TCGA.CJ.4885	KIRC	0.213983	0.454026	0.460031
TCGA.BP.5007	KIRC	0.163682	0.474728	0.459638
TCGA.CZ.4862	KIRC	0.200822	0.376265	0.459245
TCGA.CW.5589	KIRC	0.17377	0.485278	0.455149
TCGA.BP.4762	KIRC	0.143609	0.59379	0.445484
TCGA.B0.5710	KIRC	0.155437	0.587638	0.445468
TCGA.B8.A54G	KIRC	0.270335	0.382737	0.440751
TCGA.BP.4963	KIRC	0.201631	0.351764	0.43997
TCGA.A3.3343	KIRC	0.201464	0.482167	0.439263
TCGA.A3.3380	KIRC	0.170689	0.457702	0.423428
TCGA.CJ.4874	KIRC	0.235895	0.539072	0.420741
TCGA.BP.4790	KIRC	0.149428	0.516002	0.419673
TCGA.BP.4970	KIRC	0.155667	0.529016	0.416083
TCGA.BP.4789	KIRC	0.158634	0.596034	0.415843
TCGA.CJ.5675	KIRC	0.267035	0.391169	0.413963
TCGA.B8.5552	KIRC	0.137364	0.55687	0.408991
TCGA.CW.6093	KIRC	0.227177	0.504345	0.403737
TCGA.A3.3317	KIRC	0.205467	0.508733	0.391651
TCGA.B0.5110	KIRC	0.159616	0.566564	0.38362
TCGA.B0.5712	KIRC	0.245071	0.396883	0.380553
TCGA.A3.3326	KIRC	0.20812	0.415049	0.377515
TCGA.BP.5004	KIRC	0.222044	0.546679	0.376119
TCGA.A3.3367	KIRC	0.213351	0.421362	0.375052
TCGA.B8.4154	KIRC	0.232567	0.552625	0.37352
TCGA.DV.5567	KIRC	0.178894	0.51363	0.368375
TCGA.A3.3328	KIRC	0.396434	0.596589	0.366351
TCGA.BP.5182	KIRC	0.160922	0.551171	0.357623
TCGA.A3.3359	KIRC	0.183493	0.465083	0.356483
TCGA.CZ.5463	KIRC	0.306599	0.524839	0.348408
TCGA.B8.5159	KIRC	0.25842	0.469305	0.347599
TCGA.CJ.4639	KIRC	0.188729	0.42469	0.347167
TCGA.BP.4325	KIRC	0.246866	0.41076	0.343556
TCGA.A3.3372	KIRC	0.182353	0.388621	0.335991
TCGA.CZ.5458	KIRC	0.191645	0.523486	0.333877
TCGA.AS.3778	KIRC	0.123921	0.400054	0.333804
TCGA.BP.4991	KIRC	0.150603	0.51527	0.333362
TCGA.BP.4965	KIRC	0.188899	0.529763	0.333218
TCGA.BP.4775	KIRC	0.231033	0.48088	0.331241
TCGA.B0.5691	KIRC	0.140689	0.484817	0.328544
TCGA.B8.5549	KIRC	0.20101	0.436588	0.327608
TCGA.BP.4987	KIRC	0.187464	0.376511	0.322905
TCGA.B2.5636	KIRC	0.149154	0.518307	0.319255
TCGA.B4.5836	KIRC	0.195276	0.635619	0.31912
TCGA.CW.5587	KIRC	0.251004	0.518669	0.318185
TCGA.CZ.5982	KIRC	0.248874	0.629145	0.314995
TCGA.CW.5584	KIRC	0.182147	0.419757	0.31471
TCGA.CJ.4899	KIRC	0.138308	0.494409	0.312744
TCGA.BP.4973	KIRC	0.199329	0.352907	0.306599
TCGA.B4.5838	KIRC	0.266901	0.649475	0.297708
TCGA.CZ.4853	KIRC	0.234092	0.441944	0.28752
TCGA.BP.4994	KIRC	0.254173	0.573545	0.284969
TCGA.CZ.5454	KIRC	0.25842	0.545945	0.281405
TCGA.B0.5402	KIRC	0.188812	0.503911	0.2793
TCGA.B2.5639	KIRC	0.25409	0.448431	0.276925
TCGA.B0.5711	KIRC	0.186663	0.608631	0.274356
TCGA.BP.4961	KIRC	0.169914	0.509563	0.267203
TCGA.B4.5834	KIRC	0.166462	0.540096	0.265038
TCGA.EU.5904	KIRC	0.132154	0.506057	0.264466
TCGA.CW.5581	KIRC	0.234139	0.554072	0.262413
TCGA.BP.5194	KIRC	0.191316	0.508902	0.258485
TCGA.B0.5119	KIRC	0.203336	0.443065	0.257554
TCGA.BP.4801	KIRC	0.173646	0.626587	0.253955
TCGA.A3.A8OW	KIRC	0.160511	0.423832	0.251332
TCGA.CZ.4859	KIRC	0.261007	0.456909	0.247338
TCGA.BP.5186	KIRC	0.157286	0.443933	0.244036
TCGA.BP.4959	KIRC	0.268223	0.686093	0.243086
TCGA.A3.3307	KIRC	0.20522	0.596693	0.241978
TCGA.BP.4807	KIRC	0.173255	0.497977	0.2417
TCGA.B0.5713	KIRC	0.210867	0.521588	0.229376
TCGA.B8.4151	KIRC	0.233632	0.436073	0.22529
TCGA.AK.3428	KIRC	0.233549	0.56467	0.223078
TCGA.EU.5906	KIRC	0.186124	0.529884	0.221547
TCGA.A3.3320	KIRC	0.188812	0.398728	0.220542
TCGA.CZ.5986	KIRC	0.260307	0.513799	0.210477
TCGA.B0.5812	KIRC	0.165582	0.622597	0.209755
TCGA.CW.5583	KIRC	0.168348	0.401188	0.209453
TCGA.B0.5705	KIRC	0.244525	0.515559	0.205725
TCGA.CJ.4897	KIRC	0.194007	0.507022	0.204505
TCGA.B4.5377	KIRC	0.236701	0.547594	0.18326
TCGA.BP.4975	KIRC	0.189415	0.490935	0.180627
TCGA.CZ.5455	KIRC	0.245868	0.562923	0.177827
TCGA.B8.5553	KIRC	0.199307	0.539975	0.177032
TCGA.A3.3385	KIRC	0.297121	0.38298	0.176508
TCGA.CZ.5451	KIRC	0.215714	0.575487	0.172549
TCGA.CW.5591	KIRC	0.184068	0.538662	0.166214
TCGA.BP.5184	KIRC	0.164342	0.582877	0.153037
TCGA.CJ.4634	KIRC	0.154398	0.410944	0.151157
TCGA.A3.3306	KIRC	0.281227	0.662785	0.149015
TCGA.B8.5165	KIRC	0.184415	0.578283	0.148694
TCGA.B0.5699	KIRC	0.216467	0.423073	0.141505
TCGA.CZ.5985	KIRC	0.247428	0.419371	0.136678
TCGA.B4.5832	KIRC	0.348805	0.576571	0.128362
TCGA.B2.4102	KIRC	0.198072	0.461188	0.124703
TCGA.BP.4982	KIRC	0.13192	0.422592	0.0942744
TCGA.CW.6088	KIRC	0.187633	0.536635	0.0595638
TCGA.CZ.5989	KIRC	0.379751	0.557637	0.0208219
TCGA.CW.5585	KIRC	0.176895	0.358468	0.0162989
TCGA.B8.4146	KIRC	0.391127	0.472786	0.00758577

## Sheet: StemnessScores_DNAmeth
TCGAlong.id	cancer.type	sample.type	mDNAsi	EREG-mDNAsi	DMPsi	ENHsi
TCGA-OR-A5J1-01A-11D-A29J-05	ACC	1	0.0971931	0.1438	0.0414944	0.165205
TCGA-OR-A5J2-01A-11D-A29J-05	ACC	1	0.519674	0.585867	0.389334	0.648323
TCGA-OR-A5J3-01A-11D-A29J-05	ACC	1	0.2136	0.295813	0.0621401	0.32799
TCGA-OR-A5J4-01A-11D-A29J-05	ACC	1	0.1781	0.254685	0.0696481	0.246433
TCGA-OR-A5J5-01A-11D-A29J-05	ACC	1	0.104633	0.184854	0.0137883	0.114707
TCGA-OR-A5J6-01A-31D-A29J-05	ACC	1	0.200802	0.250168	0.0996013	0.30482
TCGA-OR-A5J7-01A-11D-A29J-05	ACC	1	0.0743311	0.118675	0.0427781	0.0909162
TCGA-OR-A5J8-01A-11D-A29J-05	ACC	1	0.180206	0.25236	0.095829	0.21833
TCGA-OR-A5J9-01A-11D-A29J-05	ACC	1	0.0178381	0.0183739	0.0236655	0.074695
TCGA-OR-A5JA-01A-11D-A29J-05	ACC	1	0.175464	0.223579	0.092569	0.258398
TCGA-OR-A5JB-01A-11D-A29J-05	ACC	1	0.131767	0.22809	0.0454755	0.112377
TCGA-OR-A5JC-01A-11D-A29J-05	ACC	1	0.108023	0.16721	0.0535974	0.128894
TCGA-OR-A5JD-01A-11D-A29J-05	ACC	1	0.106478	0.142822	0.0449036	0.17452
TCGA-OR-A5JE-01A-11D-A29J-05	ACC	1	0.101048	0.154612	0.0392505	0.141594
TCGA-OR-A5JF-01A-11D-A29J-05	ACC	1	0.0960589	0.145103	0.0372936	0.132761
TCGA-OR-A5JG-01A-11D-A29J-05	ACC	1	0.0809397	0.103869	0.0616084	0.104916
TCGA-OR-A5JI-01A-11D-A29J-05	ACC	1	0.0612221	0.100287	0.025481	0.0878239
TCGA-OR-A5JJ-01A-11D-A29J-05	ACC	1	0.0764998	0.111244	0.0318684	0.132611
TCGA-OR-A5JK-01A-11D-A29J-05	ACC	1	0.243744	0.297174	0.162849	0.344783
TCGA-OR-A5JL-01A-11D-A29J-05	ACC	1	0.173749	0.209643	0.0769037	0.329306
TCGA-OR-A5JM-01A-11D-A29J-05	ACC	1	0.169499	0.224772	0.108963	0.218864
TCGA-OR-A5JO-01A-11D-A29J-05	ACC	1	0.171394	0.253671	0.0583168	0.219979
TCGA-OR-A5JP-01A-11D-A29J-05	ACC	1	0.0861878	0.127952	0.0413133	0.117016
TCGA-OR-A5JQ-01A-11D-A29J-05	ACC	1	0.113995	0.172294	0.04802	0.159806
TCGA-OR-A5JR-01A-11D-A29J-05	ACC	1	0.139487	0.21442	0.0551413	0.15852
TCGA-OR-A5JS-01A-11D-A29J-05	ACC	1	0.0903115	0.134794	0.0356342	0.131411
TCGA-OR-A5JT-01A-11D-A29J-05	ACC	1	0.17352	0.243871	0.0842597	0.243102
TCGA-OR-A5JV-01A-11D-A29J-05	ACC	1	0.173828	0.227846	0.111276	0.23496
TCGA-OR-A5JW-01A-11D-A29J-05	ACC	1	0.101834	0.142771	0.032514	0.190102
TCGA-OR-A5JX-01A-11D-A29J-05	ACC	1	0.129702	0.196527	0.0465943	0.178573
TCGA-OR-A5JY-01A-31D-A29J-05	ACC	1	0.154474	0.195843	0.0963927	0.22642
TCGA-OR-A5JZ-01A-11D-A29J-05	ACC	1	0.212769	0.273466	0.127523	0.303156
TCGA-OR-A5K0-01A-11D-A29J-05	ACC	1	0.156181	0.226701	0.074917	0.209265
TCGA-OR-A5K1-01A-11D-A29J-05	ACC	1	0.205943	0.26892	0.123259	0.298309
TCGA-OR-A5K2-01A-11D-A29J-05	ACC	1	0.076534	0.0989634	0.0604822	0.117907
TCGA-OR-A5K3-01A-11D-A29J-05	ACC	1	0.135447	0.178831	0.0690468	0.214572
TCGA-OR-A5K4-01A-11D-A29J-05	ACC	1	0.255044	0.363615	0.133078	0.333443
TCGA-OR-A5K5-01A-11D-A29J-05	ACC	1	0.0989257	0.137136	0.057861	0.162347
TCGA-OR-A5K6-01A-11D-A29J-05	ACC	1	0.116358	0.161257	0.0477964	0.2023
TCGA-OR-A5K8-01A-11D-A29J-05	ACC	1	0.0733556	0.115805	0.0292481	0.100673
TCGA-OR-A5K9-01A-11D-A29J-05	ACC	1	0.103021	0.139094	0.0401601	0.178283
TCGA-OR-A5KO-01A-11D-A29J-05	ACC	1	0.0801798	0.133082	0.026032	0.118963
TCGA-OR-A5KT-01A-11D-A29J-05	ACC	1	0.166757	0.24486	0.0604584	0.222332
TCGA-OR-A5KU-01A-11D-A29J-05	ACC	1	0.0987597	0.15454	0.0513622	0.123306
TCGA-OR-A5KV-01A-11D-A29J-05	ACC	1	0.147678	0.192342	0.0522031	0.261641
TCGA-OR-A5KW-01A-11D-A29J-05	ACC	1	0.249514	0.305164	0.146936	0.321333
TCGA-OR-A5KX-01A-11D-A29J-05	ACC	1	0.154281	0.239241	0.0614084	0.15775
TCGA-OR-A5KY-01A-11D-A29J-05	ACC	1	0.0520796	0.0864269	0.0226146	0.0768127
TCGA-OR-A5KZ-01A-11D-A29J-05	ACC	1	0.236066	0.309379	0.104638	0.347527
TCGA-OR-A5L3-01A-11D-A29J-05	ACC	1	0.167243	0.245091	0.0630977	0.223126
TCGA-OR-A5L4-01A-11D-A29J-05	ACC	1	0.196	0.249264	0.102562	0.285097
TCGA-OR-A5L5-01A-11D-A29J-05	ACC	1	0.109301	0.15425	0.0469615	0.17099
TCGA-OR-A5L6-01A-11D-A29J-05	ACC	1	0.150075	0.224005	0.0702603	0.181261
TCGA-OR-A5L8-01A-11D-A29J-05	ACC	1	0.0732481	0.125803	0.0223476	0.0913806
TCGA-OR-A5L9-01A-11D-A29J-05	ACC	1	0.125775	0.19422	0.0513387	0.152435
TCGA-OR-A5LA-01A-11D-A29J-05	ACC	1	0.119129	0.183035	0.037439	0.162975
TCGA-OR-A5LB-01A-11D-A29J-05	ACC	1	0.0655169	0.108008	0.0230422	0.094149
TCGA-OR-A5LC-01A-11D-A29J-05	ACC	1	0.166242	0.235079	0.0745092	0.221048
TCGA-OR-A5LD-01A-11D-A29J-05	ACC	1	0.0446589	0.0702911	0.0314802	0.0612063
TCGA-OR-A5LE-01A-11D-A29J-05	ACC	1	0.226502	0.280816	0.149835	0.280683
TCGA-OR-A5LG-01A-11D-A29J-05	ACC	1	0.239677	0.325991	0.117955	0.283868
TCGA-OR-A5LH-01A-11D-A29J-05	ACC	1	0.105044	0.146903	0.0490763	0.173269
TCGA-OR-A5LJ-01A-11D-A29J-05	ACC	1	0.146087	0.228996	0.0602168	0.15333
TCGA-OR-A5LK-01A-11D-A29J-05	ACC	1	0.080526	0.122382	0.0385713	0.113886
TCGA-OR-A5LL-01A-11D-A29J-05	ACC	1	0.181403	0.239148	0.0962378	0.251894
TCGA-OR-A5LM-01A-11D-A29J-05	ACC	1	0.103307	0.162087	0.0466203	0.103874
TCGA-OR-A5LN-01A-11D-A29J-05	ACC	1	0.110762	0.163503	0.0398351	0.172742
TCGA-OR-A5LO-01A-11D-A29J-05	ACC	1	0.0423911	0.0796142	0.0378084	0.0370421
TCGA-OR-A5LP-01A-11D-A29J-05	ACC	1	0.161294	0.214289	0.0785808	0.239007
TCGA-OR-A5LR-01A-11D-A29J-05	ACC	1	0.13753	0.170106	0.0680644	0.231825
TCGA-OR-A5LS-01A-11D-A29J-05	ACC	1	0.0488979	0.0797049	0.0319361	0.0532717
TCGA-OR-A5LT-01A-11D-A29J-05	ACC	1	0.193141	0.248375	0.115839	0.280762
TCGA-OU-A5PI-01A-12D-A29J-05	ACC	1	0.0234708	0.0516847	0.021092	0.0191082
TCGA-P6-A5OF-01A-11D-A29J-05	ACC	1	0.070849	0.102865	0.035095	0.118768
TCGA-PA-A5YG-01A-11D-A29J-05	ACC	1	0.199141	0.257316	0.12765	0.262521
TCGA-PK-A5H8-01A-11D-A29J-05	ACC	1	0.144314	0.193327	0.072166	0.23865
TCGA-PK-A5H9-01A-11D-A29J-05	ACC	1	0.15891	0.243166	0.0422331	0.211738
TCGA-PK-A5HA-01A-11D-A29J-05	ACC	1	0.0649198	0.104413	0.0356676	0.0864454
TCGA-PK-A5HB-01A-11D-A29J-05	ACC	1	0.0667815	0.0816248	0.0414607	0.139616
TCGA-2F-A9KO-01A-11D-A38H-05	BLCA	1	0.154626	0.236445	0.0608284	0.161072
TCGA-2F-A9KP-01A-11D-A38H-05	BLCA	1	0.283592	0.40574	0.14046	0.298071
TCGA-2F-A9KQ-01A-11D-A38H-05	BLCA	1	0.370047	0.489747	0.209633	0.413038
TCGA-2F-A9KR-01A-11D-A38H-05	BLCA	1	0.257228	0.362301	0.0979255	0.313703
TCGA-2F-A9KT-01A-11D-A38H-05	BLCA	1	0.232678	0.337552	0.106893	0.271811
TCGA-2F-A9KW-01A-11D-A38H-05	BLCA	1	0.242727	0.346188	0.118559	0.267318
TCGA-4Z-AA7M-01A-11D-A392-05	BLCA	1	0.251175	0.358256	0.130095	0.240074
TCGA-4Z-AA7N-01A-11D-A392-05	BLCA	1	0.162122	0.224539	0.0855106	0.188311
TCGA-4Z-AA7O-01A-31D-A392-05	BLCA	1	0.312494	0.433269	0.166652	0.325182
TCGA-4Z-AA7Q-01A-11D-A392-05	BLCA	1	0.235607	0.322555	0.135312	0.250708
TCGA-4Z-AA7R-01A-11D-A392-05	BLCA	1	0.315729	0.425808	0.199904	0.339419
TCGA-4Z-AA7S-01A-11D-A392-05	BLCA	1	0.244904	0.348831	0.11245	0.286019
TCGA-4Z-AA7W-01A-11D-A392-05	BLCA	1	0.217634	0.300211	0.122067	0.232503
TCGA-4Z-AA7Y-01A-11D-A392-05	BLCA	1	0.260924	0.363666	0.109929	0.297701
TCGA-4Z-AA80-01A-11D-A392-05	BLCA	1	0.335653	0.438426	0.211909	0.369667
TCGA-4Z-AA81-01A-11D-A392-05	BLCA	1	0.296921	0.400586	0.178823	0.319416
TCGA-4Z-AA82-01A-11D-A392-05	BLCA	1	0.190089	0.291732	0.0590341	0.211896
TCGA-4Z-AA83-01A-11D-A392-05	BLCA	1	0.234708	0.322413	0.0833992	0.346243
TCGA-4Z-AA84-01A-11D-A392-05	BLCA	1	0.24866	0.326844	0.155205	0.257151
TCGA-4Z-AA86-01A-11D-A392-05	BLCA	1	0.169597	0.235348	0.0922906	0.198087
TCGA-4Z-AA87-01A-11D-A392-05	BLCA	1	0.305442	0.42744	0.179078	0.296246
TCGA-4Z-AA89-01A-11D-A392-05	BLCA	1	0.239639	0.346269	0.0998568	0.262414
TCGA-5N-A9KI-01A-31D-A42F-05	BLCA	1	0.265598	0.377537	0.156409	0.276587
TCGA-5N-A9KM-01A-11D-A42F-05	BLCA	1	0.256257	0.371873	0.126205	0.26156
TCGA-BL-A13I-01A-11D-A276-05	BLCA	1	0.162292	0.21194	0.103983	0.205904
TCGA-BL-A13I-01A-11D-A13Z-05	BLCA	1	0.134825	0.18596	0.074386	0.18552
TCGA-BL-A13J-01A-11D-A10W-05	BLCA	1	0.192401	0.299372	0.0694741	0.213271
TCGA-BL-A13J-01A-11D-A276-05	BLCA	1	0.213531	0.317418	0.0938974	0.241008
TCGA-BL-A13J-11A-13D-A10W-05	BLCA	11	0.145597	0.212573	0.0666231	0.165166
TCGA-BL-A3JM-01A-12D-A21B-05	BLCA	1	0.275116	0.340505	0.174638	0.381458
TCGA-BL-A5ZZ-01A-31D-A30F-05	BLCA	1	0.225452	0.310963	0.11669	0.270217
TCGA-BT-A0S7-01A-11D-A10W-05	BLCA	1	0.197326	0.277496	0.109642	0.186162
TCGA-BT-A0YX-01A-11D-A10W-05	BLCA	1	0.208469	0.278173	0.109665	0.273684
TCGA-BT-A20J-01A-11D-A14Z-05	BLCA	1	0.214094	0.301835	0.10201	0.254958
TCGA-BT-A20J-11A-11D-A14Z-05	BLCA	11	0.123446	0.192507	0.046295	0.14272
TCGA-BT-A20N-01A-11D-A14Z-05	BLCA	1	0.175262	0.266974	0.0604152	0.194189
TCGA-BT-A20N-11A-11D-A14Z-05	BLCA	11	0.109108	0.171428	0.0432825	0.125435
TCGA-BT-A20O-01A-21D-A14Z-05	BLCA	1	0.148681	0.208564	0.0742613	0.192802
TCGA-BT-A20P-01A-11D-A14Z-05	BLCA	1	0.112995	0.187876	0.0409378	0.0866467
TCGA-BT-A20P-11A-11D-A14Z-05	BLCA	11	0.118294	0.182789	0.0434434	0.141985
TCGA-BT-A20Q-01A-11D-A14Z-05	BLCA	1	0.127582	0.206533	0.0604212	0.103929
TCGA-BT-A20R-01A-12D-A16P-05	BLCA	1	0.222446	0.328751	0.110924	0.214744
TCGA-BT-A20R-11A-11D-A16P-05	BLCA	11	0.122082	0.191252	0.0408253	0.144584
TCGA-BT-A20T-01A-11D-A14Z-05	BLCA	1	0.168798	0.243861	0.0847471	0.180622
TCGA-BT-A20U-01A-11D-A14Z-05	BLCA	1	0.159589	0.240631	0.0670064	0.171876
TCGA-BT-A20U-11A-11D-A14Z-05	BLCA	11	0.148439	0.226204	0.0476444	0.187711
TCGA-BT-A20V-01A-11D-A14Z-05	BLCA	1	0.215211	0.301518	0.0946103	0.28974
TCGA-BT-A20V-11A-11D-A14Z-05	BLCA	11	0.129806	0.202564	0.0466138	0.148691
TCGA-BT-A20W-01A-21D-A14Z-05	BLCA	1	0.194955	0.284692	0.102806	0.188321
TCGA-BT-A20W-11A-11D-A14Z-05	BLCA	11	0.145039	0.218597	0.0651501	0.161273
TCGA-BT-A20X-01A-11D-A16P-05	BLCA	1	0.211802	0.319098	0.081845	0.221863
TCGA-BT-A20X-11A-12D-A16P-05	BLCA	11	0.125187	0.190027	0.0576513	0.125488
TCGA-BT-A2LA-01A-11D-A18G-05	BLCA	1	0.265801	0.364121	0.156447	0.318586
TCGA-BT-A2LA-11A-11D-A18G-05	BLCA	11	0.126178	0.209079	0.0331728	0.138798
TCGA-BT-A2LB-01A-11D-A18G-05	BLCA	1	0.24134	0.362659	0.10685	0.238468
TCGA-BT-A2LD-01A-12D-A211-05	BLCA	1	0.255507	0.340615	0.160525	0.301239
TCGA-BT-A3PH-01A-11D-A223-05	BLCA	1	0.477313	0.569835	0.369231	0.516638
TCGA-BT-A3PJ-01A-21D-A223-05	BLCA	1	0.299216	0.394438	0.171584	0.379214
TCGA-BT-A3PK-01A-21D-A223-05	BLCA	1	0.182189	0.256205	0.0922521	0.218884
TCGA-BT-A42B-01A-32D-A23O-05	BLCA	1	0.208906	0.317909	0.0826181	0.21145
TCGA-BT-A42C-01A-11D-A23O-05	BLCA	1	0.230996	0.330487	0.0882386	0.280423
TCGA-BT-A42E-01A-11D-A23V-05	BLCA	1	0.173208	0.273487	0.0612496	0.167596
TCGA-BT-A42F-01A-11D-A23V-05	BLCA	1	0.218822	0.303612	0.128355	0.240872
TCGA-C4-A0EZ-01A-21D-A10W-05	BLCA	1	0.258448	0.347473	0.180464	0.268276
TCGA-C4-A0F0-01A-12D-A10W-05	BLCA	1	0.253099	0.347906	0.150032	0.254956
TCGA-C4-A0F1-01A-11D-A10W-05	BLCA	1	0.364062	0.477221	0.233549	0.383383
TCGA-C4-A0F6-01A-11D-A10W-05	BLCA	1	0.27052	0.345779	0.168141	0.315031
TCGA-C4-A0F7-01A-11D-A10W-05	BLCA	1	0.188167	0.308244	0.061561	0.142164
TCGA-CF-A1HR-01A-11D-A13Z-05	BLCA	1	0.198049	0.279021	0.0943894	0.247924
TCGA-CF-A1HS-01A-11D-A13Z-05	BLCA	1	0.182101	0.254828	0.0956505	0.212186
TCGA-CF-A27C-01A-11D-A16P-05	BLCA	1	0.265819	0.372487	0.122485	0.308718
TCGA-CF-A3MF-01A-12D-A21B-05	BLCA	1	0.366319	0.477618	0.210754	0.414684
TCGA-CF-A3MG-01A-11D-A211-05	BLCA	1	0.354281	0.476303	0.173636	0.437157
TCGA-CF-A3MH-01A-11D-A211-05	BLCA	1	0.28653	0.420997	0.0993582	0.32321
TCGA-CF-A3MI-01A-11D-A211-05	BLCA	1	0.352914	0.463142	0.22003	0.357772
TCGA-CF-A47S-01A-11D-A23V-05	BLCA	1	0.169422	0.271262	0.0516104	0.169745
TCGA-CF-A47T-01A-11D-A23V-05	BLCA	1	0.377182	0.499635	0.212187	0.439575
TCGA-CF-A47V-01A-11D-A23V-05	BLCA	1	0.160253	0.272444	0.034012	0.138938
TCGA-CF-A47W-01A-11D-A23V-05	BLCA	1	0.17873	0.280746	0.0587552	0.162852
TCGA-CF-A47X-01A-31D-A23V-05	BLCA	1	0.307423	0.395215	0.174951	0.358628
TCGA-CF-A47Y-01A-11D-A23V-05	BLCA	1	0.160311	0.254391	0.0480987	0.159332
TCGA-CF-A5U8-01A-11D-A28N-05	BLCA	1	0.238571	0.358059	0.0924695	0.236928
TCGA-CF-A5UA-01A-11D-A28N-05	BLCA	1	0.124996	0.20006	0.0467787	0.114605
TCGA-CF-A7I0-01A-22D-A34V-05	BLCA	1	0.337156	0.446591	0.200971	0.384696
TCGA-CF-A8HX-01A-11D-A365-05	BLCA	1	0.353234	0.491716	0.17455	0.40186
TCGA-CF-A8HY-01A-11D-A365-05	BLCA	1	0.263565	0.382499	0.0994412	0.29217
TCGA-CF-A9FF-01A-11D-A38H-05	BLCA	1	0.262421	0.377983	0.121435	0.286836
TCGA-CF-A9FH-01A-11D-A38H-05	BLCA	1	0.214966	0.313353	0.0768268	0.251138
TCGA-CF-A9FL-01A-11D-A38H-05	BLCA	1	0.306028	0.417426	0.158857	0.369033
TCGA-CU-A0YN-01A-21D-A10W-05	BLCA	1	0.199122	0.276959	0.106433	0.2351
TCGA-CU-A0YN-11A-11D-A10W-05	BLCA	11	0.150095	0.204875	0.0891092	0.16657
TCGA-CU-A0YO-01A-11D-A10W-05	BLCA	1	0.165482	0.246283	0.066777	0.190785
TCGA-CU-A0YR-01A-12D-A10W-05	BLCA	1	0.139607	0.203371	0.0837511	0.140576
TCGA-CU-A0YR-11A-13D-A10W-05	BLCA	11	0.139786	0.210288	0.062455	0.155209
TCGA-CU-A3KJ-01A-11D-A21B-05	BLCA	1	0.233867	0.343181	0.0926747	0.243495
TCGA-CU-A3QU-01A-11D-A231-05	BLCA	1	0.21885	0.298458	0.117737	0.267807
TCGA-CU-A3YL-01A-11D-A231-05	BLCA	1	0.204742	0.304531	0.0856653	0.210679
TCGA-CU-A5W6-01A-11D-A28N-05	BLCA	1	0.158552	0.238854	0.0651376	0.169682
TCGA-CU-A72E-01A-12D-A33I-05	BLCA	1	0.37358	0.468696	0.242309	0.472884
TCGA-DK-A1A3-01A-11D-A13Z-05	BLCA	1	0.19006	0.269724	0.100503	0.20487
TCGA-DK-A1A5-01A-11D-A13Z-05	BLCA	1	0.242375	0.334308	0.116614	0.308929
TCGA-DK-A1A6-01A-11D-A13Z-05	BLCA	1	0.258949	0.326573	0.174631	0.298428
TCGA-DK-A1A6-06A-11D-A42F-05	BLCA	6	0.225653	0.305344	0.113032	0.262464
TCGA-DK-A1A7-01A-11D-A13Z-05	BLCA	1	0.189905	0.276559	0.095174	0.171885
TCGA-DK-A1AA-01A-11D-A13Z-05	BLCA	1	0.323375	0.441336	0.157779	0.407503
TCGA-DK-A1AB-01A-11D-A13Z-05	BLCA	1	0.151069	0.233821	0.0567542	0.154608
TCGA-DK-A1AC-01A-11D-A13Z-05	BLCA	1	0.19405	0.273428	0.11821	0.192446
TCGA-DK-A1AD-01A-11D-A13Z-05	BLCA	1	0.374123	0.476289	0.250689	0.417288
TCGA-DK-A1AE-01A-11D-A13Z-05	BLCA	1	0.250223	0.329671	0.129933	0.331864
TCGA-DK-A1AF-01A-11D-A13Z-05	BLCA	1	0.147758	0.215469	0.0663219	0.176377
TCGA-DK-A1AG-01A-11D-A13Z-05	BLCA	1	0.233029	0.319987	0.114437	0.268667
TCGA-DK-A2HX-01A-12D-A18G-05	BLCA	1	0.15007	0.249069	0.0538577	0.119975
TCGA-DK-A2I1-01A-11D-A17Y-05	BLCA	1	0.295491	0.416998	0.177671	0.261959
TCGA-DK-A2I2-01A-11D-A17Y-05	BLCA	1	0.144416	0.226683	0.0590071	0.153929
TCGA-DK-A2I4-01A-11D-A21B-05	BLCA	1	0.145999	0.226249	0.0630309	0.158975
TCGA-DK-A2I6-01A-12D-A18G-05	BLCA	1	0.216377	0.288985	0.11994	0.256474
TCGA-DK-A3IK-01A-32D-A21B-05	BLCA	1	0.215606	0.316813	0.109113	0.203656
TCGA-DK-A3IL-01A-11D-A211-05	BLCA	1	0.185412	0.280593	0.0718342	0.196598
TCGA-DK-A3IM-01A-11D-A211-05	BLCA	1	0.167685	0.28515	0.0391336	0.150843
TCGA-DK-A3IN-01A-11D-A211-05	BLCA	1	0.263822	0.362475	0.142247	0.310973
TCGA-DK-A3IQ-01A-31D-A211-05	BLCA	1	0.191319	0.290285	0.0858073	0.184265
TCGA-DK-A3IS-01A-21D-A21B-05	BLCA	1	0.281978	0.3981	0.112348	0.355441
TCGA-DK-A3IT-01A-31D-A211-05	BLCA	1	0.204619	0.296569	0.104285	0.200565
TCGA-DK-A3IU-01A-11D-A211-05	BLCA	1	0.18804	0.273916	0.0853549	0.215399
TCGA-DK-A3IV-01A-22D-A21B-05	BLCA	1	0.210034	0.297114	0.107629	0.235275
TCGA-DK-A3WW-01A-22D-A23O-05	BLCA	1	0.207398	0.319009	0.0853486	0.215996
TCGA-DK-A3WX-01A-22D-A231-05	BLCA	1	0.168878	0.248371	0.0748065	0.191701
TCGA-DK-A3WY-01A-11D-A231-05	BLCA	1	0.103188	0.175424	0.027664	0.113408
TCGA-DK-A3X1-01A-12D-A231-05	BLCA	1	0.228365	0.322349	0.128335	0.259177
TCGA-DK-A3X2-01A-11D-A231-05	BLCA	1	0.225749	0.362588	0.0775778	0.222184
TCGA-DK-A6AV-01A-12D-A30F-05	BLCA	1	0.236721	0.340615	0.10574	0.302579
TCGA-DK-A6AW-01A-11D-A30F-05	BLCA	1	0.228428	0.345357	0.092087	0.259805
TCGA-DK-A6B0-01A-11D-A31M-05	BLCA	1	0.178588	0.295431	0.0482164	0.156565
TCGA-DK-A6B1-01A-12D-A30F-05	BLCA	1	0.199026	0.285652	0.0971816	0.204601
TCGA-DK-A6B5-01A-11D-A31M-05	BLCA	1	0.289608	0.411471	0.164834	0.261927
TCGA-DK-A6B6-01A-11D-A30F-05	BLCA	1	0.168129	0.255347	0.090965	0.134733
TCGA-DK-AA6L-01A-11D-A392-05	BLCA	1	0.263112	0.36951	0.137642	0.26993
TCGA-DK-AA6M-01A-11D-A392-05	BLCA	1	0.181225	0.264967	0.059537	0.241905
TCGA-DK-AA6P-01A-11D-A392-05	BLCA	1	0.204179	0.298905	0.110876	0.153362
TCGA-DK-AA6Q-01A-11D-A392-05	BLCA	1	0.233771	0.302992	0.130676	0.290974
TCGA-DK-AA6R-01A-11D-A42F-05	BLCA	1	0.1862	0.297604	0.0716909	0.16121
TCGA-DK-AA6S-01A-21D-A392-05	BLCA	1	0.213513	0.296879	0.0926332	0.274188
TCGA-DK-AA6T-01A-11D-A392-05	BLCA	1	0.204937	0.303387	0.0852191	0.2016
TCGA-DK-AA6U-01A-11D-A392-05	BLCA	1	0.263975	0.357433	0.154018	0.270975
TCGA-DK-AA6W-01A-12D-A392-05	BLCA	1	0.308536	0.36659	0.188098	0.449375
TCGA-DK-AA6X-01A-12D-A42F-05	BLCA	1	0.161447	0.250701	0.0560508	0.177334
TCGA-DK-AA71-01A-31D-A392-05	BLCA	1	0.201148	0.313584	0.073393	0.169476
TCGA-DK-AA74-01A-11D-A392-05	BLCA	1	0.176025	0.262804	0.0708303	0.196028
TCGA-DK-AA75-01A-11D-A392-05	BLCA	1	0.375927	0.483326	0.264624	0.382558
TCGA-DK-AA76-01A-11D-A392-05	BLCA	1	0.281377	0.373582	0.172618	0.280952
TCGA-DK-AA77-01A-11D-A392-05	BLCA	1	0.274005	0.387188	0.152635	0.30302
TCGA-E5-A2PC-01A-11D-A203-05	BLCA	1	0.293427	0.415363	0.151111	0.322259
TCGA-E5-A4TZ-01A-11D-A31M-05	BLCA	1	0.333112	0.462691	0.176599	0.384885
TCGA-E5-A4U1-01A-11D-A31M-05	BLCA	1	0.261598	0.383198	0.118471	0.254039
TCGA-E7-A3X6-01A-12D-A231-05	BLCA	1	0.264103	0.353033	0.131141	0.343725
TCGA-E7-A3Y1-01A-11D-A231-05	BLCA	1	0.261758	0.368214	0.130638	0.25526
TCGA-E7-A4IJ-01A-31D-A26N-05	BLCA	1	0.224552	0.32507	0.109411	0.205195
TCGA-E7-A4XJ-01A-11D-A26N-05	BLCA	1	0.176984	0.255488	0.0758056	0.210248
TCGA-E7-A519-01A-11D-A26N-05	BLCA	1	0.1285	0.211248	0.0414495	0.112611
TCGA-E7-A541-01A-11D-A26N-05	BLCA	1	0.161917	0.238323	0.0775545	0.190989
TCGA-E7-A5KE-01A-11D-A28N-05	BLCA	1	0.355436	0.477058	0.191735	0.396402
TCGA-E7-A5KF-01A-11D-A28N-05	BLCA	1	0.217375	0.34427	0.0763103	0.165255
TCGA-E7-A677-01A-11D-A30F-05	BLCA	1	0.248742	0.356855	0.0788843	0.31667
TCGA-E7-A678-01A-11D-A30F-05	BLCA	1	0.288314	0.415119	0.134012	0.274925
TCGA-E7-A6MD-01A-41D-A34V-05	BLCA	1	0.248743	0.357736	0.123597	0.248022
TCGA-E7-A6ME-01A-22D-A32C-05	BLCA	1	0.214752	0.307893	0.109361	0.22124
TCGA-E7-A6MF-01A-12D-A32C-05	BLCA	1	0.234068	0.336174	0.0826068	0.296238
TCGA-E7-A7DU-01A-11D-A32C-05	BLCA	1	0.298171	0.421767	0.123455	0.351835
TCGA-E7-A7DV-01A-11D-A33I-05	BLCA	1	0.255962	0.31499	0.180632	0.315488
TCGA-E7-A7PW-01A-11D-A34V-05	BLCA	1	0.2019	0.302246	0.0957915	0.1623
TCGA-E7-A7XN-01A-11D-A34V-05	BLCA	1	0.201997	0.29194	0.099752	0.230109
TCGA-E7-A85H-01A-11D-A34V-05	BLCA	1	0.120722	0.193142	0.0542424	0.0926157
TCGA-E7-A8O7-01A-11D-A365-05	BLCA	1	0.202321	0.307879	0.0676755	0.218261
TCGA-E7-A8O8-01A-11D-A365-05	BLCA	1	0.352591	0.470512	0.205233	0.38312
TCGA-E7-A97P-01A-11D-A38H-05	BLCA	1	0.207509	0.300776	0.0857471	0.249433
TCGA-E7-A97Q-01A-11D-A38H-05	BLCA	1	0.326794	0.436337	0.209621	0.341972
TCGA-FD-A3B3-01A-12D-A203-05	BLCA	1	0.196122	0.286472	0.0948088	0.221666
TCGA-FD-A3B4-01A-12D-A203-05	BLCA	1	0.145312	0.218358	0.0485108	0.190369
TCGA-FD-A3B5-01A-11D-A211-05	BLCA	1	0.251128	0.381647	0.0893582	0.272159
TCGA-FD-A3B6-01A-21D-A211-05	BLCA	1	0.239376	0.322774	0.14595	0.280054
TCGA-FD-A3B7-01A-31D-A211-05	BLCA	1	0.171199	0.242758	0.0858734	0.212358
TCGA-FD-A3B8-01A-31D-A211-05	BLCA	1	0.129735	0.197107	0.0516691	0.155349
TCGA-FD-A3N5-01A-11D-A21B-05	BLCA	1	0.214218	0.303784	0.128152	0.222983
TCGA-FD-A3N6-01A-11D-A21B-05	BLCA	1	0.293955	0.433925	0.124252	0.305764
TCGA-FD-A3NA-01A-11D-A21B-05	BLCA	1	0.224722	0.325062	0.105103	0.237732
TCGA-FD-A3SJ-01A-12D-A231-05	BLCA	1	0.20423	0.302766	0.0933839	0.191293
TCGA-FD-A3SL-01A-21D-A231-05	BLCA	1	0.159158	0.239047	0.0470763	0.200427
TCGA-FD-A3SM-01A-11D-A231-05	BLCA	1	0.277042	0.376265	0.144508	0.344496
TCGA-FD-A3SN-01A-12D-A231-05	BLCA	1	0.241486	0.363166	0.0908878	0.270041
TCGA-FD-A3SO-01A-11D-A231-05	BLCA	1	0.145528	0.238128	0.036597	0.149243
TCGA-FD-A3SP-01A-31D-A231-05	BLCA	1	0.194702	0.285309	0.0819275	0.223281
TCGA-FD-A3SQ-01A-21D-A231-05	BLCA	1	0.179708	0.273447	0.082734	0.174836
TCGA-FD-A3SR-01A-11D-A231-05	BLCA	1	0.177499	0.269519	0.065906	0.172074
TCGA-FD-A3SS-01A-12D-A231-05	BLCA	1	0.179011	0.273906	0.0687237	0.186419
TCGA-FD-A43N-01A-11D-A23V-05	BLCA	1	0.355398	0.461182	0.224494	0.401147
TCGA-FD-A43P-01A-31D-A23V-05	BLCA	1	0.160706	0.25039	0.0627472	0.145611
TCGA-FD-A43S-01A-21D-A23V-05	BLCA	1	0.136181	0.206555	0.0543409	0.15769
TCGA-FD-A43U-01A-11D-A23V-05	BLCA	1	0.191648	0.274925	0.0859787	0.229384
TCGA-FD-A43X-01A-11D-A23V-05	BLCA	1	0.276507	0.423881	0.100781	0.267648
TCGA-FD-A43Y-01A-21D-A26N-05	BLCA	1	0.199005	0.295545	0.0873282	0.207054
TCGA-FD-A5BR-01A-11D-A26N-05	BLCA	1	0.237235	0.337728	0.105849	0.271313
TCGA-FD-A5BS-01A-21D-A26N-05	BLCA	1	0.18602	0.267802	0.09063	0.205334
TCGA-FD-A5BT-01A-11D-A26N-05	BLCA	1	0.129486	0.202957	0.0449783	0.148694
TCGA-FD-A5BU-01A-31D-A26N-05	BLCA	1	0.17158	0.249827	0.0729876	0.190451
TCGA-FD-A5BV-01A-11D-A26N-05	BLCA	1	0.265368	0.368545	0.132903	0.323132
TCGA-FD-A5BX-01A-11D-A26N-05	BLCA	1	0.194874	0.259023	0.101006	0.282695
TCGA-FD-A5BY-01A-31D-A28N-05	BLCA	1	0.216104	0.326625	0.0909675	0.238378
TCGA-FD-A5BZ-01A-11D-A28N-05	BLCA	1	0.242811	0.342094	0.124388	0.273894
TCGA-FD-A5C0-01A-11D-A28N-05	BLCA	1	0.170041	0.253488	0.0770761	0.158037
TCGA-FD-A5C1-01A-11D-A28N-05	BLCA	1	0.217247	0.305757	0.108936	0.251392
TCGA-FD-A62N-01A-11D-A30F-05	BLCA	1	0.152328	0.227938	0.0658174	0.176429
TCGA-FD-A62O-01A-11D-A30F-05	BLCA	1	0.222434	0.323068	0.0938679	0.297305
TCGA-FD-A62P-01A-32D-A30F-05	BLCA	1	0.194542	0.278807	0.0983767	0.208731
TCGA-FD-A62S-01A-11D-A30F-05	BLCA	1	0.247279	0.332671	0.145173	0.284391
TCGA-FD-A6TA-01A-12D-A33I-05	BLCA	1	0.313298	0.430089	0.180772	0.339441
TCGA-FD-A6TB-01A-12D-A33I-05	BLCA	1	0.178913	0.259263	0.0880194	0.198216
TCGA-FD-A6TC-01A-21D-A33I-05	BLCA	1	0.269915	0.385252	0.135642	0.292464
TCGA-FD-A6TD-01A-51D-A33I-05	BLCA	1	0.222677	0.309797	0.116162	0.250448
TCGA-FD-A6TE-01A-12D-A33I-05	BLCA	1	0.184916	0.282807	0.0855702	0.143239
TCGA-FD-A6TF-01A-52D-A32C-05	BLCA	1	0.173426	0.256156	0.0831143	0.167995
TCGA-FD-A6TG-01A-11D-A32C-05	BLCA	1	0.257274	0.352143	0.141522	0.277821
TCGA-FD-A6TH-01A-11D-A32C-05	BLCA	1	0.242876	0.340168	0.121556	0.272186
TCGA-FD-A6TI-01A-11D-A32C-05	BLCA	1	0.243719	0.34467	0.114811	0.292394
TCGA-FD-A6TK-01A-42D-A33I-05	BLCA	1	0.207596	0.289277	0.109368	0.232803
TCGA-FJ-A3Z7-01A-12D-A23O-05	BLCA	1	0.159178	0.240113	0.0641052	0.167043
TCGA-FJ-A3Z9-01A-11D-A26N-05	BLCA	1	0.327239	0.461942	0.148996	0.388571
TCGA-FJ-A3ZE-01A-11D-A23O-05	BLCA	1	0.243061	0.352438	0.109085	0.257856
TCGA-FJ-A3ZF-01A-11D-A23O-05	BLCA	1	0.354887	0.452666	0.255139	0.341323
TCGA-FJ-A871-01A-11D-A34V-05	BLCA	1	0.163859	0.229948	0.0727505	0.191229
TCGA-FT-A3EE-01A-11D-A203-05	BLCA	1	0.23317	0.311406	0.134932	0.305652
TCGA-FT-A61P-01A-11D-A30F-05	BLCA	1	0.188536	0.275431	0.0918212	0.20275
TCGA-G2-A2EC-01A-11D-A17Y-05	BLCA	1	0.181925	0.285069	0.0710673	0.180112
TCGA-G2-A2EF-01A-12D-A18G-05	BLCA	1	0.230165	0.316646	0.122841	0.237896
TCGA-G2-A2EJ-01A-11D-A17Y-05	BLCA	1	0.189336	0.319217	0.0530148	0.180057
TCGA-G2-A2EK-01A-22D-A18G-05	BLCA	1	0.238763	0.350899	0.101955	0.25825
TCGA-G2-A2EL-01A-12D-A18G-05	BLCA	1	0.371619	0.499871	0.227816	0.425786
TCGA-G2-A2EO-01A-11D-A17Y-05	BLCA	1	0.18078	0.26254	0.069604	0.234017
TCGA-G2-A2ES-01A-11D-A17Y-05	BLCA	1	0.212037	0.298996	0.103373	0.267452
TCGA-G2-A3IB-01A-11D-A211-05	BLCA	1	0.389951	0.527015	0.235758	0.375306
TCGA-G2-A3IE-01A-11D-A211-05	BLCA	1	0.224849	0.343691	0.0984242	0.214104
TCGA-G2-A3VY-01A-11D-A231-05	BLCA	1	0.246784	0.349981	0.160123	0.192964
TCGA-G2-AA3B-01A-11D-A392-05	BLCA	1	0.266079	0.363471	0.162322	0.281613
TCGA-G2-AA3C-01A-21D-A392-05	BLCA	1	0.246863	0.329979	0.154529	0.286724
TCGA-G2-AA3D-01A-11D-A392-05	BLCA	1	0.135757	0.201435	0.0707868	0.129262
TCGA-G2-AA3F-01A-12D-A42F-05	BLCA	1	0.225452	0.309114	0.134999	0.22673
TCGA-GC-A3BM-01A-11D-A231-05	BLCA	1	0.250809	0.376518	0.0835182	0.282726
TCGA-GC-A3BM-11A-11D-A231-05	BLCA	11	0.120259	0.198066	0.0344855	0.130932
TCGA-GC-A3I6-01A-11D-A211-05	BLCA	1	0.175827	0.280162	0.0428152	0.19582
TCGA-GC-A3OO-01A-11D-A231-05	BLCA	1	0.157273	0.241502	0.0601483	0.171376
TCGA-GC-A3RB-01A-12D-A223-05	BLCA	1	0.281795	0.386088	0.179237	0.286275
TCGA-GC-A3RC-01A-11D-A231-05	BLCA	1	0.151356	0.227795	0.0732772	0.179865
TCGA-GC-A3RD-01A-12D-A231-05	BLCA	1	0.229045	0.33891	0.104833	0.211815
TCGA-GC-A3WC-01A-31D-A231-05	BLCA	1	0.162361	0.229139	0.0932249	0.183371
TCGA-GC-A3WC-11A-11D-A231-05	BLCA	11	0.11429	0.184562	0.039232	0.124336
TCGA-GC-A3YS-01A-11D-A23O-05	BLCA	1	0.191568	0.290785	0.0540471	0.240723
TCGA-GC-A4ZW-01A-11D-A26N-05	BLCA	1	0.149787	0.233699	0.0521469	0.155862
TCGA-GC-A6I1-01A-12D-A31M-05	BLCA	1	0.255757	0.353502	0.148427	0.274744
TCGA-GC-A6I3-01A-11D-A31M-05	BLCA	1	0.204518	0.285077	0.11601	0.210725
TCGA-GC-A6I3-11A-11D-A31M-05	BLCA	11	0.143446	0.213391	0.0571513	0.175548
TCGA-GD-A2C5-01A-12D-A17Y-05	BLCA	1	0.250471	0.358329	0.117088	0.287955
TCGA-GD-A2C5-11A-11D-A17Y-05	BLCA	11	0.147844	0.228627	0.0446302	0.188026
TCGA-GD-A3OP-01A-21D-A223-05	BLCA	1	0.160849	0.234892	0.0748637	0.202295
TCGA-GD-A3OP-11A-11D-A223-05	BLCA	11	0.146756	0.230811	0.0445951	0.169157
TCGA-GD-A3OQ-01A-32D-A223-05	BLCA	1	0.239999	0.371746	0.0747688	0.273709
TCGA-GD-A3OQ-11A-21D-A223-05	BLCA	11	0.125869	0.203018	0.038099	0.14362
TCGA-GD-A3OS-01A-12D-A223-05	BLCA	1	0.206979	0.300497	0.0707392	0.272006
TCGA-GD-A6C6-01A-21D-A31M-05	BLCA	1	0.208913	0.277072	0.114902	0.235073
TCGA-GD-A76B-01A-11D-A32C-05	BLCA	1	0.22551	0.297078	0.127503	0.271033
TCGA-GU-A42P-01A-11D-A23V-05	BLCA	1	0.326969	0.460191	0.18984	0.338411
TCGA-GU-A42Q-01A-11D-A23V-05	BLCA	1	0.163774	0.249069	0.0698277	0.184969
TCGA-GU-A42R-01A-11D-A23O-05	BLCA	1	0.139522	0.244	0.0288391	0.10812
TCGA-GU-A762-01A-11D-A33I-05	BLCA	1	0.18846	0.278453	0.0784443	0.214489
TCGA-GU-A763-01A-11D-A32C-05	BLCA	1	0.310251	0.429479	0.1906	0.322757
TCGA-GU-A764-01A-11D-A34V-05	BLCA	1	0.235647	0.314469	0.141571	0.251818
TCGA-GU-A766-01A-11D-A32C-05	BLCA	1	0.165644	0.24367	0.0835317	0.185095
TCGA-GU-A767-01A-11D-A32C-05	BLCA	1	0.16056	0.240663	0.0766961	0.144386
TCGA-GU-AATO-01A-11D-A392-05	BLCA	1	0.161933	0.246356	0.0772268	0.151682
TCGA-GU-AATP-01A-11D-A392-05	BLCA	1	0.211249	0.332457	0.0965299	0.159164
TCGA-GU-AATQ-01A-11D-A392-05	BLCA	1	0.310133	0.429704	0.167094	0.308204
TCGA-GV-A3JV-01A-11D-A223-05	BLCA	1	0.199022	0.293132	0.0849291	0.227529
TCGA-GV-A3JW-01A-11D-A211-05	BLCA	1	0.212586	0.331166	0.0792432	0.196975
TCGA-GV-A3JX-01A-11D-A211-05	BLCA	1	0.212611	0.307448	0.115783	0.218229
TCGA-GV-A3JZ-01A-11D-A21B-05	BLCA	1	0.172491	0.250778	0.0804122	0.205774
TCGA-GV-A3QF-01A-31D-A231-05	BLCA	1	0.250117	0.360201	0.130362	0.253909
TCGA-GV-A3QG-01A-11D-A223-05	BLCA	1	0.248662	0.322671	0.155615	0.301823
TCGA-GV-A3QH-01A-11D-A223-05	BLCA	1	0.146001	0.224566	0.0549516	0.159755
TCGA-GV-A3QI-01A-11D-A223-05	BLCA	1	0.136475	0.198484	0.0479037	0.181556
TCGA-GV-A3QK-01B-11D-A23O-05	BLCA	1	0.22469	0.323398	0.100123	0.239512
TCGA-GV-A40E-01A-12D-A23O-05	BLCA	1	0.248986	0.344478	0.145497	0.290845
TCGA-GV-A40G-01A-11D-A23O-05	BLCA	1	0.164184	0.266392	0.0610854	0.165003
TCGA-GV-A6ZA-01A-12D-A33I-05	BLCA	1	0.274309	0.367561	0.151847	0.314805
TCGA-H4-A2HO-01A-11D-A17Y-05	BLCA	1	0.223949	0.318263	0.120273	0.232306
TCGA-H4-A2HQ-01A-11D-A17Y-05	BLCA	1	0.21632	0.332475	0.0898517	0.205347
TCGA-HQ-A2OE-01A-11D-A203-05	BLCA	1	0.316447	0.439122	0.162382	0.314705
TCGA-HQ-A5ND-01A-11D-A26N-05	BLCA	1	0.276087	0.392987	0.124064	0.310887
TCGA-HQ-A5NE-01A-12D-A28N-05	BLCA	1	0.266976	0.348818	0.163276	0.316173
TCGA-K4-A3WS-01A-11D-A231-05	BLCA	1	0.164195	0.254993	0.0594519	0.167523
TCGA-K4-A3WU-01B-11D-A23O-05	BLCA	1	0.189334	0.270868	0.0903896	0.212468
TCGA-K4-A3WV-01A-11D-A231-05	BLCA	1	0.220139	0.309182	0.117883	0.24302
TCGA-K4-A3WV-11A-21D-A231-05	BLCA	11	0.108556	0.181399	0.0291271	0.117705
TCGA-K4-A4AB-01B-12D-A28N-05	BLCA	1	0.372834	0.472141	0.250909	0.455446
TCGA-K4-A4AC-01A-21D-A26N-05	BLCA	1	0.183504	0.262499	0.0883396	0.214789
TCGA-K4-A54R-01A-11D-A26N-05	BLCA	1	0.183521	0.286809	0.0643438	0.178637
TCGA-K4-A54R-11A-11D-A26N-05	BLCA	11	0.130746	0.201826	0.0501639	0.143636
TCGA-K4-A5RH-01A-11D-A30F-05	BLCA	1	0.16221	0.235482	0.068972	0.208061
TCGA-K4-A5RI-01A-11D-A28N-05	BLCA	1	0.20762	0.313962	0.101256	0.193057
TCGA-K4-A5RI-11A-11D-A28N-05	BLCA	11	0.150935	0.221782	0.0665678	0.181155
TCGA-K4-A5RJ-01A-11D-A28N-05	BLCA	1	0.132761	0.200201	0.0521883	0.15894
TCGA-K4-A6FZ-01A-11D-A31M-05	BLCA	1	0.17345	0.24278	0.0815826	0.21445
TCGA-K4-A6MB-01A-11D-A31M-05	BLCA	1	0.290625	0.404546	0.15252	0.314205
TCGA-K4-A83P-01A-11D-A34V-05	BLCA	1	0.181197	0.263966	0.0936231	0.184383
TCGA-K4-AAQO-01A-11D-A38H-05	BLCA	1	0.195768	0.284051	0.0962563	0.201546
TCGA-KQ-A41N-01A-11D-A33I-05	BLCA	1	0.370999	0.478849	0.239083	0.422597
TCGA-KQ-A41O-01A-12D-A34V-05	BLCA	1	0.306055	0.402509	0.198214	0.33831
TCGA-KQ-A41P-01A-12D-A33I-05	BLCA	1	0.339797	0.430917	0.245292	0.365834
TCGA-KQ-A41Q-01A-11D-A33I-05	BLCA	1	0.271779	0.374115	0.163602	0.254009
TCGA-KQ-A41R-01A-21D-A34V-05	BLCA	1	0.40329	0.532133	0.243486	0.460065
TCGA-KQ-A41S-01A-12D-A33I-05	BLCA	1	0.203254	0.291143	0.0924265	0.226986
TCGA-LC-A66R-01A-41D-A30F-05	BLCA	1	0.219982	0.314679	0.110285	0.236379
TCGA-LT-A5Z6-01A-11D-A28N-05	BLCA	1	0.155646	0.222626	0.095715	0.141426
TCGA-LT-A8JT-01A-11D-A365-05	BLCA	1	0.349304	0.465613	0.206921	0.389196
TCGA-MV-A51V-01A-11D-A26N-05	BLCA	1	0.155809	0.245763	0.0538753	0.141552
TCGA-PQ-A6FI-01A-11D-A31M-05	BLCA	1	0.312564	0.444071	0.149259	0.316725
TCGA-PQ-A6FN-01A-11D-A31M-05	BLCA	1	0.20014	0.282407	0.10176	0.235701
TCGA-R3-A69X-01A-22D-A30F-05	BLCA	1	0.190595	0.273455	0.0884953	0.217332
TCGA-S5-A6DX-01A-11D-A31M-05	BLCA	1	0.221301	0.314864	0.1036	0.254809
TCGA-S5-AA26-01A-11D-A38H-05	BLCA	1	0.358649	0.49307	0.165217	0.444302
TCGA-SY-A9G0-01A-12D-A38H-05	BLCA	1	0.176673	0.262863	0.0693421	0.207682
TCGA-SY-A9G5-01A-11D-A38H-05	BLCA	1	0.236128	0.335804	0.117825	0.254081
TCGA-UY-A78K-01A-11D-A33I-05	BLCA	1	0.202426	0.280667	0.106568	0.23591
TCGA-UY-A78L-01A-12D-A33I-05	BLCA	1	0.284768	0.380921	0.168029	0.335349
TCGA-UY-A78M-01A-21D-A34V-05	BLCA	1	0.265119	0.350299	0.147456	0.317359
TCGA-UY-A78N-01A-12D-A33I-05	BLCA	1	0.190669	0.271666	0.0982758	0.218412
TCGA-UY-A78O-01A-12D-A33I-05	BLCA	1	0.290433	0.38761	0.175492	0.323834
TCGA-UY-A78P-01A-12D-A365-05	BLCA	1	0.212707	0.297618	0.108176	0.238295
TCGA-UY-A8OB-01A-12D-A42F-05	BLCA	1	0.29798	0.389215	0.181317	0.364096
TCGA-UY-A8OC-01A-11D-A365-05	BLCA	1	0.294287	0.428778	0.14788	0.288891
TCGA-UY-A8OD-01A-11D-A365-05	BLCA	1	0.26466	0.338536	0.180532	0.288556
TCGA-UY-A9PA-01A-11D-A38H-05	BLCA	1	0.164378	0.242883	0.0752847	0.177001
TCGA-UY-A9PB-01A-11D-A38H-05	BLCA	1	0.186429	0.271834	0.0910713	0.191447
TCGA-UY-A9PD-01A-11D-A38H-05	BLCA	1	0.346516	0.477713	0.224223	0.299671
TCGA-UY-A9PE-01A-11D-A38H-05	BLCA	1	0.242807	0.34365	0.122105	0.27088
TCGA-UY-A9PF-01A-11D-A38H-05	BLCA	1	0.289979	0.387686	0.176211	0.322302
TCGA-UY-A9PH-01A-11D-A38H-05	BLCA	1	0.272915	0.389269	0.125901	0.302379
TCGA-XF-A8HB-01A-11D-A365-05	BLCA	1	0.215625	0.3126	0.0706043	0.286237
TCGA-XF-A8HC-01A-11D-A365-05	BLCA	1	0.217174	0.314934	0.0947564	0.210489
TCGA-XF-A8HD-01A-11D-A365-05	BLCA	1	0.157305	0.228457	0.0759883	0.164517
TCGA-XF-A8HE-01A-11D-A365-05	BLCA	1	0.199244	0.273588	0.102361	0.244101
TCGA-XF-A8HF-01A-11D-A365-05	BLCA	1	0.38894	0.496937	0.252473	0.390698
TCGA-XF-A8HG-01A-11D-A365-05	BLCA	1	0.382236	0.476542	0.251916	0.439907
TCGA-XF-A8HH-01A-11D-A38H-05	BLCA	1	0.223613	0.324324	0.112552	0.213329
TCGA-XF-A8HI-01A-11D-A38H-05	BLCA	1	0.237963	0.34711	0.0869765	0.280119
TCGA-XF-A9SG-01A-12D-A42F-05	BLCA	1	0.195244	0.245713	0.126558	0.260932
TCGA-XF-A9SH-01A-11D-A392-05	BLCA	1	0.334719	0.42151	0.217809	0.342344
TCGA-XF-A9SI-01A-11D-A392-05	BLCA	1	0.154863	0.223536	0.0701738	0.178191
TCGA-XF-A9SJ-01A-11D-A392-05	BLCA	1	0.195615	0.282003	0.0990917	0.220602
TCGA-XF-A9SK-01A-11D-A42F-05	BLCA	1	0.281787	0.381628	0.152248	0.311603
TCGA-XF-A9SL-01A-11D-A392-05	BLCA	1	0.134878	0.198515	0.0627434	0.153361
TCGA-XF-A9SM-01A-11D-A42F-05	BLCA	1	0.184626	0.264223	0.0884527	0.207999
TCGA-XF-A9SP-01A-11D-A392-05	BLCA	1	0.266259	0.329979	0.19277	0.280769
TCGA-XF-A9ST-01A-11D-A42F-05	BLCA	1	0.140014	0.195471	0.0818421	0.151426
TCGA-XF-A9SU-01A-31D-A392-05	BLCA	1	0.202917	0.286441	0.101877	0.208791
TCGA-XF-A9SV-01A-21D-A42F-05	BLCA	1	0.244645	0.325326	0.123678	0.318073
TCGA-XF-A9SW-01A-11D-A42F-05	BLCA	1	0.111758	0.16697	0.0566034	0.119371
TCGA-XF-A9SX-01A-21D-A392-05	BLCA	1	0.14864	0.21763	0.0725902	0.159774
TCGA-XF-A9SY-01A-21D-A42F-05	BLCA	1	0.17769	0.243543	0.0929403	0.214089
TCGA-XF-A9SZ-01A-11D-A392-05	BLCA	1	0.21146	0.303677	0.117941	0.198942
TCGA-XF-A9T0-01A-11D-A392-05	BLCA	1	0.233957	0.32235	0.127438	0.25042
TCGA-XF-A9T2-01A-11D-A42F-05	BLCA	1	0.490676	0.579409	0.367796	0.562586
TCGA-XF-A9T3-01A-11D-A42F-05	BLCA	1	0.221391	0.285107	0.147183	0.250918
TCGA-XF-A9T4-01A-11D-A392-05	BLCA	1	0.242566	0.358476	0.0994518	0.272609
TCGA-XF-A9T5-01A-11D-A42F-05	BLCA	1	0.153875	0.242158	0.0665301	0.138579
TCGA-XF-A9T6-01A-11D-A42F-05	BLCA	1	0.241906	0.359327	0.0972272	0.282852
TCGA-XF-A9T8-01A-11D-A392-05	BLCA	1	0.242394	0.311208	0.153638	0.283611
TCGA-XF-AAME-01A-12D-A42F-05	BLCA	1	0.167323	0.233461	0.0801165	0.1972
TCGA-XF-AAMF-01A-21D-A42F-05	BLCA	1	0.233403	0.322663	0.123053	0.260098
TCGA-XF-AAMG-01A-11D-A42F-05	BLCA	1	0.296701	0.401529	0.200557	0.29505
TCGA-XF-AAMH-01A-11D-A42F-05	BLCA	1	0.207955	0.29457	0.101916	0.261754
TCGA-XF-AAMJ-01A-11D-A42F-05	BLCA	1	0.178796	0.248011	0.0912119	0.201896
TCGA-XF-AAML-01A-11D-A42F-05	BLCA	1	0.180749	0.260104	0.0974151	0.151162
TCGA-XF-AAMQ-01A-11D-A42F-05	BLCA	1	0.255359	0.341656	0.143985	0.287678
TCGA-XF-AAMR-01A-31D-A42F-05	BLCA	1	0.136339	0.197298	0.0655532	0.160731
TCGA-XF-AAMT-01A-11D-A42F-05	BLCA	1	0.25655	0.326077	0.160346	0.289387
TCGA-XF-AAMW-01A-11D-A42F-05	BLCA	1	0.27676	0.384383	0.137535	0.299604
TCGA-XF-AAMX-01A-11D-A42F-05	BLCA	1	0.444938	0.556088	0.310083	0.447692
TCGA-XF-AAMY-01A-11D-A42F-05	BLCA	1	0.198422	0.298607	0.0968869	0.178883
TCGA-XF-AAMZ-01A-11D-A42F-05	BLCA	1	0.154343	0.225802	0.0785782	0.1424
TCGA-XF-AAN0-01A-11D-A42F-05	BLCA	1	0.125869	0.19599	0.0616247	0.13197
TCGA-XF-AAN1-01A-31D-A42F-05	BLCA	1	0.225916	0.343347	0.0751064	0.252225
TCGA-XF-AAN2-01A-11D-A42F-05	BLCA	1	0.156624	0.25601	0.0490854	0.148884
TCGA-XF-AAN3-01A-11D-A42F-05	BLCA	1	0.216081	0.317221	0.0907128	0.271087
TCGA-XF-AAN4-01A-11D-A42F-05	BLCA	1	0.130405	0.179856	0.0760986	0.151964
TCGA-XF-AAN5-01A-11D-A42F-05	BLCA	1	0.113241	0.178564	0.0403908	0.131662
TCGA-XF-AAN7-01A-11D-A42F-05	BLCA	1	0.252032	0.336018	0.117108	0.35043
TCGA-XF-AAN8-01A-11D-A42F-05	BLCA	1	0.118841	0.163606	0.0620505	0.162143
TCGA-YC-A89H-01A-11D-A365-05	BLCA	1	0.207086	0.291021	0.0959336	0.252871
TCGA-YC-A8S6-01A-31D-A38H-05	BLCA	1	0.193042	0.272159	0.0868969	0.242092
TCGA-YC-A9TC-01A-22D-A392-05	BLCA	1	0.289155	0.385181	0.193361	0.310024
TCGA-YF-AA3L-01A-11D-A38H-05	BLCA	1	0.225999	0.337965	0.1062	0.237291
TCGA-YF-AA3M-01A-11D-A42F-05	BLCA	1	0.239991	0.341004	0.106699	0.252206
TCGA-ZF-A9R0-01A-11D-A38H-05	BLCA	1	0.243619	0.359984	0.10529	0.271422
TCGA-ZF-A9R1-01A-11D-A392-05	BLCA	1	0.215237	0.315265	0.111668	0.20014
TCGA-ZF-A9R2-01A-11D-A392-05	BLCA	1	0.274811	0.367465	0.127484	0.357009
TCGA-ZF-A9R3-01A-11D-A38H-05	BLCA	1	0.235529	0.348811	0.111671	0.253724
TCGA-ZF-A9R4-01A-11D-A38H-05	BLCA	1	0.223675	0.344051	0.0894696	0.220094
TCGA-ZF-A9R5-01A-12D-A42F-05	BLCA	1	0.23623	0.357288	0.10624	0.220873
TCGA-ZF-A9R7-01A-11D-A38H-05	BLCA	1	0.280751	0.401116	0.13132	0.304296
TCGA-ZF-A9R9-01A-11D-A38H-05	BLCA	1	0.282074	0.355904	0.169943	0.348363
TCGA-ZF-A9RC-01A-11D-A38H-05	BLCA	1	0.19108	0.291341	0.0829802	0.184141
TCGA-ZF-A9RD-01A-11D-A42F-05	BLCA	1	0.149956	0.220681	0.0634356	0.168646
TCGA-ZF-A9RE-01A-11D-A38H-05	BLCA	1	0.330396	0.451506	0.182975	0.332316
TCGA-ZF-A9RF-01A-11D-A38H-05	BLCA	1	0.2396	0.334317	0.124495	0.28695
TCGA-ZF-A9RG-01A-21D-A42F-05	BLCA	1	0.167413	0.233268	0.0853559	0.199766
TCGA-ZF-A9RL-01A-11D-A38H-05	BLCA	1	0.298642	0.424697	0.143687	0.29845
TCGA-ZF-A9RM-01A-11D-A38H-05	BLCA	1	0.149873	0.247268	0.0517892	0.115991
TCGA-ZF-A9RN-01A-11D-A42F-05	BLCA	1	0.281857	0.393142	0.153671	0.277434
TCGA-ZF-AA4N-01A-11D-A38H-05	BLCA	1	0.219513	0.289945	0.141964	0.227066
TCGA-ZF-AA4R-01A-11D-A38H-05	BLCA	1	0.194507	0.291691	0.0912781	0.165353
TCGA-ZF-AA4T-01A-11D-A38H-05	BLCA	1	0.267197	0.381861	0.146794	0.225811
TCGA-ZF-AA4U-01A-11D-A38H-05	BLCA	1	0.297751	0.405661	0.13744	0.358259
TCGA-ZF-AA4V-01A-11D-A38H-05	BLCA	1	0.260601	0.368165	0.144858	0.279815
TCGA-ZF-AA4W-01A-12D-A38H-05	BLCA	1	0.161292	0.25192	0.0670649	0.164583
TCGA-ZF-AA4X-01A-11D-A38H-05	BLCA	1	0.179183	0.26128	0.0845032	0.204107
TCGA-ZF-AA51-01A-21D-A392-05	BLCA	1	0.171972	0.270588	0.0939797	0.138173
TCGA-ZF-AA52-01A-12D-A392-05	BLCA	1	0.213455	0.288407	0.119689	0.2566
TCGA-ZF-AA53-01A-11D-A392-05	BLCA	1	0.18952	0.251554	0.112774	0.228239
TCGA-ZF-AA54-01A-11D-A392-05	BLCA	1	0.178877	0.25783	0.0841886	0.216405
TCGA-ZF-AA56-01A-31D-A392-05	BLCA	1	0.211714	0.29019	0.111882	0.233941
TCGA-ZF-AA58-01A-12D-A42F-05	BLCA	1	0.150579	0.219679	0.0628508	0.178258
TCGA-ZF-AA5H-01A-11D-A392-05	BLCA	1	0.318478	0.399135	0.226561	0.350054
TCGA-ZF-AA5N-01A-11D-A42F-05	BLCA	1	0.271649	0.334126	0.16877	0.354493
TCGA-ZF-AA5P-01A-11D-A392-05	BLCA	1	0.182731	0.254673	0.1047	0.19261
TCGA-3C-AAAU-01A-11D-A41Q-05	BRCA	1	0.189922	0.261343	0.113848	0.182975
TCGA-3C-AALI-01A-11D-A41Q-05	BRCA	1	0.203555	0.287913	0.111178	0.239031
TCGA-3C-AALJ-01A-31D-A41Q-05	BRCA	1	0.15911	0.201621	0.0909457	0.222892
TCGA-3C-AALK-01A-11D-A41Q-05	BRCA	1	0.118262	0.159743	0.0694768	0.148161
TCGA-4H-AAAK-01A-12D-A41Q-05	BRCA	1	0.132609	0.185674	0.0671123	0.160724
TCGA-5L-AAT0-01A-12D-A41Q-05	BRCA	1	0.161575	0.216482	0.0815313	0.219793
TCGA-5T-A9QA-01A-11D-A41Q-05	BRCA	1	0.0668647	0.0879221	0.0569373	0.0954017
TCGA-A1-A0SB-01A-11D-A145-05	BRCA	1	0.194565	0.304819	0.0491786	0.215486
TCGA-A1-A0SE-01A-11D-A10P-05	BRCA	1	0.129204	0.193068	0.0519089	0.163903
TCGA-A1-A0SF-01A-11D-A145-05	BRCA	1	0.17307	0.253699	0.0737626	0.197251
TCGA-A1-A0SG-01A-11D-A145-05	BRCA	1	0.218149	0.305613	0.126449	0.227439
TCGA-A1-A0SH-01A-11D-A10P-05	BRCA	1	0.11469	0.172622	0.0431096	0.146172
TCGA-A1-A0SI-01A-11D-A145-05	BRCA	1	0.175018	0.258813	0.0824523	0.176265
TCGA-A1-A0SJ-01A-11D-A10P-05	BRCA	1	0.100909	0.162094	0.0315109	0.138265
TCGA-A1-A0SK-01A-12D-A10P-05	BRCA	1	0.235299	0.335646	0.125109	0.199439
TCGA-A1-A0SM-01A-11D-A10P-05	BRCA	1	0.0748496	0.130395	0.0224828	0.0839601
TCGA-A1-A0SN-01A-11D-A145-05	BRCA	1	0.113474	0.182998	0.0396196	0.123443
TCGA-A1-A0SO-01A-22D-A10P-05	BRCA	1	0.0852481	0.143876	0.0320928	0.0872797
TCGA-A1-A0SP-01A-11D-A10P-05	BRCA	1	0.175753	0.260452	0.0618486	0.208762
TCGA-A1-A0SQ-01A-21D-A145-05	BRCA	1	0.201392	0.257769	0.114088	0.280979
TCGA-A2-A04R-01A-41D-A10A-05	BRCA	1	0.143344	0.180007	0.0911399	0.192095
TCGA-A2-A0CK-01A-11D-A22B-05	BRCA	1	0.117696	0.172492	0.0391306	0.176071
TCGA-A2-A0CO-01A-13D-A22B-05	BRCA	1	0.161085	0.225775	0.0860523	0.18609
TCGA-A2-A0CR-01A-11D-A22B-05	BRCA	1	0.130008	0.199094	0.0458438	0.160009
TCGA-A2-A0CT-01A-31D-A10P-05	BRCA	1	0.078791	0.124946	0.031944	0.091647
TCGA-A2-A0EN-01A-13D-A10P-05	BRCA	1	0.108096	0.170471	0.034267	0.133392
TCGA-A2-A0EP-01A-52D-A230-05	BRCA	1	0.107987	0.167749	0.0365783	0.142789
TCGA-A2-A0EU-01A-22D-A10P-05	BRCA	1	0.158315	0.233892	0.0576509	0.192219
TCGA-A2-A0ST-01A-12D-A10P-05	BRCA	1	0.141639	0.22068	0.0470567	0.166402
TCGA-A2-A0SU-01A-11D-A10P-05	BRCA	1	0.149792	0.222102	0.0528264	0.180937
TCGA-A2-A0SV-01A-11D-A10P-05	BRCA	1	0.146895	0.198923	0.0754728	0.2117
TCGA-A2-A0SW-01A-11D-A10P-05	BRCA	1	0.248751	0.344343	0.145122	0.296417
TCGA-A2-A0SX-01A-12D-A10P-05	BRCA	1	0.143643	0.233477	0.0507535	0.139132
TCGA-A2-A0SY-01A-31D-A10P-05	BRCA	1	0.0949873	0.158391	0.0212975	0.120861
TCGA-A2-A0T0-01A-22D-A10P-05	BRCA	1	0.182486	0.260536	0.0721178	0.238092
TCGA-A2-A0T1-01A-21D-A10P-05	BRCA	1	0.151005	0.215436	0.0663213	0.200931
TCGA-A2-A0T2-01A-11D-A10P-05	BRCA	1	0.167046	0.266655	0.0414023	0.180932
TCGA-A2-A0T4-01A-31D-A10P-05	BRCA	1	0.104145	0.145917	0.0485591	0.152159
TCGA-A2-A0T5-01A-21D-A10P-05	BRCA	1	0.115774	0.178359	0.0333477	0.155641
TCGA-A2-A0T6-01A-11D-A10P-05	BRCA	1	0.0908488	0.139408	0.0330556	0.126579
TCGA-A2-A0T7-01A-21D-A10P-05	BRCA	1	0.146247	0.228595	0.0536022	0.15634
TCGA-A2-A0YC-01A-11D-A10A-05	BRCA	1	0.126978	0.184275	0.0649584	0.139527
TCGA-A2-A0YD-01A-11D-A10A-05	BRCA	1	0.0969518	0.152513	0.0359032	0.112871
TCGA-A2-A0YE-01A-11D-A10A-05	BRCA	1	0.214615	0.318811	0.0628071	0.296429
TCGA-A2-A0YF-01A-21D-A10A-05	BRCA	1	0.181207	0.265753	0.0892014	0.176572
TCGA-A2-A0YG-01A-21D-A10A-05	BRCA	1	0.0944019	0.152856	0.0319386	0.108382
TCGA-A2-A0YH-01A-11D-A10A-05	BRCA	1	0.242327	0.325041	0.137529	0.291287
TCGA-A2-A0YI-01A-31D-A10N-05	BRCA	1	0.105286	0.172483	0.0390395	0.106375
TCGA-A2-A0YJ-01A-11D-A10A-05	BRCA	1	0.255863	0.350457	0.143229	0.286827
TCGA-A2-A0YK-01A-22D-A10A-05	BRCA	1	0.135783	0.199381	0.0535372	0.171824
TCGA-A2-A0YL-01A-21D-A10A-05	BRCA	1	0.161606	0.239261	0.0665162	0.195735
TCGA-A2-A0YM-01A-11D-A10A-05	BRCA	1	0.134916	0.228479	0.0380145	0.12001
TCGA-A2-A0YT-01A-11D-A10A-05	BRCA	1	0.24806	0.35385	0.12667	0.269967
TCGA-A2-A1FV-01A-11D-A13K-05	BRCA	1	0.13012	0.179748	0.0662491	0.176309
TCGA-A2-A1FW-01A-11D-A13K-05	BRCA	1	0.155917	0.235532	0.0558279	0.173876
TCGA-A2-A1FX-01A-11D-A13K-05	BRCA	1	0.186659	0.244334	0.107612	0.211393
TCGA-A2-A1FZ-01A-51D-A14H-05	BRCA	1	0.10185	0.176466	0.0206149	0.111589
TCGA-A2-A1G0-01A-11D-A13K-05	BRCA	1	0.148776	0.222327	0.0501771	0.178829
TCGA-A2-A1G1-01A-21D-A13K-05	BRCA	1	0.176572	0.275111	0.0495968	0.20353
TCGA-A2-A1G4-01A-11D-A13K-05	BRCA	1	0.0851512	0.124414	0.0322444	0.147833
TCGA-A2-A1G6-01A-11D-A13K-05	BRCA	1	0.124214	0.198869	0.0318377	0.145335
TCGA-A2-A259-01A-11D-A16G-05	BRCA	1	0.11089	0.17216	0.0378993	0.136267
TCGA-A2-A25A-01A-12D-A16G-05	BRCA	1	0.105466	0.166548	0.036062	0.123526
TCGA-A2-A25B-01A-11D-A16A-05	BRCA	1	0.165706	0.229757	0.120472	0.156994
TCGA-A2-A25C-01A-11D-A16A-05	BRCA	1	0.100163	0.179531	0.0224347	0.0809296
TCGA-A2-A25D-01A-12D-A16G-05	BRCA	1	0.158416	0.245752	0.053379	0.181855
TCGA-A2-A25E-01A-11D-A16A-05	BRCA	1	0.140776	0.215844	0.0720246	0.129033
TCGA-A2-A25F-01A-11D-A16A-05	BRCA	1	0.124078	0.19663	0.0441693	0.140366
TCGA-A2-A3KC-01A-11D-A212-05	BRCA	1	0.115532	0.172453	0.0389683	0.158778
TCGA-A2-A3KD-01A-12D-A212-05	BRCA	1	0.118543	0.178511	0.0541045	0.140007
TCGA-A2-A3XS-01A-11D-A230-05	BRCA	1	0.155275	0.255616	0.0602101	0.137165
TCGA-A2-A3XT-01A-11D-A230-05	BRCA	1	0.130072	0.211636	0.0467497	0.131581
TCGA-A2-A3XU-01A-12D-A230-05	BRCA	1	0.236352	0.336751	0.097513	0.314045
TCGA-A2-A3XV-01A-21D-A23D-05	BRCA	1	0.117698	0.170621	0.0528799	0.140898
TCGA-A2-A3XW-01A-11D-A23D-05	BRCA	1	0.127096	0.210864	0.0314997	0.130641
TCGA-A2-A3XX-01A-21D-A23D-05	BRCA	1	0.114104	0.184133	0.0433617	0.116371
TCGA-A2-A3XY-01A-11D-A23D-05	BRCA	1	0.159785	0.255695	0.0433472	0.171583
TCGA-A2-A3XZ-01A-42D-A23D-05	BRCA	1	0.126034	0.199189	0.0463026	0.140608
TCGA-A2-A3Y0-01A-11D-A23D-05	BRCA	1	0.184881	0.287301	0.0654024	0.185187
TCGA-A2-A4RW-01A-21D-A268-05	BRCA	1	0.119059	0.178161	0.0587412	0.130143
TCGA-A2-A4RX-01A-11D-A268-05	BRCA	1	0.143845	0.215704	0.057823	0.171463
TCGA-A2-A4RY-01A-31D-A268-05	BRCA	1	0.12768	0.187682	0.0554965	0.155355
TCGA-A2-A4S0-01A-21D-A268-05	BRCA	1	0.141836	0.219169	0.0444081	0.164967
TCGA-A2-A4S1-01A-21D-A268-05	BRCA	1	0.185615	0.25276	0.0947088	0.233517
TCGA-A2-A4S2-01A-12D-A268-05	BRCA	1	0.127471	0.184592	0.0565869	0.166665
TCGA-A2-A4S3-01A-21D-A268-05	BRCA	1	0.182421	0.256234	0.0914436	0.206754
TCGA-A7-A0CE-11A-21D-A10Q-05	BRCA	11	0.102422	0.172312	0.0181423	0.130612
TCGA-A7-A0CH-11A-32D-A10Q-05	BRCA	11	0.110594	0.184732	0.0237355	0.131368
TCGA-A7-A0D9-01A-31D-A10P-05	BRCA	1	0.10655	0.170749	0.0355188	0.141899
TCGA-A7-A13D-01A-13D-A12R-05	BRCA	1	0.180437	0.271954	0.076854	0.172728
TCGA-A7-A13E-01A-11D-A12R-05	BRCA	1	0.215801	0.34075	0.0930509	0.204352
TCGA-A7-A13E-11A-61D-A12R-05	BRCA	11	0.12677	0.199393	0.0346674	0.166832
TCGA-A7-A13F-01A-11D-A12R-05	BRCA	1	0.118789	0.178018	0.0591271	0.132232
TCGA-A7-A13F-11A-42D-A12R-05	BRCA	11	0.121764	0.199139	0.0235901	0.152038
TCGA-A7-A13G-01A-11D-A13K-05	BRCA	1	0.14372	0.218906	0.0669809	0.104766
TCGA-A7-A13H-01A-11D-A22B-05	BRCA	1	0.12614	0.198066	0.0348885	0.156642
TCGA-A7-A26E-01A-11D-A27B-05	BRCA	1	0.101237	0.159477	0.0435326	0.106409
TCGA-A7-A26E-01A-11D-A16A-05	BRCA	1	0.0723457	0.127999	0.0195584	0.075383
TCGA-A7-A26F-01A-21D-A16A-05	BRCA	1	0.130537	0.209526	0.0369608	0.150967
TCGA-A7-A26G-01A-21D-A16A-05	BRCA	1	0.160976	0.252838	0.0446973	0.193476
TCGA-A7-A26H-01A-11D-A16A-05	BRCA	1	0.139204	0.21288	0.0478402	0.161852
TCGA-A7-A26I-01A-11D-A16A-05	BRCA	1	0.133126	0.219592	0.0304936	0.152194
TCGA-A7-A26J-01A-11D-A16A-05	BRCA	1	0.1146	0.17207	0.0637379	0.122055
TCGA-A7-A26J-01A-11D-A27B-05	BRCA	1	0.145697	0.204501	0.0899843	0.150966
TCGA-A7-A2KD-01A-31D-A21R-05	BRCA	1	0.241737	0.332372	0.119245	0.271259
TCGA-A7-A3IY-01A-21D-A21R-05	BRCA	1	0.171505	0.264715	0.0674429	0.154216
TCGA-A7-A3IZ-01A-11D-A212-05	BRCA	1	0.159199	0.204896	0.0828372	0.22354
TCGA-A7-A3J0-01A-11D-A212-05	BRCA	1	0.168554	0.259678	0.0681725	0.144316
TCGA-A7-A3J1-01A-11D-A212-05	BRCA	1	0.112639	0.172265	0.0470308	0.12457
TCGA-A7-A3RF-01A-11D-A22B-05	BRCA	1	0.201119	0.264606	0.140901	0.182664
TCGA-A7-A425-01A-11D-A244-05	BRCA	1	0.181894	0.26674	0.0858165	0.213916
TCGA-A7-A426-01A-22D-A244-05	BRCA	1	0.146174	0.208939	0.0786813	0.150099
TCGA-A7-A4SA-01A-11D-A268-05	BRCA	1	0.174998	0.230259	0.102402	0.197987
TCGA-A7-A4SB-01A-21D-A268-05	BRCA	1	0.177556	0.240958	0.094674	0.217225
TCGA-A7-A4SC-01A-12D-A268-05	BRCA	1	0.0989858	0.159993	0.0355207	0.110138
TCGA-A7-A4SD-01A-11D-A268-05	BRCA	1	0.256716	0.348766	0.136785	0.285372
TCGA-A7-A4SE-01A-11D-A268-05	BRCA	1	0.176798	0.251857	0.0775423	0.208934
TCGA-A7-A4SF-01A-11D-A268-05	BRCA	1	0.358196	0.466174	0.248896	0.391353
TCGA-A7-A56D-01A-11D-A27Y-05	BRCA	1	0.155918	0.234695	0.0666052	0.180267
TCGA-A7-A5ZV-01A-11D-A28C-05	BRCA	1	0.136729	0.225884	0.0458087	0.137719
TCGA-A7-A5ZW-01A-12D-A29O-05	BRCA	1	0.104945	0.156083	0.038983	0.14507
TCGA-A7-A5ZX-01A-12D-A29O-05	BRCA	1	0.116638	0.165294	0.0670849	0.128457
TCGA-A7-A6VV-01A-22D-A33F-05	BRCA	1	0.199979	0.300819	0.0806635	0.215068
TCGA-A7-A6VW-01A-21D-A33F-05	BRCA	1	0.147861	0.234274	0.0519087	0.145692
TCGA-A7-A6VX-01A-12D-A33F-05	BRCA	1	0.158673	0.224497	0.0715546	0.202405
TCGA-A7-A6VY-01A-12D-A33F-05	BRCA	1	0.225005	0.325652	0.106151	0.243247
TCGA-A8-A075-01A-11D-A10P-05	BRCA	1	0.279961	0.376887	0.144682	0.313944
TCGA-A8-A08O-01A-21D-A10P-05	BRCA	1	0.136451	0.204009	0.0432399	0.18593
TCGA-A8-A0A6-01A-12D-A10P-05	BRCA	1	0.103581	0.158711	0.0294025	0.147371
TCGA-A8-A0AD-01A-11D-A10P-05	BRCA	1	0.231253	0.278107	0.165	0.259837
TCGA-AC-A23C-01A-12D-A16A-05	BRCA	1	0.14647	0.217041	0.0626256	0.165059
TCGA-AC-A23E-01A-11D-A161-05	BRCA	1	0.150913	0.215318	0.0813842	0.163411
TCGA-AC-A23G-01A-11D-A212-05	BRCA	1	0.139053	0.214913	0.051629	0.155409
TCGA-AC-A23H-01A-11D-A161-05	BRCA	1	0.100367	0.169497	0.0534633	0.079668
TCGA-AC-A23H-11A-12D-A161-05	BRCA	11	0.0696726	0.128437	0.0113001	0.0798492
TCGA-AC-A2B8-01A-11D-A17F-05	BRCA	1	0.154745	0.22388	0.0707297	0.191424
TCGA-AC-A2BK-01A-11D-A21R-05	BRCA	1	0.199777	0.323432	0.0776721	0.155012
TCGA-AC-A2BM-01A-11D-A21R-05	BRCA	1	0.10309	0.156505	0.0428749	0.129471
TCGA-AC-A2FB-01A-11D-A17F-05	BRCA	1	0.114018	0.184109	0.0304973	0.138463
TCGA-AC-A2FB-11A-13D-A17F-05	BRCA	11	0.113583	0.188327	0.0257211	0.132928
TCGA-AC-A2FE-01A-11D-A19Z-05	BRCA	1	0.0947702	0.151604	0.0266356	0.131559
TCGA-AC-A2FF-01A-11D-A17F-05	BRCA	1	0.109995	0.179249	0.0220292	0.148377
TCGA-AC-A2FF-11A-13D-A17F-05	BRCA	11	0.134474	0.208138	0.0421178	0.167279
TCGA-AC-A2FG-01A-11D-A17F-05	BRCA	1	0.161184	0.234527	0.0900646	0.15334
TCGA-AC-A2FG-11A-22D-A17F-05	BRCA	11	0.130964	0.215828	0.0270161	0.145453
TCGA-AC-A2FK-01A-12D-A17Z-05	BRCA	1	0.114895	0.189958	0.0216437	0.141741
TCGA-AC-A2FM-01A-11D-A19Z-05	BRCA	1	0.0754222	0.128046	0.0253036	0.0865122
TCGA-AC-A2FM-11B-32D-A19Z-05	BRCA	11	0.124835	0.203327	0.0280705	0.149565
TCGA-AC-A2FO-01A-11D-A17Z-05	BRCA	1	0.142003	0.217259	0.0569314	0.16507
TCGA-AC-A2QH-01A-11D-A18O-05	BRCA	1	0.172196	0.243942	0.0917602	0.210317
TCGA-AC-A2QI-01A-12D-A19Z-05	BRCA	1	0.216381	0.290631	0.137271	0.24753
TCGA-AC-A2QJ-01A-12D-A19Z-05	BRCA	1	0.193695	0.274741	0.0920123	0.234487
TCGA-AC-A3BB-01A-21D-A19Z-05	BRCA	1	0.134644	0.207176	0.0486109	0.158423
TCGA-AC-A3EH-01A-22D-A22B-05	BRCA	1	0.150837	0.225382	0.0362893	0.213382
TCGA-AC-A3HN-01A-11D-A212-05	BRCA	1	0.119126	0.178086	0.053742	0.138664
TCGA-AC-A3OD-01A-11D-A21R-05	BRCA	1	0.103129	0.156545	0.0411498	0.137816
TCGA-AC-A3QP-01A-11D-A230-05	BRCA	1	0.129918	0.200603	0.0509837	0.132638
TCGA-AC-A3QQ-01A-11D-A22B-05	BRCA	1	0.181413	0.247618	0.103531	0.206785
TCGA-AC-A3TM-01A-11D-A22B-05	BRCA	1	0.117925	0.188105	0.0402655	0.119261
TCGA-AC-A3TN-01A-11D-A22B-05	BRCA	1	0.115198	0.180096	0.0330471	0.142702
TCGA-AC-A3W5-01A-11D-A22B-05	BRCA	1	0.129532	0.196618	0.0602092	0.160342
TCGA-AC-A3W6-01A-12D-A22B-05	BRCA	1	0.139594	0.217649	0.042386	0.171291
TCGA-AC-A3W7-01A-11D-A22B-05	BRCA	1	0.131423	0.213273	0.0362479	0.143993
TCGA-AC-A3YI-01A-21D-A23D-05	BRCA	1	0.10842	0.166573	0.0397437	0.14144
TCGA-AC-A3YJ-01A-11D-A230-05	BRCA	1	0.114617	0.180363	0.0475325	0.105758
TCGA-AC-A4ZE-01A-11D-A41Q-05	BRCA	1	0.158979	0.215255	0.0832759	0.179135
TCGA-AC-A5EH-01A-11D-A28C-05	BRCA	1	0.162238	0.223245	0.109581	0.147363
TCGA-AC-A5EI-01A-11D-A27Y-05	BRCA	1	0.152974	0.232749	0.0507595	0.188646
TCGA-AC-A5XS-01A-11D-A29O-05	BRCA	1	0.175579	0.258867	0.0875421	0.177967
TCGA-AC-A5XU-01A-11D-A28C-05	BRCA	1	0.16714	0.239534	0.0807911	0.192239
TCGA-AC-A62V-01A-11D-A31V-05	BRCA	1	0.188144	0.26026	0.12151	0.21541
TCGA-AC-A62X-01A-11D-A29O-05	BRCA	1	0.197235	0.282671	0.0680871	0.254113
TCGA-AC-A62Y-01A-11D-A29O-05	BRCA	1	0.155332	0.251932	0.0510499	0.142457
TCGA-AC-A6IV-01A-12D-A33F-05	BRCA	1	0.134805	0.193553	0.0675192	0.151301
TCGA-AC-A6IW-01A-12D-A33F-05	BRCA	1	0.157358	0.236339	0.0673007	0.178386
TCGA-AC-A6IX-01A-12D-A32T-05	BRCA	1	0.142783	0.183809	0.0828962	0.19667
TCGA-AC-A6IX-06A-11D-A32T-05	BRCA	6	0.135315	0.180978	0.0678886	0.195332
TCGA-AC-A6NO-01A-12D-A33F-05	BRCA	1	0.184336	0.241966	0.115905	0.18961
TCGA-AC-A7VB-01A-11D-A357-05	BRCA	1	0.151617	0.233622	0.0690928	0.181692
TCGA-AC-A7VC-01A-11D-A357-05	BRCA	1	0.231647	0.313415	0.117359	0.277874
TCGA-AC-A8OP-01A-11D-A36K-05	BRCA	1	0.152216	0.205897	0.0892286	0.163004
TCGA-AC-A8OQ-01A-11D-A41Q-05	BRCA	1	0.244993	0.318002	0.142696	0.292064
TCGA-AC-A8OR-01A-21D-A41Q-05	BRCA	1	0.143624	0.216167	0.0513854	0.173626
TCGA-AC-A8OS-01A-12D-A41Q-05	BRCA	1	0.142553	0.216759	0.0521026	0.182491
TCGA-AN-A0XL-01A-11D-A10N-05	BRCA	1	0.23506	0.32035	0.15013	0.253163
TCGA-AN-A0XN-01A-21D-A10A-05	BRCA	1	0.0894852	0.14376	0.0288885	0.119608
TCGA-AN-A0XO-01A-11D-A10A-05	BRCA	1	0.146196	0.221189	0.0555583	0.172133
TCGA-AN-A0XP-01A-11D-A10A-05	BRCA	1	0.176843	0.248374	0.0855098	0.191803
TCGA-AN-A0XR-01A-11D-A10A-05	BRCA	1	0.0935683	0.147759	0.0363882	0.107237
TCGA-AN-A0XS-01A-22D-A10A-05	BRCA	1	0.154006	0.226513	0.0825689	0.168133
TCGA-AN-A0XT-01A-11D-A10A-05	BRCA	1	0.2424	0.347467	0.0948645	0.288079
TCGA-AN-A0XU-01A-11D-A10A-05	BRCA	1	0.136459	0.236482	0.0314229	0.119295
TCGA-AN-A0XV-01A-11D-A10A-05	BRCA	1	0.10715	0.17889	0.0240033	0.117881
TCGA-AN-A0XW-01A-11D-A10A-05	BRCA	1	0.122536	0.178144	0.0543285	0.158803
TCGA-AO-A03L-01A-41D-A10P-05	BRCA	1	0.172791	0.251348	0.101577	0.183034
TCGA-AO-A03M-01B-11D-A10N-05	BRCA	1	0.133917	0.19863	0.0487997	0.171776
TCGA-AO-A03N-01B-11D-A10N-05	BRCA	1	0.180523	0.278898	0.0553717	0.197959
TCGA-AO-A03U-01B-21D-A10N-05	BRCA	1	0.120163	0.184495	0.029157	0.167467
TCGA-AO-A0JA-01A-11D-A10P-05	BRCA	1	0.1142	0.178587	0.0390845	0.143007
TCGA-AO-A0JB-01A-11D-A10P-05	BRCA	1	0.26048	0.362812	0.129922	0.27836
TCGA-AO-A0JC-01A-11D-A10P-05	BRCA	1	0.112615	0.181618	0.0383138	0.127314
TCGA-AO-A0JD-01A-11D-A10P-05	BRCA	1	0.200835	0.278303	0.0986108	0.243747
TCGA-AO-A0JE-01A-11D-A10P-05	BRCA	1	0.148083	0.211812	0.0907013	0.152434
TCGA-AO-A0JF-01A-11D-A10P-05	BRCA	1	0.13298	0.196892	0.0495891	0.165832
TCGA-AO-A0JG-01A-31D-A10P-05	BRCA	1	0.145221	0.212607	0.0739258	0.167473
TCGA-AO-A0JI-01A-21D-A10P-05	BRCA	1	0.0480408	0.0811781	0.0143138	0.0811497
TCGA-AO-A0JJ-01A-11D-A10P-05	BRCA	1	0.11754	0.168951	0.0635397	0.123776
TCGA-AO-A0JL-01A-11D-A10P-05	BRCA	1	0.151388	0.249645	0.0556032	0.135859
TCGA-AO-A0JM-01A-21D-A10P-05	BRCA	1	0.175397	0.274735	0.0540617	0.208539
TCGA-AO-A124-01A-11D-A10N-05	BRCA	1	0.300784	0.409419	0.174005	0.314427
TCGA-AO-A125-01A-11D-A10N-05	BRCA	1	0.115693	0.177093	0.0366463	0.147105
TCGA-AO-A126-01A-11D-A10N-05	BRCA	1	0.0562776	0.0988804	0.0129785	0.0822343
TCGA-AO-A128-01A-11D-A10N-05	BRCA	1	0.134236	0.197731	0.0613263	0.17554
TCGA-AO-A129-01A-21D-A10N-05	BRCA	1	0.125664	0.199449	0.0387914	0.153922
TCGA-AO-A12B-01A-11D-A10N-05	BRCA	1	0.119837	0.173779	0.0548232	0.131386
TCGA-AO-A12C-01A-11D-A10N-05	BRCA	1	0.079428	0.137852	0.0219269	0.0852687
TCGA-AO-A12E-01A-11D-A10N-05	BRCA	1	0.112894	0.172122	0.0442542	0.133817
TCGA-AO-A12G-01A-11D-A10N-05	BRCA	1	0.106562	0.166081	0.0229046	0.160877
TCGA-AO-A1KO-01A-31D-A13K-05	BRCA	1	0.140301	0.225773	0.0286378	0.17047
TCGA-AO-A1KP-01A-11D-A13K-05	BRCA	1	0.117044	0.163522	0.0480373	0.169705
TCGA-AO-A1KQ-01A-11D-A13K-05	BRCA	1	0.208169	0.296272	0.0944816	0.240821
TCGA-AO-A1KR-01A-12D-A145-05	BRCA	1	0.158456	0.250482	0.057324	0.165294
TCGA-AO-A1KS-01A-11D-A13K-05	BRCA	1	0.0977643	0.145276	0.0350379	0.149918
TCGA-AO-A1KT-01A-11D-A13K-05	BRCA	1	0.243396	0.326831	0.148316	0.282684
TCGA-AQ-A04H-01B-11D-A10N-05	BRCA	1	0.129318	0.163306	0.0755617	0.191629
TCGA-AQ-A04L-01B-21D-A10N-05	BRCA	1	0.16854	0.27343	0.058212	0.163954
TCGA-AQ-A0Y5-01A-11D-A14N-05	BRCA	1	0.165784	0.242869	0.0619798	0.215259
TCGA-AQ-A1H2-01A-11D-A13K-05	BRCA	1	0.221079	0.313159	0.118754	0.248209
TCGA-AQ-A1H3-01A-31D-A13K-05	BRCA	1	0.096669	0.16152	0.026407	0.108111
TCGA-AQ-A54N-01A-11D-A268-05	BRCA	1	0.191587	0.30185	0.0666616	0.201105
TCGA-AQ-A54O-01A-11D-A268-05	BRCA	1	0.145985	0.23261	0.0515913	0.130547
TCGA-AQ-A7U7-01A-22D-A357-05	BRCA	1	0.130618	0.188915	0.0577322	0.161436
TCGA-AR-A0TP-01A-11D-A10P-05	BRCA	1	0.143357	0.241797	0.0430933	0.103247
TCGA-AR-A0TQ-01A-11D-A10P-05	BRCA	1	0.0991935	0.156593	0.037413	0.127775
TCGA-AR-A0TR-01A-11D-A10P-05	BRCA	1	0.14011	0.2084	0.053638	0.157735
TCGA-AR-A0TT-01A-31D-A10P-05	BRCA	1	0.151923	0.219494	0.0665201	0.208823
TCGA-AR-A0TU-01A-31D-A10A-05	BRCA	1	0.111859	0.183018	0.0365332	0.12368
TCGA-AR-A0TV-01A-21D-A10P-05	BRCA	1	0.165678	0.238551	0.0705305	0.203358
TCGA-AR-A0TW-01A-11D-A10P-05	BRCA	1	0.169222	0.234115	0.0729042	0.226943
TCGA-AR-A0TX-01A-11D-A10P-05	BRCA	1	0.126848	0.194085	0.0472228	0.150565
TCGA-AR-A0TZ-01A-12D-A10P-05	BRCA	1	0.0753762	0.124155	0.0246976	0.091497
TCGA-AR-A0U0-01A-11D-A10A-05	BRCA	1	0.154105	0.233022	0.0555809	0.178344
TCGA-AR-A0U2-01A-11D-A10A-05	BRCA	1	0.258703	0.365454	0.133232	0.260464
TCGA-AR-A0U3-01A-11D-A10A-05	BRCA	1	0.120763	0.160172	0.0662697	0.160962
TCGA-AR-A0U4-01A-11D-A10A-05	BRCA	1	0.131614	0.196653	0.0480873	0.17376
TCGA-AR-A1AI-01A-11D-A12R-05	BRCA	1	0.244588	0.346937	0.121232	0.264825
TCGA-AR-A1AJ-01A-21D-A12R-05	BRCA	1	0.140745	0.21222	0.0525446	0.169985
TCGA-AR-A1AK-01A-21D-A12R-05	BRCA	1	0.109802	0.176852	0.0403699	0.10793
TCGA-AR-A1AL-01A-21D-A12R-05	BRCA	1	0.15253	0.222359	0.06697	0.177028
TCGA-AR-A1AM-01A-41D-A22B-05	BRCA	1	0.1591	0.235896	0.0557171	0.197993
TCGA-AR-A1AN-01A-11D-A12R-05	BRCA	1	0.162451	0.243721	0.053412	0.20162
TCGA-AR-A1AO-01A-11D-A12R-05	BRCA	1	0.123539	0.190945	0.0375629	0.164894
TCGA-AR-A1AP-01A-11D-A12R-05	BRCA	1	0.0819053	0.14307	0.0155858	0.0999497
TCGA-AR-A1AQ-01A-11D-A12R-05	BRCA	1	0.142113	0.212701	0.0657237	0.16468
TCGA-AR-A1AR-01A-31D-A138-05	BRCA	1	0.158749	0.236642	0.0555203	0.192799
TCGA-AR-A1AS-01A-11D-A12R-05	BRCA	1	0.157048	0.217532	0.101235	0.1367
TCGA-AR-A1AT-01A-11D-A12R-05	BRCA	1	0.116997	0.164534	0.0600051	0.153328
TCGA-AR-A1AU-01A-11D-A12R-05	BRCA	1	0.124772	0.208209	0.0262067	0.142777
TCGA-AR-A1AV-01A-21D-A12R-05	BRCA	1	0.129664	0.188767	0.0639915	0.140172
TCGA-AR-A1AW-01A-21D-A12R-05	BRCA	1	0.101589	0.159859	0.0390891	0.124981
TCGA-AR-A1AX-01A-11D-A12R-05	BRCA	1	0.120872	0.192491	0.038453	0.145769
TCGA-AR-A1AY-01A-21D-A12R-05	BRCA	1	0.1321	0.225706	0.0356674	0.124565
TCGA-AR-A24H-01A-11D-A16A-05	BRCA	1	0.181875	0.268461	0.0991769	0.1728
TCGA-AR-A24K-01A-11D-A16A-05	BRCA	1	0.101832	0.173906	0.0308252	0.102703
TCGA-AR-A24L-01A-11D-A16A-05	BRCA	1	0.13952	0.183018	0.0818386	0.183769
TCGA-AR-A24M-01A-11D-A16A-05	BRCA	1	0.1339	0.208019	0.0555284	0.128664
TCGA-AR-A24N-01A-11D-A16A-05	BRCA	1	0.0935473	0.162498	0.0175657	0.105664
TCGA-AR-A24O-01A-11D-A16A-05	BRCA	1	0.146902	0.225874	0.0579569	0.151681
TCGA-AR-A24P-01A-11D-A16A-05	BRCA	1	0.0920709	0.155609	0.0290716	0.0872028
TCGA-AR-A24Q-01A-12D-A16A-05	BRCA	1	0.155043	0.248087	0.047396	0.162771
TCGA-AR-A24R-01A-11D-A16A-05	BRCA	1	0.117272	0.185049	0.0372896	0.129719
TCGA-AR-A24S-01A-11D-A16A-05	BRCA	1	0.251466	0.338204	0.140847	0.273773
TCGA-AR-A24T-01A-11D-A16A-05	BRCA	1	0.0724237	0.129891	0.0158559	0.0823434
TCGA-AR-A24U-01A-11D-A16A-05	BRCA	1	0.163323	0.237602	0.0815234	0.189806
TCGA-AR-A24V-01A-21D-A16A-05	BRCA	1	0.20505	0.259394	0.156304	0.215577
TCGA-AR-A24W-01A-11D-A16A-05	BRCA	1	0.117398	0.196418	0.0248878	0.129603
TCGA-AR-A24X-01A-11D-A16A-05	BRCA	1	0.0807596	0.13427	0.0209181	0.106016
TCGA-AR-A24Z-01A-11D-A16A-05	BRCA	1	0.187434	0.246031	0.138163	0.163646
TCGA-AR-A250-01A-31D-A16A-05	BRCA	1	0.144798	0.18996	0.0707094	0.210417
TCGA-AR-A251-01A-12D-A16A-05	BRCA	1	0.164226	0.257465	0.0671431	0.157445
TCGA-AR-A252-01A-11D-A16A-05	BRCA	1	0.125821	0.198063	0.0415644	0.149421
TCGA-AR-A254-01A-21D-A16A-05	BRCA	1	0.121696	0.188324	0.0519303	0.131632
TCGA-AR-A255-01A-11D-A16A-05	BRCA	1	0.113506	0.180671	0.0349825	0.140845
TCGA-AR-A256-01A-11D-A16A-05	BRCA	1	0.255894	0.369118	0.104958	0.288819
TCGA-AR-A2LE-01A-11D-A17Z-05	BRCA	1	0.193097	0.253964	0.115963	0.210103
TCGA-AR-A2LH-01A-31D-A18O-05	BRCA	1	0.11981	0.19378	0.0301637	0.151989
TCGA-AR-A2LJ-01A-12D-A19Z-05	BRCA	1	0.108309	0.174097	0.0259538	0.146971
TCGA-AR-A2LK-01A-11D-A17Z-05	BRCA	1	0.168735	0.265915	0.0586965	0.161845
TCGA-AR-A2LM-01A-11D-A17Z-05	BRCA	1	0.100481	0.16188	0.0282103	0.124079
TCGA-AR-A2LN-01A-21D-A18O-05	BRCA	1	0.132261	0.199351	0.0622125	0.140665
TCGA-AR-A2LO-01A-31D-A18O-05	BRCA	1	0.109055	0.180768	0.0236905	0.136141
TCGA-AR-A2LQ-01A-22D-A18O-05	BRCA	1	0.120378	0.194441	0.0307612	0.14248
TCGA-AR-A5QM-01A-11D-A27Y-05	BRCA	1	0.125167	0.184276	0.0643416	0.137747
TCGA-AR-A5QN-01A-12D-A28C-05	BRCA	1	0.104037	0.164673	0.0356654	0.119689
TCGA-AR-A5QP-01A-11D-A28C-05	BRCA	1	0.111947	0.18257	0.0357895	0.116198
TCGA-AR-A5QQ-01A-11D-A28C-05	BRCA	1	0.149118	0.225177	0.056967	0.173181
TCGA-B6-A0I1-01A-11D-A21R-05	BRCA	1	0.241909	0.363999	0.10342	0.245039
TCGA-B6-A0IK-01A-12D-A10P-05	BRCA	1	0.121436	0.184116	0.0492825	0.141332
TCGA-B6-A0RE-01A-11D-A10P-05	BRCA	1	0.178884	0.274955	0.061172	0.179846
TCGA-B6-A0RG-01A-11D-A10P-05	BRCA	1	0.259906	0.346539	0.198962	0.249343
TCGA-B6-A0RI-01A-11D-A10P-05	BRCA	1	0.161167	0.230329	0.0790132	0.203749
TCGA-B6-A0RL-01A-11D-A10P-05	BRCA	1	0.107688	0.167776	0.0348101	0.14307
TCGA-B6-A0RM-01A-11D-A10P-05	BRCA	1	0.126928	0.208611	0.0324839	0.132748
TCGA-B6-A0RN-01A-12D-A10P-05	BRCA	1	0.136965	0.197118	0.0650031	0.160495
TCGA-B6-A0RO-01A-22D-A10P-05	BRCA	1	0.131115	0.212007	0.0411339	0.12569
TCGA-B6-A0RP-01A-21D-A10P-05	BRCA	1	0.150882	0.21017	0.0801447	0.159821
TCGA-B6-A0RS-01A-11D-A10P-05	BRCA	1	0.179262	0.268948	0.0626148	0.205399
TCGA-B6-A0RT-01A-21D-A10P-05	BRCA	1	0.100545	0.159129	0.0378186	0.11914
TCGA-B6-A0RU-01A-11D-A10P-05	BRCA	1	0.137814	0.214099	0.0408522	0.164573
TCGA-B6-A0RV-01A-11D-A10P-05	BRCA	1	0.0964154	0.152586	0.0310751	0.124551
TCGA-B6-A0WT-01A-11D-A10A-05	BRCA	1	0.156342	0.228328	0.0588351	0.210548
TCGA-B6-A0WV-01A-11D-A10A-05	BRCA	1	0.166407	0.231873	0.100167	0.160586
TCGA-B6-A0WW-01A-11D-A10A-05	BRCA	1	0.140532	0.219394	0.0534153	0.163804
TCGA-B6-A0WX-01A-11D-A10A-05	BRCA	1	0.151348	0.233732	0.0571219	0.153253
TCGA-B6-A0WY-01A-11D-A10A-05	BRCA	1	0.132084	0.201039	0.0453261	0.165048
TCGA-B6-A0WZ-01A-11D-A10A-05	BRCA	1	0.12233	0.187522	0.048425	0.139945
TCGA-B6-A0X1-01A-11D-A10A-05	BRCA	1	0.142222	0.222099	0.0488025	0.156666
TCGA-B6-A0X4-01A-11D-A10A-05	BRCA	1	0.105096	0.163038	0.0384449	0.118531
TCGA-B6-A0X5-01A-21D-A10A-05	BRCA	1	0.402857	0.468962	0.32172	0.528471
TCGA-B6-A0X7-01A-11D-A10N-05	BRCA	1	0.0878033	0.140041	0.0266915	0.116443
TCGA-B6-A1KC-01A-11D-A13K-05	BRCA	1	0.129784	0.162503	0.0840699	0.183334
TCGA-B6-A1KC-01B-11D-A161-05	BRCA	1	0.0638548	0.0849717	0.0387187	0.114813
TCGA-B6-A1KF-01A-11D-A13K-05	BRCA	1	0.162804	0.25065	0.0716307	0.172613
TCGA-B6-A1KI-01A-11D-A14N-05	BRCA	1	0.147643	0.209929	0.0631939	0.183745
TCGA-B6-A1KN-01A-11D-A13K-05	BRCA	1	0.192123	0.265476	0.102907	0.24244
TCGA-B6-A2IU-01A-32D-A18O-05	BRCA	1	0.146263	0.228147	0.0669818	0.147544
TCGA-B6-A3ZX-01A-11D-A23D-05	BRCA	1	0.110212	0.178568	0.0340996	0.12851
TCGA-B6-A400-01A-11D-A23D-05	BRCA	1	0.187121	0.299374	0.0496301	0.203529
TCGA-B6-A401-01A-11D-A23D-05	BRCA	1	0.135994	0.202254	0.0714587	0.154514
TCGA-B6-A402-01A-11D-A23D-05	BRCA	1	0.142962	0.240694	0.0489786	0.114454
TCGA-B6-A408-01A-12D-A244-05	BRCA	1	0.204273	0.264473	0.114655	0.239956
TCGA-B6-A409-01A-11D-A244-05	BRCA	1	0.185432	0.289744	0.0734711	0.165662
TCGA-B6-A40B-01A-11D-A23D-05	BRCA	1	0.11324	0.174911	0.0350939	0.139415
TCGA-B6-A40C-01A-11D-A23D-05	BRCA	1	0.131706	0.190142	0.0631925	0.138846
TCGA-BH-A0AU-01A-11D-A12R-05	BRCA	1	0.103059	0.158422	0.0377709	0.137827
TCGA-BH-A0AU-11A-11D-A12R-05	BRCA	11	0.12695	0.204297	0.0277097	0.15865
TCGA-BH-A0AW-01A-11D-A10P-05	BRCA	1	0.128938	0.187619	0.0562856	0.167479
TCGA-BH-A0AY-11A-23D-A10Q-05	BRCA	11	0.107517	0.175343	0.0239696	0.141206
TCGA-BH-A0AZ-01A-21D-A12R-05	BRCA	1	0.135358	0.213459	0.0352129	0.167809
TCGA-BH-A0AZ-11A-22D-A12R-05	BRCA	11	0.122733	0.194403	0.0307364	0.159173
TCGA-BH-A0B2-01A-11D-A10N-05	BRCA	1	0.119095	0.1895	0.0374564	0.142022
TCGA-BH-A0B3-01A-11D-A10P-05	BRCA	1	0.138255	0.218183	0.0532384	0.142794
TCGA-BH-A0B3-11B-21D-A10Q-05	BRCA	11	0.112342	0.179916	0.0279515	0.142539
TCGA-BH-A0B5-01A-11D-A12R-05	BRCA	1	0.122029	0.187925	0.0504296	0.124288
TCGA-BH-A0B8-01A-21D-A10P-05	BRCA	1	0.163524	0.199689	0.110192	0.199116
TCGA-BH-A0B9-01A-11D-A10P-05	BRCA	1	0.127895	0.207558	0.0384791	0.134515
TCGA-BH-A0BA-01A-11D-A10P-05	BRCA	1	0.12371	0.192193	0.0560801	0.141629
TCGA-BH-A0BA-11A-22D-A10Q-05	BRCA	11	0.114323	0.178622	0.0312553	0.151953
TCGA-BH-A0BC-01A-22D-A10P-05	BRCA	1	0.11131	0.188702	0.0245777	0.12487
TCGA-BH-A0BC-11A-22D-A093-05	BRCA	11	0.121117	0.204675	0.0226031	0.137509
TCGA-BH-A0BF-01A-21D-A12R-05	BRCA	1	0.131845	0.185872	0.0713857	0.158597
TCGA-BH-A0BF-11A-31D-A12R-05	BRCA	11	0.136047	0.203049	0.0485508	0.172622
TCGA-BH-A0BJ-01A-11D-A10P-05	BRCA	1	0.132667	0.205467	0.0464307	0.155378
TCGA-BH-A0BJ-11A-23D-A10Q-05	BRCA	11	0.114644	0.188439	0.0253495	0.138764
TCGA-BH-A0BM-01A-11D-A10P-05	BRCA	1	0.130864	0.213623	0.0371151	0.129873
TCGA-BH-A0BM-11A-12D-A093-05	BRCA	11	0.134725	0.205285	0.0441872	0.166185
TCGA-BH-A0BS-01A-11D-A12R-05	BRCA	1	0.174192	0.250079	0.0799415	0.18723
TCGA-BH-A0BS-11A-11D-A12R-05	BRCA	11	0.119319	0.187933	0.0314666	0.155491
TCGA-BH-A0BT-01A-11D-A12R-05	BRCA	1	0.203551	0.276179	0.116105	0.248539
TCGA-BH-A0BT-11A-21D-A12R-05	BRCA	11	0.124235	0.195691	0.0337162	0.151224
TCGA-BH-A0BV-11A-31D-A10Q-05	BRCA	11	0.130299	0.204154	0.0389447	0.154022
TCGA-BH-A0BZ-01A-31D-A12R-05	BRCA	1	0.125783	0.185152	0.072045	0.151682
TCGA-BH-A0BZ-11A-61D-A12R-05	BRCA	11	0.116506	0.19474	0.025631	0.132829
TCGA-BH-A0C0-01A-21D-A10P-05	BRCA	1	0.135218	0.202363	0.0567453	0.171352
TCGA-BH-A0C0-11A-21D-A10Q-05	BRCA	11	0.109745	0.175607	0.0250435	0.145933
TCGA-BH-A0C3-01A-21D-A12R-05	BRCA	1	0.112188	0.179284	0.032827	0.137533
TCGA-BH-A0C3-11A-23D-A12R-05	BRCA	11	0.157551	0.234935	0.0588723	0.183479
TCGA-BH-A0DD-01A-31D-A12R-05	BRCA	1	0.183467	0.239183	0.103897	0.246762
TCGA-BH-A0DG-01A-21D-A12R-05	BRCA	1	0.110292	0.184615	0.0307843	0.123461
TCGA-BH-A0DG-11A-43D-A12R-05	BRCA	11	0.12105	0.205987	0.0252356	0.135184
TCGA-BH-A0DH-01A-11D-A10P-05	BRCA	1	0.181541	0.248185	0.110122	0.198862
TCGA-BH-A0DH-11A-31D-A10Q-05	BRCA	11	0.115209	0.178535	0.0318927	0.156605
TCGA-BH-A0DI-01A-21D-A12R-05	BRCA	1	0.115474	0.178603	0.0345538	0.158829
TCGA-BH-A0DI-11A-32D-A12R-05	BRCA	11	0.124259	0.214601	0.0230935	0.120155
TCGA-BH-A0DK-01A-21D-A10P-05	BRCA	1	0.0963281	0.148018	0.0342393	0.133295
TCGA-BH-A0DK-11A-13D-A10Q-05	BRCA	11	0.0979918	0.160799	0.0235791	0.124214
TCGA-BH-A0DP-01A-21D-A10P-05	BRCA	1	0.112008	0.177071	0.0348252	0.142412
TCGA-BH-A0DP-11A-12D-A10Q-05	BRCA	11	0.101502	0.170108	0.0225084	0.122177
TCGA-BH-A0DQ-01A-11D-A10P-05	BRCA	1	0.203132	0.283316	0.11697	0.229333
TCGA-BH-A0DQ-11A-12D-A10Q-05	BRCA	11	0.123827	0.192892	0.0330486	0.15958
TCGA-BH-A0DS-01A-11D-A10P-05	BRCA	1	0.0817174	0.118987	0.0298628	0.137746
TCGA-BH-A0DV-01A-21D-A12R-05	BRCA	1	0.114021	0.176864	0.0315009	0.156056
TCGA-BH-A0DV-11A-22D-A12R-05	BRCA	11	0.158868	0.229932	0.0660313	0.194007
TCGA-BH-A0DZ-11A-22D-A10Q-05	BRCA	11	0.114462	0.182301	0.0287106	0.146444
TCGA-BH-A0E0-01A-11D-A10P-05	BRCA	1	0.148856	0.225249	0.0674925	0.155084
TCGA-BH-A0E0-11A-13D-A10Q-05	BRCA	11	0.118046	0.183698	0.0341973	0.150719
TCGA-BH-A0E1-01A-11D-A10P-05	BRCA	1	0.0905636	0.161101	0.0135223	0.0932209
TCGA-BH-A0E1-11A-13D-A10Q-05	BRCA	11	0.123009	0.202878	0.0251052	0.142963
TCGA-BH-A0E2-01A-11D-A10P-05	BRCA	1	0.11546	0.167891	0.055768	0.144449
TCGA-BH-A0GY-01A-11D-A10P-05	BRCA	1	0.21519	0.310576	0.08773	0.255913
TCGA-BH-A0GZ-01A-11D-A10P-05	BRCA	1	0.0834125	0.147851	0.0159452	0.0970476
TCGA-BH-A0H0-01A-11D-A10P-05	BRCA	1	0.110206	0.136388	0.0808319	0.150673
TCGA-BH-A0H3-01A-11D-A12R-05	BRCA	1	0.101587	0.163817	0.0197404	0.141902
TCGA-BH-A0H6-01A-21D-A10P-05	BRCA	1	0.156707	0.244769	0.0589261	0.159645
TCGA-BH-A0H7-01A-13D-A10P-05	BRCA	1	0.180481	0.255606	0.0998943	0.203887
TCGA-BH-A0H7-11A-13D-A10Q-05	BRCA	11	0.12197	0.185337	0.0437847	0.155126
TCGA-BH-A0H9-01A-11D-A10P-05	BRCA	1	0.257133	0.357907	0.153398	0.256207
TCGA-BH-A0H9-11A-22D-A093-05	BRCA	11	0.129071	0.190806	0.051684	0.165118
TCGA-BH-A0HA-01A-11D-A12R-05	BRCA	1	0.0918831	0.146149	0.0326218	0.111797
TCGA-BH-A0HA-11A-31D-A12R-05	BRCA	11	0.128644	0.198581	0.0361235	0.172544
TCGA-BH-A0HB-01A-11D-A10P-05	BRCA	1	0.129279	0.207713	0.0461825	0.148795
TCGA-BH-A0HF-01A-11D-A10P-05	BRCA	1	0.136677	0.20064	0.0573165	0.160172
TCGA-BH-A0HI-01A-11D-A10P-05	BRCA	1	0.106525	0.171426	0.0286053	0.131238
TCGA-BH-A0HK-01A-11D-A10P-05	BRCA	1	0.126006	0.192634	0.0560229	0.150879
TCGA-BH-A0HK-11A-11D-A10Q-05	BRCA	11	0.109473	0.177373	0.0270974	0.135328
TCGA-BH-A0HN-01A-11D-A10P-05	BRCA	1	0.17233	0.223657	0.100069	0.188581
TCGA-BH-A0HP-01A-12D-A10P-05	BRCA	1	0.114605	0.171333	0.0345294	0.170723
TCGA-BH-A0HX-01A-21D-A10P-05	BRCA	1	0.131925	0.196839	0.0524555	0.16384
TCGA-BH-A0HY-01A-11D-A10P-05	BRCA	1	0.0899506	0.134664	0.0408802	0.127078
TCGA-BH-A0RX-01A-21D-A10P-05	BRCA	1	0.146789	0.225159	0.0554655	0.167581
TCGA-BH-A0W3-01A-11D-A10A-05	BRCA	1	0.145945	0.213243	0.0651446	0.171019
TCGA-BH-A0W4-01A-11D-A10A-05	BRCA	1	0.133611	0.197736	0.0448768	0.178915
TCGA-BH-A0W5-01A-11D-A10A-05	BRCA	1	0.134064	0.206885	0.0456426	0.1566
TCGA-BH-A0WA-01A-11D-A10A-05	BRCA	1	0.180615	0.278453	0.0614517	0.189404
TCGA-BH-A18V-06A-11D-A212-05	BRCA	6	0.0943364	0.163529	0.0234687	0.0974047
TCGA-BH-A1EN-01A-11D-A13K-05	BRCA	1	0.108163	0.17503	0.032656	0.149409
TCGA-BH-A1EN-11A-23D-A13T-05	BRCA	11	0.126298	0.199913	0.0379191	0.153093
TCGA-BH-A1EO-01A-11D-A138-05	BRCA	1	0.109209	0.165346	0.0379403	0.156901
TCGA-BH-A1ES-01A-11D-A138-05	BRCA	1	0.0737088	0.127049	0.0187463	0.0934998
TCGA-BH-A1ES-06A-12D-A244-05	BRCA	6	0.0980848	0.131616	0.0452723	0.167193
TCGA-BH-A1ES-11A-33D-A138-05	BRCA	11	0.130831	0.204086	0.0328769	0.170232
TCGA-BH-A1ET-01A-11D-A138-05	BRCA	1	0.170453	0.22956	0.0955831	0.185025
TCGA-BH-A1ET-11B-23D-A138-05	BRCA	11	0.119602	0.193438	0.0304971	0.142742
TCGA-BH-A1EU-01A-11D-A138-05	BRCA	1	0.122939	0.195774	0.0385664	0.137906
TCGA-BH-A1EU-11A-23D-A138-05	BRCA	11	0.113847	0.185883	0.0265949	0.141829
TCGA-BH-A1EV-01A-11D-A138-05	BRCA	1	0.132067	0.223114	0.0393097	0.106801
TCGA-BH-A1EV-11A-24D-A138-05	BRCA	11	0.119238	0.192037	0.0292082	0.147514
TCGA-BH-A1EW-01A-11D-A138-05	BRCA	1	0.102713	0.162761	0.0327266	0.12996
TCGA-BH-A1EW-11B-33D-A138-05	BRCA	11	0.119056	0.18452	0.0320346	0.16131
TCGA-BH-A1EX-01A-11D-A13K-05	BRCA	1	0.187924	0.269701	0.0898293	0.213628
TCGA-BH-A1EY-01A-11D-A13K-05	BRCA	1	0.151764	0.218909	0.0726676	0.159378
TCGA-BH-A1EY-11B-21D-A13T-05	BRCA	11	0.119434	0.194041	0.0336077	0.138328
TCGA-BH-A1F0-01A-11D-A138-05	BRCA	1	0.139897	0.212683	0.0608002	0.164016
TCGA-BH-A1F0-11B-23D-A138-05	BRCA	11	0.110169	0.18313	0.0263892	0.134287
TCGA-BH-A1F2-01A-31D-A13K-05	BRCA	1	0.243463	0.344261	0.130622	0.245056
TCGA-BH-A1F2-11A-32D-A13T-05	BRCA	11	0.143356	0.223219	0.0429546	0.168001
TCGA-BH-A1F6-01A-11D-A13K-05	BRCA	1	0.106764	0.175135	0.0397381	0.120169
TCGA-BH-A1F6-11B-94D-A13T-05	BRCA	11	0.131553	0.202045	0.0400045	0.168617
TCGA-BH-A1F8-01A-11D-A13K-05	BRCA	1	0.181382	0.271371	0.076675	0.213235
TCGA-BH-A1F8-11B-21D-A13T-05	BRCA	11	0.132701	0.211609	0.0365044	0.152549
TCGA-BH-A1FB-01A-11D-A13K-05	BRCA	1	0.120696	0.192062	0.0330827	0.153885
TCGA-BH-A1FB-11A-33D-A13T-05	BRCA	11	0.129749	0.208823	0.0302851	0.152796
TCGA-BH-A1FC-01A-11D-A13K-05	BRCA	1	0.106485	0.165759	0.0556917	0.0971827
TCGA-BH-A1FC-11A-32D-A13T-05	BRCA	11	0.124501	0.194997	0.0397575	0.150429
TCGA-BH-A1FD-01A-11D-A13K-05	BRCA	1	0.110179	0.167063	0.0461499	0.12669
TCGA-BH-A1FD-11B-21D-A13T-05	BRCA	11	0.137083	0.212109	0.0435078	0.161377
TCGA-BH-A1FE-01A-11D-A13K-05	BRCA	1	0.128491	0.195398	0.0456546	0.166969
TCGA-BH-A1FE-06A-11D-A212-05	BRCA	6	0.153428	0.206894	0.0489906	0.269645
TCGA-BH-A1FE-11B-14D-A13T-05	BRCA	11	0.139705	0.21962	0.0336715	0.177063
TCGA-BH-A1FG-01A-11D-A13K-05	BRCA	1	0.114961	0.197403	0.0227163	0.117346
TCGA-BH-A1FG-11B-12D-A13T-05	BRCA	11	0.133301	0.214971	0.0298562	0.161753
TCGA-BH-A1FH-01A-12D-A13K-05	BRCA	1	0.131111	0.200542	0.0399	0.165825
TCGA-BH-A1FH-11B-42D-A13T-05	BRCA	11	0.125158	0.202377	0.0300628	0.152405
TCGA-BH-A1FJ-01A-11D-A13K-05	BRCA	1	0.105692	0.173779	0.0442646	0.0843642
TCGA-BH-A1FJ-11B-42D-A13T-05	BRCA	11	0.13519	0.213511	0.042248	0.153183
TCGA-BH-A1FL-01A-11D-A13K-05	BRCA	1	0.169809	0.247255	0.0618582	0.206614
TCGA-BH-A1FM-01A-11D-A13K-05	BRCA	1	0.214366	0.287374	0.128655	0.218859
TCGA-BH-A1FM-11B-23D-A13T-05	BRCA	11	0.133786	0.205536	0.043785	0.167945
TCGA-BH-A1FN-01A-11D-A13K-05	BRCA	1	0.199409	0.292885	0.0817855	0.229916
TCGA-BH-A1FN-11A-34D-A13T-05	BRCA	11	0.146919	0.233045	0.0372783	0.175396
TCGA-BH-A1FR-01A-11D-A13K-05	BRCA	1	0.110806	0.160304	0.0578841	0.119621
TCGA-BH-A1FR-11B-42D-A13T-05	BRCA	11	0.122944	0.194678	0.0376779	0.144695
TCGA-BH-A1FU-01A-11D-A14H-05	BRCA	1	0.110122	0.182424	0.0237871	0.134987
TCGA-BH-A201-01A-11D-A14N-05	BRCA	1	0.164622	0.245489	0.0558209	0.198894
TCGA-BH-A202-01A-11D-A14N-05	BRCA	1	0.101626	0.155634	0.0390506	0.134029
TCGA-BH-A203-01A-12D-A16A-05	BRCA	1	0.115251	0.185287	0.0430628	0.125049
TCGA-BH-A203-11A-42D-A16A-05	BRCA	11	0.110438	0.184101	0.0278132	0.119886
TCGA-BH-A204-01A-11D-A161-05	BRCA	1	0.155943	0.200784	0.0901517	0.227762
TCGA-BH-A204-11A-53D-A161-05	BRCA	11	0.0760054	0.131155	0.0156526	0.0991253
TCGA-BH-A208-01A-11D-A161-05	BRCA	1	0.233177	0.316996	0.123307	0.25779
TCGA-BH-A208-11A-51D-A161-05	BRCA	11	0.0877957	0.14566	0.0252651	0.103399
TCGA-BH-A209-01A-11D-A161-05	BRCA	1	0.0747746	0.121166	0.0257584	0.106619
TCGA-BH-A209-11A-42D-A161-05	BRCA	11	0.0543236	0.103821	0.00843934	0.0707332
TCGA-BH-A28O-01A-11D-A22B-05	BRCA	1	0.121444	0.190258	0.0355622	0.151128
TCGA-BH-A28Q-01A-11D-A16G-05	BRCA	1	0.082905	0.130066	0.039356	0.0870297
TCGA-BH-A2L8-01A-11D-A18O-05	BRCA	1	0.110033	0.174535	0.0340956	0.140218
TCGA-BH-A42T-01A-11D-A244-05	BRCA	1	0.121759	0.172209	0.0607035	0.160632
TCGA-BH-A42U-01A-12D-A244-05	BRCA	1	0.140072	0.220378	0.0419917	0.160674
TCGA-BH-A42V-01A-11D-A244-05	BRCA	1	0.117683	0.184158	0.0407575	0.140253
TCGA-BH-A5IZ-01A-11D-A27Y-05	BRCA	1	0.155596	0.258427	0.0529039	0.137779
TCGA-BH-A5J0-01A-11D-A27Y-05	BRCA	1	0.236112	0.302535	0.161043	0.276285
TCGA-BH-A6R8-01A-21D-A33F-05	BRCA	1	0.204903	0.256098	0.154798	0.229311
TCGA-BH-A6R9-01A-21D-A32T-05	BRCA	1	0.149146	0.208793	0.0676492	0.204956
TCGA-BH-A8FY-01A-11D-A36K-05	BRCA	1	0.177726	0.215641	0.136231	0.212327
TCGA-BH-A8FZ-01A-11D-A357-05	BRCA	1	0.104078	0.16709	0.033017	0.12572
TCGA-BH-A8G0-01A-11D-A357-05	BRCA	1	0.12697	0.196291	0.0430836	0.157543
TCGA-BH-AB28-01A-31D-A41Q-05	BRCA	1	0.127144	0.174014	0.0736339	0.147872
TCGA-C8-A1HE-01A-11D-A13K-05	BRCA	1	0.0892016	0.157932	0.0244086	0.0772326
TCGA-C8-A1HF-01A-11D-A138-05	BRCA	1	0.122196	0.182924	0.0434374	0.160774
TCGA-C8-A1HG-01A-11D-A138-05	BRCA	1	0.194018	0.256484	0.10517	0.267106
TCGA-C8-A1HI-01A-11D-A138-05	BRCA	1	0.120196	0.194653	0.0281343	0.146056
TCGA-C8-A1HJ-01A-11D-A13K-05	BRCA	1	0.167179	0.256211	0.0642855	0.15896
TCGA-C8-A1HK-01A-21D-A13K-05	BRCA	1	0.204227	0.318507	0.0786247	0.22383
TCGA-C8-A1HL-01A-11D-A138-05	BRCA	1	0.223824	0.31447	0.122696	0.237102
TCGA-C8-A1HM-01A-12D-A138-05	BRCA	1	0.214939	0.295954	0.103629	0.26869
TCGA-C8-A1HN-01A-11D-A138-05	BRCA	1	0.167936	0.232901	0.0927281	0.182174
TCGA-C8-A1HO-01A-11D-A13K-05	BRCA	1	0.0938757	0.142939	0.0339087	0.135516
TCGA-C8-A26V-01A-11D-A16G-05	BRCA	1	0.106129	0.162243	0.038167	0.14492
TCGA-C8-A26W-01A-11D-A16G-05	BRCA	1	0.20625	0.292652	0.0986262	0.241267
TCGA-C8-A26X-01A-31D-A16G-05	BRCA	1	0.151404	0.224491	0.0690865	0.182236
TCGA-C8-A26Y-01A-11D-A16G-05	BRCA	1	0.161192	0.236581	0.0766792	0.191101
TCGA-C8-A26Z-01A-11D-A16G-05	BRCA	1	0.18156	0.2539	0.0786306	0.252954
TCGA-C8-A273-01A-11D-A16G-05	BRCA	1	0.107059	0.1762	0.0315295	0.121009
TCGA-C8-A274-01A-11D-A16G-05	BRCA	1	0.0903354	0.147698	0.035535	0.0803918
TCGA-C8-A275-01A-21D-A16G-05	BRCA	1	0.101709	0.164124	0.0351667	0.116936
TCGA-C8-A278-01A-11D-A16A-05	BRCA	1	0.12353	0.184816	0.0512863	0.15344
TCGA-C8-A27A-01A-11D-A16A-05	BRCA	1	0.1582	0.213122	0.102688	0.201899
TCGA-C8-A27B-01A-11D-A16A-05	BRCA	1	0.163286	0.274853	0.0282673	0.176779
TCGA-C8-A3M7-01A-12D-A21R-05	BRCA	1	0.136013	0.206083	0.0469713	0.180167
TCGA-C8-A3M8-01A-11D-A212-05	BRCA	1	0.0988465	0.157969	0.0342483	0.118113
TCGA-C8-A8HP-01A-11D-A36K-05	BRCA	1	0.169898	0.244532	0.0721108	0.201253
TCGA-C8-A8HQ-01A-11D-A36K-05	BRCA	1	0.16753	0.219973	0.0955435	0.221681
TCGA-C8-A8HR-01A-11D-A36K-05	BRCA	1	0.140442	0.205517	0.0645549	0.166628
TCGA-C8-A9FZ-01A-11D-A41Q-05	BRCA	1	0.0905307	0.140848	0.0249036	0.133839
TCGA-D8-A1J8-01A-11D-A13K-05	BRCA	1	0.123028	0.198518	0.0394351	0.131038
TCGA-D8-A1J9-01A-11D-A13K-05	BRCA	1	0.125008	0.196579	0.0515705	0.133062
TCGA-D8-A1JA-01A-11D-A13K-05	BRCA	1	0.219328	0.332907	0.0928221	0.21897
TCGA-D8-A1JB-01A-11D-A13K-05	BRCA	1	0.148849	0.226836	0.0490481	0.181433
TCGA-D8-A1JC-01A-11D-A13K-05	BRCA	1	0.19382	0.287912	0.0802847	0.228197
TCGA-D8-A1JD-01A-11D-A13K-05	BRCA	1	0.135441	0.202758	0.050621	0.173998
TCGA-D8-A1JE-01A-11D-A13K-05	BRCA	1	0.185857	0.26687	0.0960927	0.170704
TCGA-D8-A1JF-01A-11D-A13K-05	BRCA	1	0.172008	0.244646	0.099221	0.180195
TCGA-D8-A1JG-01B-11D-A13K-05	BRCA	1	0.157236	0.230899	0.082977	0.179176
TCGA-D8-A1JH-01A-11D-A13K-05	BRCA	1	0.190629	0.238427	0.121096	0.255514
TCGA-D8-A1JI-01A-11D-A13K-05	BRCA	1	0.221333	0.279981	0.164082	0.208816
TCGA-D8-A1JJ-01A-31D-A14N-05	BRCA	1	0.174415	0.262831	0.0604196	0.20244
TCGA-D8-A1JK-01A-11D-A13K-05	BRCA	1	0.250352	0.320474	0.172326	0.310026
TCGA-D8-A1JL-01A-11D-A13K-05	BRCA	1	0.151368	0.238039	0.0446062	0.192711
TCGA-D8-A1JM-01A-11D-A13K-05	BRCA	1	0.109083	0.18974	0.0367406	0.0824418
TCGA-D8-A1JN-01A-11D-A13K-05	BRCA	1	0.157024	0.241724	0.0546133	0.156267
TCGA-D8-A1JP-01A-11D-A13K-05	BRCA	1	0.157664	0.256492	0.0408369	0.161586
TCGA-D8-A1JS-01A-11D-A13K-05	BRCA	1	0.179057	0.24321	0.084294	0.202509
TCGA-D8-A1JT-01A-31D-A13K-05	BRCA	1	0.161167	0.217049	0.0992649	0.160085
TCGA-D8-A1JU-01A-11D-A13K-05	BRCA	1	0.121313	0.197627	0.0339253	0.131922
TCGA-D8-A1X5-01A-11D-A14H-05	BRCA	1	0.161408	0.248449	0.07443	0.16769
TCGA-D8-A1X6-01A-11D-A14N-05	BRCA	1	0.244584	0.305516	0.19225	0.241671
TCGA-D8-A1X7-01A-11D-A14N-05	BRCA	1	0.195924	0.264715	0.113893	0.245518
TCGA-D8-A1X8-01A-11D-A14N-05	BRCA	1	0.142223	0.206366	0.0628958	0.176779
TCGA-D8-A1X9-01A-12D-A161-05	BRCA	1	0.152272	0.210826	0.090452	0.178681
TCGA-D8-A1XA-01A-11D-A14H-05	BRCA	1	0.18915	0.264746	0.0995016	0.208851
TCGA-D8-A1XB-01A-11D-A14H-05	BRCA	1	0.100464	0.158909	0.0295318	0.134294
TCGA-D8-A1XC-01A-11D-A14H-05	BRCA	1	0.133125	0.203176	0.0397619	0.156557
TCGA-D8-A1XD-01A-11D-A14H-05	BRCA	1	0.104468	0.179434	0.0192874	0.129148
TCGA-D8-A1XF-01A-11D-A14H-05	BRCA	1	0.0249523	0.0508731	0.0113867	0.047249
TCGA-D8-A1XG-01A-11D-A14H-05	BRCA	1	0.143474	0.233043	0.0340719	0.143783
TCGA-D8-A1XJ-01A-11D-A14N-05	BRCA	1	0.0737991	0.127806	0.0283736	0.0706433
TCGA-D8-A1XK-01A-21D-A14N-05	BRCA	1	0.127102	0.208767	0.0385429	0.138687
TCGA-D8-A1XL-01A-11D-A14N-05	BRCA	1	0.124691	0.194516	0.0387103	0.165491
TCGA-D8-A1XM-01A-21D-A14N-05	BRCA	1	0.13424	0.201718	0.0478002	0.164203
TCGA-D8-A1XO-01A-11D-A14N-05	BRCA	1	0.109589	0.174867	0.0420687	0.112748
TCGA-D8-A1XQ-01A-11D-A14N-05	BRCA	1	0.209994	0.301486	0.126156	0.176829
TCGA-D8-A1XR-01A-11D-A14N-05	BRCA	1	0.275838	0.374408	0.14853	0.258203
TCGA-D8-A1XS-01A-11D-A14N-05	BRCA	1	0.16499	0.229161	0.083146	0.181331
TCGA-D8-A1XT-01A-11D-A14N-05	BRCA	1	0.0961757	0.148724	0.0347266	0.13003
TCGA-D8-A1XU-01A-11D-A14N-05	BRCA	1	0.117529	0.202154	0.0374521	0.0861472
TCGA-D8-A1XV-01A-11D-A14N-05	BRCA	1	0.128133	0.186119	0.0555601	0.147146
TCGA-D8-A1XW-01A-11D-A14N-05	BRCA	1	0.234451	0.336514	0.0969597	0.257848
TCGA-D8-A1XY-01A-11D-A14N-05	BRCA	1	0.267037	0.338494	0.172695	0.356153
TCGA-D8-A1XZ-01A-11D-A14N-05	BRCA	1	0.265987	0.358538	0.143036	0.316296
TCGA-D8-A1Y0-01A-11D-A14N-05	BRCA	1	0.134455	0.193503	0.0649041	0.157162
TCGA-D8-A1Y1-01A-21D-A14N-05	BRCA	1	0.207531	0.279002	0.12348	0.238743
TCGA-D8-A1Y2-01A-11D-A161-05	BRCA	1	0.171568	0.265964	0.0592765	0.187764
TCGA-D8-A1Y3-01A-11D-A161-05	BRCA	1	0.094977	0.140977	0.0439918	0.137909
TCGA-D8-A27E-01A-11D-A16G-05	BRCA	1	0.15813	0.241235	0.0569543	0.171786
TCGA-D8-A27F-01A-11D-A16G-05	BRCA	1	0.190293	0.29098	0.0415084	0.272621
TCGA-D8-A27G-01A-11D-A16G-05	BRCA	1	0.103604	0.163967	0.0271432	0.14411
TCGA-D8-A27H-01A-11D-A16G-05	BRCA	1	0.13764	0.238081	0.0399301	0.114042
TCGA-D8-A27I-01A-11D-A16G-05	BRCA	1	0.127185	0.197118	0.0384401	0.16993
TCGA-D8-A27K-01A-11D-A16G-05	BRCA	1	0.0955247	0.165911	0.020475	0.101991
TCGA-D8-A27L-01A-11D-A16G-05	BRCA	1	0.174734	0.246161	0.0947685	0.19275
TCGA-D8-A27M-01A-11D-A16G-05	BRCA	1	0.159079	0.246328	0.0578632	0.170617
TCGA-D8-A27N-01A-11D-A16G-05	BRCA	1	0.142775	0.225738	0.0346967	0.182309
TCGA-D8-A27P-01A-11D-A16G-05	BRCA	1	0.136807	0.218748	0.0485008	0.118362
TCGA-D8-A27R-01A-11D-A16G-05	BRCA	1	0.134795	0.202225	0.0519281	0.164777
TCGA-D8-A27T-01A-11D-A16G-05	BRCA	1	0.152358	0.218889	0.071714	0.183299
TCGA-D8-A27V-01A-12D-A17F-05	BRCA	1	0.189859	0.280624	0.0899948	0.197094
TCGA-D8-A27W-01A-11D-A16G-05	BRCA	1	0.111713	0.172534	0.0456348	0.141765
TCGA-D8-A3Z5-01A-41D-A244-05	BRCA	1	0.131556	0.196397	0.0559444	0.145479
TCGA-D8-A3Z6-01A-11D-A23D-05	BRCA	1	0.11977	0.182407	0.0494434	0.137077
TCGA-D8-A4Z1-01A-21D-A268-05	BRCA	1	0.13688	0.209294	0.0506356	0.156917
TCGA-D8-A73U-01A-11D-A33F-05	BRCA	1	0.177111	0.251375	0.0881841	0.19889
TCGA-D8-A73W-01A-22D-A357-05	BRCA	1	0.167115	0.247472	0.0528064	0.203052
TCGA-D8-A73X-01A-11D-A32T-05	BRCA	1	0.103589	0.162469	0.0454388	0.107736
TCGA-E2-A105-01A-11D-A10N-05	BRCA	1	0.143892	0.185979	0.0936132	0.178749
TCGA-E2-A106-01A-11D-A10N-05	BRCA	1	0.135778	0.195151	0.073002	0.152023
TCGA-E2-A107-01A-11D-A10N-05	BRCA	1	0.119176	0.187447	0.0459309	0.144347
TCGA-E2-A108-01A-13D-A10N-05	BRCA	1	0.103163	0.164774	0.0302552	0.136639
TCGA-E2-A109-01A-11D-A10N-05	BRCA	1	0.184007	0.250382	0.0874213	0.25639
TCGA-E2-A10B-01A-11D-A10N-05	BRCA	1	0.073487	0.115432	0.0344712	0.0881809
TCGA-E2-A10C-01A-21D-A10N-05	BRCA	1	0.174916	0.241012	0.0922942	0.203268
TCGA-E2-A10E-01A-21D-A10N-05	BRCA	1	0.0869029	0.146232	0.0168546	0.114513
TCGA-E2-A10F-01A-11D-A10N-05	BRCA	1	0.0953371	0.152351	0.0291842	0.122072
TCGA-E2-A14N-01A-31D-A138-05	BRCA	1	0.109714	0.179624	0.0271437	0.134231
TCGA-E2-A14U-01A-11D-A22B-05	BRCA	1	0.114017	0.187425	0.0281455	0.13247
TCGA-E2-A15I-01A-21D-A138-05	BRCA	1	0.186189	0.2487	0.107199	0.21156
TCGA-E2-A15I-11A-32D-A138-05	BRCA	11	0.14453	0.221158	0.0436478	0.176522
TCGA-E2-A15J-01A-11D-A12R-05	BRCA	1	0.0718409	0.125792	0.0195415	0.0780849
TCGA-E2-A15K-01A-11D-A12R-05	BRCA	1	0.272371	0.34173	0.225317	0.307935
TCGA-E2-A15K-06A-11D-A12R-05	BRCA	6	0.375051	0.435386	0.320648	0.467009
TCGA-E2-A15K-11A-13D-A12R-05	BRCA	11	0.146689	0.217692	0.0612825	0.170184
TCGA-E2-A1AZ-01A-11D-A12R-05	BRCA	1	0.137432	0.218396	0.0422899	0.148731
TCGA-E2-A1B0-01A-11D-A12R-05	BRCA	1	0.215433	0.313643	0.0926894	0.241138
TCGA-E2-A1B1-01A-21D-A12R-05	BRCA	1	0.126565	0.201169	0.035378	0.152842
TCGA-E2-A1B4-01A-11D-A12R-05	BRCA	1	0.14655	0.205477	0.065611	0.189422
TCGA-E2-A1B5-01A-21D-A12R-05	BRCA	1	0.104852	0.167858	0.0442529	0.120056
TCGA-E2-A1B5-11A-23D-A12R-05	BRCA	11	0.121627	0.19289	0.033539	0.152922
TCGA-E2-A1B6-01A-31D-A12R-05	BRCA	1	0.144974	0.220774	0.0541717	0.181569
TCGA-E2-A1BC-01A-11D-A12R-05	BRCA	1	0.140844	0.206241	0.0622808	0.151646
TCGA-E2-A1BC-11A-32D-A12R-05	BRCA	11	0.143629	0.219582	0.0468475	0.173014
TCGA-E2-A1BD-01A-11D-A12R-05	BRCA	1	0.0796153	0.122771	0.0334787	0.0993306
TCGA-E2-A1IE-01A-11D-A13K-05	BRCA	1	0.126792	0.182323	0.0601533	0.165969
TCGA-E2-A1IF-01A-11D-A145-05	BRCA	1	0.148282	0.218697	0.0642151	0.164915
TCGA-E2-A1IF-11A-22D-A145-05	BRCA	11	0.140893	0.223971	0.0398131	0.158602
TCGA-E2-A1IG-01A-11D-A145-05	BRCA	1	0.193981	0.268755	0.12054	0.200949
TCGA-E2-A1IH-01A-11D-A13K-05	BRCA	1	0.126185	0.194232	0.0380223	0.169852
TCGA-E2-A1II-01A-11D-A145-05	BRCA	1	0.175256	0.261723	0.0673484	0.189886
TCGA-E2-A1II-11A-21D-A145-05	BRCA	11	0.137104	0.225192	0.0325539	0.145471
TCGA-E2-A1IJ-01A-11D-A145-05	BRCA	1	0.134513	0.20748	0.0489396	0.150255
TCGA-E2-A1IK-01A-11D-A145-05	BRCA	1	0.17404	0.253429	0.0707332	0.200043
TCGA-E2-A1IL-01A-11D-A14H-05	BRCA	1	0.145538	0.239508	0.0429477	0.119939
TCGA-E2-A1IN-01A-11D-A13K-05	BRCA	1	0.181428	0.278294	0.0655299	0.19486
TCGA-E2-A1IO-01A-11D-A145-05	BRCA	1	0.173706	0.248103	0.0799052	0.217319
TCGA-E2-A1IO-11A-21D-A145-05	BRCA	11	0.15673	0.242965	0.0451617	0.188167
TCGA-E2-A1IU-01A-11D-A14H-05	BRCA	1	0.168974	0.241611	0.0930264	0.175625
TCGA-E2-A1L6-01A-11D-A13K-05	BRCA	1	0.167789	0.231768	0.0921962	0.170378
TCGA-E2-A1L7-01A-11D-A145-05	BRCA	1	0.0915131	0.153647	0.0269094	0.110786
TCGA-E2-A1L7-11A-33D-A145-05	BRCA	11	0.14579	0.229742	0.0432122	0.171019
TCGA-E2-A1L8-01A-11D-A13K-05	BRCA	1	0.197974	0.280568	0.110904	0.191643
TCGA-E2-A1L9-01A-11D-A13K-05	BRCA	1	0.125432	0.194214	0.044363	0.139682
TCGA-E2-A1LA-01A-11D-A145-05	BRCA	1	0.212959	0.299148	0.116334	0.255066
TCGA-E2-A1LB-01A-11D-A145-05	BRCA	1	0.130931	0.219675	0.04132	0.122896
TCGA-E2-A1LB-11A-22D-A145-05	BRCA	11	0.147864	0.235516	0.0400342	0.178675
TCGA-E2-A1LE-01A-12D-A19Z-05	BRCA	1	0.126274	0.2057	0.0411365	0.139856
TCGA-E2-A1LG-01A-21D-A14N-05	BRCA	1	0.199333	0.312722	0.0556329	0.21553
TCGA-E2-A1LH-01A-11D-A14H-05	BRCA	1	0.130671	0.220078	0.0426301	0.117883
TCGA-E2-A1LI-01A-12D-A161-05	BRCA	1	0.165173	0.248966	0.065956	0.18867
TCGA-E2-A1LI-11A-23D-A161-05	BRCA	11	0.133635	0.210687	0.0451473	0.148778
TCGA-E2-A1LK-01A-21D-A14H-05	BRCA	1	0.172608	0.302163	0.0610122	0.105431
TCGA-E2-A1LL-01A-11D-A145-05	BRCA	1	0.218861	0.296478	0.135414	0.267398
TCGA-E2-A1LS-01A-12D-A161-05	BRCA	1	0.12888	0.233933	0.0349947	0.0938825
TCGA-E2-A2P5-01A-11D-A19Z-05	BRCA	1	0.155067	0.232796	0.0528565	0.199724
TCGA-E2-A2P6-01A-11D-A19Z-05	BRCA	1	0.147178	0.208681	0.0663267	0.176552
TCGA-E2-A3DX-01A-21D-A212-05	BRCA	1	0.124135	0.189752	0.0443767	0.152367
TCGA-E2-A56Z-01A-12D-A29O-05	BRCA	1	0.164333	0.225962	0.0757432	0.228483
TCGA-E2-A570-01A-11D-A29O-05	BRCA	1	0.130364	0.191471	0.0504597	0.165473
TCGA-E2-A572-01A-13D-A31V-05	BRCA	1	0.151303	0.193595	0.104905	0.145886
TCGA-E2-A573-01A-11D-A29O-05	BRCA	1	0.13453	0.217528	0.043149	0.1421
TCGA-E2-A574-01A-11D-A29O-05	BRCA	1	0.215121	0.328712	0.0508691	0.266495
TCGA-E2-A576-01A-11D-A31V-05	BRCA	1	0.131605	0.185611	0.0558738	0.178598
TCGA-E2-A9RU-01A-11D-A41Q-05	BRCA	1	0.147798	0.194757	0.0988851	0.161019
TCGA-E9-A1N3-01A-12D-A161-05	BRCA	1	0.0765187	0.140037	0.0225103	0.0570217
TCGA-E9-A1N4-01A-11D-A14N-05	BRCA	1	0.216297	0.289125	0.142356	0.221563
TCGA-E9-A1N4-11A-33D-A14N-05	BRCA	11	0.141491	0.223397	0.0348206	0.174185
TCGA-E9-A1N5-01A-11D-A14H-05	BRCA	1	0.098317	0.165084	0.023776	0.114789
TCGA-E9-A1N5-11A-41D-A14H-05	BRCA	11	0.14077	0.229267	0.0300016	0.164196
TCGA-E9-A1N6-01A-11D-A145-05	BRCA	1	0.141917	0.206587	0.0565933	0.181275
TCGA-E9-A1N6-11A-32D-A145-05	BRCA	11	0.136792	0.21615	0.0431399	0.153186
TCGA-E9-A1N8-01A-11D-A145-05	BRCA	1	0.216353	0.353611	0.0522353	0.210898
TCGA-E9-A1N8-11A-42D-A145-05	BRCA	11	0.148916	0.230739	0.0381212	0.191535
TCGA-E9-A1N9-01A-11D-A14H-05	BRCA	1	0.104391	0.175285	0.0257735	0.126008
TCGA-E9-A1NA-01A-11D-A145-05	BRCA	1	0.105479	0.179716	0.0384762	0.101365
TCGA-E9-A1NA-11A-33D-A145-05	BRCA	11	0.132591	0.212811	0.0314084	0.160802
TCGA-E9-A1NC-01A-12D-A161-05	BRCA	1	0.17058	0.263825	0.0640257	0.179722
TCGA-E9-A1ND-01A-11D-A145-05	BRCA	1	0.155235	0.244121	0.0589926	0.166593
TCGA-E9-A1ND-11A-43D-A145-05	BRCA	11	0.13542	0.214344	0.0359972	0.167724
TCGA-E9-A1NE-01A-21D-A14N-05	BRCA	1	0.120282	0.187579	0.0320878	0.164149
TCGA-E9-A1NE-11A-43D-A14N-05	BRCA	11	0.146181	0.22165	0.0440178	0.183144
TCGA-E9-A1NF-01A-11D-A14H-05	BRCA	1	0.13874	0.22857	0.0392018	0.127899
TCGA-E9-A1NG-01A-21D-A14N-05	BRCA	1	0.171346	0.242776	0.07157	0.223396
TCGA-E9-A1NG-11A-52D-A14N-05	BRCA	11	0.131563	0.209858	0.0362069	0.158073
TCGA-E9-A1NH-01A-11D-A14H-05	BRCA	1	0.100667	0.177509	0.0239192	0.0888763
TCGA-E9-A1NI-01A-11D-A14H-05	BRCA	1	0.153119	0.230195	0.0760942	0.133677
TCGA-E9-A1QZ-01A-21D-A16A-05	BRCA	1	0.147727	0.219786	0.0595708	0.173283
TCGA-E9-A1R0-01A-22D-A16G-05	BRCA	1	0.146406	0.21488	0.0796567	0.14634
TCGA-E9-A1R2-01A-11D-A14H-05	BRCA	1	0.102151	0.163733	0.0178465	0.157258
TCGA-E9-A1R3-01A-31D-A14N-05	BRCA	1	0.224833	0.317426	0.104873	0.243625
TCGA-E9-A1R4-01A-21D-A14H-05	BRCA	1	0.194103	0.272537	0.0961549	0.218639
TCGA-E9-A1R5-01A-11D-A14N-05	BRCA	1	0.10732	0.17645	0.0353072	0.112748
TCGA-E9-A1R6-01A-11D-A14H-05	BRCA	1	0.0832444	0.127625	0.0255395	0.124028
TCGA-E9-A1R7-01A-11D-A14N-05	BRCA	1	0.139105	0.20458	0.0642001	0.154392
TCGA-E9-A1R7-11A-42D-A14N-05	BRCA	11	0.128848	0.202489	0.0390784	0.154709
TCGA-E9-A1RA-01A-11D-A14H-05	BRCA	1	0.105475	0.171505	0.0298222	0.124116
TCGA-E9-A1RB-01A-11D-A161-05	BRCA	1	0.134965	0.196358	0.0597905	0.167203
TCGA-E9-A1RB-11A-33D-A161-05	BRCA	11	0.0805678	0.13573	0.0217441	0.102214
TCGA-E9-A1RC-01A-11D-A161-05	BRCA	1	0.0522769	0.0984923	0.0133953	0.0595021
TCGA-E9-A1RD-01A-11D-A161-05	BRCA	1	0.0666285	0.116095	0.0199941	0.075553
TCGA-E9-A1RD-11A-33D-A161-05	BRCA	11	0.143005	0.220024	0.0478378	0.166271
TCGA-E9-A1RE-01A-11D-A161-05	BRCA	1	0.170168	0.223153	0.0915513	0.222295
TCGA-E9-A1RF-01A-11D-A161-05	BRCA	1	0.0813644	0.137985	0.0275186	0.0848292
TCGA-E9-A1RG-01A-11D-A14H-05	BRCA	1	0.240001	0.339046	0.111417	0.273625
TCGA-E9-A1RH-01A-21D-A16A-05	BRCA	1	0.219346	0.299304	0.123643	0.272195
TCGA-E9-A1RH-11A-34D-A16A-05	BRCA	11	0.129186	0.206003	0.0342376	0.15419
TCGA-E9-A1RI-01A-11D-A16A-05	BRCA	1	0.0766613	0.137608	0.0143401	0.0839363
TCGA-E9-A226-01A-21D-A161-05	BRCA	1	0.0814099	0.137116	0.0235653	0.102968
TCGA-E9-A227-01A-11D-A161-05	BRCA	1	0.165177	0.244752	0.0708673	0.174818
TCGA-E9-A228-01A-31D-A161-05	BRCA	1	0.049607	0.075077	0.0141687	0.113708
TCGA-E9-A229-01A-31D-A161-05	BRCA	1	0.139267	0.212683	0.0559645	0.149469
TCGA-E9-A22A-01A-11D-A161-05	BRCA	1	0.0633588	0.111248	0.0235674	0.0818696
TCGA-E9-A22B-01A-11D-A161-05	BRCA	1	0.0534417	0.09081	0.0182919	0.0888266
TCGA-E9-A22D-01A-11D-A161-05	BRCA	1	0.0596453	0.093552	0.0296184	0.0913613
TCGA-E9-A22E-01A-11D-A161-05	BRCA	1	0.117678	0.191649	0.0441095	0.118083
TCGA-E9-A22G-01A-11D-A161-05	BRCA	1	0.142923	0.23687	0.0407196	0.13276
TCGA-E9-A22H-01A-11D-A161-05	BRCA	1	0.151079	0.216809	0.0799885	0.14508
TCGA-E9-A243-01A-21D-A16A-05	BRCA	1	0.155142	0.234222	0.059172	0.185197
TCGA-E9-A244-01A-11D-A16A-05	BRCA	1	0.155274	0.248349	0.0522857	0.145018
TCGA-E9-A245-01A-22D-A16G-05	BRCA	1	0.149802	0.21065	0.0785497	0.157391
TCGA-E9-A247-01A-11D-A16A-05	BRCA	1	0.0799963	0.131285	0.0231478	0.100446
TCGA-E9-A248-01A-11D-A16A-05	BRCA	1	0.190372	0.278805	0.0961045	0.200731
TCGA-E9-A249-01A-11D-A16A-05	BRCA	1	0.109155	0.179677	0.0371729	0.09936
TCGA-E9-A24A-01A-11D-A16A-05	BRCA	1	0.140532	0.227486	0.044125	0.132638
TCGA-E9-A295-01A-11D-A16G-05	BRCA	1	0.126168	0.188155	0.0575624	0.140747
TCGA-E9-A2JS-01A-11D-A17Z-05	BRCA	1	0.093509	0.15203	0.0256627	0.133998
TCGA-E9-A2JT-01A-22D-A18O-05	BRCA	1	0.119688	0.194092	0.0385373	0.130924
TCGA-E9-A3HO-01A-11D-A212-05	BRCA	1	0.147425	0.227586	0.0412631	0.176531
TCGA-E9-A3Q9-01A-11D-A21R-05	BRCA	1	0.248829	0.31265	0.165213	0.28358
TCGA-E9-A3QA-01A-61D-A22B-05	BRCA	1	0.150057	0.238947	0.0444336	0.166821
TCGA-E9-A3X8-01A-31D-A230-05	BRCA	1	0.10067	0.169353	0.0241449	0.115824
TCGA-E9-A54X-01A-11D-A268-05	BRCA	1	0.148213	0.20882	0.0662112	0.184231
TCGA-E9-A54Y-01A-11D-A268-05	BRCA	1	0.246179	0.295939	0.18811	0.270849
TCGA-E9-A5FK-01A-11D-A27Y-05	BRCA	1	0.117879	0.179811	0.0420713	0.15446
TCGA-E9-A5FL-01A-11D-A27Y-05	BRCA	1	0.186343	0.283268	0.0592989	0.228367
TCGA-E9-A5UO-01A-11D-A28C-05	BRCA	1	0.140685	0.188126	0.0878227	0.164543
TCGA-E9-A5UP-01A-11D-A28C-05	BRCA	1	0.117277	0.187253	0.0513558	0.101724
TCGA-E9-A6HE-01A-11D-A31V-05	BRCA	1	0.109344	0.15013	0.0521879	0.159853
TCGA-EW-A1IW-01A-11D-A13K-05	BRCA	1	0.0958311	0.147943	0.0359502	0.121955
TCGA-EW-A1IX-01A-12D-A145-05	BRCA	1	0.161797	0.224898	0.0846326	0.178412
TCGA-EW-A1IY-01A-11D-A13K-05	BRCA	1	0.109153	0.168486	0.0418974	0.134671
TCGA-EW-A1IZ-01A-11D-A13K-05	BRCA	1	0.140913	0.212676	0.0590377	0.166141
TCGA-EW-A1J1-01A-11D-A13K-05	BRCA	1	0.198514	0.272391	0.102585	0.225424
TCGA-EW-A1J2-01A-21D-A13K-05	BRCA	1	0.109468	0.174682	0.0295131	0.134786
TCGA-EW-A1J3-01A-11D-A13K-05	BRCA	1	0.144666	0.228178	0.0498049	0.135932
TCGA-EW-A1J5-01A-11D-A13K-05	BRCA	1	0.151556	0.22507	0.0766516	0.167324
TCGA-EW-A1J6-01A-11D-A13K-05	BRCA	1	0.163581	0.254049	0.0489891	0.185204
TCGA-EW-A1OV-01A-11D-A145-05	BRCA	1	0.211062	0.297019	0.0938463	0.247897
TCGA-EW-A1OW-01A-21D-A145-05	BRCA	1	0.210293	0.321359	0.0703506	0.226861
TCGA-EW-A1OX-01A-11D-A145-05	BRCA	1	0.0816589	0.128136	0.0418892	0.0758303
TCGA-EW-A1OY-01A-11D-A145-05	BRCA	1	0.224912	0.298103	0.124199	0.276682
TCGA-EW-A1OZ-01A-11D-A145-05	BRCA	1	0.0888508	0.132829	0.0451022	0.125266
TCGA-EW-A1P0-01A-11D-A145-05	BRCA	1	0.136563	0.202674	0.0733767	0.125788
TCGA-EW-A1P1-01A-31D-A14H-05	BRCA	1	0.0965772	0.162262	0.0223883	0.117245
TCGA-EW-A1P3-01A-11D-A145-05	BRCA	1	0.137362	0.19456	0.0718476	0.149373
TCGA-EW-A1P4-01A-21D-A145-05	BRCA	1	0.169235	0.260402	0.053281	0.202225
TCGA-EW-A1P5-01A-11D-A145-05	BRCA	1	0.108968	0.171787	0.0311963	0.138029
TCGA-EW-A1P6-01A-11D-A145-05	BRCA	1	0.232913	0.349895	0.101811	0.241094
TCGA-EW-A1P7-01A-21D-A145-05	BRCA	1	0.167698	0.254336	0.0650077	0.185216
TCGA-EW-A1P8-01A-11D-A145-05	BRCA	1	0.159911	0.244099	0.0342222	0.226361
TCGA-EW-A1PA-01A-11D-A145-05	BRCA	1	0.173514	0.258692	0.073363	0.182932
TCGA-EW-A1PB-01A-11D-A145-05	BRCA	1	0.153699	0.237365	0.0641614	0.168886
TCGA-EW-A1PC-01B-11D-A21R-05	BRCA	1	0.199261	0.260148	0.114178	0.232343
TCGA-EW-A1PD-01A-11D-A145-05	BRCA	1	0.157241	0.23663	0.0602483	0.174596
TCGA-EW-A1PE-01A-11D-A145-05	BRCA	1	0.167263	0.255995	0.0610502	0.171437
TCGA-EW-A1PF-01A-11D-A145-05	BRCA	1	0.135952	0.213333	0.0498806	0.147664
TCGA-EW-A1PG-01A-11D-A145-05	BRCA	1	0.121956	0.191257	0.0373897	0.149958
TCGA-EW-A1PH-01A-11D-A14N-05	BRCA	1	0.284633	0.415554	0.127182	0.32534
TCGA-EW-A2FR-01A-11D-A21R-05	BRCA	1	0.148509	0.22691	0.0491071	0.187954
TCGA-EW-A2FS-01A-11D-A17F-05	BRCA	1	0.13029	0.195359	0.0571321	0.143888
TCGA-EW-A2FV-01A-11D-A17F-05	BRCA	1	0.171896	0.26043	0.0796472	0.181363
TCGA-EW-A2FW-01A-11D-A17F-05	BRCA	1	0.117988	0.155491	0.0674593	0.150673
TCGA-EW-A3E8-01B-11D-A244-05	BRCA	1	0.125232	0.178449	0.0624988	0.15146
TCGA-EW-A3U0-01A-11D-A22B-05	BRCA	1	0.198864	0.294696	0.0796541	0.224778
TCGA-EW-A423-01A-11D-A244-05	BRCA	1	0.157767	0.242541	0.0432902	0.189548
TCGA-EW-A424-01A-11D-A244-05	BRCA	1	0.106729	0.171114	0.0277225	0.14088
TCGA-EW-A6S9-01A-22D-A33F-05	BRCA	1	0.173175	0.255324	0.0783358	0.172654
TCGA-EW-A6SA-01A-21D-A32T-05	BRCA	1	0.128299	0.151026	0.100915	0.158043
TCGA-EW-A6SB-01A-12D-A32T-05	BRCA	1	0.230143	0.315142	0.123626	0.262959
TCGA-EW-A6SC-01A-12D-A32T-05	BRCA	1	0.201338	0.267405	0.128456	0.259424
TCGA-EW-A6SD-01A-12D-A33F-05	BRCA	1	0.169893	0.267257	0.0601559	0.171847
TCGA-GI-A2C8-01A-11D-A16G-05	BRCA	1	0.112733	0.160672	0.0398018	0.176145
TCGA-GI-A2C9-01A-11D-A21R-05	BRCA	1	0.157872	0.256182	0.0560217	0.137156
TCGA-GM-A2D9-01A-11D-A18O-05	BRCA	1	0.114783	0.16122	0.0620223	0.123734
TCGA-GM-A2DA-01A-11D-A18O-05	BRCA	1	0.226425	0.322141	0.120905	0.245232
TCGA-GM-A2DB-01A-31D-A18O-05	BRCA	1	0.21149	0.28996	0.122323	0.228521
TCGA-GM-A2DC-01A-11D-A18O-05	BRCA	1	0.0907833	0.158255	0.0195654	0.0980216
TCGA-GM-A2DD-01A-11D-A17Z-05	BRCA	1	0.155508	0.220239	0.0819601	0.168899
TCGA-GM-A2DF-01A-11D-A17Z-05	BRCA	1	0.157448	0.23602	0.0728064	0.166119
TCGA-GM-A2DH-01A-11D-A17Z-05	BRCA	1	0.121544	0.201749	0.0307389	0.134235
TCGA-GM-A2DI-01A-31D-A18O-05	BRCA	1	0.125632	0.195661	0.044985	0.144188
TCGA-GM-A2DK-01A-21D-A17Z-05	BRCA	1	0.112093	0.179555	0.0327421	0.132164
TCGA-GM-A2DL-01A-11D-A18O-05	BRCA	1	0.138813	0.208961	0.0497979	0.169715
TCGA-GM-A2DM-01A-11D-A17Z-05	BRCA	1	0.101264	0.167781	0.0284636	0.107327
TCGA-GM-A2DN-01A-11D-A17Z-05	BRCA	1	0.116834	0.183723	0.0375785	0.143825
TCGA-GM-A2DO-01A-11D-A18O-05	BRCA	1	0.144982	0.220621	0.0672953	0.154081
TCGA-GM-A3NW-01A-21D-A22B-05	BRCA	1	0.137223	0.192039	0.0464977	0.218277
TCGA-GM-A3NY-01A-11D-A21R-05	BRCA	1	0.116387	0.176712	0.0484023	0.1341
TCGA-GM-A3XG-01A-31D-A244-05	BRCA	1	0.125811	0.202047	0.0326155	0.144387
TCGA-GM-A3XL-01A-11D-A230-05	BRCA	1	0.116872	0.191429	0.0404234	0.120653
TCGA-GM-A3XN-01A-12D-A230-05	BRCA	1	0.0974221	0.159395	0.0303131	0.110511
TCGA-GM-A4E0-01A-12D-A268-05	BRCA	1	0.144646	0.205679	0.0689287	0.172575
TCGA-GM-A5PV-01A-11D-A28C-05	BRCA	1	0.1589	0.22357	0.0759481	0.185474
TCGA-GM-A5PX-01A-12D-A28C-05	BRCA	1	0.129339	0.197857	0.0464902	0.150061
TCGA-HN-A2NL-01A-11D-A18O-05	BRCA	1	0.137263	0.24163	0.0287557	0.125044
TCGA-HN-A2OB-01A-21D-A27Y-05	BRCA	1	0.149608	0.220347	0.0539648	0.186358
TCGA-JL-A3YW-01A-12D-A23D-05	BRCA	1	0.147857	0.221969	0.0606984	0.169022
TCGA-JL-A3YX-01A-11D-A230-05	BRCA	1	0.164972	0.230673	0.0806743	0.196046
TCGA-LD-A66U-01A-11D-A31V-05	BRCA	1	0.147338	0.206967	0.0676368	0.182742
TCGA-LD-A74U-01A-13D-A33F-05	BRCA	1	0.168638	0.228338	0.092395	0.188316
TCGA-LD-A7W5-01A-22D-A357-05	BRCA	1	0.117665	0.176539	0.0496572	0.152392
TCGA-LD-A7W6-01A-81D-A357-05	BRCA	1	0.121951	0.171448	0.065086	0.133795
TCGA-LD-A9QF-01A-32D-A41Q-05	BRCA	1	0.158897	0.209864	0.0917985	0.201272
TCGA-LL-A440-01A-11D-A244-05	BRCA	1	0.123578	0.188585	0.0406583	0.158933
TCGA-LL-A441-01A-11D-A244-05	BRCA	1	0.143466	0.229442	0.0419634	0.155791
TCGA-LL-A442-01A-11D-A244-05	BRCA	1	0.198045	0.282787	0.0802679	0.235073
TCGA-LL-A50Y-01A-11D-A268-05	BRCA	1	0.0926161	0.143339	0.0406353	0.107929
TCGA-LL-A5YL-01A-12D-A29O-05	BRCA	1	0.0883485	0.130426	0.0507395	0.1059
TCGA-LL-A5YM-01A-11D-A28C-05	BRCA	1	0.109353	0.14978	0.0598245	0.167449
TCGA-LL-A5YN-01A-11D-A28C-05	BRCA	1	0.167391	0.242846	0.0736714	0.183763
TCGA-LL-A5YO-01A-21D-A28C-05	BRCA	1	0.127633	0.201414	0.04615	0.138089
TCGA-LL-A5YP-01A-21D-A28C-05	BRCA	1	0.174718	0.264389	0.0665594	0.222246
TCGA-LL-A6FP-01A-11D-A31V-05	BRCA	1	0.325862	0.400467	0.227955	0.413592
TCGA-LL-A6FQ-01A-11D-A31V-05	BRCA	1	0.246189	0.30248	0.188735	0.270969
TCGA-LL-A6FR-01A-12D-A31V-05	BRCA	1	0.227304	0.338712	0.109789	0.22823
TCGA-LL-A73Y-01A-11D-A33F-05	BRCA	1	0.154501	0.240514	0.0634504	0.149827
TCGA-LL-A73Z-01A-11D-A32T-05	BRCA	1	0.152582	0.206993	0.0844128	0.177113
TCGA-LL-A740-01A-21D-A32T-05	BRCA	1	0.123628	0.14771	0.0971512	0.143842
TCGA-LL-A7SZ-01A-32D-A357-05	BRCA	1	0.240582	0.33167	0.127561	0.272714
TCGA-LL-A7T0-01A-31D-A357-05	BRCA	1	0.0998122	0.158207	0.0333938	0.125086
TCGA-LL-A8F5-01A-11D-A36K-05	BRCA	1	0.171209	0.246303	0.0760699	0.203439
TCGA-LL-A9Q3-01A-11D-A41Q-05	BRCA	1	0.147598	0.206072	0.079947	0.17262
TCGA-LQ-A4E4-01A-11D-A268-05	BRCA	1	0.115734	0.175831	0.0543664	0.116006
TCGA-MS-A51U-01A-31D-A268-05	BRCA	1	0.137136	0.195813	0.0644633	0.163186
TCGA-OK-A5Q2-01A-11D-A27Y-05	BRCA	1	0.123747	0.190367	0.0391916	0.163278
TCGA-OL-A5D6-01A-21D-A27Y-05	BRCA	1	0.0887041	0.147335	0.0262107	0.103289
TCGA-OL-A5D7-01A-11D-A27Y-05	BRCA	1	0.154079	0.234063	0.059143	0.165113
TCGA-OL-A5D8-01A-11D-A27Y-05	BRCA	1	0.0707104	0.104165	0.0371823	0.0961492
TCGA-OL-A5DA-01A-11D-A27Y-05	BRCA	1	0.145763	0.220067	0.0455861	0.192709
TCGA-OL-A5RU-01A-11D-A28C-05	BRCA	1	0.136091	0.206427	0.057771	0.150787
TCGA-OL-A5RV-01A-12D-A28C-05	BRCA	1	0.141516	0.221068	0.044981	0.156451
TCGA-OL-A5RW-01A-11D-A28C-05	BRCA	1	0.131074	0.215053	0.0566061	0.109216
TCGA-OL-A5RX-01A-11D-A28C-05	BRCA	1	0.114439	0.168014	0.0523109	0.13459
TCGA-OL-A5RY-01A-21D-A28C-05	BRCA	1	0.134273	0.202594	0.0554918	0.151681
TCGA-OL-A5RZ-01A-11D-A28C-05	BRCA	1	0.219352	0.337292	0.0957824	0.201617
TCGA-OL-A5S0-01A-11D-A28C-05	BRCA	1	0.144142	0.22993	0.0481397	0.15128
TCGA-OL-A66H-01A-11D-A29O-05	BRCA	1	0.119016	0.171241	0.0709618	0.121624
TCGA-OL-A66I-01A-21D-A29O-05	BRCA	1	0.128398	0.203925	0.0520925	0.133324
TCGA-OL-A66J-01A-11D-A29O-05	BRCA	1	0.23065	0.292713	0.178059	0.265818
TCGA-OL-A66K-01A-11D-A29O-05	BRCA	1	0.166433	0.218356	0.10102	0.185145
TCGA-OL-A66L-01A-12D-A31V-05	BRCA	1	0.125677	0.188116	0.0599837	0.121381
TCGA-OL-A66N-01A-12D-A31V-05	BRCA	1	0.130268	0.177396	0.058648	0.188048
TCGA-OL-A66O-01A-11D-A31V-05	BRCA	1	0.108914	0.139388	0.0665727	0.16332
TCGA-OL-A66P-01A-11D-A31V-05	BRCA	1	0.161593	0.222482	0.0924417	0.202462
TCGA-OL-A6VO-01A-12D-A33F-05	BRCA	1	0.163272	0.229133	0.0840702	0.201253
TCGA-OL-A6VQ-01A-12D-A41Q-05	BRCA	1	0.16675	0.216019	0.103044	0.193282
TCGA-OL-A6VR-01A-32D-A33F-05	BRCA	1	0.0993529	0.139268	0.0581245	0.130031
TCGA-OL-A97C-01A-32D-A41Q-05	BRCA	1	0.168977	0.229492	0.0766528	0.229635
TCGA-PE-A5DC-01A-12D-A27Y-05	BRCA	1	0.236967	0.311656	0.129961	0.295169
TCGA-PE-A5DD-01A-12D-A27Y-05	BRCA	1	0.109414	0.169616	0.0359232	0.14709
TCGA-PE-A5DE-01A-11D-A27Y-05	BRCA	1	0.171253	0.255348	0.0975071	0.174113
TCGA-PL-A8LV-01A-21D-A41Q-05	BRCA	1	0.175198	0.284425	0.0594137	0.168363
TCGA-PL-A8LX-01A-11D-A41Q-05	BRCA	1	0.124426	0.201159	0.0324974	0.138571
TCGA-PL-A8LY-01A-11D-A41Q-05	BRCA	1	0.151355	0.235257	0.0393577	0.190004
TCGA-PL-A8LZ-01A-31D-A36K-05	BRCA	1	0.175133	0.25567	0.075993	0.197529
TCGA-S3-A6ZF-01A-32D-A32T-05	BRCA	1	0.212866	0.293104	0.103999	0.246358
TCGA-S3-A6ZG-01A-22D-A32T-05	BRCA	1	0.143741	0.20882	0.0723227	0.14375
TCGA-S3-A6ZH-01A-22D-A32T-05	BRCA	1	0.237373	0.333477	0.108549	0.281833
TCGA-S3-AA0Z-01A-11D-A41Q-05	BRCA	1	0.133758	0.209214	0.0647804	0.123578
TCGA-S3-AA10-01A-21D-A41Q-05	BRCA	1	0.207088	0.292835	0.106565	0.229343
TCGA-S3-AA11-01A-31D-A41Q-05	BRCA	1	0.108706	0.153094	0.0565746	0.139799
TCGA-S3-AA12-01A-11D-A41Q-05	BRCA	1	0.233226	0.292314	0.197501	0.194654
TCGA-S3-AA14-01A-11D-A41Q-05	BRCA	1	0.139654	0.193633	0.0807812	0.154484
TCGA-S3-AA15-01A-11D-A41Q-05	BRCA	1	0.213864	0.283823	0.119209	0.259114
TCGA-S3-AA17-01A-11D-A41Q-05	BRCA	1	0.132805	0.194343	0.0664013	0.158247
TCGA-UL-AAZ6-01A-11D-A41Q-05	BRCA	1	0.125075	0.192687	0.0682295	0.120541
TCGA-UU-A93S-01A-21D-A41Q-05	BRCA	1	0.231369	0.295463	0.145047	0.271298
TCGA-V7-A7HQ-01A-11D-A33F-05	BRCA	1	0.153852	0.232406	0.0576951	0.173812
TCGA-W8-A86G-01A-21D-A36K-05	BRCA	1	0.118638	0.185846	0.0420359	0.133559
TCGA-WT-AB41-01A-11D-A41Q-05	BRCA	1	0.142517	0.19095	0.0810212	0.180532
TCGA-WT-AB44-01A-11D-A41Q-05	BRCA	1	0.115735	0.159588	0.0677861	0.133418
TCGA-XX-A899-01A-11D-A36K-05	BRCA	1	0.124323	0.192642	0.0386151	0.153376
TCGA-XX-A89A-01A-11D-A36K-05	BRCA	1	0.208375	0.290528	0.098866	0.249383
TCGA-Z7-A8R5-01A-42D-A41Q-05	BRCA	1	0.135986	0.18973	0.0694404	0.160227
TCGA-Z7-A8R6-01A-11D-A41Q-05	BRCA	1	0.199225	0.272537	0.109363	0.225804
TCGA-2W-A8YY-01A-11D-A37Q-05	CESC	1	0.291492	0.385937	0.157303	0.357261
TCGA-4J-AA1J-01A-21D-A388-05	CESC	1	0.286094	0.420408	0.0968203	0.357482
TCGA-BI-A0VR-01A-11D-A10W-05	CESC	1	0.179632	0.27818	0.0567315	0.197705
TCGA-BI-A0VS-01A-11D-A10W-05	CESC	1	0.221287	0.325247	0.109444	0.227578
TCGA-BI-A20A-01A-11D-A14Z-05	CESC	1	0.161568	0.244594	0.0455274	0.209652
TCGA-C5-A0TN-01A-21D-A14Z-05	CESC	1	0.174704	0.278035	0.0519794	0.194559
TCGA-C5-A1BE-01B-11D-A13Z-05	CESC	1	0.209311	0.286794	0.0912765	0.277049
TCGA-C5-A1BF-01B-11D-A13Z-05	CESC	1	0.122357	0.17849	0.0396236	0.189186
TCGA-C5-A1BI-01B-11D-A13Z-05	CESC	1	0.211238	0.294313	0.108471	0.238345
TCGA-C5-A1BJ-01A-11D-A13Z-05	CESC	1	0.16684	0.263666	0.0487057	0.19576
TCGA-C5-A1BK-01B-11D-A13Z-05	CESC	1	0.153813	0.231993	0.0543606	0.179414
TCGA-C5-A1BL-01A-11D-A13Z-05	CESC	1	0.277878	0.366331	0.156136	0.330782
TCGA-C5-A1BM-01A-11D-A13Z-05	CESC	1	0.186866	0.276117	0.0782176	0.203467
TCGA-C5-A1BN-01B-11D-A14Z-05	CESC	1	0.25871	0.393844	0.10086	0.258595
TCGA-C5-A1BQ-01C-11D-A212-05	CESC	1	0.175785	0.284161	0.0684995	0.159232
TCGA-C5-A1M5-01A-11D-A13Z-05	CESC	1	0.232467	0.330178	0.0992395	0.284766
TCGA-C5-A1M6-01A-11D-A13Z-05	CESC	1	0.145796	0.212784	0.0530746	0.208761
TCGA-C5-A1M7-01A-11D-A13Z-05	CESC	1	0.195107	0.292817	0.0714423	0.228454
TCGA-C5-A1M8-01A-21D-A13Z-05	CESC	1	0.230562	0.327637	0.105293	0.25691
TCGA-C5-A1M9-01A-11D-A13Z-05	CESC	1	0.0917164	0.146394	0.0391572	0.131183
TCGA-C5-A1ME-01A-11D-A13Z-05	CESC	1	0.121479	0.1716	0.0672689	0.14156
TCGA-C5-A1MF-01A-11D-A13Z-05	CESC	1	0.160447	0.256956	0.0358589	0.194537
TCGA-C5-A1MH-01A-11D-A14Z-05	CESC	1	0.19252	0.287664	0.0784625	0.215689
TCGA-C5-A1MI-01A-11D-A14Z-05	CESC	1	0.143183	0.221513	0.0634079	0.135367
TCGA-C5-A1MJ-01A-11D-A14Z-05	CESC	1	0.179636	0.26305	0.0945771	0.172241
TCGA-C5-A1MK-01A-11D-A14Z-05	CESC	1	0.217401	0.320816	0.0905687	0.258072
TCGA-C5-A1ML-01A-11D-A14Z-05	CESC	1	0.191583	0.285535	0.0742542	0.243339
TCGA-C5-A1MN-01A-11D-A14Z-05	CESC	1	0.195834	0.308203	0.0711987	0.197569
TCGA-C5-A1MP-01A-11D-A14Z-05	CESC	1	0.207349	0.303651	0.0874552	0.240228
TCGA-C5-A1MQ-01A-11D-A14Z-05	CESC	1	0.10635	0.164483	0.0345206	0.140514
TCGA-C5-A2LS-01A-22D-A230-05	CESC	1	0.144257	0.219829	0.0281667	0.2138
TCGA-C5-A2LT-01A-11D-A18K-05	CESC	1	0.138957	0.233689	0.0283426	0.14182
TCGA-C5-A2LV-01A-11D-A18K-05	CESC	1	0.179535	0.293932	0.0366766	0.207707
TCGA-C5-A2LX-01A-11D-A18K-05	CESC	1	0.205522	0.29291	0.0965236	0.231204
TCGA-C5-A2LY-01A-31D-A18K-05	CESC	1	0.147139	0.242698	0.0344833	0.161711
TCGA-C5-A2LZ-01A-11D-A212-05	CESC	1	0.218339	0.319118	0.0778392	0.274713
TCGA-C5-A2M1-01A-11D-A18K-05	CESC	1	0.116135	0.177208	0.0407633	0.14899
TCGA-C5-A2M2-01A-21D-A18K-05	CESC	1	0.0895509	0.148851	0.0225898	0.125859
TCGA-C5-A3HD-01B-11D-A212-05	CESC	1	0.146902	0.24531	0.0272911	0.152501
TCGA-C5-A3HE-01A-21D-A230-05	CESC	1	0.123811	0.201001	0.0352855	0.142883
TCGA-C5-A3HF-01A-11D-A212-05	CESC	1	0.120005	0.194025	0.0343507	0.139424
TCGA-C5-A3HL-01A-11D-A212-05	CESC	1	0.195124	0.297563	0.0538567	0.251299
TCGA-C5-A7CG-01A-11D-A32T-05	CESC	1	0.151282	0.205647	0.0667326	0.216396
TCGA-C5-A7CH-01A-11D-A340-05	CESC	1	0.226391	0.327189	0.100432	0.25416
TCGA-C5-A7CJ-01A-11D-A32T-05	CESC	1	0.19645	0.270638	0.0973813	0.255852
TCGA-C5-A7CK-01A-11D-A32T-05	CESC	1	0.199353	0.276601	0.0999749	0.221563
TCGA-C5-A7CL-01A-11D-A32T-05	CESC	1	0.193456	0.273842	0.0757487	0.257303
TCGA-C5-A7CM-01A-11D-A340-05	CESC	1	0.180435	0.277289	0.0582009	0.197937
TCGA-C5-A7CO-01A-11D-A357-05	CESC	1	0.180828	0.283086	0.0486282	0.20452
TCGA-C5-A7UC-01A-11D-A357-05	CESC	1	0.196503	0.295078	0.0746452	0.231507
TCGA-C5-A7UE-01A-11D-A340-05	CESC	1	0.237335	0.320302	0.123022	0.275037
TCGA-C5-A7UH-01A-11D-A357-05	CESC	1	0.413478	0.501408	0.268765	0.459701
TCGA-C5-A7UI-01A-11D-A36K-05	CESC	1	0.223129	0.326187	0.102366	0.241662
TCGA-C5-A7X3-01A-11D-A357-05	CESC	1	0.222052	0.314101	0.113228	0.25189
TCGA-C5-A7X5-01A-11D-A36K-05	CESC	1	0.139779	0.232988	0.0368019	0.12611
TCGA-C5-A7X8-01A-11D-A36K-05	CESC	1	0.0778918	0.128962	0.0306558	0.0836169
TCGA-C5-A7XC-01A-11D-A388-05	CESC	1	0.220904	0.317549	0.0855491	0.262261
TCGA-C5-A8XH-01A-11D-A37Q-05	CESC	1	0.137785	0.226822	0.0376452	0.135519
TCGA-C5-A8XI-01A-11D-A37Q-05	CESC	1	0.133254	0.223301	0.0376072	0.133865
TCGA-C5-A8XJ-01A-11D-A37Q-05	CESC	1	0.192038	0.308419	0.0660873	0.183702
TCGA-C5-A8XK-01A-11D-A37Q-05	CESC	1	0.215223	0.318473	0.0850031	0.258002
TCGA-C5-A8YQ-01A-11D-A37Q-05	CESC	1	0.256172	0.358483	0.132737	0.260257
TCGA-C5-A8YR-01A-12D-A37Q-05	CESC	1	0.275469	0.352178	0.199906	0.284577
TCGA-C5-A8YT-01A-11D-A37Q-05	CESC	1	0.148822	0.213988	0.060939	0.17738
TCGA-C5-A8ZZ-01A-11D-A37Q-05	CESC	1	0.315698	0.376402	0.2148	0.386205
TCGA-C5-A901-01A-11D-A37Q-05	CESC	1	0.14627	0.232729	0.0433315	0.151837
TCGA-C5-A902-01A-11D-A37Q-05	CESC	1	0.119804	0.18983	0.0342167	0.153645
TCGA-C5-A905-01A-11D-A37Q-05	CESC	1	0.505957	0.59735	0.350122	0.610168
TCGA-C5-A907-01A-11D-A37Q-05	CESC	1	0.152227	0.234364	0.0486256	0.189826
TCGA-DG-A2KJ-01A-11D-A18K-05	CESC	1	0.115368	0.175492	0.0356302	0.16492
TCGA-DG-A2KK-01A-11D-A17Z-05	CESC	1	0.0964864	0.160275	0.0370077	0.107323
TCGA-DG-A2KL-01A-11D-A17Z-05	CESC	1	0.216887	0.321914	0.0743867	0.285717
TCGA-DG-A2KM-01A-11D-A17Z-05	CESC	1	0.167383	0.245478	0.0697583	0.196126
TCGA-DR-A0ZL-01A-11D-A10W-05	CESC	1	0.177958	0.254252	0.072713	0.248891
TCGA-DR-A0ZM-01A-12D-A10W-05	CESC	1	0.223486	0.329618	0.0913534	0.249389
TCGA-DS-A0VK-01A-21D-A10W-05	CESC	1	0.197054	0.307284	0.0578213	0.220739
TCGA-DS-A0VL-01A-21D-A10W-05	CESC	1	0.212514	0.313854	0.0642285	0.267912
TCGA-DS-A0VM-01A-11D-A10W-05	CESC	1	0.184803	0.275261	0.0464425	0.272129
TCGA-DS-A0VN-01A-21D-A10W-05	CESC	1	0.214078	0.30917	0.0918429	0.225011
TCGA-DS-A1O9-01A-11D-A14Z-05	CESC	1	0.230115	0.292202	0.172251	0.254723
TCGA-DS-A1OA-01A-11D-A14Z-05	CESC	1	0.209949	0.319606	0.0653812	0.221367
TCGA-DS-A1OB-01A-11D-A14Z-05	CESC	1	0.263257	0.371341	0.124986	0.310009
TCGA-DS-A1OC-01A-11D-A14Z-05	CESC	1	0.262774	0.306693	0.210453	0.261652
TCGA-DS-A1OD-01A-11D-A14Z-05	CESC	1	0.209755	0.294235	0.0819185	0.288967
TCGA-DS-A3LQ-01A-21D-A21R-05	CESC	1	0.215719	0.276915	0.125448	0.244584
TCGA-DS-A5RQ-01A-11D-A28C-05	CESC	1	0.227566	0.330974	0.0712188	0.310865
TCGA-DS-A7WF-01A-11D-A357-05	CESC	1	0.209885	0.312298	0.059222	0.280613
TCGA-DS-A7WH-01A-22D-A357-05	CESC	1	0.113089	0.188223	0.0367538	0.113632
TCGA-DS-A7WI-01A-12D-A357-05	CESC	1	0.174657	0.290694	0.0520304	0.148656
TCGA-EA-A1QS-01A-61D-A230-05	CESC	1	0.135284	0.219693	0.038544	0.157157
TCGA-EA-A1QT-01A-11D-A14Z-05	CESC	1	0.379721	0.462886	0.208139	0.530419
TCGA-EA-A3HQ-01A-11D-A212-05	CESC	1	0.247678	0.350677	0.105561	0.306403
TCGA-EA-A3HR-01A-11D-A212-05	CESC	1	0.227759	0.330588	0.0902188	0.277967
TCGA-EA-A3HS-01A-11D-A212-05	CESC	1	0.170164	0.291822	0.0395593	0.139259
TCGA-EA-A3HT-01A-61D-A21R-05	CESC	1	0.184933	0.278106	0.0547908	0.237589
TCGA-EA-A3HU-01A-11D-A212-05	CESC	1	0.157457	0.240683	0.0659718	0.155571
TCGA-EA-A3QD-01A-32D-A230-05	CESC	1	0.122751	0.197832	0.0330103	0.149864
TCGA-EA-A3QE-01A-21D-A21R-05	CESC	1	0.170218	0.259297	0.0615846	0.197132
TCGA-EA-A3Y4-01A-51D-A244-05	CESC	1	0.23296	0.350852	0.0726202	0.276105
TCGA-EA-A410-01A-11D-A244-05	CESC	1	0.324857	0.418785	0.171923	0.40685
TCGA-EA-A411-01A-11D-A244-05	CESC	1	0.323707	0.432096	0.188807	0.379841
TCGA-EA-A439-01A-11D-A244-05	CESC	1	0.12847	0.186223	0.0466914	0.181109
TCGA-EA-A43B-01A-81D-A244-05	CESC	1	0.163128	0.249574	0.0648836	0.173122
TCGA-EA-A44S-01A-12D-A26S-05	CESC	1	0.256439	0.347423	0.121754	0.333415
TCGA-EA-A4BA-01A-21D-A26S-05	CESC	1	0.174121	0.242008	0.0769399	0.223209
TCGA-EA-A50E-01A-21D-A26S-05	CESC	1	0.160923	0.254947	0.0502686	0.16585
TCGA-EA-A556-01A-11D-A26S-05	CESC	1	0.235957	0.302971	0.116179	0.312354
TCGA-EA-A5FO-01A-21D-A28C-05	CESC	1	0.201381	0.280951	0.0621934	0.335982
TCGA-EA-A5O9-01A-11D-A28C-05	CESC	1	0.226769	0.360013	0.0705704	0.233359
TCGA-EA-A5ZD-01A-11D-A28C-05	CESC	1	0.207668	0.307607	0.0886354	0.211871
TCGA-EA-A5ZE-01A-11D-A28C-05	CESC	1	0.138413	0.217853	0.0419481	0.175861
TCGA-EA-A5ZF-01A-11D-A28C-05	CESC	1	0.198278	0.301091	0.0669694	0.223322
TCGA-EA-A6QX-01A-12D-A340-05	CESC	1	0.227207	0.334434	0.0921267	0.255467
TCGA-EA-A78R-01A-11D-A32T-05	CESC	1	0.167609	0.247749	0.0671909	0.193822
TCGA-EA-A97N-01A-11D-A388-05	CESC	1	0.277888	0.393879	0.118683	0.336333
TCGA-EK-A2GZ-01A-11D-A17Z-05	CESC	1	0.155434	0.237735	0.0568009	0.173368
TCGA-EK-A2H0-01A-11D-A17Z-05	CESC	1	0.11738	0.201121	0.0229686	0.121667
TCGA-EK-A2H1-01A-11D-A17Z-05	CESC	1	0.118303	0.185668	0.034913	0.150022
TCGA-EK-A2IP-01A-11D-A17Z-05	CESC	1	0.201312	0.31407	0.0716893	0.191842
TCGA-EK-A2IR-01A-11D-A17Z-05	CESC	1	0.195586	0.277079	0.0628346	0.29647
TCGA-EK-A2PG-01A-11D-A18K-05	CESC	1	0.257823	0.380832	0.108863	0.268571
TCGA-EK-A2PI-01A-11D-A18K-05	CESC	1	0.13324	0.20855	0.0372625	0.174226
TCGA-EK-A2PK-01A-11D-A18K-05	CESC	1	0.187093	0.275587	0.0791589	0.217694
TCGA-EK-A2PL-01A-11D-A18K-05	CESC	1	0.229444	0.344442	0.0654634	0.292698
TCGA-EK-A2PM-01A-11D-A18K-05	CESC	1	0.244211	0.36808	0.0784282	0.267363
TCGA-EK-A2R7-01A-11D-A18K-05	CESC	1	0.232422	0.318899	0.104067	0.308762
TCGA-EK-A2R8-01A-21D-A18K-05	CESC	1	0.162385	0.263348	0.0381275	0.186445
TCGA-EK-A2R9-01A-11D-A18K-05	CESC	1	0.1467	0.232292	0.0359647	0.185127
TCGA-EK-A2RA-01A-11D-A18K-05	CESC	1	0.278641	0.397529	0.132582	0.322014
TCGA-EK-A2RB-01A-11D-A18K-05	CESC	1	0.218975	0.318787	0.0635787	0.299709
TCGA-EK-A2RC-01A-11D-A18K-05	CESC	1	0.225193	0.318158	0.0831397	0.303335
TCGA-EK-A2RE-01A-11D-A18K-05	CESC	1	0.260057	0.396226	0.0817027	0.263166
TCGA-EK-A2RJ-01A-11D-A18K-05	CESC	1	0.235488	0.306141	0.159895	0.268076
TCGA-EK-A2RK-01A-11D-A18K-05	CESC	1	0.188394	0.28518	0.0812413	0.183663
TCGA-EK-A2RL-01A-11D-A18K-05	CESC	1	0.104485	0.174927	0.0216398	0.131758
TCGA-EK-A2RM-01A-21D-A18K-05	CESC	1	0.161005	0.261318	0.0421174	0.178791
TCGA-EK-A2RN-01A-12D-A212-05	CESC	1	0.282112	0.392591	0.109064	0.366217
TCGA-EK-A2RO-01A-11D-A18K-05	CESC	1	0.142214	0.232782	0.0370392	0.157383
TCGA-EK-A3GJ-01A-21D-A212-05	CESC	1	0.139834	0.233897	0.0369999	0.120553
TCGA-EK-A3GK-01A-11D-A212-05	CESC	1	0.150341	0.246505	0.0260983	0.177807
TCGA-EK-A3GM-01A-11D-A212-05	CESC	1	0.0696365	0.110831	0.0290628	0.0828644
TCGA-EK-A3GN-01A-11D-A212-05	CESC	1	0.213961	0.319512	0.0825429	0.239838
TCGA-EX-A1H5-01A-31D-A13Z-05	CESC	1	0.191903	0.282417	0.0652857	0.262658
TCGA-EX-A1H6-01B-11D-A230-05	CESC	1	0.0729757	0.138944	0.0196362	0.049663
TCGA-EX-A3L1-01A-11D-A21R-05	CESC	1	0.132035	0.207488	0.0404861	0.164488
TCGA-EX-A69L-01A-11D-A32T-05	CESC	1	0.218879	0.305566	0.0958205	0.262127
TCGA-EX-A69M-01A-11D-A32T-05	CESC	1	0.150399	0.218335	0.0660497	0.175044
TCGA-EX-A8YF-01A-11D-A37Q-05	CESC	1	0.151936	0.227714	0.0480789	0.198743
TCGA-FU-A23K-01A-11D-A16P-05	CESC	1	0.108039	0.163371	0.0370685	0.156134
TCGA-FU-A23L-01A-11D-A16P-05	CESC	1	0.180909	0.2857	0.0552432	0.202168
TCGA-FU-A2QG-01A-11D-A18K-05	CESC	1	0.254787	0.347781	0.108066	0.292903
TCGA-FU-A3EO-01A-11D-A212-05	CESC	1	0.0715057	0.120966	0.0342919	0.0573516
TCGA-FU-A3EO-11A-13D-A212-05	CESC	11	0.132924	0.202977	0.0462614	0.149284
TCGA-FU-A3HY-01A-11D-A21R-05	CESC	1	0.245903	0.364347	0.0753953	0.305774
TCGA-FU-A3HZ-01A-11D-A212-05	CESC	1	0.386337	0.478013	0.257072	0.464772
TCGA-FU-A3NI-01A-11D-A21R-05	CESC	1	0.153459	0.259037	0.0421884	0.124883
TCGA-FU-A3TQ-01A-11D-A230-05	CESC	1	0.190562	0.286774	0.0684868	0.225024
TCGA-FU-A3TX-01A-11D-A230-05	CESC	1	0.137339	0.218933	0.0226296	0.19279
TCGA-FU-A3WB-01A-11D-A230-05	CESC	1	0.156502	0.24551	0.0518216	0.2265
TCGA-FU-A3YQ-01A-11D-A230-05	CESC	1	0.161077	0.247012	0.056946	0.17795
TCGA-FU-A40J-01A-11D-A244-05	CESC	1	0.138482	0.227602	0.0253297	0.17254
TCGA-FU-A57G-01A-11D-A26S-05	CESC	1	0.128465	0.196498	0.051281	0.137295
TCGA-FU-A5XV-01A-11D-A28C-05	CESC	1	0.290151	0.408407	0.116376	0.359268
TCGA-FU-A770-01A-11D-A340-05	CESC	1	0.0881637	0.138905	0.0375955	0.0974314
TCGA-GH-A9DA-01A-21D-A37Q-05	CESC	1	0.146564	0.234056	0.0342117	0.170626
TCGA-HG-A2PA-01A-11D-A212-05	CESC	1	0.137237	0.21895	0.035721	0.160526
TCGA-HG-A9SC-01A-21D-A42P-05	CESC	1	0.306866	0.424176	0.156069	0.3682
TCGA-HM-A3JJ-01A-21D-A21R-05	CESC	1	0.185083	0.283084	0.0512636	0.230205
TCGA-HM-A3JJ-11A-12D-A21R-05	CESC	11	0.14354	0.216993	0.0486438	0.172844
TCGA-HM-A3JK-01A-11D-A21R-05	CESC	1	0.139009	0.225091	0.0368118	0.154136
TCGA-HM-A4S6-01A-11D-A26S-05	CESC	1	0.268152	0.370567	0.127501	0.310593
TCGA-HM-A6W2-01A-21D-A340-05	CESC	1	0.189558	0.258371	0.100351	0.220416
TCGA-HM-A6W2-06A-22D-A340-05	CESC	6	0.350824	0.46095	0.206816	0.386629
TCGA-IR-A3L7-01A-21D-A212-05	CESC	1	0.192421	0.292011	0.0508794	0.246985
TCGA-IR-A3LA-01A-11D-A230-05	CESC	1	0.318767	0.385672	0.223382	0.417563
TCGA-IR-A3LB-01A-11D-A244-05	CESC	1	0.0999475	0.167728	0.032025	0.0931617
TCGA-IR-A3LC-01A-11D-A212-05	CESC	1	0.190349	0.277291	0.0676004	0.269302
TCGA-IR-A3LF-01A-21D-A230-05	CESC	1	0.0573226	0.107875	0.0183681	0.0544301
TCGA-IR-A3LH-01A-21D-A212-05	CESC	1	0.157979	0.24506	0.0644546	0.162514
TCGA-IR-A3LI-01A-11D-A212-05	CESC	1	0.149823	0.212984	0.0589964	0.230412
TCGA-IR-A3LK-01A-12D-A212-05	CESC	1	0.2407	0.339566	0.0842455	0.341369
TCGA-IR-A3LL-01A-11D-A212-05	CESC	1	0.137996	0.212284	0.0525728	0.174606
TCGA-JW-A5VG-01A-11D-A28C-05	CESC	1	0.183756	0.278754	0.0511838	0.254249
TCGA-JW-A5VH-01A-11D-A28C-05	CESC	1	0.402744	0.489911	0.2527	0.55543
TCGA-JW-A5VI-01A-11D-A28C-05	CESC	1	0.165703	0.266217	0.0545789	0.156203
TCGA-JW-A5VJ-01A-11D-A28C-05	CESC	1	0.203613	0.295927	0.0818371	0.230784
TCGA-JW-A5VK-01A-11D-A28C-05	CESC	1	0.247402	0.321096	0.123398	0.370216
TCGA-JW-A69B-01A-11D-A32T-05	CESC	1	0.10018	0.151058	0.0492717	0.109938
TCGA-JW-A852-01A-11D-A357-05	CESC	1	0.196316	0.27864	0.0754567	0.254916
TCGA-JW-AAVH-01A-11D-A388-05	CESC	1	0.435351	0.515631	0.234825	0.602709
TCGA-JX-A3PZ-01A-11D-A21R-05	CESC	1	0.217103	0.336035	0.0942975	0.24618
TCGA-JX-A3Q0-01A-11D-A21R-05	CESC	1	0.306874	0.4422	0.143345	0.33066
TCGA-JX-A3Q8-01A-11D-A21R-05	CESC	1	0.169648	0.244912	0.0459665	0.244943
TCGA-JX-A5QV-01A-22D-A28C-05	CESC	1	0.227301	0.316752	0.091467	0.313272
TCGA-LP-A4AU-01A-32D-A244-05	CESC	1	0.165092	0.243743	0.0675491	0.197184
TCGA-LP-A4AV-01A-11D-A244-05	CESC	1	0.205436	0.305298	0.0784599	0.211954
TCGA-LP-A4AW-01A-11D-A244-05	CESC	1	0.249744	0.33377	0.13911	0.316944
TCGA-LP-A4AX-01A-12D-A244-05	CESC	1	0.135883	0.200508	0.0601516	0.165766
TCGA-LP-A5U2-01A-11D-A28C-05	CESC	1	0.163898	0.26105	0.0579629	0.176874
TCGA-LP-A5U3-01A-11D-A28C-05	CESC	1	0.186123	0.279809	0.0581895	0.221643
TCGA-LP-A7HU-01A-11D-A340-05	CESC	1	0.217964	0.310818	0.0973918	0.284182
TCGA-MA-AA3W-01A-11D-A388-05	CESC	1	0.199325	0.289636	0.0793872	0.241449
TCGA-MA-AA3X-01A-22D-A42P-05	CESC	1	0.556301	0.675312	0.425273	0.582714
TCGA-MA-AA3Y-01A-11D-A388-05	CESC	1	0.144092	0.211775	0.0576376	0.173715
TCGA-MA-AA3Z-01A-11D-A388-05	CESC	1	0.212598	0.314138	0.0805472	0.251552
TCGA-MA-AA41-01A-11D-A388-05	CESC	1	0.179358	0.305128	0.0372839	0.162961
TCGA-MA-AA42-01A-12D-A388-05	CESC	1	0.195192	0.279498	0.0593895	0.280899
TCGA-MA-AA43-01A-11D-A42P-05	CESC	1	0.146314	0.19709	0.0653466	0.214132
TCGA-MU-A51Y-01A-11D-A26S-05	CESC	1	0.148977	0.233354	0.0447958	0.172596
TCGA-MU-A5YI-01A-11D-A32T-05	CESC	1	0.192304	0.267514	0.0855782	0.252207
TCGA-MU-A8JM-01A-11D-A36K-05	CESC	1	0.180816	0.282204	0.0549373	0.208114
TCGA-MY-A5BD-01A-11D-A26S-05	CESC	1	0.182055	0.255853	0.0529826	0.284445
TCGA-MY-A5BE-01A-21D-A26S-05	CESC	1	0.123757	0.192442	0.0418679	0.153273
TCGA-MY-A5BF-01A-11D-A26S-05	CESC	1	0.146746	0.236008	0.0522178	0.143652
TCGA-MY-A5BF-11A-11D-A26S-05	CESC	11	0.119845	0.175743	0.050233	0.148737
TCGA-MY-A913-01A-11D-A37Q-05	CESC	1	0.149304	0.240251	0.0431	0.156741
TCGA-PN-A8MA-01A-11D-A36K-05	CESC	1	0.251377	0.362086	0.131168	0.257314
TCGA-Q1-A5R1-01A-11D-A28C-05	CESC	1	0.138278	0.213493	0.0449888	0.161994
TCGA-Q1-A5R2-01A-11D-A28C-05	CESC	1	0.186542	0.289972	0.0718191	0.180495
TCGA-Q1-A5R3-01A-11D-A28C-05	CESC	1	0.231621	0.364794	0.0563504	0.267409
TCGA-Q1-A6DT-01A-11D-A32T-05	CESC	1	0.211582	0.311292	0.100414	0.217221
TCGA-Q1-A6DV-01A-11D-A32T-05	CESC	1	0.186139	0.243421	0.0940091	0.27887
TCGA-Q1-A6DW-01A-11D-A32T-05	CESC	1	0.189546	0.268703	0.0862257	0.214791
TCGA-Q1-A73O-01A-11D-A32T-05	CESC	1	0.188095	0.280462	0.0727532	0.20758
TCGA-Q1-A73P-01A-11D-A32T-05	CESC	1	0.0883098	0.134042	0.0459353	0.0995837
TCGA-Q1-A73Q-01A-21D-A32T-05	CESC	1	0.265122	0.342788	0.131593	0.3684
TCGA-Q1-A73R-01A-11D-A340-05	CESC	1	0.222749	0.29443	0.120331	0.313243
TCGA-Q1-A73S-01A-11D-A340-05	CESC	1	0.383111	0.489714	0.254144	0.429782
TCGA-R2-A69V-01A-11D-A32T-05	CESC	1	0.187834	0.250109	0.102798	0.235901
TCGA-RA-A741-01A-11D-A340-05	CESC	1	0.223208	0.318964	0.101531	0.256629
TCGA-UC-A7PD-01A-11D-A357-05	CESC	1	0.152802	0.234619	0.0575065	0.163975
TCGA-UC-A7PF-01A-11D-A357-05	CESC	1	0.15902	0.238447	0.0549893	0.192047
TCGA-UC-A7PG-01A-11D-A42P-05	CESC	1	0.251407	0.359131	0.115637	0.268054
TCGA-UC-A7PG-06A-11D-A42P-05	CESC	6	0.35466	0.478956	0.162769	0.437645
TCGA-UC-A7PI-01A-11D-A42P-05	CESC	1	0.092345	0.152782	0.0454165	0.0687605
TCGA-VS-A8EB-01A-11D-A36K-05	CESC	1	0.182613	0.31721	0.0400284	0.120326
TCGA-VS-A8EC-01A-11D-A36K-05	CESC	1	0.337341	0.381593	0.235765	0.440871
TCGA-VS-A8EG-01A-11D-A36K-05	CESC	1	0.198724	0.313646	0.0515156	0.251576
TCGA-VS-A8EH-01A-11D-A36K-05	CESC	1	0.147582	0.232045	0.0477833	0.149206
TCGA-VS-A8EI-01A-11D-A37Q-05	CESC	1	0.148613	0.220773	0.0606905	0.167051
TCGA-VS-A8EJ-01A-11D-A37Q-05	CESC	1	0.170033	0.266322	0.0579406	0.157014
TCGA-VS-A8EK-01A-12D-A37Q-05	CESC	1	0.206187	0.317055	0.0709137	0.217922
TCGA-VS-A8EL-01A-11D-A37Q-05	CESC	1	0.154125	0.240866	0.046047	0.187615
TCGA-VS-A8Q8-01A-11D-A37Q-05	CESC	1	0.190635	0.29142	0.0642546	0.20647
TCGA-VS-A8Q9-01A-12D-A37Q-05	CESC	1	0.169922	0.267015	0.0603088	0.172878
TCGA-VS-A8QA-01A-11D-A37Q-05	CESC	1	0.101008	0.159571	0.0279646	0.147939
TCGA-VS-A8QC-01A-11D-A37Q-05	CESC	1	0.217003	0.309282	0.0925357	0.256603
TCGA-VS-A8QF-01A-21D-A37Q-05	CESC	1	0.214612	0.318233	0.0852454	0.223115
TCGA-VS-A8QH-01A-11D-A37Q-05	CESC	1	0.156982	0.239082	0.0462748	0.194188
TCGA-VS-A8QM-01A-11D-A37Q-05	CESC	1	0.188898	0.273751	0.07457	0.22819
TCGA-VS-A94W-01A-12D-A37Q-05	CESC	1	0.178748	0.259592	0.0724951	0.194187
TCGA-VS-A94X-01A-11D-A388-05	CESC	1	0.203857	0.31445	0.0759766	0.20772
TCGA-VS-A94Y-01A-11D-A388-05	CESC	1	0.201646	0.317794	0.0644508	0.199972
TCGA-VS-A94Z-01A-11D-A388-05	CESC	1	0.202072	0.297876	0.08587	0.215855
TCGA-VS-A950-01A-11D-A42P-05	CESC	1	0.287196	0.394952	0.155697	0.315023
TCGA-VS-A952-01A-11D-A388-05	CESC	1	0.161402	0.254577	0.0520153	0.168351
TCGA-VS-A953-01A-11D-A388-05	CESC	1	0.171843	0.278768	0.0389545	0.190355
TCGA-VS-A954-01A-11D-A388-05	CESC	1	0.176163	0.281449	0.0631549	0.146727
TCGA-VS-A957-01A-11D-A42P-05	CESC	1	0.245624	0.359514	0.0926498	0.300618
TCGA-VS-A958-01A-11D-A42P-05	CESC	1	0.206762	0.304258	0.0959711	0.205997
TCGA-VS-A959-01A-11D-A42P-05	CESC	1	0.168068	0.245079	0.0783607	0.169082
TCGA-VS-A9U5-01A-11D-A42P-05	CESC	1	0.170994	0.244161	0.0773526	0.200551
TCGA-VS-A9U6-01A-11D-A42P-05	CESC	1	0.204296	0.30784	0.083803	0.217579
TCGA-VS-A9U7-01A-11D-A42P-05	CESC	1	0.217189	0.30923	0.0886738	0.27093
TCGA-VS-A9UA-01A-11D-A42P-05	CESC	1	0.183786	0.268997	0.0609232	0.238472
TCGA-VS-A9UB-01A-22D-A42P-05	CESC	1	0.191749	0.256235	0.0936926	0.253222
TCGA-VS-A9UC-01A-11D-A42P-05	CESC	1	0.223252	0.309972	0.11398	0.272463
TCGA-VS-A9UD-01A-11D-A42P-05	CESC	1	0.16446	0.233271	0.0824884	0.171779
TCGA-VS-A9UH-01A-11D-A42P-05	CESC	1	0.182451	0.25961	0.0903255	0.196475
TCGA-VS-A9UI-01A-11D-A42P-05	CESC	1	0.263767	0.367692	0.13764	0.26921
TCGA-VS-A9UJ-01A-11D-A42P-05	CESC	1	0.212542	0.290904	0.0969895	0.263948
TCGA-VS-A9UL-01A-11D-A42P-05	CESC	1	0.203863	0.3001	0.0863297	0.261097
TCGA-VS-A9UM-01A-11D-A42P-05	CESC	1	0.424825	0.55053	0.256714	0.489592
TCGA-VS-A9UO-01A-11D-A42P-05	CESC	1	0.10853	0.146734	0.0635091	0.141043
TCGA-VS-A9UP-01A-11D-A42P-05	CESC	1	0.18673	0.263678	0.083889	0.22363
TCGA-VS-A9UQ-01A-21D-A42P-05	CESC	1	0.134586	0.19292	0.0517025	0.186506
TCGA-VS-A9UR-01A-11D-A42P-05	CESC	1	0.1343	0.195704	0.0497379	0.185925
TCGA-VS-A9UT-01A-11D-A42P-05	CESC	1	0.203916	0.245487	0.132409	0.296675
TCGA-VS-A9UU-01A-11D-A42P-05	CESC	1	0.16285	0.222461	0.0827688	0.207342
TCGA-VS-A9UV-01A-11D-A42P-05	CESC	1	0.199435	0.27691	0.0941898	0.249773
TCGA-VS-A9UY-01A-11D-A42P-05	CESC	1	0.316561	0.450572	0.127062	0.383893
TCGA-VS-A9UZ-01A-11D-A42P-05	CESC	1	0.0964336	0.124499	0.0637133	0.135988
TCGA-VS-A9V0-01A-11D-A42P-05	CESC	1	0.189607	0.278974	0.0802328	0.207136
TCGA-VS-A9V1-01A-11D-A42P-05	CESC	1	0.143049	0.207926	0.0600743	0.182366
TCGA-VS-A9V2-01A-11D-A42P-05	CESC	1	0.189687	0.280541	0.0691389	0.223794
TCGA-VS-A9V3-01A-11D-A42P-05	CESC	1	0.219458	0.324857	0.0797024	0.271333
TCGA-VS-A9V4-01A-12D-A42P-05	CESC	1	0.191773	0.243338	0.12281	0.244093
TCGA-VS-A9V5-01A-11D-A42P-05	CESC	1	0.155335	0.221078	0.0828029	0.153766
TCGA-VS-AA62-01A-11D-A42P-05	CESC	1	0.177673	0.252384	0.0776459	0.215994
TCGA-WL-A834-01A-11D-A357-05	CESC	1	0.225529	0.350119	0.0786733	0.209563
TCGA-XS-A8TJ-01A-11D-A36K-05	CESC	1	0.190769	0.275871	0.0704147	0.236778
TCGA-ZJ-A8QO-01A-11D-A37Q-05	CESC	1	0.160142	0.232219	0.0576933	0.214068
TCGA-ZJ-A8QQ-01A-11D-A37Q-05	CESC	1	0.118693	0.19468	0.0323505	0.126362
TCGA-ZJ-A8QR-01A-11D-A37Q-05	CESC	1	0.280677	0.395228	0.141097	0.313229
TCGA-ZJ-AAX4-01A-11D-A42P-05	CESC	1	0.2231	0.299238	0.121962	0.264693
TCGA-ZJ-AAX8-01A-11D-A42P-05	CESC	1	0.163012	0.242207	0.0582193	0.198892
TCGA-ZJ-AAXA-01A-11D-A42P-05	CESC	1	0.458641	0.5941	0.266124	0.473873
TCGA-ZJ-AAXB-01A-11D-A42P-05	CESC	1	0.343523	0.4892	0.204591	0.300547
TCGA-ZJ-AAXD-01A-21D-A42P-05	CESC	1	0.173212	0.270838	0.0544822	0.192652
TCGA-ZJ-AAXF-01A-31D-A42P-05	CESC	1	0.182804	0.261757	0.0807535	0.211691
TCGA-ZJ-AAXI-01A-11D-A42P-05	CESC	1	0.276238	0.39345	0.114747	0.312454
TCGA-ZJ-AAXJ-01A-11D-A42P-05	CESC	1	0.143715	0.201864	0.0799551	0.155689
TCGA-ZJ-AAXN-01A-11D-A42P-05	CESC	1	0.191004	0.297111	0.0541612	0.209039
TCGA-ZJ-AAXT-01A-11D-A42P-05	CESC	1	0.222894	0.313845	0.105319	0.245397
TCGA-ZJ-AAXU-01A-11D-A42P-05	CESC	1	0.192809	0.281219	0.0725168	0.236761
TCGA-ZJ-AB0H-01A-11D-A42P-05	CESC	1	0.241903	0.317588	0.131049	0.310874
TCGA-ZJ-AB0I-01A-11D-A42P-05	CESC	1	0.274692	0.409219	0.109442	0.314605
TCGA-ZX-AA5X-01A-11D-A42P-05	CESC	1	0.158388	0.233476	0.0753226	0.159068
TCGA-3X-AAV9-01A-72D-A418-05	CHOL	1	0.162874	0.226647	0.0790129	0.207049
TCGA-3X-AAVA-01A-11D-A418-05	CHOL	1	0.0278554	0.0546567	0.00979233	0.0597536
TCGA-3X-AAVB-01A-31D-A418-05	CHOL	1	0.150343	0.213733	0.0675931	0.188195
TCGA-3X-AAVC-01A-21D-A418-05	CHOL	1	0.182276	0.257075	0.0940451	0.210792
TCGA-3X-AAVE-01A-11D-A418-05	CHOL	1	0.123708	0.156352	0.065459	0.2052
TCGA-4G-AAZO-01A-12D-A418-05	CHOL	1	0.0613789	0.110203	0.0149645	0.0720818
TCGA-4G-AAZT-01A-11D-A418-05	CHOL	1	0.087262	0.125538	0.0436151	0.120853
TCGA-W5-AA2G-01A-11D-A418-05	CHOL	1	0.0961085	0.127582	0.0420878	0.174183
TCGA-W5-AA2H-01A-31D-A418-05	CHOL	1	0.140252	0.201316	0.0679953	0.16543
TCGA-W5-AA2I-01A-32D-A418-05	CHOL	1	0.0819811	0.113373	0.0513525	0.109369
TCGA-W5-AA2I-11A-11D-A418-05	CHOL	11	0.135468	0.162052	0.0790405	0.222928
TCGA-W5-AA2O-01A-11D-A418-05	CHOL	1	0.0884407	0.142176	0.039738	0.11249
TCGA-W5-AA2Q-01A-11D-A418-05	CHOL	1	0.140716	0.177918	0.0772271	0.213893
TCGA-W5-AA2Q-11A-11D-A418-05	CHOL	11	0.1404	0.183704	0.0664393	0.215467
TCGA-W5-AA2R-01A-11D-A418-05	CHOL	1	0.105133	0.133775	0.0540754	0.183182
TCGA-W5-AA2R-11A-11D-A418-05	CHOL	11	0.111402	0.154893	0.0338002	0.198748
TCGA-W5-AA2T-01A-12D-A418-05	CHOL	1	0.115471	0.169432	0.0444187	0.183
TCGA-W5-AA2U-01A-11D-A418-05	CHOL	1	0.088018	0.145047	0.0173183	0.132369
TCGA-W5-AA2U-11A-11D-A418-05	CHOL	11	0.126749	0.15013	0.0688703	0.228543
TCGA-W5-AA2W-01A-11D-A418-05	CHOL	1	0.0870556	0.137287	0.0359575	0.135706
TCGA-W5-AA2X-01A-11D-A418-05	CHOL	1	0.249354	0.365223	0.0795445	0.324343
TCGA-W5-AA2X-11A-11D-A418-05	CHOL	11	0.115432	0.133776	0.0779393	0.194608
TCGA-W5-AA2Z-01A-11D-A418-05	CHOL	1	0.101161	0.13331	0.048077	0.184945
TCGA-W5-AA30-01A-31D-A418-05	CHOL	1	0.173521	0.219551	0.105197	0.234469
TCGA-W5-AA30-11A-11D-A418-05	CHOL	11	0.126527	0.179499	0.0458489	0.198653
TCGA-W5-AA31-01A-11D-A418-05	CHOL	1	0.157292	0.200199	0.0860017	0.242511
TCGA-W5-AA31-11A-11D-A418-05	CHOL	11	0.116306	0.141319	0.0644996	0.20569
TCGA-W5-AA33-01A-11D-A418-05	CHOL	1	0.131442	0.163083	0.0898229	0.176014
TCGA-W5-AA34-01A-11D-A418-05	CHOL	1	0.0832114	0.121022	0.046385	0.115586
TCGA-W5-AA34-11A-11D-A418-05	CHOL	11	0.109459	0.160138	0.0345428	0.181202
TCGA-W5-AA36-01A-11D-A418-05	CHOL	1	0.0741375	0.11384	0.024349	0.125394
TCGA-W5-AA38-01A-11D-A418-05	CHOL	1	0.170601	0.188002	0.126053	0.260343
TCGA-W5-AA39-01A-11D-A418-05	CHOL	1	0.183061	0.213007	0.130082	0.249907
TCGA-W6-AA0S-01A-11D-A418-05	CHOL	1	0.101296	0.143271	0.0592648	0.126898
TCGA-WD-A7RX-01A-12D-A418-05	CHOL	1	0.120522	0.164413	0.0619437	0.166622
TCGA-YR-A95A-01A-12D-A418-05	CHOL	1	0.0419682	0.0760508	0.0192095	0.0590507
TCGA-ZD-A8I3-01A-11D-A418-05	CHOL	1	0.152836	0.187778	0.101068	0.213098
TCGA-ZH-A8Y1-01A-11D-A418-05	CHOL	1	0.147125	0.196291	0.0657557	0.227612
TCGA-ZH-A8Y2-01A-11D-A418-05	CHOL	1	0.165683	0.225458	0.0533275	0.284803
TCGA-ZH-A8Y4-01A-11D-A418-05	CHOL	1	0.107476	0.143939	0.0456791	0.188311
TCGA-ZH-A8Y5-01A-11D-A418-05	CHOL	1	0.079096	0.133627	0.0214244	0.093559
TCGA-ZH-A8Y6-01A-11D-A418-05	CHOL	1	0.149393	0.204706	0.0658749	0.197923
TCGA-ZH-A8Y8-01A-51D-A418-05	CHOL	1	0.19288	0.248935	0.119811	0.240613
TCGA-ZU-A8S4-01A-11D-A418-05	CHOL	1	0.144329	0.218846	0.0471984	0.189963
TCGA-ZU-A8S4-11A-11D-A418-05	CHOL	11	0.123281	0.165308	0.0495732	0.207767
TCGA-3L-AA1B-01A-11D-A36Y-05	COAD	1	0.157673	0.22909	0.0679056	0.193601
TCGA-4N-A93T-01A-11D-A36Y-05	COAD	1	0.173171	0.245211	0.066904	0.215528
TCGA-4T-AA8H-01A-11D-A40X-05	COAD	1	0.279002	0.365717	0.155142	0.321554
TCGA-5M-AAT4-01A-11D-A40X-05	COAD	1	0.204401	0.299733	0.0933432	0.218639
TCGA-5M-AAT5-01A-21D-A40X-05	COAD	1	0.214154	0.315565	0.084753	0.244285
TCGA-5M-AAT6-01A-11D-A40X-05	COAD	1	0.200116	0.287527	0.0967	0.236842
TCGA-5M-AATA-01A-31D-A40X-05	COAD	1	0.171221	0.250886	0.0771281	0.188693
TCGA-5M-AATE-01A-11D-A40X-05	COAD	1	0.197712	0.277705	0.0730732	0.265501
TCGA-A6-2671-01A-01D-1407-05	COAD	1	0.160589	0.248645	0.0411928	0.201045
TCGA-A6-2671-11A-01D-1551-05	COAD	11	0.117786	0.183458	0.0491469	0.123337
TCGA-A6-2675-01A-02D-1721-05	COAD	1	0.168682	0.254542	0.0485973	0.210968
TCGA-A6-2675-11A-01D-1721-05	COAD	11	0.163567	0.201975	0.116658	0.173945
TCGA-A6-2677-01A-01D-A27A-05	COAD	1	0.176205	0.269109	0.0564029	0.218021
TCGA-A6-2679-01A-02D-1407-05	COAD	1	0.198184	0.280212	0.0920459	0.233091
TCGA-A6-2679-11A-01D-1551-05	COAD	11	0.151106	0.231414	0.0606572	0.163466
TCGA-A6-2680-01A-01D-1407-05	COAD	1	0.194547	0.277402	0.0853705	0.247468
TCGA-A6-2680-11A-01D-1551-05	COAD	11	0.120426	0.195029	0.0399119	0.124893
TCGA-A6-2681-01A-01D-1407-05	COAD	1	0.204446	0.284045	0.0821817	0.266467
TCGA-A6-2681-11A-01D-1551-05	COAD	11	0.137169	0.20826	0.0569524	0.153808
TCGA-A6-2682-01A-01D-1407-05	COAD	1	0.188762	0.276224	0.0723126	0.241601
TCGA-A6-2682-11A-01D-1551-05	COAD	11	0.12067	0.185062	0.0471836	0.141158
TCGA-A6-2684-01A-01D-1407-05	COAD	1	0.17425	0.267004	0.0614029	0.192863
TCGA-A6-2684-01A-01D-A27A-05	COAD	1	0.183957	0.276188	0.0722603	0.203432
TCGA-A6-2684-11A-01D-1551-05	COAD	11	0.126464	0.194576	0.0532512	0.136303
TCGA-A6-2685-01A-01D-1407-05	COAD	1	0.16403	0.233513	0.0615612	0.216684
TCGA-A6-2685-11A-01D-1551-05	COAD	11	0.125684	0.191392	0.0498981	0.147258
TCGA-A6-2686-01A-01D-1407-05	COAD	1	0.182999	0.246585	0.0855163	0.274118
TCGA-A6-2686-11A-01D-1551-05	COAD	11	0.125124	0.198116	0.0458284	0.134449
TCGA-A6-3809-01A-01D-A27A-05	COAD	1	0.215954	0.301985	0.105914	0.265511
TCGA-A6-3810-01A-01D-A27A-05	COAD	1	0.167916	0.241492	0.0657093	0.220956
TCGA-A6-4105-01A-02D-1772-05	COAD	1	0.139239	0.220813	0.03296	0.186179
TCGA-A6-4107-01A-02D-1407-05	COAD	1	0.157464	0.235998	0.0442638	0.216121
TCGA-A6-4107-11A-01D-1551-05	COAD	11	0.130729	0.199526	0.0547453	0.142442
TCGA-A6-5656-01A-21D-1837-05	COAD	1	0.16753	0.233064	0.0724908	0.236961
TCGA-A6-5656-01A-21D-A27A-05	COAD	1	0.20602	0.269942	0.107332	0.281809
TCGA-A6-5657-01A-01D-1651-05	COAD	1	0.147079	0.217363	0.0605351	0.182742
TCGA-A6-5659-01A-01D-A27A-05	COAD	1	0.266906	0.349779	0.127491	0.362872
TCGA-A6-5659-01A-01D-1651-05	COAD	1	0.238019	0.319735	0.107199	0.321892
TCGA-A6-5660-01A-01D-1651-05	COAD	1	0.177	0.261901	0.0646883	0.222881
TCGA-A6-5661-01A-01D-1651-05	COAD	1	0.135537	0.217397	0.0505468	0.121879
TCGA-A6-5662-01A-01D-1651-05	COAD	1	0.130781	0.203891	0.0555627	0.153356
TCGA-A6-5664-01A-21D-1837-05	COAD	1	0.135571	0.216139	0.0335152	0.166194
TCGA-A6-5665-01A-01D-1651-05	COAD	1	0.139783	0.219013	0.0437458	0.165679
TCGA-A6-5666-01A-01D-1651-05	COAD	1	0.254347	0.35469	0.119742	0.306383
TCGA-A6-5667-01A-21D-1721-05	COAD	1	0.168311	0.255555	0.059248	0.18355
TCGA-A6-5667-11A-01D-1721-05	COAD	11	0.0990656	0.164603	0.0257723	0.114768
TCGA-A6-6137-01A-11D-1772-05	COAD	1	0.180602	0.26281	0.06143	0.243732
TCGA-A6-6138-01A-11D-1772-05	COAD	1	0.140713	0.209263	0.0456826	0.187589
TCGA-A6-6140-01A-11D-1772-05	COAD	1	0.132677	0.204089	0.0335971	0.174942
TCGA-A6-6141-01A-11D-1772-05	COAD	1	0.158734	0.252497	0.044469	0.177641
TCGA-A6-6142-01A-11D-1772-05	COAD	1	0.193741	0.275276	0.0762965	0.25702
TCGA-A6-6648-01A-11D-1772-05	COAD	1	0.14032	0.224162	0.0355942	0.16694
TCGA-A6-6649-01A-11D-1772-05	COAD	1	0.122517	0.193135	0.0311559	0.168367
TCGA-A6-6650-01A-11D-A27A-05	COAD	1	0.231075	0.306721	0.116979	0.267994
TCGA-A6-6650-01A-11D-1772-05	COAD	1	0.184973	0.263368	0.0780807	0.209246
TCGA-A6-6651-01A-21D-1837-05	COAD	1	0.120985	0.187425	0.0407984	0.149755
TCGA-A6-6652-01A-11D-1772-05	COAD	1	0.130363	0.212722	0.0263564	0.163262
TCGA-A6-6653-01A-11D-1772-05	COAD	1	0.0885042	0.156582	0.0332255	0.0851427
TCGA-A6-6654-01A-21D-1837-05	COAD	1	0.11568	0.174174	0.0413063	0.162504
TCGA-A6-6780-01A-11D-1837-05	COAD	1	0.153045	0.238696	0.0509363	0.1913
TCGA-A6-6780-01A-11D-A27A-05	COAD	1	0.182931	0.270614	0.0761746	0.222251
TCGA-A6-6781-01A-22D-A27A-05	COAD	1	0.136027	0.187132	0.0579874	0.207045
TCGA-A6-6781-01A-22D-1926-05	COAD	1	0.111146	0.166812	0.0318801	0.169032
TCGA-A6-6782-01A-11D-1837-05	COAD	1	0.156778	0.234455	0.0520031	0.202065
TCGA-A6-A565-01A-31D-A28O-05	COAD	1	0.128604	0.198767	0.0469518	0.148572
TCGA-A6-A566-01A-11D-A28O-05	COAD	1	0.153304	0.221923	0.0657287	0.211801
TCGA-A6-A567-01A-31D-A28O-05	COAD	1	0.221406	0.323971	0.0960748	0.247201
TCGA-A6-A56B-01A-31D-A28O-05	COAD	1	0.145733	0.204998	0.0509538	0.210734
TCGA-A6-A5ZU-01A-11D-A28O-05	COAD	1	0.222276	0.28864	0.127318	0.268865
TCGA-AA-3488-01A-01D-1407-05	COAD	1	0.1891	0.25819	0.0856518	0.241696
TCGA-AA-3488-11A-01D-1407-05	COAD	11	0.126254	0.185486	0.0589631	0.143903
TCGA-AA-3489-01A-21D-1837-05	COAD	1	0.139603	0.217021	0.0452081	0.168154
TCGA-AA-3492-01A-01D-1407-05	COAD	1	0.13033	0.211163	0.0432156	0.130924
TCGA-AA-3492-11A-01D-1407-05	COAD	11	0.128246	0.201019	0.0474606	0.139766
TCGA-AA-3494-01A-01D-1407-05	COAD	1	0.20803	0.293872	0.0844449	0.263377
TCGA-AA-3494-11A-01D-1407-05	COAD	11	0.122632	0.187632	0.0522403	0.135036
TCGA-AA-3495-01A-01D-1407-05	COAD	1	0.168879	0.243795	0.0635572	0.229885
TCGA-AA-3495-11A-01D-1407-05	COAD	11	0.127964	0.188881	0.0606265	0.141287
TCGA-AA-3496-01A-21D-1837-05	COAD	1	0.162338	0.248196	0.0562543	0.192273
TCGA-AA-3502-01A-01D-1407-05	COAD	1	0.258275	0.339721	0.124312	0.375389
TCGA-AA-3502-11A-01D-1407-05	COAD	11	0.137723	0.203881	0.0611439	0.15677
TCGA-AA-3506-01A-01D-1407-05	COAD	1	0.21855	0.307842	0.0847659	0.291376
TCGA-AA-3506-11A-01D-1407-05	COAD	11	0.138485	0.200231	0.0699005	0.154749
TCGA-AA-3509-01A-01D-1407-05	COAD	1	0.195303	0.269042	0.0816068	0.253777
TCGA-AA-3509-11A-01D-1407-05	COAD	11	0.124935	0.182805	0.0593309	0.139654
TCGA-AA-3510-01A-01D-1407-05	COAD	1	0.124953	0.19352	0.0364888	0.158256
TCGA-AA-3510-11A-01D-1407-05	COAD	11	0.137686	0.211028	0.0511179	0.159963
TCGA-AA-3511-01A-21D-1837-05	COAD	1	0.152733	0.220513	0.052945	0.214095
TCGA-AA-3655-01A-02D-1721-05	COAD	1	0.152658	0.233934	0.0488804	0.182955
TCGA-AA-3655-11A-01D-1721-05	COAD	11	0.0979771	0.153918	0.0446836	0.0978106
TCGA-AA-3660-01A-01D-1721-05	COAD	1	0.170662	0.259281	0.0568345	0.214006
TCGA-AA-3660-11A-01D-1721-05	COAD	11	0.110483	0.181087	0.0319388	0.122456
TCGA-AA-3663-01A-01D-1721-05	COAD	1	0.133038	0.202477	0.0317251	0.197836
TCGA-AA-3663-11A-01D-1721-05	COAD	11	0.112256	0.175465	0.0400117	0.129327
TCGA-AA-3712-01A-21D-1721-05	COAD	1	0.181087	0.261427	0.0850613	0.208243
TCGA-AA-3712-11A-01D-1721-05	COAD	11	0.100638	0.163988	0.0312026	0.117028
TCGA-AA-3713-01A-21D-1721-05	COAD	1	0.252252	0.307213	0.169001	0.306142
TCGA-AA-3713-11A-01D-1721-05	COAD	11	0.122695	0.195554	0.0429572	0.135412
TCGA-AD-5900-01A-11D-1651-05	COAD	1	0.159294	0.238903	0.0760426	0.171728
TCGA-AD-6548-01A-11D-1837-05	COAD	1	0.165115	0.236817	0.0720794	0.199758
TCGA-AD-6888-01A-11D-1926-05	COAD	1	0.189905	0.278905	0.0731074	0.22178
TCGA-AD-6889-01A-11D-1926-05	COAD	1	0.111225	0.171888	0.0346193	0.153643
TCGA-AD-6890-01A-11D-1926-05	COAD	1	0.186158	0.264456	0.0679219	0.275399
TCGA-AD-6895-01A-11D-1926-05	COAD	1	0.138463	0.22434	0.0400212	0.145604
TCGA-AD-6899-01A-11D-1926-05	COAD	1	0.177967	0.259888	0.07392	0.19987
TCGA-AD-6901-01A-11D-1926-05	COAD	1	0.145204	0.223022	0.0401337	0.181246
TCGA-AD-6963-01A-11D-1926-05	COAD	1	0.171828	0.253302	0.0689373	0.208221
TCGA-AD-6964-01A-11D-1926-05	COAD	1	0.187892	0.281733	0.0664473	0.226678
TCGA-AD-6965-01A-11D-1926-05	COAD	1	0.233944	0.340207	0.0816541	0.292721
TCGA-AD-A5EJ-01A-11D-A28O-05	COAD	1	0.139433	0.2199	0.0453322	0.14648
TCGA-AD-A5EK-01A-11D-A28O-05	COAD	1	0.0972743	0.159249	0.0271778	0.117855
TCGA-AM-5820-01A-01D-1651-05	COAD	1	0.18708	0.265196	0.0767748	0.252628
TCGA-AM-5821-01A-01D-1651-05	COAD	1	0.248869	0.336979	0.149888	0.2797
TCGA-AU-3779-01A-01D-1721-05	COAD	1	0.165379	0.239137	0.0645412	0.207084
TCGA-AU-6004-01A-11D-1721-05	COAD	1	0.134475	0.201887	0.0507483	0.166717
TCGA-AY-5543-01A-01D-1651-05	COAD	1	0.210913	0.31839	0.0799221	0.237719
TCGA-AY-6196-01A-11D-1721-05	COAD	1	0.161975	0.2547	0.0452169	0.187244
TCGA-AY-6197-01A-11D-1721-05	COAD	1	0.171155	0.214998	0.104587	0.232779
TCGA-AY-6386-01A-21D-1721-05	COAD	1	0.172507	0.242557	0.0665884	0.250464
TCGA-AY-A54L-01A-11D-A28O-05	COAD	1	0.236927	0.322361	0.101775	0.321736
TCGA-AY-A69D-01A-11D-A36Y-05	COAD	1	0.123666	0.186597	0.0510195	0.144972
TCGA-AY-A71X-01A-12D-A36Y-05	COAD	1	0.203077	0.293121	0.072451	0.248343
TCGA-AY-A8YK-01A-11D-A40X-05	COAD	1	0.231175	0.303842	0.130248	0.255394
TCGA-AZ-4308-01A-01D-1407-05	COAD	1	0.191515	0.274135	0.073804	0.24129
TCGA-AZ-4313-01A-01D-1407-05	COAD	1	0.254655	0.336	0.129297	0.315341
TCGA-AZ-4315-01A-01D-1407-05	COAD	1	0.187738	0.278623	0.0686482	0.220912
TCGA-AZ-4323-01A-21D-1837-05	COAD	1	0.144482	0.219865	0.0647721	0.162967
TCGA-AZ-4614-01A-01D-1407-05	COAD	1	0.240981	0.364774	0.0822352	0.265212
TCGA-AZ-4615-01A-01D-1407-05	COAD	1	0.168115	0.226023	0.0802899	0.239415
TCGA-AZ-4616-01A-21D-1837-05	COAD	1	0.147138	0.225953	0.0547524	0.169971
TCGA-AZ-4681-01A-01D-1407-05	COAD	1	0.226856	0.314253	0.106429	0.269126
TCGA-AZ-4682-01B-01D-1407-05	COAD	1	0.190933	0.264756	0.0782404	0.270094
TCGA-AZ-4684-01A-01D-1407-05	COAD	1	0.236611	0.328582	0.127164	0.271681
TCGA-AZ-5403-01A-01D-1651-05	COAD	1	0.171891	0.24783	0.0671155	0.211203
TCGA-AZ-5407-01A-01D-1721-05	COAD	1	0.210587	0.305536	0.0765919	0.250911
TCGA-AZ-6598-01A-11D-1772-05	COAD	1	0.128572	0.205643	0.0391262	0.13332
TCGA-AZ-6598-11A-01D-1772-05	COAD	11	0.107833	0.175722	0.0343257	0.121988
TCGA-AZ-6599-01A-11D-1772-05	COAD	1	0.242274	0.32445	0.0990027	0.323723
TCGA-AZ-6599-11A-01D-1772-05	COAD	11	0.107476	0.177704	0.0297665	0.122329
TCGA-AZ-6600-01A-11D-1772-05	COAD	1	0.140527	0.21834	0.0476078	0.170384
TCGA-AZ-6600-11A-01D-1772-05	COAD	11	0.0962965	0.16529	0.0232057	0.104679
TCGA-AZ-6603-01A-11D-1837-05	COAD	1	0.214215	0.303472	0.087462	0.284277
TCGA-AZ-6605-01A-11D-1837-05	COAD	1	0.14647	0.217219	0.0606831	0.173378
TCGA-AZ-6606-01A-11D-1837-05	COAD	1	0.122554	0.204314	0.0304279	0.14777
TCGA-AZ-6607-01A-11D-1837-05	COAD	1	0.131642	0.216858	0.0395422	0.142233
TCGA-CA-5254-01A-21D-1837-05	COAD	1	0.236104	0.333391	0.103396	0.274298
TCGA-CA-5255-01A-11D-1837-05	COAD	1	0.128238	0.200076	0.0415051	0.151463
TCGA-CA-5256-01A-01D-1407-05	COAD	1	0.175866	0.25442	0.0641577	0.22719
TCGA-CA-5796-01A-01D-1651-05	COAD	1	0.17756	0.258637	0.068668	0.209655
TCGA-CA-5797-01A-01D-1651-05	COAD	1	0.281414	0.397458	0.143366	0.334202
TCGA-CA-6715-01A-21D-1837-05	COAD	1	0.183461	0.256226	0.0720865	0.280022
TCGA-CA-6716-01A-11D-1837-05	COAD	1	0.123111	0.194424	0.0299445	0.164236
TCGA-CA-6717-01A-11D-1837-05	COAD	1	0.114889	0.18066	0.0380944	0.142573
TCGA-CA-6718-01A-11D-1837-05	COAD	1	0.109094	0.166066	0.044576	0.139739
TCGA-CA-6719-01A-11D-1837-05	COAD	1	0.182006	0.269675	0.0628176	0.232137
TCGA-CK-4947-01B-11D-1651-05	COAD	1	0.216725	0.315055	0.084772	0.278502
TCGA-CK-4948-01B-11D-1651-05	COAD	1	0.25599	0.350481	0.135555	0.309998
TCGA-CK-4950-01A-01D-1721-05	COAD	1	0.143277	0.224084	0.0410185	0.175365
TCGA-CK-4951-01A-01D-1407-05	COAD	1	0.163776	0.235128	0.0802216	0.194195
TCGA-CK-4952-01A-01D-1721-05	COAD	1	0.263853	0.366042	0.106941	0.331032
TCGA-CK-5912-01A-11D-1651-05	COAD	1	0.239298	0.349588	0.0906179	0.283647
TCGA-CK-5913-01A-11D-1651-05	COAD	1	0.202163	0.288861	0.0886903	0.217109
TCGA-CK-5914-01A-11D-1651-05	COAD	1	0.12631	0.20518	0.024162	0.159012
TCGA-CK-5915-01A-11D-1651-05	COAD	1	0.141316	0.222974	0.0458851	0.163835
TCGA-CK-5916-01A-11D-1651-05	COAD	1	0.147504	0.206015	0.0783889	0.169104
TCGA-CK-6746-01A-11D-1837-05	COAD	1	0.208124	0.286811	0.0957098	0.294167
TCGA-CK-6747-01A-11D-1837-05	COAD	1	0.159854	0.25131	0.0350615	0.209876
TCGA-CK-6748-01A-11D-1837-05	COAD	1	0.122081	0.175114	0.0422468	0.191389
TCGA-CK-6751-01A-11D-1837-05	COAD	1	0.171053	0.26195	0.0608189	0.204151
TCGA-CM-4743-01A-01D-1721-05	COAD	1	0.137779	0.208659	0.0521171	0.170205
TCGA-CM-4744-01A-01D-1407-05	COAD	1	0.255715	0.36396	0.121956	0.302784
TCGA-CM-4746-01A-01D-1407-05	COAD	1	0.180128	0.271825	0.0562473	0.21876
TCGA-CM-4747-01A-01D-1407-05	COAD	1	0.176113	0.248615	0.0773928	0.206533
TCGA-CM-4748-01A-01D-1407-05	COAD	1	0.166404	0.242465	0.0587259	0.219056
TCGA-CM-4750-01A-01D-1407-05	COAD	1	0.207462	0.301476	0.0728051	0.258762
TCGA-CM-4751-01A-02D-1837-05	COAD	1	0.169452	0.26272	0.0651526	0.184523
TCGA-CM-4752-01A-01D-1407-05	COAD	1	0.209906	0.288276	0.102443	0.264765
TCGA-CM-5341-01A-01D-1407-05	COAD	1	0.123569	0.188551	0.0493696	0.135209
TCGA-CM-5344-01A-21D-1721-05	COAD	1	0.172999	0.251799	0.0604493	0.220347
TCGA-CM-5348-01A-21D-1721-05	COAD	1	0.188455	0.260211	0.081289	0.24826
TCGA-CM-5349-01A-21D-1721-05	COAD	1	0.128239	0.196092	0.0446686	0.166566
TCGA-CM-5860-01A-01D-1651-05	COAD	1	0.208745	0.286689	0.0914178	0.269257
TCGA-CM-5861-01A-01D-1651-05	COAD	1	0.213735	0.275305	0.123157	0.267128
TCGA-CM-5862-01A-01D-1651-05	COAD	1	0.205713	0.279187	0.0973167	0.253057
TCGA-CM-5863-01A-21D-1837-05	COAD	1	0.153115	0.232672	0.0459571	0.202642
TCGA-CM-5864-01A-01D-1651-05	COAD	1	0.185507	0.262452	0.0850261	0.236703
TCGA-CM-5868-01A-01D-1651-05	COAD	1	0.160953	0.24702	0.0555642	0.191613
TCGA-CM-6161-01A-11D-1651-05	COAD	1	0.18177	0.263037	0.0841104	0.229639
TCGA-CM-6162-01A-11D-1651-05	COAD	1	0.147169	0.219843	0.0526325	0.187923
TCGA-CM-6163-01A-11D-1651-05	COAD	1	0.134748	0.202965	0.0485321	0.175437
TCGA-CM-6164-01A-11D-1651-05	COAD	1	0.173645	0.260851	0.0679435	0.207928
TCGA-CM-6165-01A-11D-1651-05	COAD	1	0.11116	0.178648	0.0324874	0.125006
TCGA-CM-6166-01A-11D-1651-05	COAD	1	0.185283	0.264351	0.0647392	0.254703
TCGA-CM-6167-01A-11D-1651-05	COAD	1	0.137972	0.212545	0.0462491	0.166482
TCGA-CM-6168-01A-11D-1651-05	COAD	1	0.127496	0.193512	0.0409308	0.17552
TCGA-CM-6169-01A-11D-1651-05	COAD	1	0.223591	0.320343	0.0875664	0.28908
TCGA-CM-6170-01A-11D-1651-05	COAD	1	0.159636	0.248056	0.0455265	0.189672
TCGA-CM-6171-01A-11D-1651-05	COAD	1	0.136809	0.204415	0.0407218	0.1982
TCGA-CM-6172-01A-11D-1651-05	COAD	1	0.113974	0.171076	0.0448204	0.151312
TCGA-CM-6674-01A-11D-1837-05	COAD	1	0.141281	0.217651	0.0516836	0.169707
TCGA-CM-6675-01A-11D-1837-05	COAD	1	0.288892	0.384243	0.173317	0.34716
TCGA-CM-6676-01A-11D-1837-05	COAD	1	0.121938	0.186702	0.0342984	0.174314
TCGA-CM-6677-01A-11D-1837-05	COAD	1	0.197986	0.284682	0.0890943	0.231421
TCGA-CM-6678-01A-11D-1837-05	COAD	1	0.153171	0.232035	0.0494038	0.189187
TCGA-CM-6679-01A-11D-1837-05	COAD	1	0.17909	0.266285	0.0656322	0.222559
TCGA-CM-6680-01A-11D-1837-05	COAD	1	0.208846	0.300596	0.090687	0.26355
TCGA-D5-5537-01A-21D-1926-05	COAD	1	0.180206	0.265587	0.0731118	0.205552
TCGA-D5-5538-01A-01D-1651-05	COAD	1	0.265955	0.360299	0.140643	0.320589
TCGA-D5-5539-01A-01D-1651-05	COAD	1	0.215857	0.305745	0.100273	0.251952
TCGA-D5-5540-01A-01D-1651-05	COAD	1	0.132115	0.180128	0.0694381	0.171232
TCGA-D5-5541-01A-01D-1651-05	COAD	1	0.1516	0.231702	0.0501497	0.18848
TCGA-D5-6529-01A-11D-1772-05	COAD	1	0.14935	0.222228	0.0552593	0.180941
TCGA-D5-6530-01A-11D-1721-05	COAD	1	0.179068	0.255833	0.0728013	0.225207
TCGA-D5-6531-01A-11D-1721-05	COAD	1	0.149156	0.236504	0.0464299	0.183767
TCGA-D5-6532-01A-11D-1721-05	COAD	1	0.208168	0.304835	0.0694848	0.258381
TCGA-D5-6533-01A-11D-1721-05	COAD	1	0.148728	0.205051	0.0615405	0.203075
TCGA-D5-6534-01A-21D-1926-05	COAD	1	0.148245	0.218891	0.0488081	0.200663
TCGA-D5-6535-01A-11D-1721-05	COAD	1	0.179465	0.274148	0.0592326	0.205731
TCGA-D5-6536-01A-11D-1721-05	COAD	1	0.201728	0.260388	0.126558	0.265463
TCGA-D5-6537-01A-11D-1721-05	COAD	1	0.201973	0.27271	0.101329	0.252197
TCGA-D5-6538-01A-11D-1721-05	COAD	1	0.189361	0.256099	0.0731228	0.286007
TCGA-D5-6539-01A-11D-1721-05	COAD	1	0.135605	0.209027	0.0461879	0.168884
TCGA-D5-6540-01A-11D-1721-05	COAD	1	0.144126	0.216669	0.0501055	0.1969
TCGA-D5-6541-01A-11D-1721-05	COAD	1	0.199534	0.30948	0.0677395	0.227233
TCGA-D5-6898-01A-11D-1926-05	COAD	1	0.181354	0.258544	0.0664443	0.261032
TCGA-D5-6920-01A-11D-1926-05	COAD	1	0.138025	0.212829	0.0625218	0.14801
TCGA-D5-6922-01A-11D-1926-05	COAD	1	0.193178	0.271971	0.0805311	0.248438
TCGA-D5-6923-01A-11D-1926-05	COAD	1	0.141693	0.216621	0.0449657	0.170593
TCGA-D5-6924-01A-11D-1926-05	COAD	1	0.18047	0.272401	0.0632805	0.212374
TCGA-D5-6926-01A-11D-1926-05	COAD	1	0.172668	0.248311	0.0695756	0.214805
TCGA-D5-6927-01A-21D-1926-05	COAD	1	0.17094	0.249444	0.0888159	0.181096
TCGA-D5-6928-01A-11D-1926-05	COAD	1	0.169896	0.240735	0.0832669	0.221026
TCGA-D5-6929-01A-31D-1926-05	COAD	1	0.209738	0.311085	0.0802121	0.247764
TCGA-D5-6930-01A-11D-1926-05	COAD	1	0.134391	0.201777	0.0552825	0.160763
TCGA-D5-6931-01A-11D-1926-05	COAD	1	0.183716	0.265773	0.0880308	0.224339
TCGA-D5-6932-01A-11D-1926-05	COAD	1	0.172499	0.245011	0.0628153	0.225317
TCGA-D5-7000-01A-11D-1926-05	COAD	1	0.183061	0.269809	0.0794732	0.218772
TCGA-DM-A0X9-01A-11D-A153-05	COAD	1	0.200468	0.29866	0.0664039	0.245979
TCGA-DM-A0XD-01A-12D-A153-05	COAD	1	0.179411	0.285257	0.0649821	0.195924
TCGA-DM-A0XF-01A-11D-A153-05	COAD	1	0.150059	0.242234	0.0334005	0.173109
TCGA-DM-A1D0-01A-11D-A153-05	COAD	1	0.125261	0.205397	0.0193746	0.164926
TCGA-DM-A1D4-01A-21D-A153-05	COAD	1	0.145405	0.218897	0.0472316	0.173369
TCGA-DM-A1D6-01A-21D-A153-05	COAD	1	0.110658	0.18704	0.0121561	0.147917
TCGA-DM-A1D7-01A-11D-A153-05	COAD	1	0.146895	0.237786	0.0336732	0.17249
TCGA-DM-A1D8-01A-11D-A153-05	COAD	1	0.15839	0.242359	0.0487776	0.187543
TCGA-DM-A1D9-01A-11D-A153-05	COAD	1	0.183449	0.286591	0.0579641	0.201137
TCGA-DM-A1DA-01A-11D-A153-05	COAD	1	0.2275	0.315637	0.0907178	0.290896
TCGA-DM-A1DB-01A-11D-A153-05	COAD	1	0.123221	0.185504	0.0343092	0.168503
TCGA-DM-A1HA-01A-11D-A153-05	COAD	1	0.121322	0.189192	0.0215425	0.189344
TCGA-DM-A1HB-01A-22D-A17Z-05	COAD	1	0.16107	0.23675	0.0665899	0.197096
TCGA-DM-A280-01A-12D-A16X-05	COAD	1	0.1578	0.23376	0.0683892	0.203897
TCGA-DM-A282-01A-12D-A16X-05	COAD	1	0.159433	0.254466	0.0303936	0.198718
TCGA-DM-A285-01A-11D-A16X-05	COAD	1	0.234953	0.330396	0.113634	0.283603
TCGA-DM-A288-01A-11D-A16X-05	COAD	1	0.206857	0.270185	0.0980413	0.319306
TCGA-DM-A28A-01A-21D-A16X-05	COAD	1	0.118491	0.210037	0.0190476	0.106518
TCGA-DM-A28C-01A-11D-A16X-05	COAD	1	0.121692	0.197603	0.0226495	0.161688
TCGA-DM-A28E-01A-11D-A16X-05	COAD	1	0.16732	0.238107	0.0579272	0.251872
TCGA-DM-A28F-01A-11D-A16X-05	COAD	1	0.217712	0.305696	0.08475	0.277368
TCGA-DM-A28G-01A-11D-A16X-05	COAD	1	0.211457	0.304967	0.0798804	0.273136
TCGA-DM-A28H-01A-11D-A16X-05	COAD	1	0.140823	0.207304	0.0461872	0.182125
TCGA-DM-A28K-01A-21D-A16X-05	COAD	1	0.223761	0.329875	0.0582751	0.297869
TCGA-DM-A28M-01A-12D-A16X-05	COAD	1	0.187671	0.284558	0.0658534	0.233072
TCGA-F4-6459-01A-11D-1772-05	COAD	1	0.109754	0.186279	0.0235412	0.117532
TCGA-F4-6460-01A-11D-1772-05	COAD	1	0.0969567	0.156634	0.0235019	0.12535
[truncated: 7,628 more rows]

## Sheet: Sheet2
TCGAlong.id	cancer.type	sample.type	mDNAsi	EREG-mDNAsi	DMPsi	ENHsi	riskScore
TCGA.B0.4811	KIRC	1	0.112151	0.161658	0.0390184	0.200323	5.67582
TCGA.B0.4811	KIRC	11	0.107179	0.16347	0.0302651	0.161993	5.67582
TCGA.B0.5107	KIRC	1	0.0694309	0.110837	0.0145747	0.132466	4.72934
TCGA.B0.5107	KIRC	11	0.109352	0.167388	0.0283926	0.162766	4.72934
TCGA.G6.A8L7	KIRC	1	0.163471	0.244026	0.0563481	0.196654	4.25185
TCGA.B0.4698	KIRC	1	0.132091	0.203437	0.0448727	0.169416	4.24084
TCGA.B0.4698	KIRC	11	0.131262	0.196724	0.0393304	0.182666	4.24084
TCGA.BP.5169	KIRC	1	0.164103	0.232373	0.0826181	0.193839	4.2263
TCGA.BP.5169	KIRC	11	0.121852	0.187468	0.0346351	0.164822	4.2263
TCGA.BP.4770	KIRC	1	0.222944	0.320165	0.0923191	0.272336	4.03909
TCGA.BP.4770	KIRC	11	0.119487	0.182761	0.0319109	0.171126	4.03909
TCGA.B0.4707	KIRC	1	0.171923	0.237726	0.0772906	0.248127	4.02943
TCGA.B0.4707	KIRC	11	0.114666	0.164645	0.0409675	0.17457	4.02943
TCGA.AK.3453	KIRC	1	0.156181	0.232759	0.0480302	0.194011	3.94488
TCGA.B0.4718	KIRC	1	0.12398	0.176154	0.0450301	0.203837	3.88608
TCGA.B0.4718	KIRC	11	0.129746	0.187123	0.0428612	0.194502	3.88608
TCGA.B0.4841	KIRC	1	0.136907	0.183522	0.0475952	0.241566	3.81995
TCGA.B0.4841	KIRC	11	0.113187	0.167905	0.0350661	0.171295	3.81995
TCGA.B0.4697	KIRC	1	0.158233	0.222967	0.081309	0.195452	3.81106
TCGA.B0.4697	KIRC	11	0.114687	0.173633	0.0378162	0.158599	3.81106
TCGA.B0.4847	KIRC	1	0.0874552	0.123469	0.039132	0.151825	3.76001
TCGA.B0.4847	KIRC	11	0.116862	0.168038	0.0382164	0.183705	3.76001
TCGA.B0.5098	KIRC	1	0.0584498	0.0977695	0.0188359	0.095232	3.65711
TCGA.B0.5098	KIRC	11	0.113108	0.178292	0.0302215	0.155984	3.65711
TCGA.B0.4842	KIRC	1	0.107961	0.153643	0.0316446	0.191586	3.60469
TCGA.B0.4842	KIRC	11	0.104465	0.16166	0.0253934	0.159959	3.60469
TCGA.B0.4819	KIRC	1	0.127465	0.184903	0.0483732	0.193067	3.60062
TCGA.B0.4819	KIRC	11	0.109404	0.156792	0.0410724	0.166711	3.60062
TCGA.BP.5010	KIRC	1	0.159256	0.229881	0.0501673	0.242202	3.57498
TCGA.BP.5010	KIRC	11	0.115795	0.179853	0.0259857	0.172987	3.57498
TCGA.B0.4821	KIRC	1	0.137719	0.195864	0.0446561	0.227204	3.54413
TCGA.B0.4821	KIRC	11	0.116498	0.185421	0.0260203	0.161951	3.54413
TCGA.BP.5185	KIRC	1	0.174783	0.248034	0.0670628	0.236268	3.53396
TCGA.BP.5185	KIRC	11	0.104234	0.161174	0.0288229	0.154377	3.53396
TCGA.CJ.5679	KIRC	1	0.140521	0.208642	0.0468326	0.178619	3.49945
TCGA.BP.5175	KIRC	1	0.147566	0.206219	0.0450052	0.238745	3.39341
TCGA.BP.5175	KIRC	11	0.121574	0.188584	0.0316757	0.164032	3.39341
TCGA.B0.4691	KIRC	1	0.132181	0.195586	0.0528427	0.197139	3.36617
TCGA.B0.4691	KIRC	11	0.122388	0.174476	0.048478	0.178454	3.36617
TCGA.CZ.5469	KIRC	1	0.0933443	0.149074	0.0294809	0.148259	3.3456
TCGA.CZ.5469	KIRC	11	0.120905	0.1892	0.0182719	0.185958	3.3456
TCGA.G6.A5PC	KIRC	1	0.134175	0.18269	0.0531158	0.232888	3.31565
TCGA.BP.5191	KIRC	1	0.133443	0.204396	0.036077	0.188622	3.29218
TCGA.BP.5191	KIRC	11	0.120066	0.183608	0.0353319	0.166845	3.29218
TCGA.CJ.4882	KIRC	1	0.174184	0.25271	0.0671166	0.233449	3.273
TCGA.CJ.4882	KIRC	11	0.127057	0.196237	0.0395115	0.164953	3.273
TCGA.AK.3454	KIRC	1	0.125596	0.179881	0.04671	0.188479	3.27075
TCGA.B0.5092	KIRC	1	0.10394	0.15659	0.0335456	0.164167	3.18306
TCGA.B0.5092	KIRC	11	0.10752	0.161391	0.0324392	0.16003	3.18306
TCGA.CZ.5468	KIRC	1	0.163248	0.231987	0.068272	0.231837	3.16336
TCGA.CZ.5468	KIRC	11	0.112054	0.179569	0.0156372	0.173178	3.16336
TCGA.B0.4843	KIRC	1	0.172988	0.228758	0.0756125	0.279405	3.15979
TCGA.B0.4843	KIRC	11	0.114791	0.170263	0.0403613	0.162648	3.15979
TCGA.B0.4822	KIRC	1	0.129471	0.186427	0.0463872	0.198181	3.11082
TCGA.B0.4822	KIRC	11	0.114689	0.170186	0.0359735	0.168195	3.11082
TCGA.B8.A54I	KIRC	1	0.2235	0.291726	0.122834	0.299867	3.09486
TCGA.MM.A564	KIRC	1	0.152667	0.211844	0.0593645	0.240692	3.05156
TCGA.B0.4817	KIRC	1	0.101758	0.1491	0.0403267	0.159517	3.03863
TCGA.B0.4817	KIRC	11	0.117597	0.167293	0.0448831	0.177632	3.03863
TCGA.DV.A4VX	KIRC	1	0.0845719	0.118608	0.0411797	0.143519	2.98382
TCGA.B0.4690	KIRC	1	0.116289	0.173007	0.0429096	0.163561	2.97846
TCGA.B0.4690	KIRC	11	0.12726	0.189485	0.0431827	0.173482	2.97846
TCGA.AK.3445	KIRC	1	0.0772985	0.113492	0.0339281	0.123671	2.79132
TCGA.B0.5117	KIRC	1	0.161082	0.24535	0.0740918	0.149293	2.77832
TCGA.B0.5117	KIRC	11	0.117497	0.182062	0.0330464	0.160131	2.77832
TCGA.BP.5196	KIRC	1	0.125976	0.185105	0.0325747	0.213326	2.70852
TCGA.BP.5196	KIRC	11	0.120801	0.184857	0.0348612	0.168022	2.70852
TCGA.DV.5565	KIRC	1	0.193478	0.266586	0.083995	0.270126	2.66066
TCGA.B0.4712	KIRC	1	0.139175	0.220519	0.0445502	0.164391	2.65464
TCGA.B0.4712	KIRC	11	0.111389	0.178459	0.0199395	0.167133	2.65464
TCGA.CJ.4901	KIRC	1	0.124478	0.17811	0.0507018	0.1894	2.61685
TCGA.CJ.4901	KIRC	11	0.117597	0.17749	0.035469	0.163785	2.61685
TCGA.BP.5178	KIRC	1	0.11564	0.177522	0.0363519	0.160327	2.61352
TCGA.BP.5178	KIRC	11	0.139043	0.204985	0.044034	0.190713	2.61352
TCGA.CJ.4912	KIRC	1	0.249311	0.318153	0.132852	0.333484	2.61129
TCGA.CJ.4912	KIRC	11	0.109995	0.170641	0.0203921	0.174551	2.61129
TCGA.G6.A8L6	KIRC	1	0.119748	0.168529	0.0363793	0.212302	2.59285
TCGA.B0.4713	KIRC	1	0.137733	0.195682	0.0472543	0.221342	2.58273
TCGA.B0.4713	KIRC	11	0.107552	0.156306	0.0382252	0.169695	2.58273
TCGA.B0.4703	KIRC	1	0.118663	0.17356	0.0389956	0.182368	2.56581
TCGA.B0.4703	KIRC	11	0.128339	0.176634	0.0592472	0.183941	2.56581
TCGA.G6.A8L8	KIRC	1	0.153273	0.221444	0.0478358	0.234662	2.55587
TCGA.B0.4688	KIRC	1	0.236962	0.288375	0.155255	0.323417	2.55162
TCGA.B0.4688	KIRC	11	0.112019	0.168658	0.0325156	0.166629	2.55162
TCGA.B0.5095	KIRC	1	0.131817	0.182462	0.0448338	0.21532	2.50859
TCGA.B0.5095	KIRC	11	0.122679	0.190757	0.0314221	0.17256	2.50859
TCGA.B0.4710	KIRC	1	0.12585	0.174381	0.0458856	0.212127	2.49901
TCGA.B0.4710	KIRC	11	0.129396	0.204426	0.0212253	0.188241	2.49901
TCGA.B0.4845	KIRC	1	0.1445	0.197029	0.0576382	0.24743	2.48645
TCGA.B0.4845	KIRC	11	0.124817	0.186913	0.0369408	0.177505	2.48645
TCGA.B0.4714	KIRC	1	0.124172	0.176121	0.0421968	0.202692	2.46979
TCGA.B0.4714	KIRC	11	0.125897	0.178082	0.0472748	0.191315	2.46979
TCGA.MM.A84U	KIRC	1	0.135399	0.189706	0.0476746	0.227863	2.45955
TCGA.B0.5109	KIRC	1	0.106775	0.169069	0.0314696	0.148758	2.45879
TCGA.B0.5109	KIRC	11	0.107798	0.169774	0.0277902	0.151695	2.45879
TCGA.B0.5121	KIRC	1	0.104572	0.147095	0.0201761	0.223139	2.4572
TCGA.B0.5121	KIRC	11	0.102935	0.156926	0.0259737	0.158625	2.4572
TCGA.B0.5400	KIRC	1	0.120641	0.172917	0.0513458	0.184755	2.45585
TCGA.B0.5400	KIRC	11	0.121563	0.18651	0.0384204	0.166182	2.45585
TCGA.B8.A54D	KIRC	1	0.125668	0.183513	0.0402589	0.213437	2.4402
TCGA.CW.6087	KIRC	1	0.117686	0.182692	0.0398289	0.150812	2.40787
TCGA.B0.4815	KIRC	1	0.120247	0.176764	0.0564076	0.154057	2.40282
TCGA.B0.4815	KIRC	11	0.117463	0.182662	0.0312987	0.16103	2.40282
TCGA.B0.5703	KIRC	1	0.103392	0.156575	0.0288031	0.159597	2.39996
TCGA.CJ.5676	KIRC	1	0.152961	0.208849	0.0690857	0.232358	2.38339
TCGA.DV.A4VZ	KIRC	1	0.192628	0.268377	0.068403	0.302703	2.37251
TCGA.B0.4696	KIRC	1	0.422427	0.543894	0.261568	0.469563	2.36536
TCGA.B0.4696	KIRC	11	0.115837	0.167792	0.0438224	0.172807	2.36536
TCGA.B0.4828	KIRC	1	0.119999	0.167331	0.0472717	0.202196	2.33591
TCGA.B0.4828	KIRC	11	0.124982	0.185442	0.0414347	0.17463	2.33591
TCGA.B0.4844	KIRC	1	0.125998	0.187791	0.0366358	0.193183	2.29846
TCGA.B0.4844	KIRC	11	0.128639	0.181054	0.0512516	0.187545	2.29846
TCGA.CJ.5677	KIRC	1	0.125825	0.188058	0.0373952	0.194983	2.2946
TCGA.B0.4700	KIRC	1	0.148079	0.217455	0.0623753	0.187144	2.28258
TCGA.B0.5100	KIRC	1	0.181426	0.234598	0.0728815	0.326136	2.27647
TCGA.B0.5100	KIRC	11	0.102835	0.162683	0.0285404	0.147017	2.27647
TCGA.B0.4810	KIRC	1	0.158021	0.225717	0.0576593	0.240108	2.19918
TCGA.B0.4810	KIRC	11	0.108155	0.167944	0.0218076	0.16443	2.19918
TCGA.B0.4706	KIRC	1	0.115909	0.168548	0.0313593	0.201501	2.15879
TCGA.B0.4706	KIRC	11	0.123827	0.185191	0.0405298	0.170893	2.15879
TCGA.B0.5102	KIRC	1	0.109038	0.150564	0.0366105	0.206774	2.14697
TCGA.B0.5102	KIRC	11	0.110193	0.169656	0.0300918	0.160115	2.14697
TCGA.CJ.4918	KIRC	1	0.139088	0.194658	0.0494027	0.22721	2.12702
TCGA.CJ.4918	KIRC	11	0.114565	0.179208	0.0285492	0.16217	2.12702
TCGA.BP.5177	KIRC	1	0.13582	0.193593	0.0433688	0.216219	2.10846
TCGA.BP.5177	KIRC	11	0.122507	0.187105	0.0283843	0.180364	2.10846
TCGA.CZ.5459	KIRC	1	0.140065	0.19315	0.0512209	0.227528	2.09225
TCGA.CZ.5459	KIRC	11	0.126963	0.190666	0.042503	0.169477	2.09225
TCGA.CJ.4869	KIRC	1	0.146796	0.21229	0.0536321	0.222973	2.08532
TCGA.CJ.4869	KIRC	11	0.109742	0.167748	0.0279606	0.162956	2.08532
TCGA.B8.A54E	KIRC	1	0.0877329	0.128031	0.0413605	0.131278	2.08214
TCGA.B0.5080	KIRC	1	0.136922	0.198765	0.0464814	0.21002	2.05838
TCGA.B0.5080	KIRC	11	0.113338	0.170516	0.0330363	0.172785	2.05838
TCGA.B0.5083	KIRC	1	0.146145	0.214883	0.0497178	0.197746	2.0377
TCGA.B0.5083	KIRC	11	0.10039	0.146603	0.0339388	0.157132	2.0377
TCGA.CJ.6033	KIRC	1	0.155054	0.222152	0.0528843	0.234991	2.02707
TCGA.B0.5097	KIRC	1	0.107585	0.162698	0.0323124	0.167379	2.01363
TCGA.B0.5097	KIRC	11	0.102865	0.155144	0.0299162	0.158459	2.01363
TCGA.B0.5702	KIRC	1	0.149879	0.206059	0.0691182	0.209398	1.9961
TCGA.B0.4827	KIRC	1	0.157494	0.218044	0.0507203	0.25575	1.95743
TCGA.B0.4827	KIRC	11	0.114565	0.176989	0.0194576	0.181308	1.95743
TCGA.B0.4849	KIRC	1	0.110724	0.15281	0.0289835	0.225156	1.94029
TCGA.B0.4849	KIRC	11	0.122228	0.17859	0.0388348	0.185519	1.94029
TCGA.B0.4701	KIRC	1	0.112834	0.158152	0.0477379	0.18561	1.89643
TCGA.B0.4701	KIRC	11	0.122803	0.176204	0.0461662	0.180073	1.89643
TCGA.B0.5706	KIRC	1	0.193666	0.25611	0.0954474	0.2834	1.88418
TCGA.B8.4621	KIRC	1	0.0694935	0.113869	0.0174753	0.109706	1.87602
TCGA.CZ.5464	KIRC	1	0.161053	0.228584	0.0689483	0.229767	1.79705
TCGA.CZ.5464	KIRC	11	0.122719	0.190594	0.0344022	0.166127	1.79705
TCGA.BP.5173	KIRC	1	0.114106	0.16795	0.0287488	0.186985	1.78971
TCGA.BP.5173	KIRC	11	0.138488	0.202672	0.0442828	0.192678	1.78971
TCGA.AK.3433	KIRC	1	0.170078	0.254438	0.0691556	0.176721	1.7864
TCGA.CJ.6027	KIRC	1	0.110091	0.16772	0.0356206	0.160757	1.7844
TCGA.BP.5174	KIRC	1	0.106093	0.149571	0.0291215	0.205495	1.74165
TCGA.BP.5174	KIRC	11	0.133816	0.199045	0.0430546	0.184658	1.74165
TCGA.B8.5163	KIRC	1	0.131017	0.187234	0.041526	0.212577	1.73471
TCGA.B0.4852	KIRC	1	0.102248	0.153092	0.0284366	0.168067	1.71819
TCGA.B0.4852	KIRC	11	0.104177	0.152613	0.0327206	0.165961	1.71819
TCGA.B0.5108	KIRC	1	0.14136	0.204601	0.0453926	0.221586	1.68887
TCGA.B0.5108	KIRC	11	0.112786	0.166693	0.0347959	0.16749	1.68887
TCGA.B8.4153	KIRC	1	0.125385	0.188409	0.0348874	0.195042	1.67481
TCGA.BP.5201	KIRC	1	0.163802	0.227073	0.0671197	0.265319	1.66824
TCGA.BP.5201	KIRC	11	0.129716	0.185052	0.0479201	0.188895	1.66824
TCGA.B0.5094	KIRC	1	0.110729	0.157504	0.0342877	0.205637	1.65558
TCGA.B0.5094	KIRC	11	0.107205	0.172191	0.0253518	0.144479	1.65558
TCGA.CJ.5678	KIRC	1	0.0954253	0.137187	0.0438654	0.150174	1.65079
TCGA.CZ.5461	KIRC	1	0.0969809	0.141685	0.029605	0.181509	1.62584
TCGA.CZ.5461	KIRC	11	0.114966	0.181946	0.0171141	0.179006	1.62584
TCGA.B0.5106	KIRC	1	0.163013	0.224888	0.0662319	0.261169	1.61642
TCGA.B0.5106	KIRC	11	0.10592	0.161821	0.027157	0.161203	1.61642
TCGA.CZ.5460	KIRC	1	0.172847	0.250857	0.0711832	0.237534	1.58685
TCGA.CZ.5460	KIRC	11	0.117921	0.178357	0.0355585	0.168589	1.58685
TCGA.A3.A6NI	KIRC	1	0.149667	0.205795	0.0482742	0.263466	1.57157
TCGA.B0.5707	KIRC	1	0.0823804	0.138701	0.0170548	0.113484	1.56241
TCGA.B0.5096	KIRC	1	0.122057	0.18133	0.0387589	0.187066	1.47935
TCGA.B0.5096	KIRC	11	0.102472	0.153948	0.0272813	0.164198	1.47935
TCGA.CJ.5671	KIRC	1	0.13088	0.185466	0.0533305	0.194239	1.47656
TCGA.B8.5162	KIRC	1	0.10712	0.15807	0.034463	0.175809	1.38991
TCGA.EU.5907	KIRC	1	0.225117	0.313154	0.102051	0.305104	1.35426
TCGA.B0.5697	KIRC	1	0.149834	0.201121	0.0660612	0.23419	1.35333
TCGA.BP.5198	KIRC	1	0.118472	0.16699	0.0529311	0.185307	1.33694
TCGA.BP.5198	KIRC	11	0.100849	0.160543	0.023848	0.146377	1.33694
TCGA.CZ.5470	KIRC	1	0.112047	0.172238	0.0372903	0.162692	1.32182
TCGA.CZ.5470	KIRC	11	0.119112	0.192436	0.013323	0.181423	1.32182
TCGA.CJ.6031	KIRC	1	0.166256	0.226671	0.0684816	0.252854	1.32072
TCGA.MM.A563	KIRC	1	0.21984	0.308526	0.0961652	0.279402	1.314
TCGA.CJ.5672	KIRC	1	0.147588	0.196046	0.0698363	0.228414	1.3137
TCGA.B0.5099	KIRC	1	0.0744969	0.101593	0.0292841	0.156276	1.28494
TCGA.B0.5099	KIRC	11	0.11607	0.183346	0.0231392	0.168417	1.28494
TCGA.B0.5694	KIRC	1	0.128759	0.182155	0.0402904	0.213985	1.28174
TCGA.B8.A7U6	KIRC	1	0.141171	0.192355	0.0541708	0.234428	1.26725
TCGA.B8.A54H	KIRC	1	0.178934	0.248649	0.080159	0.266369	1.25947
TCGA.B8.A8YJ	KIRC	1	0.160548	0.212062	0.0810039	0.225763	1.24638
TCGA.CJ.4916	KIRC	1	0.142591	0.201527	0.0492114	0.225112	1.24362
TCGA.CJ.4916	KIRC	11	0.115184	0.179063	0.0288957	0.16439	1.24362
TCGA.A3.A6NL	KIRC	1	0.155763	0.215471	0.0538649	0.252412	1.23822
TCGA.B0.5696	KIRC	1	0.129881	0.185948	0.0438908	0.208489	1.23017
TCGA.AK.3431	KIRC	1	0.118257	0.163406	0.0444517	0.209007	1.20561
TCGA.B0.4818	KIRC	1	0.142156	0.216812	0.0342872	0.208059	1.20041
TCGA.B0.4818	KIRC	11	0.126409	0.187972	0.0362441	0.184669	1.20041
TCGA.CJ.5681	KIRC	1	0.161639	0.230675	0.0770306	0.217199	1.19715
TCGA.CW.5590	KIRC	1	0.174813	0.240384	0.0814455	0.250692	1.18607
TCGA.B0.5692	KIRC	1	0.139513	0.19119	0.0539579	0.225553	1.18113
TCGA.CJ.4902	KIRC	1	0.157141	0.220134	0.0576557	0.239602	1.17729
TCGA.CJ.4902	KIRC	11	0.122901	0.195678	0.0204059	0.173182	1.17729
TCGA.BP.5190	KIRC	1	0.0963695	0.137129	0.0322401	0.172037	1.16968
TCGA.BP.5190	KIRC	11	0.110186	0.165943	0.035087	0.161221	1.16968
TCGA.MW.A4EC	KIRC	1	0.162202	0.226561	0.0512119	0.262924	1.15523
TCGA.BP.5170	KIRC	1	0.124603	0.183615	0.0412267	0.200619	1.15184
TCGA.BP.5170	KIRC	11	0.133507	0.203426	0.0282642	0.199228	1.15184
TCGA.3Z.A93Z	KIRC	1	0.164149	0.235902	0.0566512	0.237464	1.1467
TCGA.AK.3440	KIRC	1	0.20802	0.300508	0.121366	0.174834	1.14587
TCGA.CZ.5465	KIRC	1	0.13739	0.206048	0.0489382	0.21597	1.14256
TCGA.CZ.5465	KIRC	11	0.119408	0.186243	0.022947	0.181104	1.14256
TCGA.B0.4699	KIRC	1	0.144904	0.216778	0.0572384	0.173982	1.13096
TCGA.B0.4699	KIRC	11	0.120173	0.170131	0.0452412	0.18172	1.13096
TCGA.B8.A54F	KIRC	1	0.120948	0.182971	0.0408157	0.183974	1.13046
TCGA.CZ.5462	KIRC	1	0.0808969	0.127077	0.0265282	0.124715	1.12172
TCGA.CZ.5462	KIRC	11	0.121389	0.191478	0.0207119	0.180799	1.12172
TCGA.B0.5116	KIRC	1	0.116381	0.17853	0.0239296	0.194688	1.10942
TCGA.B0.5116	KIRC	11	0.103856	0.163388	0.030777	0.14188	1.10942
TCGA.B0.5690	KIRC	1	0.125602	0.173525	0.0421733	0.22519	1.09867
TCGA.CJ.4920	KIRC	1	0.112169	0.16031	0.0378746	0.193041	1.09674
TCGA.CJ.4920	KIRC	11	0.106927	0.170208	0.024684	0.152461	1.09674
TCGA.B8.5158	KIRC	1	0.10344	0.162097	0.0288928	0.146449	1.08075
TCGA.B0.4694	KIRC	1	0.138842	0.19092	0.0632925	0.208712	1.0804
TCGA.B0.4694	KIRC	11	0.123102	0.175521	0.0424646	0.188872	1.0804
TCGA.BP.4993	KIRC	1	0.127703	0.187038	0.0264101	0.22288	1.07604
TCGA.BP.4993	KIRC	11	0.112229	0.174263	0.0278071	0.161096	1.07604
TCGA.CZ.5453	KIRC	1	0.137259	0.197118	0.0374877	0.22066	1.06791
TCGA.CZ.5453	KIRC	11	0.121632	0.18946	0.0231046	0.182434	1.06791
TCGA.A3.3358	KIRC	1	0.139721	0.189274	0.0574969	0.240646	1.02587
TCGA.DV.5574	KIRC	1	0.14865	0.217552	0.0457092	0.225919	1.01726
TCGA.BP.5176	KIRC	1	0.110804	0.158871	0.0294724	0.199295	1.00316
TCGA.BP.5176	KIRC	11	0.122043	0.181964	0.0388479	0.177503	1.00316
TCGA.DV.5569	KIRC	1	0.118813	0.174062	0.0356207	0.197305	0.994382
TCGA.B0.4848	KIRC	1	0.118555	0.172282	0.0435884	0.184812	0.98937
TCGA.B0.4848	KIRC	11	0.104367	0.154534	0.0342684	0.161035	0.98937
TCGA.B0.4816	KIRC	1	0.0991873	0.145116	0.0245415	0.18699	0.9888
TCGA.B0.4816	KIRC	11	0.120711	0.183316	0.0270897	0.185176	0.9888
TCGA.B0.5709	KIRC	1	0.111735	0.163986	0.0378125	0.177323	0.979294
TCGA.DV.5575	KIRC	1	0.142263	0.213554	0.0444666	0.204422	0.97452
TCGA.B0.5700	KIRC	1	0.147097	0.191463	0.0783105	0.227703	0.969086
TCGA.A3.3370	KIRC	1	0.114818	0.168544	0.0342756	0.191577	0.956286
TCGA.A3.3370	KIRC	11	0.115844	0.176042	0.0294421	0.176643	0.956286
TCGA.CJ.5680	KIRC	1	0.156314	0.221036	0.0572646	0.25593	0.946597
TCGA.CZ.4864	KIRC	1	0.102284	0.163813	0.024434	0.147851	0.943955
TCGA.CZ.4864	KIRC	11	0.112063	0.174333	0.0274983	0.165457	0.943955
TCGA.A3.A8OV	KIRC	1	0.114434	0.165419	0.0342325	0.187627	0.940044
TCGA.CJ.5682	KIRC	1	0.0829305	0.121675	0.0255217	0.154546	0.939948
TCGA.BP.4795	KIRC	1	0.175546	0.256053	0.0639784	0.236567	0.935586
TCGA.BP.4795	KIRC	11	0.112305	0.166922	0.0309363	0.176695	0.935586
TCGA.CW.6090	KIRC	1	0.149765	0.218412	0.0592481	0.203712	0.928751
TCGA.A3.3373	KIRC	1	0.106871	0.158564	0.0300666	0.175808	0.918764
TCGA.A3.3373	KIRC	11	0.115195	0.17767	0.0263905	0.174475	0.918764
TCGA.B0.4693	KIRC	1	0.139503	0.190476	0.0453461	0.249685	0.915811
TCGA.B0.4693	KIRC	11	0.10932	0.158627	0.0364923	0.172256	0.915811
TCGA.CZ.5467	KIRC	1	0.135056	0.197461	0.0457289	0.225029	0.911115
TCGA.CZ.5467	KIRC	11	0.124602	0.198899	0.0194098	0.184676	0.911115
TCGA.BP.4782	KIRC	1	0.142574	0.207572	0.0419172	0.227705	0.90129
TCGA.BP.4782	KIRC	11	0.0971561	0.151279	0.0263524	0.142993	0.90129
TCGA.CJ.6030	KIRC	1	0.136401	0.195856	0.047043	0.214282	0.898383
TCGA.6D.AA2E	KIRC	1	0.109689	0.157323	0.0448818	0.164376	0.895512
TCGA.T7.A92I	KIRC	1	0.0507861	0.0787928	0.0262962	0.0894437	0.889946
TCGA.BP.5187	KIRC	1	0.121099	0.17974	0.0334829	0.183346	0.854848
TCGA.BP.5187	KIRC	11	0.130067	0.199698	0.0379694	0.171499	0.854848
TCGA.CZ.5987	KIRC	1	0.115833	0.180651	0.0376135	0.164613	0.853273
TCGA.B8.A54J	KIRC	1	0.175638	0.2496	0.0599024	0.269822	0.849269
TCGA.CJ.6028	KIRC	1	0.129876	0.180806	0.055685	0.194686	0.831468
TCGA.B0.5701	KIRC	1	0.165766	0.214194	0.0855942	0.259525	0.830561
TCGA.CJ.4908	KIRC	1	0.139987	0.204859	0.0411395	0.222478	0.824935
TCGA.CJ.4908	KIRC	11	0.120938	0.191568	0.0220373	0.175073	0.824935
TCGA.A3.3357	KIRC	1	0.131263	0.177455	0.0543873	0.23865	0.824725
TCGA.A3.3357	KIRC	11	0.102316	0.154271	0.0276028	0.161796	0.824725
TCGA.CZ.5452	KIRC	1	0.116493	0.169943	0.0396683	0.187838	0.824034
TCGA.CZ.5452	KIRC	11	0.125948	0.200466	0.0165344	0.190719	0.824034
TCGA.A3.3387	KIRC	1	0.112351	0.164894	0.03463	0.181888	0.82082
TCGA.B2.5633	KIRC	1	0.175143	0.238682	0.0777156	0.261163	0.809592
TCGA.B2.5633	KIRC	1	0.200996	0.264474	0.0942177	0.30397	0.809592
TCGA.B0.4814	KIRC	1	0.134923	0.18725	0.0502602	0.22462	0.808228
TCGA.B0.4814	KIRC	11	0.111294	0.1633	0.0375126	0.165974	0.808228
TCGA.CJ.5684	KIRC	1	0.150054	0.202025	0.0740438	0.236795	0.797504
TCGA.AK.3434	KIRC	1	0.147818	0.202083	0.04851	0.264078	0.791065
TCGA.CZ.5984	KIRC	1	0.12986	0.199348	0.0386233	0.192967	0.771475
TCGA.BP.5195	KIRC	1	0.129439	0.194143	0.0458495	0.195132	0.770734
TCGA.BP.5195	KIRC	11	0.125912	0.193264	0.0289714	0.180182	0.770734
TCGA.B0.4945	KIRC	1	0.132819	0.193063	0.0421045	0.204095	0.7687
TCGA.B0.4945	KIRC	11	0.103895	0.166651	0.0198677	0.155101	0.7687
TCGA.BP.4177	KIRC	1	0.163991	0.238515	0.0586919	0.231831	0.756169
TCGA.BP.4177	KIRC	11	0.11482	0.175716	0.0240855	0.178642	0.756169
TCGA.B2.4101	KIRC	1	0.124725	0.170522	0.045186	0.220904	0.75188
TCGA.B8.4622	KIRC	1	0.121925	0.159115	0.0596684	0.206463	0.748753
TCGA.B8.5546	KIRC	1	0.13181	0.168605	0.0634005	0.226791	0.748394
TCGA.DV.5566	KIRC	1	0.131184	0.181285	0.0506714	0.233924	0.742615
TCGA.CJ.5683	KIRC	1	0.13542	0.193454	0.0554781	0.213696	0.738812
TCGA.CW.6097	KIRC	1	0.133555	0.202151	0.0434465	0.192172	0.737247
TCGA.GK.A6C7	KIRC	1	0.155968	0.213625	0.0641706	0.229053	0.735033
TCGA.AK.3461	KIRC	1	0.152218	0.203428	0.0691459	0.235231	0.727439
TCGA.B2.3924	KIRC	1	0.167835	0.234796	0.0694084	0.236791	0.722668
TCGA.B2.5641	KIRC	1	0.169934	0.236637	0.0817986	0.241003	0.721306
TCGA.CW.5580	KIRC	1	0.110715	0.160081	0.027722	0.193898	0.719942
TCGA.B0.5120	KIRC	1	0.106831	0.156475	0.0288814	0.194507	0.710496
TCGA.B0.5120	KIRC	11	0.105643	0.160567	0.0275579	0.160548	0.710496
TCGA.B0.5399	KIRC	1	0.100083	0.152197	0.0239287	0.169367	0.708936
TCGA.DV.5576	KIRC	1	0.219221	0.295711	0.0882455	0.320168	0.706726
TCGA.CJ.4903	KIRC	1	0.140583	0.198659	0.0400096	0.236378	0.704973
TCGA.CJ.4903	KIRC	11	0.112158	0.167574	0.0312535	0.171158	0.704973
TCGA.CZ.5988	KIRC	1	0.138439	0.206185	0.0459737	0.206844	0.69786
TCGA.CZ.5466	KIRC	1	0.130546	0.195074	0.040932	0.189332	0.691396
TCGA.CZ.5466	KIRC	11	0.109725	0.172081	0.0250274	0.160802	0.691396
TCGA.EU.5905	KIRC	1	0.152208	0.214539	0.0596385	0.235871	0.690847
TCGA.CJ.4904	KIRC	1	0.139231	0.199441	0.0393819	0.228175	0.686854
TCGA.CJ.4904	KIRC	11	0.120548	0.176831	0.041553	0.171978	0.686854
TCGA.BP.5180	KIRC	1	0.129425	0.185647	0.0416202	0.227833	0.686165
TCGA.BP.5180	KIRC	11	0.114046	0.168249	0.0348815	0.17149	0.686165
TCGA.CJ.4905	KIRC	1	0.157332	0.23063	0.0434315	0.23205	0.68402
TCGA.CJ.4905	KIRC	11	0.127126	0.185366	0.0404087	0.18538	0.68402
TCGA.BP.5189	KIRC	1	0.124679	0.171378	0.041586	0.225318	0.680059
TCGA.BP.5189	KIRC	11	0.132419	0.196784	0.0429041	0.182624	0.680059
TCGA.B0.5695	KIRC	1	0.153164	0.240451	0.0382107	0.193408	0.655072
TCGA.B0.5115	KIRC	1	0.10425	0.154269	0.0209629	0.187236	0.646757
TCGA.B0.5115	KIRC	11	0.122606	0.185224	0.0354645	0.172993	0.646757
TCGA.B0.5698	KIRC	1	0.126806	0.168557	0.0522162	0.227079	0.645126
TCGA.B8.5550	KIRC	1	0.133453	0.187165	0.0454875	0.218584	0.644129
TCGA.B0.4824	KIRC	1	0.121281	0.172077	0.0438871	0.19659	0.642445
TCGA.B0.4824	KIRC	11	0.10681	0.157255	0.0365887	0.16202	0.642445
TCGA.BP.5168	KIRC	1	0.1145	0.171381	0.0279433	0.19751	0.641017
TCGA.BP.5168	KIRC	11	0.0915607	0.149778	0.015124	0.140927	0.641017
TCGA.CZ.5456	KIRC	1	0.0906897	0.137456	0.0307043	0.146402	0.640471
TCGA.CZ.5456	KIRC	11	0.118102	0.190735	0.0209401	0.167401	0.640471
TCGA.BP.5200	KIRC	1	0.17046	0.234758	0.072471	0.244919	0.633276
TCGA.BP.5200	KIRC	11	0.126308	0.188426	0.040406	0.174477	0.633276
TCGA.B2.5635	KIRC	1	0.173868	0.23127	0.081748	0.273267	0.633047
TCGA.B2.5635	KIRC	1	0.143626	0.205733	0.0522522	0.233278	0.633047
TCGA.CJ.6032	KIRC	1	0.188402	0.269167	0.0699958	0.269519	0.631762
TCGA.B0.5693	KIRC	1	0.147756	0.21214	0.0439092	0.238905	0.624905
TCGA.CW.5588	KIRC	1	0.11765	0.167943	0.0451733	0.189224	0.623279
TCGA.B0.4823	KIRC	1	0.112141	0.166567	0.037298	0.17152	0.613187
TCGA.B0.4823	KIRC	11	0.112315	0.178962	0.0210354	0.160018	0.613187
TCGA.CZ.4866	KIRC	1	0.139051	0.191044	0.0432742	0.254911	0.611174
TCGA.CZ.4866	KIRC	11	0.122895	0.19937	0.0164452	0.174739	0.611174
TCGA.CJ.5686	KIRC	1	0.112067	0.163964	0.0293686	0.196494	0.608967
TCGA.AK.3450	KIRC	1	0.167005	0.232267	0.0573771	0.268512	0.601078
TCGA.DV.A4W0	KIRC	1	0.14549	0.195915	0.0516618	0.252794	0.599888
TCGA.DV.A4W0	KIRC	5	0.189427	0.263797	0.0596402	0.305681	0.599888
TCGA.CZ.5457	KIRC	1	0.111084	0.159788	0.0379773	0.18789	0.585207
TCGA.CZ.5457	KIRC	11	0.098902	0.172315	0.00735771	0.13932	0.585207
TCGA.A3.3376	KIRC	1	0.141637	0.214866	0.0368065	0.207556	0.579039
TCGA.A3.3376	KIRC	11	0.119271	0.191776	0.0321539	0.152631	0.579039
TCGA.B8.5545	KIRC	1	0.147472	0.214628	0.0502109	0.218622	0.574467
TCGA.A3.A6NJ	KIRC	1	0.165374	0.230077	0.0619	0.241901	0.574414
TCGA.B0.4846	KIRC	1	0.103893	0.138496	0.043651	0.188843	0.573321
TCGA.B0.4846	KIRC	11	0.121811	0.179391	0.039915	0.181748	0.573321
TCGA.B4.5378	KIRC	1	0.17964	0.273424	0.0478311	0.238586	0.572923
TCGA.BP.4760	KIRC	1	0.193852	0.278298	0.0706163	0.26873	0.560436
TCGA.BP.4760	KIRC	11	0.114724	0.178563	0.0275822	0.166146	0.560436
TCGA.BP.5192	KIRC	1	0.141966	0.191295	0.0560951	0.248281	0.555157
TCGA.BP.5192	KIRC	11	0.132005	0.203096	0.0334473	0.185106	0.555157
TCGA.B2.A4SR	KIRC	1	0.183569	0.243748	0.0878744	0.253182	0.546974
TCGA.BP.5183	KIRC	1	0.099436	0.144335	0.0236666	0.19124	0.532721
TCGA.BP.5183	KIRC	11	0.119841	0.170764	0.0408419	0.179279	0.532721
TCGA.AK.3458	KIRC	1	0.103486	0.157535	0.0205063	0.183213	0.528269
TCGA.CZ.4863	KIRC	1	0.125959	0.183618	0.0416728	0.207691	0.517842
TCGA.CZ.4863	KIRC	11	0.108482	0.178775	0.0179899	0.153222	0.517842
TCGA.CJ.4907	KIRC	1	0.170523	0.233464	0.0780492	0.24446	0.483937
TCGA.CJ.4907	KIRC	11	0.128629	0.187322	0.0425778	0.186104	0.483937
TCGA.AK.3460	KIRC	1	0.0981367	0.149631	0.0292562	0.159031	0.482587
TCGA.B0.5113	KIRC	1	0.135093	0.196914	0.0407487	0.222108	0.477658
TCGA.B0.5113	KIRC	11	0.120717	0.181061	0.0353092	0.173861	0.477658
TCGA.CW.5589	KIRC	1	0.115254	0.164283	0.048207	0.191817	0.455149
TCGA.B0.5710	KIRC	1	0.170286	0.249636	0.0587788	0.237559	0.445468
TCGA.B0.5710	KIRC	11	0.105127	0.156321	0.035482	0.154199	0.445468
TCGA.B8.A54G	KIRC	1	0.0941572	0.138986	0.0380822	0.156812	0.440751
TCGA.CJ.5675	KIRC	1	0.128229	0.194728	0.0359709	0.184702	0.413963
TCGA.B8.5552	KIRC	1	0.138055	0.202268	0.0370813	0.217039	0.408991
TCGA.CW.6093	KIRC	1	0.122432	0.176336	0.0350923	0.20929	0.403737
TCGA.B0.5110	KIRC	1	0.123374	0.180737	0.0309966	0.21167	0.38362
TCGA.B0.5110	KIRC	11	0.0985276	0.154634	0.0217454	0.152933	0.38362
TCGA.B0.5712	KIRC	1	0.181383	0.253634	0.0879528	0.25377	0.380553
TCGA.B0.5712	KIRC	11	0.121025	0.182553	0.0390326	0.175741	0.380553
TCGA.A3.3367	KIRC	1	0.11106	0.162814	0.0353851	0.198955	0.375052
TCGA.A3.3367	KIRC	11	0.114597	0.1732	0.0318883	0.169218	0.375052
TCGA.DV.5567	KIRC	1	0.200337	0.280844	0.087245	0.289219	0.368375
TCGA.BP.5182	KIRC	1	0.125223	0.185276	0.0382709	0.196585	0.357623
TCGA.BP.5182	KIRC	11	0.123056	0.179041	0.0415214	0.184044	0.357623
TCGA.CZ.5463	KIRC	1	0.16669	0.232163	0.0718377	0.241115	0.348408
TCGA.CZ.5463	KIRC	11	0.116098	0.18448	0.0183426	0.174476	0.348408
TCGA.B8.5159	KIRC	1	0.160814	0.211251	0.069655	0.266937	0.347599
TCGA.CZ.5458	KIRC	1	0.192186	0.252296	0.079723	0.295297	0.333877
TCGA.CZ.5458	KIRC	11	0.121384	0.189303	0.0158965	0.200023	0.333877
TCGA.B0.5691	KIRC	1	0.150861	0.213686	0.0538556	0.229971	0.328544
TCGA.B8.5549	KIRC	1	0.150778	0.193901	0.0668769	0.254256	0.327608
TCGA.B2.5636	KIRC	1	0.223014	0.303863	0.0878552	0.32354	0.319255
TCGA.B4.5836	KIRC	1	0.173773	0.249381	0.0537624	0.258087	0.31912
TCGA.CW.5587	KIRC	1	0.135588	0.186914	0.0511066	0.229984	0.318185
TCGA.CZ.5982	KIRC	1	0.168513	0.245453	0.0507993	0.250508	0.314995
TCGA.CW.5584	KIRC	1	0.138567	0.191307	0.0533244	0.233398	0.31471
TCGA.B4.5838	KIRC	1	0.170894	0.222963	0.0768998	0.284777	0.297708
TCGA.CZ.4853	KIRC	1	0.114945	0.177314	0.0254248	0.180273	0.28752
TCGA.CZ.4853	KIRC	11	0.119041	0.187621	0.0196592	0.180266	0.28752
TCGA.CZ.5454	KIRC	1	0.0949629	0.146654	0.0206026	0.167288	0.281405
TCGA.CZ.5454	KIRC	11	0.120852	0.187941	0.0192704	0.19023	0.281405
TCGA.B0.5402	KIRC	1	0.218504	0.279895	0.1167	0.298093	0.2793
TCGA.B0.5402	KIRC	11	0.112586	0.178029	0.0253144	0.159606	0.2793
TCGA.B2.5639	KIRC	1	0.114604	0.157736	0.0511401	0.196566	0.276925
TCGA.B0.5711	KIRC	1	0.166254	0.231894	0.0647062	0.24917	0.274356
TCGA.B0.5711	KIRC	11	0.120856	0.184897	0.0269461	0.18456	0.274356
TCGA.B4.5834	KIRC	1	0.137311	0.191937	0.0447677	0.23102	0.265038
TCGA.EU.5904	KIRC	1	0.148578	0.214462	0.0355706	0.242138	0.264466
TCGA.CW.5581	KIRC	1	0.137288	0.192177	0.0498576	0.223984	0.262413
TCGA.BP.5194	KIRC	1	0.133733	0.193185	0.0414103	0.221164	0.258485
TCGA.BP.5194	KIRC	11	0.130286	0.193807	0.0396914	0.186706	0.258485
TCGA.B0.5119	KIRC	1	0.147596	0.227402	0.0379482	0.198393	0.257554
TCGA.B0.5119	KIRC	11	0.104605	0.162467	0.02296	0.163547	0.257554
TCGA.BP.4801	KIRC	1	0.14357	0.206923	0.0430069	0.232401	0.253955
TCGA.BP.4801	KIRC	11	0.117105	0.174411	0.0358028	0.172602	0.253955
TCGA.A3.A8OW	KIRC	1	0.14651	0.196715	0.0520361	0.248852	0.251332
TCGA.CZ.4859	KIRC	1	0.0923686	0.126549	0.0325997	0.173524	0.247338
TCGA.CZ.4859	KIRC	11	0.124661	0.190944	0.0281763	0.179558	0.247338
TCGA.BP.5186	KIRC	1	0.115704	0.172262	0.033018	0.176425	0.244036
TCGA.BP.5186	KIRC	11	0.121796	0.188276	0.0309974	0.167189	0.244036
TCGA.B0.5713	KIRC	1	0.169412	0.251866	0.0562387	0.22447	0.229376
TCGA.B0.5713	KIRC	11	0.114224	0.176797	0.031632	0.157659	0.229376
TCGA.AK.3428	KIRC	1	0.139232	0.193941	0.0557666	0.213594	0.223078
TCGA.EU.5906	KIRC	1	0.126558	0.180574	0.0395501	0.213104	0.221547
TCGA.CZ.5986	KIRC	1	0.0960583	0.141681	0.0293034	0.15436	0.210477
TCGA.B0.5812	KIRC	1	0.150221	0.219685	0.0419953	0.224701	0.209755
TCGA.CW.5583	KIRC	1	0.126909	0.179095	0.0337172	0.234226	0.209453
TCGA.B0.5705	KIRC	1	0.110571	0.159865	0.038458	0.186482	0.205725
TCGA.CJ.4897	KIRC	1	0.155555	0.216132	0.0611713	0.245756	0.204505
TCGA.CJ.4897	KIRC	11	0.114078	0.172429	0.0356657	0.158829	0.204505
TCGA.B4.5377	KIRC	1	0.111222	0.168343	0.034112	0.176653	0.18326
TCGA.CZ.5455	KIRC	1	0.124016	0.187884	0.0355854	0.194128	0.177827
TCGA.CZ.5455	KIRC	11	0.111288	0.181457	0.00963359	0.173905	0.177827
TCGA.B8.5553	KIRC	1	0.146349	0.20428	0.0526103	0.240834	0.177032
TCGA.A3.3385	KIRC	1	0.105152	0.162743	0.0301327	0.157286	0.176508
TCGA.A3.3385	KIRC	11	0.0893988	0.138022	0.0247406	0.137126	0.176508
TCGA.CZ.5451	KIRC	1	0.121957	0.179641	0.0312581	0.215757	0.172549
TCGA.CZ.5451	KIRC	11	0.115037	0.180453	0.0263336	0.163167	0.172549
TCGA.CW.5591	KIRC	1	0.122496	0.173384	0.0453753	0.198269	0.166214
TCGA.BP.5184	KIRC	1	0.115236	0.172842	0.0294437	0.180055	0.153037
TCGA.BP.5184	KIRC	11	0.116843	0.182863	0.0303836	0.159958	0.153037
TCGA.B8.5165	KIRC	1	0.127815	0.191209	0.0316653	0.204303	0.148694
TCGA.B0.5699	KIRC	1	0.107858	0.167514	0.0235376	0.176716	0.141505
TCGA.CZ.5985	KIRC	1	0.12551	0.181272	0.0443445	0.203684	0.136678
TCGA.B4.5832	KIRC	1	0.0821716	0.131752	0.0229811	0.123182	0.128362
TCGA.CW.6088	KIRC	1	0.127716	0.190302	0.0246655	0.217371	0.0595638
TCGA.CZ.5989	KIRC	1	0.151627	0.214577	0.0575933	0.220946	0.0208219
TCGA.CW.5585	KIRC	1	0.159245	0.236808	0.0556228	0.214569	0.0162989
TCGA.B8.4146	KIRC	1	0.151442	0.210472	0.0577567	0.221283	0.00758577
