# Supplementary material for: Cuproptosis in ccRCC: key player in therapeutic and prognostic targets
Source: Front Oncol. 2023 Oct 27;13:1271864. doi: 10.3389/fonc.2023.1271864 (PMC10642186; doi:10.3389/fonc.2023.1271864)
Supplement: Supplementary file 4 [file DataSheet_4.zip › Step4/mRNAsi/mRNAi.csv]

id	mRNAsi	EREG-mRNAsi	Gender	Age	Grade	Stage	Riskgroup	T	M	N	OS	OS.time
TCGA.BP.4355	0.074094971	0.434553678	Female	51-60	G4	Stage III	High	T3	NX	M0	Dead	953
TCGA.BP.5010	0.075969592	0.544570572	Male	61-70	G4	Stage III	High	T3	N0	M0	Dead	878
TCGA.B8.A8YJ	0.076213631	0.562995147	Female	51-60	G2	Stage I	Low	T1	NX	unknow	Alive	431
TCGA.B0.5100	0.077603771	0.385367404	Male	>70	G3	Stage III	High	T3	NX	M0	Dead	1913
TCGA.B0.5095	0.080581585	0.508924249	Male	>70	G3	Stage III	Low	T3	N0	M0	Dead	245
TCGA.BP.4971	0.083637036	0.481927872	Male	30-40	G3	Stage III	High	T3	N0	M0	Alive	1487
TCGA.B0.4843	0.092649829	0.562952284	Male	51-60	G3	Stage III	High	T3	N0	M0	Dead	320
TCGA.A3.3349	0.099297858	0.495310729	Female	30-40	G2	Stage I	Low	T1	N0	M0	Alive	1385
TCGA.CJ.4882	0.101990962	0.567239551	Male	51-60	G3	Stage III	High	T3	NX	M0	Alive	1883
TCGA.BP.4345	0.10270594	0.638969012	Male	61-70	G3	Stage III	High	T3	N0	M0	Alive	1516
TCGA.BP.4795	0.103082192	0.546523963	Female	>70	G2	Stage I	Low	T1	N0	M0	Alive	620
TCGA.BP.4769	0.105787922	0.494793758	Male	61-70	G2	Stage I	Low	T1	NX	M0	Alive	1876
TCGA.B0.4703	0.108766421	0.452735453	Male	51-60	G4	Stage IV	High	T3	N0	M1	Dead	182
TCGA.B0.5080	0.109213038	0.520599333	Male	61-70	G3	Stage IV	High	T3	N0	M1	Dead	342
TCGA.BP.5177	0.111636778	0.566599151	Female	41-50	G3	Stage I	High	T1	NX	M0	Alive	293
TCGA.B8.A54F	0.11210965	0.332396608	Female	41-50	G2	Stage I	Low	T1	NX	MX	Alive	519
TCGA.CJ.5682	0.114694219	0.446596273	Male	51-60	G4	Stage IV	High	T3	NX	M1	Alive	3736
TCGA.CJ.4920	0.11650266	0.365533873	Female	61-70	G2	Stage I	Low	T1	NX	M0	Dead	139
TCGA.B0.4706	0.116645916	0.384294242	Male	61-70	G4	Stage III	High	T3	NX	M0	Dead	65
TCGA.CJ.4907	0.119254553	0.533282896	Male	51-60	G3	Stage III	Low	T3	NX	M0	Alive	1499
TCGA.CJ.4902	0.120013822	0.520573763	Male	61-70	G3	Stage III	High	T3	NX	M0	Alive	1520
TCGA.BP.4351	0.120840693	0.536154111	Female	51-60	G2	Stage III	High	T3	N0	M0	Alive	970
TCGA.CJ.4918	0.122518249	0.580707012	Male	61-70	G4	Stage IV	Low	T3	N0	M1	Dead	93
TCGA.B0.4819	0.12273042	0.372648074	Female	51-60	G4	Stage IV	High	T3	NX	M1	Dead	183
TCGA.AS.3778	0.12392069	0.400054049	Male	30-40	G1	Stage I	Low	T1	NX	M0	Alive	43
TCGA.CJ.5671	0.12434364	0.494153158	Male	51-60	G3	Stage I	High	T1	NX	M0	Alive	3987
TCGA.BP.4349	0.124557728	0.534790146	Female	61-70	G2	Stage I	High	T1	NX	M0	Alive	372
TCGA.CJ.4889	0.124884144	0.542279559	Female	61-70	G4	Stage I	Low	T1	NX	M0	Alive	1946
TCGA.A3.3376	0.12654082	0.524192608	Male	51-60	G2	Stage I	Low	T1	N0	M0	Dead	1696
TCGA.A3.A6NL	0.1272358	0.493848652	Female	41-50	G2	Stage I	Low	T1	NX	MX	Alive	689
TCGA.BP.4804	0.127359213	0.421603421	Male	51-60	G2	Stage I	High	T1	NX	M0	Alive	1459
TCGA.BP.4326	0.127837095	0.528773204	Female	51-60	G2	Stage I	High	T1	N0	M0	Dead	1625
TCGA.CJ.4872	0.128387474	0.485702026	Male	51-60	G4	Stage I	High	T1	N0	M0	Alive	1435
TCGA.B0.5120	0.128652312	0.484458499	Female	>70	G2	Stage I	Low	T1	N0	M0	Alive	1169
TCGA.BP.4974	0.128809693	0.529715157	Male	51-60	G4	Stage IV	Low	T3	N0	M1	Dead	211
TCGA.CJ.4881	0.129112681	0.335991853	Male	41-50	G3	Stage III	High	T3	NX	M0	Alive	2014
TCGA.B0.5690	0.13014979	0.539910593	Female	51-60	G1	Stage I	Low	T1	NX	M0	Alive	3392
TCGA.BP.4999	0.131101227	0.517125175	Male	51-60	G2	Stage I	Low	T1	NX	M0	Alive	1266
TCGA.MM.A563	0.131365119	0.492480153	Male	41-50	G2	Unknown	High	T3	NX	MX	Alive	591
TCGA.AK.3431	0.131672766	0.625418078	Female	61-70	G3	Stage II	Low	T2	NX	M0	Dead	2241
TCGA.BP.4982	0.131919932	0.422592175	Male	41-50	G3	Stage I	Low	T1	NX	M0	Alive	1014
TCGA.EU.5904	0.132154455	0.506057425	Female	41-50	G1	Stage I	Low	T1	NX	M0	Alive	551
TCGA.BP.4341	0.133047623	0.346745628	Male	61-70	G2	Stage III	High	T3	NX	M0	Dead	1589
TCGA.BP.4335	0.13326316	0.434033494	Female	61-70	G3	Stage IV	High	T3	N0	M1	Dead	475
TCGA.MM.A84U	0.13474396	0.457002356	Female	51-60	G2	Stage I	High	T1	NX	MX	Alive	700
TCGA.BP.4960	0.135465644	0.420178851	Male	41-50	G3	Stage II	High	T2	N0	M0	Alive	2172
TCGA.B0.5106	0.136057599	0.454521672	Male	61-70	G2	Stage I	High	T1	N0	M0	Dead	1598
TCGA.BP.5000	0.136313258	0.467925336	Male	30-40	G3	Stage I	High	T1	NX	M0	Alive	563
TCGA.B8.5552	0.137363562	0.556869699	Female	41-50	G2	Stage I	Low	T1	NX	M0	Alive	1046
TCGA.CJ.4899	0.13830795	0.494409428	Male	41-50	G2	Stage I	Low	T1	NX	M0	Alive	1528
TCGA.A3.3365	0.138631507	0.526628317	Male	41-50	G2	Stage I	Low	T1	NX	M0	Alive	873
TCGA.CJ.4908	0.138711906	0.514498002	Male	30-40	G2	Stage I	Low	T1	NX	M0	Alive	1531
TCGA.B0.5691	0.140688615	0.484817135	Female	61-70	G3	Stage I	Low	T1	N0	M0	Alive	3431
TCGA.BP.4993	0.140824142	0.521743389	Male	51-60	G3	Stage I	High	T1	NX	M0	Alive	177
TCGA.B0.5108	0.141286757	0.551178339	Male	51-60	G2	Stage III	Low	T3	N0	M0	Alive	1782
TCGA.MM.A564	0.14151092	0.426529993	Male	61-70	G2	Stage II	High	T2	NX	MX	Alive	607
TCGA.B8.A54J	0.141526394	0.542734975	Male	51-60	G2	Stage II	Low	T2	NX	MX	Alive	528
TCGA.BP.4169	0.141687129	0.541286614	Female	>70	G2	Stage II	Low	T2	N0	M0	Dead	701
TCGA.CJ.4868	0.141745932	0.573196187	Male	41-50	G3	Stage IV	High	T3	N0	M1	Dead	646
TCGA.BP.4774	0.141783089	0.477574934	Female	51-60	G2	Stage I	High	T1	NX	M0	Alive	1885
TCGA.BP.4165	0.142127838	0.428318002	Female	61-70	G1	Stage I	High	T1	N0	M0	Alive	3037
TCGA.BP.4776	0.142400523	0.48549704	Male	51-60	G2	Stage I	High	T1	NX	M0	Alive	411
TCGA.B0.4822	0.142597212	0.468083689	Male	>70	G4	Stage II	High	T2	NX	M0	Dead	1111
TCGA.GK.A6C7	0.143044411	0.504923976	Female	>70	Unknown	Stage I	Low	T1	NX	MX	Alive	61
TCGA.CJ.4643	0.143549153	0.48977763	Female	61-70	G3	Stage II	Low	T2	N0	M0	Alive	1793
TCGA.BP.5196	0.143573717	0.332736202	Male	51-60	G2	Stage I	High	T1	NX	M0	Alive	1018
TCGA.BP.4762	0.143609108	0.593789942	Male	41-50	G3	Stage I	Low	T1	NX	M0	Dead	1343
TCGA.BP.4998	0.144477528	0.454809429	Male	41-50	G3	Stage I	Low	T1	NX	M0	Alive	932
TCGA.BP.5008	0.145841048	0.503669947	Male	41-50	G2	Stage I	Low	T1	NX	M0	Alive	1071
TCGA.B8.5545	0.147414403	0.499134639	Male	41-50	G2	Stage I	Low	T1	N0	M0	Alive	1525
TCGA.B2.A4SR	0.147603198	0.550165469	Male	61-70	Unknown	Stage II	Low	T2	NX	M0	Alive	507
TCGA.B0.5088	0.148397858	0.532823271	Male	51-60	G3	Stage I	High	T1	N0	M0	Dead	563
TCGA.BP.4167	0.148855447	0.476153666	Male	51-60	G2	Stage III	High	T3	NX	M0	Alive	2718
TCGA.B2.5636	0.149153867	0.518306859	Male	>70	G2	Stage I	Low	T1	NX	M0	Alive	919
TCGA.BP.4790	0.149428006	0.516002315	Male	>70	G2	Stage I	Low	T1	NX	M0	Dead	1111
TCGA.CJ.4905	0.15026436	0.48423095	Female	61-70	G2	Stage I	Low	T1	NX	M0	Alive	1496
TCGA.BP.4991	0.150602613	0.515269712	Male	51-60	G2	Stage I	Low	T1	NX	M0	Alive	1413
TCGA.BP.4332	0.150976972	0.422397523	Male	30-40	G2	Stage III	Low	T3	N0	M0	Alive	1133
TCGA.CJ.5676	0.151521801	0.435008503	Male	41-50	G3	Stage III	High	T3	NX	M0	Alive	4067
TCGA.BP.4770	0.151585492	0.526058715	Female	>70	G4	Stage IV	Low	T4	N0	M0	Dead	329
TCGA.CJ.6031	0.151704514	0.545824601	Male	51-60	G3	Stage I	High	T1	NX	M0	Alive	1906
TCGA.B0.4810	0.152609883	0.513929805	Male	41-50	G3	Stage III	Low	T3	N1	M0	Dead	478
TCGA.B8.4620	0.153981092	0.504923976	Female	61-70	G2	Stage III	High	T3	N0	M0	Alive	777
TCGA.CJ.4892	0.15435235	0.500035968	Female	61-70	G2	Stage I	Low	T1	N0	M0	Alive	1521
TCGA.CJ.4634	0.154398106	0.410944178	Female	51-60	G2	Stage I	Low	T1	NX	M0	Alive	3498
TCGA.B0.5081	0.154671625	0.382411361	Female	>70	G2	Stage III	High	T3	N0	M0	Dead	362
TCGA.B8.4622	0.15511247	0.346144661	Male	51-60	G3	Stage IV	Low	T3	N0	M1	Alive	1525
TCGA.A3.3323	0.155314502	0.42435092	Male	51-60	G3	Stage I	Low	T1	NX	M0	Alive	1186
TCGA.B0.5710	0.155436509	0.587637822	Male	51-60	G2	Stage I	Low	T1	N0	M0	Alive	2430
TCGA.B0.5115	0.155575126	0.519211209	Male	41-50	G3	Stage IV	Low	T2	N0	M1	Alive	1604
TCGA.BP.4970	0.155666775	0.529015795	Male	41-50	G3	Stage III	Low	T1	N1	M0	Alive	433
TCGA.B0.4718	0.156217075	0.361535123	Male	51-60	G2	Stage III	High	T3	NX	M0	Alive	1778
TCGA.BP.4765	0.156730047	0.59283736	Male	41-50	G2	Stage I	Low	T1	NX	M0	Alive	2184
TCGA.BP.4784	0.15682924	0.605198032	Female	61-70	G2	Stage I	Low	T1	NX	M0	Alive	1854
TCGA.CJ.4886	0.157282393	0.497325938	Female	41-50	G3	Stage I	Low	T1	NX	M0	Alive	1952
TCGA.BP.5186	0.157285792	0.443933112	Female	41-50	G2	Stage I	Low	T1	N0	M0	Alive	693
TCGA.AK.3434	0.157664841	0.515955549	Male	>70	G2	Stage I	High	T1	NX	M0	Alive	2087
TCGA.B0.4837	0.157847292	0.457956567	Male	61-70	G3	Stage I	High	T1	N0	M0	Dead	1378
TCGA.B0.5709	0.157930169	0.468106207	Female	61-70	G3	Stage III	Low	T3	NX	M0	Alive	3974
TCGA.B2.4101	0.158333975	0.470028218	Male	51-60	G3	Stage II	Low	T2	NX	M0	Alive	648
TCGA.BP.4972	0.158497029	0.519680015	Female	41-50	G3	Stage III	Low	T3	NX	M0	Alive	1502
TCGA.BP.4789	0.158633991	0.596033977	Male	41-50	G2	Stage I	Low	T1	NX	M0	Alive	1489
TCGA.A3.3347	0.15890685	0.470799928	Female	>70	G2	Stage III	High	T1	N1	M0	Dead	1610
TCGA.B0.5110	0.159615982	0.566564305	Female	>70	G2	Stage I	Low	T1	N0	M0	Alive	2009
TCGA.B8.A7U6	0.159821617	0.566901928	Female	51-60	G3	Stage I	Low	T1	NX	unknow	Alive	495
TCGA.DV.5576	0.160356189	0.502544046	Female	51-60	G2	Stage I	Low	T1	NX	M0	Dead	727
TCGA.A3.A8OW	0.160511182	0.423832426	Male	30-40	G2	Stage III	Low	T3	NX	MX	Alive	323
TCGA.G6.A8L8	0.160784655	0.259998204	Female	61-70	G3	Stage I	High	T1	NX	MX	Dead	1091
TCGA.B8.4153	0.160896928	0.419333059	Male	>70	G3	Stage III	High	T3	NX	M0	Alive	762
TCGA.BP.5182	0.160922102	0.551171488	Male	51-60	G3	Stage I	Low	T1	N0	M0	Alive	1165
TCGA.AK.3461	0.160956182	0.510105936	Male	>70	G2	Stage I	Low	T1	NX	M0	Alive	2217
TCGA.BP.5195	0.160982419	0.525491987	Male	>70	G2	Stage I	Low	T1	NX	M0	Alive	749
TCGA.B0.4816	0.161988178	0.410785669	Male	41-50	G3	Stage II	High	T2	N0	M0	Dead	1371
TCGA.A3.3362	0.162071405	0.469301551	Female	51-60	G2	Stage I	Low	T1	N0	M0	Alive	1559
TCGA.BP.4327	0.162397759	0.451241905	Female	>70	G2	Stage II	High	T2	N0	M0	Dead	109
TCGA.B4.5378	0.162425611	0.530728026	Male	61-70	G2	Stage I	Low	T1	N0	M0	Alive	175
TCGA.BP.5001	0.162795314	0.459608513	Female	41-50	G2	Stage I	High	T1	NX	M0	Alive	1177
TCGA.A3.3316	0.162844615	0.660940947	Male	61-70	G2	Stage II	Low	T2	N0	M0	Alive	1491
TCGA.B0.4841	0.162858935	0.578555508	Male	61-70	G3	Stage IV	High	T2	NX	M1	Dead	204
TCGA.CJ.4890	0.163168845	0.566297701	Male	>70	G4	Stage IV	High	T3	N0	M1	Alive	3519
TCGA.DV.5574	0.163270593	0.590752587	Male	30-40	G2	Stage I	Low	T1	NX	M0	Alive	2016
TCGA.AK.3445	0.163313759	0.372668469	Male	61-70	G3	Stage III	High	T3	NX	M0	Alive	2392
TCGA.BP.5007	0.163682428	0.474727666	Male	41-50	G2	Stage II	Low	T2	N0	M0	Alive	1140
TCGA.B0.5400	0.164179322	0.549463358	Female	51-60	G4	Stage III	High	T3	N0	M0	Alive	1733
TCGA.B0.4700	0.16425845	0.452060205	Male	51-60	G4	Stage IV	High	T4	NX	M1	Dead	1980
TCGA.BP.5184	0.164341847	0.582877452	Male	51-60	G3	Stage I	Low	T1	NX	M0	Alive	1133
TCGA.CJ.4895	0.164462179	0.495952848	Male	61-70	G4	Stage IV	Low	T3	NX	M1	Dead	1200
TCGA.B0.4845	0.164990502	0.465260503	Male	61-70	G2	Stage IV	High	T3	NX	M1	Dead	1986
TCGA.B0.5812	0.165582459	0.622596505	Male	51-60	G3	Stage I	Low	T1	NX	M0	Alive	3834
TCGA.B0.4814	0.165850813	0.435179004	Male	51-60	G3	Stage IV	Low	T4	N0	M1	Dead	168
TCGA.B4.5834	0.166462388	0.540095666	Male	51-60	G1	Stage I	Low	T1	N0	M0	Alive	38
TCGA.BP.4760	0.166785849	0.638741038	Male	61-70	G2	Stage I	Low	T1	NX	M0	Alive	2361
TCGA.B0.4945	0.166868554	0.52698862	Female	>70	G2	Stage I	Low	T1	N0	M0	Dead	2145
TCGA.A3.3325	0.167390796	0.453629383	Male	41-50	G1	Stage I	Low	T1	NX	M0	Alive	1137
TCGA.BP.5187	0.167999103	0.40890286	Male	51-60	G2	Stage I	Low	T1	NX	M0	Alive	406
TCGA.B0.4823	0.168104582	0.562135011	Male	>70	G2	Stage I	Low	T1	N0	M0	Dead	454
TCGA.CW.5583	0.168347528	0.401187501	Female	51-60	G2	Stage I	Low	T1	NX	M0	Alive	2489
TCGA.BP.4329	0.168491677	0.595295943	Male	>70	G2	Stage III	High	T3	N0	M0	Dead	845
TCGA.3Z.A93Z	0.16850551	0.510479735	Male	61-70	G2	Stage I	Low	T1	N0	M0	Alive	385
TCGA.B0.5121	0.168617886	0.546893615	Male	51-60	G2	Stage I	High	T1	N0	M0	Alive	1485
TCGA.A3.3387	0.168657309	0.44219676	Male	41-50	G2	Stage I	Low	T1	N0	M0	Alive	617
TCGA.BP.4782	0.169488971	0.447455703	Female	51-60	G2	Stage I	Low	T1	NX	M0	Alive	354
TCGA.BP.5170	0.169722497	0.526985747	Male	51-60	G2	Stage I	High	T1	NX	M0	Alive	2412
TCGA.BP.4158	0.169805486	0.474682594	Male	61-70	G2	Stage I	Low	T1	N0	M0	Alive	3377
TCGA.BP.4961	0.169914476	0.509563325	Male	41-50	G2	Stage I	Low	T1	NX	M0	Alive	1935
TCGA.B0.4714	0.169953229	0.394286723	Male	>70	G3	Stage IV	High	T3	NX	M1	Dead	99
TCGA.DV.A4VZ	0.170129447	0.51946297	Male	51-60	G2	Stage I	High	T1	NX	MX	Alive	365
TCGA.AK.3460	0.170309067	0.548679586	Male	51-60	G2	Stage I	Low	T1	NX	M0	Alive	2508
TCGA.A3.3380	0.170689356	0.457701722	Male	51-60	G2	Stage I	Low	T1	N0	M0	Alive	567
TCGA.B0.4836	0.170786587	0.41086832	Male	61-70	G3	Stage IV	High	T3	NX	M1	Dead	1238
TCGA.B0.5085	0.170913453	0.379419127	Female	>70	G3	Stage III	High	T3	N0	M0	Dead	770
TCGA.B0.5097	0.170923902	0.564538566	Female	51-60	G2	Stage III	High	T3	N0	M0	Alive	665
TCGA.B0.5694	0.171520957	0.544784841	Male	>70	G3	Stage III	High	T3	N0	M0	Dead	480
TCGA.BP.4159	0.171907826	0.574676706	Male	61-70	G2	Stage I	High	T1	N0	M0	Dead	2601
TCGA.G6.A8L6	0.172114168	0.390006109	Male	51-60	G3	Stage IV	High	T2	NX	MX	Dead	313
TCGA.B0.4691	0.172529568	0.407602357	Male	51-60	G3	Stage IV	High	T2	N0	M1	Dead	139
TCGA.B0.4818	0.172575661	0.445040787	Female	61-70	G3	Stage II	Low	T2	NX	M0	Dead	510
TCGA.CJ.4636	0.172706794	0.407035631	Male	51-60	G3	Stage III	High	T3	N0	M0	Alive	1924
TCGA.BP.4807	0.173254885	0.49797707	Male	41-50	G3	Stage I	Low	T1	NX	M0	Alive	211
TCGA.BP.4801	0.17364641	0.626586541	Male	51-60	G2	Stage I	Low	T1	NX	M0	Alive	1124
TCGA.CW.5589	0.173769832	0.485278445	Male	51-60	G2	Stage I	Low	T1	NX	M0	Alive	2378
TCGA.CJ.6033	0.174884895	0.592029474	Female	51-60	G4	Stage IV	High	T3	N0	M1	Dead	224
TCGA.CJ.4912	0.175007986	0.457150309	Male	61-70	G3	Stage II	High	T2	NX	M0	Alive	1657
TCGA.BP.5198	0.175160601	0.601156148	Male	>70	G3	Stage III	High	T3	N0	M0	Alive	603
TCGA.B0.5399	0.175310616	0.498809072	Male	41-50	G2	Stage I	Low	T1	N0	M0	Alive	1411
TCGA.CJ.4873	0.175410828	0.327280046	Female	>70	G3	Stage III	High	T3	N0	M0	Alive	1776
TCGA.A3.3331	0.175994432	0.509867742	Male	41-50	G4	Stage II	Low	T2	N0	M0	Alive	1886
TCGA.BP.4177	0.176012678	0.467399581	Male	61-70	G2	Stage I	Low	T1	NX	M0	Alive	1670
TCGA.B2.5633	0.17608735	0.585012995	Male	51-60	G2	Stage I	Low	T1	N0	M0	Alive	963
TCGA.A3.3351	0.176321564	0.37901468	Male	41-50	G2	Stage II	Low	T2	N0	M0	Alive	910
TCGA.B0.4811	0.176359328	0.402069514	Male	41-50	G3	Stage III	High	T3	N0	M0	Dead	1417
TCGA.BP.4787	0.176516443	0.506346816	Female	51-60	G4	Stage IV	High	T3	N0	M1	Dead	480
TCGA.BP.4803	0.176532012	0.477369948	Male	>70	G3	Stage III	Low	T3	NX	M0	Alive	204
TCGA.CZ.4854	0.176876318	0.36454512	Male	61-70	G2	Stage I	High	T1	N0	M0	Dead	1404
TCGA.CW.5585	0.176894777	0.358467904	Male	51-60	G2	Stage IV	Low	T3	N0	M1	Alive	2609
TCGA.B0.4833	0.177810806	0.395578733	Female	>70	G2	Stage I	High	T1	N0	M0	Dead	2386
TCGA.B0.5695	0.177854048	0.490534211	Female	61-70	G2	Stage I	Low	T1	N0	M0	Alive	2150
TCGA.B0.4710	0.177913787	0.437301212	Female	>70	G3	Stage III	Low	T3	N0	M0	Alive	1755
TCGA.A3.3370	0.178069616	0.448017468	Female	41-50	G2	Stage I	Low	T1	N0	M0	Alive	2274
TCGA.DV.5567	0.178893738	0.513629828	Female	30-40	G2	Stage I	Low	T1	NX	M0	Alive	2004
TCGA.CJ.4875	0.17951902	0.336747587	Male	61-70	G3	Stage IV	High	T3	NX	M1	Dead	3554
TCGA.BP.4964	0.179691813	0.418709509	Female	51-60	G2	Stage I	Low	T1	N0	M0	Alive	1862
TCGA.CW.5588	0.180016594	0.473886768	Female	>70	G2	Stage I	Low	T1	NX	M0	Alive	2017
TCGA.CJ.4870	0.180065656	0.492440917	Female	51-60	G2	Stage III	High	T3	NX	M0	Alive	1498
TCGA.B0.4821	0.181027041	0.399368529	Female	61-70	G3	Stage III	High	T3	N0	M0	Dead	1230
TCGA.A3.A6NI	0.181272508	0.358210887	Male	41-50	G3	Stage I	Low	T1	NX	MX	Alive	1018
TCGA.B0.5706	0.181283501	0.581714739	Male	41-50	G2	Stage II	High	T2	N0	M0	Alive	3205
TCGA.CW.5584	0.182146635	0.419756821	Male	>70	G3	Stage III	Low	T3	N1	M0	Dead	164
TCGA.A3.3372	0.182353259	0.388621248	Male	61-70	G2	Stage III	Low	T3	NX	M0	Alive	735
TCGA.BP.4173	0.182363636	0.417682845	Male	41-50	G3	Stage II	Low	T2	N0	M0	Alive	1893
TCGA.BP.4985	0.182434741	0.415815597	Male	>70	G4	Stage III	High	T3	N0	M0	Dead	952
TCGA.B0.4697	0.182584884	0.344705889	Female	41-50	G4	Stage IV	High	T3	NX	M1	Dead	578
TCGA.B0.4849	0.182630894	0.468023399	Male	51-60	G3	Stage III	High	T3	NX	M0	Dead	69
TCGA.CJ.5677	0.1828256	0.49375677	Female	51-60	G4	Stage IV	High	T3	NX	M1	Dead	782
TCGA.CJ.4871	0.182907296	0.537118749	Male	61-70	G4	Stage IV	Low	T3	NX	M1	Alive	2423
TCGA.BP.5200	0.182964835	0.58010024	Male	41-50	G4	Stage II	Low	T2	NX	M0	Alive	1063
TCGA.B0.4846	0.183162158	0.453712151	Male	51-60	G2	Stage IV	Low	T3	N0	M1	Dead	1200
TCGA.BP.4977	0.183317175	0.333700839	Male	51-60	G3	Stage I	Low	T1	NX	M0	Alive	454
TCGA.A3.3359	0.183492669	0.465082845	Female	>70	G2	Stage I	Low	T1	N0	M0	Alive	2504
TCGA.BP.4330	0.183496042	0.357248147	Female	51-60	G2	Stage III	Low	T3	N0	M0	Alive	1888
TCGA.CZ.5456	0.183561858	0.394591774	Male	51-60	G3	Stage II	High	T2	N0	M0	Alive	2422
TCGA.AK.3426	0.183786647	0.302464545	Male	30-40	G3	Stage III	High	T3	N1	M0	Dead	885
TCGA.CW.5591	0.184068232	0.538662168	Male	51-60	G2	Stage IV	Low	T3	N0	M1	Alive	2271
TCGA.B8.5165	0.184415348	0.578283354	Male	41-50	G2	Stage I	Low	T1	N0	M0	Alive	737
TCGA.A3.3358	0.185096525	0.455003991	Female	51-60	G2	Stage I	Low	T1	N0	M0	Alive	1307
TCGA.BP.4781	0.185160846	0.437178949	Male	>70	G3	Stage I	Low	T1	NX	M0	Alive	2080
TCGA.EU.5906	0.186123703	0.529883968	Male	51-60	G2	Stage I	Low	T1	NX	M0	Alive	206
TCGA.B0.5711	0.186663094	0.608630916	Male	41-50	G3	Stage III	Low	T3	NX	M0	Alive	3989
TCGA.BP.4987	0.187463533	0.376511283	Female	41-50	G2	Stage I	Low	T1	NX	M0	Alive	1124
TCGA.CJ.4891	0.187483068	0.412821721	Female	51-60	G4	Stage III	High	T3	N0	M0	Dead	819
TCGA.CW.6088	0.187633411	0.53663502	Male	51-60	G2	Stage I	Low	T1	N0	M0	Alive	3222
TCGA.B0.4839	0.187805471	0.519380021	Female	>70	G2	Stage I	High	T1	N0	M0	Dead	1639
TCGA.B0.5113	0.188220642	0.359671805	Female	61-70	G2	Stage III	Low	T3	N0	M0	Alive	1175
TCGA.B8.A54H	0.188268427	0.502168741	Female	61-70	G3	Stage II	Low	T2	N0	MX	Alive	256
TCGA.CW.5590	0.188335449	0.51802222	Male	51-60	G3	Stage IV	Low	T3	NX	M1	Dead	1075
TCGA.CZ.5461	0.188462573	0.439459594	Male	51-60	G4	Stage IV	Low	T1	NX	M1	Dead	330
TCGA.CJ.4639	0.188728627	0.424690261	Female	41-50	G2	Stage II	Low	T2	N0	M0	Alive	3229
TCGA.B0.5402	0.188811905	0.503911106	Male	61-70	G4	Stage IV	Low	T4	NX	M0	Alive	1290
TCGA.A3.3320	0.188812244	0.398727669	Male	51-60	G2	Stage I	Low	T1	NX	M0	Alive	1478
TCGA.BP.4965	0.188898536	0.529763389	Male	41-50	G2	Stage I	Low	T1	NX	M0	Alive	1871
TCGA.BP.4758	0.189250873	0.494312964	Male	30-40	G2	Stage I	High	T1	NX	M0	Alive	2208
TCGA.BP.5189	0.18927075	0.503859875	Male	51-60	G4	Stage I	Low	T1	NX	M0	Dead	822
TCGA.BP.4759	0.18933028	0.52854267	Male	41-50	G2	Stage I	High	T1	NX	M0	Alive	2372
TCGA.BP.4975	0.189414721	0.490935198	Male	30-40	G3	Stage I	Low	T1	NX	M0	Alive	1433
TCGA.EU.5905	0.189559744	0.603483348	Female	61-70	G3	Stage I	Low	T1	NX	M0	Alive	119
TCGA.CZ.4857	0.189793062	0.33126513	Male	51-60	G3	Stage IV	High	T3	N0	M1	Dead	1432
TCGA.BP.4981	0.189903826	0.388257689	Female	>70	G3	Stage III	High	T3	NX	M0	Dead	1097
TCGA.6D.AA2E	0.189998897	0.444932265	Female	61-70	G2	Stage I	Low	T1	NX	MX	Alive	362
TCGA.BP.4771	0.190286793	0.360300715	Male	61-70	G4	Stage IV	High	T3	N0	M1	Dead	162
TCGA.DV.5565	0.190650395	0.578630446	Male	51-60	G2	Stage I	High	T1	NX	M0	Alive	1329
TCGA.B0.5099	0.190979923	0.556012227	Female	>70	G3	Stage III	Low	T3	NX	M0	Dead	485
TCGA.CJ.4903	0.191017628	0.413800169	Male	41-50	G3	Stage I	Low	T1	NX	M0	Alive	1560
TCGA.DV.5575	0.191087119	0.518245109	Female	51-60	G2	Stage I	Low	T1	NX	M0	Alive	1729
TCGA.A3.3322	0.191090232	0.399005003	Male	51-60	G1	Stage I	Low	T1	NX	M0	Alive	1106
TCGA.BP.5194	0.191316143	0.508901619	Male	30-40	G2	Stage I	Low	T1	NX	M0	Alive	408
TCGA.CW.5580	0.19142293	0.494698819	Female	>70	G3	Stage IV	Low	T3	NX	M1	Dead	1964
TCGA.CZ.5458	0.191645466	0.523486015	Male	41-50	G3	Stage III	Low	T3	NX	M0	Alive	2789
TCGA.B8.5163	0.192255899	0.602786439	Female	61-70	G3	Stage III	Low	T3	N0	M0	Alive	822
TCGA.CJ.5686	0.192321138	0.506682947	Female	51-60	G3	Stage I	Low	T1	NX	M0	Alive	2038
TCGA.B0.5092	0.192379972	0.337768608	Female	51-60	G3	Stage IV	High	T1	N0	M1	Dead	459
TCGA.DV.A4W0	0.19314872	0.48510653	Male	51-60	G3	Stage I	Low	T1	NX	MX	Alive	2470
TCGA.CZ.5988	0.193553121	0.505499767	Male	30-40	G2	Stage I	Low	T1	N0	M0	Alive	693
TCGA.CJ.4897	0.194006976	0.507022062	Female	>70	G3	Stage III	Low	T3	NX	M0	Alive	3341
TCGA.A3.3329	0.194183721	0.437289154	Female	>70	G2	Stage I	Low	T1	N0	M0	Alive	1257
TCGA.BP.4968	0.195041387	0.550405257	Male	30-40	G3	Stage I	High	T1	N0	M0	Alive	1746
TCGA.B4.5836	0.195276271	0.635619146	Female	61-70	G2	Stage I	Low	T1	N0	M0	Alive	141
TCGA.BP.4798	0.195282776	0.444248284	Male	>70	G4	Unknown	High	T3	N0	M1	Dead	334
TCGA.B0.4848	0.195588961	0.477721201	Male	51-60	G3	Stage III	Low	T3	NX	M0	Dead	883
TCGA.CJ.4901	0.196151389	0.468130323	Male	41-50	G3	Stage III	High	T3	NX	M0	Alive	1450
TCGA.CJ.4893	0.196554213	0.531668547	Female	>70	G3	Stage I	Low	T1	NX	M0	Alive	750
TCGA.B0.4827	0.196652911	0.674806617	Female	>70	G4	Stage III	Low	T3	N0	M0	Dead	885
TCGA.CZ.5469	0.19678827	0.368789524	Male	41-50	G2	Stage II	High	T2	N0	M0	Dead	946
TCGA.BP.4969	0.197100679	0.491116068	Female	61-70	G2	Stage I	High	T1	NX	M0	Alive	1794
TCGA.AK.3454	0.197220417	0.56753835	Male	>70	G3	Stage I	High	T1	NX	M0	Alive	874
TCGA.CZ.5467	0.197779922	0.487367575	Female	>70	G4	Stage III	Low	T3	N0	M0	Dead	73
TCGA.B2.4102	0.198071689	0.461188111	Male	61-70	G2	Stage I	Low	T1	NX	M0	Alive	952
TCGA.AK.3450	0.198095507	0.558991901	Female	>70	G2	Stage I	Low	T1	N0	M0	Alive	1508
TCGA.BP.4163	0.198219192	0.418418383	Female	51-60	G3	Stage III	High	T3	N0	M0	Alive	2839
TCGA.CW.6090	0.198327658	0.512953107	Male	61-70	G3	Stage I	High	T1	NX	M0	Alive	2552
TCGA.B2.5635	0.198822406	0.407397371	Male	>70	G2	Stage I	High	T1	NX	M0	Alive	755
TCGA.BP.4170	0.198840974	0.513531891	Female	>70	G2	Stage I	Low	T1	N0	M0	Dead	2343
TCGA.B0.5116	0.199243373	0.406506846	Male	51-60	G3	Stage III	Low	T3	N0	M0	Alive	1274
TCGA.B8.5553	0.199306929	0.539975086	Female	61-70	G2	Stage I	Low	T1	N0	M0	Alive	435
TCGA.BP.4973	0.199328981	0.352907267	Male	41-50	G3	Stage III	Low	T3	NX	M0	Alive	1384
TCGA.B0.4817	0.199381495	0.409192253	Male	>70	G3	Stage III	High	T3	N0	M0	Dead	1019
TCGA.BP.4967	0.200513606	0.42001177	Male	>70	G2	Stage III	Low	T3	N0	M0	Alive	205
TCGA.BP.4176	0.200655928	0.503487577	Male	61-70	G2	Stage I	Low	T1	NX	M0	Alive	1955
TCGA.CZ.4862	0.200822109	0.376265464	Male	41-50	G2	Stage I	Low	T1	NX	M0	Alive	3271
TCGA.B8.A54I	0.200894829	0.502955522	Male	41-50	G3	Stage I	High	T1	NX	MX	Alive	150
TCGA.B0.5077	0.200912399	0.428197422	Male	>70	G3	Stage I	Low	T1	N0	M0	Dead	1317
TCGA.B8.5549	0.2010102	0.436588105	Male	51-60	G3	Stage I	Low	T1	N0	M0	Alive	194
TCGA.BP.5176	0.201391805	0.505766539	Female	>70	G2	Stage I	Low	T1	NX	M0	Dead	1590
TCGA.A3.3343	0.201463932	0.482167472	Male	>70	G3	Stage II	Low	T2	N0	M0	Alive	945
TCGA.BP.4963	0.201630964	0.351763674	Male	61-70	G3	Stage I	Low	T1	NX	M0	Alive	1834
TCGA.BP.4763	0.201677245	0.516834319	Female	>70	G2	Stage I	Low	T1	NX	M0	Dead	1270
TCGA.BP.5168	0.201805073	0.558662288	Male	>70	G2	Stage I	Low	T1	NX	M0	Dead	1463
TCGA.B0.4693	0.201890413	0.398066269	Female	>70	G4	Stage III	Low	T3	N0	M0	Dead	77
TCGA.B0.4824	0.203055426	0.495734282	Female	41-50	G3	Stage I	Low	T1	N0	M0	Dead	1657
TCGA.BP.4799	0.203131923	0.575606478	Male	61-70	G3	Stage III	High	T3	N0	M0	Dead	1133
TCGA.B0.5119	0.203336082	0.443064936	Female	61-70	G2	Stage I	Low	T1	N0	M0	Alive	1552
TCGA.BP.4766	0.203772695	0.486594318	Female	41-50	G3	Stage I	Low	T1	NX	M0	Alive	1462
TCGA.CJ.5683	0.203867722	0.618810293	Male	>70	G3	Stage I	Low	T1	NX	M0	Alive	1889
TCGA.CJ.5684	0.203986102	0.450806173	Male	61-70	G2	Stage III	Low	T3	NX	M0	Alive	2231
TCGA.BP.4346	0.204986833	0.404827245	Male	51-60	G3	Stage III	High	T3	N0	M0	Dead	1493
TCGA.A3.3307	0.205219977	0.59669343	Male	61-70	G3	Stage III	Low	T3	N0	M0	Alive	1436
TCGA.MW.A4EC	0.205329132	0.465639118	Female	>70	G2	Stage I	Low	T1	NX	MX	Alive	498
TCGA.A3.3317	0.205467414	0.508732807	Male	61-70	G2	Stage I	Low	T1	NX	M0	Alive	1130
TCGA.CJ.4635	0.20584911	0.358269278	Male	41-50	G3	Stage I	Low	T1	NX	M0	Alive	1416
TCGA.A3.A6NJ	0.206749394	0.449297273	Female	51-60	G1	Stage I	Low	T1	NX	MX	Alive	468
TCGA.BP.4768	0.20692374	0.256762294	Female	>70	G2	Stage I	Low	T1	N0	M0	Alive	400
TCGA.A3.3326	0.208119676	0.41504897	Male	>70	G2	Stage I	Low	T1	N0	M0	Alive	1385
TCGA.B8.5162	0.208313472	0.515052668	Male	61-70	G2	Stage II	High	T2	NX	M0	Alive	36
TCGA.B0.5693	0.208499345	0.488959227	Female	41-50	G2	Stage I	Low	T1	NX	M0	Alive	4074
TCGA.CZ.5466	0.209327014	0.406672124	Male	61-70	G2	Stage III	Low	T3	NX	M0	Alive	685
TCGA.CJ.4641	0.209519023	0.458185669	Female	51-60	G4	Stage IV	Low	T3	NX	M1	Dead	1661
TCGA.BP.5192	0.209699562	0.463467073	Male	51-60	G2	Stage I	Low	T1	NX	M0	Alive	714
TCGA.BP.4162	0.209725761	0.480325722	Female	61-70	G2	Stage I	Low	T1	N0	M0	Alive	3074
TCGA.B0.4842	0.209981039	0.392279665	Female	>70	G4	Stage III	High	T3	N0	M0	Dead	1724
TCGA.CJ.4916	0.210006361	0.396386621	Female	61-70	G3	Stage III	High	T3	NX	M0	Alive	1373
TCGA.B0.5713	0.210866708	0.521588087	Female	>70	G3	Stage III	Low	T3	N0	M0	Alive	2782
TCGA.CJ.4887	0.211036683	0.587231661	Male	41-50	G3	Stage IV	High	T3	NX	M1	Dead	932
TCGA.A3.3311	0.211110758	0.501071454	Male	51-60	G3	Stage I	Low	T1	N0	M0	Dead	735
TCGA.BP.4989	0.211288731	0.348990342	Male	51-60	G3	Stage III	High	T3	N0	M0	Alive	118
TCGA.CJ.4900	0.211328639	0.485350793	Female	61-70	G4	Stage IV	High	T4	N1	M1	Dead	1714
TCGA.A3.3373	0.211355657	0.561703603	Female	51-60	G3	Stage I	Low	T1	N0	M0	Alive	1621
TCGA.DV.5569	0.211568263	0.500944846	Female	<30	G2	Stage I	Low	T1	NX	M0	Alive	355
TCGA.B0.5697	0.211569486	0.451660647	Male	41-50	G2	Stage I	Low	T1	N0	M0	Alive	2630
TCGA.CJ.5680	0.21171019	0.352712424	Female	61-70	G4	Stage IV	Low	T3	NX	M1	Dead	768
TCGA.BP.4352	0.212177984	0.181379825	Female	>70	G4	Stage IV	High	T3	N0	M1	Dead	344
TCGA.A3.3324	0.212597418	0.456654303	Male	51-60	G2	Stage I	Low	T1	NX	M0	Dead	1170
TCGA.CZ.5464	0.212824385	0.441736886	Male	61-70	G2	Stage IV	High	T3	NX	M1	Alive	2128
TCGA.BP.4347	0.213008755	0.527783013	Male	>70	G2	Stage III	Low	T3	NX	M0	Alive	1367
TCGA.BP.5175	0.21308977	0.43756817	Male	51-60	G3	Stage I	High	T1	NX	M0	Alive	932
TCGA.BP.4962	0.213349117	0.668526477	Male	51-60	G2	Stage II	High	T2	NX	M0	Alive	1785
TCGA.A3.3367	0.213351219	0.421362262	Male	>70	G3	Stage I	Low	T1	N0	M0	Alive	2270
TCGA.CJ.4885	0.213982913	0.454025659	Male	61-70	G3	Stage IV	Low	T3	NX	M1	Alive	3451
TCGA.B0.4707	0.214418852	0.523164787	Male	61-70	G4	Stage III	High	T3	NX	M0	Dead	600
TCGA.B0.4694	0.214769489	0.613384193	Male	>70	G4	Stage III	Low	T3	NX	M0	Dead	106
TCGA.B0.5102	0.215185606	0.347736313	Female	>70	G3	Stage I	High	T1	NX	M0	Dead	2764
TCGA.BP.4340	0.215227917	0.467833668	Female	61-70	G2	Stage I	Low	T1	N0	M0	Dead	562
TCGA.A3.3382	0.215239593	0.438253794	Male	61-70	G3	Stage I	Low	T1	NX	M0	Alive	574
TCGA.CZ.5451	0.215714174	0.575487201	Male	>70	G3	Stage II	Low	T2	N0	M0	Alive	1929
TCGA.CJ.4894	0.216185942	0.419045399	Male	51-60	G3	Stage III	Low	T3	N0	M0	Dead	841
TCGA.B0.5699	0.216466897	0.423072771	Male	51-60	G2	Stage I	Low	T1	N0	M0	Alive	3841
TCGA.B8.5550	0.216922787	0.632687906	Male	>70	G3	Stage III	Low	T3	N0	M0	Alive	1476
TCGA.BP.5201	0.217221439	0.459133383	Male	61-70	G4	Stage IV	High	T3	N0	M1	Alive	951
TCGA.A3.3378	0.217575876	0.47621238	Male	51-60	G3	Stage I	Low	T1	N0	M0	Alive	630
TCGA.CZ.5468	0.217867179	0.5445933	Male	>70	G4	Stage IV	High	T3	NX	M1	Dead	59
TCGA.BP.4354	0.217951723	0.350147907	Male	30-40	G4	Stage IV	Low	T4	N1	M1	Dead	1034
TCGA.B0.5696	0.218022488	0.545173471	Male	61-70	G4	Stage III	Low	T3	N0	M0	Alive	2609
TCGA.B0.4828	0.218117675	0.303443299	Male	>70	G3	Stage IV	High	T2	NX	M1	Dead	307
TCGA.CZ.4863	0.218563199	0.413185211	Female	51-60	G3	Stage III	Low	T3	N0	M0	Alive	1928
TCGA.BP.5178	0.218741059	0.472943077	Male	>70	G4	Stage IV	High	T3	NX	M1	Dead	1912
TCGA.CJ.4904	0.218903817	0.682704629	Female	51-60	G3	Stage IV	Low	T3	N0	M1	Alive	3302
TCGA.DV.5566	0.219275924	0.462824774	Female	61-70	G2	Stage I	Low	T1	NX	M0	Alive	1398
TCGA.B0.5094	0.219813621	0.319446315	Male	61-70	G2	Stage IV	High	T3	N0	M1	Dead	333
TCGA.CJ.4884	0.220211059	0.484298637	Female	>70	G3	Stage III	High	T3	NX	M0	Alive	1759
TCGA.CZ.5987	0.221003075	0.396400474	Male	51-60	G2	Stage IV	High	T3	NX	M1	Dead	445
TCGA.B0.4713	0.221095795	0.434045552	Female	>70	G2	Stage III	High	T3	NX	M0	Dead	202
TCGA.CJ.6030	0.221096647	0.399055022	Male	61-70	G3	Stage I	Low	T1	N0	M0	Dead	2299
TCGA.BP.5185	0.221097133	0.447104834	Male	51-60	G3	Stage I	High	T1	NX	M0	Alive	1132
TCGA.B8.4143	0.221456003	0.245412402	Female	61-70	G3	Stage IV	High	T3	N0	M1	Dead	709
TCGA.A3.A8OV	0.221938489	0.400705181	Male	>70	G2	Stage I	Low	T1	NX	MX	Alive	340
TCGA.BP.5004	0.222043503	0.546679334	Male	51-60	G3	Stage I	Low	T1	NX	M0	Alive	1126
TCGA.B0.4838	0.222132805	0.435936972	Female	61-70	G3	Stage I	Low	T1	N0	M0	Dead	834
TCGA.B0.4847	0.222318767	0.297561045	Male	51-60	G3	Stage IV	High	T3	NX	M1	Dead	793
TCGA.BP.4161	0.22301587	0.468098943	Male	>70	G3	Stage I	Low	T1	NX	M0	Alive	2746
TCGA.B0.4701	0.22359502	0.423050377	Female	61-70	G3	Stage IV	Low	T3	N0	M1	Dead	238
TCGA.CZ.5460	0.224088261	0.496552706	Male	51-60	G2	Stage IV	High	T3	NX	M1	Alive	2873
TCGA.B0.5096	0.224579565	0.364314135	Female	>70	Unknown	Stage III	Low	T3	N1	M0	Dead	68
TCGA.B8.4621	0.224674101	0.377889598	Male	61-70	G3	Stage I	Low	T1	N0	M0	Alive	788
TCGA.CJ.4869	0.22533414	0.441909038	Male	41-50	G2	Stage III	High	T2	N1	M0	Alive	2554
TCGA.CJ.4888	0.225376163	0.529112258	Male	51-60	G4	Stage IV	High	T3	NX	M1	Dead	1567
TCGA.B0.5700	0.225487482	0.586218792	Male	>70	G2	Stage I	Low	T1	N0	M0	Alive	1790
TCGA.B0.5703	0.225977122	0.488620062	Male	>70	G3	Stage I	High	T1	N0	M0	Alive	2246
TCGA.B0.4852	0.226591982	0.492793661	Female	>70	G2	Stage II	Low	T2	N0	M0	Dead	1121
TCGA.BP.4992	0.227173264	0.390323242	Male	61-70	G4	Stage I	High	T1	NX	M0	Alive	501
TCGA.CW.6093	0.227176701	0.504345193	Male	>70	G1	Stage I	Low	T1	NX	M0	Alive	3146
TCGA.CZ.5453	0.227432917	0.493600016	Male	61-70	G2	Stage II	Low	T2	NX	M0	Dead	2419
TCGA.CJ.5679	0.227622886	0.473487271	Male	>70	G4	Stage III	High	T3	NX	M0	Dead	679
TCGA.B2.4099	0.227698953	0.460066717	Male	>70	G3	Stage I	Low	T1	NX	M0	Alive	972
TCGA.CJ.4878	0.228545883	0.505478642	Female	>70	G2	Stage III	High	T3	NX	M0	Alive	2186
TCGA.BP.4343	0.228586944	0.572542434	Male	61-70	G3	Stage III	Low	T3	N0	M0	Dead	1912
TCGA.CJ.4876	0.228637034	0.327720087	Male	51-60	G3	Stage II	High	T2	N0	M0	Alive	1955
TCGA.CZ.4864	0.228648441	0.446332654	Male	>70	G3	Stage II	Low	T2	N0	M0	Dead	1315
TCGA.CJ.4638	0.229358688	0.278434937	Female	41-50	G4	Stage IV	High	T3	N1	M1	Dead	431
TCGA.CJ.5672	0.230381686	0.519387707	Male	>70	G3	Stage I	High	T1	NX	M0	Dead	1972
TCGA.BP.4797	0.230530155	0.460609327	Male	30-40	G3	Stage III	Low	T3	N0	M0	Alive	1107
TCGA.BP.4775	0.231033098	0.480880389	Female	51-60	G2	Stage I	Low	T1	NX	M0	Alive	1843
TCGA.CJ.6032	0.23145684	0.582054937	Female	61-70	G3	Stage II	Low	T2	NX	M0	Alive	3639
TCGA.CZ.5459	0.231484015	0.441354372	Male	61-70	G3	Stage III	Low	T3	NX	M0	Alive	1683
TCGA.CW.6097	0.231958366	0.564151377	Male	30-40	G4	Stage III	Low	T3	NX	M0	Dead	571
TCGA.BP.5180	0.232271591	0.391334305	Male	51-60	G2	Stage I	High	T1	NX	M0	Alive	2263
TCGA.B8.4154	0.232566795	0.552625295	Female	>70	G2	Stage I	Low	T1	N0	M0	Alive	1380
TCGA.B0.4815	0.232588138	0.336110472	Male	61-70	G4	Stage III	High	T3	NX	M0	Dead	1588
TCGA.A3.3335	0.232876903	0.49212894	Female	>70	G4	Stage I	High	T1	NX	M0	Alive	1043
TCGA.AK.3428	0.233548971	0.564669871	Male	61-70	G2	Stage III	Low	T3	N0	M0	Alive	3728
TCGA.A3.3352	0.233568874	0.44557466	Male	>70	G3	Stage III	Low	T3	N0	M0	Dead	561
TCGA.B8.4151	0.2336316	0.436072982	Female	51-60	G2	Stage III	Low	T3	N0	M0	Alive	1299
TCGA.CZ.4853	0.234092383	0.441943542	Male	>70	G2	Stage I	Low	T1	NX	M0	Alive	774
TCGA.CW.5581	0.234139398	0.554072251	Male	41-50	G3	Stage I	Low	T1	NX	M0	Alive	2799
TCGA.CZ.5465	0.234507895	0.52001764	Female	>70	G2	Stage III	Low	T3	NX	M0	Dead	2564
TCGA.B0.5707	0.234514354	0.422226987	Female	30-40	G3	Stage I	Low	T1	N0	M0	Alive	3744
TCGA.AK.3436	0.234952584	0.482494598	Male	30-40	G2	Stage IV	High	T2	N0	M1	Alive	3331
TCGA.B8.4148	0.23569504	0.443318154	Female	61-70	G3	Stage I	Low	T1	N0	M0	Alive	1520
TCGA.A3.3383	0.235867192	0.432619317	Male	51-60	G2	Stage I	High	T1	NX	M0	Alive	861
TCGA.CJ.4874	0.235895071	0.539072139	Female	>70	G3	Stage I	Low	T1	N0	M0	Alive	2283
TCGA.BP.5190	0.236040764	0.518379207	Male	61-70	G3	Stage I	High	T1	NX	M0	Alive	1011
TCGA.A3.3363	0.236055894	0.333507912	Male	41-50	G2	Stage II	Low	T2	N0	M0	Alive	319
TCGA.CJ.4640	0.236076645	0.469904452	Male	41-50	G4	Stage III	Low	T3	N0	M0	Alive	3480
TCGA.BP.4777	0.23642962	0.506901482	Male	41-50	G3	Stage I	Low	T1	NX	M0	Alive	1731
TCGA.B4.5377	0.236700579	0.547594363	Female	61-70	G3	Stage IV	Low	T3	N0	M1	Alive	365
TCGA.CJ.4637	0.237345455	0.366305583	Female	51-60	G4	Stage IV	High	T2	NX	M1	Dead	2227
TCGA.B8.A54D	0.237450647	0.49070456	Male	61-70	G2	Stage III	High	T3	NX	MX	Alive	830
TCGA.CZ.5470	0.238247355	0.411788236	Female	>70	G3	Stage II	Low	T2	N0	M0	Alive	386
TCGA.BP.5174	0.238299072	0.465081239	Female	41-50	G2	Stage I	High	T1	NX	M0	Alive	2257
TCGA.AK.3456	0.239753632	0.509136837	Male	41-50	G3	Stage II	Low	T2	N0	M0	Alive	1143
TCGA.BP.4164	0.241006251	0.438556923	Female	51-60	G2	Stage III	Low	T3	NX	M0	Dead	992
TCGA.CZ.5457	0.241614794	0.605656235	Male	61-70	G4	Stage III	Low	T3	NX	M0	Alive	2754
TCGA.B0.5698	0.242052227	0.476148387	Male	>70	G3	Stage I	Low	T1	N0	M0	Alive	3631
TCGA.B0.4844	0.242961139	0.507029646	Male	51-60	G3	Stage IV	High	T3	NX	M1	Dead	313
TCGA.BP.4160	0.243490365	0.604147765	Male	61-70	G2	Stage III	Low	T3	N0	M0	Alive	2881
TCGA.B0.4690	0.243495366	0.482892512	Male	61-70	G3	Stage IV	Low	T4	N0	M1	Dead	43
TCGA.B0.4712	0.24352765	0.480167404	Male	>70	G3	Stage IV	High	T3	NX	M1	Dead	1337
TCGA.B0.5705	0.244524635	0.515559103	Female	61-70	G2	Stage I	Low	T1	N0	M0	Alive	4537
TCGA.AK.3458	0.244611061	0.523586818	Male	41-50	G3	Stage I	Low	T1	NX	M0	Alive	1168
TCGA.B0.5712	0.245070874	0.396882794	Female	61-70	G3	Stage IV	Low	T2	N0	M1	Alive	2722
TCGA.CZ.5455	0.245867728	0.562922799	Male	61-70	G4	Stage IV	Low	T3	NX	M1	Dead	561
TCGA.BP.5191	0.246094116	0.345196398	Male	>70	G2	Stage III	High	T3	N0	M0	Alive	967
TCGA.BP.4325	0.246865729	0.410759797	Female	61-70	G2	Stage I	Low	T1	N0	M0	Alive	2964
TCGA.BP.4761	0.247188166	0.440255422	Male	51-60	G4	Stage III	High	T3	N1	M0	Alive	182
TCGA.BP.5169	0.247294939	0.463515305	Male	61-70	G4	Stage I	High	T1	N0	M0	Alive	193
TCGA.CZ.5985	0.247427899	0.419370965	Male	51-60	G2	Stage II	Low	T2	N0	M0	Alive	1997
TCGA.B0.5083	0.247441878	0.554072251	Male	61-70	G3	Stage I	Low	T1	N0	M0	Dead	1045
TCGA.AK.3455	0.248193833	0.525567216	Female	>70	G3	Stage III	Low	T3	NX	M0	Dead	683
TCGA.CZ.5984	0.248586882	0.454556211	Male	51-60	G3	Stage I	Low	T1	N0	M0	Alive	2067
TCGA.CZ.5982	0.248873851	0.629145156	Female	51-60	G2	Stage I	Low	T1	NX	M0	Alive	2439
TCGA.CJ.4644	0.24965756	0.646953666	Female	41-50	G3	Stage IV	Low	T3	N0	M1	Dead	336
TCGA.BP.5173	0.249663459	0.465783814	Male	>70	G2	Stage I	Low	T1	NX	M0	Dead	62
TCGA.CW.5587	0.251003546	0.518668599	Female	61-70	G2	Stage III	Low	T3	N0	M0	Alive	2226
TCGA.BP.4174	0.251691628	0.499555157	Male	41-50	G3	Stage II	Low	T2	N0	M0	Alive	1879
TCGA.CZ.4861	0.253212764	0.452733812	Male	61-70	G2	Stage II	Low	T2	NX	M0	Dead	446
TCGA.B2.5639	0.254090059	0.448430746	Male	41-50	G3	Stage IV	Low	T3	NX	M1	Dead	1003
TCGA.BP.4994	0.254172739	0.573544559	Male	51-60	G3	Stage I	Low	T1	NX	M0	Alive	1308
TCGA.CJ.6028	0.256521474	0.530027236	Male	51-60	G4	Stage IV	Low	T3	NX	M1	Dead	1625
TCGA.B0.5692	0.256637539	0.376157897	Female	61-70	G3	Stage III	High	T3	N0	M0	Alive	3944
TCGA.B8.5159	0.258419693	0.46930474	Female	61-70	G3	Stage I	Low	T1	N0	M0	Alive	722
TCGA.CZ.5454	0.258419717	0.545945181	Male	61-70	G2	Stage IV	Low	T2	N0	M1	Dead	722
TCGA.B2.5641	0.258463586	0.410761553	Male	>70	G3	Stage I	Low	T1	N0	M0	Alive	656
TCGA.B8.5158	0.259562137	0.461777338	Male	51-60	G4	Stage III	Low	T3	N1	M0	Alive	1218
TCGA.CZ.5986	0.260306781	0.51379864	Male	61-70	G3	Stage I	Low	T1	N0	M0	Alive	373
TCGA.CZ.4859	0.26100674	0.45690915	Female	51-60	G2	Stage I	Low	T1	N0	M0	Alive	1787
TCGA.CZ.5462	0.261098546	0.43092253	Male	>70	G3	Stage IV	Low	T1	NX	M1	Dead	311
TCGA.BP.5183	0.262096626	0.502922353	Male	51-60	G3	Stage III	Low	T3	NX	M0	Alive	1291
TCGA.A3.3319	0.262301409	0.484625758	Female	51-60	G1	Stage I	High	T1	NX	M0	Alive	1508
TCGA.AK.3429	0.262944123	0.566296373	Female	51-60	G2	Stage II	High	T2	N0	M0	Alive	3328
TCGA.DV.A4VX	0.26478001	0.49420139	Male	51-60	G4	Stage IV	High	T3	N0	MX	Dead	1626
TCGA.CJ.5678	0.265730276	0.378725289	Male	61-70	G3	Stage IV	High	T2	N0	M1	Dead	574
TCGA.B4.5838	0.266900886	0.649474889	Male	51-60	G2	Unknown	Low	T3	N1	M0	Alive	166
TCGA.CJ.5675	0.267035212	0.391169112	Male	61-70	G3	Stage II	Low	T2	NX	M0	Alive	3936
TCGA.BP.4959	0.26822257	0.686092936	Male	41-50	G3	Stage I	Low	T1	NX	M0	Alive	2660
TCGA.B8.4619	0.269018296	0.363339323	Male	51-60	G2	Stage I	Low	T1	N0	M0	Alive	523
TCGA.B8.A54G	0.270334785	0.382736927	Male	41-50	G3	Stage I	High	T1	NX	MX	Alive	53
TCGA.B0.5075	0.270411146	0.457401899	Female	>70	G2	Stage III	High	T3	N0	M0	Dead	637
TCGA.CZ.5452	0.270988098	0.383661736	Male	61-70	G2	Stage II	High	T2	N0	M0	Alive	1789
TCGA.CZ.4866	0.27234304	0.53805927	Female	>70	G3	Stage I	Low	T1	NX	M0	Alive	3267
TCGA.B0.4699	0.272374457	0.546848146	Male	>70	G4	Stage IV	Low	T4	N0	M1	Dead	110
TCGA.A3.3346	0.273095301	0.495398181	Male	61-70	G3	Stage I	High	T1	NX	M0	Dead	137
TCGA.B2.4098	0.273444767	0.571964961	Female	>70	G2	Stage I	High	T1	NX	M0	Dead	51
TCGA.A3.3357	0.274902822	0.505792149	Male	61-70	G3	Stage II	Low	T2	N0	M0	Alive	2688
TCGA.B0.5701	0.275122064	0.511830235	Male	61-70	G4	Stage III	Low	T3	N0	M0	Alive	2461
TCGA.A3.3306	0.281226809	0.662784757	Male	61-70	G3	Stage I	Low	T1	N0	M0	Alive	1120
TCGA.BP.4756	0.281683946	0.6502455	Female	61-70	G2	Stage I	Low	T1	N0	M0	Alive	374
TCGA.B2.3924	0.282181421	0.551406071	Male	>70	G2	Stage I	Low	T1	NX	M0	Alive	1092
TCGA.T7.A92I	0.288071156	0.568590043	Female	41-50	G1	Stage I	Low	T1	NX	MX	Alive	356
TCGA.B0.5107	0.288188199	0.264208615	Female	61-70	G4	Stage IV	High	T2	N0	M1	Dead	927
TCGA.B0.5702	0.289077906	0.594980745	Male	>70	G2	Stage I	High	T1	N0	M0	Alive	2172
TCGA.CZ.4858	0.293213377	0.490692502	Male	30-40	G4	Stage II	High	T2	NX	M0	Dead	2105
TCGA.B8.5546	0.294070183	0.492793661	Female	30-40	G2	Stage I	Low	T1	N0	M0	Alive	505
TCGA.G6.A5PC	0.295187363	0.397397704	Female	51-60	G4	Stage IV	High	T1	N0	M1	Dead	242
TCGA.B0.4696	0.296192568	0.502485259	Male	51-60	G3	Stage III	Low	T3	N0	M0	Dead	866
TCGA.EU.5907	0.296437507	0.64078978	Male	>70	G3	Stage III	Low	T3	NX	M0	Alive	127
TCGA.CJ.6027	0.297038551	0.47182168	Male	>70	G4	Stage I	Low	T1	NX	M0	Dead	3615
TCGA.A3.3385	0.297121423	0.38297992	Female	41-50	G2	Stage I	Low	T1	N0	M0	Alive	1993
TCGA.BP.4338	0.298150739	0.41745548	Male	41-50	G3	Stage I	High	T1	N0	M0	Alive	2859
TCGA.AK.3465	0.299938582	0.572567861	Female	>70	Unknown	Stage I	Low	T1	NX	M0	Alive	369
TCGA.B0.4688	0.300866523	0.78502983	Male	41-50	G4	Stage IV	Low	T4	N0	M1	Dead	101
TCGA.B0.5117	0.303024146	0.533994318	Male	30-40	G2	Stage I	High	T1	NX	M0	Alive	1608
TCGA.B0.4834	0.304089105	0.369314467	Male	41-50	G3	Stage I	Low	T1	N0	M0	Dead	2090
TCGA.AK.3451	0.30428447	0.64001919	Male	41-50	G3	Stage II	High	T2	N0	M0	Alive	2868
TCGA.CZ.5463	0.306599204	0.524839411	Male	>70	G2	Stage II	Low	T2	NX	M0	Alive	662
TCGA.BP.4334	0.307459937	0.449257799	Male	51-60	G3	Stage III	High	T3	N0	M0	Dead	645
TCGA.A3.3374	0.311811284	0.573050181	Female	51-60	G2	Stage I	High	T1	N0	M0	Alive	1314
TCGA.A3.3313	0.31494666	0.587676536	Male	51-60	G3	Stage II	Low	T2	NX	M0	Alive	1493
TCGA.BP.4983	0.323160496	0.419937691	Female	61-70	G4	Stage III	High	T3	NX	M0	Alive	1413
TCGA.CJ.5681	0.326509979	0.609538901	Female	41-50	G3	Stage IV	Low	T3	NX	M1	Dead	552
TCGA.G6.A8L7	0.332136594	0.44576261	Female	>70	G3	Stage I	High	T1	N0	MX	Alive	2133
TCGA.B0.5109	0.332793579	0.464433321	Male	61-70	G4	Stage III	High	T3	N1	M0	Dead	587
TCGA.B0.5084	0.33289086	0.430019882	Male	30-40	G3	Stage IV	High	T3	N1	M1	Dead	222
TCGA.CW.6087	0.341149513	0.386273577	Male	61-70	G4	Stage IV	Low	T3	N1	M1	Dead	41
TCGA.AK.3453	0.34544191	0.653403607	Female	51-60	G2	Stage II	High	T2	NX	M0	Alive	2531
TCGA.B4.5832	0.348804948	0.576571118	Male	61-70	G2	Stage III	Low	T3	N0	M0	Alive	155
TCGA.CZ.4860	0.350105551	0.484689154	Male	51-60	G4	Stage IV	Low	T4	NX	M1	Dead	206
TCGA.B0.5098	0.352386008	0.677773916	Female	51-60	G3	Stage I	Low	T1	NX	M0	Dead	1584
TCGA.AS.3777	0.353534765	0.66398844	Male	61-70	Unknown	Stage I	High	T1	NX	M0	Alive	1238
TCGA.B8.A54E	0.363566468	0.637101146	Female	61-70	G3	Stage I	Low	T1	NX	MX	Alive	909
TCGA.B2.3923	0.368533682	0.486740561	Male	51-60	G2	Stage II	Low	T2	NX	M0	Alive	992
TCGA.AK.3433	0.369189271	0.610032069	Female	41-50	Unknown	Stage II	Low	T2	N0	M0	Alive	3409
TCGA.AK.3427	0.378032518	0.517052827	Male	61-70	Unknown	Stage I	Low	T1	N0	M0	Alive	3583
TCGA.CZ.5989	0.379751336	0.557637352	Male	51-60	G2	Stage II	Low	T2	N0	M0	Alive	1905
TCGA.B8.4146	0.391126582	0.472786322	Female	41-50	G2	Stage I	Low	T1	NX	M0	Alive	511
TCGA.AK.3440	0.391634551	0.553565816	Male	51-60	G3	Stage I	Low	T1	NX	M0	Alive	2865
TCGA.AK.3443	0.395217746	0.375889816	Male	41-50	Unknown	Stage II	Low	T2	N0	M0	Alive	1423
TCGA.A3.3328	0.396433905	0.596588644	Male	>70	G2	Stage I	Low	T1	N0	M0	Alive	1624
TCGA.B0.4698	0.407158359	0.558496175	Male	>70	G4	Stage IV	Low	T4	NX	M0	Dead	42
TCGA.AK.3447	0.438190424	0.73732838	Male	>70	G2	Stage II	High	T2	NX	M0	Alive	1217
