# Supplementary material for: Cuproptosis in ccRCC: key player in therapeutic and prognostic targets
Source: Front Oncol. 2023 Oct 27;13:1271864. doi: 10.3389/fonc.2023.1271864 (PMC10642186; doi:10.3389/fonc.2023.1271864)
Supplement: Supplementary file 4 [file DataSheet_4.zip › Step4/mRNAsi/╕╔╧╕░√╚╚═╝╜┼▒╛.R]

library(limma)            #引用包
library(dplyr)
library(limma)
library(ComplexHeatmap)
library(RColorBrewer)
library(clusterProfiler)
library(tibble)
library(ggplot2)
library(cowplot)
setwd("E:\\肾癌-Cuproptosis\\Step4\\mRNAsi")    #设置工作目录


input <- read.csv("mRNAi.csv", row.names = 1,header = T,check.names = F,stringsAsFactors = F)
input <- as.matrix(input)
input[is.na(input)] <- "Unknown"

input <- as.data.frame(input)
input$mRNAsi <- as.numeric(input$mRNAsi)
input$Age <- factor(input$Age,levels = c("<30","30-40","41-50","51-60","61-70",">70"))
input$Gender <- factor(input$Gender,levels = c("Male","Female"))
input$Grade <- factor(input$Grade,levels = c("G1","G2","G3","G4","Unknown"))
input$Stage <- factor(input$Stage,levels = c("Stage I","Stage II","Stage III","Stage IV","Unknown"))
input$Riskgroup <- factor(input$Riskgroup,levels = c("High","Low"))
input$index <- 1:nrow(input)


# 画图
darkred   <- "#F2042C"
blue      <- "#0A0745"
lightgrey <- "#dcddde"
# 自定义主题
My_Theme1 <- theme_bw() + 
  theme(panel.grid =element_blank()) + 
  theme(panel.border = element_rect(size = 1)) + 
  theme(legend.position="none") +
  theme(axis.title.x=element_blank(),
        axis.title.y=element_text(size = 12,angle = 90),
        axis.text.x = element_blank(),
        axis.ticks.x = element_blank()
  )+
  theme(plot.margin = margin(0,0.1,0,0.1, "cm"))

My_Theme2 = theme_minimal()+
  theme(legend.position="none") +
  theme(axis.title.x=element_blank(),
        axis.title.y=element_text(size = 12,angle = 0),
        axis.text = element_blank(),
        axis.ticks = element_blank())+
  theme (panel.grid.major = element_blank(), panel.grid.minor = element_blank())+
  theme(plot.margin = margin(0,0.1,0,0.1, "cm"))

p1 <- ggplot(input, aes(index, mRNAsi))+
  geom_bar(stat="identity",col = blue)+
  My_Theme1 +
  labs(y = "mRNAsi") +
  scale_x_continuous(expand = c(0,0)) #不留空


p2 <- ggplot(input,aes(index,1))+
  geom_tile(aes(fill = Age))+
  My_Theme2+
  labs(y = "Age")+
  scale_fill_manual(values=c("#CBBEC1","#53B1E7","#C78157","#A54D48","#969696","Black")) +
  scale_x_continuous(expand = c(0,0)) #不留空  


p3 <- ggplot(input,aes(index,1))+
  geom_tile(aes(fill = Gender))+
  My_Theme2+
  labs(y = "Gender")+
  scale_fill_manual(values=c("#79B789","#B5262A")) +
  scale_x_continuous(expand = c(0,0)) #不留空


p4 <- ggplot(input,aes(index,1))+
  geom_tile(aes(fill = Grade))+
  My_Theme2+
  labs(y = "Grade")+
  scale_fill_manual(values = c("#fdbe85","#fd8d3c","#e6550d","#a63603","#dcdcdc")) +
  scale_x_continuous(expand = c(0,0)) #不留空

p5 <- ggplot(input,aes(index,1))+
  geom_tile(aes(fill = Stage))+
  My_Theme2+
  labs(y = "Stage")+
  scale_fill_manual(values = c("#ffffcc","#c2e699","#78c679","#31a354","#dcdcdc")) +
  scale_x_continuous(expand = c(0,0)) #不留空


p6 <- ggplot(input,aes(index,1))+
  geom_tile(aes(fill = Riskgroup))+
  My_Theme2 +
  labs(y = "Riskgroup")+
  scale_fill_manual(values=c("#E00F0A","#3D6197")) +
  scale_x_continuous(expand = c(0,0)) #不留空

legend_a <- get_legend(p2+theme(legend.position = c(0.2,0.5)))
legend_b <- get_legend(p3+theme(legend.position = c(0.4,5)))
legend_c <- get_legend(p4+theme(legend.position = c(0.6,5)))
legend_d <- get_legend(p5+theme(legend.position = c(0.8,5)))
legend_e <- get_legend(p6+theme(legend.position = c(1,5)))


p <- plot_grid(p1,p2,p3,p4,p5,p6,
               align = "v",axis = "l",
               ncol = 1, rel_heights = c(4,0.5,0.5,0.5,0.5,0.5),
               legend_a,legend_b,legend_c,legend_d,legend_e)
p

save_plot("mRNAsi.pdf", p,base_width = 10,base_height = 8)
