# Supplementary material for: Cuproptosis in ccRCC: key player in therapeutic and prognostic targets
Source: Front Oncol. 2023 Oct 27;13:1271864. doi: 10.3389/fonc.2023.1271864 (PMC10642186; doi:10.3389/fonc.2023.1271864)
Supplement: Supplementary file 4 [file DataSheet_4.zip › Step4/score/2.csv]

TMB	Risk
-285.317081	Low-risk
-1162.258055	Low-risk
-940.7639853	Low-risk
1693.680785	Low-risk
1655.73502	Low-risk
1112.54347	Low-risk
89.59847911	Low-risk
-35.46358462	Low-risk
1102.964373	Low-risk
2568.861215	Low-risk
1807.693661	Low-risk
2859.211035	Low-risk
1774.751436	Low-risk
438.4103617	Low-risk
1233.534161	Low-risk
-1718.167754	Low-risk
149.4976926	Low-risk
1728.103958	Low-risk
273.7434785	Low-risk
1269.570107	Low-risk
1575.438089	Low-risk
2484.860732	Low-risk
1560.477971	Low-risk
-306.8230289	Low-risk
630.3362156	Low-risk
1956.543769	Low-risk
2106.102838	Low-risk
445.5202758	Low-risk
2357.685549	Low-risk
1786.03183	Low-risk
1651.215105	Low-risk
1028.496863	Low-risk
1826.485471	Low-risk
0.606921829	Low-risk
1522.40528	Low-risk
1290.26328	Low-risk
738.0911706	Low-risk
-236.7616019	Low-risk
678.7586367	Low-risk
1824.587011	Low-risk
-412.3187683	Low-risk
461.1632454	Low-risk
2751.802559	Low-risk
1144.968318	Low-risk
2186.941427	Low-risk
2178.385555	Low-risk
1665.383051	Low-risk
825.9009469	Low-risk
-2721.329706	Low-risk
40.7478167	Low-risk
2640.960858	Low-risk
-276.5750138	Low-risk
1102.185631	Low-risk
1164.53247	Low-risk
1680.809154	Low-risk
854.2394	Low-risk
-1047.667453	Low-risk
1777.048854	Low-risk
-2225.551171	Low-risk
1672.440362	Low-risk
1273.34068	Low-risk
875.9307019	Low-risk
1581.805021	Low-risk
1359.138552	Low-risk
3038.989905	Low-risk
2017.770471	Low-risk
1643.020604	Low-risk
864.676098	Low-risk
313.6333311	Low-risk
1392.966263	Low-risk
503.4454149	Low-risk
1147.543387	Low-risk
870.021442	Low-risk
-338.6891067	Low-risk
844.199381	Low-risk
1175.25522	Low-risk
3514.524832	Low-risk
118.2054456	Low-risk
594.1340157	Low-risk
1774.345288	Low-risk
1999.962327	Low-risk
-572.0673099	Low-risk
1106.719032	Low-risk
-398.7303745	Low-risk
1482.47427	Low-risk
1151.969246	Low-risk
2299.519748	Low-risk
1421.42971	Low-risk
1631.320344	Low-risk
1794.649648	Low-risk
905.4114877	Low-risk
-1399.852609	Low-risk
-1007.71016	Low-risk
-3020.180884	Low-risk
-1976.718713	Low-risk
541.2052139	Low-risk
1564.466681	Low-risk
1118.586954	Low-risk
845.5120788	Low-risk
1303.364887	Low-risk
-945.3393271	Low-risk
1160.462511	Low-risk
1894.418756	Low-risk
405.6212721	Low-risk
1210.894009	Low-risk
-980.6630717	Low-risk
1186.610428	Low-risk
1049.92095	Low-risk
902.8770382	Low-risk
706.3132717	Low-risk
1924.226849	Low-risk
1142.298806	Low-risk
1951.81137	Low-risk
1549.281112	Low-risk
337.1217418	Low-risk
2349.333722	Low-risk
1925.268889	Low-risk
1795.680963	Low-risk
2292.53552	Low-risk
1042.136565	Low-risk
1965.359829	Low-risk
1395.132868	Low-risk
2048.077261	Low-risk
1844.840003	Low-risk
244.9355521	Low-risk
1373.267588	Low-risk
504.807905	Low-risk
721.6971034	Low-risk
-1092.552668	Low-risk
1276.138504	Low-risk
1824.204591	Low-risk
1824.26033	Low-risk
600.6124057	Low-risk
243.2166606	Low-risk
1354.3523	Low-risk
2039.9751	Low-risk
727.6737906	Low-risk
1974.538755	Low-risk
2048.366264	Low-risk
1617.912829	Low-risk
1334.665875	Low-risk
2037.970496	Low-risk
1487.237155	Low-risk
745.5747538	Low-risk
1490.706743	Low-risk
-394.7160167	Low-risk
1830.405317	Low-risk
952.9291632	Low-risk
801.4383346	Low-risk
1818.621096	Low-risk
787.8242781	Low-risk
1147.258028	Low-risk
271.0912157	Low-risk
1252.252578	Low-risk
1459.910034	Low-risk
1897.772016	Low-risk
341.3157639	Low-risk
2283.407912	Low-risk
569.4581196	Low-risk
-790.4286057	Low-risk
2787.833496	Low-risk
1419.089029	Low-risk
2785.002865	Low-risk
1483.512167	Low-risk
1052.535607	Low-risk
1295.454361	Low-risk
1167.088649	Low-risk
-214.0984545	Low-risk
761.9140736	Low-risk
-7.481273661	Low-risk
1509.115436	Low-risk
1742.342197	Low-risk
297.5253483	Low-risk
1602.528196	Low-risk
1203.118902	Low-risk
2308.365072	Low-risk
1785.908729	Low-risk
1678.878859	Low-risk
1918.891152	Low-risk
1502.66052	Low-risk
-449.2799461	Low-risk
820.3371239	Low-risk
2444.551904	Low-risk
711.5515096	Low-risk
-384.8430581	Low-risk
2336.014656	Low-risk
385.0530819	Low-risk
1303.985519	Low-risk
1275.41403	Low-risk
1144.477927	Low-risk
1889.081899	Low-risk
1055.940185	Low-risk
607.1198007	Low-risk
708.5308655	Low-risk
529.9480953	Low-risk
1678.726362	Low-risk
394.6614514	Low-risk
1715.400421	Low-risk
954.2767395	Low-risk
3022.032972	Low-risk
1848.199245	Low-risk
2960.599014	Low-risk
1055.747458	Low-risk
1777.596757	Low-risk
1185.767849	Low-risk
797.1575032	Low-risk
437.7408067	Low-risk
2333.503666	Low-risk
761.0831659	Low-risk
1999.712498	Low-risk
1239.769773	Low-risk
1020.542541	Low-risk
-789.9251348	Low-risk
2569.114824	Low-risk
1844.509155	Low-risk
748.0783157	Low-risk
-234.509855	Low-risk
549.8084355	Low-risk
1671.482504	Low-risk
1620.019897	Low-risk
673.173355	Low-risk
2243.100051	Low-risk
1469.281376	Low-risk
1292.693779	Low-risk
2091.719699	Low-risk
385.7361301	Low-risk
1645.30083	Low-risk
1918.294566	Low-risk
829.3375725	Low-risk
2381.973733	Low-risk
1615.714379	Low-risk
1063.492072	Low-risk
1081.809516	Low-risk
1122.800053	Low-risk
2309.610228	Low-risk
1915.48752	Low-risk
974.0881836	Low-risk
1483.438423	Low-risk
1244.019724	Low-risk
1169.359623	Low-risk
1589.570346	Low-risk
-1931.739518	Low-risk
1684.397659	Low-risk
1818.171603	Low-risk
2809.712598	Low-risk
1811.678464	Low-risk
-1690.962723	Low-risk
3211.060038	Low-risk
1591.635974	Low-risk
2201.136817	Low-risk
1603.893629	Low-risk
2022.945897	Low-risk
688.431813	Low-risk
501.4367742	Low-risk
1815.695542	Low-risk
1023.645108	Low-risk
115.5093826	Low-risk
2367.390571	Low-risk
-1756.737245	Low-risk
1334.226587	Low-risk
790.881383	Low-risk
156.8679076	Low-risk
1570.325732	Low-risk
1698.585137	Low-risk
1042.540469	Low-risk
2651.611239	Low-risk
903.2998655	Low-risk
-215.839668	Low-risk
2444.132868	Low-risk
2352.00847	Low-risk
1396.183762	Low-risk
1030.223632	Low-risk
1113.066339	Low-risk
213.0495892	Low-risk
-1154.408852	Low-risk
-72.19614789	Low-risk
1252.081218	Low-risk
468.7482874	Low-risk
1424.237336	Low-risk
1706.461936	Low-risk
329.3352916	Low-risk
1153.239498	Low-risk
2038.952641	Low-risk
653.5297094	Low-risk
-755.2977479	Low-risk
397.6145106	Low-risk
1310.268178	Low-risk
1478.311636	Low-risk
2551.478538	Low-risk
2322.319197	Low-risk
-19.81748126	Low-risk
2185.045648	Low-risk
875.2267135	Low-risk
329.9268286	Low-risk
717.172355	Low-risk
178.1289913	Low-risk
3207.526507	Low-risk
2358.382727	Low-risk
618.0425825	Low-risk
591.6893355	Low-risk
-466.7394268	Low-risk
1156.861721	Low-risk
1199.009057	Low-risk
2063.915433	Low-risk
997.3310189	Low-risk
814.6195348	Low-risk
1216.226358	Low-risk
985.3328944	Low-risk
630.516146	Low-risk
1551.93798	Low-risk
709.4109302	Low-risk
1014.294778	Low-risk
2939.772195	Low-risk
933.7456849	Low-risk
2178.573911	Low-risk
1562.918032	Low-risk
1401.789029	Low-risk
2096.817674	Low-risk
867.1336645	Low-risk
-392.0350363	Low-risk
846.5884339	Low-risk
-2101.68231	Low-risk
-2998.515423	Low-risk
2768.937969	Low-risk
973.0586339	Low-risk
-335.0975012	High-risk
1464.52801	High-risk
2712.774406	High-risk
2132.466441	High-risk
2858.893128	High-risk
113.206645	High-risk
1964.567451	High-risk
2394.02122	High-risk
639.1419589	High-risk
1597.063045	High-risk
1980.753209	High-risk
-608.0010205	High-risk
2024.290743	High-risk
1441.65704	High-risk
2265.535813	High-risk
780.1862324	High-risk
722.3652743	High-risk
687.23824	High-risk
2454.054027	High-risk
46.37513673	High-risk
1187.644335	High-risk
2029.166537	High-risk
1485.5695	High-risk
2556.56939	High-risk
3250.499688	High-risk
1610.384406	High-risk
-97.94999602	High-risk
1165.722523	High-risk
3041.390048	High-risk
453.1541856	High-risk
1007.427899	High-risk
388.166272	High-risk
1593.599159	High-risk
2944.419028	High-risk
1019.915197	High-risk
1531.14703	High-risk
1335.490422	High-risk
1441.851539	High-risk
168.6614022	High-risk
137.845398	High-risk
-1635.439314	High-risk
1744.874234	High-risk
439.0596716	High-risk
2626.96797	High-risk
1508.647805	High-risk
1714.891968	High-risk
634.8566576	High-risk
3323.420087	High-risk
1546.018144	High-risk
2088.192469	High-risk
1688.999593	High-risk
1780.282443	High-risk
1583.909136	High-risk
1944.487306	High-risk
882.3922836	High-risk
1564.773703	High-risk
2096.9519	High-risk
3096.77678	High-risk
1002.632138	High-risk
1707.871329	High-risk
2231.923212	High-risk
423.0532924	High-risk
1962.330282	High-risk
2064.126428	High-risk
1663.55778	High-risk
-625.3081098	High-risk
100.4564603	High-risk
2555.71037	High-risk
2415.416441	High-risk
947.1437802	High-risk
1815.682242	High-risk
1360.599654	High-risk
1263.317368	High-risk
854.6176266	High-risk
2441.088185	High-risk
-3.437432881	High-risk
480.3623003	High-risk
3123.317589	High-risk
-581.065024	High-risk
1624.407723	High-risk
1882.543502	High-risk
2054.211344	High-risk
700.4623397	High-risk
52.12712815	High-risk
1016.697864	High-risk
2949.825227	High-risk
2748.688685	High-risk
158.0381425	High-risk
-1601.421516	High-risk
647.3609952	High-risk
1761.527904	High-risk
1859.882852	High-risk
325.4339154	High-risk
2562.753125	High-risk
-558.4629089	High-risk
635.2518817	High-risk
-328.3552715	High-risk
1580.411873	High-risk
2763.927549	High-risk
1629.649234	High-risk
1144.4329	High-risk
719.2379811	High-risk
2989.272559	High-risk
1602.421772	High-risk
3838.59233	High-risk
405.2131359	High-risk
2247.58701	High-risk
2440.49866	High-risk
1807.606814	High-risk
-79.06403571	High-risk
1894.789066	High-risk
-902.7270515	High-risk
2253.187428	High-risk
1416.27423	High-risk
1291.611705	High-risk
706.7206956	High-risk
258.23225	High-risk
-193.8642203	High-risk
41.13154353	High-risk
2289.122626	High-risk
1033.055977	High-risk
280.9761015	High-risk
2128.510534	High-risk
1665.952129	High-risk
2851.144221	High-risk
1058.907037	High-risk
2152.964031	High-risk
1374.694021	High-risk
333.6328682	High-risk
1550.626766	High-risk
698.6751749	High-risk
1393.932089	High-risk
-409.4951244	High-risk
2576.256004	High-risk
2245.369231	High-risk
1494.774401	High-risk
-243.1350733	High-risk
3256.77099	High-risk
2797.765565	High-risk
1174.972505	High-risk
1000.565665	High-risk
2814.472042	High-risk
1291.668665	High-risk
-1204.761102	High-risk
1345.171919	High-risk
-74.67852489	High-risk
179.546919	High-risk
1698.032778	High-risk
3681.067089	High-risk
2307.952925	High-risk
1641.200328	High-risk
2041.101555	High-risk
2492.176541	High-risk
2181.928651	High-risk
2253.574727	High-risk
2136.9388	High-risk
1060.808586	High-risk
2429.159689	High-risk
705.8316719	High-risk
1626.865924	High-risk
3302.113838	High-risk
1342.427855	High-risk
1810.480667	High-risk
1138.396947	High-risk
1913.27428	High-risk
3106.378128	High-risk
1805.258399	High-risk
1528.913879	High-risk
1825.237792	High-risk
584.4148273	High-risk
1457.803748	High-risk
418.7638215	High-risk
1165.931928	High-risk
2304.933386	High-risk
1096.68221	High-risk
-1306.396112	High-risk
3025.932757	High-risk
744.9022392	High-risk
954.8365216	High-risk
2316.417031	High-risk
1726.94662	High-risk
1204.968833	High-risk
406.4699841	High-risk
1176.196618	High-risk
955.1583926	High-risk
210.3898121	High-risk
2438.84941	High-risk
-1700.363614	High-risk
