# Supplementary material for: Cuproptosis in ccRCC: key player in therapeutic and prognostic targets
Source: Front Oncol. 2023 Oct 27;13:1271864. doi: 10.3389/fonc.2023.1271864 (PMC10642186; doi:10.3389/fonc.2023.1271864)
Supplement: Supplementary file 4 [file DataSheet_4.zip › Step4/score/TPM.csv]

sample_id	StromalScore	ImmuneScore	ESTIMATEScore	Risk
TCGA_3Z_A93Z	619.6236648	1282.652909	1902.276574	a
TCGA_6D_AA2E	-13.77348301	736.3907075	722.6172245	a
TCGA_A3_3306	-31.26310171	1318.442299	1287.179198	a
TCGA_A3_3307	510.2519911	1759.251912	2269.503903	a
TCGA_A3_3311	886.2544689	1818.67539	2704.929859	a
TCGA_A3_3313	-181.4530061	132.1882231	-49.26478301	a
TCGA_A3_3316	1505.957148	1546.326527	3052.283675	a
TCGA_A3_3317	1051.995007	1600.742406	2652.737413	a
TCGA_A3_3320	483.0576554	1213.631804	1696.689459	a
TCGA_A3_3322	701.6756156	935.390304	1637.06592	a
TCGA_A3_3323	1043.175491	2071.547645	3114.723136	a
TCGA_A3_3324	613.5042098	1749.044457	2362.548667	a
TCGA_A3_3325	933.6238394	1556.868771	2490.492611	a
TCGA_A3_3326	490.7620234	2433.256937	2924.01896	a
TCGA_A3_3328	-1487.984431	-441.5983916	-1929.582822	a
TCGA_A3_3329	551.0085581	1785.152822	2336.161381	a
TCGA_A3_3331	784.8160636	1732.097943	2516.914007	a
TCGA_A3_3343	295.1181143	2145.677503	2440.795617	a
TCGA_A3_3349	1356.273737	1489.643487	2845.917224	a
TCGA_A3_3351	789.383429	2582.797619	3372.181048	a
TCGA_A3_3352	434.3800171	1665.575049	2099.955066	a
TCGA_A3_3357	169.3639785	1899.01924	2068.383218	a
TCGA_A3_3358	903.2835893	2437.7655	3341.04909	a
TCGA_A3_3359	636.863243	2040.441681	2677.304924	a
TCGA_A3_3362	841.958045	1064.773642	1906.731687	a
TCGA_A3_3363	-284.5148808	1032.394928	747.8800477	a
TCGA_A3_3365	1080.717697	1522.019693	2602.73739	a
TCGA_A3_3367	488.3291338	1467.27327	1955.602404	a
TCGA_A3_3370	1063.500361	2171.968077	3235.468438	a
TCGA_A3_3372	755.1109706	1624.061577	2379.172548	a
TCGA_A3_3373	827.2508623	1237.685459	2064.936321	a
TCGA_A3_3376	1407.01593	1831.606054	3238.621985	a
TCGA_A3_3378	849.0552271	2771.20428	3620.259507	a
TCGA_A3_3380	766.4789107	1365.446994	2131.925905	a
TCGA_A3_3382	519.0871071	1588.156477	2107.243584	a
TCGA_A3_3385	-180.4937704	369.2431188	188.7493484	a
TCGA_A3_3387	1221.937095	1953.046339	3174.983434	a
TCGA_A3_A6NI	359.1575544	1435.744952	1794.902506	a
TCGA_A3_A6NJ	591.6463179	2364.011916	2955.658234	a
TCGA_A3_A6NL	902.6527701	1945.759678	2848.412448	a
TCGA_A3_A8OV	87.32770293	1300.31362	1387.641323	a
TCGA_A3_A8OW	457.3625161	1295.166079	1752.528595	a
TCGA_AK_3427	-1157.146901	-131.6470395	-1288.79394	a
TCGA_AK_3428	468.4966678	1440.594596	1909.091264	a
TCGA_AK_3431	1414.678575	1548.392823	2963.071398	a
TCGA_AK_3433	-882.003498	-145.5621884	-1027.565686	a
TCGA_AK_3440	-1207.156235	-179.9530063	-1387.109241	a
TCGA_AK_3443	-1526.649328	-724.167141	-2250.816469	a
TCGA_AK_3450	194.5996276	982.0613782	1176.661006	a
TCGA_AK_3455	-32.15165601	2062.618194	2030.466538	a
TCGA_AK_3456	-352.5895779	956.8079805	604.2184025	a
TCGA_AK_3458	-8.542424097	1448.565809	1440.023385	a
TCGA_AK_3460	713.9267328	1474.144847	2188.07158	a
TCGA_AK_3461	745.8227061	1520.341319	2266.164025	a
TCGA_AK_3465	-411.758508	-415.1917719	-826.95028	a
TCGA_AS_3778	801.8155125	1275.382349	2077.197862	a
TCGA_B0_4688	215.0578845	1134.671464	1349.729348	a
TCGA_B0_4690	1192.72396	2639.0585	3831.782461	a
TCGA_B0_4693	309.6980178	2063.815969	2373.513986	a
TCGA_B0_4694	1228.430517	2686.085478	3914.515995	a
TCGA_B0_4696	67.71679328	67.71368628	135.4304796	a
TCGA_B0_4698	-412.779444	2425.159542	2012.380098	a
TCGA_B0_4699	478.9078667	1896.847428	2375.755295	a
TCGA_B0_4701	473.8566784	1972.096895	2445.953573	a
TCGA_B0_4710	633.0646719	1441.913815	2074.978487	a
TCGA_B0_4810	1128.789581	2289.116946	3417.906528	a
TCGA_B0_4814	480.5597182	926.2469342	1406.806652	a
TCGA_B0_4818	488.7899708	1910.689638	2399.479609	a
TCGA_B0_4823	1148.869936	1821.282279	2970.152215	a
TCGA_B0_4824	739.2775995	2324.645315	3063.922914	a
TCGA_B0_4827	1320.307683	2065.83985	3386.147533	a
TCGA_B0_4834	-654.4127583	-474.013581	-1128.426339	a
TCGA_B0_4838	471.3328457	2349.005591	2820.338437	a
TCGA_B0_4846	835.481632	1962.249992	2797.731624	a
TCGA_B0_4848	978.2633016	1974.239983	2952.503285	a
TCGA_B0_4852	505.1585839	1291.577067	1796.735651	a
TCGA_B0_4945	521.6803768	1038.635253	1560.31563	a
TCGA_B0_5077	318.1119318	1396.566239	1714.678171	a
TCGA_B0_5083	1260.496377	1826.941881	3087.438258	a
TCGA_B0_5095	1501.691903	1609.04545	3110.737354	a
TCGA_B0_5096	905.6720075	1907.790147	2813.462155	a
TCGA_B0_5098	-1545.629494	-758.2353398	-2303.864834	a
TCGA_B0_5099	-167.8949849	-50.37604226	-218.2710271	a
TCGA_B0_5108	1670.581576	2661.57073	4332.152306	a
TCGA_B0_5110	1018.125711	1304.768882	2322.894592	a
TCGA_B0_5113	822.2854106	1754.174865	2576.460276	a
TCGA_B0_5115	848.3139633	1507.624306	2355.93827	a
TCGA_B0_5116	485.3094888	468.8851868	954.1946756	a
TCGA_B0_5119	594.141088	1263.801909	1857.942997	a
TCGA_B0_5120	1283.916665	1547.442985	2831.35965	a
TCGA_B0_5399	838.9258219	1835.333144	2674.258966	a
TCGA_B0_5402	866.7958499	1326.900803	2193.696653	a
TCGA_B0_5690	887.3027713	1643.141266	2530.444038	a
TCGA_B0_5691	1233.119502	1415.404951	2648.524453	a
TCGA_B0_5693	620.0025183	548.0133658	1168.015884	a
TCGA_B0_5695	450.7603918	889.7650009	1340.525393	a
TCGA_B0_5696	475.4193558	997.4718405	1472.891196	a
TCGA_B0_5697	494.3308741	2339.986495	2834.317369	a
TCGA_B0_5698	423.8342715	2198.581755	2622.416026	a
TCGA_B0_5699	59.30637555	1483.376813	1542.683189	a
TCGA_B0_5700	349.0590352	1270.678922	1619.737957	a
TCGA_B0_5701	148.6774296	1645.167666	1793.845096	a
TCGA_B0_5705	367.3612901	1513.091462	1880.452752	a
TCGA_B0_5707	-354.4339095	730.248315	375.8144054	a
TCGA_B0_5709	1632.850055	2699.617291	4332.467346	a
TCGA_B0_5710	804.2246598	1450.612219	2254.836878	a
TCGA_B0_5711	787.4067082	1634.413819	2421.820527	a
TCGA_B0_5712	-161.4428681	717.8508855	556.4080174	a
TCGA_B0_5713	489.0778735	1372.105961	1861.183835	a
TCGA_B0_5812	1175.005972	1616.861933	2791.867905	a
TCGA_B2_3923	-770.3997019	1.352836043	-769.0468658	a
TCGA_B2_3924	683.1364357	2763.057696	3446.194132	a
TCGA_B2_4099	497.3249147	2175.848647	2673.173562	a
TCGA_B2_4101	841.4209737	2292.175767	3133.596741	a
TCGA_B2_4102	678.7072775	2111.365132	2790.072409	a
TCGA_B2_5633	989.4881588	1851.304008	2840.792167	a
TCGA_B2_5636	831.2990129	931.8078725	1763.106885	a
TCGA_B2_5639	370.0853879	1812.899502	2182.984889	a
TCGA_B2_5641	749.0530299	2511.935169	3260.988199	a
TCGA_B2_A4SR	634.8254027	1542.346892	2177.172295	a
TCGA_B4_5377	494.2648563	1555.836138	2050.100995	a
TCGA_B4_5378	360.3339605	533.5837211	893.9176816	a
TCGA_B4_5832	1185.301715	1449.426374	2634.728089	a
TCGA_B4_5834	870.4963467	1133.944929	2004.441275	a
TCGA_B4_5836	981.1965599	1629.838076	2611.034636	a
TCGA_B4_5838	792.9152781	783.5463136	1576.461592	a
TCGA_B8_4146	572.9227773	1628.068823	2200.9916	a
TCGA_B8_4148	508.3680106	2505.201015	3013.569026	a
TCGA_B8_4151	118.2388714	843.3961021	961.6349735	a
TCGA_B8_4154	582.8052208	1941.706167	2524.511388	a
TCGA_B8_4619	-297.8917476	35.17102253	-262.720725	a
TCGA_B8_4621	-304.3696941	1373.236833	1068.867139	a
TCGA_B8_4622	762.0488111	2058.347401	2820.396212	a
TCGA_B8_5158	628.1425346	2014.687306	2642.82984	a
TCGA_B8_5159	444.3360552	1378.375145	1822.711201	a
TCGA_B8_5163	1841.065897	2677.715622	4518.781519	a
TCGA_B8_5165	1146.892598	1189.175222	2336.06782	a
TCGA_B8_5545	1497.76201	1811.92011	3309.68212	a
TCGA_B8_5546	-724.7498352	-206.712588	-931.4624232	a
TCGA_B8_5549	604.5034711	1644.525289	2249.02876	a
TCGA_B8_5550	1471.74416	1485.759368	2957.503528	a
TCGA_B8_5552	1494.856808	2000.066848	3494.923656	a
TCGA_B8_5553	810.1239015	1963.292326	2773.416228	a
TCGA_B8_A54E	-695.6218316	468.2301437	-227.3916879	a
TCGA_B8_A54F	862.0819198	1526.432244	2388.514164	a
TCGA_B8_A54H	445.9230839	1501.178094	1947.101177	a
TCGA_B8_A54J	635.3602019	1679.066191	2314.426393	a
TCGA_B8_A54K	-451.7012858	-184.5170417	-636.2183275	a
TCGA_B8_A7U6	790.7981226	1439.901617	2230.699739	a
TCGA_B8_A8YJ	1767.00676	2293.460597	4060.467358	a
TCGA_BP_4158	505.7254709	1106.247574	1611.973045	a
TCGA_BP_4160	1077.9217	2477.823996	3555.745696	a
TCGA_BP_4161	579.992996	2552.387325	3132.380321	a
TCGA_BP_4162	590.2219102	2323.269095	2913.491005	a
TCGA_BP_4164	-75.54860838	803.0584759	727.5098675	a
TCGA_BP_4169	1579.238716	2423.565838	4002.804554	a
TCGA_BP_4170	1057.753957	2027.388533	3085.14249	a
TCGA_BP_4173	1400.218865	3447.19173	4847.410595	a
TCGA_BP_4174	393.4441761	1791.982835	2185.427011	a
TCGA_BP_4176	1135.419352	2414.215826	3549.635178	a
TCGA_BP_4177	326.392781	220.3715271	546.7643081	a
TCGA_BP_4325	360.1442604	1867.045968	2227.190228	a
TCGA_BP_4330	921.7917341	2611.164369	3532.956103	a
TCGA_BP_4331	717.8144552	1946.70723	2664.521685	a
TCGA_BP_4332	660.9162238	1103.894082	1764.810306	a
TCGA_BP_4340	-154.2291851	664.1570591	509.927874	a
TCGA_BP_4342	859.0523883	1408.852747	2267.905135	a
TCGA_BP_4343	1695.229195	2361.006097	4056.235292	a
TCGA_BP_4344	1282.484752	1516.603917	2799.088669	a
TCGA_BP_4347	577.108196	1163.568957	1740.677153	a
TCGA_BP_4353	1235.747986	2247.193789	3482.941776	a
TCGA_BP_4354	1508.410186	2984.125836	4492.536023	a
TCGA_BP_4756	-727.3959166	868.0729826	140.677066	a
TCGA_BP_4760	441.9631159	516.070534	958.0336498	a
TCGA_BP_4762	1596.088242	1947.576026	3543.664268	a
TCGA_BP_4763	937.5134289	1158.862429	2096.375858	a
TCGA_BP_4765	770.9154129	1088.224369	1859.139782	a
TCGA_BP_4766	487.3820019	1160.843655	1648.225657	a
TCGA_BP_4768	-54.51199652	693.2354228	638.7234263	a
TCGA_BP_4769	734.6931037	86.64018778	821.3332915	a
TCGA_BP_4770	1772.672526	1306.692846	3079.365372	a
TCGA_BP_4775	352.4711222	1434.88005	1787.351172	a
TCGA_BP_4777	945.9663624	2827.115501	3773.081863	a
TCGA_BP_4781	827.2919114	1317.335614	2144.627526	a
TCGA_BP_4782	802.6049622	1936.400695	2739.005657	a
TCGA_BP_4784	686.6641803	674.5392583	1361.203439	a
TCGA_BP_4789	973.2492033	805.5650479	1778.814251	a
TCGA_BP_4790	1363.507918	2203.417214	3566.925132	a
TCGA_BP_4795	1416.093715	1652.527876	3068.621591	a
TCGA_BP_4797	1009.527726	2004.564916	3014.092643	a
TCGA_BP_4801	1483.334203	2016.582182	3499.916385	a
TCGA_BP_4803	861.2992213	1291.624923	2152.924145	a
TCGA_BP_4807	1238.338135	1470.747049	2709.085184	a
TCGA_BP_4959	756.2206092	1928.450488	2684.671097	a
TCGA_BP_4961	908.9258523	1020.651238	1929.577091	a
TCGA_BP_4963	760.2253152	2050.311148	2810.536463	a
TCGA_BP_4964	660.2146198	1609.343753	2269.558373	a
TCGA_BP_4965	828.8973349	1229.181353	2058.078688	a
TCGA_BP_4967	297.5475471	984.3015848	1281.849132	a
TCGA_BP_4970	1489.076129	2231.842276	3720.918405	a
TCGA_BP_4972	1592.507224	1943.813292	3536.320516	a
TCGA_BP_4973	464.1264827	1793.53079	2257.657273	a
TCGA_BP_4974	876.1130994	1055.344629	1931.457729	a
TCGA_BP_4975	1019.045443	1088.766561	2107.812003	a
TCGA_BP_4976	449.6068267	825.6236338	1275.23046	a
TCGA_BP_4977	439.3925653	1518.850577	1958.243142	a
TCGA_BP_4982	1269.005178	1710.710432	2979.715609	a
TCGA_BP_4986	1304.721314	1734.871059	3039.592373	a
TCGA_BP_4987	709.4769984	1462.074088	2171.551087	a
TCGA_BP_4991	816.4951897	1388.808012	2205.303202	a
TCGA_BP_4994	-133.8261381	703.2977855	569.4716474	a
TCGA_BP_4995	145.5044361	1125.862071	1271.366507	a
TCGA_BP_4998	1382.981545	2229.337072	3612.318617	a
TCGA_BP_4999	970.3788456	1019.126931	1989.505777	a
TCGA_BP_5004	657.812487	1048.796541	1706.609028	a
TCGA_BP_5006	569.6035617	1352.901032	1922.504594	a
TCGA_BP_5007	419.3951476	1521.638041	1941.033189	a
TCGA_BP_5008	1187.719413	2082.779004	3270.498417	a
TCGA_BP_5168	386.2645931	1076.860623	1463.125216	a
TCGA_BP_5173	636.8969594	1784.736409	2421.633368	a
TCGA_BP_5176	556.2144095	1253.934302	1810.148711	a
TCGA_BP_5181	696.2821394	1270.070198	1966.352337	a
TCGA_BP_5182	1701.226237	2492.61675	4193.842987	a
TCGA_BP_5183	59.53660396	1987.179051	2046.715655	a
TCGA_BP_5184	1067.537551	1606.042677	2673.580227	a
TCGA_BP_5186	675.0530163	1057.91189	1732.964907	a
TCGA_BP_5187	872.4948308	1255.131625	2127.626456	a
TCGA_BP_5189	1138.931165	1879.724124	3018.655288	a
TCGA_BP_5192	82.09101971	390.1131259	472.2041456	a
TCGA_BP_5194	910.2268841	1454.838674	2365.065558	a
TCGA_BP_5195	1263.583643	1588.338815	2851.922457	a
TCGA_BP_5200	1210.79706	1913.157652	3123.954712	a
TCGA_CJ_4634	971.6891021	1012.853619	1984.542721	a
TCGA_CJ_4635	795.32552	2113.531965	2908.857485	a
TCGA_CJ_4639	568.2353639	1930.612824	2498.848188	a
TCGA_CJ_4640	885.9759499	2390.638083	3276.614033	a
TCGA_CJ_4641	1017.984546	2806.632705	3824.617251	a
TCGA_CJ_4643	1164.270546	1801.231804	2965.502351	a
TCGA_CJ_4644	922.0173643	1981.987151	2904.004515	a
TCGA_CJ_4871	989.3109375	1364.770321	2354.081258	a
TCGA_CJ_4874	746.6020739	2040.872084	2787.474158	a
TCGA_CJ_4885	266.5823533	895.9848309	1162.567184	a
TCGA_CJ_4886	1100.989616	1901.643309	3002.632925	a
TCGA_CJ_4889	1707.279425	2445.015918	4152.295344	a
TCGA_CJ_4892	661.6620684	1990.869258	2652.531326	a
TCGA_CJ_4893	855.444293	2084.794269	2940.238562	a
TCGA_CJ_4894	678.2341706	2268.537789	2946.771959	a
TCGA_CJ_4895	1419.150841	1996.290833	3415.441675	a
TCGA_CJ_4897	687.5774043	1031.088003	1718.665407	a
TCGA_CJ_4899	1277.046194	1464.233565	2741.279759	a
TCGA_CJ_4903	821.2975813	1867.472626	2688.770208	a
TCGA_CJ_4904	823.8696322	1556.632074	2380.501706	a
TCGA_CJ_4905	1265.683705	1241.330595	2507.014299	a
TCGA_CJ_4907	1180.082818	1273.270549	2453.353367	a
TCGA_CJ_4908	1172.289614	1503.473094	2675.762708	a
TCGA_CJ_4918	1655.616065	1954.503251	3610.119316	a
TCGA_CJ_4920	980.1278447	1376.501579	2356.629424	a
TCGA_CJ_5675	284.1511974	2627.122364	2911.273562	a
TCGA_CJ_5680	412.4935975	986.8590276	1399.352625	a
TCGA_CJ_5681	-391.4291635	241.1266078	-150.3025557	a
TCGA_CJ_5683	444.1668249	1025.559272	1469.726097	a
TCGA_CJ_5684	647.5744593	1699.22578	2346.800239	a
TCGA_CJ_5686	775.3674521	2064.363476	2839.730928	a
TCGA_CJ_6027	350.4267624	2621.126377	2971.55314	a
TCGA_CJ_6028	992.1450797	2587.84419	3579.98927	a
TCGA_CJ_6030	992.7319165	2776.959467	3769.691383	a
TCGA_CJ_6032	289.9454297	1172.665432	1462.610861	a
TCGA_CW_5580	831.8760696	1349.444325	2181.320394	a
TCGA_CW_5581	201.0257028	1044.955333	1245.981036	a
TCGA_CW_5583	686.3833647	771.2933425	1457.676707	a
TCGA_CW_5584	838.8296502	1367.847902	2206.677552	a
TCGA_CW_5585	191.5295551	429.1526873	620.6822424	a
TCGA_CW_5587	1075.116112	2571.682919	3646.799031	a
TCGA_CW_5588	1361.979547	1830.855787	3192.835333	a
TCGA_CW_5589	884.9651478	1574.398622	2459.36377	a
TCGA_CW_5590	967.5386007	1624.350795	2591.889395	a
TCGA_CW_5591	508.1532897	171.3219738	679.4752635	a
TCGA_CW_6087	809.0091243	3341.447834	4150.456958	a
TCGA_CW_6088	766.9014499	858.1467413	1625.048191	a
TCGA_CW_6093	716.70159	1059.020844	1775.722434	a
TCGA_CW_6097	1391.372696	2616.572655	4007.945351	a
TCGA_CZ_4853	-38.04004039	1183.774201	1145.734161	a
TCGA_CZ_4859	-81.25641014	613.676742	532.4203319	a
TCGA_CZ_4860	462.6101445	1384.603951	1847.214095	a
TCGA_CZ_4861	539.6749171	2612.211459	3151.886376	a
TCGA_CZ_4862	796.0451395	2725.979749	3522.024888	a
TCGA_CZ_4863	751.902537	2399.778163	3151.6807	a
TCGA_CZ_4864	640.9809285	2567.844773	3208.825701	a
TCGA_CZ_4865	1097.349011	1926.719348	3024.068359	a
TCGA_CZ_4866	66.65374879	1265.202892	1331.856641	a
TCGA_CZ_5451	303.1785228	1472.551784	1775.730307	a
TCGA_CZ_5453	173.4602261	373.451208	546.9114341	a
TCGA_CZ_5454	721.598327	2306.801819	3028.400146	a
TCGA_CZ_5455	831.3589133	2392.887057	3224.24597	a
TCGA_CZ_5457	687.2027114	1547.724402	2234.927113	a
TCGA_CZ_5458	665.1212464	1773.245766	2438.367013	a
TCGA_CZ_5459	411.456729	1456.624377	1868.081106	a
TCGA_CZ_5461	1061.193592	1780.463803	2841.657395	a
TCGA_CZ_5462	182.6979961	1901.137387	2083.835383	a
TCGA_CZ_5463	228.0046506	1310.232603	1538.237253	a
TCGA_CZ_5465	249.3555545	800.7644478	1050.120002	a
TCGA_CZ_5466	764.2728736	2424.79018	3189.063054	a
TCGA_CZ_5467	616.0613724	1017.855517	1633.91689	a
TCGA_CZ_5470	552.8869007	2215.428117	2768.315018	a
TCGA_CZ_5982	386.8751886	747.9426882	1134.817877	a
TCGA_CZ_5984	407.4048043	1806.627043	2214.031847	a
TCGA_CZ_5985	416.1018617	2204.940429	2621.042291	a
TCGA_CZ_5986	390.8387006	1081.816477	1472.655178	a
TCGA_CZ_5988	878.7825613	1315.761492	2194.544053	a
TCGA_CZ_5989	983.387746	1768.48934	2751.877086	a
TCGA_DV_5566	323.6930827	974.0439257	1297.737008	a
TCGA_DV_5567	-87.44117505	-16.63286854	-104.0740436	a
TCGA_DV_5569	802.7881664	1708.806582	2511.594749	a
TCGA_DV_5573	661.0844996	2413.910459	3074.994959	a
TCGA_DV_5574	1605.471972	2402.777253	4008.249225	a
TCGA_DV_5575	918.2108208	1673.551919	2591.76274	a
TCGA_DV_5576	-103.3716285	-260.0601124	-363.4317409	a
TCGA_DV_A4W0	231.0750284	759.0750591	990.1500875	a
TCGA_EU_5904	921.0811467	1388.740737	2309.821884	a
TCGA_EU_5905	924.2278683	1246.061414	2170.289282	a
TCGA_EU_5906	951.9334442	1475.798118	2427.731562	a
TCGA_EU_5907	221.1527641	531.0163343	752.1690983	a
TCGA_GK_A6C7	592.0350608	1294.501878	1886.536938	a
TCGA_MW_A4EC	280.7196352	1106.395542	1387.115178	a
TCGA_T7_A92I	-708.8338239	567.7155681	-141.1182559	a
TCGA_A3_3319	-43.24093493	1641.30508	1598.064145	b
TCGA_A3_3335	-37.10972266	1069.404425	1032.294703	b
TCGA_A3_3346	-26.17376073	2091.131623	2064.957862	b
TCGA_A3_3347	1622.205433	2498.977574	4121.183008	b
TCGA_A3_3374	97.27943833	1957.50623	2054.785668	b
TCGA_A3_3383	369.2243281	2169.338805	2538.563133	b
TCGA_AK_3425	1205.793234	2445.984329	3651.777563	b
TCGA_AK_3426	1151.583441	3414.257585	4565.841026	b
TCGA_AK_3429	446.8635987	2334.323165	2781.186763	b
TCGA_AK_3434	661.0409628	1675.336775	2336.377738	b
TCGA_AK_3436	229.7403328	993.9649972	1223.70533	b
TCGA_AK_3445	794.2711087	2069.067937	2863.339046	b
TCGA_AK_3447	-1046.402822	255.839478	-790.5633442	b
TCGA_AK_3451	483.0179668	1787.239846	2270.257812	b
TCGA_AK_3453	126.5125715	2646.202432	2772.715004	b
TCGA_AK_3454	997.0623506	1730.92289	2727.985241	b
TCGA_AS_3777	-467.0001976	344.1914437	-122.8087539	b
TCGA_B0_4691	663.3162524	2044.875523	2708.191776	b
TCGA_B0_4697	1053.554136	3181.127144	4234.68128	b
TCGA_B0_4700	1526.133648	2795.874805	4322.008454	b
TCGA_B0_4703	1608.759966	2062.729853	3671.489819	b
TCGA_B0_4706	221.1972902	1218.827235	1440.024525	b
TCGA_B0_4707	-9.352928756	849.9022172	840.5492885	b
TCGA_B0_4712	1035.368332	2152.230583	3187.598914	b
TCGA_B0_4713	0.749983464	1438.604412	1439.354395	b
TCGA_B0_4714	657.8988922	2705.227798	3363.12669	b
TCGA_B0_4718	455.6813879	1592.716943	2048.398331	b
TCGA_B0_4811	292.880169	1117.604481	1410.48465	b
TCGA_B0_4815	823.5245314	2978.470839	3801.995371	b
TCGA_B0_4816	986.1036519	2303.68855	3289.792202	b
TCGA_B0_4817	-350.3020925	2015.027395	1664.725303	b
TCGA_B0_4819	1248.139385	3347.754533	4595.893918	b
TCGA_B0_4821	-306.362435	1212.959799	906.5973635	b
TCGA_B0_4822	974.8543787	1878.373034	2853.227412	b
TCGA_B0_4828	-495.4922457	1203.949612	708.4573665	b
TCGA_B0_4833	517.0318677	1973.442751	2490.474618	b
TCGA_B0_4836	832.5096208	2020.699774	2853.209395	b
TCGA_B0_4837	891.2640027	1234.695799	2125.959802	b
TCGA_B0_4839	835.358104	1983.658323	2819.016427	b
TCGA_B0_4841	868.8137077	1340.215964	2209.029672	b
TCGA_B0_4842	600.1393803	2334.708766	2934.848147	b
TCGA_B0_4843	999.0694981	1329.518486	2328.587984	b
TCGA_B0_4844	113.9956127	1409.852756	1523.848369	b
TCGA_B0_4845	210.8411528	862.9811193	1073.822272	b
TCGA_B0_4847	-4.868469036	2712.910824	2708.042355	b
TCGA_B0_4849	516.1842377	1621.468538	2137.652776	b
TCGA_B0_5075	229.6795964	2255.184286	2484.863883	b
TCGA_B0_5080	1515.948032	1965.977194	3481.925226	b
TCGA_B0_5081	1291.647925	3094.051633	4385.699558	b
TCGA_B0_5084	-460.7144517	794.5607229	333.8462712	b
TCGA_B0_5085	42.75890354	1188.634943	1231.393847	b
TCGA_B0_5088	1090.361422	2125.404981	3215.766403	b
TCGA_B0_5092	664.458466	2793.466638	3457.925104	b
TCGA_B0_5094	-230.4889067	910.3971068	679.9082001	b
TCGA_B0_5097	1692.337412	1984.880096	3677.217508	b
TCGA_B0_5100	842.9791181	691.9239526	1534.903071	b
TCGA_B0_5102	-13.70468858	1159.234687	1145.529999	b
TCGA_B0_5106	832.8468174	2172.268184	3005.115002	b
TCGA_B0_5107	-774.387359	1849.848277	1075.460918	b
TCGA_B0_5109	280.2484508	2156.20171	2436.450161	b
TCGA_B0_5117	-485.6754757	-289.8646857	-775.5401614	b
TCGA_B0_5121	737.2252774	1883.519076	2620.744353	b
TCGA_B0_5400	827.9300572	1970.753091	2798.683148	b
TCGA_B0_5692	104.6286518	2425.594467	2530.223119	b
TCGA_B0_5694	759.5083779	1473.775162	2233.28354	b
TCGA_B0_5702	702.9730446	1808.265729	2511.238774	b
TCGA_B0_5703	55.83357601	1379.229941	1435.063517	b
TCGA_B0_5706	705.7247281	2386.764096	3092.488824	b
TCGA_B2_4098	-18.30205158	1726.892397	1708.590346	b
TCGA_B2_5635	630.9513544	2253.570545	2884.521899	b
TCGA_B8_4143	716.0692159	2496.400265	3212.469481	b
TCGA_B8_4153	250.1699633	1156.101993	1406.271956	b
TCGA_B8_4620	1207.492862	1852.071891	3059.564753	b
TCGA_B8_5162	1764.688352	3206.86306	4971.551412	b
TCGA_B8_A54D	314.7835825	2539.780497	2854.56408	b
TCGA_B8_A54G	168.3292579	3124.108925	3292.438183	b
TCGA_B8_A54I	561.3241776	2393.941548	2955.265725	b
TCGA_BP_4159	1099.27785	1684.426113	2783.703963	b
TCGA_BP_4163	776.3502061	1747.206042	2523.556248	b
TCGA_BP_4165	548.3089302	1727.041193	2275.350123	b
TCGA_BP_4167	1768.134602	2894.397456	4662.532057	b
TCGA_BP_4326	811.0723711	1199.798413	2010.870784	b
TCGA_BP_4327	398.3148818	1132.099636	1530.414518	b
TCGA_BP_4329	1103.902047	1753.101046	2857.003092	b
TCGA_BP_4334	-925.6603218	145.767809	-779.8925128	b
TCGA_BP_4335	749.9727686	1980.024844	2729.997613	b
TCGA_BP_4338	-106.3200505	1439.418613	1333.098562	b
TCGA_BP_4341	111.4386646	905.5834676	1017.022132	b
TCGA_BP_4345	1910.712405	2233.139311	4143.851717	b
TCGA_BP_4346	769.4815008	2960.538352	3730.019853	b
TCGA_BP_4349	591.1484047	1159.665662	1750.814067	b
TCGA_BP_4351	492.0808905	1194.161785	1686.242675	b
TCGA_BP_4352	-599.3871219	221.3368403	-378.0502816	b
TCGA_BP_4355	935.9013873	840.7947235	1776.696111	b
TCGA_BP_4758	643.9945096	2320.720495	2964.715004	b
TCGA_BP_4759	623.8475761	1337.765417	1961.612993	b
TCGA_BP_4761	-263.3138485	1493.909204	1230.595355	b
TCGA_BP_4771	1114.271639	3252.025602	4366.297241	b
TCGA_BP_4774	542.7121912	1167.904661	1710.616853	b
TCGA_BP_4776	576.8562501	1513.124097	2089.980348	b
TCGA_BP_4787	1525.278655	2143.896285	3669.17494	b
TCGA_BP_4798	1337.526591	3204.830112	4542.356703	b
TCGA_BP_4799	975.792898	1990.903931	2966.696829	b
TCGA_BP_4804	1367.195526	2648.877111	4016.072637	b
TCGA_BP_4960	1004.12802	2096.563752	3100.691772	b
TCGA_BP_4962	1414.313675	2256.316212	3670.629887	b
TCGA_BP_4968	637.0002214	2030.184545	2667.184766	b
TCGA_BP_4969	44.85050862	304.5148031	349.3653117	b
TCGA_BP_4971	1364.179608	2463.777165	3827.956773	b
TCGA_BP_4981	129.1330358	1628.064942	1757.197978	b
TCGA_BP_4983	567.2016726	2816.698294	3383.899966	b
TCGA_BP_4985	759.4625376	1443.617224	2203.079762	b
TCGA_BP_4989	1063.061014	3157.593972	4220.654986	b
TCGA_BP_4992	-31.77254304	2723.200897	2691.428354	b
TCGA_BP_4993	1040.895412	1566.026695	2606.922107	b
TCGA_BP_5000	980.5158323	2009.46202	2989.977853	b
TCGA_BP_5001	153.5077299	1465.549282	1619.057012	b
TCGA_BP_5009	809.2168953	2104.640225	2913.85712	b
TCGA_BP_5010	1299.753292	1498.708233	2798.461525	b
TCGA_BP_5169	728.9556407	2484.526339	3213.48198	b
TCGA_BP_5170	1217.193242	1560.479873	2777.673114	b
TCGA_BP_5174	234.6277551	1063.067093	1297.694848	b
TCGA_BP_5175	432.1868827	1668.105367	2100.29225	b
TCGA_BP_5177	1146.379272	1067.478997	2213.858269	b
TCGA_BP_5178	773.4772348	2229.961731	3003.438966	b
TCGA_BP_5180	-86.82908788	1956.954246	1870.125158	b
TCGA_BP_5185	269.350544	1156.973302	1426.323846	b
TCGA_BP_5190	62.97069054	1110.793485	1173.764175	b
TCGA_BP_5191	297.0453431	2926.052968	3223.098311	b
TCGA_BP_5196	988.1118797	1808.001663	2796.113543	b
TCGA_BP_5198	1337.367965	1965.895667	3303.263632	b
TCGA_BP_5199	1330.245697	2603.97049	3934.216187	b
TCGA_BP_5201	185.7412113	2060.760184	2246.501395	b
TCGA_CJ_4636	1271.367627	2463.678256	3735.045882	b
TCGA_CJ_4637	1031.815838	3229.416156	4261.231995	b
TCGA_CJ_4638	-313.4488627	676.3191895	362.8703268	b
TCGA_CJ_4642	685.9373074	799.7954733	1485.732781	b
TCGA_CJ_4868	1541.838288	2480.346746	4022.185034	b
TCGA_CJ_4869	715.5557481	2813.974512	3529.53026	b
TCGA_CJ_4870	523.2672759	1194.251971	1717.519246	b
TCGA_CJ_4872	1405.543572	2108.73602	3514.279592	b
TCGA_CJ_4873	867.2658916	2761.801482	3629.067374	b
TCGA_CJ_4875	281.9964394	1991.796362	2273.792801	b
TCGA_CJ_4876	-293.6073522	1066.434334	772.8269816	b
TCGA_CJ_4878	161.7213765	741.0402817	902.7616582	b
TCGA_CJ_4881	1055.693493	2185.625097	3241.318589	b
TCGA_CJ_4882	1196.409673	2631.244234	3827.653907	b
TCGA_CJ_4884	632.484627	2252.39778	2884.882407	b
TCGA_CJ_4887	718.4317114	2632.947752	3351.379463	b
TCGA_CJ_4888	1182.388962	3151.891449	4334.280412	b
TCGA_CJ_4890	1975.97935	3234.658389	5210.637739	b
TCGA_CJ_4891	751.6352227	2174.325786	2925.961009	b
TCGA_CJ_4900	803.0862065	2702.098915	3505.185121	b
TCGA_CJ_4901	1005.072468	3072.17801	4077.250478	b
TCGA_CJ_4902	1350.947414	2149.463711	3500.411125	b
TCGA_CJ_4912	97.44299316	1154.263553	1251.706546	b
TCGA_CJ_4916	790.39991	2861.55239	3651.9523	b
TCGA_CJ_5671	1786.198842	2630.046411	4416.245252	b
TCGA_CJ_5672	776.9390447	2615.205048	3392.144093	b
TCGA_CJ_5676	1183.492533	2099.983436	3283.475969	b
TCGA_CJ_5677	1385.714213	1876.95137	3262.665584	b
TCGA_CJ_5678	395.336407	2600.725421	2996.061828	b
TCGA_CJ_5679	322.9373233	483.7413159	806.6786392	b
TCGA_CJ_5682	1118.639617	1339.370009	2458.009625	b
TCGA_CJ_6031	1596.701885	2444.181059	4040.882944	b
TCGA_CJ_6033	888.5713683	1439.481181	2328.052549	b
TCGA_CW_6090	1244.498865	2209.54769	3454.046554	b
TCGA_CZ_4854	448.9020916	1350.123839	1799.02593	b
TCGA_CZ_4857	793.122398	1766.049636	2559.172034	b
TCGA_CZ_4858	434.0315222	2220.900196	2654.931719	b
TCGA_CZ_5452	296.8681215	2791.635518	3088.50364	b
TCGA_CZ_5456	697.3621619	1990.172981	2687.535143	b
TCGA_CZ_5460	363.1644724	2045.753628	2408.9181	b
TCGA_CZ_5464	1096.244683	2368.955899	3465.200582	b
TCGA_CZ_5468	543.1533333	1501.859557	2045.012891	b
TCGA_CZ_5469	15.82460451	948.8911234	964.7157279	b
TCGA_CZ_5987	130.1276766	1862.472772	1992.600448	b
TCGA_DV_5565	815.9165022	1290.689055	2106.605558	b
TCGA_DV_5568	942.2524025	1809.189041	2751.441444	b
TCGA_DV_A4VX	-526.7359934	1130.710399	603.9744061	b
TCGA_DV_A4VZ	-474.6195708	-17.2967439	-491.9163147	b
TCGA_G6_A5PC	-168.7992556	1609.615226	1440.81597	b
TCGA_G6_A8L6	396.274253	1973.20773	2369.481983	b
TCGA_G6_A8L7	-244.5375014	1077.77125	833.2337485	b
TCGA_G6_A8L8	-351.7895739	685.1382053	333.3486314	b
TCGA_MM_A563	1361.216338	2585.455005	3946.671343	b
TCGA_MM_A564	485.3084889	1210.368239	1695.676728	b
TCGA_MM_A84U	885.2374528	1669.970421	2555.207874	b
