# Supplementary material for: Cuproptosis in ccRCC: key player in therapeutic and prognostic targets
Source: Front Oncol. 2023 Oct 27;13:1271864. doi: 10.3389/fonc.2023.1271864 (PMC10642186; doi:10.3389/fonc.2023.1271864)
Supplement: Supplementary file 4 [file DataSheet_4.zip › Step4/score/╨┬╜¿╬─▒╛╬─╡╡.R]

library(ggplot2)
library(ggpubr)
Sys.setenv(LANGUAGE = "en") #显示英文报错信息
options(stringsAsFactors = FALSE) #禁止chr转成factor
setwd("E:\\肾癌-Cuproptosis\\Step4\\score")     #设置工作目录
tmp <- read.csv("TPM.csv", row.names = NULL, check.names = F, header = T, stringsAsFactors = F)
head(tmp)
table(tmp$Risk)
p <- wilcox.test(tmp[which(tmp$Risk == "a"),"TMB"],tmp[which(tmp$Risk == "b"),"TMB"])$p.value


# 设置颜色
jco <- c("#B2182B","#343493")
#B2182B  343493
ggplot(data = tmp,aes(x = Risk, y = TMB, fill = Risk))+
  scale_fill_manual(values = jco[2:1]) + 
  geom_violin(alpha=0.4, position = position_dodge(width = .75),
              size=0.5, color="black") + # 边框线黑色
  geom_boxplot(notch = TRUE, outlier.size = -1, 
               color="black", lwd=0.3, alpha = 0.3)+ # 背景色透明化
  geom_point(shape = 21, size=2, 
             position = position_jitterdodge(), 
             color="black", alpha=1)+
  ylab(expression("TMB")) +
  xlab("")  +
  annotate(geom="text", cex=6,
           x=1.5, y=-1, # 根据自己的数据调节p value的位置
           label=paste0("P ", ifelse(p<0.001, "< 0.001", paste0("= ",round(p,3)))), # 添加P值
           color="black") + 
  theme(#panel.border = element_blank())#去除边框, # 原图有框
    axis.ticks = element_line(size=0.2,color="black"),
    axis.ticks.length = unit(0.2,"cm"),
    legend.position = "none",
    axis.title = element_text(size = 12),
    axis.text = element_text(size = 10))
ggsave("3.pdf", width = 4.5, height = 4.5)
