# Supplementary material for: Cuproptosis in ccRCC: key player in therapeutic and prognostic targets
Source: Front Oncol. 2023 Oct 27;13:1271864. doi: 10.3389/fonc.2023.1271864 (PMC10642186; doi:10.3389/fonc.2023.1271864)
Supplement: Supplementary file 5 [file DataSheet_5.zip]

Archive with 103 entries (95 files):
- Step5/17gene.txt
- Step5/auc/
- Step5/auc/1.xlsx
- Step5/auc/alisertib.pdf
- Step5/auc/alisertib.txt
- Step5/auc/AUC.R
- Step5/auc/BIBR-1532.pdf
- Step5/auc/BIBR-1532.txt
- Step5/auc/BMS-536924.pdf
- Step5/auc/BMS-536924.txt
- Step5/auc/Gefitinib.pdf
- Step5/auc/Gefitinib.txt
- Step5/auc/limmaTab.xls
- Step5/auc/MK-2206.pdf
- Step5/auc/MK-2206.txt
- Step5/auc/Navitoclax.pdf
- Step5/auc/Navitoclax.txt
- Step5/auc/Nilotinib.pdf
- Step5/auc/Nilotinib.txt
- Step5/auc/NVP-ADW742.pdf
- Step5/auc/NVP-ADW742.txt
- Step5/auc/output.xls
- Step5/auc/Topotecan.pdf
- Step5/auc/Topotecan.txt
- Step5/candidate.ctrp.csv
- Step5/candidate.ctrp2.csv
- Step5/cmap/
- Step5/cmap/clinical.txt
- Step5/cmap/gsealog.xls
- Step5/cmap/KIRC_down500.grp
- Step5/cmap/KIRC_up500.grp
- Step5/CTRP_ccl_anno.txt
- Step5/CTRP_cpd_anno.txt
- Step5/id.txt
- Step5/map/
- Step5/map/1 - ╕▒▒╛.pdf
- Step5/map/1.pdf
- Step5/map/1.txt
- Step5/map/2.txt
- Step5/map/422332.txt
- Step5/map/easy_input_anno.txt
- Step5/map/Immune2.for.SubMap.cls
- Step5/map/skcm.immunotherapy.47sampleInfo.txt
- Step5/map/skcm.immunotherapy.47samples.log2CountsNorm.txt
- Step5/map/skcm.immunotherapy.for.SubMap.cls
- Step5/map/skcm.immunotherapy.for.SubMap.gct
- Step5/map/╢╣╝╘═╝.xlsx
- Step5/map/╢╣╝╘═╝_2022-03-28_13_11_55.pdf
- Step5/map/╢╣╝╘═╝_2022-03-28_14_58_51.pdf
- Step5/map/╨┬╜¿╬─▒╛╬─╡╡.R
- Step5/output_PPS.csv
- Step5/tide/
- Step5/tide/1.csv
- Step5/tide/3.pdf
- Step5/tide/boxViolin.pdf
- Step5/tide/TIDE_outputq.csv
- Step5/tide/TPM.csv
- Step5/tide/╔╜┬══╝.xlsx
- Step5/tide/╔╜┬══╝_2022-03-28_12_23_18.pdf
- Step5/tide/╨┬╜¿╬─▒╛╬─╡╡.R
- Step5/tide/╓∙╫┤═╝.xlsx
- Step5/tide/╓∙╫┤═╝_2022-03-28_12_24_44.pdf
- Step5/vol/
- Step5/vol/FigureYa59volcanoV2/
- Step5/vol/FigureYa59volcanoV2/easy_input_limma.csv
- Step5/vol/FigureYa59volcanoV2/easy_input_selected.csv
- Step5/vol/FigureYa59volcanoV2/example.png
- Step5/vol/FigureYa59volcanoV2/FigureYa59volcanoV2.html
- Step5/vol/FigureYa59volcanoV2/Volcano_advanced.pdf
- Step5/vol/FigureYa59volcanoV2/volcano_classic.pdf
- Step5/vol/╗≡╔╜═╝.xlsx
- Step5/vol/╗≡╔╜═╝_2022-03-29_17_10_27.pdf
- Step5/vol/╬1⁄4╢≈═╝_2022-03-29_23_21_08.pdf
- Step5/yao/
- Step5/yao/1.csv
- Step5/yao/3.csv
- Step5/yao/Axitinib.pdf
- Step5/yao/Bosutinib.pdf
- Step5/yao/CALCPHENOTYPE.R
- Step5/yao/calcPhenotype_Output/
- Step5/yao/calcPhenotype_Output/clinical.xls
- Step5/yao/calcPhenotype_Output/DrugPredictions.csv
- Step5/yao/calcPhenotype_Output/Linsitinib_1510.pdf
- Step5/yao/clinical.txt
- Step5/yao/clinical.xls
- Step5/yao/GDSC2_Expr_short.rds
- Step5/yao/GDSC2_Res.rds
- Step5/yao/Gefitinib.pdf
- Step5/yao/Lapatinib.pdf
- Step5/yao/limmaTab.xls
- Step5/yao/Metformin.pdf
- Step5/yao/Nilotinib.pdf
- Step5/yao/output_wilcox test for potential drugs.xls
- Step5/yao/Pazopanib.pdf
- Step5/yao/prism.pred.auc.csv
- Step5/yao/Sorafenib.pdf
- Step5/yao/Sunitinib.pdf
- Step5/yao/Temsirolimus.pdf
- Step5/yao/Tipifarnib.pdf
- Step5/yao/Vorinostat.pdf
- Step5/yao/╨┬╜¿╬─▒╛╬─╡╡.R
- Step5/╨┬╜¿ Microsoft Excel ╣ñ╫≈▒φ.xls
- Step5/╨┬╜¿╬─▒╛╬─╡╡.R
