# Supplementary material for: Cuproptosis in ccRCC: key player in therapeutic and prognostic targets
Source: Front Oncol. 2023 Oct 27;13:1271864. doi: 10.3389/fonc.2023.1271864 (PMC10642186; doi:10.3389/fonc.2023.1271864)
Supplement: Supplementary file 5 [file DataSheet_5.zip › Step5/auc/1.xlsx]

## Sheet: Sheet1
Drug	Subtype	AUC
alisertib	Cuproptosis 2	0.414149
alisertib	Cuproptosis 2	0.414268
alisertib	Cuproptosis 2	0.407149
alisertib	Cuproptosis 2	0.421126
alisertib	Cuproptosis 2	0.391395
alisertib	Cuproptosis 2	0.412008
alisertib	Cuproptosis 2	0.453537
alisertib	Cuproptosis 2	0.429253
alisertib	Cuproptosis 2	0.408361
alisertib	Cuproptosis 2	0.462239
alisertib	Cuproptosis 2	0.413089
alisertib	Cuproptosis 2	0.426345
alisertib	Cuproptosis 2	0.41698
alisertib	Cuproptosis 2	0.40078
alisertib	Cuproptosis 2	0.403246
alisertib	Cuproptosis 2	0.395284
alisertib	Cuproptosis 2	0.403829
alisertib	Cuproptosis 2	0.454464
alisertib	Cuproptosis 2	0.395584
alisertib	Cuproptosis 2	0.42601
alisertib	Cuproptosis 2	0.417627
alisertib	Cuproptosis 2	0.419077
alisertib	Cuproptosis 2	0.377888
alisertib	Cuproptosis 2	0.385937
alisertib	Cuproptosis 2	0.400755
alisertib	Cuproptosis 2	0.406084
alisertib	Cuproptosis 2	0.42321
alisertib	Cuproptosis 2	0.375916
alisertib	Cuproptosis 2	0.41166
alisertib	Cuproptosis 2	0.426313
alisertib	Cuproptosis 2	0.399204
alisertib	Cuproptosis 2	0.390036
alisertib	Cuproptosis 2	0.415144
alisertib	Cuproptosis 2	0.406758
alisertib	Cuproptosis 2	0.39971
alisertib	Cuproptosis 2	0.449711
alisertib	Cuproptosis 2	0.410185
alisertib	Cuproptosis 2	0.443028
alisertib	Cuproptosis 2	0.435227
alisertib	Cuproptosis 2	0.402164
alisertib	Cuproptosis 2	0.500272
alisertib	Cuproptosis 2	0.42658
alisertib	Cuproptosis 2	0.432453
alisertib	Cuproptosis 2	0.381994
alisertib	Cuproptosis 2	0.427231
alisertib	Cuproptosis 2	0.415261
alisertib	Cuproptosis 2	0.397358
alisertib	Cuproptosis 2	0.428365
alisertib	Cuproptosis 2	0.421439
alisertib	Cuproptosis 2	0.402618
alisertib	Cuproptosis 2	0.426284
alisertib	Cuproptosis 2	0.429912
alisertib	Cuproptosis 2	0.385977
alisertib	Cuproptosis 2	0.43198
alisertib	Cuproptosis 2	0.39361
alisertib	Cuproptosis 2	0.428212
alisertib	Cuproptosis 2	0.408005
alisertib	Cuproptosis 2	0.388816
alisertib	Cuproptosis 2	0.420631
alisertib	Cuproptosis 2	0.395617
alisertib	Cuproptosis 2	0.424527
alisertib	Cuproptosis 2	0.431595
alisertib	Cuproptosis 2	0.411225
alisertib	Cuproptosis 2	0.424842
alisertib	Cuproptosis 2	0.403119
alisertib	Cuproptosis 2	0.426875
alisertib	Cuproptosis 2	0.436053
alisertib	Cuproptosis 2	0.409726
alisertib	Cuproptosis 2	0.383426
alisertib	Cuproptosis 2	0.393581
alisertib	Cuproptosis 2	0.412089
alisertib	Cuproptosis 2	0.414408
alisertib	Cuproptosis 2	0.384512
alisertib	Cuproptosis 2	0.408743
alisertib	Cuproptosis 2	0.375559
alisertib	Cuproptosis 2	0.426517
alisertib	Cuproptosis 2	0.408973
alisertib	Cuproptosis 2	0.384936
alisertib	Cuproptosis 2	0.414046
alisertib	Cuproptosis 2	0.405528
alisertib	Cuproptosis 2	0.401306
alisertib	Cuproptosis 2	0.425977
alisertib	Cuproptosis 2	0.366331
alisertib	Cuproptosis 2	0.409998
alisertib	Cuproptosis 2	0.432701
alisertib	Cuproptosis 2	0.396406
alisertib	Cuproptosis 2	0.404112
alisertib	Cuproptosis 2	0.469502
alisertib	Cuproptosis 2	0.491707
alisertib	Cuproptosis 2	0.4091
alisertib	Cuproptosis 2	0.406425
alisertib	Cuproptosis 2	0.432643
alisertib	Cuproptosis 2	0.420214
alisertib	Cuproptosis 2	0.405804
alisertib	Cuproptosis 2	0.436064
alisertib	Cuproptosis 2	0.466018
alisertib	Cuproptosis 2	0.400556
alisertib	Cuproptosis 2	0.400905
alisertib	Cuproptosis 2	0.399544
alisertib	Cuproptosis 2	0.412022
alisertib	Cuproptosis 2	0.400938
alisertib	Cuproptosis 2	0.434322
alisertib	Cuproptosis 2	0.391987
alisertib	Cuproptosis 2	0.415617
alisertib	Cuproptosis 2	0.394292
alisertib	Cuproptosis 2	0.387523
alisertib	Cuproptosis 2	0.41936
alisertib	Cuproptosis 2	0.394292
alisertib	Cuproptosis 2	0.434018
alisertib	Cuproptosis 2	0.439835
alisertib	Cuproptosis 2	0.430064
alisertib	Cuproptosis 2	0.494944
alisertib	Cuproptosis 2	0.389807
alisertib	Cuproptosis 2	0.371096
alisertib	Cuproptosis 2	0.410672
alisertib	Cuproptosis 2	0.399001
alisertib	Cuproptosis 2	0.421974
alisertib	Cuproptosis 2	0.439085
alisertib	Cuproptosis 2	0.413302
alisertib	Cuproptosis 2	0.379128
alisertib	Cuproptosis 2	0.418369
alisertib	Cuproptosis 2	0.418797
alisertib	Cuproptosis 2	0.387122
alisertib	Cuproptosis 2	0.398896
alisertib	Cuproptosis 2	0.390459
alisertib	Cuproptosis 2	0.417067
alisertib	Cuproptosis 2	0.393237
alisertib	Cuproptosis 2	0.386583
alisertib	Cuproptosis 2	0.429722
alisertib	Cuproptosis 2	0.400875
alisertib	Cuproptosis 2	0.405935
alisertib	Cuproptosis 2	0.413513
alisertib	Cuproptosis 2	0.491088
alisertib	Cuproptosis 2	0.408717
alisertib	Cuproptosis 2	0.408681
alisertib	Cuproptosis 2	0.399693
alisertib	Cuproptosis 2	0.42306
alisertib	Cuproptosis 2	0.396558
alisertib	Cuproptosis 2	0.391123
alisertib	Cuproptosis 2	0.407981
alisertib	Cuproptosis 2	0.4467
alisertib	Cuproptosis 2	0.398392
alisertib	Cuproptosis 2	0.402626
alisertib	Cuproptosis 2	0.443454
alisertib	Cuproptosis 2	0.409751
alisertib	Cuproptosis 2	0.419605
alisertib	Cuproptosis 2	0.432966
alisertib	Cuproptosis 2	0.403014
alisertib	Cuproptosis 2	0.381188
alisertib	Cuproptosis 2	0.406703
alisertib	Cuproptosis 2	0.378043
alisertib	Cuproptosis 2	0.366809
alisertib	Cuproptosis 2	0.396131
alisertib	Cuproptosis 2	0.42363
alisertib	Cuproptosis 2	0.399264
alisertib	Cuproptosis 2	0.404748
alisertib	Cuproptosis 2	0.373653
alisertib	Cuproptosis 2	0.438417
alisertib	Cuproptosis 2	0.391959
alisertib	Cuproptosis 2	0.400017
alisertib	Cuproptosis 2	0.402585
alisertib	Cuproptosis 2	0.398442
alisertib	Cuproptosis 2	0.40537
alisertib	Cuproptosis 2	0.401445
alisertib	Cuproptosis 2	0.392904
alisertib	Cuproptosis 2	0.40182
alisertib	Cuproptosis 2	0.409024
alisertib	Cuproptosis 2	0.390803
alisertib	Cuproptosis 2	0.453484
alisertib	Cuproptosis 2	0.41436
alisertib	Cuproptosis 2	0.42642
alisertib	Cuproptosis 2	0.393608
alisertib	Cuproptosis 2	0.397044
alisertib	Cuproptosis 2	0.386187
alisertib	Cuproptosis 2	0.436987
alisertib	Cuproptosis 2	0.437359
alisertib	Cuproptosis 2	0.403852
alisertib	Cuproptosis 2	0.44811
alisertib	Cuproptosis 2	0.511118
alisertib	Cuproptosis 2	0.412218
alisertib	Cuproptosis 2	0.405391
alisertib	Cuproptosis 2	0.413841
alisertib	Cuproptosis 2	0.413201
alisertib	Cuproptosis 2	0.463775
alisertib	Cuproptosis 2	0.419685
alisertib	Cuproptosis 2	0.415652
alisertib	Cuproptosis 2	0.407219
alisertib	Cuproptosis 2	0.578041
alisertib	Cuproptosis 1	0.39745
alisertib	Cuproptosis 1	0.436818
alisertib	Cuproptosis 1	0.38514
alisertib	Cuproptosis 1	0.376893
alisertib	Cuproptosis 1	0.43147
alisertib	Cuproptosis 1	0.417311
alisertib	Cuproptosis 1	0.400255
alisertib	Cuproptosis 1	0.420052
alisertib	Cuproptosis 1	0.38014
alisertib	Cuproptosis 1	0.42264
alisertib	Cuproptosis 1	0.401206
alisertib	Cuproptosis 1	0.381295
alisertib	Cuproptosis 1	0.412325
alisertib	Cuproptosis 1	0.361409
alisertib	Cuproptosis 1	0.393607
alisertib	Cuproptosis 1	0.495283
alisertib	Cuproptosis 1	0.384598
alisertib	Cuproptosis 1	0.382971
alisertib	Cuproptosis 1	0.400692
alisertib	Cuproptosis 1	0.369595
alisertib	Cuproptosis 1	0.345741
alisertib	Cuproptosis 1	0.388467
alisertib	Cuproptosis 1	0.375121
alisertib	Cuproptosis 1	0.404684
alisertib	Cuproptosis 1	0.403065
alisertib	Cuproptosis 1	0.352598
alisertib	Cuproptosis 1	0.419003
alisertib	Cuproptosis 1	0.419653
alisertib	Cuproptosis 1	0.382462
alisertib	Cuproptosis 1	0.341352
alisertib	Cuproptosis 1	0.371303
alisertib	Cuproptosis 1	0.377725
alisertib	Cuproptosis 1	0.379586
alisertib	Cuproptosis 1	0.393915
alisertib	Cuproptosis 1	0.396179
alisertib	Cuproptosis 1	0.400473
alisertib	Cuproptosis 1	0.410126
alisertib	Cuproptosis 1	0.435222
alisertib	Cuproptosis 1	0.378807
alisertib	Cuproptosis 1	0.395369
alisertib	Cuproptosis 1	0.424245
alisertib	Cuproptosis 1	0.391061
alisertib	Cuproptosis 1	0.362185
alisertib	Cuproptosis 1	0.411142
alisertib	Cuproptosis 1	0.366507
alisertib	Cuproptosis 1	0.424582
alisertib	Cuproptosis 1	0.382629
alisertib	Cuproptosis 1	0.399603
alisertib	Cuproptosis 1	0.504518
alisertib	Cuproptosis 1	0.391632
alisertib	Cuproptosis 1	0.393083
alisertib	Cuproptosis 1	0.420447
alisertib	Cuproptosis 1	0.42076
alisertib	Cuproptosis 1	0.381914
alisertib	Cuproptosis 1	0.386486
alisertib	Cuproptosis 1	0.427558
alisertib	Cuproptosis 1	0.396291
alisertib	Cuproptosis 1	0.408271
alisertib	Cuproptosis 1	0.505448
alisertib	Cuproptosis 1	0.394245
alisertib	Cuproptosis 1	0.380698
alisertib	Cuproptosis 1	0.399018
alisertib	Cuproptosis 1	0.400376
alisertib	Cuproptosis 1	0.388951
alisertib	Cuproptosis 1	0.373151
alisertib	Cuproptosis 1	0.403701
alisertib	Cuproptosis 1	0.414968
alisertib	Cuproptosis 1	0.385673
alisertib	Cuproptosis 1	0.391539
alisertib	Cuproptosis 1	0.414432
alisertib	Cuproptosis 1	0.391908
alisertib	Cuproptosis 1	0.40095
alisertib	Cuproptosis 1	0.415696
alisertib	Cuproptosis 1	0.392943
alisertib	Cuproptosis 1	0.3988
alisertib	Cuproptosis 1	0.39676
alisertib	Cuproptosis 1	0.392611
alisertib	Cuproptosis 1	0.410514
alisertib	Cuproptosis 1	0.37559
alisertib	Cuproptosis 1	0.419185
alisertib	Cuproptosis 1	0.402218
alisertib	Cuproptosis 1	0.460298
alisertib	Cuproptosis 1	0.400818
alisertib	Cuproptosis 1	0.408166
alisertib	Cuproptosis 1	0.39206
alisertib	Cuproptosis 1	0.386167
alisertib	Cuproptosis 1	0.387329
alisertib	Cuproptosis 1	0.388616
alisertib	Cuproptosis 1	0.407958
alisertib	Cuproptosis 1	0.386334
alisertib	Cuproptosis 1	0.390128
alisertib	Cuproptosis 1	0.388264
alisertib	Cuproptosis 1	0.395276
alisertib	Cuproptosis 1	0.381922
alisertib	Cuproptosis 1	0.461888
alisertib	Cuproptosis 1	0.389419
alisertib	Cuproptosis 1	0.419317
alisertib	Cuproptosis 1	0.386845
alisertib	Cuproptosis 1	0.379068
alisertib	Cuproptosis 1	0.410093
alisertib	Cuproptosis 1	0.461711
alisertib	Cuproptosis 1	0.371034
alisertib	Cuproptosis 1	0.385465
alisertib	Cuproptosis 1	0.36521
alisertib	Cuproptosis 1	0.395072
alisertib	Cuproptosis 1	0.428801
alisertib	Cuproptosis 1	0.409379
alisertib	Cuproptosis 1	0.408338
alisertib	Cuproptosis 1	0.373726
alisertib	Cuproptosis 1	0.411786
alisertib	Cuproptosis 1	0.38523
alisertib	Cuproptosis 1	0.371819
alisertib	Cuproptosis 1	0.383745
alisertib	Cuproptosis 1	0.390497
alisertib	Cuproptosis 1	0.412381
alisertib	Cuproptosis 1	0.400216
alisertib	Cuproptosis 1	0.422934
alisertib	Cuproptosis 1	0.397294
alisertib	Cuproptosis 1	0.379593
alisertib	Cuproptosis 1	0.459217
alisertib	Cuproptosis 1	0.383064
alisertib	Cuproptosis 1	0.390632
alisertib	Cuproptosis 1	0.386498
alisertib	Cuproptosis 1	0.397203
alisertib	Cuproptosis 1	0.402114
alisertib	Cuproptosis 1	0.358011
alisertib	Cuproptosis 1	0.389057
alisertib	Cuproptosis 1	0.402349
alisertib	Cuproptosis 1	0.465896
alisertib	Cuproptosis 1	0.367343
alisertib	Cuproptosis 1	0.382658
alisertib	Cuproptosis 1	0.391911
alisertib	Cuproptosis 1	0.399074
alisertib	Cuproptosis 1	0.388643
alisertib	Cuproptosis 1	0.403733
alisertib	Cuproptosis 1	0.377363
alisertib	Cuproptosis 1	0.376307
alisertib	Cuproptosis 1	0.361974
alisertib	Cuproptosis 1	0.382601
alisertib	Cuproptosis 1	0.413191
alisertib	Cuproptosis 1	0.382894
alisertib	Cuproptosis 1	0.387522
alisertib	Cuproptosis 1	0.362981
alisertib	Cuproptosis 1	0.363544
alisertib	Cuproptosis 1	0.393125
alisertib	Cuproptosis 1	0.45167
alisertib	Cuproptosis 1	0.398761
alisertib	Cuproptosis 1	0.387094
alisertib	Cuproptosis 1	0.407521
alisertib	Cuproptosis 1	0.3863
alisertib	Cuproptosis 1	0.400046
alisertib	Cuproptosis 1	0.376413
alisertib	Cuproptosis 1	0.428872
alisertib	Cuproptosis 1	0.370976
alisertib	Cuproptosis 1	0.382426
alisertib	Cuproptosis 1	0.385318
alisertib	Cuproptosis 1	0.414761
alisertib	Cuproptosis 1	0.375001
alisertib	Cuproptosis 1	0.370818
alisertib	Cuproptosis 1	0.383753
alisertib	Cuproptosis 1	0.39345
alisertib	Cuproptosis 1	0.397505
alisertib	Cuproptosis 1	0.388722
alisertib	Cuproptosis 1	0.382995
alisertib	Cuproptosis 1	0.378288
alisertib	Cuproptosis 1	0.390211
alisertib	Cuproptosis 1	0.390333
alisertib	Cuproptosis 1	0.395465
alisertib	Cuproptosis 1	0.396296
alisertib	Cuproptosis 1	0.412938
alisertib	Cuproptosis 1	0.378096
alisertib	Cuproptosis 1	0.386571
alisertib	Cuproptosis 1	0.412079
alisertib	Cuproptosis 1	0.41594
alisertib	Cuproptosis 1	0.383475
alisertib	Cuproptosis 1	0.369695
alisertib	Cuproptosis 1	0.383651
alisertib	Cuproptosis 1	0.37418
alisertib	Cuproptosis 1	0.383284
alisertib	Cuproptosis 1	0.417724
alisertib	Cuproptosis 1	0.38859
alisertib	Cuproptosis 1	0.390024
alisertib	Cuproptosis 1	0.381198
alisertib	Cuproptosis 1	0.412959
alisertib	Cuproptosis 1	0.401755
alisertib	Cuproptosis 1	0.403095
alisertib	Cuproptosis 1	0.407379
alisertib	Cuproptosis 1	0.362976
alisertib	Cuproptosis 1	0.399064
alisertib	Cuproptosis 1	0.397445
alisertib	Cuproptosis 1	0.44723
alisertib	Cuproptosis 1	0.36806
alisertib	Cuproptosis 1	0.428197
alisertib	Cuproptosis 1	0.380999
alisertib	Cuproptosis 1	0.413392
alisertib	Cuproptosis 1	0.39735
alisertib	Cuproptosis 1	0.433086
alisertib	Cuproptosis 1	0.392852
alisertib	Cuproptosis 1	0.402726
alisertib	Cuproptosis 1	0.385452
alisertib	Cuproptosis 1	0.396349
alisertib	Cuproptosis 1	0.382002
alisertib	Cuproptosis 1	0.364335
alisertib	Cuproptosis 1	0.379523
alisertib	Cuproptosis 1	0.377242
alisertib	Cuproptosis 1	0.390431
alisertib	Cuproptosis 1	0.373295
alisertib	Cuproptosis 1	0.380608
alisertib	Cuproptosis 1	0.364168
alisertib	Cuproptosis 1	0.413182
alisertib	Cuproptosis 1	0.382712
alisertib	Cuproptosis 1	0.406547
alisertib	Cuproptosis 1	0.384175
alisertib	Cuproptosis 1	0.387204
alisertib	Cuproptosis 1	0.407498
alisertib	Cuproptosis 1	0.391552
alisertib	Cuproptosis 1	0.468695
alisertib	Cuproptosis 1	0.367755
alisertib	Cuproptosis 1	0.391743
alisertib	Cuproptosis 1	0.409984
alisertib	Cuproptosis 1	0.387751
alisertib	Cuproptosis 1	0.404582
alisertib	Cuproptosis 1	0.380876
alisertib	Cuproptosis 1	0.402766
alisertib	Cuproptosis 1	0.368808
alisertib	Cuproptosis 1	0.401116
alisertib	Cuproptosis 1	0.402351
alisertib	Cuproptosis 1	0.412267
alisertib	Cuproptosis 1	0.384474
alisertib	Cuproptosis 1	0.382192
alisertib	Cuproptosis 1	0.391078
alisertib	Cuproptosis 1	0.369148
alisertib	Cuproptosis 1	0.400366
alisertib	Cuproptosis 1	0.351664
alisertib	Cuproptosis 1	0.377301
alisertib	Cuproptosis 1	0.385797
alisertib	Cuproptosis 1	0.399213
alisertib	Cuproptosis 1	0.4069
alisertib	Cuproptosis 1	0.424609
alisertib	Cuproptosis 1	0.380392
alisertib	Cuproptosis 1	0.436537
alisertib	Cuproptosis 1	0.44964
alisertib	Cuproptosis 1	0.374208
alisertib	Cuproptosis 1	0.394829
alisertib	Cuproptosis 1	0.380196
alisertib	Cuproptosis 1	0.389273
alisertib	Cuproptosis 1	0.467304
alisertib	Cuproptosis 1	0.373995
alisertib	Cuproptosis 1	0.389698
alisertib	Cuproptosis 1	0.392026
alisertib	Cuproptosis 1	0.400509
alisertib	Cuproptosis 1	0.40105
alisertib	Cuproptosis 1	0.363517
alisertib	Cuproptosis 1	0.419668
alisertib	Cuproptosis 1	0.38684
alisertib	Cuproptosis 1	0.379848
alisertib	Cuproptosis 1	0.376308
alisertib	Cuproptosis 1	0.40763
alisertib	Cuproptosis 1	0.416461
alisertib	Cuproptosis 1	0.374098
alisertib	Cuproptosis 1	0.413575
alisertib	Cuproptosis 1	0.379969
alisertib	Cuproptosis 1	0.389045
alisertib	Cuproptosis 1	0.390498
alisertib	Cuproptosis 1	0.412895
alisertib	Cuproptosis 1	0.421384
alisertib	Cuproptosis 1	0.376258
alisertib	Cuproptosis 1	0.419975
alisertib	Cuproptosis 1	0.406127
alisertib	Cuproptosis 1	0.387897
alisertib	Cuproptosis 1	0.39241
alisertib	Cuproptosis 1	0.374618
alisertib	Cuproptosis 1	0.394046
alisertib	Cuproptosis 1	0.436515
alisertib	Cuproptosis 1	0.457148
alisertib	Cuproptosis 1	0.369131
alisertib	Cuproptosis 1	0.433446
alisertib	Cuproptosis 1	0.430295
alisertib	Cuproptosis 1	0.373458
alisertib	Cuproptosis 1	0.396752
alisertib	Cuproptosis 1	0.438449
alisertib	Cuproptosis 1	0.411258
alisertib	Cuproptosis 1	0.388632
alisertib	Cuproptosis 1	0.383671
alisertib	Cuproptosis 1	0.412584
alisertib	Cuproptosis 1	0.440135
alisertib	Cuproptosis 1	0.385422
alisertib	Cuproptosis 1	0.39263
alisertib	Cuproptosis 1	0.399404
alisertib	Cuproptosis 1	0.366937
alisertib	Cuproptosis 1	0.374155
alisertib	Cuproptosis 1	0.396193
alisertib	Cuproptosis 1	0.39761
alisertib	Cuproptosis 1	0.397285
alisertib	Cuproptosis 1	0.405279
alisertib	Cuproptosis 1	0.456194
alisertib	Cuproptosis 1	0.374567
alisertib	Cuproptosis 1	0.36924
alisertib	Cuproptosis 1	0.39487
alisertib	Cuproptosis 1	0.394781
alisertib	Cuproptosis 1	0.396317
alisertib	Cuproptosis 1	0.413087
alisertib	Cuproptosis 1	0.414146
alisertib	Cuproptosis 1	0.391899
alisertib	Cuproptosis 1	0.396774
alisertib	Cuproptosis 1	0.39185
alisertib	Cuproptosis 1	0.381551
alisertib	Cuproptosis 1	0.383925
alisertib	Cuproptosis 1	0.399404
alisertib	Cuproptosis 1	0.426761
alisertib	Cuproptosis 1	0.393809
alisertib	Cuproptosis 1	0.397234
alisertib	Cuproptosis 1	0.390109
alisertib	Cuproptosis 1	0.405064
alisertib	Cuproptosis 1	0.385111
alisertib	Cuproptosis 1	0.400136
alisertib	Cuproptosis 1	0.418225
alisertib	Cuproptosis 1	0.38336
alisertib	Cuproptosis 1	0.367753
alisertib	Cuproptosis 1	0.421918
alisertib	Cuproptosis 1	0.41395
alisertib	Cuproptosis 1	0.518205
alisertib	Cuproptosis 1	0.46131
alisertib	Cuproptosis 1	0.387924
alisertib	Cuproptosis 1	0.436478
