# Supplementary material for: Cuproptosis in ccRCC: key player in therapeutic and prognostic targets
Source: Front Oncol. 2023 Oct 27;13:1271864. doi: 10.3389/fonc.2023.1271864 (PMC10642186; doi:10.3389/fonc.2023.1271864)
Supplement: Supplementary file 5 [file DataSheet_5.zip › Step5/auc/alisertib.txt]

Drug	Subtype	AUC
alisertib	Cuproptosis 2	0.414148618
alisertib	Cuproptosis 2	0.414267836
alisertib	Cuproptosis 2	0.407148502
alisertib	Cuproptosis 2	0.421126431
alisertib	Cuproptosis 2	0.391395138
alisertib	Cuproptosis 2	0.412008013
alisertib	Cuproptosis 2	0.453536684
alisertib	Cuproptosis 2	0.429253318
alisertib	Cuproptosis 2	0.408360725
alisertib	Cuproptosis 2	0.462238915
alisertib	Cuproptosis 2	0.413088899
alisertib	Cuproptosis 2	0.426344922
alisertib	Cuproptosis 2	0.416979766
alisertib	Cuproptosis 2	0.400780052
alisertib	Cuproptosis 2	0.40324615
alisertib	Cuproptosis 2	0.39528402
alisertib	Cuproptosis 2	0.403829175
alisertib	Cuproptosis 2	0.454464348
alisertib	Cuproptosis 2	0.395583771
alisertib	Cuproptosis 2	0.426010234
alisertib	Cuproptosis 2	0.417626947
alisertib	Cuproptosis 2	0.419077216
alisertib	Cuproptosis 2	0.377888124
alisertib	Cuproptosis 2	0.385937151
alisertib	Cuproptosis 2	0.400754657
alisertib	Cuproptosis 2	0.406084316
alisertib	Cuproptosis 2	0.423210461
alisertib	Cuproptosis 2	0.375916228
alisertib	Cuproptosis 2	0.411659873
alisertib	Cuproptosis 2	0.426313066
alisertib	Cuproptosis 2	0.399203732
alisertib	Cuproptosis 2	0.390036312
alisertib	Cuproptosis 2	0.415144059
alisertib	Cuproptosis 2	0.406757706
alisertib	Cuproptosis 2	0.399710484
alisertib	Cuproptosis 2	0.449710699
alisertib	Cuproptosis 2	0.410185186
alisertib	Cuproptosis 2	0.44302824
alisertib	Cuproptosis 2	0.435226851
alisertib	Cuproptosis 2	0.402164093
alisertib	Cuproptosis 2	0.500272293
alisertib	Cuproptosis 2	0.4265796
alisertib	Cuproptosis 2	0.432453015
alisertib	Cuproptosis 2	0.381993958
alisertib	Cuproptosis 2	0.427230569
alisertib	Cuproptosis 2	0.415260722
alisertib	Cuproptosis 2	0.397357901
alisertib	Cuproptosis 2	0.428365399
alisertib	Cuproptosis 2	0.421439121
alisertib	Cuproptosis 2	0.402618426
alisertib	Cuproptosis 2	0.426283883
alisertib	Cuproptosis 2	0.429911616
alisertib	Cuproptosis 2	0.385976617
alisertib	Cuproptosis 2	0.431980338
alisertib	Cuproptosis 2	0.393609936
alisertib	Cuproptosis 2	0.42821191
alisertib	Cuproptosis 2	0.408005193
alisertib	Cuproptosis 2	0.388815895
alisertib	Cuproptosis 2	0.42063114
alisertib	Cuproptosis 2	0.395616566
alisertib	Cuproptosis 2	0.424526728
alisertib	Cuproptosis 2	0.431594854
alisertib	Cuproptosis 2	0.411224722
alisertib	Cuproptosis 2	0.424842267
alisertib	Cuproptosis 2	0.403119328
alisertib	Cuproptosis 2	0.426875302
alisertib	Cuproptosis 2	0.436053391
alisertib	Cuproptosis 2	0.409726351
alisertib	Cuproptosis 2	0.38342626
alisertib	Cuproptosis 2	0.393581118
alisertib	Cuproptosis 2	0.412088793
alisertib	Cuproptosis 2	0.414408235
alisertib	Cuproptosis 2	0.384512051
alisertib	Cuproptosis 2	0.408743168
alisertib	Cuproptosis 2	0.375558639
alisertib	Cuproptosis 2	0.426516791
alisertib	Cuproptosis 2	0.408972751
alisertib	Cuproptosis 2	0.384935687
alisertib	Cuproptosis 2	0.414046499
alisertib	Cuproptosis 2	0.405527847
alisertib	Cuproptosis 2	0.401306293
alisertib	Cuproptosis 2	0.425976775
alisertib	Cuproptosis 2	0.366330578
alisertib	Cuproptosis 2	0.40999751
alisertib	Cuproptosis 2	0.432700941
alisertib	Cuproptosis 2	0.396406012
alisertib	Cuproptosis 2	0.404112275
alisertib	Cuproptosis 2	0.469501764
alisertib	Cuproptosis 2	0.491706925
alisertib	Cuproptosis 2	0.409099926
alisertib	Cuproptosis 2	0.40642489
alisertib	Cuproptosis 2	0.432643266
alisertib	Cuproptosis 2	0.420213669
alisertib	Cuproptosis 2	0.405804478
alisertib	Cuproptosis 2	0.436063729
alisertib	Cuproptosis 2	0.466017783
alisertib	Cuproptosis 2	0.400555996
alisertib	Cuproptosis 2	0.400904828
alisertib	Cuproptosis 2	0.399543582
alisertib	Cuproptosis 2	0.412021649
alisertib	Cuproptosis 2	0.400938118
alisertib	Cuproptosis 2	0.434322359
alisertib	Cuproptosis 2	0.391987284
alisertib	Cuproptosis 2	0.415617006
alisertib	Cuproptosis 2	0.394292118
alisertib	Cuproptosis 2	0.387523437
alisertib	Cuproptosis 2	0.419359857
alisertib	Cuproptosis 2	0.39429205
alisertib	Cuproptosis 2	0.434018443
alisertib	Cuproptosis 2	0.439835396
alisertib	Cuproptosis 2	0.430063698
alisertib	Cuproptosis 2	0.494943709
alisertib	Cuproptosis 2	0.389806657
alisertib	Cuproptosis 2	0.371096029
alisertib	Cuproptosis 2	0.410672274
alisertib	Cuproptosis 2	0.39900146
alisertib	Cuproptosis 2	0.421973713
alisertib	Cuproptosis 2	0.439084878
alisertib	Cuproptosis 2	0.413301775
alisertib	Cuproptosis 2	0.379128496
alisertib	Cuproptosis 2	0.418368704
alisertib	Cuproptosis 2	0.418796651
alisertib	Cuproptosis 2	0.387122129
alisertib	Cuproptosis 2	0.398895691
alisertib	Cuproptosis 2	0.390458966
alisertib	Cuproptosis 2	0.417066694
alisertib	Cuproptosis 2	0.393237446
alisertib	Cuproptosis 2	0.386582702
alisertib	Cuproptosis 2	0.429721692
alisertib	Cuproptosis 2	0.400875007
alisertib	Cuproptosis 2	0.405934604
alisertib	Cuproptosis 2	0.413513332
alisertib	Cuproptosis 2	0.491088256
alisertib	Cuproptosis 2	0.408717178
alisertib	Cuproptosis 2	0.408681031
alisertib	Cuproptosis 2	0.399693418
alisertib	Cuproptosis 2	0.423059649
alisertib	Cuproptosis 2	0.396557741
alisertib	Cuproptosis 2	0.391123348
alisertib	Cuproptosis 2	0.407980772
alisertib	Cuproptosis 2	0.446699711
alisertib	Cuproptosis 2	0.398391715
alisertib	Cuproptosis 2	0.402626419
alisertib	Cuproptosis 2	0.44345423
alisertib	Cuproptosis 2	0.409751096
alisertib	Cuproptosis 2	0.419604564
alisertib	Cuproptosis 2	0.43296557
alisertib	Cuproptosis 2	0.403014044
alisertib	Cuproptosis 2	0.381187802
alisertib	Cuproptosis 2	0.40670308
alisertib	Cuproptosis 2	0.3780429
alisertib	Cuproptosis 2	0.366808944
alisertib	Cuproptosis 2	0.396130836
alisertib	Cuproptosis 2	0.423629936
alisertib	Cuproptosis 2	0.39926362
alisertib	Cuproptosis 2	0.404748039
alisertib	Cuproptosis 2	0.373652645
alisertib	Cuproptosis 2	0.43841725
alisertib	Cuproptosis 2	0.391959407
alisertib	Cuproptosis 2	0.400017499
alisertib	Cuproptosis 2	0.40258504
alisertib	Cuproptosis 2	0.39844185
alisertib	Cuproptosis 2	0.40537045
alisertib	Cuproptosis 2	0.401444561
alisertib	Cuproptosis 2	0.392903824
alisertib	Cuproptosis 2	0.401820487
alisertib	Cuproptosis 2	0.409024136
alisertib	Cuproptosis 2	0.390802537
alisertib	Cuproptosis 2	0.453484226
alisertib	Cuproptosis 2	0.414360298
alisertib	Cuproptosis 2	0.426419775
alisertib	Cuproptosis 2	0.393608374
alisertib	Cuproptosis 2	0.39704429
alisertib	Cuproptosis 2	0.386186823
alisertib	Cuproptosis 2	0.436987407
alisertib	Cuproptosis 2	0.437359177
alisertib	Cuproptosis 2	0.403851853
alisertib	Cuproptosis 2	0.448109954
alisertib	Cuproptosis 2	0.511117855
alisertib	Cuproptosis 2	0.412218404
alisertib	Cuproptosis 2	0.405391365
alisertib	Cuproptosis 2	0.413840531
alisertib	Cuproptosis 2	0.413200783
alisertib	Cuproptosis 2	0.463774901
alisertib	Cuproptosis 2	0.419685022
alisertib	Cuproptosis 2	0.415652237
alisertib	Cuproptosis 2	0.40721875
alisertib	Cuproptosis 2	0.578040595
alisertib	Cuproptosis 1	0.397449942
alisertib	Cuproptosis 1	0.436818403
alisertib	Cuproptosis 1	0.385140331
alisertib	Cuproptosis 1	0.376892562
alisertib	Cuproptosis 1	0.431470147
alisertib	Cuproptosis 1	0.417311004
alisertib	Cuproptosis 1	0.400255108
alisertib	Cuproptosis 1	0.420052056
alisertib	Cuproptosis 1	0.380139521
alisertib	Cuproptosis 1	0.422639975
alisertib	Cuproptosis 1	0.401205502
alisertib	Cuproptosis 1	0.381295024
alisertib	Cuproptosis 1	0.412325298
alisertib	Cuproptosis 1	0.361409367
alisertib	Cuproptosis 1	0.393607062
alisertib	Cuproptosis 1	0.495282542
alisertib	Cuproptosis 1	0.384597596
alisertib	Cuproptosis 1	0.382971057
alisertib	Cuproptosis 1	0.400692267
alisertib	Cuproptosis 1	0.369594708
alisertib	Cuproptosis 1	0.345741284
alisertib	Cuproptosis 1	0.388466519
alisertib	Cuproptosis 1	0.37512079
alisertib	Cuproptosis 1	0.404683891
alisertib	Cuproptosis 1	0.403065468
alisertib	Cuproptosis 1	0.35259779
alisertib	Cuproptosis 1	0.419003488
alisertib	Cuproptosis 1	0.419653137
alisertib	Cuproptosis 1	0.382461757
alisertib	Cuproptosis 1	0.341352188
alisertib	Cuproptosis 1	0.371303078
alisertib	Cuproptosis 1	0.377725402
alisertib	Cuproptosis 1	0.379586071
alisertib	Cuproptosis 1	0.393915107
alisertib	Cuproptosis 1	0.39617858
alisertib	Cuproptosis 1	0.400473251
alisertib	Cuproptosis 1	0.410126442
alisertib	Cuproptosis 1	0.435222237
alisertib	Cuproptosis 1	0.378806992
alisertib	Cuproptosis 1	0.39536948
alisertib	Cuproptosis 1	0.4242449
alisertib	Cuproptosis 1	0.391060803
alisertib	Cuproptosis 1	0.362184551
alisertib	Cuproptosis 1	0.411141888
alisertib	Cuproptosis 1	0.366507103
alisertib	Cuproptosis 1	0.424582255
alisertib	Cuproptosis 1	0.382629349
alisertib	Cuproptosis 1	0.39960303
alisertib	Cuproptosis 1	0.504518095
alisertib	Cuproptosis 1	0.391632056
alisertib	Cuproptosis 1	0.393082589
alisertib	Cuproptosis 1	0.42044702
alisertib	Cuproptosis 1	0.420760062
alisertib	Cuproptosis 1	0.381913644
alisertib	Cuproptosis 1	0.38648555
alisertib	Cuproptosis 1	0.427557808
alisertib	Cuproptosis 1	0.39629143
alisertib	Cuproptosis 1	0.408271306
alisertib	Cuproptosis 1	0.505448
alisertib	Cuproptosis 1	0.394245301
alisertib	Cuproptosis 1	0.380697711
alisertib	Cuproptosis 1	0.399018446
alisertib	Cuproptosis 1	0.400375754
alisertib	Cuproptosis 1	0.38895087
alisertib	Cuproptosis 1	0.373151125
alisertib	Cuproptosis 1	0.40370149
alisertib	Cuproptosis 1	0.414967682
alisertib	Cuproptosis 1	0.38567331
alisertib	Cuproptosis 1	0.391539052
alisertib	Cuproptosis 1	0.414431599
alisertib	Cuproptosis 1	0.391908311
alisertib	Cuproptosis 1	0.400950334
alisertib	Cuproptosis 1	0.41569568
alisertib	Cuproptosis 1	0.392942534
alisertib	Cuproptosis 1	0.398799856
alisertib	Cuproptosis 1	0.396759636
alisertib	Cuproptosis 1	0.392611288
alisertib	Cuproptosis 1	0.410514446
alisertib	Cuproptosis 1	0.37558953
alisertib	Cuproptosis 1	0.419184969
alisertib	Cuproptosis 1	0.402217851
alisertib	Cuproptosis 1	0.460297883
alisertib	Cuproptosis 1	0.400817805
alisertib	Cuproptosis 1	0.408166249
alisertib	Cuproptosis 1	0.392059716
alisertib	Cuproptosis 1	0.386166592
alisertib	Cuproptosis 1	0.387329247
alisertib	Cuproptosis 1	0.38861581
alisertib	Cuproptosis 1	0.407957778
alisertib	Cuproptosis 1	0.386334489
alisertib	Cuproptosis 1	0.39012846
alisertib	Cuproptosis 1	0.388263647
alisertib	Cuproptosis 1	0.39527559
alisertib	Cuproptosis 1	0.381921689
alisertib	Cuproptosis 1	0.461887539
alisertib	Cuproptosis 1	0.389419171
alisertib	Cuproptosis 1	0.419316843
alisertib	Cuproptosis 1	0.38684531
alisertib	Cuproptosis 1	0.379068185
alisertib	Cuproptosis 1	0.410092804
alisertib	Cuproptosis 1	0.46171072
alisertib	Cuproptosis 1	0.37103389
alisertib	Cuproptosis 1	0.38546459
alisertib	Cuproptosis 1	0.365210103
alisertib	Cuproptosis 1	0.395071828
alisertib	Cuproptosis 1	0.428800712
alisertib	Cuproptosis 1	0.40937908
alisertib	Cuproptosis 1	0.408337593
alisertib	Cuproptosis 1	0.373725587
alisertib	Cuproptosis 1	0.411786127
alisertib	Cuproptosis 1	0.385230234
alisertib	Cuproptosis 1	0.371818912
alisertib	Cuproptosis 1	0.383745476
alisertib	Cuproptosis 1	0.390496952
alisertib	Cuproptosis 1	0.412381314
alisertib	Cuproptosis 1	0.400215862
alisertib	Cuproptosis 1	0.422934487
alisertib	Cuproptosis 1	0.397293509
alisertib	Cuproptosis 1	0.379593115
alisertib	Cuproptosis 1	0.459217135
alisertib	Cuproptosis 1	0.383063862
alisertib	Cuproptosis 1	0.390632412
alisertib	Cuproptosis 1	0.386498252
alisertib	Cuproptosis 1	0.39720341
alisertib	Cuproptosis 1	0.402114188
alisertib	Cuproptosis 1	0.358011218
alisertib	Cuproptosis 1	0.38905664
alisertib	Cuproptosis 1	0.402348799
alisertib	Cuproptosis 1	0.465895956
alisertib	Cuproptosis 1	0.367343172
alisertib	Cuproptosis 1	0.382658334
alisertib	Cuproptosis 1	0.39191085
alisertib	Cuproptosis 1	0.399073986
alisertib	Cuproptosis 1	0.388643459
alisertib	Cuproptosis 1	0.403732952
alisertib	Cuproptosis 1	0.377362928
alisertib	Cuproptosis 1	0.376306959
alisertib	Cuproptosis 1	0.361973855
alisertib	Cuproptosis 1	0.382600577
alisertib	Cuproptosis 1	0.413190954
alisertib	Cuproptosis 1	0.382893819
alisertib	Cuproptosis 1	0.387521838
alisertib	Cuproptosis 1	0.362980763
alisertib	Cuproptosis 1	0.363544007
alisertib	Cuproptosis 1	0.393124867
alisertib	Cuproptosis 1	0.451670047
alisertib	Cuproptosis 1	0.398761161
alisertib	Cuproptosis 1	0.387094259
alisertib	Cuproptosis 1	0.407520579
alisertib	Cuproptosis 1	0.386299621
alisertib	Cuproptosis 1	0.40004574
alisertib	Cuproptosis 1	0.37641261
alisertib	Cuproptosis 1	0.428872197
alisertib	Cuproptosis 1	0.370975725
alisertib	Cuproptosis 1	0.382425716
alisertib	Cuproptosis 1	0.385317742
alisertib	Cuproptosis 1	0.414760938
alisertib	Cuproptosis 1	0.375000815
alisertib	Cuproptosis 1	0.370817793
alisertib	Cuproptosis 1	0.383752814
alisertib	Cuproptosis 1	0.393449627
alisertib	Cuproptosis 1	0.397505254
alisertib	Cuproptosis 1	0.38872244
alisertib	Cuproptosis 1	0.382994898
alisertib	Cuproptosis 1	0.378288112
alisertib	Cuproptosis 1	0.390211299
alisertib	Cuproptosis 1	0.390332795
alisertib	Cuproptosis 1	0.395465458
alisertib	Cuproptosis 1	0.39629611
alisertib	Cuproptosis 1	0.412937948
alisertib	Cuproptosis 1	0.378096259
alisertib	Cuproptosis 1	0.38657139
alisertib	Cuproptosis 1	0.412078598
alisertib	Cuproptosis 1	0.415939814
alisertib	Cuproptosis 1	0.383475151
alisertib	Cuproptosis 1	0.369695036
alisertib	Cuproptosis 1	0.38365084
alisertib	Cuproptosis 1	0.374180021
alisertib	Cuproptosis 1	0.383283881
alisertib	Cuproptosis 1	0.417724017
alisertib	Cuproptosis 1	0.388590427
alisertib	Cuproptosis 1	0.390024086
alisertib	Cuproptosis 1	0.381197618
alisertib	Cuproptosis 1	0.412958715
alisertib	Cuproptosis 1	0.401754566
alisertib	Cuproptosis 1	0.403094624
alisertib	Cuproptosis 1	0.407379265
alisertib	Cuproptosis 1	0.362975932
alisertib	Cuproptosis 1	0.399063547
alisertib	Cuproptosis 1	0.397444888
alisertib	Cuproptosis 1	0.447229868
alisertib	Cuproptosis 1	0.368060102
alisertib	Cuproptosis 1	0.42819699
alisertib	Cuproptosis 1	0.380998541
alisertib	Cuproptosis 1	0.413392414
alisertib	Cuproptosis 1	0.397350196
alisertib	Cuproptosis 1	0.433086456
alisertib	Cuproptosis 1	0.392851838
alisertib	Cuproptosis 1	0.402726068
alisertib	Cuproptosis 1	0.385452351
alisertib	Cuproptosis 1	0.396348566
alisertib	Cuproptosis 1	0.382001788
alisertib	Cuproptosis 1	0.364334841
alisertib	Cuproptosis 1	0.379522985
alisertib	Cuproptosis 1	0.377242134
alisertib	Cuproptosis 1	0.390431197
alisertib	Cuproptosis 1	0.373294942
alisertib	Cuproptosis 1	0.380607517
alisertib	Cuproptosis 1	0.364167753
alisertib	Cuproptosis 1	0.413182206
alisertib	Cuproptosis 1	0.382712293
alisertib	Cuproptosis 1	0.406547144
alisertib	Cuproptosis 1	0.384175372
alisertib	Cuproptosis 1	0.38720381
alisertib	Cuproptosis 1	0.407498455
alisertib	Cuproptosis 1	0.391552116
alisertib	Cuproptosis 1	0.468695159
alisertib	Cuproptosis 1	0.367754787
alisertib	Cuproptosis 1	0.391743238
alisertib	Cuproptosis 1	0.409984129
alisertib	Cuproptosis 1	0.387751447
alisertib	Cuproptosis 1	0.404581581
alisertib	Cuproptosis 1	0.380875698
alisertib	Cuproptosis 1	0.402766468
alisertib	Cuproptosis 1	0.368808405
alisertib	Cuproptosis 1	0.401115713
alisertib	Cuproptosis 1	0.402351329
alisertib	Cuproptosis 1	0.412267236
alisertib	Cuproptosis 1	0.384474145
alisertib	Cuproptosis 1	0.382192132
alisertib	Cuproptosis 1	0.39107767
alisertib	Cuproptosis 1	0.369148303
alisertib	Cuproptosis 1	0.400366185
alisertib	Cuproptosis 1	0.351663637
alisertib	Cuproptosis 1	0.377301474
alisertib	Cuproptosis 1	0.385797297
alisertib	Cuproptosis 1	0.399212503
alisertib	Cuproptosis 1	0.406899669
alisertib	Cuproptosis 1	0.424609219
alisertib	Cuproptosis 1	0.380391871
alisertib	Cuproptosis 1	0.436536929
alisertib	Cuproptosis 1	0.449640004
alisertib	Cuproptosis 1	0.374208242
alisertib	Cuproptosis 1	0.394828899
alisertib	Cuproptosis 1	0.380196176
alisertib	Cuproptosis 1	0.389272515
alisertib	Cuproptosis 1	0.467303977
alisertib	Cuproptosis 1	0.373994821
alisertib	Cuproptosis 1	0.389698395
alisertib	Cuproptosis 1	0.392025996
alisertib	Cuproptosis 1	0.400508787
alisertib	Cuproptosis 1	0.401049584
alisertib	Cuproptosis 1	0.363516637
alisertib	Cuproptosis 1	0.419668039
alisertib	Cuproptosis 1	0.38683986
alisertib	Cuproptosis 1	0.379847997
alisertib	Cuproptosis 1	0.376307713
alisertib	Cuproptosis 1	0.407630191
alisertib	Cuproptosis 1	0.416461088
alisertib	Cuproptosis 1	0.374098385
alisertib	Cuproptosis 1	0.413575203
alisertib	Cuproptosis 1	0.379969255
alisertib	Cuproptosis 1	0.389045388
alisertib	Cuproptosis 1	0.39049773
alisertib	Cuproptosis 1	0.412894922
alisertib	Cuproptosis 1	0.421384364
alisertib	Cuproptosis 1	0.376257503
alisertib	Cuproptosis 1	0.419974931
alisertib	Cuproptosis 1	0.406126834
alisertib	Cuproptosis 1	0.387897123
alisertib	Cuproptosis 1	0.392409992
alisertib	Cuproptosis 1	0.374617528
alisertib	Cuproptosis 1	0.394046018
alisertib	Cuproptosis 1	0.436514823
alisertib	Cuproptosis 1	0.457148297
alisertib	Cuproptosis 1	0.369130922
alisertib	Cuproptosis 1	0.433446008
alisertib	Cuproptosis 1	0.430294983
alisertib	Cuproptosis 1	0.373458138
alisertib	Cuproptosis 1	0.396751751
alisertib	Cuproptosis 1	0.438449125
alisertib	Cuproptosis 1	0.411258483
alisertib	Cuproptosis 1	0.388631645
alisertib	Cuproptosis 1	0.383670937
alisertib	Cuproptosis 1	0.41258363
alisertib	Cuproptosis 1	0.440134513
alisertib	Cuproptosis 1	0.385421747
alisertib	Cuproptosis 1	0.392630057
alisertib	Cuproptosis 1	0.399404214
alisertib	Cuproptosis 1	0.366936731
alisertib	Cuproptosis 1	0.374154781
alisertib	Cuproptosis 1	0.396192536
alisertib	Cuproptosis 1	0.397609567
alisertib	Cuproptosis 1	0.397284815
alisertib	Cuproptosis 1	0.405279009
alisertib	Cuproptosis 1	0.456194455
alisertib	Cuproptosis 1	0.374566746
alisertib	Cuproptosis 1	0.369240354
alisertib	Cuproptosis 1	0.394869867
alisertib	Cuproptosis 1	0.39478144
alisertib	Cuproptosis 1	0.396317462
alisertib	Cuproptosis 1	0.41308745
alisertib	Cuproptosis 1	0.414145939
alisertib	Cuproptosis 1	0.391899363
alisertib	Cuproptosis 1	0.396774478
alisertib	Cuproptosis 1	0.391849685
alisertib	Cuproptosis 1	0.381551053
alisertib	Cuproptosis 1	0.383925098
alisertib	Cuproptosis 1	0.399404432
alisertib	Cuproptosis 1	0.426760677
alisertib	Cuproptosis 1	0.393808902
alisertib	Cuproptosis 1	0.397233798
alisertib	Cuproptosis 1	0.390108738
alisertib	Cuproptosis 1	0.405063552
alisertib	Cuproptosis 1	0.385110962
alisertib	Cuproptosis 1	0.40013618
alisertib	Cuproptosis 1	0.418225148
alisertib	Cuproptosis 1	0.38336029
alisertib	Cuproptosis 1	0.367753365
alisertib	Cuproptosis 1	0.421918152
alisertib	Cuproptosis 1	0.413950236
alisertib	Cuproptosis 1	0.518204891
alisertib	Cuproptosis 1	0.461309784
alisertib	Cuproptosis 1	0.387924353
alisertib	Cuproptosis 1	0.436478257
