# Supplementary material for: Cuproptosis in ccRCC: key player in therapeutic and prognostic targets
Source: Front Oncol. 2023 Oct 27;13:1271864. doi: 10.3389/fonc.2023.1271864 (PMC10642186; doi:10.3389/fonc.2023.1271864)
Supplement: Supplementary file 5 [file DataSheet_5.zip › Step5/auc/AUC.R]

library(ggplot2)
library(data.table)
library(aplot)
library(ggpubr)
library(dplyr)
setwd("E:\\肾癌-Cuproptosis\\Step5\\auc")     #设置工作目录

df <- read.table("BMS-536924.txt",sep = "\t",row.names = NULL,check.names = F,stringsAsFactors = F,header = T)
head(df)
p.val <- kruskal.test(AUC ~ Subtype,
                      data = df)
p.lab <- paste0(ifelse(p.val$p.value < 0.001, " ***",
                       paste0(" = ",round(p.val$p.value, 3)))) 
p.lab


# 设置颜色
green <- "#2166AC"
cyan <- "#B2182B"
blue <- "#1B90BE"

# 绘制上半部分密度图
p_top <- ggplot(df, aes(x = AUC, color = Subtype, fill = Subtype)) +
  geom_density() +
  # 让箱子的所有位置都颜色统一，如例文所示
  scale_color_manual(values = c(alpha(green,0.7),alpha(cyan,0.7),alpha(blue,0.7))) + # 设置透明色
  scale_fill_manual(values = c(alpha(green,0.7),alpha(cyan,0.7),alpha(blue,0.7))) +
  theme_classic() + # 如果显示采用这一行
  
  # 这里提取输入文件的第一列药物名称，写入x轴标签
  xlab(paste0("Estimated AUC of ", unique(df$Drug))) + 
  # 第一列非必需，可以像下面这样直接写xlab
  #xlab("Estimated AUC of Cisplatin") +
  
  ylab(NULL) + 
  theme(legend.position = "none", 
        legend.title = element_blank(),
        axis.text.x = element_text(size = 12,color = "black"),
        axis.text.y = element_blank(), # 原文不显示纵轴的密度
        #axis.text.y = element_text(size = 12,color = "black"), # 如果要显示采用这一行
        axis.ticks.y = element_blank(),
        axis.line.y = element_blank(),
        panel.background = element_blank(),
        panel.grid.major = element_blank(),
        panel.grid.minor = element_blank()) +
  geom_rug()
p_top


# 画box plot
p_bot <- ggplot(df, aes(Subtype, AUC, fill = Subtype)) + 
  geom_boxplot(aes(col = Subtype)) + 
  scale_fill_manual(values = c(green, cyan, blue)) + 
  scale_color_manual(values = c(green, cyan, blue)) + 
  xlab(NULL) + ylab("Estimated AUC") + 
  theme_void() +
  theme(legend.position = "right",
        legend.title = element_blank(),
        axis.text.x = element_blank(), # 原文不显示箱线图的x轴
        #axis.text.x = element_text(size = 12,color = "black"), # 如要显示箱线图x轴采用这一行
        axis.text.y = element_text(size = 11,color = "black"),
        panel.background = element_blank(),
        panel.grid.major = element_blank(),
        panel.grid.minor = element_blank()) + 
  annotate(geom="text",
           x = 1.5,
           hjust = 0.5,
           y = max(df$AUC),
           size = 4, angle = 270, fontface = "bold",
           label = p.lab) +
  coord_flip() # 翻转图像

# 用白色标记箱子的基本统计量
dat <- ggplot_build(p_bot)$data[[1]]
p_bot <- p_bot + geom_segment(data=dat, aes(x=xmin, xend=xmax, y=middle, yend=middle), color="white", inherit.aes = F)
p_bot


p <- p_top %>% insert_bottom(p_bot, height = 0.3)
pdf(file = "boxdensity.pdf", width = 6,height = 2.5)
p
invisible(dev.off())
