# Supplementary material for: Cuproptosis in ccRCC: key player in therapeutic and prognostic targets
Source: Front Oncol. 2023 Oct 27;13:1271864. doi: 10.3389/fonc.2023.1271864 (PMC10642186; doi:10.3389/fonc.2023.1271864)
Supplement: Supplementary file 5 [file DataSheet_5.zip › Step5/auc/BIBR-1532.txt]

Drug	Subtype	AUC
Nilotinib	Cuproptosis 2	0.471185792
Nilotinib	Cuproptosis 2	0.473163517
Nilotinib	Cuproptosis 2	0.470940044
Nilotinib	Cuproptosis 2	0.476155476
Nilotinib	Cuproptosis 2	0.470807754
Nilotinib	Cuproptosis 2	0.475736989
Nilotinib	Cuproptosis 2	0.48378643
Nilotinib	Cuproptosis 2	0.475460095
Nilotinib	Cuproptosis 2	0.462909622
Nilotinib	Cuproptosis 2	0.479798023
Nilotinib	Cuproptosis 2	0.477070044
Nilotinib	Cuproptosis 2	0.465356946
Nilotinib	Cuproptosis 2	0.469710373
Nilotinib	Cuproptosis 2	0.473645293
Nilotinib	Cuproptosis 2	0.470302779
Nilotinib	Cuproptosis 2	0.464859353
Nilotinib	Cuproptosis 2	0.475992302
Nilotinib	Cuproptosis 2	0.474173884
Nilotinib	Cuproptosis 2	0.470972591
Nilotinib	Cuproptosis 2	0.474776128
Nilotinib	Cuproptosis 2	0.468890996
Nilotinib	Cuproptosis 2	0.476598308
Nilotinib	Cuproptosis 2	0.468872276
Nilotinib	Cuproptosis 2	0.473033663
Nilotinib	Cuproptosis 2	0.470567118
Nilotinib	Cuproptosis 2	0.475567889
Nilotinib	Cuproptosis 2	0.471273965
Nilotinib	Cuproptosis 2	0.471023666
Nilotinib	Cuproptosis 2	0.474274278
Nilotinib	Cuproptosis 2	0.473564637
Nilotinib	Cuproptosis 2	0.477512949
Nilotinib	Cuproptosis 2	0.471004547
Nilotinib	Cuproptosis 2	0.471959206
Nilotinib	Cuproptosis 2	0.46717148
Nilotinib	Cuproptosis 2	0.472936561
Nilotinib	Cuproptosis 2	0.478841947
Nilotinib	Cuproptosis 2	0.476914941
Nilotinib	Cuproptosis 2	0.479777834
Nilotinib	Cuproptosis 2	0.471349995
Nilotinib	Cuproptosis 2	0.465407181
Nilotinib	Cuproptosis 2	0.471621437
Nilotinib	Cuproptosis 2	0.474904371
Nilotinib	Cuproptosis 2	0.477579231
Nilotinib	Cuproptosis 2	0.469442087
Nilotinib	Cuproptosis 2	0.475865252
Nilotinib	Cuproptosis 2	0.469138449
Nilotinib	Cuproptosis 2	0.472080316
Nilotinib	Cuproptosis 2	0.477767023
Nilotinib	Cuproptosis 2	0.47257133
Nilotinib	Cuproptosis 2	0.478107617
Nilotinib	Cuproptosis 2	0.478090039
Nilotinib	Cuproptosis 2	0.476843012
Nilotinib	Cuproptosis 2	0.475657005
Nilotinib	Cuproptosis 2	0.479109188
Nilotinib	Cuproptosis 2	0.475659301
Nilotinib	Cuproptosis 2	0.479867463
Nilotinib	Cuproptosis 2	0.479827655
Nilotinib	Cuproptosis 2	0.470576897
Nilotinib	Cuproptosis 2	0.472233493
Nilotinib	Cuproptosis 2	0.475690861
Nilotinib	Cuproptosis 2	0.475927774
Nilotinib	Cuproptosis 2	0.478021718
Nilotinib	Cuproptosis 2	0.473466004
Nilotinib	Cuproptosis 2	0.472119653
Nilotinib	Cuproptosis 2	0.473079623
Nilotinib	Cuproptosis 2	0.471519714
Nilotinib	Cuproptosis 2	0.474159468
Nilotinib	Cuproptosis 2	0.470625021
Nilotinib	Cuproptosis 2	0.473623445
Nilotinib	Cuproptosis 2	0.469919864
Nilotinib	Cuproptosis 2	0.470457763
Nilotinib	Cuproptosis 2	0.475863072
Nilotinib	Cuproptosis 2	0.482121307
Nilotinib	Cuproptosis 2	0.477616592
Nilotinib	Cuproptosis 2	0.475372762
Nilotinib	Cuproptosis 2	0.474345662
Nilotinib	Cuproptosis 2	0.467933419
Nilotinib	Cuproptosis 2	0.477770372
Nilotinib	Cuproptosis 2	0.477882263
Nilotinib	Cuproptosis 2	0.472937874
Nilotinib	Cuproptosis 2	0.475551759
Nilotinib	Cuproptosis 2	0.479159535
Nilotinib	Cuproptosis 2	0.466741303
Nilotinib	Cuproptosis 2	0.46722375
Nilotinib	Cuproptosis 2	0.47925696
Nilotinib	Cuproptosis 2	0.473011418
Nilotinib	Cuproptosis 2	0.477677722
Nilotinib	Cuproptosis 2	0.486151144
Nilotinib	Cuproptosis 2	0.4688822
Nilotinib	Cuproptosis 2	0.470400013
Nilotinib	Cuproptosis 2	0.473492342
Nilotinib	Cuproptosis 2	0.474317512
Nilotinib	Cuproptosis 2	0.477781181
Nilotinib	Cuproptosis 2	0.46451911
Nilotinib	Cuproptosis 2	0.471883679
Nilotinib	Cuproptosis 2	0.475819036
Nilotinib	Cuproptosis 2	0.470148551
Nilotinib	Cuproptosis 2	0.466995785
Nilotinib	Cuproptosis 2	0.473522741
Nilotinib	Cuproptosis 2	0.477662078
Nilotinib	Cuproptosis 2	0.473310551
Nilotinib	Cuproptosis 2	0.472382282
Nilotinib	Cuproptosis 2	0.472630231
Nilotinib	Cuproptosis 2	0.47203099
Nilotinib	Cuproptosis 2	0.473039254
Nilotinib	Cuproptosis 2	0.473975207
Nilotinib	Cuproptosis 2	0.473489815
Nilotinib	Cuproptosis 2	0.477878032
Nilotinib	Cuproptosis 2	0.480440611
Nilotinib	Cuproptosis 2	0.474704056
Nilotinib	Cuproptosis 2	0.480329068
Nilotinib	Cuproptosis 2	0.473437
Nilotinib	Cuproptosis 2	0.476208941
Nilotinib	Cuproptosis 2	0.471334406
Nilotinib	Cuproptosis 2	0.47679891
Nilotinib	Cuproptosis 2	0.471155275
Nilotinib	Cuproptosis 2	0.470563625
Nilotinib	Cuproptosis 2	0.472365124
Nilotinib	Cuproptosis 2	0.475701744
Nilotinib	Cuproptosis 2	0.477784527
Nilotinib	Cuproptosis 2	0.468579014
Nilotinib	Cuproptosis 2	0.47634072
Nilotinib	Cuproptosis 2	0.479221423
Nilotinib	Cuproptosis 2	0.469424875
Nilotinib	Cuproptosis 2	0.470915826
Nilotinib	Cuproptosis 2	0.475007334
Nilotinib	Cuproptosis 2	0.465047115
Nilotinib	Cuproptosis 2	0.470958687
Nilotinib	Cuproptosis 2	0.473611317
Nilotinib	Cuproptosis 2	0.465845253
Nilotinib	Cuproptosis 2	0.467275654
Nilotinib	Cuproptosis 2	0.476955143
Nilotinib	Cuproptosis 2	0.476353308
Nilotinib	Cuproptosis 2	0.472450407
Nilotinib	Cuproptosis 2	0.471473795
Nilotinib	Cuproptosis 2	0.472252801
Nilotinib	Cuproptosis 2	0.471445675
Nilotinib	Cuproptosis 2	0.471831734
Nilotinib	Cuproptosis 2	0.475977621
Nilotinib	Cuproptosis 2	0.474065547
Nilotinib	Cuproptosis 2	0.477182362
Nilotinib	Cuproptosis 2	0.474414342
Nilotinib	Cuproptosis 2	0.468260597
Nilotinib	Cuproptosis 2	0.478016137
Nilotinib	Cuproptosis 2	0.469614029
Nilotinib	Cuproptosis 2	0.478397876
Nilotinib	Cuproptosis 2	0.478378903
Nilotinib	Cuproptosis 2	0.472921153
Nilotinib	Cuproptosis 2	0.478466037
Nilotinib	Cuproptosis 2	0.479743004
Nilotinib	Cuproptosis 2	0.477563329
Nilotinib	Cuproptosis 2	0.472286957
Nilotinib	Cuproptosis 2	0.469433583
Nilotinib	Cuproptosis 2	0.473382662
Nilotinib	Cuproptosis 2	0.476012309
Nilotinib	Cuproptosis 2	0.47183463
Nilotinib	Cuproptosis 2	0.472995493
Nilotinib	Cuproptosis 2	0.477765585
Nilotinib	Cuproptosis 2	0.467981873
Nilotinib	Cuproptosis 2	0.473522373
Nilotinib	Cuproptosis 2	0.471644798
Nilotinib	Cuproptosis 2	0.473110539
Nilotinib	Cuproptosis 2	0.47461841
Nilotinib	Cuproptosis 2	0.470351422
Nilotinib	Cuproptosis 2	0.477094592
Nilotinib	Cuproptosis 2	0.474508682
Nilotinib	Cuproptosis 2	0.47329302
Nilotinib	Cuproptosis 2	0.476869755
Nilotinib	Cuproptosis 2	0.476661562
Nilotinib	Cuproptosis 2	0.46473824
Nilotinib	Cuproptosis 2	0.474065403
Nilotinib	Cuproptosis 2	0.465478091
Nilotinib	Cuproptosis 2	0.473750287
Nilotinib	Cuproptosis 2	0.472039177
Nilotinib	Cuproptosis 2	0.47843011
Nilotinib	Cuproptosis 2	0.473749171
Nilotinib	Cuproptosis 2	0.479219933
Nilotinib	Cuproptosis 2	0.470317305
Nilotinib	Cuproptosis 2	0.476449105
Nilotinib	Cuproptosis 2	0.475106214
Nilotinib	Cuproptosis 2	0.471640193
Nilotinib	Cuproptosis 2	0.472191758
Nilotinib	Cuproptosis 2	0.475193968
Nilotinib	Cuproptosis 2	0.479154044
Nilotinib	Cuproptosis 2	0.477616956
Nilotinib	Cuproptosis 2	0.467910046
Nilotinib	Cuproptosis 2	0.472165361
Nilotinib	Cuproptosis 2	0.473757211
Nilotinib	Cuproptosis 1	0.468020448
Nilotinib	Cuproptosis 1	0.466236621
Nilotinib	Cuproptosis 1	0.47300046
Nilotinib	Cuproptosis 1	0.471542833
Nilotinib	Cuproptosis 1	0.476515599
Nilotinib	Cuproptosis 1	0.472616694
Nilotinib	Cuproptosis 1	0.471981277
Nilotinib	Cuproptosis 1	0.473626679
Nilotinib	Cuproptosis 1	0.464734262
Nilotinib	Cuproptosis 1	0.473716727
Nilotinib	Cuproptosis 1	0.472562359
Nilotinib	Cuproptosis 1	0.469646167
Nilotinib	Cuproptosis 1	0.473145369
Nilotinib	Cuproptosis 1	0.467858239
Nilotinib	Cuproptosis 1	0.474095398
Nilotinib	Cuproptosis 1	0.46505696
Nilotinib	Cuproptosis 1	0.471133153
Nilotinib	Cuproptosis 1	0.469872682
Nilotinib	Cuproptosis 1	0.47281648
Nilotinib	Cuproptosis 1	0.469798
Nilotinib	Cuproptosis 1	0.458375831
Nilotinib	Cuproptosis 1	0.473625069
Nilotinib	Cuproptosis 1	0.469457396
Nilotinib	Cuproptosis 1	0.469706019
Nilotinib	Cuproptosis 1	0.473090909
Nilotinib	Cuproptosis 1	0.454198325
Nilotinib	Cuproptosis 1	0.476722775
Nilotinib	Cuproptosis 1	0.472581662
Nilotinib	Cuproptosis 1	0.467854649
Nilotinib	Cuproptosis 1	0.475068629
Nilotinib	Cuproptosis 1	0.471383792
Nilotinib	Cuproptosis 1	0.468663755
Nilotinib	Cuproptosis 1	0.474823736
Nilotinib	Cuproptosis 1	0.471686925
Nilotinib	Cuproptosis 1	0.471981217
Nilotinib	Cuproptosis 1	0.472461592
Nilotinib	Cuproptosis 1	0.474840062
Nilotinib	Cuproptosis 1	0.471399578
Nilotinib	Cuproptosis 1	0.47878988
Nilotinib	Cuproptosis 1	0.479460431
Nilotinib	Cuproptosis 1	0.472518712
Nilotinib	Cuproptosis 1	0.473252727
Nilotinib	Cuproptosis 1	0.474989275
Nilotinib	Cuproptosis 1	0.474764482
Nilotinib	Cuproptosis 1	0.473540288
Nilotinib	Cuproptosis 1	0.472353428
Nilotinib	Cuproptosis 1	0.475688468
Nilotinib	Cuproptosis 1	0.470169664
Nilotinib	Cuproptosis 1	0.46865725
Nilotinib	Cuproptosis 1	0.475501277
Nilotinib	Cuproptosis 1	0.475574661
Nilotinib	Cuproptosis 1	0.468751443
Nilotinib	Cuproptosis 1	0.479045825
Nilotinib	Cuproptosis 1	0.473200287
Nilotinib	Cuproptosis 1	0.473967787
Nilotinib	Cuproptosis 1	0.473595541
Nilotinib	Cuproptosis 1	0.467664843
Nilotinib	Cuproptosis 1	0.476352812
Nilotinib	Cuproptosis 1	0.471687528
Nilotinib	Cuproptosis 1	0.468140579
Nilotinib	Cuproptosis 1	0.472866068
Nilotinib	Cuproptosis 1	0.475642312
Nilotinib	Cuproptosis 1	0.476221673
Nilotinib	Cuproptosis 1	0.47064266
Nilotinib	Cuproptosis 1	0.474385739
Nilotinib	Cuproptosis 1	0.469537991
Nilotinib	Cuproptosis 1	0.475969896
Nilotinib	Cuproptosis 1	0.47507878
Nilotinib	Cuproptosis 1	0.473269694
Nilotinib	Cuproptosis 1	0.469261773
Nilotinib	Cuproptosis 1	0.472094751
Nilotinib	Cuproptosis 1	0.469859156
Nilotinib	Cuproptosis 1	0.469749524
Nilotinib	Cuproptosis 1	0.47622262
Nilotinib	Cuproptosis 1	0.468318679
Nilotinib	Cuproptosis 1	0.474236645
Nilotinib	Cuproptosis 1	0.473643285
Nilotinib	Cuproptosis 1	0.474673982
Nilotinib	Cuproptosis 1	0.466127544
Nilotinib	Cuproptosis 1	0.479459927
Nilotinib	Cuproptosis 1	0.473915786
Nilotinib	Cuproptosis 1	0.476316247
Nilotinib	Cuproptosis 1	0.478285895
Nilotinib	Cuproptosis 1	0.472205653
Nilotinib	Cuproptosis 1	0.468404036
Nilotinib	Cuproptosis 1	0.467952562
Nilotinib	Cuproptosis 1	0.473523111
Nilotinib	Cuproptosis 1	0.467063492
Nilotinib	Cuproptosis 1	0.474785452
Nilotinib	Cuproptosis 1	0.468979103
Nilotinib	Cuproptosis 1	0.466420387
Nilotinib	Cuproptosis 1	0.469863484
Nilotinib	Cuproptosis 1	0.471748699
Nilotinib	Cuproptosis 1	0.476674922
Nilotinib	Cuproptosis 1	0.465433815
Nilotinib	Cuproptosis 1	0.466921776
Nilotinib	Cuproptosis 1	0.471705588
Nilotinib	Cuproptosis 1	0.473554636
Nilotinib	Cuproptosis 1	0.465666194
Nilotinib	Cuproptosis 1	0.469711089
Nilotinib	Cuproptosis 1	0.468669796
Nilotinib	Cuproptosis 1	0.467051967
Nilotinib	Cuproptosis 1	0.474866088
Nilotinib	Cuproptosis 1	0.46870942
Nilotinib	Cuproptosis 1	0.47093144
Nilotinib	Cuproptosis 1	0.465024324
Nilotinib	Cuproptosis 1	0.470075723
Nilotinib	Cuproptosis 1	0.469320748
Nilotinib	Cuproptosis 1	0.466370083
Nilotinib	Cuproptosis 1	0.469160317
Nilotinib	Cuproptosis 1	0.468524913
Nilotinib	Cuproptosis 1	0.476913924
Nilotinib	Cuproptosis 1	0.473806175
Nilotinib	Cuproptosis 1	0.470363626
Nilotinib	Cuproptosis 1	0.475012089
Nilotinib	Cuproptosis 1	0.470206403
Nilotinib	Cuproptosis 1	0.473802984
Nilotinib	Cuproptosis 1	0.47769642
Nilotinib	Cuproptosis 1	0.466634283
Nilotinib	Cuproptosis 1	0.476464251
Nilotinib	Cuproptosis 1	0.467864131
Nilotinib	Cuproptosis 1	0.473374391
Nilotinib	Cuproptosis 1	0.478730821
Nilotinib	Cuproptosis 1	0.472918684
Nilotinib	Cuproptosis 1	0.471653021
Nilotinib	Cuproptosis 1	0.472121202
Nilotinib	Cuproptosis 1	0.472224175
Nilotinib	Cuproptosis 1	0.468287163
Nilotinib	Cuproptosis 1	0.462197609
Nilotinib	Cuproptosis 1	0.471214066
Nilotinib	Cuproptosis 1	0.470362477
Nilotinib	Cuproptosis 1	0.467684397
Nilotinib	Cuproptosis 1	0.465533385
Nilotinib	Cuproptosis 1	0.473906445
Nilotinib	Cuproptosis 1	0.473350085
Nilotinib	Cuproptosis 1	0.476361037
Nilotinib	Cuproptosis 1	0.46733631
Nilotinib	Cuproptosis 1	0.466389722
Nilotinib	Cuproptosis 1	0.470945563
Nilotinib	Cuproptosis 1	0.473345497
Nilotinib	Cuproptosis 1	0.470903668
Nilotinib	Cuproptosis 1	0.465846818
Nilotinib	Cuproptosis 1	0.462108957
Nilotinib	Cuproptosis 1	0.47118336
Nilotinib	Cuproptosis 1	0.475009547
Nilotinib	Cuproptosis 1	0.466153285
Nilotinib	Cuproptosis 1	0.474093977
Nilotinib	Cuproptosis 1	0.471703943
Nilotinib	Cuproptosis 1	0.483708778
Nilotinib	Cuproptosis 1	0.47247458
Nilotinib	Cuproptosis 1	0.472540029
Nilotinib	Cuproptosis 1	0.473147499
Nilotinib	Cuproptosis 1	0.467172056
Nilotinib	Cuproptosis 1	0.465804678
Nilotinib	Cuproptosis 1	0.471684766
Nilotinib	Cuproptosis 1	0.468593666
Nilotinib	Cuproptosis 1	0.476422517
Nilotinib	Cuproptosis 1	0.472245222
Nilotinib	Cuproptosis 1	0.466135472
Nilotinib	Cuproptosis 1	0.469065232
Nilotinib	Cuproptosis 1	0.474827526
Nilotinib	Cuproptosis 1	0.476965792
Nilotinib	Cuproptosis 1	0.467940009
Nilotinib	Cuproptosis 1	0.466162294
Nilotinib	Cuproptosis 1	0.470796409
Nilotinib	Cuproptosis 1	0.473010147
Nilotinib	Cuproptosis 1	0.473034742
Nilotinib	Cuproptosis 1	0.472356676
Nilotinib	Cuproptosis 1	0.472220536
Nilotinib	Cuproptosis 1	0.470166081
Nilotinib	Cuproptosis 1	0.468448384
Nilotinib	Cuproptosis 1	0.468081892
Nilotinib	Cuproptosis 1	0.473508634
Nilotinib	Cuproptosis 1	0.477885945
Nilotinib	Cuproptosis 1	0.469822376
Nilotinib	Cuproptosis 1	0.468435521
Nilotinib	Cuproptosis 1	0.467269687
Nilotinib	Cuproptosis 1	0.468181421
Nilotinib	Cuproptosis 1	0.476884479
Nilotinib	Cuproptosis 1	0.47531286
Nilotinib	Cuproptosis 1	0.47166068
Nilotinib	Cuproptosis 1	0.473041033
Nilotinib	Cuproptosis 1	0.471785762
Nilotinib	Cuproptosis 1	0.476341715
Nilotinib	Cuproptosis 1	0.470963735
Nilotinib	Cuproptosis 1	0.475847251
Nilotinib	Cuproptosis 1	0.473981699
Nilotinib	Cuproptosis 1	0.4678942
Nilotinib	Cuproptosis 1	0.469922866
Nilotinib	Cuproptosis 1	0.468204301
Nilotinib	Cuproptosis 1	0.471188302
Nilotinib	Cuproptosis 1	0.46774445
Nilotinib	Cuproptosis 1	0.478812568
Nilotinib	Cuproptosis 1	0.471647355
Nilotinib	Cuproptosis 1	0.469915385
Nilotinib	Cuproptosis 1	0.473283169
Nilotinib	Cuproptosis 1	0.471218348
Nilotinib	Cuproptosis 1	0.468570521
Nilotinib	Cuproptosis 1	0.470314832
Nilotinib	Cuproptosis 1	0.472323937
Nilotinib	Cuproptosis 1	0.469844047
Nilotinib	Cuproptosis 1	0.480989338
Nilotinib	Cuproptosis 1	0.472020284
Nilotinib	Cuproptosis 1	0.467974578
Nilotinib	Cuproptosis 1	0.466779012
Nilotinib	Cuproptosis 1	0.468476802
Nilotinib	Cuproptosis 1	0.476226044
Nilotinib	Cuproptosis 1	0.470359895
Nilotinib	Cuproptosis 1	0.468708174
Nilotinib	Cuproptosis 1	0.472190018
Nilotinib	Cuproptosis 1	0.474883724
Nilotinib	Cuproptosis 1	0.473626251
Nilotinib	Cuproptosis 1	0.469893165
Nilotinib	Cuproptosis 1	0.473506811
Nilotinib	Cuproptosis 1	0.476217166
Nilotinib	Cuproptosis 1	0.466855183
Nilotinib	Cuproptosis 1	0.467596768
Nilotinib	Cuproptosis 1	0.470210248
Nilotinib	Cuproptosis 1	0.469306032
Nilotinib	Cuproptosis 1	0.474795829
Nilotinib	Cuproptosis 1	0.467309972
Nilotinib	Cuproptosis 1	0.473170624
Nilotinib	Cuproptosis 1	0.473132273
Nilotinib	Cuproptosis 1	0.470229398
Nilotinib	Cuproptosis 1	0.465534732
Nilotinib	Cuproptosis 1	0.47059354
Nilotinib	Cuproptosis 1	0.468695168
Nilotinib	Cuproptosis 1	0.467152667
Nilotinib	Cuproptosis 1	0.477909211
Nilotinib	Cuproptosis 1	0.472428608
Nilotinib	Cuproptosis 1	0.468377582
Nilotinib	Cuproptosis 1	0.471469427
Nilotinib	Cuproptosis 1	0.470188351
Nilotinib	Cuproptosis 1	0.461872502
Nilotinib	Cuproptosis 1	0.470758974
Nilotinib	Cuproptosis 1	0.472891799
Nilotinib	Cuproptosis 1	0.468395242
Nilotinib	Cuproptosis 1	0.469250412
Nilotinib	Cuproptosis 1	0.477708061
Nilotinib	Cuproptosis 1	0.470472586
Nilotinib	Cuproptosis 1	0.475652408
Nilotinib	Cuproptosis 1	0.464468982
Nilotinib	Cuproptosis 1	0.475413129
Nilotinib	Cuproptosis 1	0.475559276
Nilotinib	Cuproptosis 1	0.474499028
Nilotinib	Cuproptosis 1	0.470146768
Nilotinib	Cuproptosis 1	0.464442004
Nilotinib	Cuproptosis 1	0.473415367
Nilotinib	Cuproptosis 1	0.473696831
Nilotinib	Cuproptosis 1	0.476868763
Nilotinib	Cuproptosis 1	0.472299156
Nilotinib	Cuproptosis 1	0.473049794
Nilotinib	Cuproptosis 1	0.469794291
Nilotinib	Cuproptosis 1	0.474463533
Nilotinib	Cuproptosis 1	0.465923121
Nilotinib	Cuproptosis 1	0.47204616
Nilotinib	Cuproptosis 1	0.47288019
Nilotinib	Cuproptosis 1	0.47277184
Nilotinib	Cuproptosis 1	0.465709203
Nilotinib	Cuproptosis 1	0.466692312
Nilotinib	Cuproptosis 1	0.475293782
Nilotinib	Cuproptosis 1	0.470280957
Nilotinib	Cuproptosis 1	0.471812907
Nilotinib	Cuproptosis 1	0.468671793
Nilotinib	Cuproptosis 1	0.47254058
Nilotinib	Cuproptosis 1	0.475382308
Nilotinib	Cuproptosis 1	0.468510551
Nilotinib	Cuproptosis 1	0.478002222
Nilotinib	Cuproptosis 1	0.471039335
Nilotinib	Cuproptosis 1	0.474249783
Nilotinib	Cuproptosis 1	0.469851833
Nilotinib	Cuproptosis 1	0.471774397
Nilotinib	Cuproptosis 1	0.46772721
Nilotinib	Cuproptosis 1	0.470992271
Nilotinib	Cuproptosis 1	0.463803125
Nilotinib	Cuproptosis 1	0.470768425
Nilotinib	Cuproptosis 1	0.473971582
Nilotinib	Cuproptosis 1	0.476728293
Nilotinib	Cuproptosis 1	0.469035637
Nilotinib	Cuproptosis 1	0.4690089
Nilotinib	Cuproptosis 1	0.47062778
Nilotinib	Cuproptosis 1	0.475974087
Nilotinib	Cuproptosis 1	0.468998123
Nilotinib	Cuproptosis 1	0.468890153
Nilotinib	Cuproptosis 1	0.461969022
Nilotinib	Cuproptosis 1	0.472047696
Nilotinib	Cuproptosis 1	0.471998872
Nilotinib	Cuproptosis 1	0.474327681
Nilotinib	Cuproptosis 1	0.471864964
Nilotinib	Cuproptosis 1	0.468289201
Nilotinib	Cuproptosis 1	0.476481516
Nilotinib	Cuproptosis 1	0.473675616
Nilotinib	Cuproptosis 1	0.469276269
Nilotinib	Cuproptosis 1	0.469759175
Nilotinib	Cuproptosis 1	0.47492475
Nilotinib	Cuproptosis 1	0.471951308
Nilotinib	Cuproptosis 1	0.476209166
Nilotinib	Cuproptosis 1	0.4717757
Nilotinib	Cuproptosis 1	0.466313368
Nilotinib	Cuproptosis 1	0.4743377
Nilotinib	Cuproptosis 1	0.463241893
Nilotinib	Cuproptosis 1	0.476365066
Nilotinib	Cuproptosis 1	0.4716312
Nilotinib	Cuproptosis 1	0.472283519
Nilotinib	Cuproptosis 1	0.469513655
Nilotinib	Cuproptosis 1	0.471779519
Nilotinib	Cuproptosis 1	0.466964519
Nilotinib	Cuproptosis 1	0.470729802
Nilotinib	Cuproptosis 1	0.469172307
Nilotinib	Cuproptosis 1	0.476328765
Nilotinib	Cuproptosis 1	0.465351352
Nilotinib	Cuproptosis 1	0.468440837
Nilotinib	Cuproptosis 1	0.473543673
Nilotinib	Cuproptosis 1	0.471770733
Nilotinib	Cuproptosis 1	0.466848995
Nilotinib	Cuproptosis 1	0.467796852
Nilotinib	Cuproptosis 1	0.473747514
Nilotinib	Cuproptosis 1	0.476879919
Nilotinib	Cuproptosis 1	0.468890793
Nilotinib	Cuproptosis 1	0.47566239
Nilotinib	Cuproptosis 1	0.47334006
Nilotinib	Cuproptosis 1	0.472262278
Nilotinib	Cuproptosis 1	0.465036675
Nilotinib	Cuproptosis 1	0.471026461
Nilotinib	Cuproptosis 1	0.470452293
