# Supplementary material for: Cuproptosis in ccRCC: key player in therapeutic and prognostic targets
Source: Front Oncol. 2023 Oct 27;13:1271864. doi: 10.3389/fonc.2023.1271864 (PMC10642186; doi:10.3389/fonc.2023.1271864)
Supplement: Supplementary file 5 [file DataSheet_5.zip › Step5/auc/BMS-536924.txt]

Drug	Subtype	AUC
BMS-536924	Cuproptosis 2	0.4282627
BMS-536925	Cuproptosis 2	0.429675509
BMS-536926	Cuproptosis 2	0.429560213
BMS-536927	Cuproptosis 2	0.424379836
BMS-536928	Cuproptosis 2	0.430916678
BMS-536929	Cuproptosis 2	0.429465504
BMS-536930	Cuproptosis 2	0.430439991
BMS-536931	Cuproptosis 2	0.430594287
BMS-536932	Cuproptosis 2	0.428646443
BMS-536933	Cuproptosis 2	0.43264881
BMS-536934	Cuproptosis 2	0.43058498
BMS-536935	Cuproptosis 2	0.427761656
BMS-536936	Cuproptosis 2	0.428157199
BMS-536937	Cuproptosis 2	0.429545129
BMS-536938	Cuproptosis 2	0.429810029
BMS-536939	Cuproptosis 2	0.428196103
BMS-536940	Cuproptosis 2	0.428324121
BMS-536941	Cuproptosis 2	0.428281144
BMS-536942	Cuproptosis 2	0.428587584
BMS-536943	Cuproptosis 2	0.429655701
BMS-536944	Cuproptosis 2	0.427152869
BMS-536945	Cuproptosis 2	0.42516065
BMS-536946	Cuproptosis 2	0.428560394
BMS-536947	Cuproptosis 2	0.427810149
BMS-536948	Cuproptosis 2	0.427089414
BMS-536949	Cuproptosis 2	0.429635843
BMS-536950	Cuproptosis 2	0.428994918
BMS-536951	Cuproptosis 2	0.428713589
BMS-536952	Cuproptosis 2	0.429213073
BMS-536953	Cuproptosis 2	0.428705946
BMS-536954	Cuproptosis 2	0.428077582
BMS-536955	Cuproptosis 2	0.428180678
BMS-536956	Cuproptosis 2	0.427674169
BMS-536957	Cuproptosis 2	0.427285922
BMS-536958	Cuproptosis 2	0.428708686
BMS-536959	Cuproptosis 2	0.427134346
BMS-536960	Cuproptosis 2	0.430372458
BMS-536961	Cuproptosis 2	0.429608098
BMS-536962	Cuproptosis 2	0.430397241
BMS-536963	Cuproptosis 2	0.42862671
BMS-536964	Cuproptosis 2	0.426418701
BMS-536965	Cuproptosis 2	0.429569259
BMS-536966	Cuproptosis 2	0.428083569
BMS-536967	Cuproptosis 2	0.428964429
BMS-536968	Cuproptosis 2	0.430192044
BMS-536969	Cuproptosis 2	0.428324152
BMS-536970	Cuproptosis 2	0.429261167
BMS-536971	Cuproptosis 2	0.428420571
BMS-536972	Cuproptosis 2	0.429201801
BMS-536973	Cuproptosis 2	0.42972816
BMS-536974	Cuproptosis 2	0.427974813
BMS-536975	Cuproptosis 2	0.424308011
BMS-536976	Cuproptosis 2	0.430793402
BMS-536977	Cuproptosis 2	0.429783586
BMS-536978	Cuproptosis 2	0.427109736
BMS-536979	Cuproptosis 2	0.431020109
BMS-536980	Cuproptosis 2	0.428532384
BMS-536981	Cuproptosis 2	0.428363588
BMS-536982	Cuproptosis 2	0.427211546
BMS-536983	Cuproptosis 2	0.430095322
BMS-536984	Cuproptosis 2	0.429770457
BMS-536985	Cuproptosis 2	0.429982452
BMS-536986	Cuproptosis 2	0.426664668
BMS-536987	Cuproptosis 2	0.430250094
BMS-536988	Cuproptosis 2	0.428756217
BMS-536989	Cuproptosis 2	0.429136266
BMS-536990	Cuproptosis 2	0.429556002
BMS-536991	Cuproptosis 2	0.428757208
BMS-536992	Cuproptosis 2	0.431566119
BMS-536993	Cuproptosis 2	0.427650778
BMS-536994	Cuproptosis 2	0.429556446
BMS-536995	Cuproptosis 2	0.429018106
BMS-536996	Cuproptosis 2	0.427336131
BMS-536997	Cuproptosis 2	0.429210946
BMS-536998	Cuproptosis 2	0.429065249
BMS-536999	Cuproptosis 2	0.427640121
BMS-537000	Cuproptosis 2	0.42815987
BMS-537001	Cuproptosis 2	0.429427975
BMS-537002	Cuproptosis 2	0.427803956
BMS-537003	Cuproptosis 2	0.427276398
BMS-537004	Cuproptosis 2	0.427860585
BMS-537005	Cuproptosis 2	0.43053674
BMS-537006	Cuproptosis 2	0.425752993
BMS-537007	Cuproptosis 2	0.428335992
BMS-537008	Cuproptosis 2	0.43177151
BMS-537009	Cuproptosis 2	0.426727318
BMS-537010	Cuproptosis 2	0.430828894
BMS-537011	Cuproptosis 2	0.430254875
BMS-537012	Cuproptosis 2	0.426608426
BMS-537013	Cuproptosis 2	0.429617813
BMS-537014	Cuproptosis 2	0.426901611
BMS-537015	Cuproptosis 2	0.428048461
BMS-537016	Cuproptosis 2	0.428773297
BMS-537017	Cuproptosis 2	0.427284838
BMS-537018	Cuproptosis 2	0.430298408
BMS-537019	Cuproptosis 2	0.430940168
BMS-537020	Cuproptosis 2	0.431156082
BMS-537021	Cuproptosis 2	0.427165386
BMS-537022	Cuproptosis 2	0.429235147
BMS-537023	Cuproptosis 2	0.430790951
BMS-537024	Cuproptosis 2	0.424123384
BMS-537025	Cuproptosis 2	0.426987798
BMS-537026	Cuproptosis 2	0.430105108
BMS-537027	Cuproptosis 2	0.427382366
BMS-537028	Cuproptosis 2	0.428290465
BMS-537029	Cuproptosis 2	0.427590823
BMS-537030	Cuproptosis 2	0.430312738
BMS-537031	Cuproptosis 2	0.42863041
BMS-537032	Cuproptosis 2	0.430179451
BMS-537033	Cuproptosis 2	0.428361822
BMS-537034	Cuproptosis 2	0.427703923
BMS-537035	Cuproptosis 2	0.427824105
BMS-537036	Cuproptosis 2	0.430589204
BMS-537037	Cuproptosis 2	0.428532535
BMS-537038	Cuproptosis 2	0.43180252
BMS-537039	Cuproptosis 2	0.429422582
BMS-537040	Cuproptosis 2	0.427089803
BMS-537041	Cuproptosis 2	0.42732201
BMS-537042	Cuproptosis 2	0.430058435
BMS-537043	Cuproptosis 2	0.429722777
BMS-537044	Cuproptosis 2	0.429663886
BMS-537045	Cuproptosis 2	0.429961624
BMS-537046	Cuproptosis 2	0.429143224
BMS-537047	Cuproptosis 2	0.426893322
BMS-537048	Cuproptosis 2	0.429265354
BMS-537049	Cuproptosis 2	0.429531119
BMS-537050	Cuproptosis 2	0.42752968
BMS-537051	Cuproptosis 2	0.430157298
BMS-537052	Cuproptosis 2	0.428712901
BMS-537053	Cuproptosis 2	0.423724501
BMS-537054	Cuproptosis 2	0.429107902
BMS-537055	Cuproptosis 2	0.431143135
BMS-537056	Cuproptosis 2	0.429748269
BMS-537057	Cuproptosis 2	0.428041417
BMS-537058	Cuproptosis 2	0.429586399
BMS-537059	Cuproptosis 2	0.426105719
BMS-537060	Cuproptosis 2	0.431241449
BMS-537061	Cuproptosis 2	0.428428204
BMS-537062	Cuproptosis 2	0.428780801
BMS-537063	Cuproptosis 2	0.429356177
BMS-537064	Cuproptosis 2	0.42688248
BMS-537065	Cuproptosis 2	0.427584757
BMS-537066	Cuproptosis 2	0.427292205
BMS-537067	Cuproptosis 2	0.427206777
BMS-537068	Cuproptosis 2	0.428856498
BMS-537069	Cuproptosis 2	0.430071472
BMS-537070	Cuproptosis 2	0.428649952
BMS-537071	Cuproptosis 2	0.430680352
BMS-537072	Cuproptosis 2	0.428457768
BMS-537073	Cuproptosis 2	0.429647781
BMS-537074	Cuproptosis 2	0.428922357
BMS-537075	Cuproptosis 2	0.428059111
BMS-537076	Cuproptosis 2	0.429340872
BMS-537077	Cuproptosis 2	0.429280893
BMS-537078	Cuproptosis 2	0.429144447
BMS-537079	Cuproptosis 2	0.429163046
BMS-537080	Cuproptosis 2	0.428235515
BMS-537081	Cuproptosis 2	0.429631613
BMS-537082	Cuproptosis 2	0.426837946
BMS-537083	Cuproptosis 2	0.426559488
BMS-537084	Cuproptosis 2	0.426374136
BMS-537085	Cuproptosis 2	0.427788448
BMS-537086	Cuproptosis 2	0.427271975
BMS-537087	Cuproptosis 2	0.428502553
BMS-537088	Cuproptosis 2	0.427740098
BMS-537089	Cuproptosis 2	0.428200347
BMS-537090	Cuproptosis 2	0.427935256
BMS-537091	Cuproptosis 2	0.429825078
BMS-537092	Cuproptosis 2	0.427556588
BMS-537093	Cuproptosis 2	0.427383252
BMS-537094	Cuproptosis 2	0.429063995
BMS-537095	Cuproptosis 2	0.424717352
BMS-537096	Cuproptosis 2	0.428779253
BMS-537097	Cuproptosis 2	0.428357725
BMS-537098	Cuproptosis 2	0.431286472
BMS-537099	Cuproptosis 2	0.429545816
BMS-537100	Cuproptosis 2	0.429176407
BMS-537101	Cuproptosis 2	0.428863366
BMS-537102	Cuproptosis 2	0.427886468
BMS-537103	Cuproptosis 2	0.427345302
BMS-537104	Cuproptosis 2	0.429679946
BMS-537105	Cuproptosis 2	0.428834496
BMS-537106	Cuproptosis 2	0.423589442
BMS-537107	Cuproptosis 2	0.429169681
BMS-537108	Cuproptosis 2	0.429892908
BMS-537109	Cuproptosis 2	0.425968058
BMS-537110	Cuproptosis 2	0.428031357
BMS-537111	Cuproptosis 2	0.426464772
BMS-537112	Cuproptosis 1	0.43089265
BMS-537113	Cuproptosis 1	0.429330635
BMS-537114	Cuproptosis 1	0.430284358
BMS-537115	Cuproptosis 1	0.429741231
BMS-537116	Cuproptosis 1	0.431865078
BMS-537117	Cuproptosis 1	0.431688779
BMS-537118	Cuproptosis 1	0.429262211
BMS-537119	Cuproptosis 1	0.430637858
BMS-537120	Cuproptosis 1	0.429485361
BMS-537121	Cuproptosis 1	0.428300705
BMS-537122	Cuproptosis 1	0.43033687
BMS-537123	Cuproptosis 1	0.43011368
BMS-537124	Cuproptosis 1	0.431800875
BMS-537125	Cuproptosis 1	0.430422574
BMS-537126	Cuproptosis 1	0.429298659
BMS-537127	Cuproptosis 1	0.430174028
BMS-537128	Cuproptosis 1	0.429305837
BMS-537129	Cuproptosis 1	0.429637978
BMS-537130	Cuproptosis 1	0.431280908
BMS-537131	Cuproptosis 1	0.429644767
BMS-537132	Cuproptosis 1	0.427018851
BMS-537133	Cuproptosis 1	0.431293225
BMS-537134	Cuproptosis 1	0.430855432
BMS-537135	Cuproptosis 1	0.430017319
BMS-537136	Cuproptosis 1	0.429554629
BMS-537137	Cuproptosis 1	0.428107032
BMS-537138	Cuproptosis 1	0.431651911
BMS-537139	Cuproptosis 1	0.431954939
BMS-537140	Cuproptosis 1	0.429574115
BMS-537141	Cuproptosis 1	0.430286026
BMS-537142	Cuproptosis 1	0.43028197
BMS-537143	Cuproptosis 1	0.430315303
BMS-537144	Cuproptosis 1	0.430178921
BMS-537145	Cuproptosis 1	0.431414635
BMS-537146	Cuproptosis 1	0.429451877
BMS-537147	Cuproptosis 1	0.4296239
BMS-537148	Cuproptosis 1	0.431003327
BMS-537149	Cuproptosis 1	0.431933667
BMS-537150	Cuproptosis 1	0.429054817
BMS-537151	Cuproptosis 1	0.429464841
BMS-537152	Cuproptosis 1	0.431325063
BMS-537153	Cuproptosis 1	0.429390679
BMS-537154	Cuproptosis 1	0.43090025
BMS-537155	Cuproptosis 1	0.430720746
BMS-537156	Cuproptosis 1	0.431120956
BMS-537157	Cuproptosis 1	0.429317842
BMS-537158	Cuproptosis 1	0.431958549
BMS-537159	Cuproptosis 1	0.431091649
BMS-537160	Cuproptosis 1	0.431373059
BMS-537161	Cuproptosis 1	0.430506192
BMS-537162	Cuproptosis 1	0.430614671
BMS-537163	Cuproptosis 1	0.43081614
BMS-537164	Cuproptosis 1	0.431602975
BMS-537165	Cuproptosis 1	0.429888225
BMS-537166	Cuproptosis 1	0.429802411
BMS-537167	Cuproptosis 1	0.430505951
BMS-537168	Cuproptosis 1	0.429593234
BMS-537169	Cuproptosis 1	0.432274808
BMS-537170	Cuproptosis 1	0.430154218
BMS-537171	Cuproptosis 1	0.431467742
BMS-537172	Cuproptosis 1	0.431033441
BMS-537173	Cuproptosis 1	0.427595583
BMS-537174	Cuproptosis 1	0.42865902
BMS-537175	Cuproptosis 1	0.430467592
BMS-537176	Cuproptosis 1	0.431362866
BMS-537177	Cuproptosis 1	0.430341671
BMS-537178	Cuproptosis 1	0.430837026
BMS-537179	Cuproptosis 1	0.430678888
BMS-537180	Cuproptosis 1	0.430541521
BMS-537181	Cuproptosis 1	0.429297402
BMS-537182	Cuproptosis 1	0.432634028
BMS-537183	Cuproptosis 1	0.430229761
BMS-537184	Cuproptosis 1	0.430423344
BMS-537185	Cuproptosis 1	0.430098684
BMS-537186	Cuproptosis 1	0.431104796
BMS-537187	Cuproptosis 1	0.430126217
BMS-537188	Cuproptosis 1	0.430301441
BMS-537189	Cuproptosis 1	0.430148345
BMS-537190	Cuproptosis 1	0.431559281
BMS-537191	Cuproptosis 1	0.432502986
BMS-537192	Cuproptosis 1	0.428446232
BMS-537193	Cuproptosis 1	0.43254353
BMS-537194	Cuproptosis 1	0.430117966
BMS-537195	Cuproptosis 1	0.431427463
BMS-537196	Cuproptosis 1	0.430164114
BMS-537197	Cuproptosis 1	0.42934426
BMS-537198	Cuproptosis 1	0.430291038
BMS-537199	Cuproptosis 1	0.43021948
BMS-537200	Cuproptosis 1	0.430956434
BMS-537201	Cuproptosis 1	0.428803922
BMS-537202	Cuproptosis 1	0.431381968
BMS-537203	Cuproptosis 1	0.428960899
BMS-537204	Cuproptosis 1	0.430312554
BMS-537205	Cuproptosis 1	0.427785648
BMS-537206	Cuproptosis 1	0.427426566
BMS-537207	Cuproptosis 1	0.428088493
BMS-537208	Cuproptosis 1	0.431804774
BMS-537209	Cuproptosis 1	0.431157555
BMS-537210	Cuproptosis 1	0.429004215
BMS-537211	Cuproptosis 1	0.430126438
BMS-537212	Cuproptosis 1	0.4341417
BMS-537213	Cuproptosis 1	0.429535565
BMS-537214	Cuproptosis 1	0.430224167
BMS-537215	Cuproptosis 1	0.429575176
BMS-537216	Cuproptosis 1	0.430795359
BMS-537217	Cuproptosis 1	0.428497659
BMS-537218	Cuproptosis 1	0.431170667
BMS-537219	Cuproptosis 1	0.428378757
BMS-537220	Cuproptosis 1	0.428769826
BMS-537221	Cuproptosis 1	0.428230904
BMS-537222	Cuproptosis 1	0.431092128
BMS-537223	Cuproptosis 1	0.430374681
BMS-537224	Cuproptosis 1	0.430653118
BMS-537225	Cuproptosis 1	0.429604376
BMS-537226	Cuproptosis 1	0.43204143
BMS-537227	Cuproptosis 1	0.42984872
BMS-537228	Cuproptosis 1	0.430501169
BMS-537229	Cuproptosis 1	0.432303124
BMS-537230	Cuproptosis 1	0.429422201
BMS-537231	Cuproptosis 1	0.433323673
BMS-537232	Cuproptosis 1	0.429682308
BMS-537233	Cuproptosis 1	0.430377751
BMS-537234	Cuproptosis 1	0.428525944
BMS-537235	Cuproptosis 1	0.431179907
BMS-537236	Cuproptosis 1	0.429277523
BMS-537237	Cuproptosis 1	0.429951849
BMS-537238	Cuproptosis 1	0.430329103
BMS-537239	Cuproptosis 1	0.428951376
BMS-537240	Cuproptosis 1	0.43226133
BMS-537241	Cuproptosis 1	0.428661592
BMS-537242	Cuproptosis 1	0.429587007
BMS-537243	Cuproptosis 1	0.430250454
BMS-537244	Cuproptosis 1	0.43097715
BMS-537245	Cuproptosis 1	0.430694044
BMS-537246	Cuproptosis 1	0.430574848
BMS-537247	Cuproptosis 1	0.429408286
BMS-537248	Cuproptosis 1	0.427959375
BMS-537249	Cuproptosis 1	0.429069884
BMS-537250	Cuproptosis 1	0.428741361
BMS-537251	Cuproptosis 1	0.431512177
BMS-537252	Cuproptosis 1	0.431371529
BMS-537253	Cuproptosis 1	0.430155
BMS-537254	Cuproptosis 1	0.427932884
BMS-537255	Cuproptosis 1	0.4312201
BMS-537256	Cuproptosis 1	0.432763919
BMS-537257	Cuproptosis 1	0.429927096
BMS-537258	Cuproptosis 1	0.430650952
BMS-537259	Cuproptosis 1	0.430652009
BMS-537260	Cuproptosis 1	0.428886262
BMS-537261	Cuproptosis 1	0.431740545
BMS-537262	Cuproptosis 1	0.430925267
BMS-537263	Cuproptosis 1	0.429111497
BMS-537264	Cuproptosis 1	0.429750758
BMS-537265	Cuproptosis 1	0.429448335
BMS-537266	Cuproptosis 1	0.430561289
BMS-537267	Cuproptosis 1	0.428935526
BMS-537268	Cuproptosis 1	0.430692115
BMS-537269	Cuproptosis 1	0.429174858
BMS-537270	Cuproptosis 1	0.427760621
BMS-537271	Cuproptosis 1	0.429096326
BMS-537272	Cuproptosis 1	0.429957961
BMS-537273	Cuproptosis 1	0.429451809
BMS-537274	Cuproptosis 1	0.430560117
BMS-537275	Cuproptosis 1	0.429968692
BMS-537276	Cuproptosis 1	0.42972041
BMS-537277	Cuproptosis 1	0.42976594
BMS-537278	Cuproptosis 1	0.431306458
BMS-537279	Cuproptosis 1	0.432258196
BMS-537280	Cuproptosis 1	0.430932967
BMS-537281	Cuproptosis 1	0.429534675
BMS-537282	Cuproptosis 1	0.429980655
BMS-537283	Cuproptosis 1	0.431273405
BMS-537284	Cuproptosis 1	0.431011341
BMS-537285	Cuproptosis 1	0.431838236
BMS-537286	Cuproptosis 1	0.429907974
BMS-537287	Cuproptosis 1	0.430912632
BMS-537288	Cuproptosis 1	0.430297318
BMS-537289	Cuproptosis 1	0.429042778
BMS-537290	Cuproptosis 1	0.42849015
BMS-537291	Cuproptosis 1	0.431746214
BMS-537292	Cuproptosis 1	0.429698242
BMS-537293	Cuproptosis 1	0.431629873
BMS-537294	Cuproptosis 1	0.431310065
BMS-537295	Cuproptosis 1	0.430686574
BMS-537296	Cuproptosis 1	0.429344445
BMS-537297	Cuproptosis 1	0.429167416
BMS-537298	Cuproptosis 1	0.432651554
BMS-537299	Cuproptosis 1	0.428582193
BMS-537300	Cuproptosis 1	0.430140997
BMS-537301	Cuproptosis 1	0.428241041
BMS-537302	Cuproptosis 1	0.428548063
BMS-537303	Cuproptosis 1	0.429254456
BMS-537304	Cuproptosis 1	0.429707579
BMS-537305	Cuproptosis 1	0.431372062
BMS-537306	Cuproptosis 1	0.431627719
BMS-537307	Cuproptosis 1	0.431634737
BMS-537308	Cuproptosis 1	0.430109564
BMS-537309	Cuproptosis 1	0.429857374
BMS-537310	Cuproptosis 1	0.43072299
BMS-537311	Cuproptosis 1	0.42918226
BMS-537312	Cuproptosis 1	0.429772606
BMS-537313	Cuproptosis 1	0.431136173
BMS-537314	Cuproptosis 1	0.428284602
BMS-537315	Cuproptosis 1	0.429170605
BMS-537316	Cuproptosis 1	0.431156077
BMS-537317	Cuproptosis 1	0.429699143
BMS-537318	Cuproptosis 1	0.429434891
BMS-537319	Cuproptosis 1	0.429052017
BMS-537320	Cuproptosis 1	0.42891631
BMS-537321	Cuproptosis 1	0.432288862
BMS-537322	Cuproptosis 1	0.430121893
BMS-537323	Cuproptosis 1	0.431134886
BMS-537324	Cuproptosis 1	0.432666076
BMS-537325	Cuproptosis 1	0.430380459
BMS-537326	Cuproptosis 1	0.431059914
BMS-537327	Cuproptosis 1	0.430520524
BMS-537328	Cuproptosis 1	0.432401459
BMS-537329	Cuproptosis 1	0.429376265
BMS-537330	Cuproptosis 1	0.430140022
BMS-537331	Cuproptosis 1	0.432298032
BMS-537332	Cuproptosis 1	0.429744991
BMS-537333	Cuproptosis 1	0.430592862
BMS-537334	Cuproptosis 1	0.429637651
BMS-537335	Cuproptosis 1	0.429643083
BMS-537336	Cuproptosis 1	0.430065756
BMS-537337	Cuproptosis 1	0.429747622
BMS-537338	Cuproptosis 1	0.431536678
BMS-537339	Cuproptosis 1	0.430140992
BMS-537340	Cuproptosis 1	0.429674878
BMS-537341	Cuproptosis 1	0.428892434
BMS-537342	Cuproptosis 1	0.430540061
BMS-537343	Cuproptosis 1	0.428662918
BMS-537344	Cuproptosis 1	0.428461412
BMS-537345	Cuproptosis 1	0.428477714
BMS-537346	Cuproptosis 1	0.430751847
BMS-537347	Cuproptosis 1	0.429649711
BMS-537348	Cuproptosis 1	0.429682785
BMS-537349	Cuproptosis 1	0.430030974
BMS-537350	Cuproptosis 1	0.430829653
BMS-537351	Cuproptosis 1	0.427969107
BMS-537352	Cuproptosis 1	0.430418526
BMS-537353	Cuproptosis 1	0.428052622
BMS-537354	Cuproptosis 1	0.430599721
BMS-537355	Cuproptosis 1	0.429780683
BMS-537356	Cuproptosis 1	0.429436587
BMS-537357	Cuproptosis 1	0.430696468
BMS-537358	Cuproptosis 1	0.428386912
BMS-537359	Cuproptosis 1	0.430776241
BMS-537360	Cuproptosis 1	0.430523716
BMS-537361	Cuproptosis 1	0.430655876
BMS-537362	Cuproptosis 1	0.430643037
BMS-537363	Cuproptosis 1	0.431497066
BMS-537364	Cuproptosis 1	0.43000141
BMS-537365	Cuproptosis 1	0.430191574
BMS-537366	Cuproptosis 1	0.430753536
BMS-537367	Cuproptosis 1	0.430513773
BMS-537368	Cuproptosis 1	0.430980379
BMS-537369	Cuproptosis 1	0.429808921
BMS-537370	Cuproptosis 1	0.431938123
BMS-537371	Cuproptosis 1	0.430193008
BMS-537372	Cuproptosis 1	0.43140789
BMS-537373	Cuproptosis 1	0.430430907
BMS-537374	Cuproptosis 1	0.430004522
BMS-537375	Cuproptosis 1	0.429658178
BMS-537376	Cuproptosis 1	0.42907908
BMS-537377	Cuproptosis 1	0.430291863
BMS-537378	Cuproptosis 1	0.428547913
BMS-537379	Cuproptosis 1	0.432470423
BMS-537380	Cuproptosis 1	0.431570985
BMS-537381	Cuproptosis 1	0.429881903
BMS-537382	Cuproptosis 1	0.429775806
BMS-537383	Cuproptosis 1	0.429621547
BMS-537384	Cuproptosis 1	0.429257625
BMS-537385	Cuproptosis 1	0.433286039
BMS-537386	Cuproptosis 1	0.435367444
BMS-537387	Cuproptosis 1	0.429916514
BMS-537388	Cuproptosis 1	0.431757533
BMS-537389	Cuproptosis 1	0.432068879
BMS-537390	Cuproptosis 1	0.43038672
BMS-537391	Cuproptosis 1	0.429620365
BMS-537392	Cuproptosis 1	0.431442023
BMS-537393	Cuproptosis 1	0.430880274
BMS-537394	Cuproptosis 1	0.430038022
BMS-537395	Cuproptosis 1	0.430658126
BMS-537396	Cuproptosis 1	0.431254547
BMS-537397	Cuproptosis 1	0.429094051
BMS-537398	Cuproptosis 1	0.429077173
BMS-537399	Cuproptosis 1	0.430124831
BMS-537400	Cuproptosis 1	0.431132493
BMS-537401	Cuproptosis 1	0.429611178
BMS-537402	Cuproptosis 1	0.428405341
BMS-537403	Cuproptosis 1	0.430232449
BMS-537404	Cuproptosis 1	0.429555066
BMS-537405	Cuproptosis 1	0.430150285
BMS-537406	Cuproptosis 1	0.430306731
BMS-537407	Cuproptosis 1	0.432212766
BMS-537408	Cuproptosis 1	0.430394524
BMS-537409	Cuproptosis 1	0.42752395
BMS-537410	Cuproptosis 1	0.430272261
BMS-537411	Cuproptosis 1	0.430080301
BMS-537412	Cuproptosis 1	0.430060894
BMS-537413	Cuproptosis 1	0.432812587
BMS-537414	Cuproptosis 1	0.430714966
BMS-537415	Cuproptosis 1	0.432247148
BMS-537416	Cuproptosis 1	0.430047486
BMS-537417	Cuproptosis 1	0.431180928
BMS-537418	Cuproptosis 1	0.429605009
BMS-537419	Cuproptosis 1	0.429043697
BMS-537420	Cuproptosis 1	0.430481854
BMS-537421	Cuproptosis 1	0.430128055
BMS-537422	Cuproptosis 1	0.430083079
BMS-537423	Cuproptosis 1	0.429576701
BMS-537424	Cuproptosis 1	0.429365163
BMS-537425	Cuproptosis 1	0.43136722
BMS-537426	Cuproptosis 1	0.430723979
BMS-537427	Cuproptosis 1	0.430819717
BMS-537428	Cuproptosis 1	0.429199184
BMS-537429	Cuproptosis 1	0.430850834
BMS-537430	Cuproptosis 1	0.429487291
BMS-537431	Cuproptosis 1	0.432449072
BMS-537432	Cuproptosis 1	0.429601326
BMS-537433	Cuproptosis 1	0.429889393
BMS-537434	Cuproptosis 1	0.4301961
BMS-537435	Cuproptosis 1	0.429470801
BMS-537436	Cuproptosis 1	0.431359819
