# Supplementary material for: Cuproptosis in ccRCC: key player in therapeutic and prognostic targets
Source: Front Oncol. 2023 Oct 27;13:1271864. doi: 10.3389/fonc.2023.1271864 (PMC10642186; doi:10.3389/fonc.2023.1271864)
Supplement: Supplementary file 5 [file DataSheet_5.zip › Step5/auc/Gefitinib.txt]

Drug	Subtype	AUC
Gefitinib	Cuproptosis 2	0.425552769
Gefitinib	Cuproptosis 2	0.389671364
Gefitinib	Cuproptosis 2	0.423397767
Gefitinib	Cuproptosis 2	0.407251492
Gefitinib	Cuproptosis 2	0.407184237
Gefitinib	Cuproptosis 2	0.423379922
Gefitinib	Cuproptosis 2	0.404842187
Gefitinib	Cuproptosis 2	0.3915427
Gefitinib	Cuproptosis 2	0.417768822
Gefitinib	Cuproptosis 2	0.424718782
Gefitinib	Cuproptosis 2	0.406039806
Gefitinib	Cuproptosis 2	0.397827624
Gefitinib	Cuproptosis 2	0.405963096
Gefitinib	Cuproptosis 2	0.414000657
Gefitinib	Cuproptosis 2	0.4139399
Gefitinib	Cuproptosis 2	0.426629322
Gefitinib	Cuproptosis 2	0.408176676
Gefitinib	Cuproptosis 2	0.420158122
Gefitinib	Cuproptosis 2	0.41210464
Gefitinib	Cuproptosis 2	0.415528222
Gefitinib	Cuproptosis 2	0.416016432
Gefitinib	Cuproptosis 2	0.419908737
Gefitinib	Cuproptosis 2	0.393563286
Gefitinib	Cuproptosis 2	0.408216217
Gefitinib	Cuproptosis 2	0.407235025
Gefitinib	Cuproptosis 2	0.411916688
Gefitinib	Cuproptosis 2	0.410688122
Gefitinib	Cuproptosis 2	0.419254076
Gefitinib	Cuproptosis 2	0.412794577
Gefitinib	Cuproptosis 2	0.42389787
Gefitinib	Cuproptosis 2	0.413827877
Gefitinib	Cuproptosis 2	0.430115097
Gefitinib	Cuproptosis 2	0.413665363
Gefitinib	Cuproptosis 2	0.4065302
Gefitinib	Cuproptosis 2	0.405984104
Gefitinib	Cuproptosis 2	0.418498057
Gefitinib	Cuproptosis 2	0.416994177
Gefitinib	Cuproptosis 2	0.425517531
Gefitinib	Cuproptosis 2	0.403036213
Gefitinib	Cuproptosis 2	0.42486905
Gefitinib	Cuproptosis 2	0.397014755
Gefitinib	Cuproptosis 2	0.416252504
Gefitinib	Cuproptosis 2	0.418038758
Gefitinib	Cuproptosis 2	0.422113025
Gefitinib	Cuproptosis 2	0.420244806
Gefitinib	Cuproptosis 2	0.398016824
Gefitinib	Cuproptosis 2	0.432102734
Gefitinib	Cuproptosis 2	0.410988311
Gefitinib	Cuproptosis 2	0.406243653
Gefitinib	Cuproptosis 2	0.408242597
Gefitinib	Cuproptosis 2	0.411084728
Gefitinib	Cuproptosis 2	0.388270287
Gefitinib	Cuproptosis 2	0.415228164
Gefitinib	Cuproptosis 2	0.416777847
Gefitinib	Cuproptosis 2	0.416912587
Gefitinib	Cuproptosis 2	0.404819959
Gefitinib	Cuproptosis 2	0.413715168
Gefitinib	Cuproptosis 2	0.403115156
Gefitinib	Cuproptosis 2	0.422468259
Gefitinib	Cuproptosis 2	0.409475895
Gefitinib	Cuproptosis 2	0.391565524
Gefitinib	Cuproptosis 2	0.42447116
Gefitinib	Cuproptosis 2	0.4114912
Gefitinib	Cuproptosis 2	0.428056333
Gefitinib	Cuproptosis 2	0.411692707
Gefitinib	Cuproptosis 2	0.422000941
Gefitinib	Cuproptosis 2	0.411548401
Gefitinib	Cuproptosis 2	0.389244041
Gefitinib	Cuproptosis 2	0.421368456
Gefitinib	Cuproptosis 2	0.414764696
Gefitinib	Cuproptosis 2	0.415332597
Gefitinib	Cuproptosis 2	0.411130536
Gefitinib	Cuproptosis 2	0.39329762
Gefitinib	Cuproptosis 2	0.41340115
Gefitinib	Cuproptosis 2	0.404382026
Gefitinib	Cuproptosis 2	0.431197462
Gefitinib	Cuproptosis 2	0.411404453
Gefitinib	Cuproptosis 2	0.40630181
Gefitinib	Cuproptosis 2	0.422403144
Gefitinib	Cuproptosis 2	0.415512316
Gefitinib	Cuproptosis 2	0.41265803
Gefitinib	Cuproptosis 2	0.425729308
Gefitinib	Cuproptosis 2	0.430415436
Gefitinib	Cuproptosis 2	0.420918423
Gefitinib	Cuproptosis 2	0.419407111
Gefitinib	Cuproptosis 2	0.425144964
Gefitinib	Cuproptosis 2	0.419322381
Gefitinib	Cuproptosis 2	0.446248916
Gefitinib	Cuproptosis 2	0.392791858
Gefitinib	Cuproptosis 2	0.417633414
Gefitinib	Cuproptosis 2	0.421800688
Gefitinib	Cuproptosis 2	0.418915109
Gefitinib	Cuproptosis 2	0.389258361
Gefitinib	Cuproptosis 2	0.408340803
Gefitinib	Cuproptosis 2	0.427748129
Gefitinib	Cuproptosis 2	0.41516009
Gefitinib	Cuproptosis 2	0.409052887
Gefitinib	Cuproptosis 2	0.409623396
Gefitinib	Cuproptosis 2	0.407768301
Gefitinib	Cuproptosis 2	0.391551455
Gefitinib	Cuproptosis 2	0.403389926
Gefitinib	Cuproptosis 2	0.422003845
Gefitinib	Cuproptosis 2	0.406840398
Gefitinib	Cuproptosis 2	0.418619675
Gefitinib	Cuproptosis 2	0.40833883
Gefitinib	Cuproptosis 2	0.400035903
Gefitinib	Cuproptosis 2	0.417437343
Gefitinib	Cuproptosis 2	0.400225007
Gefitinib	Cuproptosis 2	0.417241305
Gefitinib	Cuproptosis 2	0.440995396
Gefitinib	Cuproptosis 2	0.404401134
Gefitinib	Cuproptosis 2	0.399416045
Gefitinib	Cuproptosis 2	0.412393944
Gefitinib	Cuproptosis 2	0.400088345
Gefitinib	Cuproptosis 2	0.420795234
Gefitinib	Cuproptosis 2	0.40523091
Gefitinib	Cuproptosis 2	0.420990058
Gefitinib	Cuproptosis 2	0.405571188
Gefitinib	Cuproptosis 2	0.428661904
Gefitinib	Cuproptosis 2	0.420954852
Gefitinib	Cuproptosis 2	0.421565334
Gefitinib	Cuproptosis 2	0.398948981
Gefitinib	Cuproptosis 2	0.418324181
Gefitinib	Cuproptosis 2	0.416343024
Gefitinib	Cuproptosis 2	0.418446415
Gefitinib	Cuproptosis 2	0.387588657
Gefitinib	Cuproptosis 2	0.415197937
Gefitinib	Cuproptosis 2	0.39629055
Gefitinib	Cuproptosis 2	0.411848069
Gefitinib	Cuproptosis 2	0.406351547
Gefitinib	Cuproptosis 2	0.416631523
Gefitinib	Cuproptosis 2	0.415727272
Gefitinib	Cuproptosis 2	0.428258103
Gefitinib	Cuproptosis 2	0.404639965
Gefitinib	Cuproptosis 2	0.420309089
Gefitinib	Cuproptosis 2	0.414651411
Gefitinib	Cuproptosis 2	0.412140052
Gefitinib	Cuproptosis 2	0.409736558
Gefitinib	Cuproptosis 2	0.407263207
Gefitinib	Cuproptosis 2	0.414656706
Gefitinib	Cuproptosis 2	0.407227301
Gefitinib	Cuproptosis 2	0.391012356
Gefitinib	Cuproptosis 2	0.41321155
Gefitinib	Cuproptosis 2	0.391346277
Gefitinib	Cuproptosis 2	0.417899013
Gefitinib	Cuproptosis 2	0.39850143
Gefitinib	Cuproptosis 2	0.415112207
Gefitinib	Cuproptosis 2	0.410507171
Gefitinib	Cuproptosis 2	0.399800348
Gefitinib	Cuproptosis 2	0.400957988
Gefitinib	Cuproptosis 2	0.410861045
Gefitinib	Cuproptosis 2	0.414748296
Gefitinib	Cuproptosis 2	0.405548286
Gefitinib	Cuproptosis 2	0.405288366
Gefitinib	Cuproptosis 2	0.409026027
Gefitinib	Cuproptosis 2	0.411622249
Gefitinib	Cuproptosis 2	0.414802673
Gefitinib	Cuproptosis 2	0.398371446
Gefitinib	Cuproptosis 2	0.407070768
Gefitinib	Cuproptosis 2	0.412651356
Gefitinib	Cuproptosis 2	0.418919823
Gefitinib	Cuproptosis 2	0.439811308
Gefitinib	Cuproptosis 2	0.418612398
Gefitinib	Cuproptosis 2	0.425441836
Gefitinib	Cuproptosis 2	0.402189002
Gefitinib	Cuproptosis 2	0.412249059
Gefitinib	Cuproptosis 2	0.410013285
Gefitinib	Cuproptosis 2	0.442264664
Gefitinib	Cuproptosis 2	0.394003591
Gefitinib	Cuproptosis 2	0.409312663
Gefitinib	Cuproptosis 2	0.415599008
Gefitinib	Cuproptosis 2	0.41434358
Gefitinib	Cuproptosis 2	0.411628572
Gefitinib	Cuproptosis 2	0.417432176
Gefitinib	Cuproptosis 2	0.433068056
Gefitinib	Cuproptosis 2	0.447232546
Gefitinib	Cuproptosis 2	0.408861684
Gefitinib	Cuproptosis 2	0.398928062
Gefitinib	Cuproptosis 2	0.396063273
Gefitinib	Cuproptosis 2	0.422589876
Gefitinib	Cuproptosis 2	0.39220119
Gefitinib	Cuproptosis 2	0.421872478
Gefitinib	Cuproptosis 2	0.413213841
Gefitinib	Cuproptosis 2	0.399548833
Gefitinib	Cuproptosis 2	0.41082308
Gefitinib	Cuproptosis 2	0.417494539
Gefitinib	Cuproptosis 2	0.411926618
Gefitinib	Cuproptosis 2	0.420063154
Gefitinib	Cuproptosis 1	0.394998523
Gefitinib	Cuproptosis 1	0.399152322
Gefitinib	Cuproptosis 1	0.393830131
Gefitinib	Cuproptosis 1	0.415161464
Gefitinib	Cuproptosis 1	0.387764917
Gefitinib	Cuproptosis 1	0.40021302
Gefitinib	Cuproptosis 1	0.406670867
Gefitinib	Cuproptosis 1	0.412259161
Gefitinib	Cuproptosis 1	0.407229217
Gefitinib	Cuproptosis 1	0.389696473
Gefitinib	Cuproptosis 1	0.407592337
Gefitinib	Cuproptosis 1	0.399738355
Gefitinib	Cuproptosis 1	0.394774035
Gefitinib	Cuproptosis 1	0.39800983
Gefitinib	Cuproptosis 1	0.403590957
Gefitinib	Cuproptosis 1	0.392535326
Gefitinib	Cuproptosis 1	0.404512705
Gefitinib	Cuproptosis 1	0.413574437
Gefitinib	Cuproptosis 1	0.388992094
Gefitinib	Cuproptosis 1	0.396430322
Gefitinib	Cuproptosis 1	0.356794049
Gefitinib	Cuproptosis 1	0.396712546
Gefitinib	Cuproptosis 1	0.398227802
Gefitinib	Cuproptosis 1	0.408324837
Gefitinib	Cuproptosis 1	0.39085581
Gefitinib	Cuproptosis 1	0.389860228
Gefitinib	Cuproptosis 1	0.39649856
Gefitinib	Cuproptosis 1	0.385752073
Gefitinib	Cuproptosis 1	0.38816538
Gefitinib	Cuproptosis 1	0.431122429
Gefitinib	Cuproptosis 1	0.410063307
Gefitinib	Cuproptosis 1	0.40393829
Gefitinib	Cuproptosis 1	0.414425218
Gefitinib	Cuproptosis 1	0.40074126
Gefitinib	Cuproptosis 1	0.392607429
Gefitinib	Cuproptosis 1	0.409435936
Gefitinib	Cuproptosis 1	0.416257815
Gefitinib	Cuproptosis 1	0.394083987
Gefitinib	Cuproptosis 1	0.399150709
Gefitinib	Cuproptosis 1	0.399786634
Gefitinib	Cuproptosis 1	0.404042217
Gefitinib	Cuproptosis 1	0.415324633
Gefitinib	Cuproptosis 1	0.390414885
Gefitinib	Cuproptosis 1	0.419432399
Gefitinib	Cuproptosis 1	0.397519435
Gefitinib	Cuproptosis 1	0.400840175
Gefitinib	Cuproptosis 1	0.400815117
Gefitinib	Cuproptosis 1	0.401595948
Gefitinib	Cuproptosis 1	0.409875378
Gefitinib	Cuproptosis 1	0.381467313
Gefitinib	Cuproptosis 1	0.399273336
Gefitinib	Cuproptosis 1	0.393485343
Gefitinib	Cuproptosis 1	0.397863089
Gefitinib	Cuproptosis 1	0.395846588
Gefitinib	Cuproptosis 1	0.407535919
Gefitinib	Cuproptosis 1	0.417520079
Gefitinib	Cuproptosis 1	0.397868809
Gefitinib	Cuproptosis 1	0.394654404
Gefitinib	Cuproptosis 1	0.394924089
Gefitinib	Cuproptosis 1	0.398731149
Gefitinib	Cuproptosis 1	0.407947336
Gefitinib	Cuproptosis 1	0.40264174
Gefitinib	Cuproptosis 1	0.396321918
Gefitinib	Cuproptosis 1	0.404830125
Gefitinib	Cuproptosis 1	0.397408905
Gefitinib	Cuproptosis 1	0.4052655
Gefitinib	Cuproptosis 1	0.398482629
Gefitinib	Cuproptosis 1	0.412844784
Gefitinib	Cuproptosis 1	0.41507022
Gefitinib	Cuproptosis 1	0.411070065
Gefitinib	Cuproptosis 1	0.383039793
Gefitinib	Cuproptosis 1	0.41020655
Gefitinib	Cuproptosis 1	0.408920267
Gefitinib	Cuproptosis 1	0.389952039
Gefitinib	Cuproptosis 1	0.406137142
Gefitinib	Cuproptosis 1	0.397465963
Gefitinib	Cuproptosis 1	0.40372536
Gefitinib	Cuproptosis 1	0.396300944
Gefitinib	Cuproptosis 1	0.402934487
Gefitinib	Cuproptosis 1	0.422450995
Gefitinib	Cuproptosis 1	0.394061687
Gefitinib	Cuproptosis 1	0.382586617
Gefitinib	Cuproptosis 1	0.399714453
Gefitinib	Cuproptosis 1	0.41431665
Gefitinib	Cuproptosis 1	0.413347275
Gefitinib	Cuproptosis 1	0.400121422
Gefitinib	Cuproptosis 1	0.400669304
Gefitinib	Cuproptosis 1	0.394931752
Gefitinib	Cuproptosis 1	0.400655758
Gefitinib	Cuproptosis 1	0.407987481
Gefitinib	Cuproptosis 1	0.411981018
Gefitinib	Cuproptosis 1	0.403271606
Gefitinib	Cuproptosis 1	0.398606989
Gefitinib	Cuproptosis 1	0.396164327
Gefitinib	Cuproptosis 1	0.374558864
Gefitinib	Cuproptosis 1	0.404899148
Gefitinib	Cuproptosis 1	0.413024977
Gefitinib	Cuproptosis 1	0.402206178
Gefitinib	Cuproptosis 1	0.415986396
Gefitinib	Cuproptosis 1	0.417076216
Gefitinib	Cuproptosis 1	0.432402076
Gefitinib	Cuproptosis 1	0.406573315
Gefitinib	Cuproptosis 1	0.396708045
Gefitinib	Cuproptosis 1	0.38841297
Gefitinib	Cuproptosis 1	0.406237936
Gefitinib	Cuproptosis 1	0.409366618
Gefitinib	Cuproptosis 1	0.411419064
Gefitinib	Cuproptosis 1	0.406309505
Gefitinib	Cuproptosis 1	0.404925288
Gefitinib	Cuproptosis 1	0.39994673
Gefitinib	Cuproptosis 1	0.420041056
Gefitinib	Cuproptosis 1	0.396862536
Gefitinib	Cuproptosis 1	0.39404343
Gefitinib	Cuproptosis 1	0.413040266
Gefitinib	Cuproptosis 1	0.439316895
Gefitinib	Cuproptosis 1	0.396015196
Gefitinib	Cuproptosis 1	0.405666873
Gefitinib	Cuproptosis 1	0.401760682
Gefitinib	Cuproptosis 1	0.402612804
Gefitinib	Cuproptosis 1	0.399872068
Gefitinib	Cuproptosis 1	0.410729765
Gefitinib	Cuproptosis 1	0.407463998
Gefitinib	Cuproptosis 1	0.395749018
Gefitinib	Cuproptosis 1	0.411578577
Gefitinib	Cuproptosis 1	0.391926069
Gefitinib	Cuproptosis 1	0.417211835
Gefitinib	Cuproptosis 1	0.404085916
Gefitinib	Cuproptosis 1	0.398795804
Gefitinib	Cuproptosis 1	0.402579136
Gefitinib	Cuproptosis 1	0.407338514
Gefitinib	Cuproptosis 1	0.40516981
Gefitinib	Cuproptosis 1	0.398969287
Gefitinib	Cuproptosis 1	0.409430833
Gefitinib	Cuproptosis 1	0.407540939
Gefitinib	Cuproptosis 1	0.402039644
Gefitinib	Cuproptosis 1	0.391427245
Gefitinib	Cuproptosis 1	0.403350439
Gefitinib	Cuproptosis 1	0.408489289
Gefitinib	Cuproptosis 1	0.395237664
Gefitinib	Cuproptosis 1	0.392404946
Gefitinib	Cuproptosis 1	0.401235152
Gefitinib	Cuproptosis 1	0.397216906
Gefitinib	Cuproptosis 1	0.351916145
Gefitinib	Cuproptosis 1	0.403427742
Gefitinib	Cuproptosis 1	0.404381806
Gefitinib	Cuproptosis 1	0.389101872
Gefitinib	Cuproptosis 1	0.379717876
Gefitinib	Cuproptosis 1	0.416942952
Gefitinib	Cuproptosis 1	0.468564983
Gefitinib	Cuproptosis 1	0.381567931
Gefitinib	Cuproptosis 1	0.415012248
Gefitinib	Cuproptosis 1	0.388800088
Gefitinib	Cuproptosis 1	0.393003997
Gefitinib	Cuproptosis 1	0.403795306
Gefitinib	Cuproptosis 1	0.421498853
Gefitinib	Cuproptosis 1	0.410538165
Gefitinib	Cuproptosis 1	0.399000569
Gefitinib	Cuproptosis 1	0.39759916
Gefitinib	Cuproptosis 1	0.396539698
Gefitinib	Cuproptosis 1	0.404217345
Gefitinib	Cuproptosis 1	0.375191123
Gefitinib	Cuproptosis 1	0.401319313
Gefitinib	Cuproptosis 1	0.417162107
Gefitinib	Cuproptosis 1	0.38534308
Gefitinib	Cuproptosis 1	0.40924141
Gefitinib	Cuproptosis 1	0.413773467
Gefitinib	Cuproptosis 1	0.418182468
Gefitinib	Cuproptosis 1	0.379153785
Gefitinib	Cuproptosis 1	0.40962241
Gefitinib	Cuproptosis 1	0.414600081
Gefitinib	Cuproptosis 1	0.417768806
Gefitinib	Cuproptosis 1	0.415904884
Gefitinib	Cuproptosis 1	0.422159853
Gefitinib	Cuproptosis 1	0.396814596
Gefitinib	Cuproptosis 1	0.396816812
Gefitinib	Cuproptosis 1	0.391376625
Gefitinib	Cuproptosis 1	0.408198093
Gefitinib	Cuproptosis 1	0.40791445
Gefitinib	Cuproptosis 1	0.41573158
Gefitinib	Cuproptosis 1	0.394661961
Gefitinib	Cuproptosis 1	0.408155608
Gefitinib	Cuproptosis 1	0.39779508
Gefitinib	Cuproptosis 1	0.393973955
Gefitinib	Cuproptosis 1	0.41152693
Gefitinib	Cuproptosis 1	0.399531407
Gefitinib	Cuproptosis 1	0.388862082
Gefitinib	Cuproptosis 1	0.415215911
Gefitinib	Cuproptosis 1	0.40928257
Gefitinib	Cuproptosis 1	0.39928622
Gefitinib	Cuproptosis 1	0.430470438
Gefitinib	Cuproptosis 1	0.394273799
Gefitinib	Cuproptosis 1	0.405125965
Gefitinib	Cuproptosis 1	0.41098461
Gefitinib	Cuproptosis 1	0.395542475
Gefitinib	Cuproptosis 1	0.401827062
Gefitinib	Cuproptosis 1	0.401883833
Gefitinib	Cuproptosis 1	0.416765997
Gefitinib	Cuproptosis 1	0.383152466
Gefitinib	Cuproptosis 1	0.390316063
Gefitinib	Cuproptosis 1	0.4143663
Gefitinib	Cuproptosis 1	0.40741494
Gefitinib	Cuproptosis 1	0.406376055
Gefitinib	Cuproptosis 1	0.402922819
Gefitinib	Cuproptosis 1	0.401660846
Gefitinib	Cuproptosis 1	0.407675006
Gefitinib	Cuproptosis 1	0.416414727
Gefitinib	Cuproptosis 1	0.388928861
Gefitinib	Cuproptosis 1	0.394807923
Gefitinib	Cuproptosis 1	0.404209911
Gefitinib	Cuproptosis 1	0.396209336
Gefitinib	Cuproptosis 1	0.397915578
Gefitinib	Cuproptosis 1	0.417882327
Gefitinib	Cuproptosis 1	0.446648969
Gefitinib	Cuproptosis 1	0.410269935
Gefitinib	Cuproptosis 1	0.387258231
Gefitinib	Cuproptosis 1	0.414131781
Gefitinib	Cuproptosis 1	0.418924486
Gefitinib	Cuproptosis 1	0.3838037
Gefitinib	Cuproptosis 1	0.396375902
Gefitinib	Cuproptosis 1	0.398460322
Gefitinib	Cuproptosis 1	0.396052889
Gefitinib	Cuproptosis 1	0.427209603
Gefitinib	Cuproptosis 1	0.406045603
Gefitinib	Cuproptosis 1	0.409793283
Gefitinib	Cuproptosis 1	0.408507907
Gefitinib	Cuproptosis 1	0.409382242
Gefitinib	Cuproptosis 1	0.401953327
Gefitinib	Cuproptosis 1	0.411390714
Gefitinib	Cuproptosis 1	0.416484816
Gefitinib	Cuproptosis 1	0.39066939
Gefitinib	Cuproptosis 1	0.406079537
Gefitinib	Cuproptosis 1	0.401496249
Gefitinib	Cuproptosis 1	0.408808294
Gefitinib	Cuproptosis 1	0.372397678
Gefitinib	Cuproptosis 1	0.399649076
Gefitinib	Cuproptosis 1	0.396449593
Gefitinib	Cuproptosis 1	0.411363385
Gefitinib	Cuproptosis 1	0.410801848
Gefitinib	Cuproptosis 1	0.41324025
Gefitinib	Cuproptosis 1	0.406025013
Gefitinib	Cuproptosis 1	0.42129561
Gefitinib	Cuproptosis 1	0.407472824
Gefitinib	Cuproptosis 1	0.40285616
Gefitinib	Cuproptosis 1	0.401849009
Gefitinib	Cuproptosis 1	0.397308107
Gefitinib	Cuproptosis 1	0.402498679
Gefitinib	Cuproptosis 1	0.399193326
Gefitinib	Cuproptosis 1	0.401206968
Gefitinib	Cuproptosis 1	0.397245055
Gefitinib	Cuproptosis 1	0.403523084
Gefitinib	Cuproptosis 1	0.396900573
Gefitinib	Cuproptosis 1	0.409833774
Gefitinib	Cuproptosis 1	0.406337015
Gefitinib	Cuproptosis 1	0.416946468
Gefitinib	Cuproptosis 1	0.403061478
Gefitinib	Cuproptosis 1	0.393525883
Gefitinib	Cuproptosis 1	0.398503959
Gefitinib	Cuproptosis 1	0.391192796
Gefitinib	Cuproptosis 1	0.39989666
Gefitinib	Cuproptosis 1	0.399243549
Gefitinib	Cuproptosis 1	0.388585741
Gefitinib	Cuproptosis 1	0.408338833
Gefitinib	Cuproptosis 1	0.413263904
Gefitinib	Cuproptosis 1	0.405342099
Gefitinib	Cuproptosis 1	0.384461625
Gefitinib	Cuproptosis 1	0.399671621
Gefitinib	Cuproptosis 1	0.402378974
Gefitinib	Cuproptosis 1	0.398598958
Gefitinib	Cuproptosis 1	0.402198892
Gefitinib	Cuproptosis 1	0.403028937
Gefitinib	Cuproptosis 1	0.4124926
Gefitinib	Cuproptosis 1	0.396893457
Gefitinib	Cuproptosis 1	0.398387718
Gefitinib	Cuproptosis 1	0.414715707
Gefitinib	Cuproptosis 1	0.422946073
Gefitinib	Cuproptosis 1	0.400459405
Gefitinib	Cuproptosis 1	0.406605765
Gefitinib	Cuproptosis 1	0.413461743
Gefitinib	Cuproptosis 1	0.395424148
Gefitinib	Cuproptosis 1	0.408910889
Gefitinib	Cuproptosis 1	0.388378912
Gefitinib	Cuproptosis 1	0.39547614
Gefitinib	Cuproptosis 1	0.403231799
Gefitinib	Cuproptosis 1	0.40591324
Gefitinib	Cuproptosis 1	0.399699987
Gefitinib	Cuproptosis 1	0.430808959
Gefitinib	Cuproptosis 1	0.410151868
Gefitinib	Cuproptosis 1	0.404362268
Gefitinib	Cuproptosis 1	0.391768361
Gefitinib	Cuproptosis 1	0.386932134
Gefitinib	Cuproptosis 1	0.404929681
Gefitinib	Cuproptosis 1	0.410639471
Gefitinib	Cuproptosis 1	0.414151548
Gefitinib	Cuproptosis 1	0.419160702
Gefitinib	Cuproptosis 1	0.407561775
Gefitinib	Cuproptosis 1	0.385179881
Gefitinib	Cuproptosis 1	0.395331413
Gefitinib	Cuproptosis 1	0.404806763
Gefitinib	Cuproptosis 1	0.402863345
Gefitinib	Cuproptosis 1	0.409691796
Gefitinib	Cuproptosis 1	0.388614265
Gefitinib	Cuproptosis 1	0.414860631
Gefitinib	Cuproptosis 1	0.421460629
Gefitinib	Cuproptosis 1	0.400679307
Gefitinib	Cuproptosis 1	0.406179065
Gefitinib	Cuproptosis 1	0.398834844
Gefitinib	Cuproptosis 1	0.419236498
Gefitinib	Cuproptosis 1	0.409009364
Gefitinib	Cuproptosis 1	0.397653558
Gefitinib	Cuproptosis 1	0.379625207
Gefitinib	Cuproptosis 1	0.38270107
Gefitinib	Cuproptosis 1	0.413526286
Gefitinib	Cuproptosis 1	0.392686449
Gefitinib	Cuproptosis 1	0.394458653
Gefitinib	Cuproptosis 1	0.411187795
Gefitinib	Cuproptosis 1	0.406344708
Gefitinib	Cuproptosis 1	0.412523828
Gefitinib	Cuproptosis 1	0.394364101
Gefitinib	Cuproptosis 1	0.405705656
Gefitinib	Cuproptosis 1	0.407932445
Gefitinib	Cuproptosis 1	0.408183161
Gefitinib	Cuproptosis 1	0.436310702
Gefitinib	Cuproptosis 1	0.397974303
Gefitinib	Cuproptosis 1	0.410340599
Gefitinib	Cuproptosis 1	0.420767619
