# Supplementary material for: Cuproptosis in ccRCC: key player in therapeutic and prognostic targets
Source: Front Oncol. 2023 Oct 27;13:1271864. doi: 10.3389/fonc.2023.1271864 (PMC10642186; doi:10.3389/fonc.2023.1271864)
Supplement: Supplementary file 5 [file DataSheet_5.zip › Step5/auc/limmaTab.xls]

	logFC	AveExpr	t	P.Value	adj.P.Val	B	?
linsitinib	-0.000963204	0.473277126	-1.237669976	0.216405498	0.241664183	-9.542382255	4.11E-37
alisertib	-0.016401401	0.403761946	-6.995174127	8.32E-12	1.77E-11	13.10375811	1.37E-22
BIBR-1532	-0.00423374	0.464770585	-14.11644059	1.87E-38	1.27E-37	74.01522377	7.52E-18
nilotinib	-0.00233182	0.472218637	-6.561768477	1.30E-10	2.59E-10	10.40274566	3.78E-17
paclitaxel	0.007858968	0.243112717	2.68694771	0.007445198	0.009584001	-6.717038757	2.47E-16
NVP-ADW742	-0.007468011	0.415278538	-9.172259619	1.13E-18	2.94E-18	28.71456431	1.09E-14
navitoclax	-0.027751771	0.43605583	-14.19369753	8.47E-39	5.88E-38	74.80282312	6.87E-14
MK-2206	-0.006120932	0.434993938	-7.430501039	4.56E-13	1.01E-12	15.95950189	4.29E-13
lapatinib	-0.000707851	0.425929664	-0.672591688	0.501510395	0.525524924	-10.08210856	7.87E-13
vorinostat	0.000630648	0.403824314	1.124882722	0.261165582	0.287119925	-9.67551032	6.66E-12
topotecan	0.008606018	0.303605481	4.115519472	4.50E-05	6.93E-05	-1.960722313	7.47E-10
gefitinib	-0.009365917	0.406615431	-8.760932045	2.84E-17	7.09E-17	25.52074489	2.67E-09
BMS-536924	0.001627234	0.429665571	13.20770645	1.75E-34	1.03E-33	64.90000623	0.000000667
erlotinib	0.002745221	0.436261844	2.256088004	0.02448605	0.030521344	-7.771316457	0.00000502
dasatinib	0.004803885	0.321891487	1.933666522	0.053704769	0.064445723	-8.442278756	0.00000711
AZD4547	-0.001768643	0.417695709	-1.307026628	0.191790131	0.216221995	-9.454243892	0.0000426
vincristine	0.012616693	0.261061693	5.002570964	7.79E-07	1.30E-06	1.931860063	0.000425533
olaparib	-0.001300113	0.460648535	-1.611597573	0.107665527	0.123745443	-9.010780702	0.001686759
foretinib	-0.010702351	0.345246609	-9.614660335	3.13E-20	8.60E-20	32.26619081	0.061371747
crizotinib	-0.006736396	0.383561804	-9.511311929	7.31E-20	1.98E-19	31.42597295	0.119080239
afatinib	0.001929275	0.337642954	1.381662274	0.167677759	0.190861501	-9.354066819	0.157180342
nelarabine	0.004013185	0.504841756	12.97986319	1.66E-33	9.02E-33	62.6605352	0.511722441
AZD7762	0.012324917	0.289215303	8.517221857	1.83E-16	4.43E-16	23.67955424	0.522518393
temozolomide	8.94E-05	0.501267296	1.993590801	0.04672666	0.056454736	-8.325262378	0.725741585
entinostat	0.001142879	0.382158986	1.458196812	0.145399179	0.166036482	-9.245609422	0.818852035
IPR-456	-0.002739458	0.477845044	-22.63147069	4.02E-79	1.42E-76	167.5465734	#N/A
NSC30930	-0.006104019	0.488495961	-21.75828042	8.00E-75	1.42E-72	157.6490188	#N/A
Compound 1541A	-0.006783482	0.497482964	-21.60651266	4.47E-74	5.27E-72	155.9298833	#N/A
UNC0321	-0.002802913	0.49784959	-21.29775955	1.47E-72	1.30E-70	152.4343317	#N/A
vorapaxar	-0.003906377	0.472399017	-21.18958976	5.01E-72	3.55E-70	151.2103741	#N/A
BRD-K13999467	-0.005616759	0.485550832	-21.07909881	1.75E-71	1.03E-69	149.9605765	#N/A
purmorphamine	-0.005311004	0.468753854	-20.67049806	1.77E-69	8.97E-68	145.3430908	#N/A
BMS-195614	-0.004357768	0.486206534	-19.9274645	7.72E-66	3.42E-64	136.968802	#N/A
brivanib	0.018709258	0.485183535	19.68594742	1.17E-64	4.59E-63	134.2546986	#N/A
WAY-362450	-0.006534715	0.489887341	-19.64651822	1.82E-64	6.43E-63	133.8120298	#N/A
BRD1378	-0.004531311	0.461853295	-18.98215006	3.11E-61	9.95E-60	126.3735754	#N/A
IU1	-0.001437379	0.485592306	-18.9747673	3.37E-61	9.95E-60	126.2911514	#N/A
BRD-K64610608	0.009056749	0.509750719	18.85039387	1.35E-60	3.68E-59	124.9034499	#N/A
BIRB-796	-0.004659488	0.478077715	-18.76738301	3.42E-60	8.64E-59	123.9781695	#N/A
DNMDP	-0.006353528	0.466135425	-18.49908764	6.78E-59	1.60E-57	120.9928971	#N/A
CAL-101	-0.010392763	0.457637113	-18.37150089	2.80E-58	6.19E-57	119.5762383	#N/A
pyrazolanthrone	0.002589022	0.466318601	18.19934127	1.89E-57	3.94E-56	117.6678827	#N/A
cucurbitacin I	-0.035184774	0.301432312	-17.75308794	2.63E-55	5.17E-54	112.7397479	#N/A
BRD8899	-0.003390693	0.496524699	-17.47650239	5.51E-54	1.03E-52	109.6998628	#N/A
KU 0060648	-0.011625503	0.39663448	-17.41407425	1.09E-53	1.94E-52	109.0153795	#N/A
GSK4112	-0.003220547	0.495421018	-17.19982253	1.14E-52	1.93E-51	106.671092	#N/A
ciclosporin	-0.01061009	0.475705638	-17.02511738	7.71E-52	1.24E-50	104.7652726	#N/A
NVP-BSK805	-0.007584185	0.42216507	-16.96488458	1.49E-51	2.29E-50	104.1094503	#N/A
ZSTK474	-0.019398913	0.395865335	-16.77068942	1.23E-50	1.82E-49	101.9995205	#N/A
CI-976	0.005331718	0.479469938	16.59333673	8.43E-50	1.19E-48	100.0787789	#N/A
BRD8958	-0.001496114	0.512912666	-16.54315891	1.45E-49	1.98E-48	99.53645789	#N/A
SGX-523	-0.007838717	0.483418799	-16.36245763	1.02E-48	1.34E-47	97.58761631	#N/A
ABT-737	-0.031437269	0.441449435	-16.29625716	2.09E-48	2.64E-47	96.87532379	#N/A
BRD-K02492147	-0.001350327	0.497497301	-16.21732803	4.88E-48	5.96E-47	96.02727508	#N/A
prochlorperazine	-0.006489525	0.448987939	-16.18577485	6.85E-48	8.08E-47	95.68862374	#N/A
Mdivi-1	-0.004563007	0.474502382	-16.12995943	1.25E-47	1.42E-46	95.09009597	#N/A
XL765	-0.00799572	0.490471595	-15.91123667	1.30E-46	1.44E-45	92.7512416	#N/A
BRD-K29313308	-0.002410857	0.479884956	-15.83098209	3.06E-46	3.29E-45	91.89575706	#N/A
SR1001	-0.001872255	0.497220475	-15.72921778	9.06E-46	9.44E-45	90.81312646	#N/A
BRD-K37390332	-0.003062616	0.500746035	-15.53799918	6.91E-45	6.99E-44	88.78546343	#N/A
BRD-K85133207	-0.00417461	0.482990652	-15.42843092	2.21E-44	2.17E-43	87.62762266	#N/A
veliparib	-0.002294774	0.48879764	-15.30949275	7.75E-44	7.41E-43	86.37416609	#N/A
austocystin D	-0.047209041	0.352027717	-15.29153147	9.36E-44	8.72E-43	86.18518965	#N/A
erismodegib	0.007309396	0.486887282	15.24744125	1.49E-43	1.35E-42	85.72165367	#N/A
SRT-1720	-0.008973662	0.477684156	-15.20644097	2.29E-43	2.03E-42	85.29105479	#N/A
pifithrin-alpha	-0.005993455	0.469508374	-15.17452145	3.21E-43	2.77E-42	84.95612851	#N/A
AZD8055	0.004775804	0.287032674	15.16536902	3.53E-43	2.98E-42	84.86014289	#N/A
BRD-K02251932	-0.002992016	0.481362625	-14.95088858	3.35E-42	2.76E-41	82.61717704	#N/A
JW-480	-0.004645395	0.489979187	-14.90706664	5.29E-42	4.26E-41	82.16043432	#N/A
BRD-K09587429	-0.002364897	0.498801741	-14.4750315	4.70E-40	3.69E-39	77.68650581	#N/A
BRD9647	-0.001413739	0.482056731	-14.44582176	6.35E-40	4.88E-39	77.38598681	#N/A
AC55649	-0.004043316	0.491254881	-14.42021352	8.26E-40	6.22E-39	77.12273154	#N/A
myricetin	0.003018583	0.50553134	14.41361455	8.85E-40	6.52E-39	77.05492552	#N/A
BRD-K28456706	-0.00927071	0.477305052	-14.40878841	9.30E-40	6.72E-39	77.00534398	#N/A
TG-101348	-0.003944217	0.404210421	-14.3520908	1.67E-39	1.18E-38	76.42338682	#N/A
16-beta-bromoandrosterone	-0.005525253	0.486883748	-13.65866185	1.93E-36	1.29E-35	69.38807215	#N/A
ML258	-0.001207586	0.493128749	-13.61561887	2.98E-36	1.96E-35	68.95660788	#N/A
elocalcitol	0.006702114	0.473057242	13.5106305	8.55E-36	5.50E-35	67.90688814	#N/A
quizartinib	-0.004286797	0.480514453	-13.40082133	2.56E-35	1.62E-34	66.81310278	#N/A
Merck60	0.010655491	0.440845778	13.27871113	8.64E-35	5.37E-34	65.60184354	#N/A
BRD-K14844214	-0.002750793	0.48667643	-13.27350481	9.10E-35	5.56E-34	65.55031976	#N/A
TGX-221	-0.008252252	0.460850249	-13.22281675	1.51E-34	9.03E-34	65.04920765	#N/A
BRD-K50799972	-0.000318544	0.485368924	-13.12104995	4.12E-34	2.39E-33	64.04597399	#N/A
AA-COCF3	-0.003885322	0.414125646	-13.09748075	5.20E-34	2.97E-33	63.81417306	#N/A
LE-135	0.004051397	0.460563776	13.04483472	8.74E-34	4.91E-33	63.2971556	#N/A
EX-527	0.005532454	0.503644733	13.03676028	9.46E-34	5.23E-33	63.21795164	#N/A
tivozanib	0.008518386	0.445916051	12.9410857	2.42E-33	1.30E-32	62.28134055	#N/A
NVP-TAE684	-0.017434803	0.356307532	-12.9287571	2.73E-33	1.44E-32	62.16090302	#N/A
spautin-1	0.01520273	0.447947634	12.88224739	4.31E-33	2.24E-32	61.70707759	#N/A
MGCD-265	-0.005658412	0.451241758	-12.86275525	5.22E-33	2.68E-32	61.51712832	#N/A
BRD4132	0.007474333	0.43980696	12.83862383	6.61E-33	3.34E-32	61.28217374	#N/A
bosutinib	0.006701791	0.382246667	12.70748452	2.37E-32	1.18E-31	60.00932173	#N/A
SNS-032	0.018779226	0.316826404	12.69330175	2.72E-32	1.34E-31	59.8720686	#N/A
GDC-0941	-0.011980093	0.377446793	-12.56627724	9.32E-32	4.52E-31	58.64637848	#N/A
bexarotene	0.008414444	0.492797255	12.56139075	9.77E-32	4.67E-31	58.59935728	#N/A
bleomycin A2	0.007668124	0.398289112	12.52728597	1.36E-31	6.41E-31	58.27144725	#N/A
tretinoin	-0.013269226	0.469614097	-12.5165041	1.51E-31	7.02E-31	58.16788024	#N/A
PYR-41	-0.002296432	0.488387769	-12.5092492	1.62E-31	7.43E-31	58.0982189	#N/A
SCH-529074	-0.004726276	0.425734056	-12.43971762	3.16E-31	1.43E-30	57.43167142	#N/A
sorafenib	0.007043681	0.426093727	12.2915671	1.31E-30	5.85E-30	56.01813775	#N/A
BRD-K19103580	-0.002108583	0.484947814	-12.22102671	2.56E-30	1.13E-29	55.34833509	#N/A
Bax channel blocker	-0.002918466	0.460195566	-12.1104403	7.32E-30	3.20E-29	54.30255231	#N/A
BRD-K52037352	-0.002357398	0.491084088	-12.06977164	1.08E-29	4.64E-29	53.9192857	#N/A
ML203	0.002720632	0.498283758	11.97195018	2.71E-29	1.16E-28	53.0003554	#N/A
pandacostat	0.002646807	0.485131504	11.9690201	2.78E-29	1.17E-28	52.97289512	#N/A
bendamustine	0.009677087	0.487179502	11.87881573	6.50E-29	2.71E-28	52.12937116	#N/A
I-BET151	0.007586554	0.402664551	11.82251051	1.10E-28	4.53E-28	51.60468437	#N/A
pazopanib	0.008573964	0.44674939	11.81349202	1.20E-28	4.87E-28	51.52077668	#N/A
KU-55933	0.001661127	0.459118854	11.52576313	1.73E-27	6.97E-27	48.86322047	#N/A
hyperforin	0.00390631	0.459050895	11.49195324	2.37E-27	9.41E-27	48.55345638	#N/A
fluorouracil	0.009932342	0.451114925	11.43454236	4.01E-27	1.58E-26	48.02869345	#N/A
C6-ceramide	-0.004908109	0.484148218	-11.40630803	5.19E-27	2.01E-26	47.77119002	#N/A
zebularine	0.005468029	0.48141208	11.40580275	5.22E-27	2.01E-26	47.76658528	#N/A
methotrexate	0.006184271	0.293380332	11.39566784	5.73E-27	2.18E-26	47.6742474	#N/A
BRD-K92856060	-0.005900994	0.479950414	-11.30851557	1.27E-26	4.78E-26	46.8822386	#N/A
ouabain	0.026819805	0.194498872	11.30722496	1.29E-26	4.79E-26	46.87053738	#N/A
STF-31	0.018565909	0.38281941	11.22504538	2.71E-26	1.00E-25	46.12711877	#N/A
necrostatin-1	-0.002809201	0.470176168	-11.20358319	3.30E-26	1.20E-25	45.93350582	#N/A
VU0155056	-0.001003325	0.483840685	-11.19855116	3.45E-26	1.25E-25	45.88814377	#N/A
azacitidine	0.00420483	0.491630131	11.14805691	5.45E-26	1.95E-25	45.43364112	#N/A
CID-5951923	0.003058226	0.498258017	11.08927098	9.27E-26	3.28E-25	44.9060835	#N/A
lomeguatrib	0.001837855	0.474695321	11.07188238	1.08E-25	3.80E-25	44.7503618	#N/A
epigallocatechin-3-monogallate	-0.008754876	0.454951154	-11.0096111	1.90E-25	6.59E-25	44.19393104	#N/A
PHA-793887	0.013991676	0.397424125	11.00675821	1.95E-25	6.69E-25	44.16848519	#N/A
CR-1-31B	0.017807441	0.21702962	10.99562926	2.15E-25	7.32E-25	44.06926112	#N/A
B02	0.006925612	0.445300275	10.97330109	2.63E-25	8.86E-25	43.87037379	#N/A
pevonedistat	0.02146949	0.400786848	10.9023769	4.95E-25	1.65E-24	43.24028395	#N/A
itraconazole	-0.001587476	0.47772648	-10.8239486	9.96E-25	3.29E-24	42.54649728	#N/A
BRD5468	-0.001374493	0.458283632	-10.8147881	1.08E-24	3.54E-24	42.46566716	#N/A
BRD-K61166597	0.009971368	0.436214642	10.72746139	2.34E-24	7.60E-24	41.69728158	#N/A
MLN2238	0.001886455	0.311376891	10.71464391	2.62E-24	8.44E-24	41.58483234	#N/A
Ch-55	-0.011280388	0.442116525	-10.63139654	5.46E-24	1.74E-23	40.85657351	#N/A
BRD-K33199242	-0.003562965	0.49338112	-10.44474741	2.79E-23	8.81E-23	39.23699747	#N/A
TW-37	0.009184368	0.413426543	10.33792686	7.03E-23	2.20E-22	38.31847705	#N/A
VER-155008	0.002826322	0.461530997	10.33584709	7.16E-23	2.22E-22	38.30065482	#N/A
saracatinib	-0.009475769	0.423439618	-10.30178812	9.60E-23	2.95E-22	38.00912814	#N/A
nutlin-3	-0.01008301	0.443055262	-10.23946615	1.64E-22	5.01E-22	37.47732383	#N/A
BRD-K16147474	-0.001005185	0.495671526	-10.19263645	2.45E-22	7.41E-22	37.07912024	#N/A
cytochalasin B	-0.011230133	0.439366208	-10.149745	3.53E-22	1.06E-21	36.71546658	#N/A
fumonisin B1	-0.002343914	0.488863355	-10.08108522	6.34E-22	1.89E-21	36.13546374	#N/A
N9-isopropylolomoucine	0.007977582	0.433698717	10.04716486	8.45E-22	2.49E-21	35.84989341	#N/A
AZD7545	0.001436046	0.470162815	10.04623597	8.52E-22	2.49E-21	35.84208231	#N/A
NPC-26	-0.003351483	0.487702414	-9.942881365	2.04E-21	5.92E-21	34.97600301	#N/A
PI-103	-0.014940269	0.399371309	-9.883212611	3.37E-21	9.69E-21	34.47875598	#N/A
BRD-K17060750	-0.001873064	0.499245736	-9.853233315	4.33E-21	1.24E-20	34.22969249	#N/A
tanespimycin	0.02542271	0.346372058	9.756390616	9.70E-21	2.75E-20	33.4286707	#N/A
AM-580	-0.007228681	0.449349554	-9.727101862	1.24E-20	3.48E-20	33.18748141	#N/A
PLX-4720	-0.001754345	0.482286129	-9.711625307	1.41E-20	3.92E-20	33.06023537	#N/A
ciclopirox	0.009451482	0.411203403	9.631583771	2.73E-20	7.54E-20	32.40437912	#N/A
3-Cl-AHPC	0.01222108	0.382514079	9.577848017	4.24E-20	1.15E-19	31.96618302	#N/A
daporinad	0.023560799	0.344544395	9.491996626	8.56E-20	2.30E-19	31.2696442	#N/A
vemurafenib	-0.00621713	0.483378197	-9.357814206	2.55E-19	6.78E-19	30.18981134	#N/A
AZD6482	-0.00633239	0.427415355	-9.317886142	3.51E-19	9.28E-19	29.87058896	#N/A
phloretin	0.004328489	0.45893959	9.292685275	4.30E-19	1.13E-18	29.6696086	#N/A
valdecoxib	0.003922545	0.438693976	9.061980659	2.71E-18	7.00E-18	27.84784485	#N/A
BMS-345541	0.005304647	0.411256528	9.020807038	3.75E-18	9.61E-18	27.52619119	#N/A
ML031	0.004251486	0.46313481	8.998189203	4.48E-18	1.14E-17	27.34995014	#N/A
PRIMA-1	-0.007351915	0.436787151	-8.861674337	1.30E-17	3.29E-17	26.29306753	#N/A
BMS-754807	-0.011962624	0.395166537	-8.769694434	2.66E-17	6.67E-17	25.58766149	#N/A
SR-II-138A	0.01116003	0.26698424	8.626951589	7.95E-17	1.97E-16	24.50374927	#N/A
importazole	-0.004440003	0.438595966	-8.607996176	9.18E-17	2.26E-16	24.36080854	#N/A
ML083	-0.001408655	0.490893282	-8.521728698	1.77E-16	4.31E-16	23.71324985	#N/A
fingolimod	-0.003234787	0.412620186	-8.500375912	2.08E-16	5.00E-16	23.55372345	#N/A
BRD-K45681478	-0.0069963	0.444745687	-8.476820736	2.48E-16	5.93E-16	23.37809264	#N/A
leptomycin B	0.025819613	0.136156133	8.401575345	4.36E-16	1.04E-15	22.81951863	#N/A
IC-87114	-0.003383371	0.497682284	-8.350813564	6.38E-16	1.50E-15	22.44482781	#N/A
RG-108	-0.003763309	0.483069337	-8.055175691	5.61E-15	1.32E-14	20.29721864	#N/A
KU-0063794	0.006249833	0.400253341	7.899787235	1.72E-14	4.00E-14	19.19247739	#N/A
BRD6340	0.002625357	0.481056284	7.87797142	2.01E-14	4.65E-14	19.03872279	#N/A
GW-843682X	-0.010069032	0.432488091	-7.868272309	2.15E-14	4.95E-14	18.97047193	#N/A
BRD-K55116708	-0.00315291	0.450440075	-7.823767402	2.95E-14	6.74E-14	18.65814562	#N/A
cytarabine hydrochloride	0.015567564	0.411538974	7.816918687	3.10E-14	7.03E-14	18.61020638	#N/A
AZ-3146	-0.003638543	0.472346262	-7.725572282	5.91E-14	1.33E-13	17.97397199	#N/A
BRD9876	0.00351951	0.462448317	7.5993874	1.43E-13	3.20E-13	17.10484034	#N/A
indisulam	-0.008285022	0.45563169	-7.484651158	3.15E-13	7.02E-13	16.32448378	#N/A
CAY10618	0.016758563	0.340131218	7.246064627	1.59E-12	3.49E-12	14.73245202	#N/A
BRD1835	-0.002288593	0.482914471	-7.124926805	3.55E-12	7.76E-12	13.94019391	#N/A
NVP-231	0.004540912	0.419547536	7.122399204	3.61E-12	7.85E-12	13.92377945	#N/A
BRD-K51490254	0.00223237	0.496199296	7.080269943	4.77E-12	1.03E-11	13.65089214	#N/A
piperlongumine	0.005532723	0.433798168	7.027579983	6.74E-12	1.44E-11	13.31147296	#N/A
BIX-01294	-0.003692775	0.449084069	-6.97579085	9.44E-12	2.00E-11	12.97989416	#N/A
BRD-K97651142	0.014628176	0.36535989	6.955291843	1.08E-11	2.27E-11	12.84920955	#N/A
silmitasertib	0.003909794	0.439778774	6.948881739	1.12E-11	2.35E-11	12.80840937	#N/A
TPCA-1	-0.006008187	0.435727741	-6.934074956	1.24E-11	2.58E-11	12.71428356	#N/A
PD318088	-0.015285194	0.389551392	-6.923290067	1.33E-11	2.75E-11	12.64582938	#N/A
NSC23766	0.006081421	0.438544417	6.893662378	1.61E-11	3.30E-11	12.45823045	#N/A
BRD-K66532283	0.002355086	0.459523857	6.857667048	2.02E-11	4.14E-11	12.23121155	#N/A
barasertib	-0.018379518	0.439501828	-6.781805111	3.28E-11	6.68E-11	11.7560001	#N/A
tacrolimus	-0.001100416	0.478274143	-6.735643523	4.40E-11	8.89E-11	11.46899743	#N/A
GMX-1778	0.009225009	0.423427527	6.619728374	9.10E-11	1.83E-10	10.75556447	#N/A
OSI-027	-0.006771756	0.399371223	-6.595837026	1.06E-10	2.11E-10	10.60981379	#N/A
SB-431542	-0.000810642	0.48364435	-6.552787655	1.38E-10	2.73E-10	10.34831121	#N/A
oligomycin A	0.023807301	0.272489213	6.507687369	1.82E-10	3.58E-10	10.0759038	#N/A
CD-437	0.00933962	0.394552809	6.400844857	3.49E-10	6.84E-10	9.436945126	#N/A
GSK525762A	-0.003409682	0.447815373	-6.397846824	3.56E-10	6.92E-10	9.419145549	#N/A
tipifarnib-P1	0.004952348	0.458857328	6.396479136	3.59E-10	6.94E-10	9.411027829	#N/A
selumetinib	-0.012465457	0.377480398	-6.36004918	4.47E-10	8.61E-10	9.195347679	#N/A
PDMP	-0.00198654	0.446324767	-6.357680514	4.54E-10	8.68E-10	9.181360607	#N/A
parbendazole	0.011908712	0.343234842	6.291635726	6.75E-10	1.28E-09	8.793157228	#N/A
JQ-1	0.00424067	0.384846401	6.254689725	8.41E-10	1.59E-09	8.577507586	#N/A
MK-0752	-0.002015992	0.487691001	-6.247469035	8.78E-10	1.65E-09	8.535488503	#N/A
SMER-3	0.010343043	0.3602002	6.180203446	1.31E-09	2.45E-09	8.14605739	#N/A
pifithrin-mu	-0.001627149	0.490075525	-6.152462273	1.54E-09	2.87E-09	7.986508311	#N/A
ML210	-0.011599663	0.342964337	-6.132934174	1.73E-09	3.20E-09	7.874566738	#N/A
ML050	-0.001781552	0.485383684	-6.120988876	1.85E-09	3.41E-09	7.806243735	#N/A
procarbazine	0.001254513	0.506722515	6.106132844	2.02E-09	3.70E-09	7.721432873	#N/A
dexamethasone	0.005242406	0.498720046	5.85664208	8.45E-09	1.54E-08	6.323891308	#N/A
serdemetan	-0.003834197	0.456116861	-5.855779527	8.49E-09	1.54E-08	6.319147821	#N/A
ISOX	0.003274397	0.403179278	5.822960468	1.02E-08	1.84E-08	6.139118175	#N/A
NSC 74859	-0.001021136	0.494586557	-5.80585975	1.12E-08	2.02E-08	6.045662995	#N/A
DBeQ	0.00241056	0.406156563	5.753954945	1.50E-08	2.69E-08	5.763480766	#N/A
BI-2536	0.014653258	0.25035285	5.55088197	4.57E-08	8.13E-08	4.680944975	#N/A
tandutinib	0.003950476	0.446725319	5.433213745	8.57E-08	1.52E-07	4.069463737	#N/A
narciclasine	0.008631333	0.272065059	5.431239983	8.66E-08	1.53E-07	4.059306202	#N/A
erastin	-0.006605948	0.418596962	-5.372376636	1.18E-07	2.07E-07	3.757892108	#N/A
imatinib	0.000200087	0.474249508	5.355252282	1.29E-07	2.25E-07	3.670756387	#N/A
necrostatin-7	0.001417523	0.481779216	5.307403027	1.66E-07	2.88E-07	3.428599138	#N/A
gossypol	-0.002335347	0.440934426	-5.260303107	2.12E-07	3.66E-07	3.19213632	#N/A
dacarbazine	-0.003392356	0.479498973	-5.190279085	3.03E-07	5.21E-07	2.844084321	#N/A
ML311	-0.005092284	0.41186438	-5.149126642	3.74E-07	6.39E-07	2.64149628	#N/A
PAC-1	0.003867078	0.432631525	5.145950117	3.80E-07	6.47E-07	2.625919091	#N/A
SKI-II	-0.00125549	0.486186863	-5.038276699	6.52E-07	1.10E-06	2.103042266	#N/A
Compound 7d-cis	0.00361607	0.454787119	5.026665445	6.91E-07	1.16E-06	2.047253979	#N/A
NSC632839	-0.004198003	0.418734026	-5.014779391	7.33E-07	1.23E-06	1.990266171	#N/A
nakiterpiosin	-0.006305092	0.378351631	-4.995456297	8.07E-07	1.34E-06	1.897882456	#N/A
semagacestat	0.00253887	0.481306608	4.867950202	1.50E-06	2.49E-06	1.296404919	#N/A
Ko-143	0.001566943	0.459510128	4.818806541	1.91E-06	3.14E-06	1.068365719	#N/A
KX2-391	0.008506002	0.30763349	4.716241039	3.10E-06	5.08E-06	0.599252463	#N/A
SCH-79797	-0.003615834	0.340674323	-4.653675471	4.16E-06	6.78E-06	0.317634732	#N/A
NSC48300	-0.003420394	0.472002513	-4.596421108	5.42E-06	8.80E-06	0.06295312	#N/A
BRD-K41597374	-0.001052369	0.478271584	-4.576151431	5.95E-06	9.62E-06	-0.026515755	#N/A
pluripotin	-0.007327562	0.321583636	-4.522929216	7.59E-06	1.22E-05	-0.259699072	#N/A
BRD-K88742110	0.001894542	0.486143123	4.520980792	7.65E-06	1.23E-05	-0.26818797	#N/A
KHS101	0.003243346	0.412521238	4.486115804	8.96E-06	1.43E-05	-0.41951661	#N/A
AT7867	-0.004926999	0.421653981	-4.47609625	9.38E-06	1.49E-05	-0.462805367	#N/A
simvastatin	0.003736414	0.441922599	4.416032903	1.23E-05	1.94E-05	-0.720426458	#N/A
sirolimus	-0.004974572	0.384566313	-4.379878405	1.44E-05	2.27E-05	-0.873943732	#N/A
ruxolitinib	0.002146687	0.480818864	4.307380577	1.98E-05	3.10E-05	-1.17824884	#N/A
CCT036477	-0.001884786	0.482513384	-4.293602958	2.10E-05	3.28E-05	-1.235545568	#N/A
BRD1812	-0.003302874	0.43650184	-4.214424121	2.96E-05	4.60E-05	-1.561509693	#N/A
mitomycin	-0.008266735	0.374019555	-4.201572209	3.13E-05	4.83E-05	-1.613884848	#N/A
YM-155	0.006064842	0.339987422	4.110701203	4.59E-05	7.04E-05	-1.979943978	#N/A
FQI-2	0.004414359	0.40919302	4.082479682	5.17E-05	7.89E-05	-2.092105475	#N/A
triptolide	0.003463431	0.40319548	4.058983362	5.70E-05	8.66E-05	-2.184935102	#N/A
GANT-61	-0.001048983	0.471102093	-4.046122657	6.01E-05	9.09E-05	-2.23553261	#N/A
BRD-K34222889	-0.004852596	0.382547194	-4.04007268	6.16E-05	9.28E-05	-2.25928277	#N/A
panobinostat	0.00402519	0.182453993	4.028302521	6.47E-05	9.70E-05	-2.305392879	#N/A
PF-184	-0.003638366	0.436096186	-4.011438079	6.93E-05	0.00010358	-2.371239951	#N/A
GDC-0879	-0.005145193	0.486520204	-3.997159679	7.35E-05	0.000109364	-2.426787028	#N/A
BRD-K71781559	-0.00071789	0.480746597	-3.976559067	8.00E-05	0.000118469	-2.50660134	#N/A
cerulenin	-0.002721582	0.434241479	-3.970152298	8.21E-05	0.000121095	-2.531344474	#N/A
CHIR-99021	0.003054006	0.476440904	3.902343538	0.000107985	0.000158618	-2.790921982	#N/A
SNX-2112	0.00883514	0.325532394	3.901309537	0.000108434	0.000158619	-2.794847622	#N/A
axitinib	0.003838545	0.431566148	3.823540285	0.000147749	0.000215239	-3.087290179	#N/A
Repligen 136	0.001690904	0.482989434	3.782937606	0.000173287	0.000251409	-3.237762195	#N/A
niclosamide	0.003528558	0.393292143	3.688172794	0.000250011	0.000361241	-3.583040429	#N/A
SU11274	0.002315471	0.464332994	3.5902789	0.000362117	0.000521096	-3.930991523	#N/A
gemcitabine	0.010640777	0.327119939	3.565018606	0.000397903	0.000570274	-4.019331835	#N/A
fluvastatin	-0.005376864	0.422662114	-3.558252796	0.000408036	0.000582438	-4.04289246	#N/A
neuronal differentiation inducer III	0.00207379	0.431384586	3.551479173	0.000418422	0.000594865	-4.066437621	#N/A
ceranib-2	-0.004105159	0.380746802	-3.545000021	0.000428588	0.000606881	-4.088919233	#N/A
chlorambucil	0.003465137	0.45946362	3.503349903	0.000499666	0.000704709	-4.232504731	#N/A
ML162	-0.005199503	0.316631612	-3.453800235	0.000598554	0.000840826	-4.401215689	#N/A
KU-60019	-0.001415339	0.45602616	-3.389249366	0.000754872	0.001056224	-4.617561653	#N/A
CAY10594	0.001166061	0.470984737	3.373269867	0.000799051	0.001113638	-4.670515388	#N/A
doxorubicin	0.008986465	0.274942424	3.362174513	0.00083113	0.001153804	-4.70714296	#N/A
linifanib	0.002948761	0.417171682	3.333102199	0.000920955	0.001273508	-4.802567618	#N/A
regorafenib	-0.001366504	0.450973995	-3.32712968	0.000940492	0.001295463	-4.8220731	#N/A
manumycin A	0.002329975	0.459146519	3.233844325	0.001300132	0.001783902	-5.122377813	#N/A
SID 26681509	0.002747176	0.440157743	3.220671945	0.001360126	0.001859014	-5.16412217	#N/A
ML006	-0.000705706	0.474211641	-3.155600939	0.001695871	0.002308994	-5.367935253	#N/A
MK-1775	-0.002990231	0.372312351	-3.132463823	0.001832623	0.002485627	-5.43944033	#N/A
WP1130	0.001655921	0.386575988	3.111012329	0.00196842	0.00265962	-5.505283521	#N/A
PIK-93	-0.00227814	0.417842616	-3.082600789	0.002162546	0.002910803	-5.591819094	#N/A
CD-1530	-0.001928356	0.450438065	-3.061178533	0.002320392	0.003111434	-5.656560877	#N/A
UNC0638	-0.001314974	0.459016265	-3.041062654	0.002478178	0.003310471	-5.716958261	#N/A
KW-2449	0.003070629	0.430735877	3.022466374	0.002632742	0.003503724	-5.772451409	#N/A
nintedanib	0.001535926	0.456782801	3.011763198	0.002725661	0.003613798	-5.804241823	#N/A
BRD-A02303741	-0.000859	0.50303121	-2.992578909	0.002899763	0.003830284	-5.860950264	#N/A
rigosertib	-0.005676727	0.319609375	-2.961777842	0.003200688	0.004212058	-5.951265621	#N/A
BRD-K26531177	-0.001872826	0.391988242	-2.873818889	0.004223873	0.005537967	-6.204205197	#N/A
PRL-3 inhibitor I	-0.000945754	0.494249505	-2.871915688	0.004248983	0.005550332	-6.20959658	#N/A
trifluoperazine	-0.000802455	0.473038847	-2.866715551	0.004318282	0.005620118	-6.224309884	#N/A
BMS-270394	-0.001068716	0.489727965	-2.84815924	0.004574033	0.005931163	-6.276602717	#N/A
GW-405833	-0.000872765	0.449307396	-2.715394761	0.006843213	0.008841232	-6.641130569	#N/A
betulinic acid	0.000960805	0.498577465	2.614710835	0.009193378	0.011791507	-6.906301166	#N/A
BRD-K04800985	-0.000476604	0.495129606	-2.563765262	0.010638585	0.013595881	-7.036759751	#N/A
GSK-3 inhibitor IX	-9.56E-05	0.41657158	-2.442721066	0.014913855	0.018991025	-7.336679752	#N/A
L-685458	0.001072025	0.491860578	2.43443897	0.015255444	0.019356369	-7.356683273	#N/A
decitabine	0.001436341	0.469142278	2.416459281	0.016020871	0.020254959	-7.399880613	#N/A
MI-1	-9.06E-05	0.497690674	-2.384840364	0.017449347	0.021982451	-7.475087683	#N/A
BRD-K63431240	0.001764408	0.358637153	2.308003556	0.02139649	0.026859424	-7.653807692	#N/A
BRD-K80183349	-0.001259541	0.473835795	-2.282935124	0.022843056	0.028573999	-7.710876125	#N/A
CHM-1	0.001865887	0.412489185	2.22238392	0.026693327	0.033155921	-7.84620125	#N/A
Ki8751	0.001937509	0.471238516	2.174597746	0.030117196	0.037277928	-7.950478553	#N/A
BRD-A71883111	-0.000563901	0.485468747	-2.168540982	0.030577095	0.037715301	-7.96353655	#N/A
BRD-K24690302	0.000950979	0.483385519	2.148580541	0.032135784	0.039500235	-8.00631685	#N/A
neratinib	0.003363478	0.376209108	2.133508857	0.033357525	0.040860082	-8.038361849	#N/A
tamatinib	-0.001408983	0.45063001	-2.11890068	0.034579517	0.042210859	-8.069209853	#N/A
clofarabine	0.006940313	0.369902297	2.084450275	0.037614068	0.04575732	-8.141133701	#N/A
birinapant	0.006101481	0.459704856	2.027050665	0.04317465	0.052341871	-8.258394372	#N/A
vandetanib	0.001518958	0.413654455	1.99046066	0.047071217	0.056677588	-8.331461777	#N/A
BRD-K11533227	-0.00044586	0.474615597	-1.928128555	0.054391574	0.065049382	-8.452915337	#N/A
brefeldin A	0.002976005	0.280977997	1.920188206	0.055389126	0.066019362	-8.468113629	#N/A
StemRegenin 1	0.000811536	0.452211863	1.907765933	0.056980393	0.067688117	-8.491766563	#N/A
PF-543	0.000350629	0.468636834	1.867570881	0.06239279	0.073869725	-8.56726352	#N/A
PF-750	-0.000865781	0.438844768	-1.821335823	0.069139005	0.081584026	-8.652143632	#N/A
apicidin	0.001402675	0.340345753	1.786938794	0.074538619	0.08766336	-8.713928411	#N/A
curcumin	-0.001182247	0.401387534	-1.78296623	0.075183906	0.088129479	-8.720989095	#N/A
TG-100-115	-0.000971187	0.479982789	-1.751262873	0.080499187	0.094048555	-8.776781153	#N/A
GSK461364	0.005349863	0.259826559	1.649747842	0.099607593	0.11599042	-8.94877129	#N/A
SJ-172550	-0.000141987	0.501924106	-1.633319644	0.103016291	0.119566449	-8.975649678	#N/A
triazolothiadiazine	-0.003008202	0.340691995	-1.628568592	0.104019245	0.12033599	-8.983373311	#N/A
HLI 373	-0.000365338	0.463777256	-1.612847662	0.107393523	0.123745443	-9.008771565	#N/A
SB-743921	0.004547162	0.203769639	1.514283979	0.130570636	0.149585778	-9.162447344	#N/A
BRD-K70511574	-0.001413593	0.38174633	-1.353534695	0.176481862	0.200239036	-9.392468494	#N/A
PF-573228	0.000826024	0.431297796	1.319657058	0.187539069	0.21210489	-9.437679399	#N/A
etoposide	-0.00188055	0.42542112	-1.274497162	0.203065171	0.228206573	-9.496176783	#N/A
RITA	-0.003466091	0.426269917	-1.237884896	0.216325852	0.241664183	-9.54211651	#N/A
parthenolide	0.00143363	0.457070093	1.223485767	0.221708824	0.246807936	-9.559819361	#N/A
SB-225002	-0.00100713	0.429065738	-1.207550154	0.227777639	0.252768916	-9.579171166	#N/A
momelotinib	0.000680962	0.41663337	1.194004088	0.233029038	0.257788373	-9.5954228	#N/A
SB-525334	0.000688752	0.458463871	1.189891166	0.234640406	0.258762317	-9.600321118	#N/A
lovastatin	0.001213137	0.401078904	1.068329108	0.285875313	0.313312262	-9.737502108	#N/A
tamoxifen	-0.00031826	0.46932896	-1.062629218	0.28845087	0.315159284	-9.743573556	#N/A
isoevodiamine	-0.000791118	0.423123658	-1.056440337	0.291265097	0.317254906	-9.750129252	#N/A
MST-312	-0.000611443	0.409119194	-0.998720029	0.318401909	0.345749312	-9.809434292	#N/A
YK 4-279	-0.000868776	0.431000496	-0.985704267	0.324743638	0.351557333	-9.822348937	#N/A
masitinib	-0.000249891	0.447255267	-0.968973555	0.333015699	0.359413285	-9.83870176	#N/A
lenvatinib	-0.000779539	0.469123861	-0.922270798	0.356821553	0.383935653	-9.8828735	#N/A
LY-2183240	-0.000663134	0.428884351	-0.849310657	0.396105227	0.42491288	-9.947527176	#N/A
PL-DI	-0.000622267	0.372359978	-0.777248484	0.437371	0.467762339	-10.00617177	#N/A
WZ8040	0.000587711	0.377510798	0.764775881	0.444757212	0.47316787	-10.0157958	#N/A
cabozantinib	-0.000625633	0.427119163	-0.764202303	0.44509859	0.47316787	-10.01623464	#N/A
sunitinib	-0.00041363	0.399052957	-0.701188375	0.483503896	0.512456225	-10.06244577	#N/A
1S	0.001270988	0.267260973	0.68904121	0.491109333	0.518963295	-10.07089786	#N/A
sildenafil	0.000186869	0.480418164	0.676032748	0.499324974	0.525524924	-10.07978577	#N/A
tosedostat	-0.000469744	0.395869438	-0.672179706	0.501772385	0.525524924	-10.08238587	#N/A
BRD-K35604418	-0.000439365	0.420168005	-0.542330258	0.587826883	0.613836922	-10.16133319	#N/A
NSC95397	-0.000236824	0.465250275	-0.497008766	0.619396126	0.644900672	-10.18491865	#N/A
ML029	0.00010814	0.478537482	0.489028333	0.625030969	0.648859129	-10.18885892	#N/A
HC-067047	-3.77E-05	0.468437986	-0.483429218	0.628997593	0.651067684	-10.1915854	#N/A
AGK-2	7.81E-05	0.490986172	0.403453934	0.686782684	0.708807785	-10.22710487	#N/A
canertinib	-0.000588905	0.3902985	-0.379882978	0.704189744	0.724660376	-10.23635202	#N/A
Compound 23 citrate	0.000128997	0.450871801	0.303593175	0.761561131	0.781427943	-10.26246774	#N/A
ML320	0.000213923	0.487732746	0.220058553	0.825913231	0.84500949	-10.28437871	#N/A
BRD-K66453893	0.000139449	0.43074442	0.184852932	0.853417558	0.870633474	-10.29151956	#N/A
bardoxolone methyl	0.000110071	0.292408057	0.169200533	0.86570571	0.88063167	-10.29429566	#N/A
PX-12	-0.000103761	0.462294961	-0.156246936	0.875899943	0.888448653	-10.2964075	#N/A
ML239	-7.46E-05	0.475997602	-0.090921113	0.927590819	0.938191856	-10.30449614	#N/A
obatoclax	-8.58E-05	0.29538882	-0.076143216	0.939334889	0.947363393	-10.30573295	#N/A
bortezomib	5.20E-05	0.397897526	0.067245137	0.946412793	0.951790138	-10.30637213	#N/A
CAY10576	-5.63E-06	0.484976979	-0.059974084	0.952199668	0.954897117	-10.30683553	#N/A
etomoxir	-4.64E-07	0.481965043	-0.028909585	0.976947962	0.976947962	-10.30821877	#N/A
