# Supplementary material for: Cuproptosis in ccRCC: key player in therapeutic and prognostic targets
Source: Front Oncol. 2023 Oct 27;13:1271864. doi: 10.3389/fonc.2023.1271864 (PMC10642186; doi:10.3389/fonc.2023.1271864)
Supplement: Supplementary file 5 [file DataSheet_5.zip › Step5/auc/MK-2206.txt]

Drug	Subtype	AUC
MK-2206	Cuproptosis 2	0.439413984
MK-2207	Cuproptosis 2	0.439032002
MK-2208	Cuproptosis 2	0.443391896
MK-2209	Cuproptosis 2	0.445448092
MK-2210	Cuproptosis 2	0.436338871
MK-2211	Cuproptosis 2	0.46221901
MK-2212	Cuproptosis 2	0.44185507
MK-2213	Cuproptosis 2	0.434514941
MK-2214	Cuproptosis 2	0.442913041
MK-2215	Cuproptosis 2	0.443771823
MK-2216	Cuproptosis 2	0.436758161
MK-2217	Cuproptosis 2	0.42626141
MK-2218	Cuproptosis 2	0.440231364
MK-2219	Cuproptosis 2	0.435379565
MK-2220	Cuproptosis 2	0.443110213
MK-2221	Cuproptosis 2	0.440252546
MK-2222	Cuproptosis 2	0.431108902
MK-2223	Cuproptosis 2	0.444673211
MK-2224	Cuproptosis 2	0.436488699
MK-2225	Cuproptosis 2	0.438231784
MK-2226	Cuproptosis 2	0.442060454
MK-2227	Cuproptosis 2	0.439408304
MK-2228	Cuproptosis 2	0.43382006
MK-2229	Cuproptosis 2	0.436841621
MK-2230	Cuproptosis 2	0.44285629
MK-2231	Cuproptosis 2	0.440683538
MK-2232	Cuproptosis 2	0.43393384
MK-2233	Cuproptosis 2	0.426320431
MK-2234	Cuproptosis 2	0.439335204
MK-2235	Cuproptosis 2	0.444517133
MK-2236	Cuproptosis 2	0.428310693
MK-2237	Cuproptosis 2	0.442896736
MK-2238	Cuproptosis 2	0.442614652
MK-2239	Cuproptosis 2	0.440425316
MK-2240	Cuproptosis 2	0.439823287
MK-2241	Cuproptosis 2	0.435647014
MK-2242	Cuproptosis 2	0.435049283
MK-2243	Cuproptosis 2	0.450850292
MK-2244	Cuproptosis 2	0.437202245
MK-2245	Cuproptosis 2	0.445197391
MK-2246	Cuproptosis 2	0.405801918
MK-2247	Cuproptosis 2	0.441136556
MK-2248	Cuproptosis 2	0.437102307
MK-2249	Cuproptosis 2	0.437918731
MK-2250	Cuproptosis 2	0.451421139
MK-2251	Cuproptosis 2	0.442745488
MK-2252	Cuproptosis 2	0.443337288
MK-2253	Cuproptosis 2	0.43792133
MK-2254	Cuproptosis 2	0.440440087
MK-2255	Cuproptosis 2	0.436713612
MK-2256	Cuproptosis 2	0.436714106
MK-2257	Cuproptosis 2	0.433004081
MK-2258	Cuproptosis 2	0.450612343
MK-2259	Cuproptosis 2	0.442716744
MK-2260	Cuproptosis 2	0.429120281
MK-2261	Cuproptosis 2	0.45239631
MK-2262	Cuproptosis 2	0.440099814
MK-2263	Cuproptosis 2	0.433568399
MK-2264	Cuproptosis 2	0.443612754
MK-2265	Cuproptosis 2	0.431006291
MK-2266	Cuproptosis 2	0.442655799
MK-2267	Cuproptosis 2	0.437585357
MK-2268	Cuproptosis 2	0.443538273
MK-2269	Cuproptosis 2	0.439323266
MK-2270	Cuproptosis 2	0.434877308
MK-2271	Cuproptosis 2	0.437315284
MK-2272	Cuproptosis 2	0.439498664
MK-2273	Cuproptosis 2	0.436699287
MK-2274	Cuproptosis 2	0.438168776
MK-2275	Cuproptosis 2	0.442727448
MK-2276	Cuproptosis 2	0.44704893
MK-2277	Cuproptosis 2	0.438127735
MK-2278	Cuproptosis 2	0.44384491
MK-2279	Cuproptosis 2	0.443663662
MK-2280	Cuproptosis 2	0.440807133
MK-2281	Cuproptosis 2	0.439951931
MK-2282	Cuproptosis 2	0.437080704
MK-2283	Cuproptosis 2	0.443199494
MK-2284	Cuproptosis 2	0.464399158
MK-2285	Cuproptosis 2	0.435548531
MK-2286	Cuproptosis 2	0.440763249
MK-2287	Cuproptosis 2	0.435869731
MK-2288	Cuproptosis 2	0.43205937
MK-2289	Cuproptosis 2	0.438258303
MK-2290	Cuproptosis 2	0.441445446
MK-2291	Cuproptosis 2	0.44047116
MK-2292	Cuproptosis 2	0.442329591
MK-2293	Cuproptosis 2	0.443422216
MK-2294	Cuproptosis 2	0.395661794
MK-2295	Cuproptosis 2	0.435236504
MK-2296	Cuproptosis 2	0.441941986
MK-2297	Cuproptosis 2	0.442606576
MK-2298	Cuproptosis 2	0.429871043
MK-2299	Cuproptosis 2	0.438223907
MK-2300	Cuproptosis 2	0.445197156
MK-2301	Cuproptosis 2	0.441392105
MK-2302	Cuproptosis 2	0.439204286
MK-2303	Cuproptosis 2	0.439222157
MK-2304	Cuproptosis 2	0.434386642
MK-2305	Cuproptosis 2	0.431322063
MK-2306	Cuproptosis 2	0.427341261
MK-2307	Cuproptosis 2	0.446474374
MK-2308	Cuproptosis 2	0.441483123
MK-2309	Cuproptosis 2	0.448226418
MK-2310	Cuproptosis 2	0.43327958
MK-2311	Cuproptosis 2	0.427505583
MK-2312	Cuproptosis 2	0.449840756
MK-2313	Cuproptosis 2	0.434502849
MK-2314	Cuproptosis 2	0.43580273
MK-2315	Cuproptosis 2	0.45574538
MK-2316	Cuproptosis 2	0.440503659
MK-2317	Cuproptosis 2	0.403002861
MK-2318	Cuproptosis 2	0.441030718
MK-2319	Cuproptosis 2	0.435989778
MK-2320	Cuproptosis 2	0.439460968
MK-2321	Cuproptosis 2	0.434013426
MK-2322	Cuproptosis 2	0.440182781
MK-2323	Cuproptosis 2	0.432507889
MK-2324	Cuproptosis 2	0.459330081
MK-2325	Cuproptosis 2	0.450378207
MK-2326	Cuproptosis 2	0.434263055
MK-2327	Cuproptosis 2	0.438345336
MK-2328	Cuproptosis 2	0.441243192
MK-2329	Cuproptosis 2	0.436772443
MK-2330	Cuproptosis 2	0.436961136
MK-2331	Cuproptosis 2	0.453858566
MK-2332	Cuproptosis 2	0.435042086
MK-2333	Cuproptosis 2	0.441344464
MK-2334	Cuproptosis 2	0.426538586
MK-2335	Cuproptosis 2	0.442262369
MK-2336	Cuproptosis 2	0.440200284
MK-2337	Cuproptosis 2	0.44328755
MK-2338	Cuproptosis 2	0.461816242
MK-2339	Cuproptosis 2	0.441092848
MK-2340	Cuproptosis 2	0.442423354
MK-2341	Cuproptosis 2	0.432860162
MK-2342	Cuproptosis 2	0.446512099
MK-2343	Cuproptosis 2	0.433840597
MK-2344	Cuproptosis 2	0.434757871
MK-2345	Cuproptosis 2	0.44294397
MK-2346	Cuproptosis 2	0.434147048
MK-2347	Cuproptosis 2	0.448414966
MK-2348	Cuproptosis 2	0.438353027
MK-2349	Cuproptosis 2	0.466091207
MK-2350	Cuproptosis 2	0.433350352
MK-2351	Cuproptosis 2	0.427697452
MK-2352	Cuproptosis 2	0.433121878
MK-2353	Cuproptosis 2	0.446649227
MK-2354	Cuproptosis 2	0.435579058
MK-2355	Cuproptosis 2	0.4394923
MK-2356	Cuproptosis 2	0.441451766
MK-2357	Cuproptosis 2	0.447746587
MK-2358	Cuproptosis 2	0.436072293
MK-2359	Cuproptosis 2	0.428565485
MK-2360	Cuproptosis 2	0.430867509
MK-2361	Cuproptosis 2	0.43938406
MK-2362	Cuproptosis 2	0.431681427
MK-2363	Cuproptosis 2	0.435745028
MK-2364	Cuproptosis 2	0.429232907
MK-2365	Cuproptosis 2	0.431312894
MK-2366	Cuproptosis 2	0.451511395
MK-2367	Cuproptosis 2	0.448790848
MK-2368	Cuproptosis 2	0.436395826
MK-2369	Cuproptosis 2	0.42961873
MK-2370	Cuproptosis 2	0.435205749
MK-2371	Cuproptosis 2	0.440422163
MK-2372	Cuproptosis 2	0.4417193
MK-2373	Cuproptosis 2	0.439758322
MK-2374	Cuproptosis 2	0.446642809
MK-2375	Cuproptosis 2	0.438434295
MK-2376	Cuproptosis 2	0.445740756
MK-2377	Cuproptosis 2	0.438358484
MK-2378	Cuproptosis 2	0.438628528
MK-2379	Cuproptosis 2	0.436706638
MK-2380	Cuproptosis 2	0.439792749
MK-2381	Cuproptosis 2	0.446948107
MK-2382	Cuproptosis 2	0.436865941
MK-2383	Cuproptosis 2	0.4474666
MK-2384	Cuproptosis 2	0.419881888
MK-2385	Cuproptosis 2	0.440473971
MK-2386	Cuproptosis 2	0.43234064
MK-2387	Cuproptosis 2	0.43379709
MK-2388	Cuproptosis 2	0.439195136
MK-2389	Cuproptosis 2	0.440403479
MK-2390	Cuproptosis 2	0.441921675
MK-2391	Cuproptosis 2	0.4360173
MK-2392	Cuproptosis 2	0.438910391
MK-2393	Cuproptosis 2	0.406484576
MK-2394	Cuproptosis 1	0.434824956
MK-2395	Cuproptosis 1	0.422941762
MK-2396	Cuproptosis 1	0.440158295
MK-2397	Cuproptosis 1	0.42594134
MK-2398	Cuproptosis 1	0.446363165
MK-2399	Cuproptosis 1	0.432642161
MK-2400	Cuproptosis 1	0.432329212
MK-2401	Cuproptosis 1	0.424052193
MK-2402	Cuproptosis 1	0.43170113
MK-2403	Cuproptosis 1	0.43314595
MK-2404	Cuproptosis 1	0.435375895
MK-2405	Cuproptosis 1	0.426461968
MK-2406	Cuproptosis 1	0.437243437
MK-2407	Cuproptosis 1	0.424580859
MK-2408	Cuproptosis 1	0.431986141
MK-2409	Cuproptosis 1	0.391828524
MK-2410	Cuproptosis 1	0.434119878
MK-2411	Cuproptosis 1	0.442434794
MK-2412	Cuproptosis 1	0.423909157
MK-2413	Cuproptosis 1	0.421564661
MK-2414	Cuproptosis 1	0.416123702
MK-2415	Cuproptosis 1	0.441088474
MK-2416	Cuproptosis 1	0.423557571
MK-2417	Cuproptosis 1	0.443284117
MK-2418	Cuproptosis 1	0.431620207
MK-2419	Cuproptosis 1	0.440417703
MK-2420	Cuproptosis 1	0.43454909
MK-2421	Cuproptosis 1	0.436252075
MK-2422	Cuproptosis 1	0.439468633
MK-2423	Cuproptosis 1	0.445047654
MK-2424	Cuproptosis 1	0.429437877
MK-2425	Cuproptosis 1	0.430276325
MK-2426	Cuproptosis 1	0.430359165
MK-2427	Cuproptosis 1	0.427629749
MK-2428	Cuproptosis 1	0.44015402
MK-2429	Cuproptosis 1	0.442407045
MK-2430	Cuproptosis 1	0.447387105
MK-2431	Cuproptosis 1	0.44860492
MK-2432	Cuproptosis 1	0.455574803
MK-2433	Cuproptosis 1	0.431246873
MK-2434	Cuproptosis 1	0.43167436
MK-2435	Cuproptosis 1	0.424350551
MK-2436	Cuproptosis 1	0.439794527
MK-2437	Cuproptosis 1	0.445511872
MK-2438	Cuproptosis 1	0.431307229
MK-2439	Cuproptosis 1	0.439417381
MK-2440	Cuproptosis 1	0.443994891
MK-2441	Cuproptosis 1	0.438135633
MK-2442	Cuproptosis 1	0.412986219
MK-2443	Cuproptosis 1	0.437313354
MK-2444	Cuproptosis 1	0.445862516
MK-2445	Cuproptosis 1	0.426954034
MK-2446	Cuproptosis 1	0.433508322
MK-2447	Cuproptosis 1	0.430907334
MK-2448	Cuproptosis 1	0.433357227
MK-2449	Cuproptosis 1	0.445278514
MK-2450	Cuproptosis 1	0.431275501
MK-2451	Cuproptosis 1	0.426570936
MK-2452	Cuproptosis 1	0.39335253
MK-2453	Cuproptosis 1	0.436288468
MK-2454	Cuproptosis 1	0.435627913
MK-2455	Cuproptosis 1	0.438863624
MK-2456	Cuproptosis 1	0.438751391
MK-2457	Cuproptosis 1	0.438808091
MK-2458	Cuproptosis 1	0.429579692
MK-2459	Cuproptosis 1	0.434531707
MK-2460	Cuproptosis 1	0.435038654
MK-2461	Cuproptosis 1	0.429777759
MK-2462	Cuproptosis 1	0.427806955
MK-2463	Cuproptosis 1	0.432232574
MK-2464	Cuproptosis 1	0.425709267
MK-2465	Cuproptosis 1	0.431134045
MK-2466	Cuproptosis 1	0.443633013
MK-2467	Cuproptosis 1	0.44605881
MK-2468	Cuproptosis 1	0.425877167
MK-2469	Cuproptosis 1	0.435606982
MK-2470	Cuproptosis 1	0.440393628
MK-2471	Cuproptosis 1	0.432253687
MK-2472	Cuproptosis 1	0.427454374
MK-2473	Cuproptosis 1	0.436558043
MK-2474	Cuproptosis 1	0.43085099
MK-2475	Cuproptosis 1	0.449850438
MK-2476	Cuproptosis 1	0.450224418
MK-2477	Cuproptosis 1	0.430933595
MK-2478	Cuproptosis 1	0.432220889
MK-2479	Cuproptosis 1	0.437808454
MK-2480	Cuproptosis 1	0.429907256
MK-2481	Cuproptosis 1	0.425049422
MK-2482	Cuproptosis 1	0.428450841
MK-2483	Cuproptosis 1	0.433818804
MK-2484	Cuproptosis 1	0.426039333
MK-2485	Cuproptosis 1	0.443587222
MK-2486	Cuproptosis 1	0.432851092
MK-2487	Cuproptosis 1	0.47911711
MK-2488	Cuproptosis 1	0.39486282
MK-2489	Cuproptosis 1	0.427386811
MK-2490	Cuproptosis 1	0.440025244
MK-2491	Cuproptosis 1	0.43966737
MK-2492	Cuproptosis 1	0.43560865
MK-2493	Cuproptosis 1	0.432205905
MK-2494	Cuproptosis 1	0.431365986
MK-2495	Cuproptosis 1	0.432503014
MK-2496	Cuproptosis 1	0.432326661
MK-2497	Cuproptosis 1	0.428486084
MK-2498	Cuproptosis 1	0.432065639
MK-2499	Cuproptosis 1	0.428530543
MK-2500	Cuproptosis 1	0.431316951
MK-2501	Cuproptosis 1	0.435250312
MK-2502	Cuproptosis 1	0.424794954
MK-2503	Cuproptosis 1	0.433284724
MK-2504	Cuproptosis 1	0.436206821
MK-2505	Cuproptosis 1	0.437118223
MK-2506	Cuproptosis 1	0.432972892
MK-2507	Cuproptosis 1	0.438910591
MK-2508	Cuproptosis 1	0.44917245
MK-2509	Cuproptosis 1	0.435567346
MK-2510	Cuproptosis 1	0.436068672
MK-2511	Cuproptosis 1	0.436174532
MK-2512	Cuproptosis 1	0.433122364
MK-2513	Cuproptosis 1	0.43409296
MK-2514	Cuproptosis 1	0.435165426
MK-2515	Cuproptosis 1	0.431998977
MK-2516	Cuproptosis 1	0.449655443
MK-2517	Cuproptosis 1	0.440354243
MK-2518	Cuproptosis 1	0.434050299
MK-2519	Cuproptosis 1	0.426869794
MK-2520	Cuproptosis 1	0.437409398
MK-2521	Cuproptosis 1	0.438752001
MK-2522	Cuproptosis 1	0.40803156
MK-2523	Cuproptosis 1	0.430369313
MK-2524	Cuproptosis 1	0.438469612
MK-2525	Cuproptosis 1	0.42881654
MK-2526	Cuproptosis 1	0.428759649
MK-2527	Cuproptosis 1	0.425905006
MK-2528	Cuproptosis 1	0.443485609
MK-2529	Cuproptosis 1	0.434991016
MK-2530	Cuproptosis 1	0.427800718
MK-2531	Cuproptosis 1	0.435388545
MK-2532	Cuproptosis 1	0.43163261
MK-2533	Cuproptosis 1	0.432956268
MK-2534	Cuproptosis 1	0.42906763
MK-2535	Cuproptosis 1	0.429024678
MK-2536	Cuproptosis 1	0.407658597
MK-2537	Cuproptosis 1	0.428462049
MK-2538	Cuproptosis 1	0.431867948
MK-2539	Cuproptosis 1	0.412490077
MK-2540	Cuproptosis 1	0.422249968
MK-2541	Cuproptosis 1	0.430964115
MK-2542	Cuproptosis 1	0.467239007
MK-2543	Cuproptosis 1	0.425275445
MK-2544	Cuproptosis 1	0.432084804
MK-2545	Cuproptosis 1	0.428558556
MK-2546	Cuproptosis 1	0.417984828
MK-2547	Cuproptosis 1	0.42912679
MK-2548	Cuproptosis 1	0.435282284
MK-2549	Cuproptosis 1	0.425143183
MK-2550	Cuproptosis 1	0.430567261
MK-2551	Cuproptosis 1	0.423088038
MK-2552	Cuproptosis 1	0.421444344
MK-2553	Cuproptosis 1	0.415813009
MK-2554	Cuproptosis 1	0.435619658
MK-2555	Cuproptosis 1	0.436228524
MK-2556	Cuproptosis 1	0.436241436
MK-2557	Cuproptosis 1	0.419278325
MK-2558	Cuproptosis 1	0.427631701
MK-2559	Cuproptosis 1	0.441175355
MK-2560	Cuproptosis 1	0.438975803
MK-2561	Cuproptosis 1	0.42290078
MK-2562	Cuproptosis 1	0.426316786
MK-2563	Cuproptosis 1	0.426601278
MK-2564	Cuproptosis 1	0.434322029
MK-2565	Cuproptosis 1	0.433130587
MK-2566	Cuproptosis 1	0.444621569
MK-2567	Cuproptosis 1	0.438131545
MK-2568	Cuproptosis 1	0.429846502
MK-2569	Cuproptosis 1	0.431314797
MK-2570	Cuproptosis 1	0.434416006
MK-2571	Cuproptosis 1	0.429455522
MK-2572	Cuproptosis 1	0.440539167
MK-2573	Cuproptosis 1	0.437663569
MK-2574	Cuproptosis 1	0.43091943
MK-2575	Cuproptosis 1	0.422601117
MK-2576	Cuproptosis 1	0.429113166
MK-2577	Cuproptosis 1	0.430276417
MK-2578	Cuproptosis 1	0.424186227
MK-2579	Cuproptosis 1	0.431149833
MK-2580	Cuproptosis 1	0.42909607
MK-2581	Cuproptosis 1	0.443949123
MK-2582	Cuproptosis 1	0.43359591
MK-2583	Cuproptosis 1	0.440111776
MK-2584	Cuproptosis 1	0.411314922
MK-2585	Cuproptosis 1	0.424151773
MK-2586	Cuproptosis 1	0.434381846
MK-2587	Cuproptosis 1	0.438927316
MK-2588	Cuproptosis 1	0.44131757
MK-2589	Cuproptosis 1	0.442503374
MK-2590	Cuproptosis 1	0.437228986
MK-2591	Cuproptosis 1	0.432156897
MK-2592	Cuproptosis 1	0.425802526
MK-2593	Cuproptosis 1	0.435533012
MK-2594	Cuproptosis 1	0.438044613
MK-2595	Cuproptosis 1	0.442322304
MK-2596	Cuproptosis 1	0.431986385
MK-2597	Cuproptosis 1	0.434323377
MK-2598	Cuproptosis 1	0.425859557
MK-2599	Cuproptosis 1	0.433327002
MK-2600	Cuproptosis 1	0.435055705
MK-2601	Cuproptosis 1	0.441847141
MK-2602	Cuproptosis 1	0.427517942
MK-2603	Cuproptosis 1	0.432486286
MK-2604	Cuproptosis 1	0.425255015
MK-2605	Cuproptosis 1	0.446681554
MK-2606	Cuproptosis 1	0.426154614
MK-2607	Cuproptosis 1	0.443579037
MK-2608	Cuproptosis 1	0.433949369
MK-2609	Cuproptosis 1	0.433455511
MK-2610	Cuproptosis 1	0.431574605
MK-2611	Cuproptosis 1	0.430567715
MK-2612	Cuproptosis 1	0.427652226
MK-2613	Cuproptosis 1	0.438939502
MK-2614	Cuproptosis 1	0.432411216
MK-2615	Cuproptosis 1	0.444382692
MK-2616	Cuproptosis 1	0.432637783
MK-2617	Cuproptosis 1	0.433078547
MK-2618	Cuproptosis 1	0.43209724
MK-2619	Cuproptosis 1	0.431083611
MK-2620	Cuproptosis 1	0.431082825
MK-2621	Cuproptosis 1	0.433558369
MK-2622	Cuproptosis 1	0.428699935
MK-2623	Cuproptosis 1	0.424511818
MK-2624	Cuproptosis 1	0.436472923
MK-2625	Cuproptosis 1	0.429841472
MK-2626	Cuproptosis 1	0.427195972
MK-2627	Cuproptosis 1	0.417429009
MK-2628	Cuproptosis 1	0.428074125
MK-2629	Cuproptosis 1	0.42859473
MK-2630	Cuproptosis 1	0.447130939
MK-2631	Cuproptosis 1	0.431833791
MK-2632	Cuproptosis 1	0.426894875
MK-2633	Cuproptosis 1	0.436586802
MK-2634	Cuproptosis 1	0.436948881
MK-2635	Cuproptosis 1	0.419286299
MK-2636	Cuproptosis 1	0.435572447
MK-2637	Cuproptosis 1	0.43405094
MK-2638	Cuproptosis 1	0.433232618
MK-2639	Cuproptosis 1	0.429254397
MK-2640	Cuproptosis 1	0.390270387
MK-2641	Cuproptosis 1	0.452368231
MK-2642	Cuproptosis 1	0.430982716
MK-2643	Cuproptosis 1	0.423747617
MK-2644	Cuproptosis 1	0.433523668
MK-2645	Cuproptosis 1	0.443977599
MK-2646	Cuproptosis 1	0.429455271
MK-2647	Cuproptosis 1	0.431613711
MK-2648	Cuproptosis 1	0.428741953
MK-2649	Cuproptosis 1	0.435318605
MK-2650	Cuproptosis 1	0.423248149
MK-2651	Cuproptosis 1	0.44111205
MK-2652	Cuproptosis 1	0.428897916
MK-2653	Cuproptosis 1	0.43085738
MK-2654	Cuproptosis 1	0.444610963
MK-2655	Cuproptosis 1	0.431684916
MK-2656	Cuproptosis 1	0.430963758
MK-2657	Cuproptosis 1	0.437100923
MK-2658	Cuproptosis 1	0.428315044
MK-2659	Cuproptosis 1	0.437443461
MK-2660	Cuproptosis 1	0.439200868
MK-2661	Cuproptosis 1	0.429027664
MK-2662	Cuproptosis 1	0.441582473
MK-2663	Cuproptosis 1	0.4311052
MK-2664	Cuproptosis 1	0.431154469
MK-2665	Cuproptosis 1	0.435754635
MK-2666	Cuproptosis 1	0.42272431
MK-2667	Cuproptosis 1	0.434194166
MK-2668	Cuproptosis 1	0.43473056
MK-2669	Cuproptosis 1	0.433704758
MK-2670	Cuproptosis 1	0.412709278
MK-2671	Cuproptosis 1	0.433561158
MK-2672	Cuproptosis 1	0.439198338
MK-2673	Cuproptosis 1	0.431774885
MK-2674	Cuproptosis 1	0.436914035
MK-2675	Cuproptosis 1	0.435181785
MK-2676	Cuproptosis 1	0.432902561
MK-2677	Cuproptosis 1	0.422857167
MK-2678	Cuproptosis 1	0.437187741
MK-2679	Cuproptosis 1	0.451682455
MK-2680	Cuproptosis 1	0.428004819
MK-2681	Cuproptosis 1	0.434066441
MK-2682	Cuproptosis 1	0.437790365
MK-2683	Cuproptosis 1	0.423601301
MK-2684	Cuproptosis 1	0.431619677
MK-2685	Cuproptosis 1	0.427615014
MK-2686	Cuproptosis 1	0.439712455
MK-2687	Cuproptosis 1	0.436717491
MK-2688	Cuproptosis 1	0.429097398
MK-2689	Cuproptosis 1	0.439723885
MK-2690	Cuproptosis 1	0.430626165
MK-2691	Cuproptosis 1	0.431177349
MK-2692	Cuproptosis 1	0.433197027
MK-2693	Cuproptosis 1	0.435078781
MK-2694	Cuproptosis 1	0.436827306
MK-2695	Cuproptosis 1	0.438704049
MK-2696	Cuproptosis 1	0.438589935
MK-2697	Cuproptosis 1	0.437097
MK-2698	Cuproptosis 1	0.441946967
MK-2699	Cuproptosis 1	0.425996724
MK-2700	Cuproptosis 1	0.430514019
MK-2701	Cuproptosis 1	0.431944617
MK-2702	Cuproptosis 1	0.436001012
MK-2703	Cuproptosis 1	0.427573456
MK-2704	Cuproptosis 1	0.430448389
MK-2705	Cuproptosis 1	0.434369803
MK-2706	Cuproptosis 1	0.435272748
MK-2707	Cuproptosis 1	0.431710523
MK-2708	Cuproptosis 1	0.443025167
MK-2709	Cuproptosis 1	0.430462686
MK-2710	Cuproptosis 1	0.4348969
MK-2711	Cuproptosis 1	0.430192354
MK-2712	Cuproptosis 1	0.431410272
MK-2713	Cuproptosis 1	0.437795602
MK-2714	Cuproptosis 1	0.434047661
MK-2715	Cuproptosis 1	0.437982973
MK-2716	Cuproptosis 1	0.406817999
MK-2717	Cuproptosis 1	0.43214014
MK-2718	Cuproptosis 1	0.437890806
