# Supplementary material for: Cuproptosis in ccRCC: key player in therapeutic and prognostic targets
Source: Front Oncol. 2023 Oct 27;13:1271864. doi: 10.3389/fonc.2023.1271864 (PMC10642186; doi:10.3389/fonc.2023.1271864)
Supplement: Supplementary file 5 [file DataSheet_5.zip › Step5/auc/Navitoclax.txt]

Drug	Subtype	AUC
Navitoclax	Cuproptosis 2	0.433630612
Navitoclax	Cuproptosis 2	0.413488884
Navitoclax	Cuproptosis 2	0.445037799
Navitoclax	Cuproptosis 2	0.467982226
Navitoclax	Cuproptosis 2	0.421223999
Navitoclax	Cuproptosis 2	0.432074107
Navitoclax	Cuproptosis 2	0.480185053
Navitoclax	Cuproptosis 2	0.431272791
Navitoclax	Cuproptosis 2	0.418413867
Navitoclax	Cuproptosis 2	0.457602786
Navitoclax	Cuproptosis 2	0.447126285
Navitoclax	Cuproptosis 2	0.440771204
Navitoclax	Cuproptosis 2	0.454515764
Navitoclax	Cuproptosis 2	0.447768725
Navitoclax	Cuproptosis 2	0.441572563
Navitoclax	Cuproptosis 2	0.453218082
Navitoclax	Cuproptosis 2	0.471898401
Navitoclax	Cuproptosis 2	0.444510951
Navitoclax	Cuproptosis 2	0.452307955
Navitoclax	Cuproptosis 2	0.420100667
Navitoclax	Cuproptosis 2	0.473373086
Navitoclax	Cuproptosis 2	0.493791106
Navitoclax	Cuproptosis 2	0.402117158
Navitoclax	Cuproptosis 2	0.464355959
Navitoclax	Cuproptosis 2	0.477717167
Navitoclax	Cuproptosis 2	0.460094433
Navitoclax	Cuproptosis 2	0.440372297
Navitoclax	Cuproptosis 2	0.48162409
Navitoclax	Cuproptosis 2	0.443705164
Navitoclax	Cuproptosis 2	0.461370607
Navitoclax	Cuproptosis 2	0.46703471
Navitoclax	Cuproptosis 2	0.452851636
Navitoclax	Cuproptosis 2	0.4688693
Navitoclax	Cuproptosis 2	0.455887337
Navitoclax	Cuproptosis 2	0.460579485
Navitoclax	Cuproptosis 2	0.494925283
Navitoclax	Cuproptosis 2	0.440166112
Navitoclax	Cuproptosis 2	0.480355033
Navitoclax	Cuproptosis 2	0.419474212
Navitoclax	Cuproptosis 2	0.433779753
Navitoclax	Cuproptosis 2	0.431527277
Navitoclax	Cuproptosis 2	0.435553071
Navitoclax	Cuproptosis 2	0.471846058
Navitoclax	Cuproptosis 2	0.434544528
Navitoclax	Cuproptosis 2	0.445939867
Navitoclax	Cuproptosis 2	0.426145939
Navitoclax	Cuproptosis 2	0.467826351
Navitoclax	Cuproptosis 2	0.476099524
Navitoclax	Cuproptosis 2	0.453716622
Navitoclax	Cuproptosis 2	0.465757978
Navitoclax	Cuproptosis 2	0.497566052
Navitoclax	Cuproptosis 2	0.478239635
Navitoclax	Cuproptosis 2	0.43366742
Navitoclax	Cuproptosis 2	0.472297343
Navitoclax	Cuproptosis 2	0.463750707
Navitoclax	Cuproptosis 2	0.414908647
Navitoclax	Cuproptosis 2	0.482412378
Navitoclax	Cuproptosis 2	0.441463758
Navitoclax	Cuproptosis 2	0.489600799
Navitoclax	Cuproptosis 2	0.429492131
Navitoclax	Cuproptosis 2	0.474189623
Navitoclax	Cuproptosis 2	0.437177862
Navitoclax	Cuproptosis 2	0.486790051
Navitoclax	Cuproptosis 2	0.442379144
Navitoclax	Cuproptosis 2	0.462985619
Navitoclax	Cuproptosis 2	0.45096133
Navitoclax	Cuproptosis 2	0.442535813
Navitoclax	Cuproptosis 2	0.438540322
Navitoclax	Cuproptosis 2	0.43240477
Navitoclax	Cuproptosis 2	0.462691108
Navitoclax	Cuproptosis 2	0.448151983
Navitoclax	Cuproptosis 2	0.439545281
Navitoclax	Cuproptosis 2	0.490057998
Navitoclax	Cuproptosis 2	0.422432644
Navitoclax	Cuproptosis 2	0.449434686
Navitoclax	Cuproptosis 2	0.442098805
Navitoclax	Cuproptosis 2	0.431666587
Navitoclax	Cuproptosis 2	0.454748708
Navitoclax	Cuproptosis 2	0.487319996
Navitoclax	Cuproptosis 2	0.47197768
Navitoclax	Cuproptosis 2	0.442460064
Navitoclax	Cuproptosis 2	0.470120479
Navitoclax	Cuproptosis 2	0.464248045
Navitoclax	Cuproptosis 2	0.457318975
Navitoclax	Cuproptosis 2	0.437284847
Navitoclax	Cuproptosis 2	0.477114976
Navitoclax	Cuproptosis 2	0.451967585
Navitoclax	Cuproptosis 2	0.468778704
Navitoclax	Cuproptosis 2	0.440861356
Navitoclax	Cuproptosis 2	0.451006281
Navitoclax	Cuproptosis 2	0.471801253
Navitoclax	Cuproptosis 2	0.476685998
Navitoclax	Cuproptosis 2	0.449598387
Navitoclax	Cuproptosis 2	0.455954115
Navitoclax	Cuproptosis 2	0.433481646
Navitoclax	Cuproptosis 2	0.422841257
Navitoclax	Cuproptosis 2	0.385346295
Navitoclax	Cuproptosis 2	0.455238824
Navitoclax	Cuproptosis 2	0.457715363
Navitoclax	Cuproptosis 2	0.461081293
Navitoclax	Cuproptosis 2	0.508549098
Navitoclax	Cuproptosis 2	0.489325989
Navitoclax	Cuproptosis 2	0.429403729
Navitoclax	Cuproptosis 2	0.467682614
Navitoclax	Cuproptosis 2	0.467869074
Navitoclax	Cuproptosis 2	0.444473841
Navitoclax	Cuproptosis 2	0.425364265
Navitoclax	Cuproptosis 2	0.441391375
Navitoclax	Cuproptosis 2	0.450351192
Navitoclax	Cuproptosis 2	0.46169112
Navitoclax	Cuproptosis 2	0.482568888
Navitoclax	Cuproptosis 2	0.45527564
Navitoclax	Cuproptosis 2	0.446166612
Navitoclax	Cuproptosis 2	0.40974711
Navitoclax	Cuproptosis 2	0.477176255
Navitoclax	Cuproptosis 2	0.394948039
Navitoclax	Cuproptosis 2	0.452300555
Navitoclax	Cuproptosis 2	0.456930823
Navitoclax	Cuproptosis 2	0.440521675
Navitoclax	Cuproptosis 2	0.45147488
Navitoclax	Cuproptosis 2	0.440012834
Navitoclax	Cuproptosis 2	0.455915911
Navitoclax	Cuproptosis 2	0.449491206
Navitoclax	Cuproptosis 2	0.483457923
Navitoclax	Cuproptosis 2	0.480180735
Navitoclax	Cuproptosis 2	0.445373416
Navitoclax	Cuproptosis 2	0.441698505
Navitoclax	Cuproptosis 2	0.422326231
Navitoclax	Cuproptosis 2	0.46322749
Navitoclax	Cuproptosis 2	0.453734162
Navitoclax	Cuproptosis 2	0.443342677
Navitoclax	Cuproptosis 2	0.452894681
Navitoclax	Cuproptosis 2	0.463275296
Navitoclax	Cuproptosis 2	0.448780725
Navitoclax	Cuproptosis 2	0.456944867
Navitoclax	Cuproptosis 2	0.479213059
Navitoclax	Cuproptosis 2	0.440185308
Navitoclax	Cuproptosis 2	0.439927346
Navitoclax	Cuproptosis 2	0.456775575
Navitoclax	Cuproptosis 2	0.455885671
Navitoclax	Cuproptosis 2	0.490289367
Navitoclax	Cuproptosis 2	0.444835793
Navitoclax	Cuproptosis 2	0.483277346
Navitoclax	Cuproptosis 2	0.48367728
Navitoclax	Cuproptosis 2	0.460346084
Navitoclax	Cuproptosis 2	0.442271395
Navitoclax	Cuproptosis 2	0.44304922
Navitoclax	Cuproptosis 2	0.422915868
Navitoclax	Cuproptosis 2	0.465945449
Navitoclax	Cuproptosis 2	0.458072162
Navitoclax	Cuproptosis 2	0.459547083
Navitoclax	Cuproptosis 2	0.431237534
Navitoclax	Cuproptosis 2	0.421000272
Navitoclax	Cuproptosis 2	0.448215379
Navitoclax	Cuproptosis 2	0.433194891
Navitoclax	Cuproptosis 2	0.44462073
Navitoclax	Cuproptosis 2	0.444727915
Navitoclax	Cuproptosis 2	0.444133822
Navitoclax	Cuproptosis 2	0.452602117
Navitoclax	Cuproptosis 2	0.483891966
Navitoclax	Cuproptosis 2	0.472590966
Navitoclax	Cuproptosis 2	0.479519141
Navitoclax	Cuproptosis 2	0.480163598
Navitoclax	Cuproptosis 2	0.462357343
Navitoclax	Cuproptosis 2	0.456702261
Navitoclax	Cuproptosis 2	0.479039761
Navitoclax	Cuproptosis 2	0.442585141
Navitoclax	Cuproptosis 2	0.430596371
Navitoclax	Cuproptosis 2	0.469511379
Navitoclax	Cuproptosis 2	0.452942204
Navitoclax	Cuproptosis 2	0.451428691
Navitoclax	Cuproptosis 2	0.481703972
Navitoclax	Cuproptosis 2	0.447552152
Navitoclax	Cuproptosis 2	0.462997645
Navitoclax	Cuproptosis 2	0.436016966
Navitoclax	Cuproptosis 2	0.432497884
Navitoclax	Cuproptosis 2	0.475280215
Navitoclax	Cuproptosis 2	0.448368869
Navitoclax	Cuproptosis 2	0.44221528
Navitoclax	Cuproptosis 2	0.471856833
Navitoclax	Cuproptosis 2	0.435671395
Navitoclax	Cuproptosis 2	0.451194834
Navitoclax	Cuproptosis 2	0.475846806
Navitoclax	Cuproptosis 2	0.488363325
Navitoclax	Cuproptosis 2	0.419614416
Navitoclax	Cuproptosis 2	0.469461148
Navitoclax	Cuproptosis 2	0.455270113
Navitoclax	Cuproptosis 2	0.470268061
Navitoclax	Cuproptosis 1	0.418442242
Navitoclax	Cuproptosis 1	0.42781744
Navitoclax	Cuproptosis 1	0.412924004
Navitoclax	Cuproptosis 1	0.421221599
Navitoclax	Cuproptosis 1	0.448525217
Navitoclax	Cuproptosis 1	0.452444454
Navitoclax	Cuproptosis 1	0.406970107
Navitoclax	Cuproptosis 1	0.442555841
Navitoclax	Cuproptosis 1	0.417079239
Navitoclax	Cuproptosis 1	0.44285891
Navitoclax	Cuproptosis 1	0.428100318
Navitoclax	Cuproptosis 1	0.433827081
Navitoclax	Cuproptosis 1	0.434343387
Navitoclax	Cuproptosis 1	0.390274856
Navitoclax	Cuproptosis 1	0.443145336
Navitoclax	Cuproptosis 1	0.383865911
Navitoclax	Cuproptosis 1	0.417030838
Navitoclax	Cuproptosis 1	0.439942683
Navitoclax	Cuproptosis 1	0.424816396
Navitoclax	Cuproptosis 1	0.417009642
Navitoclax	Cuproptosis 1	0.362484112
Navitoclax	Cuproptosis 1	0.424294463
Navitoclax	Cuproptosis 1	0.414035288
Navitoclax	Cuproptosis 1	0.392604733
Navitoclax	Cuproptosis 1	0.434393462
Navitoclax	Cuproptosis 1	0.331185952
Navitoclax	Cuproptosis 1	0.448342936
Navitoclax	Cuproptosis 1	0.428651264
Navitoclax	Cuproptosis 1	0.407961491
Navitoclax	Cuproptosis 1	0.483410378
Navitoclax	Cuproptosis 1	0.42581991
Navitoclax	Cuproptosis 1	0.368751597
Navitoclax	Cuproptosis 1	0.46075564
Navitoclax	Cuproptosis 1	0.41616574
Navitoclax	Cuproptosis 1	0.430861188
Navitoclax	Cuproptosis 1	0.43576671
Navitoclax	Cuproptosis 1	0.422727861
Navitoclax	Cuproptosis 1	0.43569019
Navitoclax	Cuproptosis 1	0.41209134
Navitoclax	Cuproptosis 1	0.443899776
Navitoclax	Cuproptosis 1	0.438728951
Navitoclax	Cuproptosis 1	0.446561948
Navitoclax	Cuproptosis 1	0.420950463
Navitoclax	Cuproptosis 1	0.465471783
Navitoclax	Cuproptosis 1	0.429812117
Navitoclax	Cuproptosis 1	0.442634531
Navitoclax	Cuproptosis 1	0.410599024
Navitoclax	Cuproptosis 1	0.425183459
Navitoclax	Cuproptosis 1	0.426579426
Navitoclax	Cuproptosis 1	0.432898251
Navitoclax	Cuproptosis 1	0.441811944
Navitoclax	Cuproptosis 1	0.412040461
Navitoclax	Cuproptosis 1	0.442089199
Navitoclax	Cuproptosis 1	0.412056078
Navitoclax	Cuproptosis 1	0.441353716
Navitoclax	Cuproptosis 1	0.4576472
Navitoclax	Cuproptosis 1	0.410492975
Navitoclax	Cuproptosis 1	0.437878476
Navitoclax	Cuproptosis 1	0.430664825
Navitoclax	Cuproptosis 1	0.402765134
Navitoclax	Cuproptosis 1	0.425898287
Navitoclax	Cuproptosis 1	0.450593646
Navitoclax	Cuproptosis 1	0.434625278
Navitoclax	Cuproptosis 1	0.416978812
Navitoclax	Cuproptosis 1	0.420779194
Navitoclax	Cuproptosis 1	0.410667468
Navitoclax	Cuproptosis 1	0.439615357
Navitoclax	Cuproptosis 1	0.445363691
Navitoclax	Cuproptosis 1	0.452645102
Navitoclax	Cuproptosis 1	0.422848028
Navitoclax	Cuproptosis 1	0.41087163
Navitoclax	Cuproptosis 1	0.431291209
Navitoclax	Cuproptosis 1	0.41632937
Navitoclax	Cuproptosis 1	0.451381889
Navitoclax	Cuproptosis 1	0.42467365
Navitoclax	Cuproptosis 1	0.421540271
Navitoclax	Cuproptosis 1	0.449521182
Navitoclax	Cuproptosis 1	0.448733864
Navitoclax	Cuproptosis 1	0.397024044
Navitoclax	Cuproptosis 1	0.439773568
Navitoclax	Cuproptosis 1	0.438448309
Navitoclax	Cuproptosis 1	0.462574428
Navitoclax	Cuproptosis 1	0.42605608
Navitoclax	Cuproptosis 1	0.411880601
Navitoclax	Cuproptosis 1	0.433077049
Navitoclax	Cuproptosis 1	0.411301769
Navitoclax	Cuproptosis 1	0.417216741
Navitoclax	Cuproptosis 1	0.409704798
Navitoclax	Cuproptosis 1	0.447403466
Navitoclax	Cuproptosis 1	0.425397402
Navitoclax	Cuproptosis 1	0.402214877
Navitoclax	Cuproptosis 1	0.42523651
Navitoclax	Cuproptosis 1	0.423175009
Navitoclax	Cuproptosis 1	0.443827427
Navitoclax	Cuproptosis 1	0.386679252
Navitoclax	Cuproptosis 1	0.428140388
Navitoclax	Cuproptosis 1	0.422163654
Navitoclax	Cuproptosis 1	0.408587336
Navitoclax	Cuproptosis 1	0.436325963
Navitoclax	Cuproptosis 1	0.435356768
Navitoclax	Cuproptosis 1	0.403288135
Navitoclax	Cuproptosis 1	0.406292135
Navitoclax	Cuproptosis 1	0.446526049
Navitoclax	Cuproptosis 1	0.407400271
Navitoclax	Cuproptosis 1	0.431862983
Navitoclax	Cuproptosis 1	0.427386045
Navitoclax	Cuproptosis 1	0.423431521
Navitoclax	Cuproptosis 1	0.427292731
Navitoclax	Cuproptosis 1	0.419855472
Navitoclax	Cuproptosis 1	0.443949946
Navitoclax	Cuproptosis 1	0.425795567
Navitoclax	Cuproptosis 1	0.444417657
Navitoclax	Cuproptosis 1	0.449273696
Navitoclax	Cuproptosis 1	0.431681125
Navitoclax	Cuproptosis 1	0.489696018
Navitoclax	Cuproptosis 1	0.426315685
Navitoclax	Cuproptosis 1	0.444701089
Navitoclax	Cuproptosis 1	0.423631321
Navitoclax	Cuproptosis 1	0.410467638
Navitoclax	Cuproptosis 1	0.405623255
Navitoclax	Cuproptosis 1	0.421058784
Navitoclax	Cuproptosis 1	0.432367634
Navitoclax	Cuproptosis 1	0.437887079
Navitoclax	Cuproptosis 1	0.419579145
Navitoclax	Cuproptosis 1	0.413649543
Navitoclax	Cuproptosis 1	0.431589221
Navitoclax	Cuproptosis 1	0.412232218
Navitoclax	Cuproptosis 1	0.414009464
Navitoclax	Cuproptosis 1	0.421926078
Navitoclax	Cuproptosis 1	0.430286393
Navitoclax	Cuproptosis 1	0.431849224
Navitoclax	Cuproptosis 1	0.408707145
Navitoclax	Cuproptosis 1	0.393084952
Navitoclax	Cuproptosis 1	0.420975395
Navitoclax	Cuproptosis 1	0.426232197
Navitoclax	Cuproptosis 1	0.423606343
Navitoclax	Cuproptosis 1	0.418580586
Navitoclax	Cuproptosis 1	0.400614987
Navitoclax	Cuproptosis 1	0.418298591
Navitoclax	Cuproptosis 1	0.436771798
Navitoclax	Cuproptosis 1	0.409708959
Navitoclax	Cuproptosis 1	0.411693648
Navitoclax	Cuproptosis 1	0.343771277
Navitoclax	Cuproptosis 1	0.39914475
Navitoclax	Cuproptosis 1	0.429493112
Navitoclax	Cuproptosis 1	0.388700015
Navitoclax	Cuproptosis 1	0.395316093
Navitoclax	Cuproptosis 1	0.4308028
Navitoclax	Cuproptosis 1	0.551268028
Navitoclax	Cuproptosis 1	0.4342762
Navitoclax	Cuproptosis 1	0.433644007
Navitoclax	Cuproptosis 1	0.423493337
Navitoclax	Cuproptosis 1	0.392453569
Navitoclax	Cuproptosis 1	0.414122751
Navitoclax	Cuproptosis 1	0.450744975
Navitoclax	Cuproptosis 1	0.417590296
Navitoclax	Cuproptosis 1	0.461200112
Navitoclax	Cuproptosis 1	0.424307761
Navitoclax	Cuproptosis 1	0.398484522
Navitoclax	Cuproptosis 1	0.426297774
Navitoclax	Cuproptosis 1	0.4497126
Navitoclax	Cuproptosis 1	0.449773348
Navitoclax	Cuproptosis 1	0.451495819
Navitoclax	Cuproptosis 1	0.377234365
Navitoclax	Cuproptosis 1	0.416927468
Navitoclax	Cuproptosis 1	0.429974449
Navitoclax	Cuproptosis 1	0.446824345
Navitoclax	Cuproptosis 1	0.41884393
Navitoclax	Cuproptosis 1	0.423642331
Navitoclax	Cuproptosis 1	0.437394233
Navitoclax	Cuproptosis 1	0.426325305
Navitoclax	Cuproptosis 1	0.43036129
Navitoclax	Cuproptosis 1	0.411147675
Navitoclax	Cuproptosis 1	0.420486807
Navitoclax	Cuproptosis 1	0.408740714
Navitoclax	Cuproptosis 1	0.401860038
Navitoclax	Cuproptosis 1	0.411384976
Navitoclax	Cuproptosis 1	0.432051241
Navitoclax	Cuproptosis 1	0.45653748
Navitoclax	Cuproptosis 1	0.399065681
Navitoclax	Cuproptosis 1	0.422962271
Navitoclax	Cuproptosis 1	0.43209915
Navitoclax	Cuproptosis 1	0.435031614
Navitoclax	Cuproptosis 1	0.449779439
Navitoclax	Cuproptosis 1	0.441680074
Navitoclax	Cuproptosis 1	0.443647392
Navitoclax	Cuproptosis 1	0.405986313
Navitoclax	Cuproptosis 1	0.403160079
Navitoclax	Cuproptosis 1	0.413712956
Navitoclax	Cuproptosis 1	0.410752533
Navitoclax	Cuproptosis 1	0.42741766
Navitoclax	Cuproptosis 1	0.397995695
Navitoclax	Cuproptosis 1	0.467440987
Navitoclax	Cuproptosis 1	0.417220745
Navitoclax	Cuproptosis 1	0.436640567
Navitoclax	Cuproptosis 1	0.42092568
Navitoclax	Cuproptosis 1	0.439880643
Navitoclax	Cuproptosis 1	0.418129262
Navitoclax	Cuproptosis 1	0.426590733
Navitoclax	Cuproptosis 1	0.44341553
Navitoclax	Cuproptosis 1	0.418170156
Navitoclax	Cuproptosis 1	0.43485482
Navitoclax	Cuproptosis 1	0.420681023
Navitoclax	Cuproptosis 1	0.36271636
Navitoclax	Cuproptosis 1	0.415968297
Navitoclax	Cuproptosis 1	0.43581427
Navitoclax	Cuproptosis 1	0.44928052
Navitoclax	Cuproptosis 1	0.42574667
Navitoclax	Cuproptosis 1	0.409675753
Navitoclax	Cuproptosis 1	0.438374341
Navitoclax	Cuproptosis 1	0.437887704
Navitoclax	Cuproptosis 1	0.417619742
Navitoclax	Cuproptosis 1	0.479093911
Navitoclax	Cuproptosis 1	0.431215863
Navitoclax	Cuproptosis 1	0.443392831
Navitoclax	Cuproptosis 1	0.41784941
Navitoclax	Cuproptosis 1	0.437546056
Navitoclax	Cuproptosis 1	0.420677768
Navitoclax	Cuproptosis 1	0.428074087
Navitoclax	Cuproptosis 1	0.428859929
Navitoclax	Cuproptosis 1	0.439667131
Navitoclax	Cuproptosis 1	0.445944355
Navitoclax	Cuproptosis 1	0.442494321
Navitoclax	Cuproptosis 1	0.440796354
Navitoclax	Cuproptosis 1	0.412659263
Navitoclax	Cuproptosis 1	0.413536741
Navitoclax	Cuproptosis 1	0.415466295
Navitoclax	Cuproptosis 1	0.421203747
Navitoclax	Cuproptosis 1	0.439096026
Navitoclax	Cuproptosis 1	0.40433539
Navitoclax	Cuproptosis 1	0.409224834
Navitoclax	Cuproptosis 1	0.408936734
Navitoclax	Cuproptosis 1	0.439216062
Navitoclax	Cuproptosis 1	0.372665313
Navitoclax	Cuproptosis 1	0.425810755
Navitoclax	Cuproptosis 1	0.430551588
Navitoclax	Cuproptosis 1	0.399482401
Navitoclax	Cuproptosis 1	0.430694068
Navitoclax	Cuproptosis 1	0.433462471
Navitoclax	Cuproptosis 1	0.424866016
Navitoclax	Cuproptosis 1	0.460496882
Navitoclax	Cuproptosis 1	0.442203717
Navitoclax	Cuproptosis 1	0.417944078
Navitoclax	Cuproptosis 1	0.436554333
Navitoclax	Cuproptosis 1	0.454175567
Navitoclax	Cuproptosis 1	0.426317557
Navitoclax	Cuproptosis 1	0.421453918
Navitoclax	Cuproptosis 1	0.417627768
Navitoclax	Cuproptosis 1	0.420019969
Navitoclax	Cuproptosis 1	0.438465099
Navitoclax	Cuproptosis 1	0.422683734
Navitoclax	Cuproptosis 1	0.430550989
Navitoclax	Cuproptosis 1	0.416977531
Navitoclax	Cuproptosis 1	0.463658849
Navitoclax	Cuproptosis 1	0.411040978
Navitoclax	Cuproptosis 1	0.421195152
Navitoclax	Cuproptosis 1	0.414876475
Navitoclax	Cuproptosis 1	0.422814535
Navitoclax	Cuproptosis 1	0.39948378
Navitoclax	Cuproptosis 1	0.403697317
Navitoclax	Cuproptosis 1	0.415943074
Navitoclax	Cuproptosis 1	0.424764463
Navitoclax	Cuproptosis 1	0.440767601
Navitoclax	Cuproptosis 1	0.414596869
Navitoclax	Cuproptosis 1	0.419389021
Navitoclax	Cuproptosis 1	0.428739571
Navitoclax	Cuproptosis 1	0.415823741
Navitoclax	Cuproptosis 1	0.386414628
Navitoclax	Cuproptosis 1	0.398370024
Navitoclax	Cuproptosis 1	0.447789564
Navitoclax	Cuproptosis 1	0.432182395
Navitoclax	Cuproptosis 1	0.417968988
Navitoclax	Cuproptosis 1	0.411910558
Navitoclax	Cuproptosis 1	0.440114137
Navitoclax	Cuproptosis 1	0.391476348
Navitoclax	Cuproptosis 1	0.423274329
Navitoclax	Cuproptosis 1	0.43458487
Navitoclax	Cuproptosis 1	0.465641213
Navitoclax	Cuproptosis 1	0.390775173
Navitoclax	Cuproptosis 1	0.407927646
Navitoclax	Cuproptosis 1	0.396678932
Navitoclax	Cuproptosis 1	0.408126976
Navitoclax	Cuproptosis 1	0.41466415
Navitoclax	Cuproptosis 1	0.413669937
Navitoclax	Cuproptosis 1	0.43560463
Navitoclax	Cuproptosis 1	0.462095351
Navitoclax	Cuproptosis 1	0.476235214
Navitoclax	Cuproptosis 1	0.437885392
Navitoclax	Cuproptosis 1	0.418595358
Navitoclax	Cuproptosis 1	0.396450933
Navitoclax	Cuproptosis 1	0.423833446
Navitoclax	Cuproptosis 1	0.413678768
Navitoclax	Cuproptosis 1	0.428565832
Navitoclax	Cuproptosis 1	0.425685978
Navitoclax	Cuproptosis 1	0.434186341
Navitoclax	Cuproptosis 1	0.446811634
Navitoclax	Cuproptosis 1	0.457608275
Navitoclax	Cuproptosis 1	0.461128862
Navitoclax	Cuproptosis 1	0.403783966
Navitoclax	Cuproptosis 1	0.442885325
Navitoclax	Cuproptosis 1	0.41829083
Navitoclax	Cuproptosis 1	0.43308596
Navitoclax	Cuproptosis 1	0.452169259
Navitoclax	Cuproptosis 1	0.42003546
Navitoclax	Cuproptosis 1	0.423445039
Navitoclax	Cuproptosis 1	0.440604338
Navitoclax	Cuproptosis 1	0.421971435
Navitoclax	Cuproptosis 1	0.419678739
Navitoclax	Cuproptosis 1	0.439021497
Navitoclax	Cuproptosis 1	0.422479493
Navitoclax	Cuproptosis 1	0.385972017
Navitoclax	Cuproptosis 1	0.416859546
Navitoclax	Cuproptosis 1	0.445479332
Navitoclax	Cuproptosis 1	0.405723083
Navitoclax	Cuproptosis 1	0.397367716
Navitoclax	Cuproptosis 1	0.410560197
Navitoclax	Cuproptosis 1	0.458946793
Navitoclax	Cuproptosis 1	0.431723595
Navitoclax	Cuproptosis 1	0.414640792
Navitoclax	Cuproptosis 1	0.444212629
Navitoclax	Cuproptosis 1	0.447861819
Navitoclax	Cuproptosis 1	0.465946799
Navitoclax	Cuproptosis 1	0.444031446
Navitoclax	Cuproptosis 1	0.44260785
Navitoclax	Cuproptosis 1	0.447428967
