# Supplementary material for: Cuproptosis in ccRCC: key player in therapeutic and prognostic targets
Source: Front Oncol. 2023 Oct 27;13:1271864. doi: 10.3389/fonc.2023.1271864 (PMC10642186; doi:10.3389/fonc.2023.1271864)
Supplement: Supplementary file 5 [file DataSheet_5.zip › Step5/auc/NVP-ADW742.txt]

Drug	Subtype	AUC
NVP-ADW742	Cuproptosis 2	0.412656099
NVP-ADW743	Cuproptosis 2	0.413940087
NVP-ADW744	Cuproptosis 2	0.418353042
NVP-ADW745	Cuproptosis 2	0.424492374
NVP-ADW746	Cuproptosis 2	0.41935752
NVP-ADW747	Cuproptosis 2	0.419838507
NVP-ADW748	Cuproptosis 2	0.444053341
NVP-ADW749	Cuproptosis 2	0.425877173
NVP-ADW750	Cuproptosis 2	0.412031306
NVP-ADW751	Cuproptosis 2	0.443185437
NVP-ADW752	Cuproptosis 2	0.421165104
NVP-ADW753	Cuproptosis 2	0.403799033
NVP-ADW754	Cuproptosis 2	0.407791521
NVP-ADW755	Cuproptosis 2	0.413249512
NVP-ADW756	Cuproptosis 2	0.417586289
NVP-ADW757	Cuproptosis 2	0.406257384
NVP-ADW758	Cuproptosis 2	0.408530402
NVP-ADW759	Cuproptosis 2	0.429354404
NVP-ADW760	Cuproptosis 2	0.4132924
NVP-ADW761	Cuproptosis 2	0.424512799
NVP-ADW762	Cuproptosis 2	0.416594937
NVP-ADW763	Cuproptosis 2	0.418112775
NVP-ADW764	Cuproptosis 2	0.413664129
NVP-ADW765	Cuproptosis 2	0.415998537
NVP-ADW766	Cuproptosis 2	0.419854953
NVP-ADW767	Cuproptosis 2	0.427458389
NVP-ADW768	Cuproptosis 2	0.413299642
NVP-ADW769	Cuproptosis 2	0.407535601
NVP-ADW770	Cuproptosis 2	0.429263675
NVP-ADW771	Cuproptosis 2	0.420807213
NVP-ADW772	Cuproptosis 2	0.418040417
NVP-ADW773	Cuproptosis 2	0.408390288
NVP-ADW774	Cuproptosis 2	0.41892471
NVP-ADW775	Cuproptosis 2	0.416698076
NVP-ADW776	Cuproptosis 2	0.414529549
NVP-ADW777	Cuproptosis 2	0.425278162
NVP-ADW778	Cuproptosis 2	0.414709858
NVP-ADW779	Cuproptosis 2	0.427864391
NVP-ADW780	Cuproptosis 2	0.433404569
NVP-ADW781	Cuproptosis 2	0.406489519
NVP-ADW782	Cuproptosis 2	0.414317395
NVP-ADW783	Cuproptosis 2	0.43057179
NVP-ADW784	Cuproptosis 2	0.424494411
NVP-ADW785	Cuproptosis 2	0.413358159
NVP-ADW786	Cuproptosis 2	0.432122829
NVP-ADW787	Cuproptosis 2	0.413202709
NVP-ADW788	Cuproptosis 2	0.413412856
NVP-ADW789	Cuproptosis 2	0.425579139
NVP-ADW790	Cuproptosis 2	0.425491375
NVP-ADW791	Cuproptosis 2	0.415509351
NVP-ADW792	Cuproptosis 2	0.428980592
NVP-ADW793	Cuproptosis 2	0.414486704
NVP-ADW794	Cuproptosis 2	0.423162953
NVP-ADW795	Cuproptosis 2	0.42478464
NVP-ADW796	Cuproptosis 2	0.413647173
NVP-ADW797	Cuproptosis 2	0.426197691
NVP-ADW798	Cuproptosis 2	0.421216245
NVP-ADW799	Cuproptosis 2	0.4106328
NVP-ADW800	Cuproptosis 2	0.410827378
NVP-ADW801	Cuproptosis 2	0.420957039
NVP-ADW802	Cuproptosis 2	0.421089077
NVP-ADW803	Cuproptosis 2	0.435750309
NVP-ADW804	Cuproptosis 2	0.423079815
NVP-ADW805	Cuproptosis 2	0.42324217
NVP-ADW806	Cuproptosis 2	0.413088245
NVP-ADW807	Cuproptosis 2	0.421310106
NVP-ADW808	Cuproptosis 2	0.421166929
NVP-ADW809	Cuproptosis 2	0.416178387
NVP-ADW810	Cuproptosis 2	0.422432363
NVP-ADW811	Cuproptosis 2	0.415217453
NVP-ADW812	Cuproptosis 2	0.419501322
NVP-ADW813	Cuproptosis 2	0.420611434
NVP-ADW814	Cuproptosis 2	0.433115134
NVP-ADW815	Cuproptosis 2	0.425240895
NVP-ADW816	Cuproptosis 2	0.411307179
NVP-ADW817	Cuproptosis 2	0.441273581
NVP-ADW818	Cuproptosis 2	0.412258705
NVP-ADW819	Cuproptosis 2	0.414523521
NVP-ADW820	Cuproptosis 2	0.445196252
NVP-ADW821	Cuproptosis 2	0.425337633
NVP-ADW822	Cuproptosis 2	0.420466865
NVP-ADW823	Cuproptosis 2	0.426810481
NVP-ADW824	Cuproptosis 2	0.403431653
NVP-ADW825	Cuproptosis 2	0.403755438
NVP-ADW826	Cuproptosis 2	0.44725504
NVP-ADW827	Cuproptosis 2	0.423654073
NVP-ADW828	Cuproptosis 2	0.427723394
NVP-ADW829	Cuproptosis 2	0.437243798
NVP-ADW830	Cuproptosis 2	0.409387342
NVP-ADW831	Cuproptosis 2	0.408860285
NVP-ADW832	Cuproptosis 2	0.425202304
NVP-ADW833	Cuproptosis 2	0.418657923
NVP-ADW834	Cuproptosis 2	0.424656629
NVP-ADW835	Cuproptosis 2	0.40497642
NVP-ADW836	Cuproptosis 2	0.417880653
NVP-ADW837	Cuproptosis 2	0.43220575
NVP-ADW838	Cuproptosis 2	0.421962802
NVP-ADW839	Cuproptosis 2	0.41290262
NVP-ADW840	Cuproptosis 2	0.417130688
NVP-ADW841	Cuproptosis 2	0.425330589
NVP-ADW842	Cuproptosis 2	0.413171464
NVP-ADW843	Cuproptosis 2	0.420887304
NVP-ADW844	Cuproptosis 2	0.421048091
NVP-ADW845	Cuproptosis 2	0.41934901
NVP-ADW846	Cuproptosis 2	0.413575094
NVP-ADW847	Cuproptosis 2	0.40513598
NVP-ADW848	Cuproptosis 2	0.425416325
NVP-ADW849	Cuproptosis 2	0.417882274
NVP-ADW850	Cuproptosis 2	0.430978355
NVP-ADW851	Cuproptosis 2	0.433682241
NVP-ADW852	Cuproptosis 2	0.426562503
NVP-ADW853	Cuproptosis 2	0.417344683
NVP-ADW854	Cuproptosis 2	0.422645657
NVP-ADW855	Cuproptosis 2	0.409052206
NVP-ADW856	Cuproptosis 2	0.43037141
NVP-ADW857	Cuproptosis 2	0.415493126
NVP-ADW858	Cuproptosis 2	0.412690497
NVP-ADW859	Cuproptosis 2	0.417450927
NVP-ADW860	Cuproptosis 2	0.438004533
NVP-ADW861	Cuproptosis 2	0.421947304
NVP-ADW862	Cuproptosis 2	0.416255629
NVP-ADW863	Cuproptosis 2	0.412370675
NVP-ADW864	Cuproptosis 2	0.427703251
NVP-ADW865	Cuproptosis 2	0.411490555
NVP-ADW866	Cuproptosis 2	0.416413351
NVP-ADW867	Cuproptosis 2	0.417693354
NVP-ADW868	Cuproptosis 2	0.410669781
NVP-ADW869	Cuproptosis 2	0.408754322
NVP-ADW870	Cuproptosis 2	0.411177716
NVP-ADW871	Cuproptosis 2	0.415186272
NVP-ADW872	Cuproptosis 2	0.408479135
NVP-ADW873	Cuproptosis 2	0.430486634
NVP-ADW874	Cuproptosis 2	0.424138247
NVP-ADW875	Cuproptosis 2	0.418225423
NVP-ADW876	Cuproptosis 2	0.422604956
NVP-ADW877	Cuproptosis 2	0.408522663
NVP-ADW878	Cuproptosis 2	0.419790464
NVP-ADW879	Cuproptosis 2	0.414510392
NVP-ADW880	Cuproptosis 2	0.418051942
NVP-ADW881	Cuproptosis 2	0.421869205
NVP-ADW882	Cuproptosis 2	0.438966045
NVP-ADW883	Cuproptosis 2	0.421688265
NVP-ADW884	Cuproptosis 2	0.415541972
NVP-ADW885	Cuproptosis 2	0.417162553
NVP-ADW886	Cuproptosis 2	0.415124139
NVP-ADW887	Cuproptosis 2	0.441904147
NVP-ADW888	Cuproptosis 2	0.423545691
NVP-ADW889	Cuproptosis 2	0.425441712
NVP-ADW890	Cuproptosis 2	0.418331381
NVP-ADW891	Cuproptosis 2	0.427876027
NVP-ADW892	Cuproptosis 2	0.416398852
NVP-ADW893	Cuproptosis 2	0.413489726
NVP-ADW894	Cuproptosis 2	0.411672258
NVP-ADW895	Cuproptosis 2	0.426905772
NVP-ADW896	Cuproptosis 2	0.41900071
NVP-ADW897	Cuproptosis 2	0.413977962
NVP-ADW898	Cuproptosis 2	0.417778472
NVP-ADW899	Cuproptosis 2	0.418285741
NVP-ADW900	Cuproptosis 2	0.417959311
NVP-ADW901	Cuproptosis 2	0.41434189
NVP-ADW902	Cuproptosis 2	0.430023329
NVP-ADW903	Cuproptosis 2	0.418993628
NVP-ADW904	Cuproptosis 2	0.416467761
NVP-ADW905	Cuproptosis 2	0.410529778
NVP-ADW906	Cuproptosis 2	0.417748503
NVP-ADW907	Cuproptosis 2	0.418880591
NVP-ADW908	Cuproptosis 2	0.418456392
NVP-ADW909	Cuproptosis 2	0.42627339
NVP-ADW910	Cuproptosis 2	0.426883902
NVP-ADW911	Cuproptosis 2	0.407551792
NVP-ADW912	Cuproptosis 2	0.418448475
NVP-ADW913	Cuproptosis 2	0.406449025
NVP-ADW914	Cuproptosis 2	0.412745753
NVP-ADW915	Cuproptosis 2	0.415693097
NVP-ADW916	Cuproptosis 2	0.443721495
NVP-ADW917	Cuproptosis 2	0.442042038
NVP-ADW918	Cuproptosis 2	0.430122918
NVP-ADW919	Cuproptosis 2	0.429731103
NVP-ADW920	Cuproptosis 2	0.415871222
NVP-ADW921	Cuproptosis 2	0.420510757
NVP-ADW922	Cuproptosis 2	0.415515723
NVP-ADW923	Cuproptosis 2	0.413009014
NVP-ADW924	Cuproptosis 2	0.411651865
NVP-ADW925	Cuproptosis 2	0.428699295
NVP-ADW926	Cuproptosis 2	0.428867682
NVP-ADW927	Cuproptosis 2	0.408655871
NVP-ADW928	Cuproptosis 2	0.429310735
NVP-ADW929	Cuproptosis 2	0.416887929
NVP-ADW930	Cuproptosis 1	0.40696332
NVP-ADW931	Cuproptosis 1	0.399713328
NVP-ADW932	Cuproptosis 1	0.402628806
NVP-ADW933	Cuproptosis 1	0.415368778
NVP-ADW934	Cuproptosis 1	0.434075106
NVP-ADW935	Cuproptosis 1	0.415649744
NVP-ADW936	Cuproptosis 1	0.409142732
NVP-ADW937	Cuproptosis 1	0.412757382
NVP-ADW938	Cuproptosis 1	0.399305806
NVP-ADW939	Cuproptosis 1	0.417465644
NVP-ADW940	Cuproptosis 1	0.414597437
NVP-ADW941	Cuproptosis 1	0.413063124
NVP-ADW942	Cuproptosis 1	0.414783823
NVP-ADW943	Cuproptosis 1	0.396090075
NVP-ADW944	Cuproptosis 1	0.41040061
NVP-ADW945	Cuproptosis 1	0.400601972
NVP-ADW946	Cuproptosis 1	0.408457227
NVP-ADW947	Cuproptosis 1	0.408901784
NVP-ADW948	Cuproptosis 1	0.411057109
NVP-ADW949	Cuproptosis 1	0.3988844
NVP-ADW950	Cuproptosis 1	0.408315222
NVP-ADW951	Cuproptosis 1	0.416228935
NVP-ADW952	Cuproptosis 1	0.400552875
NVP-ADW953	Cuproptosis 1	0.404454402
NVP-ADW954	Cuproptosis 1	0.405345017
NVP-ADW955	Cuproptosis 1	0.394830745
NVP-ADW956	Cuproptosis 1	0.429870087
NVP-ADW957	Cuproptosis 1	0.41475087
NVP-ADW958	Cuproptosis 1	0.407734843
NVP-ADW959	Cuproptosis 1	0.414319996
NVP-ADW960	Cuproptosis 1	0.410212195
NVP-ADW961	Cuproptosis 1	0.411713891
NVP-ADW962	Cuproptosis 1	0.413271971
NVP-ADW963	Cuproptosis 1	0.411035784
NVP-ADW964	Cuproptosis 1	0.417078208
NVP-ADW965	Cuproptosis 1	0.41777902
NVP-ADW966	Cuproptosis 1	0.41516835
NVP-ADW967	Cuproptosis 1	0.434108935
NVP-ADW968	Cuproptosis 1	0.42343193
NVP-ADW969	Cuproptosis 1	0.439281658
NVP-ADW970	Cuproptosis 1	0.410396871
NVP-ADW971	Cuproptosis 1	0.40705434
NVP-ADW972	Cuproptosis 1	0.412041846
NVP-ADW973	Cuproptosis 1	0.415304026
NVP-ADW974	Cuproptosis 1	0.415115592
NVP-ADW975	Cuproptosis 1	0.419759707
NVP-ADW976	Cuproptosis 1	0.417463701
NVP-ADW977	Cuproptosis 1	0.413576535
NVP-ADW978	Cuproptosis 1	0.412858981
NVP-ADW979	Cuproptosis 1	0.410050156
NVP-ADW980	Cuproptosis 1	0.427966078
NVP-ADW981	Cuproptosis 1	0.40890171
NVP-ADW982	Cuproptosis 1	0.421400255
NVP-ADW983	Cuproptosis 1	0.416020591
NVP-ADW984	Cuproptosis 1	0.413750402
NVP-ADW985	Cuproptosis 1	0.415122234
NVP-ADW986	Cuproptosis 1	0.406728147
NVP-ADW987	Cuproptosis 1	0.42523494
NVP-ADW988	Cuproptosis 1	0.416768592
NVP-ADW989	Cuproptosis 1	0.408280702
NVP-ADW990	Cuproptosis 1	0.410089849
NVP-ADW991	Cuproptosis 1	0.415788909
NVP-ADW992	Cuproptosis 1	0.414070883
NVP-ADW993	Cuproptosis 1	0.408283945
NVP-ADW994	Cuproptosis 1	0.407968097
NVP-ADW995	Cuproptosis 1	0.411771083
NVP-ADW996	Cuproptosis 1	0.423828507
NVP-ADW997	Cuproptosis 1	0.412521234
NVP-ADW998	Cuproptosis 1	0.409661061
NVP-ADW999	Cuproptosis 1	0.411836753
NVP-ADW1000	Cuproptosis 1	0.418757959
NVP-ADW1001	Cuproptosis 1	0.410183093
NVP-ADW1002	Cuproptosis 1	0.414327154
NVP-ADW1003	Cuproptosis 1	0.41559269
NVP-ADW1004	Cuproptosis 1	0.408102749
NVP-ADW1005	Cuproptosis 1	0.412764822
NVP-ADW1006	Cuproptosis 1	0.417027685
NVP-ADW1007	Cuproptosis 1	0.417639607
NVP-ADW1008	Cuproptosis 1	0.40704564
NVP-ADW1009	Cuproptosis 1	0.431608192
NVP-ADW1010	Cuproptosis 1	0.407628656
NVP-ADW1011	Cuproptosis 1	0.4399102
NVP-ADW1012	Cuproptosis 1	0.428637065
NVP-ADW1013	Cuproptosis 1	0.404913961
NVP-ADW1014	Cuproptosis 1	0.413492597
NVP-ADW1015	Cuproptosis 1	0.406115166
NVP-ADW1016	Cuproptosis 1	0.409246242
NVP-ADW1017	Cuproptosis 1	0.408350307
NVP-ADW1018	Cuproptosis 1	0.41826171
NVP-ADW1019	Cuproptosis 1	0.405737298
NVP-ADW1020	Cuproptosis 1	0.406129767
NVP-ADW1021	Cuproptosis 1	0.398809374
NVP-ADW1022	Cuproptosis 1	0.404700605
NVP-ADW1023	Cuproptosis 1	0.435664907
NVP-ADW1024	Cuproptosis 1	0.402965996
NVP-ADW1025	Cuproptosis 1	0.404161154
NVP-ADW1026	Cuproptosis 1	0.414318244
NVP-ADW1027	Cuproptosis 1	0.411113401
NVP-ADW1028	Cuproptosis 1	0.402960999
NVP-ADW1029	Cuproptosis 1	0.411818261
NVP-ADW1030	Cuproptosis 1	0.409520326
NVP-ADW1031	Cuproptosis 1	0.404309602
NVP-ADW1032	Cuproptosis 1	0.416988869
NVP-ADW1033	Cuproptosis 1	0.4099168
NVP-ADW1034	Cuproptosis 1	0.408172999
NVP-ADW1035	Cuproptosis 1	0.411492078
NVP-ADW1036	Cuproptosis 1	0.412663791
NVP-ADW1037	Cuproptosis 1	0.404249691
NVP-ADW1038	Cuproptosis 1	0.397485593
NVP-ADW1039	Cuproptosis 1	0.412999266
NVP-ADW1040	Cuproptosis 1	0.414822268
NVP-ADW1041	Cuproptosis 1	0.421413709
NVP-ADW1042	Cuproptosis 1	0.412671299
NVP-ADW1043	Cuproptosis 1	0.412960036
NVP-ADW1044	Cuproptosis 1	0.442348819
NVP-ADW1045	Cuproptosis 1	0.408422978
NVP-ADW1046	Cuproptosis 1	0.426049463
NVP-ADW1047	Cuproptosis 1	0.426571345
NVP-ADW1048	Cuproptosis 1	0.40189781
NVP-ADW1049	Cuproptosis 1	0.439099041
NVP-ADW1050	Cuproptosis 1	0.40755109
NVP-ADW1051	Cuproptosis 1	0.409362149
NVP-ADW1052	Cuproptosis 1	0.418172417
NVP-ADW1053	Cuproptosis 1	0.412795699
NVP-ADW1054	Cuproptosis 1	0.422090437
NVP-ADW1055	Cuproptosis 1	0.402835863
NVP-ADW1056	Cuproptosis 1	0.404707497
NVP-ADW1057	Cuproptosis 1	0.410676514
NVP-ADW1058	Cuproptosis 1	0.417137522
NVP-ADW1059	Cuproptosis 1	0.400603942
NVP-ADW1060	Cuproptosis 1	0.409307159
NVP-ADW1061	Cuproptosis 1	0.409902925
NVP-ADW1062	Cuproptosis 1	0.399523996
NVP-ADW1063	Cuproptosis 1	0.405653
NVP-ADW1064	Cuproptosis 1	0.414349733
NVP-ADW1065	Cuproptosis 1	0.41399486
NVP-ADW1066	Cuproptosis 1	0.40210324
NVP-ADW1067	Cuproptosis 1	0.403403135
NVP-ADW1068	Cuproptosis 1	0.405452656
NVP-ADW1069	Cuproptosis 1	0.423803343
NVP-ADW1070	Cuproptosis 1	0.407597701
NVP-ADW1071	Cuproptosis 1	0.402897015
NVP-ADW1072	Cuproptosis 1	0.427032222
NVP-ADW1073	Cuproptosis 1	0.403153053
NVP-ADW1074	Cuproptosis 1	0.420244755
NVP-ADW1075	Cuproptosis 1	0.407927725
NVP-ADW1076	Cuproptosis 1	0.410733599
NVP-ADW1077	Cuproptosis 1	0.409860242
NVP-ADW1078	Cuproptosis 1	0.44144712
NVP-ADW1079	Cuproptosis 1	0.408954026
NVP-ADW1080	Cuproptosis 1	0.40982674
NVP-ADW1081	Cuproptosis 1	0.414909383
NVP-ADW1082	Cuproptosis 1	0.407376752
NVP-ADW1083	Cuproptosis 1	0.401531748
NVP-ADW1084	Cuproptosis 1	0.409950788
NVP-ADW1085	Cuproptosis 1	0.407522323
NVP-ADW1086	Cuproptosis 1	0.416354614
NVP-ADW1087	Cuproptosis 1	0.414578611
NVP-ADW1088	Cuproptosis 1	0.397665216
NVP-ADW1089	Cuproptosis 1	0.403121356
NVP-ADW1090	Cuproptosis 1	0.419806482
NVP-ADW1091	Cuproptosis 1	0.415431584
NVP-ADW1092	Cuproptosis 1	0.404510133
NVP-ADW1093	Cuproptosis 1	0.40178534
NVP-ADW1094	Cuproptosis 1	0.402047428
NVP-ADW1095	Cuproptosis 1	0.412012274
NVP-ADW1096	Cuproptosis 1	0.416264534
NVP-ADW1097	Cuproptosis 1	0.413323411
NVP-ADW1098	Cuproptosis 1	0.411327906
NVP-ADW1099	Cuproptosis 1	0.405981756
NVP-ADW1100	Cuproptosis 1	0.406079374
NVP-ADW1101	Cuproptosis 1	0.40774799
NVP-ADW1102	Cuproptosis 1	0.421563541
NVP-ADW1103	Cuproptosis 1	0.432288064
NVP-ADW1104	Cuproptosis 1	0.413716884
NVP-ADW1105	Cuproptosis 1	0.414876276
NVP-ADW1106	Cuproptosis 1	0.403445163
NVP-ADW1107	Cuproptosis 1	0.406340529
NVP-ADW1108	Cuproptosis 1	0.419492022
NVP-ADW1109	Cuproptosis 1	0.420847197
NVP-ADW1110	Cuproptosis 1	0.401431532
NVP-ADW1111	Cuproptosis 1	0.411833092
NVP-ADW1112	Cuproptosis 1	0.406574315
NVP-ADW1113	Cuproptosis 1	0.420840513
NVP-ADW1114	Cuproptosis 1	0.410202236
NVP-ADW1115	Cuproptosis 1	0.418027162
NVP-ADW1116	Cuproptosis 1	0.415637568
NVP-ADW1117	Cuproptosis 1	0.405383145
NVP-ADW1118	Cuproptosis 1	0.412417852
NVP-ADW1119	Cuproptosis 1	0.40856973
NVP-ADW1120	Cuproptosis 1	0.406328851
NVP-ADW1121	Cuproptosis 1	0.400624278
NVP-ADW1122	Cuproptosis 1	0.419598284
NVP-ADW1123	Cuproptosis 1	0.406428209
NVP-ADW1124	Cuproptosis 1	0.422276926
NVP-ADW1125	Cuproptosis 1	0.421696354
NVP-ADW1126	Cuproptosis 1	0.42003778
NVP-ADW1127	Cuproptosis 1	0.408504225
NVP-ADW1128	Cuproptosis 1	0.408320327
NVP-ADW1129	Cuproptosis 1	0.416572367
NVP-ADW1130	Cuproptosis 1	0.413772707
NVP-ADW1131	Cuproptosis 1	0.436149716
NVP-ADW1132	Cuproptosis 1	0.408608486
NVP-ADW1133	Cuproptosis 1	0.413482466
NVP-ADW1134	Cuproptosis 1	0.4044352
NVP-ADW1135	Cuproptosis 1	0.403257458
NVP-ADW1136	Cuproptosis 1	0.412806744
NVP-ADW1137	Cuproptosis 1	0.414405599
NVP-ADW1138	Cuproptosis 1	0.399842923
NVP-ADW1139	Cuproptosis 1	0.419346344
NVP-ADW1140	Cuproptosis 1	0.414002447
NVP-ADW1141	Cuproptosis 1	0.418783772
NVP-ADW1142	Cuproptosis 1	0.432666303
NVP-ADW1143	Cuproptosis 1	0.434225459
NVP-ADW1144	Cuproptosis 1	0.427405044
NVP-ADW1145	Cuproptosis 1	0.402001915
NVP-ADW1146	Cuproptosis 1	0.416220475
NVP-ADW1147	Cuproptosis 1	0.409361975
NVP-ADW1148	Cuproptosis 1	0.417463314
NVP-ADW1149	Cuproptosis 1	0.412936195
NVP-ADW1150	Cuproptosis 1	0.408611016
NVP-ADW1151	Cuproptosis 1	0.42963577
NVP-ADW1152	Cuproptosis 1	0.4152617
NVP-ADW1153	Cuproptosis 1	0.407637082
NVP-ADW1154	Cuproptosis 1	0.400349783
NVP-ADW1155	Cuproptosis 1	0.411110989
NVP-ADW1156	Cuproptosis 1	0.414593136
NVP-ADW1157	Cuproptosis 1	0.417665754
NVP-ADW1158	Cuproptosis 1	0.413122155
NVP-ADW1159	Cuproptosis 1	0.416926088
NVP-ADW1160	Cuproptosis 1	0.406554015
NVP-ADW1161	Cuproptosis 1	0.406177844
NVP-ADW1162	Cuproptosis 1	0.406815427
NVP-ADW1163	Cuproptosis 1	0.412196072
NVP-ADW1164	Cuproptosis 1	0.408632015
NVP-ADW1165	Cuproptosis 1	0.409356423
NVP-ADW1166	Cuproptosis 1	0.405275378
NVP-ADW1167	Cuproptosis 1	0.411688569
NVP-ADW1168	Cuproptosis 1	0.426985145
NVP-ADW1169	Cuproptosis 1	0.405132624
NVP-ADW1170	Cuproptosis 1	0.423413126
NVP-ADW1171	Cuproptosis 1	0.396311164
NVP-ADW1172	Cuproptosis 1	0.414000722
NVP-ADW1173	Cuproptosis 1	0.414078819
NVP-ADW1174	Cuproptosis 1	0.418485263
NVP-ADW1175	Cuproptosis 1	0.411510941
NVP-ADW1176	Cuproptosis 1	0.401222943
NVP-ADW1177	Cuproptosis 1	0.421244931
NVP-ADW1178	Cuproptosis 1	0.41246944
NVP-ADW1179	Cuproptosis 1	0.4227365
NVP-ADW1180	Cuproptosis 1	0.410006481
NVP-ADW1181	Cuproptosis 1	0.415327633
NVP-ADW1182	Cuproptosis 1	0.40618657
NVP-ADW1183	Cuproptosis 1	0.420560948
NVP-ADW1184	Cuproptosis 1	0.40571194
NVP-ADW1185	Cuproptosis 1	0.407836433
NVP-ADW1186	Cuproptosis 1	0.410692979
NVP-ADW1187	Cuproptosis 1	0.422303384
NVP-ADW1188	Cuproptosis 1	0.400735004
NVP-ADW1189	Cuproptosis 1	0.405489173
NVP-ADW1190	Cuproptosis 1	0.41491138
NVP-ADW1191	Cuproptosis 1	0.405934944
NVP-ADW1192	Cuproptosis 1	0.404787546
NVP-ADW1193	Cuproptosis 1	0.407571384
NVP-ADW1194	Cuproptosis 1	0.413038949
NVP-ADW1195	Cuproptosis 1	0.424168983
NVP-ADW1196	Cuproptosis 1	0.403927388
NVP-ADW1197	Cuproptosis 1	0.440341126
NVP-ADW1198	Cuproptosis 1	0.421610555
NVP-ADW1199	Cuproptosis 1	0.409331651
NVP-ADW1200	Cuproptosis 1	0.40576931
NVP-ADW1201	Cuproptosis 1	0.410317908
NVP-ADW1202	Cuproptosis 1	0.405145967
NVP-ADW1203	Cuproptosis 1	0.412294028
NVP-ADW1204	Cuproptosis 1	0.418647013
NVP-ADW1205	Cuproptosis 1	0.400680383
NVP-ADW1206	Cuproptosis 1	0.437626355
NVP-ADW1207	Cuproptosis 1	0.428274948
NVP-ADW1208	Cuproptosis 1	0.408813572
NVP-ADW1209	Cuproptosis 1	0.407972102
NVP-ADW1210	Cuproptosis 1	0.417170872
NVP-ADW1211	Cuproptosis 1	0.427238981
NVP-ADW1212	Cuproptosis 1	0.41373298
NVP-ADW1213	Cuproptosis 1	0.401334367
NVP-ADW1214	Cuproptosis 1	0.404938217
NVP-ADW1215	Cuproptosis 1	0.42268203
NVP-ADW1216	Cuproptosis 1	0.412352389
NVP-ADW1217	Cuproptosis 1	0.415598498
NVP-ADW1218	Cuproptosis 1	0.416723944
NVP-ADW1219	Cuproptosis 1	0.404541621
NVP-ADW1220	Cuproptosis 1	0.412740886
NVP-ADW1221	Cuproptosis 1	0.416119475
NVP-ADW1222	Cuproptosis 1	0.407002609
NVP-ADW1223	Cuproptosis 1	0.404721776
NVP-ADW1224	Cuproptosis 1	0.412654827
NVP-ADW1225	Cuproptosis 1	0.430827602
NVP-ADW1226	Cuproptosis 1	0.426048608
NVP-ADW1227	Cuproptosis 1	0.400612728
NVP-ADW1228	Cuproptosis 1	0.402193681
NVP-ADW1229	Cuproptosis 1	0.414351342
NVP-ADW1230	Cuproptosis 1	0.3987099
NVP-ADW1231	Cuproptosis 1	0.414964267
NVP-ADW1232	Cuproptosis 1	0.411986401
NVP-ADW1233	Cuproptosis 1	0.419854667
NVP-ADW1234	Cuproptosis 1	0.399413936
NVP-ADW1235	Cuproptosis 1	0.415782462
NVP-ADW1236	Cuproptosis 1	0.404517575
NVP-ADW1237	Cuproptosis 1	0.402395954
NVP-ADW1238	Cuproptosis 1	0.410523044
NVP-ADW1239	Cuproptosis 1	0.416928497
NVP-ADW1240	Cuproptosis 1	0.40599182
NVP-ADW1241	Cuproptosis 1	0.405684329
NVP-ADW1242	Cuproptosis 1	0.406230028
NVP-ADW1243	Cuproptosis 1	0.412516101
NVP-ADW1244	Cuproptosis 1	0.40833576
NVP-ADW1245	Cuproptosis 1	0.407806482
NVP-ADW1246	Cuproptosis 1	0.418992083
NVP-ADW1247	Cuproptosis 1	0.418647549
NVP-ADW1248	Cuproptosis 1	0.398593901
NVP-ADW1249	Cuproptosis 1	0.427923672
NVP-ADW1250	Cuproptosis 1	0.409496257
NVP-ADW1251	Cuproptosis 1	0.42663645
NVP-ADW1252	Cuproptosis 1	0.388169909
NVP-ADW1253	Cuproptosis 1	0.411710107
NVP-ADW1254	Cuproptosis 1	0.416915253
