# Supplementary material for: Cuproptosis in ccRCC: key player in therapeutic and prognostic targets
Source: Front Oncol. 2023 Oct 27;13:1271864. doi: 10.3389/fonc.2023.1271864 (PMC10642186; doi:10.3389/fonc.2023.1271864)
Supplement: Supplementary file 5 [file DataSheet_5.zip › Step5/auc/output.xls]

drug	avg1	avg2	p	fc	log2fc	AUC	drug
Paclitaxel	0.450727746	72725133391	2.47E-16	1.61E+11	37.23140682	0.229495517	Paclitaxel_1080
Vincristine	1.94212087	9.255087545	0.000425533	4.765453937	2.252613646	0.252484555	Vincristine_1818
Topotecan	223.9084058	5.71E+22	7.47E-10	2.55E+20	67.78837988	0.309660393	Topotecan_1808
AZD7762	6.255669419	1.985099337	0.522518393	0.317328043	-1.655953072	0.321439601	AZD7762_1022
Afatinib	14.89354686	38.65543926	0.157180342	2.595448862	1.375984063	0.344628116	Afatinib_1032
Foretinib	4.097312166	3.44105758	0.061371747	0.839832905	-0.25182578	0.34475793	Foretinib_2040
Dasatinib	8.275829409	6.053995584	7.11E-06	0.731527353	-0.451016284	0.358893699	Dasatinib_1079
Entinostat	19.36988808	16.04731971	0.818852035	0.828467343	-0.271483266	0.372746849	Entinostat_1593
Crizotinib	49.41507414	35.81515904	0.119080239	0.724782056	-0.464380857	0.380822275	Crizotinib_1083
Gefitinib	965.5878803	63180.50288	2.67E-09	65.43216228	6.031928042	0.394998523	Gefitinib_1010
Alisertib	20.76149464	7.420347212	1.37E-22	0.357409105	-1.484351708	0.397449942	Alisertib_1051
Vorinostat	11.10729467	267.772681	6.66E-12	24.10782184	4.591429403	0.405800091	Vorinostat_1012
NVP-ADW742	58.86125223	12550.98578	1.09E-14	213.2300165	7.736266731	0.40696332	NVP-ADW742_1932
Navitoclax	32.70874457	12.70883488	6.87E-14	0.388545481	-1.363844614	0.418442242	Navitoclax_1011
Lapatinib	142774.3972	2936581612	7.87E-13	20567.98467	14.32811282	0.421307762	Lapatinib_1558
AZD4547	262.3896957	166477.1115	4.26E-05	634.4651264	9.309397058	0.427149592	AZD4547_1786
BMS-536924	9.033370304	7.859210726	6.67E-07	0.870019767	-0.200879916	0.43089265	BMS-536924_1091
Erlotinib	68.4849212	2506.922706	5.02E-06	36.60546968	5.19398733	0.431553705	Erlotinib_1168
MK-2206	59.45144379	420.6967215	4.29E-13	7.076307902	2.822996823	0.434824956	MK-2206_1053
BIBR-1532	327.5593062	145.2155427	7.52E-18	0.443325956	-1.173560261	0.460575584	BIBR-1532_2043
Olaparib	1526.649132	2360512806	0.001686759	1546205.187	20.56030035	0.463331572	Olaparib_1017
Nilotinib	155.385061	1172.54794	3.78E-17	7.546078965	2.915727197	0.468020448	Nilotinib_1013
Linsitinib	104.0123914	36.459438	4.11E-37	0.350529754	-1.512391184	0.471259718	Linsitinib_1510
Temozolomide	1085.730958	736.4826022	0.725741585	0.678328822	-0.5599433	0.500949312	Temozolomide_1375
Nelarabine	650.4058048	680.5414084	0.511722441	1.04633354	0.065342814	0.50599907	Nelarabine_1814
IGF1R	872.315246	23.3770125	5.75E-26	0.026798812	-5.221687129	#N/A	IGF1R_3801_1738
Fulvestrant	592.9971589	240.4311254	8.46E-26	0.405450721	-1.302401518	#N/A	Fulvestrant_1816
AGI-6780	615.2554686	134.6140216	3.54E-25	0.218793702	-2.192356885	#N/A	AGI-6780_1634
Dihydrorotenone	3.301788174	2.148272885	4.21E-24	0.650639221	-0.620070303	#N/A	Dihydrorotenone_1827
Palbociclib	74.24991812	149.0146528	1.42E-22	2.006933564	1.004992859	#N/A	Palbociclib_1054
AGI-5198	226.7172858	100.3660429	3.90E-22	0.442692504	-1.175623151	#N/A	AGI-5198_1913
JAK	84.35174953	31.11391303	3.00E-21	0.368859131	-1.438858145	#N/A	JAK_8517_1739
Alpelisib	1541.060826	186.3301087	3.77E-21	0.120910288	-3.047991086	#N/A	Alpelisib_1560
Vinorelbine	15.70609507	0.11413063	2.82E-18	0.007266646	-7.104494691	#N/A	Vinorelbine_2048
I-BET-762	56.46414943	28.52522546	4.06E-18	0.505191803	-0.985096864	#N/A	I-BET-762_1624
I-BRD9	113.7488215	532.9215926	1.11E-17	4.685073529	2.22807169	#N/A	I-BRD9_1928
Sinularin	269.2560133	42231.93539	4.36E-17	156.8467678	7.293211989	#N/A	Sinularin_1838
Staurosporine	6.296125239	0.875005014	6.96E-17	0.13897516	-2.847101049	#N/A	Staurosporine_1034
Ulixertinib	74.78451749	27.83390096	8.51E-16	0.372188013	-1.425896504	#N/A	Ulixertinib_2047
AZD8186	75.90964947	43.08247238	2.40E-15	0.567549352	-0.817182245	#N/A	AZD8186_1918
MIRA-1	366.0982575	1132.206864	5.14E-15	3.092631119	1.628834763	#N/A	MIRA-1_1931
EPZ5676	617.551112	517997.8436	1.33E-14	838.7934756	9.71217183	#N/A	EPZ5676_1563
PD0325901	26.13214079	71.98860991	1.85E-14	2.754791905	1.461943343	#N/A	PD0325901_1060
ABT737	29.7141473	14.46177741	6.16E-14	0.486696699	-1.038905105	#N/A	ABT737_1910
Docetaxel	0.500817767	84.71904925	9.37E-14	169.1614294	7.402256846	#N/A	Docetaxel_1819
WEHI-539	64.90289215	35.71628052	1.44E-13	0.550303374	-0.861700921	#N/A	WEHI-539_1997
AZ960	30668.65751	3390.50496	2.79E-13	0.110552767	-3.177192955	#N/A	AZ960_1250
VE-822	700.6799537	256045.2103	3.41E-13	365.4239128	8.513427235	#N/A	VE-822_1613
UMI-77	20.63467703	28.71523076	1.62E-12	1.391600688	0.476745298	#N/A	UMI-77_1939
Oxaliplatin	438.0133194	4384.077746	1.79E-12	10.00900555	3.323226737	#N/A	Oxaliplatin_1806
IAP	242.3923554	768.6743891	2.17E-12	3.171198976	1.665028402	#N/A	IAP_5620_1428
Oxaliplatin	3878.070688	53160580.45	2.41E-12	13707.99677	13.74273014	#N/A	Oxaliplatin_1089
PRIMA-1MET	1275.774247	133182.1482	2.57E-12	104.3931937	6.705883843	#N/A	PRIMA-1MET_1131
PD173074	199.5716845	2433.149182	3.04E-12	12.19185571	3.607845829	#N/A	PD173074_1049
OF-1	192.7460193	93.35919705	6.81E-12	0.484363814	-1.045837007	#N/A	OF-1_1853
MN-64	269.461327	159.8641674	7.26E-12	0.593273139	-0.753231629	#N/A	MN-64_1854
PFI3	240.1584105	1255.234185	8.05E-12	5.226692591	2.385898309	#N/A	PFI3_1620
AZD1208	18078.10102	18112152.75	1.04E-11	1001.88359	9.968499174	#N/A	AZD1208_1449
Uprosertib	50.13285961	22.55991216	1.16E-11	0.4500025	-1.151995078	#N/A	Uprosertib_1553
GSK343	28.75120056	410.0946561	1.54E-11	14.26356632	3.834262839	#N/A	GSK343_1627
GSK591	209.1466598	218.9839719	2.47E-11	1.047035474	0.066310322	#N/A	GSK591_2110
Rapamycin	20.73594286	61993.33811	3.89E-11	2989.656103	11.54576383	#N/A	Rapamycin_1084
Mitoxantrone	3615276.001	6.50E+18	8.47E-11	1.80E+12	40.70959958	#N/A	Mitoxantrone_1810
Docetaxel	0.025845845	0.105963429	1.05E-10	4.099824461	2.03556214	#N/A	Docetaxel_1007
P22077	11339.76598	621688553.1	2.19E-10	54823.7551	15.74251353	#N/A	P22077_1933
Carmustine	1156.884124	571.4298328	2.86E-10	0.493938694	-1.017596106	#N/A	Carmustine_1807
Sapitinib	182.965092	3690.860107	5.29E-10	20.17248245	4.33431673	#N/A	Sapitinib_1549
KRAS (G12C) Inhibitor-12	184842.4631	125.7742668	6.22E-10	0.00068044	-10.52124372	#N/A	KRAS (G12C) Inhibitor-12_1855
AZD5153	8.196051129	11.46367455	1.04E-09	1.398682654	0.484068668	#N/A	AZD5153_1706
Sepantronium bromide	0.013998358	0.057615037	3.31E-09	4.115842666	2.041187834	#N/A	Sepantronium bromide_1941
LGK974	357.8414035	137.3747344	4.13E-09	0.383898378	-1.38120363	#N/A	LGK974_1598
Cytarabine	351.7017963	78150.39898	6.19E-09	222.2064255	7.795756725	#N/A	Cytarabine_1006
GDC0810	1115.207926	283.375211	6.22E-09	0.254100786	-1.976527255	#N/A	GDC0810_1925
AZD5363	43.61239498	24.62771931	9.17E-09	0.564695411	-0.824455188	#N/A	AZD5363_1916
AZD5582	138.0411875	32671.25731	1.02E-08	236.6776025	7.886779376	#N/A	AZD5582_1617
Teniposide	364122.9731	7.59E+19	1.61E-08	2.08E+14	47.56618179	#N/A	Teniposide_1809
Osimertinib	29.052218	1765.363789	1.63E-08	60.76519835	5.92517339	#N/A	Osimertinib_1919
Sabutoclax	19.11219794	72465397.2	2.36E-08	3791578.416	21.85436713	#N/A	Sabutoclax_1849
PCI-34051	149.6419105	249.6934585	5.01E-08	1.668606459	0.738643735	#N/A	PCI-34051_1621
VX-11e	1110.821015	6617.122495	5.22E-08	5.956965527	2.57457761	#N/A	VX-11e_2096
YK-4-279	36.34397792	14.40852878	5.22E-08	0.396448865	-1.334793301	#N/A	YK-4-279_1239
MK-8776	126.834489	775.4051763	8.69E-08	6.11351993	2.612003268	#N/A	MK-8776_2046
Dactinomycin	0.17874867	4.634854439	1.10E-07	25.92944853	4.696519618	#N/A	Dactinomycin_1811
PAK	12.50350892	14.81069428	1.64E-07	1.184523031	0.244306249	#N/A	PAK_5339_1730
Ulixertinib	309.4972008	42997.62231	2.21E-07	138.9273383	7.118186712	#N/A	Ulixertinib_1908
Ibrutinib	474.969814	25557.04613	3.35E-07	53.8077271	5.749741462	#N/A	Ibrutinib_1799
AZD3759	25.07698581	132.0993908	7.36E-07	5.267753938	2.397187957	#N/A	AZD3759_1915
PRT062607	46.37979346	48.92722679	1.38E-06	1.0549255	0.077141117	#N/A	PRT062607_1631
Entospletinib	55.17114681	61.78614696	2.62E-06	1.119899631	0.163369439	#N/A	Entospletinib_1630
ULK1	41.19756176	12.33156678	2.86E-06	0.299327588	-1.740202844	#N/A	ULK1_4989_1733
OTX015	46.15759574	24.23064038	4.65E-06	0.524954561	-0.929735545	#N/A	OTX015_1626
WIKI4	47.44710646	298.8272351	5.20E-06	6.298112938	2.654919628	#N/A	WIKI4_1940
Leflunomide	262.6117451	194.6636789	6.80E-06	0.741260368	-0.431947716	#N/A	Leflunomide_1578
Taselisib	27.96072137	18.91033424	6.90E-06	0.676317824	-0.564226719	#N/A	Taselisib_1561
AZD6738	46.2918987	2386.489911	8.31E-06	51.553079	5.68798669	#N/A	AZD6738_1917
RVX-208	156.8836908	129.3393296	8.50E-06	0.824428141	-0.278534344	#N/A	RVX-208_1625
GSK2578215A	199.9561307	329.1316074	9.19E-06	1.646019086	0.718981064	#N/A	GSK2578215A_1927
Savolitinib	14.93513834	23.7119111	1.78E-05	1.587659288	0.666901343	#N/A	Savolitinib_1936
GSK1904529A	103.8143099	175.0452656	1.84E-05	1.686138123	0.753722722	#N/A	GSK1904529A_1093
JAK1	106.6482293	286.5853524	1.92E-05	2.687202163	1.426104862	#N/A	JAK1_8709_1718
Cisplatin	98597.64742	985041.6388	1.93E-05	9.990518685	3.320559581	#N/A	Cisplatin_1005
Cyclophosphamide	331.675139	195.4919419	4.65E-05	0.589407884	-0.762661736	#N/A	Cyclophosphamide_1512
Obatoclax Mesylate	8.660293582	5.462708502	6.72E-05	0.630776365	-0.664799492	#N/A	Obatoclax Mesylate_1068
TAF1	99.31695314	70.7536769	0.000103498	0.712402814	-0.48923488	#N/A	TAF1_5496_1732
IWP-2	24.33613207	49.30045874	0.000117772	2.025813247	1.018501183	#N/A	IWP-2_1576
LY2109761	337.8017806	406.724927	0.000215692	1.20403429	0.267876479	#N/A	LY2109761_1852
BDP-00009066	12.50450103	13.09458098	0.000234266	1.047189404	0.066522405	#N/A	BDP-00009066_1866
EPZ004777	258.3441207	350.1176998	0.000354353	1.355237731	0.438545946	#N/A	EPZ004777_1237
IRAK4	163.8874925	300.7150514	0.000389335	1.834887134	0.875691324	#N/A	IRAK4_4710_1716
Afuresertib	30.68746232	18.01441396	0.000476856	0.587028467	-0.768497629	#N/A	Afuresertib_1912
Nutlin-3a (-)	807.2624233	1732.177591	0.000543803	2.145742873	1.101477206	#N/A	Nutlin-3a (-)_1047
VE821	409.7826219	331.8701096	0.001021638	0.809868676	-0.304240107	#N/A	VE821_2111
Pictilisib	6.447974873	331.5882979	0.002523141	51.42518455	5.684403161	#N/A	Pictilisib_1058
MIM1	65.25538444	75.95741856	0.005644783	1.164002315	0.219093928	#N/A	MIM1_1996
AZD1332	47.50826027	65.60568264	0.007710233	1.380932122	0.465642407	#N/A	AZD1332_1463
Gallibiscoquinazole	23.4590896	16.34206801	0.008713707	0.696619873	-0.521556465	#N/A	Gallibiscoquinazole_1830
AMG-319	286.6949358	196.6007019	0.010902169	0.685748778	-0.544247949	#N/A	AMG-319_2045
LJI308	354.266503	1376.966134	0.011822973	3.886808722	1.958586111	#N/A	LJI308_2107
WZ4003	72613.53473	4038.332989	0.034379523	0.055614053	-4.168406702	#N/A	WZ4003_1614
ML323	117.9961342	101.3870576	0.055216551	0.859240503	-0.218866094	#N/A	ML323_1629
ERK	67.99009444	48.25308708	0.060265866	0.709707605	-0.494703329	#N/A	ERK_6604_1714
Ipatasertib	78.66813672	48.63325054	0.074480623	0.618207734	-0.693836392	#N/A	Ipatasertib_1924
Wnt-C59	116.7936409	102.0043249	0.075085661	0.873372249	-0.195331403	#N/A	Wnt-C59_1622
Zoledronate	63.4709902	67.99301836	0.104471728	1.07124559	0.099289265	#N/A	Zoledronate_1802
SCH772984	69.01635036	19.5939515	0.1147518	0.283903037	-1.81652981	#N/A	SCH772984_1564
Fulvestrant	52.90093607	29.8549487	0.178500388	0.564355774	-0.825323161	#N/A	Fulvestrant_1200
GSK2606414	71.99364369	62.47358806	0.262814019	0.867765331	-0.204623146	#N/A	GSK2606414_1618
AT13148	961.8782004	125.7908657	0.266520672	0.130776293	-2.934827057	#N/A	AT13148_2170
BPD-00008900	159.2967496	143.9431514	0.271608426	0.903616375	-0.14621768	#N/A	BPD-00008900_1998
XAV939	92.10947501	98.56380503	0.376559897	1.070072379	0.097708383	#N/A	XAV939_1268
Picolinici-acid	245.8119602	257.1920438	0.623783024	1.046295891	0.065290901	#N/A	Picolinici-acid_1635
Niraparib	166.7752457	116.5009763	0.705894297	0.69855077	-0.517563121	#N/A	Niraparib_1177
CZC24832	243.213872	231.9567164	0.796349483	0.953714994	-0.068369896	#N/A	CZC24832_1615
Uprosertib	40.26799246	27.76984372	0.89304995	0.689625731	-0.536114491	#N/A	Uprosertib_2106
5-Fluorouracil	477.9229026	458.1889412	0.980027236	0.958708902	-0.060835266	#N/A	5-Fluorouracil_1073
