# Supplementary material for: Cuproptosis in ccRCC: key player in therapeutic and prognostic targets
Source: Front Oncol. 2023 Oct 27;13:1271864. doi: 10.3389/fonc.2023.1271864 (PMC10642186; doi:10.3389/fonc.2023.1271864)
Supplement: Supplementary file 5 [file DataSheet_5.zip › Step5/auc/Topotecan.txt]

Drug	Subtype	AUC
Topotecan	Cuproptosis 2	0.291438487
Topotecan	Cuproptosis 2	0.314880061
Topotecan	Cuproptosis 2	0.298972138
Topotecan	Cuproptosis 2	0.289673746
Topotecan	Cuproptosis 2	0.303249626
Topotecan	Cuproptosis 2	0.250358215
Topotecan	Cuproptosis 2	0.319488778
Topotecan	Cuproptosis 2	0.322082358
Topotecan	Cuproptosis 2	0.296248201
Topotecan	Cuproptosis 2	0.332273552
Topotecan	Cuproptosis 2	0.282856104
Topotecan	Cuproptosis 2	0.339854047
Topotecan	Cuproptosis 2	0.305457558
Topotecan	Cuproptosis 2	0.301491472
Topotecan	Cuproptosis 2	0.298065296
Topotecan	Cuproptosis 2	0.29287305
Topotecan	Cuproptosis 2	0.299088166
Topotecan	Cuproptosis 2	0.31056004
Topotecan	Cuproptosis 2	0.284523487
Topotecan	Cuproptosis 2	0.332974321
Topotecan	Cuproptosis 2	0.307057988
Topotecan	Cuproptosis 2	0.275849108
Topotecan	Cuproptosis 2	0.324443628
Topotecan	Cuproptosis 2	0.261483895
Topotecan	Cuproptosis 2	0.273714697
Topotecan	Cuproptosis 2	0.285107242
Topotecan	Cuproptosis 2	0.309618637
Topotecan	Cuproptosis 2	0.292133192
Topotecan	Cuproptosis 2	0.280487722
Topotecan	Cuproptosis 2	0.310023293
Topotecan	Cuproptosis 2	0.290257097
Topotecan	Cuproptosis 2	0.287717319
Topotecan	Cuproptosis 2	0.270119931
Topotecan	Cuproptosis 2	0.289430894
Topotecan	Cuproptosis 2	0.286977091
Topotecan	Cuproptosis 2	0.301010101
Topotecan	Cuproptosis 2	0.312389107
Topotecan	Cuproptosis 2	0.288888774
Topotecan	Cuproptosis 2	0.328899662
Topotecan	Cuproptosis 2	0.28006835
Topotecan	Cuproptosis 2	0.371045545
Topotecan	Cuproptosis 2	0.299101794
Topotecan	Cuproptosis 2	0.30525972
Topotecan	Cuproptosis 2	0.263645504
Topotecan	Cuproptosis 2	0.284217443
Topotecan	Cuproptosis 2	0.291285072
Topotecan	Cuproptosis 2	0.29503321
Topotecan	Cuproptosis 2	0.308269072
Topotecan	Cuproptosis 2	0.297739288
Topotecan	Cuproptosis 2	0.299091364
Topotecan	Cuproptosis 2	0.312397363
Topotecan	Cuproptosis 2	0.291742012
Topotecan	Cuproptosis 2	0.273759663
Topotecan	Cuproptosis 2	0.27806158
Topotecan	Cuproptosis 2	0.299023798
Topotecan	Cuproptosis 2	0.311434649
Topotecan	Cuproptosis 2	0.289848818
Topotecan	Cuproptosis 2	0.262444553
Topotecan	Cuproptosis 2	0.290136831
Topotecan	Cuproptosis 2	0.300701837
Topotecan	Cuproptosis 2	0.305860545
Topotecan	Cuproptosis 2	0.30229808
Topotecan	Cuproptosis 2	0.292000803
Topotecan	Cuproptosis 2	0.292786808
Topotecan	Cuproptosis 2	0.291802278
Topotecan	Cuproptosis 2	0.329051935
Topotecan	Cuproptosis 2	0.349530188
Topotecan	Cuproptosis 2	0.309570079
Topotecan	Cuproptosis 2	0.300197246
Topotecan	Cuproptosis 2	0.292130908
Topotecan	Cuproptosis 2	0.325779929
Topotecan	Cuproptosis 2	0.287149352
Topotecan	Cuproptosis 2	0.297906518
Topotecan	Cuproptosis 2	0.302197242
Topotecan	Cuproptosis 2	0.279167306
Topotecan	Cuproptosis 2	0.309344028
Topotecan	Cuproptosis 2	0.308893583
Topotecan	Cuproptosis 2	0.27799368
Topotecan	Cuproptosis 2	0.325069918
Topotecan	Cuproptosis 2	0.299083673
Topotecan	Cuproptosis 2	0.280241364
Topotecan	Cuproptosis 2	0.294869343
Topotecan	Cuproptosis 2	0.261531738
Topotecan	Cuproptosis 2	0.308805288
Topotecan	Cuproptosis 2	0.316217196
Topotecan	Cuproptosis 2	0.244835302
Topotecan	Cuproptosis 2	0.292315473
Topotecan	Cuproptosis 2	0.342656152
Topotecan	Cuproptosis 2	0.375969081
Topotecan	Cuproptosis 2	0.288330996
Topotecan	Cuproptosis 2	0.297757764
Topotecan	Cuproptosis 2	0.303143176
Topotecan	Cuproptosis 2	0.316749479
Topotecan	Cuproptosis 2	0.311221763
Topotecan	Cuproptosis 2	0.332190024
Topotecan	Cuproptosis 2	0.347661346
Topotecan	Cuproptosis 2	0.306878753
Topotecan	Cuproptosis 2	0.288698471
Topotecan	Cuproptosis 2	0.297536052
Topotecan	Cuproptosis 2	0.299918272
Topotecan	Cuproptosis 2	0.29255611
Topotecan	Cuproptosis 2	0.308990562
Topotecan	Cuproptosis 2	0.258741922
Topotecan	Cuproptosis 2	0.266687536
Topotecan	Cuproptosis 2	0.276389912
Topotecan	Cuproptosis 2	0.285122041
Topotecan	Cuproptosis 2	0.287466859
Topotecan	Cuproptosis 2	0.270189879
Topotecan	Cuproptosis 2	0.305803714
Topotecan	Cuproptosis 2	0.310778624
Topotecan	Cuproptosis 2	0.303693725
Topotecan	Cuproptosis 2	0.36311828
Topotecan	Cuproptosis 2	0.282431748
Topotecan	Cuproptosis 2	0.27407123
Topotecan	Cuproptosis 2	0.280166365
Topotecan	Cuproptosis 2	0.308517074
Topotecan	Cuproptosis 2	0.319286288
Topotecan	Cuproptosis 2	0.332012183
Topotecan	Cuproptosis 2	0.299938027
Topotecan	Cuproptosis 2	0.287409813
Topotecan	Cuproptosis 2	0.302175982
Topotecan	Cuproptosis 2	0.317591405
Topotecan	Cuproptosis 2	0.26925145
Topotecan	Cuproptosis 2	0.278732095
Topotecan	Cuproptosis 2	0.277003777
Topotecan	Cuproptosis 2	0.28486179
Topotecan	Cuproptosis 2	0.28075177
Topotecan	Cuproptosis 2	0.301915128
Topotecan	Cuproptosis 2	0.315819786
Topotecan	Cuproptosis 2	0.277475578
Topotecan	Cuproptosis 2	0.314962587
Topotecan	Cuproptosis 2	0.287363112
Topotecan	Cuproptosis 2	0.344881158
Topotecan	Cuproptosis 2	0.264217152
Topotecan	Cuproptosis 2	0.28186673
Topotecan	Cuproptosis 2	0.295597652
Topotecan	Cuproptosis 2	0.284891979
Topotecan	Cuproptosis 2	0.265151535
Topotecan	Cuproptosis 2	0.284244317
Topotecan	Cuproptosis 2	0.289498196
Topotecan	Cuproptosis 2	0.323095973
Topotecan	Cuproptosis 2	0.259962253
Topotecan	Cuproptosis 2	0.280036954
Topotecan	Cuproptosis 2	0.3325448
Topotecan	Cuproptosis 2	0.307300417
Topotecan	Cuproptosis 2	0.328980045
Topotecan	Cuproptosis 2	0.324146084
Topotecan	Cuproptosis 2	0.288916453
Topotecan	Cuproptosis 2	0.26738614
Topotecan	Cuproptosis 2	0.277573073
Topotecan	Cuproptosis 2	0.284045427
Topotecan	Cuproptosis 2	0.24199049
Topotecan	Cuproptosis 2	0.280817981
Topotecan	Cuproptosis 2	0.320727689
Topotecan	Cuproptosis 2	0.265692412
Topotecan	Cuproptosis 2	0.290338063
Topotecan	Cuproptosis 2	0.28174659
Topotecan	Cuproptosis 2	0.331144189
Topotecan	Cuproptosis 2	0.288960435
Topotecan	Cuproptosis 2	0.290168905
Topotecan	Cuproptosis 2	0.264178676
Topotecan	Cuproptosis 2	0.271312009
Topotecan	Cuproptosis 2	0.283635909
Topotecan	Cuproptosis 2	0.297636017
Topotecan	Cuproptosis 2	0.266276571
Topotecan	Cuproptosis 2	0.278316063
Topotecan	Cuproptosis 2	0.293373082
Topotecan	Cuproptosis 2	0.245912361
Topotecan	Cuproptosis 2	0.318292361
Topotecan	Cuproptosis 2	0.29398104
Topotecan	Cuproptosis 2	0.307921925
Topotecan	Cuproptosis 2	0.26979411
Topotecan	Cuproptosis 2	0.30190484
Topotecan	Cuproptosis 2	0.28162337
Topotecan	Cuproptosis 2	0.288239396
Topotecan	Cuproptosis 2	0.333462944
Topotecan	Cuproptosis 2	0.275785253
Topotecan	Cuproptosis 2	0.349721831
Topotecan	Cuproptosis 2	0.379245488
Topotecan	Cuproptosis 2	0.283506039
Topotecan	Cuproptosis 2	0.304283609
Topotecan	Cuproptosis 2	0.316286697
Topotecan	Cuproptosis 2	0.295949468
Topotecan	Cuproptosis 2	0.339488379
Topotecan	Cuproptosis 2	0.305130463
Topotecan	Cuproptosis 2	0.299002244
Topotecan	Cuproptosis 2	0.288667354
Topotecan	Cuproptosis 2	0.391031178
Topotecan	Cuproptosis 1	0.309660393
Topotecan	Cuproptosis 1	0.345821671
Topotecan	Cuproptosis 1	0.317649703
Topotecan	Cuproptosis 1	0.298600987
Topotecan	Cuproptosis 1	0.321294812
Topotecan	Cuproptosis 1	0.303605547
Topotecan	Cuproptosis 1	0.328638083
Topotecan	Cuproptosis 1	0.325791563
Topotecan	Cuproptosis 1	0.293852948
Topotecan	Cuproptosis 1	0.30212877
Topotecan	Cuproptosis 1	0.286627749
Topotecan	Cuproptosis 1	0.293014385
Topotecan	Cuproptosis 1	0.303267969
Topotecan	Cuproptosis 1	0.30614292
Topotecan	Cuproptosis 1	0.289949611
Topotecan	Cuproptosis 1	0.380739839
Topotecan	Cuproptosis 1	0.27771403
Topotecan	Cuproptosis 1	0.282834483
Topotecan	Cuproptosis 1	0.32328326
Topotecan	Cuproptosis 1	0.311168256
Topotecan	Cuproptosis 1	0.297316643
Topotecan	Cuproptosis 1	0.305151777
Topotecan	Cuproptosis 1	0.31757656
Topotecan	Cuproptosis 1	0.317333779
Topotecan	Cuproptosis 1	0.323217443
Topotecan	Cuproptosis 1	0.298143325
Topotecan	Cuproptosis 1	0.307795234
Topotecan	Cuproptosis 1	0.320086523
Topotecan	Cuproptosis 1	0.290058927
Topotecan	Cuproptosis 1	0.230509216
Topotecan	Cuproptosis 1	0.294477357
Topotecan	Cuproptosis 1	0.315947773
Topotecan	Cuproptosis 1	0.288039846
Topotecan	Cuproptosis 1	0.331640757
Topotecan	Cuproptosis 1	0.320768455
Topotecan	Cuproptosis 1	0.289167914
Topotecan	Cuproptosis 1	0.310437526
Topotecan	Cuproptosis 1	0.33843639
Topotecan	Cuproptosis 1	0.271067381
Topotecan	Cuproptosis 1	0.27298384
Topotecan	Cuproptosis 1	0.333122419
Topotecan	Cuproptosis 1	0.301939012
Topotecan	Cuproptosis 1	0.264107689
Topotecan	Cuproptosis 1	0.294322199
Topotecan	Cuproptosis 1	0.276575872
Topotecan	Cuproptosis 1	0.310216289
Topotecan	Cuproptosis 1	0.283214335
Topotecan	Cuproptosis 1	0.301120494
Topotecan	Cuproptosis 1	0.365586758
Topotecan	Cuproptosis 1	0.326476784
Topotecan	Cuproptosis 1	0.277113892
Topotecan	Cuproptosis 1	0.343466432
Topotecan	Cuproptosis 1	0.307645319
Topotecan	Cuproptosis 1	0.288234662
Topotecan	Cuproptosis 1	0.298445035
Topotecan	Cuproptosis 1	0.309486567
Topotecan	Cuproptosis 1	0.325719568
Topotecan	Cuproptosis 1	0.315264436
Topotecan	Cuproptosis 1	0.39626187
Topotecan	Cuproptosis 1	0.318301023
Topotecan	Cuproptosis 1	0.311194788
Topotecan	Cuproptosis 1	0.268668305
Topotecan	Cuproptosis 1	0.283266264
Topotecan	Cuproptosis 1	0.310931723
Topotecan	Cuproptosis 1	0.28570848
Topotecan	Cuproptosis 1	0.290639445
Topotecan	Cuproptosis 1	0.303836655
Topotecan	Cuproptosis 1	0.313127981
Topotecan	Cuproptosis 1	0.304587532
Topotecan	Cuproptosis 1	0.296113354
Topotecan	Cuproptosis 1	0.321087294
Topotecan	Cuproptosis 1	0.306954628
Topotecan	Cuproptosis 1	0.325909181
Topotecan	Cuproptosis 1	0.335410552
Topotecan	Cuproptosis 1	0.325932653
Topotecan	Cuproptosis 1	0.293761371
Topotecan	Cuproptosis 1	0.261420426
Topotecan	Cuproptosis 1	0.331606117
Topotecan	Cuproptosis 1	0.326523571
Topotecan	Cuproptosis 1	0.302242934
Topotecan	Cuproptosis 1	0.28547838
Topotecan	Cuproptosis 1	0.356106692
Topotecan	Cuproptosis 1	0.316187499
Topotecan	Cuproptosis 1	0.337102102
Topotecan	Cuproptosis 1	0.300877568
Topotecan	Cuproptosis 1	0.320998369
Topotecan	Cuproptosis 1	0.314951196
Topotecan	Cuproptosis 1	0.309564645
Topotecan	Cuproptosis 1	0.310171475
Topotecan	Cuproptosis 1	0.302447848
Topotecan	Cuproptosis 1	0.323192017
Topotecan	Cuproptosis 1	0.326165063
Topotecan	Cuproptosis 1	0.317306158
Topotecan	Cuproptosis 1	0.282945377
Topotecan	Cuproptosis 1	0.355689063
Topotecan	Cuproptosis 1	0.322171093
Topotecan	Cuproptosis 1	0.310752813
Topotecan	Cuproptosis 1	0.316459045
Topotecan	Cuproptosis 1	0.272987604
Topotecan	Cuproptosis 1	0.302298973
Topotecan	Cuproptosis 1	0.352153378
Topotecan	Cuproptosis 1	0.296347579
Topotecan	Cuproptosis 1	0.299358683
Topotecan	Cuproptosis 1	0.318583387
Topotecan	Cuproptosis 1	0.304884015
Topotecan	Cuproptosis 1	0.35305199
Topotecan	Cuproptosis 1	0.307519073
Topotecan	Cuproptosis 1	0.321171317
Topotecan	Cuproptosis 1	0.312242092
Topotecan	Cuproptosis 1	0.304480998
Topotecan	Cuproptosis 1	0.298341095
Topotecan	Cuproptosis 1	0.31755878
Topotecan	Cuproptosis 1	0.313356599
Topotecan	Cuproptosis 1	0.279245512
Topotecan	Cuproptosis 1	0.291610303
Topotecan	Cuproptosis 1	0.331492005
Topotecan	Cuproptosis 1	0.316021804
Topotecan	Cuproptosis 1	0.28364534
Topotecan	Cuproptosis 1	0.293830699
Topotecan	Cuproptosis 1	0.324492442
Topotecan	Cuproptosis 1	0.308395318
Topotecan	Cuproptosis 1	0.308778657
Topotecan	Cuproptosis 1	0.283142095
Topotecan	Cuproptosis 1	0.311898301
Topotecan	Cuproptosis 1	0.32225422
Topotecan	Cuproptosis 1	0.294879131
Topotecan	Cuproptosis 1	0.305022105
Topotecan	Cuproptosis 1	0.29326624
Topotecan	Cuproptosis 1	0.371137918
Topotecan	Cuproptosis 1	0.300033928
Topotecan	Cuproptosis 1	0.280903987
Topotecan	Cuproptosis 1	0.283430188
Topotecan	Cuproptosis 1	0.332911212
Topotecan	Cuproptosis 1	0.332873411
Topotecan	Cuproptosis 1	0.304314629
Topotecan	Cuproptosis 1	0.295116277
Topotecan	Cuproptosis 1	0.292183274
Topotecan	Cuproptosis 1	0.292899311
Topotecan	Cuproptosis 1	0.289880087
Topotecan	Cuproptosis 1	0.323384705
Topotecan	Cuproptosis 1	0.302366874
Topotecan	Cuproptosis 1	0.303678399
Topotecan	Cuproptosis 1	0.314260236
Topotecan	Cuproptosis 1	0.301652436
Topotecan	Cuproptosis 1	0.315951402
Topotecan	Cuproptosis 1	0.365389537
Topotecan	Cuproptosis 1	0.315071084
Topotecan	Cuproptosis 1	0.312548874
Topotecan	Cuproptosis 1	0.290830378
Topotecan	Cuproptosis 1	0.293191929
Topotecan	Cuproptosis 1	0.290804857
Topotecan	Cuproptosis 1	0.3043965
Topotecan	Cuproptosis 1	0.345039649
Topotecan	Cuproptosis 1	0.297475838
Topotecan	Cuproptosis 1	0.279801619
Topotecan	Cuproptosis 1	0.31176827
Topotecan	Cuproptosis 1	0.296668036
Topotecan	Cuproptosis 1	0.276714044
Topotecan	Cuproptosis 1	0.324401038
Topotecan	Cuproptosis 1	0.341253589
Topotecan	Cuproptosis 1	0.28976303
Topotecan	Cuproptosis 1	0.276030242
Topotecan	Cuproptosis 1	0.290026113
Topotecan	Cuproptosis 1	0.29144683
Topotecan	Cuproptosis 1	0.308229376
Topotecan	Cuproptosis 1	0.29867869
Topotecan	Cuproptosis 1	0.31585602
Topotecan	Cuproptosis 1	0.345134305
Topotecan	Cuproptosis 1	0.326723033
Topotecan	Cuproptosis 1	0.32168541
Topotecan	Cuproptosis 1	0.297293211
Topotecan	Cuproptosis 1	0.30970781
Topotecan	Cuproptosis 1	0.305916821
Topotecan	Cuproptosis 1	0.29714739
Topotecan	Cuproptosis 1	0.317278953
Topotecan	Cuproptosis 1	0.272917581
Topotecan	Cuproptosis 1	0.316797918
Topotecan	Cuproptosis 1	0.285907843
Topotecan	Cuproptosis 1	0.297951893
Topotecan	Cuproptosis 1	0.325149438
Topotecan	Cuproptosis 1	0.316398741
Topotecan	Cuproptosis 1	0.309311613
Topotecan	Cuproptosis 1	0.283705857
Topotecan	Cuproptosis 1	0.321222888
Topotecan	Cuproptosis 1	0.305557292
Topotecan	Cuproptosis 1	0.293859173
Topotecan	Cuproptosis 1	0.32675728
Topotecan	Cuproptosis 1	0.288188063
Topotecan	Cuproptosis 1	0.297412924
Topotecan	Cuproptosis 1	0.295990154
Topotecan	Cuproptosis 1	0.332663632
Topotecan	Cuproptosis 1	0.308096933
Topotecan	Cuproptosis 1	0.308881691
Topotecan	Cuproptosis 1	0.314157217
Topotecan	Cuproptosis 1	0.32399136
Topotecan	Cuproptosis 1	0.3175858
Topotecan	Cuproptosis 1	0.305797855
Topotecan	Cuproptosis 1	0.304521197
Topotecan	Cuproptosis 1	0.326350344
Topotecan	Cuproptosis 1	0.278530756
Topotecan	Cuproptosis 1	0.31671888
Topotecan	Cuproptosis 1	0.249337726
Topotecan	Cuproptosis 1	0.287387195
Topotecan	Cuproptosis 1	0.291801806
Topotecan	Cuproptosis 1	0.303636971
Topotecan	Cuproptosis 1	0.307751015
Topotecan	Cuproptosis 1	0.302803921
Topotecan	Cuproptosis 1	0.302137495
Topotecan	Cuproptosis 1	0.288004371
Topotecan	Cuproptosis 1	0.312696458
Topotecan	Cuproptosis 1	0.298359621
Topotecan	Cuproptosis 1	0.294442057
Topotecan	Cuproptosis 1	0.272422635
Topotecan	Cuproptosis 1	0.284155933
Topotecan	Cuproptosis 1	0.287689863
Topotecan	Cuproptosis 1	0.307079221
Topotecan	Cuproptosis 1	0.355353176
Topotecan	Cuproptosis 1	0.309306207
Topotecan	Cuproptosis 1	0.293619777
Topotecan	Cuproptosis 1	0.310424466
Topotecan	Cuproptosis 1	0.311142184
Topotecan	Cuproptosis 1	0.274126567
Topotecan	Cuproptosis 1	0.28725574
Topotecan	Cuproptosis 1	0.292737677
Topotecan	Cuproptosis 1	0.288798477
Topotecan	Cuproptosis 1	0.295346242
Topotecan	Cuproptosis 1	0.290033133
Topotecan	Cuproptosis 1	0.302036084
Topotecan	Cuproptosis 1	0.291755479
Topotecan	Cuproptosis 1	0.279329874
Topotecan	Cuproptosis 1	0.313705184
Topotecan	Cuproptosis 1	0.306401668
Topotecan	Cuproptosis 1	0.322394451
Topotecan	Cuproptosis 1	0.28597109
Topotecan	Cuproptosis 1	0.297290955
Topotecan	Cuproptosis 1	0.28796246
Topotecan	Cuproptosis 1	0.271600534
Topotecan	Cuproptosis 1	0.303612602
Topotecan	Cuproptosis 1	0.304833656
Topotecan	Cuproptosis 1	0.290783162
Topotecan	Cuproptosis 1	0.289160038
Topotecan	Cuproptosis 1	0.35027017
Topotecan	Cuproptosis 1	0.274059037
Topotecan	Cuproptosis 1	0.307187735
Topotecan	Cuproptosis 1	0.277383103
Topotecan	Cuproptosis 1	0.302663403
Topotecan	Cuproptosis 1	0.368959053
Topotecan	Cuproptosis 1	0.250813377
Topotecan	Cuproptosis 1	0.294185818
Topotecan	Cuproptosis 1	0.286822684
Topotecan	Cuproptosis 1	0.313347036
Topotecan	Cuproptosis 1	0.307722402
Topotecan	Cuproptosis 1	0.283526178
Topotecan	Cuproptosis 1	0.337770411
Topotecan	Cuproptosis 1	0.301852089
Topotecan	Cuproptosis 1	0.299574736
Topotecan	Cuproptosis 1	0.305050398
Topotecan	Cuproptosis 1	0.300932108
Topotecan	Cuproptosis 1	0.333490425
Topotecan	Cuproptosis 1	0.2961879
Topotecan	Cuproptosis 1	0.307425972
Topotecan	Cuproptosis 1	0.286444077
Topotecan	Cuproptosis 1	0.313325426
Topotecan	Cuproptosis 1	0.294513575
Topotecan	Cuproptosis 1	0.316880607
Topotecan	Cuproptosis 1	0.306695538
Topotecan	Cuproptosis 1	0.305526349
Topotecan	Cuproptosis 1	0.336970218
Topotecan	Cuproptosis 1	0.301672575
Topotecan	Cuproptosis 1	0.302713025
Topotecan	Cuproptosis 1	0.304164348
Topotecan	Cuproptosis 1	0.297030996
Topotecan	Cuproptosis 1	0.302382128
Topotecan	Cuproptosis 1	0.33240267
Topotecan	Cuproptosis 1	0.348878445
Topotecan	Cuproptosis 1	0.298141171
Topotecan	Cuproptosis 1	0.325344522
Topotecan	Cuproptosis 1	0.336747234
Topotecan	Cuproptosis 1	0.301769818
Topotecan	Cuproptosis 1	0.293876288
Topotecan	Cuproptosis 1	0.348328738
Topotecan	Cuproptosis 1	0.309733201
Topotecan	Cuproptosis 1	0.292376538
Topotecan	Cuproptosis 1	0.307996169
Topotecan	Cuproptosis 1	0.318064214
Topotecan	Cuproptosis 1	0.31905271
Topotecan	Cuproptosis 1	0.285819447
Topotecan	Cuproptosis 1	0.293583927
Topotecan	Cuproptosis 1	0.290384411
Topotecan	Cuproptosis 1	0.287055151
Topotecan	Cuproptosis 1	0.295899192
Topotecan	Cuproptosis 1	0.288881779
Topotecan	Cuproptosis 1	0.317005114
Topotecan	Cuproptosis 1	0.307759126
Topotecan	Cuproptosis 1	0.329148541
Topotecan	Cuproptosis 1	0.379823989
Topotecan	Cuproptosis 1	0.273790758
Topotecan	Cuproptosis 1	0.261789448
Topotecan	Cuproptosis 1	0.312265918
Topotecan	Cuproptosis 1	0.298700785
Topotecan	Cuproptosis 1	0.306953214
Topotecan	Cuproptosis 1	0.321239205
Topotecan	Cuproptosis 1	0.297362474
Topotecan	Cuproptosis 1	0.303233079
Topotecan	Cuproptosis 1	0.302855164
Topotecan	Cuproptosis 1	0.323112715
Topotecan	Cuproptosis 1	0.300244196
Topotecan	Cuproptosis 1	0.308390855
Topotecan	Cuproptosis 1	0.34578774
Topotecan	Cuproptosis 1	0.329402546
Topotecan	Cuproptosis 1	0.308161859
Topotecan	Cuproptosis 1	0.297844811
Topotecan	Cuproptosis 1	0.311403159
Topotecan	Cuproptosis 1	0.309511761
Topotecan	Cuproptosis 1	0.297936621
Topotecan	Cuproptosis 1	0.309687128
Topotecan	Cuproptosis 1	0.303647898
Topotecan	Cuproptosis 1	0.288304115
Topotecan	Cuproptosis 1	0.295374421
Topotecan	Cuproptosis 1	0.344578886
Topotecan	Cuproptosis 1	0.301837082
Topotecan	Cuproptosis 1	0.335492826
Topotecan	Cuproptosis 1	0.353759583
Topotecan	Cuproptosis 1	0.273655338
Topotecan	Cuproptosis 1	0.304121798
