# Supplementary material for: Cuproptosis in ccRCC: key player in therapeutic and prognostic targets
Source: Front Oncol. 2023 Oct 27;13:1271864. doi: 10.3389/fonc.2023.1271864 (PMC10642186; doi:10.3389/fonc.2023.1271864)
Supplement: Supplementary file 5 [file DataSheet_5.zip › Step5/candidate.ctrp.csv]

	x
ML050	0.000144130983334128
ML006	0.00264389351281707
NSC30930	0.0166752846392839
Bax channel blocker	0.00409730356539699
Mdivi-1	0.0130187520161407
tretinoin	0.0298487857446174
betulinic acid	0.0163545019376402
phloretin	0.00403761071273874
gossypol	0.00411677467977539
chlorambucil	0.0410799532023831
ML083	0.00214248991821275
paclitaxel	0.197525101411403
IU1	0.00291924711363841
simvastatin	0.0544988745583453
parbendazole	0.0798150851591131
procarbazine	0.00359539053168539
curcumin	0.0267592549018788
epigallocatechin-3-monogallate	0.0198419228709012
ML311	0.0144964717236271
methotrexate	0.0179021663142927
lovastatin	0.0815881551991095
dacarbazine	0.0192569974367301
niclosamide	0.0157014788759568
prochlorperazine	0.00159239523219422
imatinib	0.00101824501010464
CHIR-99021	0.0164767143204546
BI-2536	0.225418850075353
BRD-K61166597	0.0110746720238246
axitinib	0.0349760623330411
GW-843682X	0.0429273638747949
SNX-2112	0.05401997562724
navitoclax	0.00986802790805489
doxorubicin	0.140250455642828
sunitinib	0.0105353974154662
bendamustine	0.023359401420268
BRD9647	0.00698327967481057
CD-437	0.0973444334821544
SCH-79797	0.00967708879059745
SKI-II	0.00275016133231524
CI-976	0.00753133974613288
necrostatin-1	0.00960919509618625
AC55649	0.016115654580702
RITA	0.0578239718585092
LY-2183240	0.0234906673768311
Ki8751	0.0353248605708985
CD-1530	0.00361581004553808
TPCA-1	0.0196541679684064
pifithrin-mu	0.000503854151172991
BRD-K80183349	0.0119629131858669
BRD-K66532283	0.00130851327482149
triazolothiadiazine	0.107828234357518
BRD-K66453893	0.0360207842209891
piperlongumine	0.00564754832560705
BRD-K14844214	0.00667929668327243
BRD1835	0.0127779276589363
BRD-K63431240	0.0200962586818471
BRD-K13999467	0.0131620140444139
AGK-2	0.00595519015547677
AA-COCF3	0.00987231143252063
SID 26681509	0.024895020746941
NSC 74859	0.00650551725935769
bortezomib	0.0460778346698475
ABT-737	0.0105733362089587
zebularine	0.00083173470320488
TG-101348	0.0101475104995517
pevonedistat	0.0551483605344108
AZD7545	0.000167841112732521
SRT-1720	0.00917476281257105
Compound 1541A	0.0142393573271083
RG-108	0.00489738296937968
pluripotin	0.123031166998532
gemcitabine	0.157301881287077
MST-312	0.00186601930871259
olaparib	0.0255928819762357
indisulam	0.0303457219930322
BRD-K02492147	0.00199798583058258
austocystin D	0.0188715728267657
nakiterpiosin	0.0737444048136514
tamatinib	0.0253047952358851
YM-155	0.055142253303387
tosedostat	0.0210107985047204
BRD1812	0.0124423868942495
BRD8958	0.00366870861405757
daporinad	0.0301253498927563
MK-1775	0.0292423457761409
tivozanib	0.0241879459541359
BRD-K26531177	0.00285580152479195
BRD-K71781559	0.000546445258598004
BRD-K02251932	0.00353730138893693
BRD-K55116708	0.0145990724037722
NSC23766	0.0199031377045928
C6-ceramide	0.0187736955513445
topotecan	0.136399801659178
BRD-K16147474	0.00147224554765929
BRD-K33199242	0.0132207258878042
BRD-K52037352	0.00478457995403313
BRD-K37390332	0.00959699657933832
etoposide	0.0680372385804302
tanespimycin	0.120925149116404
cytochalasin B	0.0452288250948631
manumycin A	0.000727709431488487
mitomycin	0.140717913655861
tacrolimus	0.00339320727883554
pifithrin-alpha	0.0276742071017151
SB-225002	0.0311758101480458
purmorphamine	0.00665838587390911
GSK-3 inhibitor IX	0.0022064414542757
dasatinib	0.135493952077562
panobinostat	0.00642428668775608
IC-87114	0.0259061530538317
ciclosporin	0.00418696973279325
sirolimus	0.0656905089275781
KU-55933	0.00140939743308606
AM-580	0.0217513382660244
NSC48300	0.0245696697667969
isoevodiamine	0.0193243632169876
cucurbitacin I	0.0791493702188714
BRD-K50799972	0.00102182982095034
BRD-K17060750	0.0133482981805907
barasertib	0.123707227595699
entinostat	0.0263075373714406
linifanib	0.00785532241025605
veliparib	0.00636788137123522
saracatinib	0.00181696600502642
obatoclax	0.00419883630412251
masitinib	0.00303940830033286
ZSTK474	0.0399035949136935
GDC-0879	0.046486884081084
NVP-TAE684	0.0180082044715852
SNS-032	0.000868261823719262
PLX-4720	0.0118927110675114
TGX-221	0.0383805176682613
TG-100-115	0.00675264210259306
BRD8899	0.00517533526538261
NPC-26	0.0145489826959469
1S	3R-RSL-3	0.00775049416165396
StemRegenin 1	0.000214777170024753
FQI-2	0.0531703313641561
ML210	0.0233557430011214
ML239	0.0563364819789128
fumonisin B1	0.0101211882095301
BRD-K85133207	0.00315844314044385
Merck60	0.0135424111094011
DNMDP	0.0168670108490329
CAY10576	0.00614603246960419
vincristine	0.207222942948541
cytarabine hydrochloride	0.0518173524504994
nintedanib	0.00483511669665432
crizotinib	0.0289728625758311
foretinib	0.0629145554695948
regorafenib	0.00789638557963094
MGCD-265	0.00427362364136186
lenvatinib	0.0442027999838183
YK 4-279	0.0200604936917634
CAY10618	0.0430067631503803
KU 0060648	0.0383100672747081
narciclasine	0.0435033298981363
ISOX	0.00227322550757963
itraconazole	0.00878707225276133
UNC0321	0.00276937239279724
erastin	0.0203833009571129
SGX-523	0.0162199204432556
alisertib	0.107853831665157
AZD6482	0.0350969639380785
ruxolitinib	0.0268982402894578
PHA-793887	0.0332546219939479
quizartinib	0.018990587478294
pazopanib	0.0395262192473003
BRD-K70511574	0.0674411761874897
vemurafenib	0.0181590404159824
GSK461364	0.328154354573993
BRD-K28456706	0.000104981862047108
STF-31	0.0575647313782094
ML320	0.0438438492611774
PF-573228	0.0178571325340824
ceranib-2	0.0689795896766069
GSK4112	0.00427385417602093
etomoxir	7.38120847699104e-07
IPR-456	0.00642700746334813
leptomycin B	0.316864180409847
AZ-3146	0.007619403033261
VU0155056	0.00299307418722811
vorapaxar	0.00732484882020845
Ch-55	0.0176443124730986
PYR-41	0.00286303797129757
PF-184	0.0413575717760189
JW-480	0.0178366337141697
BMS-195614	0.00655608902454199
SB-743921	0.306112795267643
GSK525762A	0.00118740453165333
clofarabine	0.169931189405838
XL765	0.0247180630699919
ML258	0.00137897955474648
SR1001	0.00736947936984781
fluvastatin	0.133875494663753
AZD4547	0.0722832888005415
NVP-231	0.0165982162235788
MK-0752	0.00865475433428759
semagacestat	0.0130367722190379
rigosertib	0.137741734487101
AT7867	0.0682377953916382
KU-60019	0.0208423922578878
BIRB-796	0.0116750217834204
KW-2449	0.0528082947489463
momelotinib	0.0337187800902401
CAL-101	0.0292472790031409
WP1130	0.0187815960752924
OSI-027	0.0534657775333421
NVP-BSK805	0.000849937206409654
PIK-93	0.0249150622584991
AZD7762	0.115840205236187
birinapant	0.0372289610462495
KX2-391	0.111107039364397
3-Cl-AHPC	0.0885157081623311
WAY-362450	0.0138310493869643
cabozantinib	0.0410052728548414
BRD-K34222889	0.0182322409518869
