# Supplementary material for: Cuproptosis in ccRCC: key player in therapeutic and prognostic targets
Source: Front Oncol. 2023 Oct 27;13:1271864. doi: 10.3389/fonc.2023.1271864 (PMC10642186; doi:10.3389/fonc.2023.1271864)
Supplement: Supplementary file 5 [file DataSheet_5.zip › Step5/candidate.ctrp2.csv]

	x
BRD-K45681478	-0.0472633406432749
ML050	-0.00594946042960839
ML006	-0.0894625201947801
NSC30930	-0.328532717676975
Bax channel blocker	-0.14438761107129
Mdivi-1	-0.24941166703643
tretinoin	-0.204206114040776
betulinic acid	-0.21126886505336
phloretin	-0.0133285548501604
chlorambucil	-0.249081990807109
ML083	-0.102174476500102
paclitaxel	-0.216483509255467
IU1	-0.221408831234214
simvastatin	-0.398247729509409
parbendazole	-0.141419102839784
procarbazine	-0.0982784483298064
curcumin	-0.265903389309851
epigallocatechin-3-monogallate	-0.129241792670717
ML311	-0.0208431996211346
lovastatin	-0.429107255614718
dacarbazine	-0.150700435325506
niclosamide	-0.0750610287676065
prochlorperazine	-0.0600197396864405
imatinib	-0.194181876749266
CHIR-99021	-0.110575487234624
BI-2536	-0.165405381766674
BRD-K61166597	-0.0626115512719867
axitinib	-0.169651352054748
selumetinib	-0.0207726245534394
GW-843682X	-0.166678843976836
SNX-2112	-0.0882952761280634
navitoclax	-0.107977364780304
doxorubicin	-0.18891941216124
sunitinib	-0.123154115326416
bendamustine	-0.101393084283341
BRD9647	-0.411068748293399
CD-437	-0.326808783876033
SCH-79797	-0.0570104330215942
SKI-II	-0.106347916240016
CI-976	-0.0871810078048559
necrostatin-1	-0.220015373631875
AC55649	-0.330378424579607
LY-2183240	-0.180148548962387
Ki8751	-0.195176949649578
CD-1530	-0.0631442419277767
TPCA-1	-0.187973670699934
NSC632839	-0.036639393047307
BRD-K80183349	-0.209913717091042
BRD-K66532283	-0.0351598943045032
triazolothiadiazine	-0.258776996296676
BRD-K66453893	-0.300203583293513
BRD-K14844214	-0.175248914886113
BRD1835	-0.216797363870116
BRD-K63431240	-0.133406699404965
BRD-K13999467	-0.218028516593852
AGK-2	-0.193625098129565
AA-COCF3	-0.075093205309805
SID 26681509	-0.195961275087037
NSC 74859	-0.260364935319817
bortezomib	-0.309103863744966
ABT-737	-0.0665056239618177
PI-103	-0.068242801698637
TG-101348	-0.216392579413839
pevonedistat	-0.140543136476893
SRT-1720	-0.098671677674244
Compound 1541A	-0.219086964838328
RG-108	-0.0539171295822241
pluripotin	-0.376340215202403
gemcitabine	-0.114391696247753
MST-312	-0.0793509973661456
olaparib	-0.12408279077639
indisulam	-0.148205953335836
BRD-K02492147	-0.161759743981387
austocystin D	-0.057584277652627
BRD-K09587429	-0.0836101227046215
nakiterpiosin	-0.259569943625276
tamatinib	-0.236422032505063
YM-155	-0.165486534205975
BMS-754807	-0.0341854428345507
tosedostat	-0.151748395083851
BRD1812	-0.138309533358364
BRD8958	-0.234535438283614
MK-1775	-0.17739807680274
tivozanib	-0.0465590121339341
BRD-K71781559	-0.0464231951270849
BRD-K02251932	-0.0887526807859467
BRD-K55116708	-0.248764136346053
NSC23766	-0.120709942515985
C6-ceramide	-0.233022607487428
topotecan	-0.223176941116572
BRD-K16147474	-0.0874617970225499
BRD-K33199242	-0.243378476488725
BRD-K52037352	-0.213305942385146
BRD-K37390332	-0.298403919067286
importazole	-0.0285380152513255
etoposide	-0.275894205662503
PRIMA-1	-0.0542857376498965
tanespimycin	-0.0665346006268915
cytochalasin B	-0.274346176217944
mitomycin	-0.31283527601429
tacrolimus	-0.173782126766332
pifithrin-alpha	-0.416336901551869
SB-225002	-0.257965471903657
purmorphamine	-0.155664333600701
GSK-3 inhibitor IX	-0.337252382841832
dasatinib	-0.300374776719685
gefitinib	-0.00238559728195326
BRD1378	-0.00846225282726921
IC-87114	-0.405109866003368
ciclosporin	-0.061118986364257
sirolimus	-0.358822576768608
KU-55933	-0.0694829318554168
AM-580	-0.157740253885362
NSC48300	-0.170767842514847
isoevodiamine	-0.126833618477939
cucurbitacin I	-0.133706332343505
BRD-K50799972	-0.287874990044827
BRD-K17060750	-0.444938825460214
barasertib	-0.291233883285549
entinostat	-0.179800029012219
veliparib	-0.219815470197056
saracatinib	-0.103307233002253
obatoclax	-0.105186805271122
masitinib	-0.119475678800601
ZSTK474	-0.245331557045987
GDC-0879	-0.195294456248436
NVP-TAE684	-0.0985651928743714
PLX-4720	-0.461211533921542
TGX-221	-0.380667071273352
TG-100-115	-0.0883692288438346
BRD8899	-0.18521573216033
NPC-26	-0.217574667354996
FQI-2	-0.258111599625686
ML210	-0.0359902624183676
ML239	-0.365680624530685
fumonisin B1	-0.282910558456778
BRD-K85133207	-0.0432956707795754
Merck60	-0.0504332633626869
DNMDP	-0.323965248623342
CAY10576	-0.437291652444991
vincristine	-0.262130734179808
cytarabine hydrochloride	-0.0479199376521719
nintedanib	-0.0865382769301659
crizotinib	-0.225485208034678
foretinib	-0.22210667110383
regorafenib	-0.122697688408765
MGCD-265	-0.0632200612385373
lenvatinib	-0.31573054261383
YK 4-279	-0.117670059247503
KU 0060648	-0.27898137600405
narciclasine	-0.106925849602931
ISOX	-0.0490243396875782
itraconazole	-0.326359823338339
BRD-K29313308	-0.000210569691901609
UNC0321	-0.136524979663003
erastin	-0.08382611441054
SGX-523	-0.174334372226773
alisertib	-0.231609506194962
AZD6482	-0.371393649594967
ruxolitinib	-0.327623952573555
PHA-793887	-0.0993712952533734
quizartinib	-0.359740408190548
pazopanib	-0.143370939000387
BRD-K70511574	-0.329649563678977
vemurafenib	-0.28701644523517
GSK461364	-0.323907206407718
BRD-K28456706	-0.0800902578674312
STF-31	-0.0426948049639338
ML320	-0.241499259761759
PF-573228	-0.205948713791613
ceranib-2	-0.301974270854666
GSK4112	-0.107388054076501
IPR-456	-0.281597897751837
leptomycin B	-0.235793523306483
AZ-3146	-0.166552715486836
VU0155056	-0.15985395049719
vorapaxar	-0.201563548848613
Ch-55	-0.131097365861151
PYR-41	-0.116440862004232
PF-184	-0.26649358886841
JW-480	-0.33907737942863
BMS-195614	-0.181334103437095
BRD-K35604418	-0.0233057717250324
SB-743921	-0.281128226898309
GSK525762A	-0.121465113517419
clofarabine	-0.145069007127904
XL765	-0.255942171820602
ML258	-0.107467339920814
SR1001	-0.35831539624434
bardoxolone methyl	-0.0166538493810727
fluvastatin	-0.503788921172094
AZD4547	-0.283854433323094
NVP-231	-0.0948560019739687
MK-0752	-0.225611780952056
semagacestat	-0.14123084340228
rigosertib	-0.35103558690013
AT7867	-0.355531858687738
PD318088	-0.0369368038489544
KU-60019	-0.267665810521765
BIRB-796	-0.202609197584591
KW-2449	-0.280408876743578
momelotinib	-0.310746378450179
CAL-101	-0.29982075354973
WP1130	-0.176772500824857
OSI-027	-0.332235419937652
NVP-BSK805	-0.0806744132136437
PIK-93	-0.214767752918288
AZD7762	-0.29080563306369
birinapant	-0.145114072064077
KX2-391	-0.199661399668919
3-Cl-AHPC	-0.274224225345302
WAY-362450	-0.23047657192186
cabozantinib	-0.217518491734362
BRD-K34222889	-0.0951269249038615
