# Supplementary material for: Cuproptosis in ccRCC: key player in therapeutic and prognostic targets
Source: Front Oncol. 2023 Oct 27;13:1271864. doi: 10.3389/fonc.2023.1271864 (PMC10642186; doi:10.3389/fonc.2023.1271864)
Supplement: Supplementary file 5 [file DataSheet_5.zip › Step5/cmap/KIRC_down500.grp]

211298_s_at
205216_s_at
205477_s_at
205754_at
205464_at
205874_at
209374_s_at
206957_at
211652_s_at
216892_at
203691_at
211146_at
221286_s_at
205700_at
205755_at
220339_s_at
205649_s_at
204945_at
207509_s_at
205792_at
210328_at
205575_at
215035_at
214049_x_at
205478_at
205403_at
205049_s_at
207283_at
219707_at
205207_at
210324_at
220082_at
215379_x_at
206023_at
212925_at
207257_at
205302_at
219612_s_at
214400_at
209260_at
217235_x_at
219404_at
206641_at
206539_s_at
206515_at
207907_at
206985_at
214498_at
207685_at
203936_s_at
219559_at
89476_r_at
204475_at
203108_at
215301_at
205242_at
214296_x_at
206391_at
204326_x_at
210445_at
204623_at
204988_at
201621_at
210587_at
220423_at
207122_x_at
220388_at
205476_at
205970_at
206336_at
213334_x_at
205377_s_at
208584_at
204086_at
206951_at
207634_at
205100_at
206482_at
218952_at
209999_x_at
215319_at
209230_s_at
220638_s_at
208546_x_at
206239_s_at
220962_s_at
207502_at
212185_x_at
206743_s_at
220598_at
202954_at
206072_at
203021_at
205568_at
219729_at
208527_x_at
206311_s_at
202075_s_at
205957_at
207339_s_at
218424_s_at
218216_x_at
204416_x_at
201387_s_at
205627_at
205965_at
206130_s_at
220411_x_at
202575_at
215860_at
214226_at
221250_s_at
221992_at
221666_s_at
201841_s_at
207288_at
220864_s_at
220491_at
209928_s_at
206508_at
218245_at
205892_s_at
204639_at
219529_at
212067_s_at
205499_at
206486_at
202222_s_at
208087_s_at
213669_at
219959_at
221874_at
206393_at
215659_at
208216_at
204470_at
219690_at
217983_s_at
219117_s_at
206365_at
201650_at
219438_at
213629_x_at
205108_s_at
217183_at
203070_at
213670_x_at
205713_s_at
205483_s_at
206390_x_at
221333_at
1405_i_at
209881_s_at
208436_s_at
207388_s_at
220635_at
218692_at
221539_at
207036_x_at
209546_s_at
204269_at
204193_at
209652_s_at
204649_at
210948_s_at
218537_at
212501_at
205444_at
200660_at
204862_s_at
208458_at
220909_at
207351_s_at
207607_at
206778_at
207681_at
221269_s_at
206150_at
212859_x_at
204698_at
219709_x_at
203824_at
218145_at
208797_s_at
213422_s_at
221936_x_at
205179_s_at
208747_s_at
205927_s_at
218563_at
204480_s_at
219219_at
209496_at
212889_x_at
207192_at
219742_at
211178_s_at
204748_at
218778_x_at
203554_x_at
208131_s_at
204562_at
221587_s_at
203252_at
207301_at
211677_x_at
220134_x_at
220485_s_at
219189_at
210977_s_at
207312_at
218920_at
204541_at
207187_at
213060_s_at
217733_s_at
209870_s_at
219434_at
205204_at
202952_s_at
207987_s_at
201105_at
207962_at
220661_s_at
220975_s_at
201666_at
220720_x_at
205226_at
204584_at
204175_at
216736_at
212680_x_at
204401_at
213524_s_at
209752_at
212782_x_at
219958_at
213539_at
218600_at
213915_at
210072_at
207383_s_at
221232_s_at
219836_at
209462_at
202592_at
205057_s_at
205824_at
205266_at
209670_at
219541_at
205382_s_at
205211_s_at
222093_s_at
210354_at
206907_at
200055_at
204609_at
201541_s_at
219236_at
217675_at
220262_s_at
204056_s_at
208215_x_at
219332_at
202274_at
201506_at
203028_s_at
221139_s_at
201710_at
221436_s_at
212739_s_at
204083_s_at
220054_at
218302_at
204136_at
205212_s_at
219550_at
207900_at
204268_at
219270_at
219379_x_at
209464_at
206722_s_at
217728_at
205780_at
204852_s_at
219704_at
210132_at
220555_s_at
214032_at
220535_at
219373_at
210081_at
217926_at
211660_at
206296_x_at
218634_at
204363_at
221427_s_at
219051_x_at
206975_at
217871_s_at
204116_at
206980_s_at
220399_at
221413_at
209774_x_at
213897_s_at
218976_at
220068_at
218545_at
212647_at
220489_s_at
205844_at
220234_at
220776_at
221713_s_at
203931_s_at
218681_s_at
205456_at
205484_at
204858_s_at
204257_at
213674_x_at
203615_x_at
205488_at
203951_at
210164_at
218551_at
202649_x_at
203186_s_at
219410_at
205384_at
215057_at
213523_at
214604_at
205449_at
204158_s_at
204538_x_at
210264_at
203381_s_at
209035_at
207713_s_at
206103_at
205334_at
202283_at
203729_at
201568_at
210422_x_at
205695_at
210140_at
219859_at
210321_at
210847_x_at
206153_at
206850_at
205354_at
204559_s_at
218206_x_at
203391_at
205943_at
204428_s_at
205806_at
204606_at
204259_at
206504_at
221013_s_at
218484_at
219019_at
215809_at
213177_at
218741_at
210678_s_at
201201_at
209889_at
203025_at
217949_s_at
202718_at
220151_at
210450_at
219040_at
208359_s_at
211107_s_at
221293_s_at
201004_at
218223_s_at
221864_at
220390_at
204766_s_at
206353_at
200819_s_at
201577_at
202096_s_at
221270_s_at
205774_at
218387_s_at
205681_at
202839_s_at
202391_at
208377_s_at
202785_at
214469_at
219760_at
205720_at
219983_at
210242_x_at
209948_at
219150_s_at
201116_s_at
203524_s_at
204927_at
220303_at
207815_at
218687_s_at
219566_at
210128_s_at
203369_x_at
204802_at
209802_at
202357_s_at
117_at
205241_at
205075_at
207460_at
204570_at
218843_at
221331_x_at
219215_s_at
218847_at
206728_at
210865_at
201516_at
205660_at
204272_at
218291_at
203052_at
204267_x_at
207419_s_at
209365_s_at
218599_at
211248_s_at
202338_at
204124_at
204691_x_at
204425_at
220936_s_at
204374_s_at
203258_at
206097_at
215925_s_at
207370_at
219249_s_at
220132_s_at
221240_s_at
212909_at
220362_at
219725_at
201360_at
213703_at
205831_at
213827_at
218207_s_at
206027_at
204971_at
209223_at
201441_at
207883_s_at
215795_at
204661_at
200736_s_at
209350_s_at
200908_s_at
203228_at
205758_at
219337_at
218084_x_at
219888_at
204745_x_at
205436_s_at
200002_at
219072_at
205458_at
205495_s_at
214481_at
214450_at
220143_x_at
214511_x_at
220091_at
205744_at
209215_at
202411_at
205167_s_at
209058_at
209968_s_at
201136_at
206008_at
200925_at
220418_at
206986_at
