# Supplementary material for: Cuproptosis in ccRCC: key player in therapeutic and prognostic targets
Source: Front Oncol. 2023 Oct 27;13:1271864. doi: 10.3389/fonc.2023.1271864 (PMC10642186; doi:10.3389/fonc.2023.1271864)
Supplement: Supplementary file 5 [file DataSheet_5.zip › Step5/cmap/KIRC_up500.grp]

205502_at
213456_at
209848_s_at
213921_at
220059_at
205857_at
214774_x_at
206876_at
219054_at
208260_at
219127_at
221868_at
207095_at
205850_s_at
201147_s_at
205984_at
205710_at
214596_at
214834_at
207981_s_at
204289_at
202780_at
215324_at
205768_s_at
219250_s_at
206522_at
213317_at
206440_at
206346_at
211807_x_at
209925_at
214156_at
205051_s_at
209436_at
207505_at
220910_at
202035_s_at
206775_at
205498_at
202889_x_at
206114_at
202450_s_at
202768_at
205978_at
204602_at
221204_s_at
211422_at
210066_s_at
220801_s_at
219195_at
219962_at
220951_s_at
209521_s_at
219937_at
220805_at
207444_at
220089_at
205355_at
204438_at
205506_at
205259_at
219954_s_at
204719_at
205799_s_at
205253_at
207073_at
220232_at
206628_at
220657_at
219414_at
220737_at
201654_s_at
203509_at
206460_at
221031_s_at
203928_x_at
217901_at
219427_at
206010_at
210887_s_at
206952_at
208482_at
220543_at
212805_at
204213_at
207766_at
205876_at
203934_at
204613_at
205190_at
214077_x_at
207709_at
206704_at
203716_s_at
212915_at
202502_at
205846_at
205960_at
207386_at
213582_at
205208_at
206696_at
201656_at
202783_at
210192_at
206702_at
207052_at
204304_s_at
208383_s_at
219735_s_at
205934_at
214602_at
203498_at
207152_at
203961_at
206208_at
218704_at
205902_at
206414_s_at
213894_at
204720_s_at
219948_x_at
220773_s_at
206385_s_at
207057_at
213123_at
203196_at
206806_at
206591_at
201578_at
216660_at
204753_s_at
205222_at
210892_s_at
219321_at
204271_s_at
202341_s_at
203474_at
219686_at
207513_s_at
208169_s_at
220333_at
206840_at
204235_s_at
219976_at
202260_s_at
206415_at
204624_at
218867_s_at
218666_s_at
202597_at
220574_at
205666_at
220977_x_at
221523_s_at
206331_at
205412_at
210444_at
207334_s_at
218772_x_at
207804_s_at
221207_s_at
219525_at
207029_at
206981_at
206115_at
205983_at
208177_at
219304_s_at
220428_at
214490_at
207015_s_at
212830_at
219792_at
205697_at
205359_at
217781_s_at
209741_x_at
204160_s_at
209242_at
219872_at
205684_s_at
205543_at
204607_at
208048_at
222272_x_at
205566_at
204485_s_at
219619_at
213283_s_at
205473_at
209778_at
205606_at
214030_at
217936_at
207099_s_at
219616_at
218326_s_at
219496_at
203997_at
220119_at
207407_x_at
213834_at
213245_at
205734_s_at
219277_s_at
219681_s_at
207526_s_at
219602_s_at
221493_at
205357_s_at
205082_s_at
202986_at
203860_at
219469_at
207365_x_at
206254_at
221958_s_at
207429_at
204969_s_at
210650_s_at
214162_at
213282_at
203908_at
202660_at
209735_at
219436_s_at
208796_s_at
212664_at
207303_at
212692_s_at
205311_at
205880_at
204893_s_at
206323_x_at
205032_at
219027_s_at
219689_at
205709_s_at
208317_at
207596_at
202393_s_at
205776_at
213070_at
204944_at
204404_at
203883_s_at
215241_at
221448_s_at
201693_s_at
206250_x_at
219199_at
203096_s_at
208022_s_at
208370_s_at
218659_at
219895_at
209493_at
208158_s_at
219970_at
211873_s_at
200860_s_at
206119_at
220502_s_at
209750_at
207044_at
203178_at
220376_at
202959_at
214940_s_at
203126_at
203525_s_at
212822_at
220886_at
213386_at
214666_x_at
204201_s_at
210335_at
205380_at
219687_at
201810_s_at
213763_at
206847_s_at
213974_at
218554_s_at
200911_s_at
204320_at
200671_s_at
207141_s_at
212325_at
215785_s_at
206237_s_at
213309_at
213767_at
212582_at
218342_s_at
203627_at
210447_at
220343_at
206215_at
205883_at
212068_s_at
216712_at
210979_at
206874_s_at
202002_at
221060_s_at
212946_at
212323_s_at
212779_at
202069_s_at
213243_at
211615_s_at
203541_s_at
207178_s_at
206035_at
212598_at
206893_at
218486_at
206259_at
212750_at
213172_at
219655_at
204101_at
209266_s_at
213549_at
201559_s_at
202543_s_at
203684_s_at
213022_s_at
218792_s_at
204368_at
220009_at
208671_at
207221_at
207931_s_at
206748_s_at
212538_at
202930_s_at
212787_at
207212_at
203566_s_at
217786_at
221371_at
201133_s_at
204750_s_at
208384_s_at
205021_s_at
207454_at
205405_at
213238_at
220432_s_at
207211_at
220266_s_at
205985_x_at
209897_s_at
219003_s_at
209645_s_at
212092_at
206009_at
206132_at
221831_at
206868_at
203376_at
217719_at
204020_at
202293_at
212701_at
212747_at
208431_s_at
213592_at
203608_at
205010_at
205079_s_at
209094_at
204369_at
203791_at
206680_at
219844_at
209755_at
203156_at
202340_x_at
219535_at
201196_s_at
205197_s_at
205651_x_at
205757_at
212510_at
209568_s_at
211379_x_at
212450_at
205756_s_at
209993_at
220201_at
212442_s_at
219198_at
206217_at
201963_at
208005_at
214519_s_at
220953_s_at
213015_at
207978_s_at
207361_at
202112_at
204134_at
210119_at
206575_at
204423_at
203038_at
201333_s_at
204731_at
202920_at
208096_s_at
203803_at
207501_s_at
220847_x_at
201324_at
205542_at
219701_at
218158_s_at
218306_s_at
206098_at
213049_at
204047_s_at
202149_at
207327_at
203735_x_at
209798_at
201971_s_at
207323_s_at
207858_s_at
206950_at
202992_at
204906_at
212503_s_at
202614_at
208711_s_at
203386_at
207344_at
206179_s_at
211925_s_at
212695_at
219265_at
202019_s_at
218986_s_at
205822_s_at
213929_at
208408_at
205805_s_at
218528_s_at
203169_at
204240_s_at
202053_s_at
205389_s_at
206025_s_at
210774_s_at
207177_at
214015_at
212162_at
203215_s_at
202171_at
207112_s_at
220740_s_at
209920_at
200793_s_at
203255_at
201392_s_at
201959_s_at
222346_at
204406_at
206715_at
200595_s_at
216775_at
202832_at
213435_at
205589_at
203115_at
205624_at
205933_at
205856_at
204713_s_at
219749_at
208859_s_at
218352_at
208305_at
207870_at
220166_at
221045_s_at
218540_at
204342_at
203036_s_at
220928_s_at
202962_at
201107_s_at
205042_at
214563_at
202486_at
221030_s_at
206271_at
