# Supplementary material for: Cuproptosis in ccRCC: key player in therapeutic and prognostic targets
Source: Front Oncol. 2023 Oct 27;13:1271864. doi: 10.3389/fonc.2023.1271864 (PMC10642186; doi:10.3389/fonc.2023.1271864)
Supplement: Supplementary file 5 [file DataSheet_5.zip › Step5/map/1.txt]

id	risk
TCGA.CZ.5989	1
TCGA.B4.5832	1
TCGA.AK.3443	1
TCGA.DV.5573	1
TCGA.AK.3433	1
TCGA.AK.3427	1
TCGA.B2.3923	1
TCGA.A3.3316	1
TCGA.B8.5549	1
TCGA.B0.4834	1
TCGA.B8.5546	1
TCGA.BP.4999	1
TCGA.CW.5583	1
TCGA.BP.5192	1
TCGA.B0.5705	1
TCGA.CZ.5458	1
TCGA.B8.5159	1
TCGA.BP.4965	1
TCGA.CZ.5986	1
TCGA.B2.5633	1
TCGA.B8.5553	1
TCGA.CW.6088	1
TCGA.BP.4790	1
TCGA.A3.3373	1
TCGA.CW.5585	1
TCGA.B4.5834	1
TCGA.CW.5581	1
TCGA.CZ.5457	1
TCGA.BP.4994	1
TCGA.A3.3313	1
TCGA.EU.5904	1
TCGA.A3.3372	1
TCGA.A3.3376	1
TCGA.GK.A6C7	1
TCGA.CZ.5451	1
TCGA.CJ.4897	1
TCGA.BP.4789	1
TCGA.B8.5165	1
TCGA.CJ.6032	1
TCGA.A3.3331	1
TCGA.B2.5636	1
TCGA.B0.5695	1
TCGA.AK.3440	1
TCGA.BP.4961	1
TCGA.BP.4801	1
TCGA.CJ.4874	1
TCGA.BP.5168	1
TCGA.CW.5584	1
TCGA.BP.5194	1
TCGA.BP.5181	1
TCGA.B2.A4SR	1
TCGA.CJ.4904	1
TCGA.B8.5545	1
TCGA.BP.4982	1
TCGA.B8.5550	1
TCGA.CJ.5684	1
TCGA.CW.5589	1
TCGA.BP.4976	1
TCGA.B8.4151	1
TCGA.B0.5402	1
TCGA.B0.5711	1
TCGA.CJ.4634	1
TCGA.B0.5690	1
TCGA.B4.5836	1
TCGA.BP.4995	1
TCGA.A3.3349	1
TCGA.EU.5906	1
TCGA.B0.5699	1
TCGA.BP.4991	1
TCGA.CW.5587	1
TCGA.A3.A8OW	1
TCGA.B0.5713	1
TCGA.BP.5200	1
TCGA.CZ.4859	1
TCGA.B0.5113	1
TCGA.A3.3385	1
TCGA.CZ.5453	1
TCGA.A3.3328	1
TCGA.CJ.4639	1
TCGA.B2.5641	1
TCGA.BP.4762	1
TCGA.CJ.4885	1
TCGA.CJ.4893	1
TCGA.A3.3359	1
TCGA.A3.3357	1
TCGA.BP.5186	1
TCGA.BP.4330	1
TCGA.BP.4775	1
TCGA.B0.5110	1
TCGA.BP.5173	1
TCGA.B4.5378	1
TCGA.BP.4340	1
TCGA.B2.4102	1
TCGA.CJ.4905	1
TCGA.BP.4807	1
TCGA.CJ.4899	1
TCGA.CW.5588	1
TCGA.B0.5696	1
TCGA.A3.3320	1
TCGA.BP.4970	1
TCGA.DV.5567	1
TCGA.BP.5182	1
TCGA.B0.5693	1
TCGA.CJ.4640	1
TCGA.CW.5591	1
TCGA.BP.4803	1
TCGA.B8.A54E	1
TCGA.B2.5639	1
TCGA.B0.5710	1
TCGA.BP.5176	1
TCGA.BP.4959	1
TCGA.CZ.5988	1
TCGA.A3.3326	1
TCGA.CZ.5467	1
TCGA.BP.4975	1
TCGA.B0.5691	1
TCGA.BP.4162	1
TCGA.BP.4343	1
TCGA.EU.5905	1
TCGA.CW.5590	1
TCGA.A3.3380	1
TCGA.BP.4797	1
TCGA.CJ.4886	1
TCGA.BP.4177	1
TCGA.BP.4347	1
TCGA.BP.4784	1
TCGA.CZ.5985	1
TCGA.BP.4795	1
TCGA.A3.3351	1
TCGA.CJ.4894	1
TCGA.B0.5700	1
TCGA.BP.4170	1
TCGA.BP.4972	1
TCGA.BP.4987	1
TCGA.A3.3370	1
TCGA.AK.3465	1
TCGA.B0.5812	1
TCGA.CW.6093	1
TCGA.CZ.5982	1
TCGA.CZ.4864	1
TCGA.A3.3317	1
TCGA.BP.4766	1
TCGA.B0.5099	1
TCGA.B0.5119	1
TCGA.BP.4782	1
TCGA.B8.A54H	1
TCGA.CJ.4907	1
TCGA.B8.4619	1
TCGA.CW.5580	1
TCGA.BP.5195	1
TCGA.DV.A4W0	1
TCGA.B0.5709	1
TCGA.CJ.4918	1
TCGA.BP.4760	1
TCGA.B0.4827	1
TCGA.DV.5576	1
TCGA.AK.3461	1
TCGA.B0.4823	1
TCGA.CZ.5462	1
TCGA.BP.5004	1
TCGA.B8.4148	1
TCGA.BP.4331	1
TCGA.AK.3450	1
TCGA.CZ.5465	1
TCGA.A3.3324	1
TCGA.BP.5187	1
TCGA.BP.4160	1
TCGA.BP.4781	1
TCGA.B0.5116	1
TCGA.BP.4164	1
TCGA.B0.5120	1
TCGA.A3.3323	1
TCGA.B4.5377	1
TCGA.B2.3924	1
TCGA.A3.3307	1
TCGA.B8.4622	1
TCGA.BP.4977	1
TCGA.BP.4158	1
TCGA.DV.5566	1
TCGA.B8.A54K	1
TCGA.CZ.5455	1
TCGA.B8.5552	1
TCGA.B8.4154	1
TCGA.CJ.4908	1
TCGA.T7.A92I	1
TCGA.B2.4099	1
TCGA.BP.4963	1
TCGA.CJ.6028	1
TCGA.CZ.4863	1
TCGA.CJ.5686	1
TCGA.BP.4777	1
TCGA.CZ.5470	1
TCGA.DV.5574	1
TCGA.CJ.4643	1
TCGA.A3.3343	1
TCGA.CZ.5463	1
TCGA.A3.A6NL	1
TCGA.A3.A8OV	1
TCGA.CJ.4871	1
TCGA.BP.4967	1
TCGA.BP.4986	1
TCGA.BP.5006	1
TCGA.B0.5712	1
TCGA.A3.3365	1
TCGA.MW.A4EC	1
TCGA.BP.4174	1
TCGA.B0.4848	1
TCGA.BP.4769	1
TCGA.BP.4756	1
TCGA.CJ.4903	1
TCGA.CZ.4866	1
TCGA.B0.5701	1
TCGA.B8.A54J	1
TCGA.BP.4768	1
TCGA.B0.4710	1
TCGA.BP.4973	1
TCGA.BP.4344	1
TCGA.CZ.4862	1
TCGA.CJ.5680	1
TCGA.CJ.5675	1
TCGA.DV.5569	1
TCGA.A3.3362	1
TCGA.B2.4101	1
TCGA.BP.5184	1
TCGA.B0.5697	1
TCGA.CJ.4892	1
TCGA.A3.3322	1
TCGA.AK.3460	1
TCGA.BP.4325	1
TCGA.DV.5575	1
TCGA.A3.3325	1
TCGA.B8.4621	1
TCGA.CZ.4853	1
TCGA.B0.4838	1
TCGA.EU.5907	1
TCGA.B0.4846	1
TCGA.3Z.A93Z	1
TCGA.AS.3778	1
TCGA.B8.5163	1
TCGA.AK.3458	1
TCGA.A3.3311	1
TCGA.B0.4814	1
TCGA.A3.3367	1
TCGA.CZ.5984	1
TCGA.6D.AA2E	1
TCGA.A3.3363	1
TCGA.B0.5399	1
TCGA.CJ.6030	1
TCGA.BP.4161	1
TCGA.BP.4998	1
TCGA.BP.4176	1
TCGA.BP.4342	1
TCGA.A3.A6NJ	1
TCGA.BP.5007	1
TCGA.AK.3456	1
TCGA.A3.3306	1
TCGA.A3.3382	1
TCGA.BP.4332	1
TCGA.B0.5115	1
TCGA.B0.4852	1
TCGA.B8.5158	1
TCGA.CJ.5683	1
TCGA.B8.A8YJ	1
TCGA.AK.3428	1
TCGA.B0.4818	1
TCGA.BP.4765	1
TCGA.A3.3358	1
TCGA.CZ.5454	1
TCGA.BP.4964	1
TCGA.CZ.5459	1
TCGA.B0.5077	1
TCGA.B0.5083	1
TCGA.A3.3329	1
TCGA.A3.3378	1
TCGA.CJ.4635	1
TCGA.B0.4824	1
TCGA.A3.A6NI	1
TCGA.B8.A54F	1
TCGA.BP.5189	1
TCGA.CZ.5466	1
TCGA.B8.A7U6	1
TCGA.B0.4694	1
TCGA.BP.5008	1
TCGA.BP.4173	1
TCGA.BP.4974	1
TCGA.B0.4945	1
TCGA.B0.5096	1
TCGA.B0.5698	1
TCGA.CZ.4865	1
TCGA.CJ.4920	1
TCGA.B0.5707	1
TCGA.CJ.4641	1
TCGA.BP.4353	1
TCGA.BP.5183	1
TCGA.CW.6097	1
TCGA.BP.4763	1
TCGA.BP.4169	1
TCGA.B0.5095	1
TCGA.AK.3455	1
TCGA.B0.4810	1
TCGA.B0.4693	1
TCGA.CJ.4889	1
TCGA.B8.4146	1
TCGA.A3.3387	1
TCGA.CJ.5681	1
TCGA.CZ.5461	1
TCGA.B0.5108	1
TCGA.CW.6087	1
TCGA.CJ.4895	1
TCGA.B0.4701	1
TCGA.CZ.4861	1
TCGA.AK.3431	1
TCGA.CZ.4860	1
TCGA.BP.4770	1
TCGA.A3.3352	1
TCGA.CJ.6027	1
TCGA.CJ.4644	1
TCGA.B0.4699	1
TCGA.B0.4696	1
TCGA.B0.5098	1
TCGA.BP.4354	1
TCGA.B0.4688	1
TCGA.B0.4690	1
TCGA.B0.4698	1
