# Supplementary material for: Cuproptosis in ccRCC: key player in therapeutic and prognostic targets
Source: Front Oncol. 2023 Oct 27;13:1271864. doi: 10.3389/fonc.2023.1271864 (PMC10642186; doi:10.3389/fonc.2023.1271864)
Supplement: Supplementary file 5 [file DataSheet_5.zip › Step5/map/2.txt]

id	risk
TCGA.AK.3447	1
TCGA.B0.5702	1
TCGA.B0.5117	1
TCGA.AK.3451	1
TCGA.BP.5000	1
TCGA.BP.4971	1
TCGA.BP.4167	1
TCGA.BP.4341	1
TCGA.B8.A54I	1
TCGA.BP.4983	1
TCGA.CJ.4890	1
TCGA.CJ.5672	1
TCGA.B2.5635	1
TCGA.BP.5169	1
TCGA.BP.4993	1
TCGA.BP.4992	1
TCGA.CJ.5676	1
TCGA.BP.4759	1
TCGA.BP.4989	1
TCGA.AK.3429	1
TCGA.B0.5085	1
TCGA.B8.4153	1
TCGA.BP.4969	1
TCGA.CJ.6031	1
TCGA.CJ.4870	1
TCGA.BP.5001	1
TCGA.AK.3425	1
TCGA.B0.5121	1
TCGA.CJ.5671	1
TCGA.BP.5185	1
TCGA.BP.5201	1
TCGA.MM.A564	1
TCGA.DV.A4VZ	1
TCGA.A3.3319	1
TCGA.B0.4839	1
TCGA.BP.4758	1
TCGA.AK.3453	1
TCGA.BP.5170	1
TCGA.BP.4165	1
TCGA.CZ.5452	1
TCGA.CJ.5682	1
TCGA.CJ.4869	1
TCGA.B0.4843	1
TCGA.BP.4346	1
TCGA.A3.3374	1
TCGA.BP.5198	1
TCGA.BP.5174	1
TCGA.CJ.4636	1
TCGA.BP.5177	1
TCGA.BP.5180	1
TCGA.BP.4774	1
TCGA.BP.4329	1
TCGA.B0.5703	1
TCGA.BP.4962	1
TCGA.CJ.4872	1
TCGA.B0.4845	1
TCGA.AK.3436	1
TCGA.B0.5088	1
TCGA.B0.5692	1
TCGA.B0.4833	1
TCGA.CW.6090	1
TCGA.CJ.4902	1
TCGA.B0.5106	1
TCGA.B0.5080	1
TCGA.BP.4338	1
TCGA.BP.4960	1
TCGA.CJ.4876	1
TCGA.BP.4163	1
TCGA.CJ.4882	1
TCGA.CZ.5456	1
TCGA.BP.4804	1
TCGA.BP.4351	1
TCGA.B0.5706	1
TCGA.BP.4985	1
TCGA.BP.4159	1
TCGA.A3.3383	1
TCGA.B0.4718	1
TCGA.BP.4349	1
TCGA.CZ.5464	1
TCGA.B0.4849	1
TCGA.MM.A84U	1
TCGA.CZ.5460	1
TCGA.BP.4761	1
TCGA.AS.3777	1
TCGA.CJ.4642	1
TCGA.DV.5568	1
TCGA.BP.4776	1
TCGA.CJ.4887	1
TCGA.BP.4968	1
TCGA.BP.5190	1
TCGA.B0.4822	1
TCGA.B0.5102	1
TCGA.B0.4816	1
TCGA.B0.4811	1
TCGA.B0.4714	1
TCGA.CJ.5678	1
TCGA.B0.5075	1
TCGA.CJ.4884	1
TCGA.B0.4841	1
TCGA.AK.3445	1
TCGA.AK.3454	1
TCGA.CJ.5679	1
TCGA.B0.4703	1
TCGA.G6.A8L8	1
TCGA.BP.4345	1
TCGA.CJ.4638	1
TCGA.BP.4771	1
TCGA.CZ.4857	1
TCGA.B0.4837	1
TCGA.B0.4847	1
TCGA.B0.5094	1
TCGA.A3.3335	1
TCGA.BP.4355	1
TCGA.BP.4326	1
TCGA.CJ.4875	1
TCGA.B0.5694	1
TCGA.DV.5565	1
TCGA.B8.A54D	1
TCGA.B8.5162	1
TCGA.CJ.6033	1
TCGA.B0.4706	1
TCGA.AK.3434	1
TCGA.CJ.4916	1
TCGA.B0.5100	1
TCGA.G6.A8L7	1
TCGA.G6.A8L6	1
TCGA.B8.4620	1
TCGA.B0.4713	1
TCGA.B0.5081	1
TCGA.CJ.4878	1
TCGA.CJ.4888	1
TCGA.BP.4334	1
TCGA.CJ.5677	1
TCGA.B0.4836	1
TCGA.DV.A4VX	1
TCGA.BP.5196	1
TCGA.B8.A54G	1
TCGA.BP.5010	1
TCGA.CJ.4912	1
TCGA.B0.4691	1
TCGA.CZ.5469	1
TCGA.A3.3347	1
TCGA.B0.5097	1
TCGA.BP.5178	1
TCGA.CZ.4854	1
TCGA.B0.5092	1
TCGA.CZ.5987	1
TCGA.B0.4700	1
TCGA.BP.4787	1
TCGA.BP.5009	1
TCGA.BP.5175	1
TCGA.G6.A5PC	1
TCGA.CJ.4637	1
TCGA.BP.4335	1
TCGA.BP.5199	1
TCGA.B0.4828	1
TCGA.B0.4844	1
TCGA.BP.5191	1
TCGA.CJ.4873	1
TCGA.CJ.4868	1
TCGA.CJ.4881	1
TCGA.B2.4098	1
TCGA.B0.5400	1
TCGA.B0.4712	1
TCGA.B0.4817	1
TCGA.BP.4327	1
TCGA.B0.4821	1
TCGA.B0.4842	1
TCGA.BP.4981	1
TCGA.B0.4707	1
TCGA.BP.4799	1
TCGA.B0.4815	1
TCGA.CZ.4858	1
TCGA.CZ.5468	1
TCGA.CJ.4901	1
TCGA.B8.4143	1
TCGA.A3.3346	1
TCGA.AK.3426	1
TCGA.CJ.4900	1
TCGA.BP.4352	1
TCGA.B0.4697	1
TCGA.B0.4819	1
TCGA.B0.5109	1
TCGA.CJ.4891	1
TCGA.B0.5107	1
TCGA.B0.5084	1
