# Supplementary material for: Cuproptosis in ccRCC: key player in therapeutic and prognostic targets
Source: Front Oncol. 2023 Oct 27;13:1271864. doi: 10.3389/fonc.2023.1271864 (PMC10642186; doi:10.3389/fonc.2023.1271864)
Supplement: Supplementary file 5 [file DataSheet_5.zip › Step5/map/422332.txt]

*** Subbclass Mappping Results ***

input.data.A:  /opt/gpcloud/gp_home/users/qq892729/Immune2.for.SubMap.gct
input.data.B:  /opt/gpcloud/gp_home/users/qq892729/skcm.immunotherapy.for.SubMap.gct
# of intersection genes:  610
input.cls.A:  /opt/gpcloud/gp_home/users/qq892729/Immune2.for.SubMap.cls
input.cls.B:  /opt/gpcloud/gp_home/users/qq892729/skcm.immunotherapy.for.SubMap.cls
# of marker genes:  100
# of permutation for nominal-p of ES:  100
# of permutation for nominal-p of Fisher's statistics:  1000
SNR weight for ES (1=yes, 0=no):  1
choice of null distribution:  pool
p-value correction method (for Fisher's statistics):  Bonferroni

$SA.matrix
          B1 B2 B3 B4
A1 0.6313686  1  1  1
A2 1.0000000  1  1  1

$nominal.p.matrix.Fisher
           B1        B2        B3        B4
A1 0.07892108 0.2007992 0.1868132 0.6043956
A2 0.99300699 0.3936064 0.9040959 0.1268731

$nominal.p.matrix.ES.A.on.B
          B1        B2        B3        B4
A1 0.2596754 0.2122347 0.5193508 0.5218477
A2 0.9588015 0.1585518 0.6591760 0.0474407

$nominal.p.matrix.ES.B.on.A
           B1        B2         B3        B4
A1 0.05118602 0.2159800 0.07865169 0.4968789
A2 0.95006242 0.7852684 0.92259675 0.5043695
