# Supplementary material for: Cuproptosis in ccRCC: key player in therapeutic and prognostic targets
Source: Front Oncol. 2023 Oct 27;13:1271864. doi: 10.3389/fonc.2023.1271864 (PMC10642186; doi:10.3389/fonc.2023.1271864)
Supplement: Supplementary file 5 [file DataSheet_5.zip › Step5/map/skcm.immunotherapy.47sampleInfo.txt]

sample	time	therapy	response	label
5A	preCTLA4	CTLA4	response	CTLA4_response
7A	preCTLA4	CTLA4	nonresponse	CTLA4_nonresponse
8A	preCTLA4	CTLA4	nonresponse	CTLA4_nonresponse
9A	preCTLA4	CTLA4	nonresponse	CTLA4_nonresponse
10A	preCTLA4	CTLA4	response	CTLA4_response
18A	preCTLA4	CTLA4	nonresponse	CTLA4_nonresponse
19A	preCTLA4	CTLA4	nonresponse	CTLA4_nonresponse
22A	preCTLA4	CTLA4	response	CTLA4_response
23A	preCTLA4	CTLA4	nonresponse	CTLA4_nonresponse
25A	preCTLA4	CTLA4	nonresponse	CTLA4_nonresponse
31A	preCTLA4	CTLA4	response	CTLA4_response
37A	preCTLA4	CTLA4	response	CTLA4_response
42A	preCTLA4	CTLA4	nonresponse	CTLA4_nonresponse
43A	preCTLA4	CTLA4	nonresponse	CTLA4_nonresponse
47A	preCTLA4	CTLA4	nonresponse	CTLA4_nonresponse
50A	preCTLA4	CTLA4	nonresponse	CTLA4_nonresponse
6B	onCTLA4	CTLA4	nonresponse	CTLA4_nonresponse
18B	onCTLA4	CTLA4	nonresponse	CTLA4_nonresponse
22B	onCTLA4	CTLA4	response	CTLA4_response
27B	onCTLA4	CTLA4	response	CTLA4_response
37B	onCTLA4	CTLA4	response	CTLA4_response
2C	postCTLA4_prePD1	PD1	nonresponse	PD1_nonresponse
3C	postCTLA4_prePD1	PD1	nonresponse	PD1_nonresponse
4C	postCTLA4_prePD1	PD1	nonresponse	PD1_nonresponse
6C1	postCTLA4_prePD1	PD1	response	PD1_response
6C2	postCTLA4_prePD1	PD1	response	PD1_response
8C	postCTLA4_prePD1	PD1	response	PD1_response
9C	postCTLA4_prePD1	PD1	response	PD1_response
15C	postCTLA4_prePD1	PD1	response	PD1_response
16C	postCTLA4_prePD1	PD1	nonresponse	PD1_nonresponse
18C	postCTLA4_prePD1	PD1	nonresponse	PD1_nonresponse
24C	postCTLA4_prePD1	PD1	response	PD1_response
25C	postCTLA4_prePD1	PD1	nonresponse	PD1_nonresponse
49C	postCTLA4_prePD1	PD1	nonresponse	PD1_nonresponse
50C	postCTLA4_prePD1	PD1	nonresponse	PD1_nonresponse
52C	postCTLA4_prePD1	PD1	response	PD1_response
54C	postCTLA4_prePD1	PD1	nonresponse	PD1_nonresponse
1D	onPD1	PD1	nonresponse	PD1_nonresponse
3D	onPD1	PD1	response	PD1_response
4D	onPD1	PD1	nonresponse	PD1_nonresponse
7D	onPD1	PD1	response	PD1_response
9D	onPD1	PD1	response	PD1_response
16D	onPD1	PD1	nonresponse	PD1_nonresponse
19D	onPD1	PD1	nonresponse	PD1_nonresponse
24D	onPD1	PD1	response	PD1_response
40D	onPD1	PD1	nonresponse	PD1_nonresponse
47D	onPD1	PD1	response	PD1_response
