# Supplementary material for: Cuproptosis in ccRCC: key player in therapeutic and prognostic targets
Source: Front Oncol. 2023 Oct 27;13:1271864. doi: 10.3389/fonc.2023.1271864 (PMC10642186; doi:10.3389/fonc.2023.1271864)
Supplement: Supplementary file 5 [file DataSheet_5.zip › Step5/map/skcm.immunotherapy.47samples.log2CountsNorm.txt]

	5A	7A	8A	9A	10A	18A	19A	22A	23A	25A	31A	37A	42A	43A	47A	50A	6B	18B	22B	27B	37B	2C	3C	4C	6C1	6C2	8C	9C	15C	16C	18C	24C	25C	49C	50C	52C	54C	1D	3D	4D	7D	9D	16D	19D	24D	40D	47D
ACO2	9.795	10.35	10.35	9.471	10.28	10.74	9.424	11.02	9.905	9.974	9.798	10.26	10.02	10.27	9.806	11.08	10.08	12.05	10.92	10.26	10.16	10.25	9.856	9.435	10.39	10.34	10.38	9.843	9.872	10.51	11.87	9.457	10.25	10.05	10.9	7.237	10.58	9.227	10.9	9.452	10.44	10.31	10.48	10.38	10.18	10.7	10.13
ACTB	15.25	15.72	15.34	15.18	15.19	15.38	14.04	15.36	14.79	15.67	15.15	16.23	15.52	15.22	15.7	15.6	14.83	16.64	15.6	15.89	15.54	15.67	15.73	15.65	15.79	14.98	15.43	15.23	15.89	15.48	18.08	14.78	14.89	15.09	15.88	14.38	15.64	15	17.27	14.14	15.84	15.74	15.44	14.66	15.85	15.46	15.85
ACVR1C	5.603	8.303	7.298	4.851	5.177	4.329	6.177	5.578	4.347	4.454	6.385	4.926	4.097	7.155	5.566	7.671	4.871	0.2619	5.388	6.905	5.478	4.854	5.885	5.907	7.467	6.95	5.084	5.758	6.083	8.276	8.555	4.589	4.5	4.33	8.617	8.682	8.076	5.192	7.115	4.615	5.438	7.316	8.698	6.324	6.277	4.872	7.138
ACVR2A	7.545	9.168	9.345	8.11	9.563	9.123	7.137	7.771	8.178	8.41	7.587	8.833	7.768	8.338	8.797	7.288	7.803	9.604	8.165	8.368	8.884	8.024	8.473	8.464	7.305	6.003	9.071	7.931	7.915	7.658	9.859	7.626	7.629	6.707	8.054	7.828	7.591	7.494	9.328	8.536	9.261	9.437	7.716	7.401	7.846	8.119	7.27
ACVR2B	6.173	6.846	6.604	6.632	5.886	6.067	7.226	7.848	6.175	6.177	7.555	7.16	7.257	6.461	7.212	8.01	5.241	8.909	6.303	7.048	6.744	7.152	8.216	6.638	6.116	5.521	6.33	7.044	7.315	7.919	11.34	7.401	5.845	6.861	7.892	9.837	7.306	9.559	6.968	8.095	6.13	6.236	7.133	7.189	6.71	8.374	7.352
ADA	6.532	8.254	7.986	6.805	6.277	7.806	6.66	5.578	6.558	7.476	7.419	7.466	7.304	8.03	7.759	6.985	6.879	8.175	6.485	8.536	7.077	6.059	7.118	8.186	7.031	5.845	7.698	7.213	7.931	7.721	9.13	7.085	6.118	6.652	7.374	3.741	7.616	6.425	7.903	7.864	6.86	7.867	7.795	7.308	8.884	7.852	7.85
AIM2	6.428	6.058	4.45	5.568	4.692	6.6	8.672	6.43	6.065	7.486	6.938	6.801	6.846	3.496	7.383	5.28	6.367	5.306	9.65	9.933	8.454	12.13	7.534	7.707	7.587	6.075	8.704	8.336	6.544	8.955	9.13	9.69	1.92	6.978	8.561	12.01	8.575	3.737	9.372	3.442	8.525	8.5	10.21	4.721	10.17	5.23	10.88
ALAS1	8.659	9.32	9.303	8.81	8.956	8.92	8.66	8.241	8.737	8.916	8.823	9.251	9.073	8.517	9.068	9.883	8.679	10.39	9.044	9.245	8.722	9.802	8.686	8.248	8.999	8.854	9.381	9.364	9.508	9.048	10.8	8.586	8.199	9.567	12.12	10.08	8.897	8.372	10.02	8.371	10.15	9.807	9.123	8.755	9.473	9.048	9.854
ALCAM	9.315	9.629	9.911	8.523	9.468	8.076	7.612	9.459	8.567	9.053	7.239	8.683	8.757	7.259	9.211	9.149	10.01	7.593	10.31	10.19	10.85	10.13	9.304	9.496	8.517	7.924	10.01	8.202	8.325	7.02	10.12	8.647	7.633	6.778	9.42	9.975	10.01	5.073	9.811	8.438	9.982	9.638	8.481	8.047	9.367	6.099	9.05
AMICA1	9.164	9.896	9.722	8.994	9.98	9.713	8.089	8.083	8.178	10.42	9.209	9.716	9.959	7.817	9.963	8.342	8.93	9.047	8.661	12.05	11.42	11.59	10.16	10.2	8.59	6.553	12.59	10.82	8.682	7.569	12.98	9.549	6.697	8.426	10.63	12.38	9.449	6.437	11.74	6.258	12.34	12.68	7.748	7.582	12.65	7.542	11.75
AMIGO1	4.517	2.113	5.801	3.266	3.287	4.178	4.648	5.649	4.577	4.923	3.434	0.1713	5.395	3.566	3.094	3.963	0	6.976	1.798	5.571	3.73	3.327	5.166	5.357	4.827	0	5.582	3.178	4.846	2.494	7.985	3.293	4.605	3.762	6.011	4.84	5.546	5.073	5.24	3.878	5.438	6.033	3.753	4.416	5.074	2.855	3.897
AMIGO2	6.613	8.135	7.683	6.469	6.494	6.191	5.29	8.957	5.772	7.29	6.781	9.464	7.672	9.454	7.135	6.6	6.209	0.2619	9.441	8.803	8.418	8.05	8.7	7.019	8.67	2.633	9.132	7.685	6.27	3.968	9.28	7.072	4.795	5.741	9.085	10.95	7.722	6.691	9.551	3.551	8.737	9.036	5.684	5.282	9.325	5.662	9.302
AMIGO3	5.116	0	2.935	3.693	3.107	1.086	3.284	4.046	2.648	2.908	3.286	0	4.53	3.697	1.957	2.604	3.994	0	0	5.571	0	0	0.1722	4.976	1.472	0	3.188	1.15	2.183	0	0	3.459	0	5.809	4.41	4.84	3.31	4.085	0	2.414	4.06	5.663	1.494	0.8137	4.777	3.82	0
ANGPT1	7.486	9.741	8.082	7.54	7.727	7.366	9.415	8.772	8.434	7.075	7.269	9.422	6.024	7.061	7.641	5.28	6.4	7.593	8.628	7.609	6.961	8.856	9.146	9.064	8.434	4.012	7.123	7.922	6.565	6.388	10.59	8.41	6.697	5.826	8.118	11.63	8.038	10.57	9.43	9.057	6.734	7.773	7.019	7.086	7.619	4.612	8.497
ANGPT2	9.137	8.09	9.598	7.399	9.047	7.806	6.085	7.412	8.133	11.88	7.618	8.916	7.066	8.596	8.032	6.735	7.714	6.976	7.271	9.589	7.839	7.601	8.997	9.428	8.741	6.578	6.953	8.148	7.592	8.234	10.34	9.001	11.36	8.148	6.338	10.1	7.658	8.786	8.763	8.049	8.16	7.927	7.956	7.294	8.018	6.375	7.748
ANGPT4	3.945	0	4.883	2.315	0	0	2.846	5.059	3.155	0.5865	2.469	0	3.021	2.985	1.22	0	1.387	0.2619	0	5.472	4.457	3.327	0.1722	3.445	4.181	2.186	4.793	4.218	0	0	2.94	3.459	0	2.342	3.435	5.457	2.93	0	2.07	0	3.833	5.515	0	1.707	5.243	1.922	5.04
AOC3	8.502	12.2	10.36	8.409	7.462	8.793	5.662	5.781	8.303	6.968	8.613	10.08	7.734	9.637	9.371	7.505	7.887	9.474	6.463	10.04	8.454	5.715	9.185	9.729	11.53	7.026	7.87	8.33	7.978	6.792	12.74	6.299	6.51	6.932	9.037	9.355	7.242	7.754	10.83	5.491	6.976	7.985	6.383	7.138	9.502	6.761	10.14
ARG1	4.976	10.76	6.52	7.444	11.92	6.833	2.846	3.819	4.95	6.912	3.434	11.71	3.339	3.979	7.906	3.21	10.03	5.306	3.336	6.786	4.939	3.327	4.603	3.445	4.181	0	9.79	5.072	6.111	6.611	9.952	1.419	0	3.06	1.747	6.911	3.86	3.045	7.371	2.628	11.83	7.019	6.403	6.542	5.53	2.855	5.535
ARG2	7.137	3.698	4.772	3.362	5.082	4.399	2.968	8.444	5.311	5.363	5.334	6.194	5.462	4.38	3.094	1.988	3.994	0	6.97	5.128	4.854	4.854	5.001	3.218	2.164	5.572	6.088	4.32	5.867	6.998	0	6.383	5.313	5.532	4.843	0	5.185	3.48	4.607	5.659	5.355	5.35	7.045	3.734	4.982	4.528	4.937
B2M	17.25	16.74	16.07	15.91	16.11	16.83	16.47	15.93	16.63	17.6	16.25	16.37	16.81	14.43	16.43	15.77	16.04	17.36	17.59	18.04	17.76	18.22	17.02	16.39	17.07	16.73	17.58	17.75	15.04	15.78	20.88	17.24	14.96	15.93	17.48	18.64	16.77	13.83	17.75	14.22	18.04	18.15	16.45	15.11	18.03	14.7	18.47
BATF3	4.517	2.961	4.216	3.9	3.107	3.917	4.365	2.172	4.728	3.992	3.91	0	5.884	5.577	3.542	3.21	4.303	0	5.028	6.658	5.234	5.715	5.313	5.868	4.54	2.633	5.084	4.108	3.803	4.142	2.94	5.347	3.062	4.421	4.305	6.219	3.86	3.279	4.607	4.615	6.13	7.125	0	3.734	5.824	1.27	6.058
BCAM	7.634	9.616	9.231	7.953	8.079	7.584	5.817	6.72	8.484	6.968	8.067	9.288	7.267	8.12	8.131	6.948	7.283	8.758	6.123	8.461	6.648	6.419	7.363	7.417	9.522	4.792	8.598	7.732	8.124	5.236	11.07	6.186	7.288	7.441	8.022	6.715	7.599	7.404	8.891	5.407	8.354	7.636	5.616	7.189	7.779	7.727	7.808
BCAN	6.846	3.878	2.713	5.506	6.142	3.917	0	0	5.404	4.923	0	8.01	3.918	10.07	0	0	0	7.73	0	0	4.066	0	0	0	0	0	0	1.842	6.27	6.566	0	1.949	8.715	6.985	0	0	3.86	5.405	0	1.47	0	0	5.929	2.53	0	9.74	0
BECN1	10.92	11.14	10.78	10.01	10.99	10.24	10.98	10.2	10.42	10.72	10.66	11.09	10.12	9.502	11.18	10.53	9.93	12.44	10.23	10.86	10.52	11.12	10.72	10.44	10.22	9.916	10.79	10.31	10.73	10.04	14.57	10.38	10.21	10.47	10.68	11.7	10.91	9.752	11.38	9.684	11.15	10.69	10.56	10.23	10.58	10.05	11.3
BGN	9.728	10.38	8.596	9.305	9.606	10.47	7.794	8.096	9.164	8.895	9.402	12.34	11.16	10.71	10.99	10.4	8.17	9.148	8.708	10.15	10.38	10.15	11.54	12.3	9.771	7.262	9.244	9.565	9.443	8.439	14.88	7.644	9.979	8.288	10.38	14.21	9.769	9.36	13.59	8.526	8.745	10.25	8.975	8.774	10.37	8.129	9.923
BID	7.724	8.602	8.035	7.754	8.116	7.561	7.64	8.383	8.6	8.238	8.213	8.395	8.511	7.863	8.72	8.702	8.244	0	8.792	9.486	9.456	8.329	8.588	9.328	8.016	7.735	9.214	8.628	8.124	8.15	9.13	8.43	7.36	7.722	8.882	8.317	8.526	7.783	8.493	9.194	9.244	9.555	8.731	7.484	9.367	6.798	8.729
BMPR1A	9.657	10.42	10.32	9.162	9.78	9.706	9.79	9.464	9.516	9.384	10.05	10.31	9.394	8.99	10.1	9.818	9.01	11.27	8.453	9.339	8.722	9.58	9.898	9.374	9.635	8.473	10.11	9.322	9.262	9.037	12.87	8.879	9.225	8.178	9.957	11.96	9.437	12.8	9.821	8.126	9.897	9.262	8.909	8.395	9.663	10.03	9.899
BMPR1B	5.89	7.456	7.546	3.9	6.457	7	7.712	7.392	4.629	0.5865	6.232	8.264	3.475	5.168	8.817	6.936	7.695	10.36	6.067	6.702	6.461	3.327	5.166	7.071	7.722	7.569	4.793	4.416	4.169	7.117	9.416	2.893	3.486	3.454	5.943	9.421	8.789	4.145	8.02	6.828	5.794	7.175	7.764	7.184	6.277	3.106	7.733
BMPR2	9.078	10.49	10.04	9.472	10.56	9.448	10.43	10.03	9.593	10.03	9.557	10.58	10.05	9.092	10.5	10.98	10.27	10.31	9.81	9.68	9.15	9.183	9.834	9.674	10.57	10.75	9.925	9.382	9.437	10.92	9.76	9.439	9.495	9.65	10.23	10.94	10.06	9.503	10.79	8.285	9.821	9.565	10.33	10.77	9.188	9.231	9.782
BST2	13.9	12.78	10.96	10.54	11.65	11.74	13.99	10.38	11.68	14.59	13.54	11.93	13.34	11	11.72	12.78	13.21	13.12	13.03	14.09	12.67	15.29	12.73	12.89	15	15.18	13.15	13	13.89	14.15	16.04	13.55	12.37	13.63	14.24	15.47	12.86	12.32	13.94	11.47	13.66	13.39	13.28	12.21	13.5	13.4	13.65
C3	9.125	11.32	11.22	10.16	10.28	10.44	7.021	8.78	10.55	10.06	11.57	7.466	10.34	10.23	11.55	7.992	10.22	6.976	11.98	10.29	8.847	10.52	10.67	9.751	9.205	5.76	10.86	10.08	9.44	7.913	0	10.52	8.936	4.33	11.52	9.421	10.7	3.814	13.3	0	10.09	11.8	8.862	8.723	11.61	6.024	11.56
C5	6.277	5.857	6.571	5.97	6.36	5.674	5.218	6.304	6.794	6.314	5.99	5.216	5.757	5.453	6.078	4.976	6.991	7.593	5.56	6.612	4.939	5.715	5.058	6.151	6.993	6.765	6.63	6.167	5.69	4.891	10.04	4.271	5.507	5.404	6.465	7.083	6.364	6.542	6.407	4.564	6.403	6.495	4.664	5.062	6.425	5.001	6.324
CADM1	9.833	8.395	8.563	7.048	8.581	8.964	9.346	11.89	10.32	10.33	7.48	8.395	9.385	6.947	7.916	10.73	8.665	6.284	9.835	8.863	8.698	9.4	8.228	7.639	6.763	6.553	8.283	7.813	9.851	7.148	9.28	10.48	10.08	5.723	9.667	5.457	9.253	10.23	8.951	7.614	8.769	9.128	8.528	9.046	8.94	4.729	9.281
CADM2	5.665	5.722	6.278	4.339	4.154	5.288	4.068	4.242	4.908	4.979	4.486	5.301	4.76	4.455	5.19	4.147	4.232	3.432	5.639	6.866	6.721	5.261	6.143	5.464	5.506	3.681	5.986	5.758	3.494	3.77	7.985	4.439	3.692	3.957	5.235	8.627	8.969	4.312	6.804	3.324	5.73	7.867	3.987	4.029	6.651	2.55	6.283
CADM3	7.478	8.912	7.903	7.56	6.777	5.173	5.061	5.254	5.212	6.644	8.032	7.484	6.46	6.144	6.835	2.329	6.597	4.906	5.56	9.636	3.008	7.289	5.166	7.929	7.453	3.481	7.439	6.464	4.777	2.73	0	7.441	4.128	7.093	6.284	3.741	10.11	1.964	7.248	0	7.768	5.515	4.853	4.115	7.369	4.244	6.441
CADM4	8.73	7.456	7.338	7.306	7.216	4.178	5.716	8.229	8.728	7.29	5.891	7.183	6.673	6.921	6.322	6.569	5.204	0	6.506	6.053	5.994	9.111	8.953	6.683	4.642	0.3113	6.302	7.117	7.091	7.075	7.985	6.911	5.628	7.586	7.165	7.828	8.319	8.229	7.311	7.326	6.89	6.236	5.684	5.966	5.655	4.802	6.106
CALR	14.42	13.78	13.24	12.9	13.62	13.74	14.19	12.4	13.88	13.46	13.77	13.96	13.69	13.1	14.25	13.98	13.6	15.64	13.39	14.89	13.9	15.55	14.49	14.76	14.22	14.55	13.75	13.51	13.68	13.72	17.49	13.8	12.67	13.35	13.87	15.91	14.06	13.29	15.57	13.49	14.27	14.41	13.59	13.62	13.84	13.45	14.08
CANX	13.14	13.05	12.93	13.1	12.81	13.07	11.57	12.51	12.76	12.99	12.17	13.4	12	12.98	12.51	12.43	12.92	13.8	12.73	13.04	13.29	13.32	12.84	12.82	13.31	13.37	12.95	13.4	12.58	12.62	13.44	13.2	13.44	12.2	12.81	11.09	12.91	12.37	13.69	12.74	12.97	13.42	11.81	12.51	12.99	13.99	12.65
CARD11	6.749	5.406	5.961	5.149	5.858	5.932	6.623	6.117	4.728	7.138	7.057	6.829	7.5	4.596	5.939	5.2	5.346	7.273	6.721	9.096	7.817	8.412	7.091	6.442	4.738	0.3113	9.112	6.818	6.344	4.737	12.54	7.206	3.247	5.969	7.534	12.09	6.638	3.814	8.52	1.47	8.878	8.288	4.594	4.029	9.477	3.217	8.881
CASP1	9.851	10.44	11.76	8.478	11.13	9.13	10.63	7.818	10.54	11.73	10.33	9.548	10.27	7.523	9.059	11.61	10.33	8.966	9.973	11.08	10.48	10.87	9.504	9.218	10.83	11.19	11.11	10.08	10.5	11.15	11.15	10.88	8.207	8.998	11.35	9.63	10.02	6.461	10.93	6.46	10.64	10.99	10.45	7.773	10.8	6.771	11.09
CASP3	10.07	9.815	10.02	9.884	10.5	9.662	10.07	10.31	10.85	9.983	10.23	10.23	10.52	9.179	10.16	9.684	10.22	9.148	10.93	11.22	10.71	10.78	10.2	9.956	9.91	10.11	10.73	10.27	10.26	10.16	9.655	10.23	10.01	10.24	10.31	11.22	10.53	9.164	9.485	8.684	10.52	10.61	9.812	9.663	10.73	9.756	10.96
CASP4	9.081	10.07	9.985	8.554	10.19	8.75	9.733	8.297	9.345	10.89	9.183	10.48	9.503	7.957	9.157	8.346	9.447	8.966	9.557	10.95	10.59	10.69	9.892	10.15	10.08	10.01	10.57	9.685	9.755	8.779	11.03	10.12	9.501	9.018	9.493	10.86	9.353	8.658	10.92	8.681	10.96	10.37	8.747	8.473	10.6	6.734	10.62
CCBP2	5.942	8.205	5.909	6.073	6.601	5.325	3.082	3.819	4.408	5.665	4.267	6.679	5.395	5.318	6.505	4.71	5.346	3.432	0	6.303	0	3.327	6.269	4.35	5.885	0	7.091	5.521	5.489	3.872	0	2.893	1.684	3.06	6.256	6.488	4.99	2.913	8.093	0	7.405	6.645	5.616	4.995	6.621	5.333	4.1
CCL1	0.5587	3.25	0.1281	2.495	4.485	0.1682	2.563	2.172	1.86	1.965	0.3988	0.1713	3.339	1.78	0	0	0	5.306	0	6.466	6.544	2.409	4.749	4.106	0.09366	0	3.937	2.308	0	0	2.94	0	0	3.27	0	3.741	0	1.964	5.24	0.5772	6.079	6.844	0	2.864	5.32	0	4.579
CCL11	4.517	4.546	3.713	4.136	2.007	5.932	3.544	4.708	7.509	4.373	4.845	3.872	6.191	5.318	6.481	6.184	2.683	6.095	5.519	5.983	5.994	6.158	7.386	9.081	4.991	0	4.622	5.072	5.763	6.299	8.963	5.749	4.347	2.517	6.99	7.237	5.946	3.045	9.687	3.196	4.848	7.524	5.349	3.734	6.425	2.71	6.802
CCL13	6.498	10.22	10.28	8.749	9.691	7.139	8.718	8.665	7.782	9.7	7.786	8.188	10.31	7.992	9.184	7.708	7.534	6.284	5.853	13.4	8.197	9.296	8.938	7.673	9.421	5.886	10.21	8.508	9.126	6.06	9.416	5.389	5.771	5.998	6.39	7.922	7.761	3.737	11.12	4.309	10.36	8.144	5.812	6.462	7.779	6.724	7.572
CCL14	8.315	10.1	10.14	8.223	9.138	8.378	3.284	0	6.861	6.27	8.99	11	6.341	8.07	9.195	4.767	8.534	5.877	4.968	8.486	6.9	5.839	7.993	8.897	10.3	5.521	9.572	7.239	7.689	3.968	10.53	5.017	5.228	2.942	9.849	0	7.337	6.187	11.12	3.385	8.943	7.805	6.254	5.943	9.372	5.381	9.476
CCL15	7.495	7.259	6.698	6.447	7.026	6.87	5.359	8.69	6.387	7.515	6.589	8.524	5.429	6.666	7.536	6.006	6.209	9.992	7.551	7.742	7.466	7.289	7.704	8.138	7.997	4.876	7.261	7.103	7.077	6.779	14.01	6.628	6.623	6.901	7.308	11.24	7.296	7.829	10.11	7.669	8.457	9.239	7.741	5.7	7.885	6.966	8.908
CCL16	3.474	3.25	3.45	3.362	3.592	4.009	1.441	2.172	3.415	2.657	3.692	4.695	2.614	2.505	4.279	1.54	3.709	3.432	2.615	6.466	4.765	0	5.217	4.558	5.272	2.633	5.27	2.659	0	0	8.963	3.459	0	3.169	4.507	5.888	2.693	0	5.857	2.162	4.722	7.271	0	2.094	5.824	0	5.309
CCL17	7.87	6.058	8.1	4.817	7.945	6.443	6.016	4.835	4.629	6.314	6.367	4.695	7.813	4.171	6.733	3.507	4.557	10.42	1.106	7.41	5.736	7.053	5.946	3.218	2.63	4.399	7.439	5.478	6.774	6.626	10.12	6.521	3.158	4.736	4.507	7.237	6.384	4.462	5.857	2.525	9.844	7.74	6.644	4.721	7.959	4.872	6.106
CCL18	8.865	8.902	8.896	11.33	11.75	8.352	7.932	3.55	7.191	10.3	10.78	8.975	11.85	8.631	13.04	10.54	10.83	6.095	6.463	16.41	14.06	8.489	12.36	13.39	10.08	8.473	11.66	11.81	10.07	8.871	0	7.944	10.39	7.898	10.17	7.828	13.05	5.568	14.54	10.48	11.2	14.43	8.319	10.81	10.26	9.566	10.94
CCL19	10.36	9.613	9.875	8.05	9.728	8.032	8.993	2.172	8.035	9.812	9.531	9.099	10.59	8.114	9.463	4.71	7.753	7.969	5.028	9.997	6.544	8.899	8.184	7.507	8.57	0	10.3	6.612	9.553	2.212	11.3	10	5.04	6.917	8.306	11.57	8.911	3.045	9.843	0	10.77	8.46	6.088	4.196	9.198	4.345	10.07
CCL2	8.811	10.24	10.15	9.281	10.11	9.198	8.374	10.34	9.331	10.13	9.029	9.964	10.94	9.585	10.48	8.234	9.276	9.098	10.78	10.16	11.83	11.73	11.62	11.3	10.45	10.28	9.696	10.13	8.897	8.423	11.47	11.6	8.052	9.112	10.73	7.503	10.16	6.128	11.59	6.425	10.15	10.23	8.519	8.229	11.46	7.63	10.47
CCL20	6.277	6.234	5.935	4.08	4.872	4.178	6.669	7.392	6.046	5.559	4.185	5.529	8.066	3.496	6.815	9.713	6.263	6.452	8.415	8.782	5.87	11.1	5.166	6.518	4.911	4.281	6.697	5.863	4.777	9.683	7.584	6.363	3.814	5.336	7.855	7.62	5.681	4.837	6.804	4.95	6.829	7.563	6.88	5.794	6.899	4.571	6.241
CCL21	12.3	9.919	8.499	6.234	10.43	7.857	10.02	0	7.267	8.518	7.488	9.535	10.07	5.854	7.663	3.366	7.869	9.219	8.096	7.844	5.018	9.526	5.946	7.088	7.495	3.856	10.22	8.39	8.349	5.074	13.51	5.871	2.96	0.1948	6.56	9.931	3.31	1.293	11.67	0.9398	10.65	5.663	6.923	5.337	9.555	2.986	7.822
CCL22	6.373	7.029	7.75	5.253	8.202	5.526	4.32	4.415	3.995	6.479	5.916	6.829	6.782	4.897	6.646	4.31	4.961	5.619	3.672	6.827	5.994	6.832	5.001	6.705	5.206	2.974	8.977	5.863	6.344	5.416	7.028	5.119	2.96	4.376	4.986	7.376	6.281	3.737	8.057	2.525	10.37	7.706	4.091	3.937	7.897	0.04717	5.535
CCL23	0.5587	0	3.128	1.867	2.37	0	0	0	2.43	0.5865	3.91	1.756	2.356	2.188	3.542	0	1.387	4.349	0	7.299	4.567	3.883	4.051	4.458	4.181	0	3.61	0	0	0	6.11	0	0	2.342	1.747	0	2.693	0	6.288	4.484	4.428	5.92	0	0.3283	2.15	0	4.278
CCL24	5.603	5.857	7.347	3.693	1.522	2.831	2.398	0	1.86	3.992	3.286	6.438	4.4	3.084	3.094	3.753	4.436	0	0	10.12	6.279	3.883	3.669	5.907	3.5	0	6.935	2.659	4.461	3.541	7.028	3.977	0.584	0	5.588	6.219	5.473	3.383	4.607	5.82	4.582	4.006	3.987	0	6.068	0.7841	1.87
CCL25	4.375	3.491	2.45	0	0	2.356	0	1.072	3.635	3.622	0	0.1713	3.819	2.188	1.957	1.988	1.387	0.2619	0	4.842	0.1209	3.883	4.051	0	0	0	3.188	2.308	0	0	8.555	3.293	0	3.06	2.969	7.376	3.31	2.766	5.24	0	4.848	6.236	3.312	0	4.538	1.632	4.436
CCL26	3.841	3.698	3.829	3.452	4.485	3.188	2.968	4.835	3.995	2.352	3.805	4.815	3.599	3.566	0	2.329	2.683	0	4.7	5.128	3.527	6.158	4.603	2.187	2.164	0	4.32	4.744	3.936	3.411	9.13	0	2.85	3.169	4.507	7.083	6.719	3.167	4.141	0.5772	3.233	5.663	3.128	3.292	3.896	2.855	3.379
CCL27	3.165	9.755	9.514	8.883	11.78	9.876	0	5.16	4.466	8.583	0.3988	0	3.713	0.8092	8.446	2.836	7.239	8.659	2.897	3.696	0.1209	0	2.65	0	0	1.534	10.19	8.175	7.454	5.31	10.41	2.641	2.122	1.635	0	6.219	0	3.737	4.958	1.857	10.38	4.949	5.929	6.94	2.15	2.71	0
CCL28	10.36	9.133	9.797	8.919	8.745	8.591	8.928	5.16	9.845	9.751	8.655	8.498	7.384	10.31	8.346	8.588	8.534	9.74	4.276	6.827	7.783	7.566	7.553	7.348	8.497	9.147	8.132	8.691	8.574	8.843	8.963	9.462	9.726	10.7	8.953	7.237	8.375	5.936	6.619	9.631	7.847	8.093	8.049	9.275	7.474	9.981	8.853
CCL3	7.85	9.202	9.459	8.901	7.553	8.005	8.447	7.193	9.262	9.274	8.273	8.752	8.387	9.565	9.944	8.091	8.311	7.273	9.373	11.66	11.29	9.469	9.247	9.081	8.178	7.768	9.61	10.73	9.594	10.51	10.41	9.374	7.543	7.933	10.69	10.74	9.757	6.35	9.821	7.181	9.443	11.03	9.652	7.773	11.25	7.317	10.86
CCL4	7.253	8.09	7.829	7.869	7.26	6.907	7.866	3.819	7.431	9.371	8.321	8.489	8.475	7.519	8.074	7.1	7.145	7.793	8.543	12.12	10.39	10.62	8.612	7.185	6.993	5.572	10.81	10.71	8.384	7.936	11.3	9.157	5.451	7.829	10.72	10.93	9.203	6.201	10.75	6.004	11.41	10.28	7.833	6.056	11.85	6.867	11.8
CCL5	8.879	9.003	8.189	8.533	8.963	8.86	9.639	4.569	8.124	11.53	10.02	10.41	10.28	6.941	8.082	7.436	8.564	9.148	10.25	13.24	11.67	11.68	9.61	7.231	8.841	7.262	13.55	11.73	10.17	8.687	13.69	10.88	5.595	9.1	11.96	14.04	10.61	6.311	12.28	5.046	12.57	11.98	9.639	7.223	14.44	7.915	13.14
CCL7	4.375	5.283	3.45	5.037	4.754	5.133	3.621	5.842	4.775	5.276	4.791	5.726	5.783	5.338	6.322	4.651	4.436	5.877	4.905	5.472	6.107	6.832	6.244	6.831	6.283	7.114	5.582	4.816	5.304	5.346	7.584	5.506	4.672	6.267	5.345	6.219	6.281	3.886	7.115	3.701	5.856	5.92	4.522	4.636	6.681	5.405	5.535
CCL8	4.218	7.704	8.512	6.698	5.829	7.348	5.425	7.239	6.711	8.887	7.022	7.269	7.295	7.532	7.81	5.2	7.426	5.306	8.486	8.823	10.86	8.899	9.753	7.651	9.603	9.355	8.545	9.117	7.134	7.365	0	7.635	4.909	8.707	7.789	4.84	7.175	4.312	9.485	3.747	8.084	8.194	7.121	5.373	10.53	6.128	9.031
CCR1	6.886	7.539	7.117	8.061	7.051	7.657	6.669	8.453	7.503	8.574	7.563	7.851	8.392	7.451	9.729	7.602	8.306	6.284	9.247	10.16	10.4	9.488	9.684	9.965	8.955	8.264	9.112	9.457	7.726	7.774	9.859	8.435	6.02	7.653	8.859	8.093	9.074	5.248	11.33	5.925	9.992	10.54	7.658	7.075	9.979	6.966	9.08
CCR10	5.244	5.463	5.257	4.08	3.287	3.712	3.763	4.951	4.146	3.622	8.529	6.28	5.979	6.713	7.997	4.231	3.811	0	2.263	6.183	5.421	0	6.428	5.944	5.394	0	4.946	4.744	7.253	7.148	8.773	4.439	3.158	8.552	5.447	9.251	5.23	5.654	7.183	6.555	5.073	6.033	4.365	2.864	5.655	5.962	6.283
CCR2	6.532	6.611	7.059	7.091	7.414	7.149	6.044	4.569	7.111	8.321	7.522	6.71	8.885	4.869	7.212	3.366	7.044	5.619	7.98	9.137	7.522	8.899	7.756	7.201	6.252	3.481	8.876	8.039	6.664	5.116	0	8.115	4.463	6.845	7.545	10.62	8.205	3.383	7.371	2.293	8.661	9.527	6.011	4.346	9.648	4.612	8.575
CCR3	4.646	4.835	3.298	3.963	4.754	1.642	3.284	5.781	4.283	4.604	3.692	5.663	4.097	1.78	5.657	0	3.994	0.2619	3.945	6.942	5.421	3.327	5.608	6.304	4.311	0	5.798	4.744	3.311	4.142	9.54	4.516	2.85	4.626	3.22	8.093	4.824	4.554	6.714	3.653	6.559	7.524	3.621	2.761	6.315	3.106	5.464
CCR4	6.277	5.463	6.713	4.339	5.466	5.173	3.544	0	4.821	5.796	6.9	4.419	6.191	3.263	5.19	3.862	4.823	0	4.064	8.354	5.234	6.25	5.646	5.179	1.472	3.25	7.574	5.683	4.628	3.77	8.555	5.717	3.158	5.053	5.397	5.457	5.51	4.145	6.714	2.162	8.427	7.898	4.279	3.561	7.737	0.04717	6.364
CCR5	6.548	6.02	6.338	6.805	6.907	7.219	7.232	7.262	6.711	8.902	7.454	7.227	7.686	4.784	7.257	5.464	6.991	4.906	8.872	9.756	8.745	9.307	7.79	7.39	6.283	6.242	10.47	9.362	7.631	6.262	6.11	8.508	4.386	6.098	8.717	11.13	8.1	4.462	9.589	3.127	9.136	9.565	7.488	5.125	11.11	5.381	10.02
CCR6	5.967	4.745	5.298	4.385	6.438	4.76	3.462	3.819	3.155	4.979	4.845	4.926	5.809	0	4.589	3.035	4.371	0	4.625	6.978	5.299	5.715	5.447	4.558	0	0	6.82	4.884	4.057	3.111	0	5.544	1.05	0	3.621	0	3.31	0	6.407	0	7.23	7.019	3.128	1.466	6.023	0	5.464
CCR7	8.955	5.941	5.082	4.748	5.503	5.36	6.164	3.219	4.865	6.104	8.044	5.381	7.267	4.34	5.363	2.836	4.078	0.2619	4.84	7.883	4.567	6.64	5.489	5.515	3.702	1.534	6.82	4.32	5.833	4.564	8.963	6.663	2.85	5.998	5.675	9.421	5.775	2.42	6.015	0	7.384	6.033	4.911	2.094	6.767	0	6.549
CCR8	5.203	4.039	5.338	3.693	3.955	4.256	3.829	2.172	3.529	5.972	4.996	0	5.462	2.188	0	4.147	2.176	0.2619	0	7.014	4.567	7.492	5.313	4.558	3.5	0	6.214	3.717	4.273	3.77	8.773	4.788	0	4.074	0	8.449	5.138	3.279	7.043	0	6.919	5.663	3.875	3.433	6.277	0.7841	6.283
CCRL1	8.167	10.22	8.761	8.564	10.31	9.641	5.267	5.781	8.404	8.337	6.348	9.373	6.131	7.451	7.84	6.416	7.31	8.396	6.15	7.844	7.437	5.429	8.132	9.102	7.241	5.169	9.021	7.986	6.414	6.262	11.59	4.358	5.612	5.705	5.908	8.785	6.147	4.8	10.52	3.92	9.742	8.218	6.88	6.758	7.422	5.176	7.311
CD109	6.962	8.998	8.88	7.371	9.534	8.28	6.687	7.921	6.996	6.314	7.853	8.722	7.19	6.986	8.999	9.822	9.445	7.36	7.724	6.905	8.524	9.111	8.457	7.651	9.344	9.58	8.857	6.87	7.188	8.938	0	8.245	4.703	5.109	7.294	7.237	7.738	4.762	9.027	6.087	7.906	6.963	8.992	7.571	7.255	5.357	7.702
CD14	10.32	11.25	10.37	10.29	9.383	10.59	9.47	11.02	10.98	11.58	10.84	11.4	11.53	10.85	12.72	10.5	10.7	10.18	12.02	13.94	13.36	13.43	12.04	12.7	11.11	9.185	11.97	11.5	9.755	9.493	14.4	10.84	9.549	8.642	12.43	13.88	11.4	8.642	13.98	9.305	12.97	13.24	9.74	9.753	13.03	10.04	12.43
CD19	8.77	4.745	4.829	5.327	0.7846	4.399	6.948	4.569	4.146	5.764	7.555	6.054	8.906	4.125	5.701	1.988	5.829	6.738	2.615	10.61	5.688	5.579	6.116	4.976	4.039	3.25	6.916	5.794	4.777	2.933	9.952	7.79	2.3	8.384	7.04	9.544	6.938	2.766	7.183	2.814	4.965	8.265	3.128	1.913	8.792	7.396	8.154
CD1A	4.375	7.617	7.883	5.721	8.133	5.617	4.976	2.788	3.005	6.868	4.185	5.301	4.179	2.355	6.349	0	4.871	4.906	0	5.909	4.066	0	4.354	2.949	1.472	0.3113	8.581	5.683	4.975	2.73	0	0.571	0	2.142	0	7.376	2.411	2.42	0	0	8.322	0.3051	2.001	4.072	5.243	1.27	0.4911
CD1B	4.375	6.505	7.059	3.362	6.634	5.674	3.187	1.072	4.865	5.404	3.569	4.078	5.495	2.985	3.722	0	1.835	0.2619	3.945	6.359	4.939	6.707	0.1722	1.57	3.702	0	7.464	4.816	5.963	0	6.11	2.641	0	0	0.8986	0	4.636	0.7856	0	0	7.651	5.797	0	1.913	4.777	0	4.278
CD1C	5.284	7.728	7.829	5.684	7.876	7.189	3.284	2.172	5.434	6.225	5.544	4.815	5.289	3.979	6.733	0.8881	3.483	6.738	1.798	6.183	4.066	7.332	4.749	4.823	3.702	2.974	8.615	5.644	5.531	0.7025	0	5.65	2.459	2.342	2.664	0	4.496	0	5.679	0	7.921	6.327	0	3.839	6.526	0	5.669
CD1D	5.991	3.878	3.128	3.693	0	5.462	4.409	4.415	4.728	5.522	6.695	3.631	6.555	4.724	6.143	3.035	4.615	6.095	5.028	7.21	6.489	7.767	5.217	6.871	4.181	3.25	5.582	5.433	4.547	1.86	8.298	6.696	4.128	4.805	7.4	7.828	6.587	3.814	2.07	4.538	5.173	6.033	4.188	2.864	7.508	4.652	7.115
CD1E	4.976	6.361	7.308	5.122	6.298	6.508	2.968	4.708	4.908	4.195	4.486	4.419	5.395	2.985	5.518	3.507	3.213	6.284	3.133	7.048	4.669	6.419	4.942	4.976	2.981	0	7.709	6.053	4.461	1.394	8.555	4.725	3.331	0	4.191	6.488	5.138	3.279	6.288	0	7.736	7.636	2.918	3.734	7.369	0.04717	5.849
CD200	10.39	8.188	8.616	9.416	8.382	7.417	6.287	8.109	9.577	10.55	7.383	7.972	9.586	7.316	8.346	8.794	6.4	6.095	8.184	8.596	8.072	9.45	10.55	9.325	7.192	5.669	8.876	8.525	10.14	7.158	10.47	9.35	9.808	10.45	8.707	9.63	9.73	9.418	9.925	6.871	7.752	8.5	7.497	7.726	9.703	6.457	9.896
CD200R1	4.299	5.406	5.801	4.023	5.349	4.958	3.954	0	1.86	4.531	5.043	0	3.713	4.3	5.468	0	3.6	0	3.133	6.119	5.534	5.579	4.354	3.445	3.5	0	7.261	5.072	3.936	0	0	5.069	0	0	5.177	0	1.594	0	5.857	0	5.662	6.414	0	0	6.821	0	6.649
CD209	8.173	9.411	8.989	7.845	8.397	8.208	6.125	7.672	7.741	9.299	8.258	9.454	7.636	8.43	9.348	6.585	8.025	6.284	8.032	12.77	9.826	8.308	8.234	9.552	8.346	5.234	10.01	8.431	7.421	5.994	9.54	6.321	6.378	5.404	7.945	6.911	8.409	5.501	11.06	6.767	8.687	9.725	6.711	6.647	9.213	6.724	9.15
CD22	9.618	6.234	6.172	7.012	5.266	10.92	7.802	6.618	6.084	7.312	8.117	7.09	9.772	5.358	7.607	6.585	5.9	12.4	5.6	10.38	8.32	6.25	7.131	7.276	6.645	5.621	8.179	7.89	11.36	6.204	13.76	8.151	6.417	5.938	8.373	12.74	8.438	5.009	8.196	6.175	8.477	10.61	6.32	6.11	9.023	6.07	8.47
CD244	3.729	1.376	5.172	4.189	4.557	5.091	3.082	0	4.408	6.419	4.185	6.28	6.191	0.8092	3.542	1.54	4.157	4.906	5.917	7.699	8.469	6.25	5.82	4.74	2.981	3.681	8.861	6.886	4.461	2.494	0	5.871	4.795	3.537	6.256	0	5.775	1.667	5.679	2.525	7.524	7.019	4.594	3.937	9.399	5.863	8.263
CD247	8.391	6.42	6.683	6.622	6.419	7.285	7.355	4.046	6.611	8.47	8.517	7.52	8.383	5.234	6.69	5.023	6.19	3.432	7.751	10.25	8.483	8.899	7.658	6.332	5.843	4.281	9.777	8.525	7.253	6.262	0	8.338	4.128	6.642	8.665	6.911	8.013	4.462	8.466	4.037	9.516	9.009	7.108	5.062	11.03	5.23	10.43
CD274	6.463	6.585	6.298	6.115	6.045	6.794	7.238	7.239	6.446	9.123	6.191	6.801	7.665	4.527	6.815	6.469	6.281	6.862	9.159	8.063	9.364	8.701	7.523	6.79	6.185	5.715	8.446	8.039	6.391	7.748	9.28	7.843	5.771	6.845	7.971	8.01	7.641	4.259	8.74	4.59	9.526	8.719	6.88	4.748	9.367	5.12	9.543
CD28	7.341	6.131	6.588	5.703	6.119	6.067	5.29	6.013	6.157	6.678	7.419	7.205	7.409	6.233	6.911	5.628	5.729	0	5.477	9.374	8.144	6.158	6.702	6.468	5.506	0.3113	8.067	5.829	5.994	3.411	0	7.007	3.926	5.382	7.12	5.457	6.442	4.259	6.288	5.362	9.098	7.073	5.17	4.901	8.556	4.135	8.818
CD34	8.386	12	10.29	9.69	9.378	9.591	6.66	6.259	8.636	8.155	9.483	11.06	7.87	10.11	9.882	7.48	9.445	8.076	7.51	10.27	8.538	6.89	9.226	10.11	10.27	7.214	9.644	9.124	8.569	7.621	9.416	7.021	7.447	6.535	9.151	7.237	7.799	8.889	10.71	6.266	9.692	8.833	8.003	8.049	9.678	7.366	9.581
CD3D	9.915	8.652	8.942	8.064	8.798	8.767	8.956	4.708	8.319	10.32	9.632	9.146	9.918	6.443	8.049	6.536	8.407	6.602	9.275	11.87	10.84	10.67	9.689	7.717	7.467	5.468	12.27	10.48	8.663	7.833	10.75	10.71	5.354	8.544	10.35	10.89	9.755	4.943	10.77	4.847	11.86	11.07	8.452	6.682	12.97	6.586	12.56
CD3E	9.174	7.526	7.916	6.935	7.727	7.706	7.936	4.242	7.267	9.172	9.183	8.177	8.971	5.706	7.151	5.882	7.301	5.619	8.171	11.24	9.329	9.855	8.65	6.769	6.717	4.508	11.19	9.581	7.954	6.711	10.7	9.207	4.175	7.566	9.93	12	8.712	4.312	10.25	3.747	10.59	10.11	7.641	5.931	11.89	5.405	11.44
CD3G	8.983	7.862	7.89	7.084	7.91	7.643	7.654	3.819	6.861	9.187	8.663	8.524	8.614	5.145	6.505	6.098	7.055	7.181	8.448	10.67	9.775	9.862	8.336	6.638	6.543	4.508	11.45	9.557	7.762	6.669	11.92	9.241	4.882	7.425	9.429	10.55	8.575	4.085	10.07	3.324	11.16	10.36	7.216	5.741	11.97	5.775	11.67
CD4	9.222	9.874	9.315	9.088	8.939	9.433	7.747	8.434	9.061	10.15	9.335	9.616	9.95	9.054	10.25	8.815	8.578	8.268	10.34	12.04	11.82	11.67	9.711	10.11	9.027	6.765	11.12	10.17	8.6	7.256	9.416	9.886	7.24	10.79	10.54	11.88	9.959	5.568	12.41	7.28	10.96	12.34	8.467	7.786	11.39	7.804	11.26
CD40	8.48	9.479	9.153	8.201	8.783	8.546	8.24	9.195	8.015	9.674	9.105	9.924	10.01	7.849	9.055	7.723	8.087	7.593	10.02	11.1	10.5	10.76	8.986	9.54	8.361	6.273	10.03	9.648	8.992	7.265	8.773	9.931	6.681	9.123	9.121	12.44	9.24	7.199	10.96	8.222	10.35	10.03	8.596	6.892	10.69	9.856	10.17
CD40LG	6.613	5.519	6.636	4.516	5.13	5.494	4.648	4.835	4.216	5.32	6.95	4.815	6.444	3.697	5.307	2.329	3.811	5.306	3.514	8.224	5.299	5.429	6.089	4.74	3.702	0	7.275	5.129	5.531	0	7.985	6.113	1.401	5.024	4.191	8.449	4.936	4.021	7.637	1.47	6.522	7.224	4.522	3.364	6.315	1.632	6.441
CD44	12.99	13.44	13.61	12.12	13.23	13.58	13.37	13.09	11.93	14.07	13.86	13.14	12.86	12.98	13.52	12.27	12.77	17.22	12.18	13.51	12.12	14.33	13	13.44	13.03	12.57	12.67	12.26	13.15	12.35	19.61	13.08	14.46	12.5	12.86	15.87	12.33	9.645	13.61	13.05	14.32	12.77	12.54	13.41	12.63	14.11	13.42
CD45R0	10.12	10.44	10.11	9.699	10.34	10.36	9.408	9.76	10.16	11.16	10.37	10.13	10.98	8.693	10.16	9.141	9.611	8.588	11.53	12.86	12.18	12.95	11.02	10.22	9.638	8.453	13.21	11.92	9.721	9.282	12.03	11.74	7.714	9.807	11.64	9.763	11.19	6.113	12.67	7.941	13.1	12.99	9.708	8.854	14.04	8.711	13.36
CD45RA	9.3	6.661	6.486	5.703	5.266	6.427	6.433	0	5.626	7.088	7.744	6.801	8.455	4.171	5.518	3.035	7.065	0	4.461	10.35	7.077	6.059	8.626	5.115	4.738	0	7.246	5.563	5.833	3.541	7.584	7.677	0	5.552	6.416	0	7.055	0	10.28	0	7.405	7.837	4.793	2.761	8.89	0	7.466
CD45RB	8.527	7.83	7.793	7.789	7.781	8.334	6.757	5.254	7.495	9.04	8.253	8.949	8.535	6.559	8.909	7.155	8.025	6.862	7.829	10.97	10.65	9.58	8.828	9.016	7.6	5.845	10.19	9.103	7.214	6.683	11.15	8.651	5.56	7.51	8.773	10.04	8.894	5.009	10.54	5.622	11.06	10.57	7.337	6.453	10.87	5.662	10.59
CD48	9.628	7.785	8.178	7.342	7.671	8.016	7.332	4.708	8.02	8.797	9.149	7.687	9.282	6.049	8.4	6.647	7.634	7.082	8.851	10.7	9.405	8.927	8.811	7.443	7.561	6.392	10.45	9.23	8.031	7.458	8.555	9.123	5.47	7.717	9.707	10.32	7.573	4.259	9.767	5.671	10.86	10.27	8.372	6.791	11.23	5.897	10.82
CD68	8.671	9.289	8.783	9.859	8.258	8.866	8.647	8.922	8.516	10.39	10.08	9.921	10.42	9.478	12.17	10.68	9.147	8.076	9.205	12.09	11.92	11.09	10.69	10.93	9.918	8.992	10.65	11.38	9.302	9.967	11.78	9.148	7.625	9.951	11.38	11.63	10.36	6.473	12.92	8.517	10.14	12.42	11.27	8.657	11.7	9.517	11.44
CD70	4.299	5.346	3.935	4.189	7.171	3.818	6.016	7.638	3.826	4.923	4.486	4.259	5.429	3.758	4.764	0	4.303	0	7.435	5.663	5.688	6.419	5.608	5.515	4.039	1.534	6.055	5.012	4.628	2.933	6.11	6.088	3.158	4.965	5.397	9.355	4.568	4.414	5.24	3.055	6.027	6.572	3.621	2.399	5.824	4.19	6.583
CD72	6.316	5.148	4.652	5.278	3.844	5.587	4.573	5.842	4.775	7.386	5.408	6.054	5.835	3.423	4.027	5.882	4.371	0	7.234	8.92	7.783	7.858	6.22	4.652	5.394	4.508	7.091	7.922	5.531	4.682	0	7.085	4.263	3.957	7.545	0	6.911	2.604	8.162	4.246	5.794	7.271	6.574	4.115	8.649	6.197	8.497
CD74	13.83	14.08	13.71	13.57	12.72	13.86	13.8	13.45	12.7	15.02	13.96	14.35	14.87	12.44	14.23	13.95	13	12.56	14.52	16.43	15.57	16.51	14.36	13.91	13.55	11.2	15.73	15.43	13.14	11.8	16.15	14.67	11.5	12.45	15.74	17.95	14.46	10.48	16.32	10.3	15.59	16.78	13.14	12.36	16.44	12.34	16.03
CD79A	10.53	4.92	6.815	8.963	7.076	7.247	6.748	0	6.805	8.865	8.768	9.218	10.78	4.562	5.363	5.28	10.77	6.862	5.14	12.29	9.502	9.022	7.721	5.515	4.642	3.856	8.563	8.912	7.291	4.502	10.9	9.827	3.926	8.521	9.825	7.237	9.498	3.657	7.043	1.857	6.86	11.85	3.474	4.156	10.79	5.257	10.15
CD79B	5.942	0	3.298	4.598	3.107	2.613	3.082	1.072	3.826	3.992	4.845	2.493	6.601	3.758	0	1.54	5.312	0	4.84	8.354	5.638	6.158	4.26	5.3	2.63	0.3113	6.244	4.816	4.169	0	0	5.956	0.584	3.27	4.986	7.62	5.546	0.7856	4.607	6.233	5.73	7.485	2.672	0	6.794	2.369	7.043
CD80	5.435	4.039	3.45	5.721	6.045	5.978	5.425	6.785	5.651	6.498	5.699	4.815	6.954	4.693	6.143	6.662	5.166	6.738	6.923	8.793	8.469	8.05	7.352	6.591	6.595	5.669	7.832	7.813	6.054	5.346	9.416	6.646	0	6.418	7.425	8.246	7.175	4.085	7.903	4.399	8.608	8.5	6.185	3.364	8.952	4.766	8.442
CD81	13.01	14.34	14.35	13.03	13.78	14.52	12.28	13.35	13.2	13.19	13.3	13.36	13.27	12.99	13.38	13.67	13.05	11.69	13.51	13.94	13.97	13.65	13.13	13.66	13.63	13.4	13.68	13.47	13.35	14.26	10.65	13.7	12.65	12.8	13.63	8.01	13.33	11.14	13.92	13.91	12.59	14.17	14.2	13.2	14	14.02	13.61
CD86	6.705	6.33	6.432	7.026	7.026	7.076	6.164	7.491	7.064	8.105	7.374	7.16	7.607	5.867	8.193	7.602	6.783	0	8.9	9.697	9.975	9.42	7.949	7.901	7.225	6.144	9.144	9.022	6.702	5.948	0	7.916	5.678	6.472	9.281	4.84	8.177	4.414	9.498	5.659	8.058	9.823	7.389	6.171	9.644	5.829	9.167
CD8A	8.989	7.905	7.172	7.105	8.151	7.629	9.162	4.046	7.46	10.77	9.397	8.833	8.988	5.489	7.329	7.228	7.721	6.738	9.317	11.74	10.44	10.89	8.828	6.245	7.467	5.413	12.33	11.21	8.001	7.895	12.56	10.06	5.451	8.077	11.48	11.67	9.944	6.461	10.11	3.653	12.13	10.72	9.417	6.171	13.25	6.99	13.29
CD8B	7.273	6.71	5.713	5.327	5.968	5.756	6.678	4.951	5.519	8.243	7.505	7.227	6.858	4.455	5.902	5.241	5.444	6.862	7.073	9.062	8.034	8.451	7.064	5.357	5.8	3.856	10.34	8.853	5.613	5.825	11.07	8.096	4.937	6.303	9.267	9.931	7.378	5.163	9.099	2.414	9.798	9.116	7.337	4.949	11.44	5.257	10.6
CDH1	10.12	11.49	12.48	9.669	12.57	9.358	11.3	4.835	10.41	12.07	4.008	12.07	10.19	2.985	10.82	5.717	9.544	8.692	0	7.721	6.403	0	9.054	3.641	0.09366	0	12.05	8.987	8.864	12.01	10.75	12.15	10.56	5.214	5.757	0	10.96	4.762	9.43	1.677	12.4	8.817	11.22	12.46	5.53	13.12	11.02
CDH2	9.103	0	4.772	6.855	7.375	8.027	5.644	10.17	9.015	8.255	10.63	7.639	6.586	4.841	6.044	7.786	1.387	8.552	11.28	8.177	7.252	11.85	9.718	9.57	0	4.281	4.71	7.554	3.494	3.872	8.298	9.422	4.347	5.668	10.24	11.39	8.921	9.656	4.958	8.804	0	0	2.672	3.889	7.508	0	5.957
CDH3	6.108	8.805	9.52	8.325	9.923	9.512	4.534	0	7.251	8.054	2.721	10.81	9.164	8.008	10.79	5.565	9.381	11.62	4.276	6.413	5.827	5.429	7.64	0	9.68	10.4	9.633	7.434	8.307	10.18	11.15	9.848	7.385	9.8	5.291	8.246	6.364	7.511	6.517	8.028	10.19	3.475	10.24	5.584	5.594	9.417	8.506
CEACAM1	7.126	4.183	8.156	4.189	4.485	7.159	7.344	0	4.865	8.713	5.812	4.564	7.392	2.188	6.111	7.807	2.882	8.023	3.514	4.992	4.066	8.05	7.196	5.357	7.855	7.478	5.211	6.612	5.573	8.637	0	4.725	2.459	4.233	7.056	7.922	7.398	3.814	0	4.309	2.185	3.475	10.48	6.549	5.32	8.374	7.538
CEACAM16	2.229	2.113	2.128	2.656	1.522	1.642	1.054	2.788	0	0	1.777	1.756	2.832	0	2.805	0	0	6.284	0	4.485	4.208	0	2.919	4.558	2.164	0	2.587	4.218	1.676	1.86	9.28	3.107	1.05	3.27	3.934	7.083	2.93	2.42	2.07	1.47	4.582	6.138	1.494	0	4.253	1.922	3.897
CEACAM19	3.474	4.315	5.216	5.463	4.557	5.288	0	5.781	4.466	3.474	4.417	6.237	3.339	3.423	3.542	4.231	3.057	0	5.819	5.252	4.765	3.883	4.051	2.949	2.164	0	4.428	5.794	3.657	1.394	0	0.571	1.92	0.1948	5.588	0	4.257	5.754	4.141	0	5.267	4.393	2.375	1.913	5.464	4.439	3.379
CEACAM20	3.945	0	0	6.045	0	0	0	2.172	0	0	0	0	1.643	0	0	0	0	0.2619	0	5.252	0	0	1.888	2.949	0	0	1.54	5.072	0	0	0	1.419	0	0	0	5.888	0	3.167	0	0	3.564	6.236	2.672	0	4.777	0	0
CEACAM21	5.47	2.961	1.128	4.748	2.659	5.048	5.115	4.708	4.347	5.857	5.132	2.493	5.884	4.492	4.844	4.456	4.669	3.432	6.038	7.976	6.246	6.707	5.82	6.119	4.43	2.633	5.914	6.486	2.557	0.7025	8.555	7.371	3.331	5.239	5.632	6.715	5.315	6.437	6.517	3.055	6.947	7.773	3.474	3.433	7.792	2.986	7.733
CEACAM3	0	3.698	0.1281	0	0	0	0	0	0	0	1.777	1.756	2.043	0	0	0	2.452	5.619	0	3.696	4.208	0	3.342	4.902	0.09366	1.534	1.54	0	3.494	0	8.963	0	0	1.635	0	7.083	2.93	2.21	6.158	0	1.086	0	2.001	0	0	0.7841	0.4911
CEACAM4	5.435	4.745	3.128	3.362	2.9	4.096	0	5.503	3.635	5.183	3.91	0	4.863	2.641	5.468	0	3.709	0	5.639	8.177	5.421	7.997	5.885	7.201	0.09366	0	4.71	2.308	2.183	0.7025	9.76	4.082	0	5.109	3.22	8.246	6.735	4.203	7.732	0	7.003	6.495	2.001	0	6.425	2.163	6.008
CEACAM5	3.474	3.878	7.298	0	3.592	0	1.746	1.072	2.43	3.756	0	5.726	3.021	0	3.542	0	5.346	0	0	6.119	3.291	0	3.146	4.74	2.981	3.25	6.33	2.659	0.8873	2.73	7.584	0	0	3.616	0	6.219	0.9021	2.21	0	1.47	5.591	7.019	3.621	0	5.161	5.032	3.897
CEACAM6	5.89	7.242	9.088	4.884	2.007	0	3.082	0	4.283	2.908	4.267	6.581	3.819	3.697	5.744	0	5.922	0.2619	0	6.612	5.234	3.327	4.881	5.241	3.264	0.3113	7.091	4.416	1.676	4.297	2.94	1.419	3.247	4.129	1.747	5.888	0	3.886	6.517	2.018	5.915	7.563	5.262	0.3283	5.77	3.507	5.135
CEACAM7	4.375	2.113	6.318	1.215	1.522	0	2.846	0	3.529	0	2.469	0	3.475	2.355	4.027	0.8881	3.6	0	0	6.702	4.567	2.409	2.65	4.558	0.09366	0	4.946	0	2.183	2.494	8.773	0	1.92	1.911	0	7.828	1.594	4.312	5.679	0.9398	5.355	6.414	0	0	5.394	3.507	5.464
CEACAM8	4.042	0	0	1.215	0	0	0	2.788	3.155	0	0	0	3.339	3.423	3.094	0	0	6.095	0	6.565	0	0	5.113	3.813	0	0	0	0	2.183	0	9.28	4.589	3.158	3.537	0	7.922	3.611	3.737	6.015	1.229	4.848	6.963	0	0	5.594	3.82	4.708
CELA1	4.976	4.315	2.713	2.931	0	2.613	3.284	3.55	4.146	2.352	3.434	0	4.466	3.633	5.307	0	1.387	0.2619	2.615	6.565	5.094	0	4.881	5.702	0	0	4.32	4.669	2.183	5.236	8.298	3.459	1.401	3.537	4.916	7.083	5.138	4.509	5.679	2.293	6.079	7.706	0	0	5.877	2.163	5.669
CERCAM	9.402	11.09	9.983	9.481	10.39	11.91	9.784	11.27	10.8	9.184	11.81	12.09	9.872	11	11.88	9.909	9.644	13.54	10.84	10.41	11	11.04	11.49	12.25	10.69	9.487	9.475	10.19	10.16	10.32	16.3	8.651	8.78	9.923	9.299	14.63	11.18	10.04	12.42	9.186	9.582	10.14	10.57	9.534	10.15	10.09	10.94
CERK	8.655	9.046	9.671	9.859	9.529	10.01	9.374	10.57	9.155	9.228	9.938	9.712	9.149	8.724	10.61	11.59	9.891	9.908	9.795	9.797	9.463	9.65	9.35	9.68	9.234	8.992	9.897	9.145	9.033	9.453	10.27	8.77	8.017	8.738	11.15	8.682	10.44	9.225	8.828	7.824	9.311	9.656	9.511	8.77	9.973	9.932	9.808
CHIT1	6.832	8.827	8.876	9.164	7.869	4.862	4.976	3.219	6.794	9.848	3.805	6.679	8.022	4.492	5.518	7.974	6.666	7.519	1.798	7.763	8.296	3.327	6.666	7.781	5.708	3.481	12.16	10.71	8.441	4.682	7.985	3.864	4.347	7.015	9.532	8.449	9.288	4.203	12.25	2.724	15.16	13.81	5.812	8.823	9.283	6.314	9.425
CHL1	9.756	5.941	8.333	4.978	8.487	4.862	6.401	5.781	9.887	9.506	7.579	6.28	6.883	3.633	4.764	8.411	6.152	0	4.545	6.244	5.361	7.67	9.742	4.233	6.116	7.165	7.107	5.129	8.523	9.503	0	3.107	8.154	2.142	6.939	0	9.312	9.777	6.968	0	6.559	6.327	8.862	6.791	6.315	0	4.937
CHUK	9.944	10.14	9.82	9.085	9.969	9.334	9.786	9.908	9.443	10.14	10.04	10.29	9.316	9.53	10.82	9.894	9.593	11.25	9.975	10.54	10.24	10.21	10.08	9.914	9.807	9.558	10.36	9.682	9.471	10.05	13.86	9.5	8.948	9.694	10.05	12.17	10.06	10.4	10.51	9.026	10.49	10.6	10.08	8.821	10.16	9.741	10.8
CIITA	8.454	9.219	8.298	7.972	8.445	8.58	8.445	7.878	7.174	9.825	9.275	9.087	9.179	6.405	9.063	8.188	7.369	10.3	9.044	10.41	9.93	11.04	9.037	8.263	7.561	5.234	10.69	9.704	7.832	6.335	14.19	9.172	6.106	7.18	9.939	11.9	8.664	4.943	10.29	4.11	11.12	10.85	7.732	6.11	10.52	6.128	10.93
CKLF	8.261	6.559	7.059	6.501	6.907	7.787	7.663	7.818	7.976	7.386	7.401	7.09	8.252	6.346	7.595	6.973	6.494	10.79	7.777	8.162	7.236	8.451	8.986	8.64	6.717	5.669	8.29	7.088	7.386	8.088	11.78	7.652	6.51	7.269	7.688	10.6	7.427	10.47	7.183	6.587	8.123	8.012	7.459	6.51	8.884	5.662	7.892
CLEC4E	7.717	6.559	6.011	5.527	2.659	6.615	3.893	2.788	6.724	7.896	5.577	7.749	7.459	4.527	5.612	6.778	6.706	6.602	5.979	10.62	8.591	9.779	7.221	7.376	6.005	4.508	8.709	9.359	6.809	7.707	10.85	5.468	4.08	7.968	9.779	12.19	8.965	4.682	11.19	4.538	11.95	9.7	6.821	4.072	8.988	6.009	8.107
CLEC4M	7.709	0	0	0	0	2.043	3.376	3.219	0	0	3.121	0	4.01	1.998	3.542	1.54	1.387	0	0	4.842	4.765	0	4.159	3.813	1.472	0	0	3.38	1.676	0	7.584	3.107	0	1.635	3.934	3.741	2.06	4.414	6.288	0	3.233	6.963	1.494	0	5.161	0	4.937
CLEC6A	1.854	0	0	1.215	0.7846	0	0	0	1.86	1.434	2.469	0	2.043	0	3.335	0	0	0	0	5.128	2.657	0	3.515	1.57	0	0	1.54	0	0	0	0	0.571	0	0	0	0	2.06	2.42	3.449	0	6.179	5.35	0	0	3.42	0	4.579
CLEC7A	8.386	9.415	8.675	9.585	9.567	9.21	8.246	9.573	8.737	9.965	8.521	10.01	10.18	7.39	10.19	9.447	8.936	9.936	9.846	11.18	12.01	11.76	10.11	10.49	8.792	7.822	10.97	10.95	8.402	8.52	12.95	9.166	7.319	8.608	10.59	11.31	10.12	6.437	11.08	6.453	12.19	12.06	8.476	7.601	11.06	7.378	11.41
CLTC	11.2	12.12	12.1	11.55	12.43	12.32	11.37	8.423	12.08	11.87	11.65	11.93	11.42	12.16	12.48	11.92	11.73	11.68	10.81	12.16	12.26	11.96	11.85	12.08	11.73	11.74	12.16	11.78	11.62	12.13	10.27	11.92	11.71	11.71	12.29	12.1	12.49	10.51	12.92	11.54	11.55	12.43	11.79	11.97	12.01	12.58	11.87
CMA1	2.772	8.365	8.648	6.959	8.478	8.118	0	0	6.759	6.459	3.569	7.371	0	5.026	6.601	0	5.78	4.349	0	7.677	0	4.284	2.919	4.976	5.451	0	7.927	6.747	6.27	2.73	8.555	2.641	3.411	0	0	0	4.701	0	7.248	0	6.227	5.163	3.987	5.538	5.464	0	4.278
COX5A	10.96	11.5	11.55	10.66	11.35	11.76	10.73	10.26	11.02	10.91	10.82	11.11	11.19	11.47	11	11.44	11.94	12.95	10.99	11.36	11.3	11.28	10.98	10.76	12.02	12.25	11.47	10.99	11.4	12.2	11.92	11.1	11.56	11.03	11.4	9.931	11.59	10.44	11.34	11.07	11.42	11.45	11.35	11.44	11.11	11.6	11.25
CR1	8.405	6.971	6.801	7.306	5.8	6.6	7.244	8.473	7.986	8.765	9.16	8.166	9.024	8.064	9.819	6.997	6.494	5.877	8.003	11.92	10.79	9.589	9.787	10.75	7.366	4.012	7.574	8.134	7.278	6.551	9.859	8.045	7.272	6.126	8.201	8.682	9.502	6.083	11.19	7.02	8.729	10.54	6.341	6.855	9.606	6.982	9.297
CR2	8.096	0	2.713	1.867	2.9	2.043	6.085	0	3.529	0	4.677	3.341	7.755	1.78	4.279	3.753	4.722	3.432	3.672	7.742	0	3.883	4.678	4.106	0	0	5.017	2.659	0	3.411	6.11	6.593	0	0	2.969	0	2.93	0	5.476	0	5.438	5.163	1.494	0	6.277	0	3.379
CRADD	9.206	8.144	8.183	7.503	7.647	6.954	7.818	8.362	7.474	7.806	7.751	8.285	7.714	6.515	7.925	9.724	8.56	7.969	7.687	8.474	7.713	8.599	8.713	9.928	7.467	6.304	7.761	7.822	8.192	7.592	10.75	6.729	7.552	7.072	8.555	10.66	7.674	10.55	7.862	7.523	7.8	7.636	8.118	6.992	7.457	8.09	8.035
CRP	3.607	5.148	2.935	2.656	3.287	2.356	3.284	4.569	2.648	1.434	3.569	4.419	3.918	4.078	5.19	2.604	1.387	6.095	0	6.658	5.299	0	5.569	5.3	4.311	0.3113	4.528	3.989	4.273	3.66	9.859	3.607	3.926	4.464	4.068	8.01	4.636	4.085	6.888	2.293	5.662	7.271	4.279	0	5.927	2.986	5.224
CSF1R	9.503	10.47	9.929	9.514	9.195	9.85	7.65	10.05	10.01	10.49	10.07	10.56	10.39	9.506	10.4	9.361	9.387	8.076	11.3	12.26	11.24	12.2	10.3	10.93	9.821	7.943	11.04	10.28	8.965	7.971	11.53	10.17	8.531	7.739	11.5	11.01	10.18	7.465	11.98	7.657	11.22	11.33	9.038	8.387	11.71	7.92	11.21
CSRP1	12.58	11.64	12.34	10.64	10.44	12.07	10.96	11.65	11.76	10.87	11.41	11.44	11.28	10.7	10.81	10.68	10.36	13.8	11.51	10.7	10.27	11.78	12.35	10.8	12.02	9.426	10.37	10.46	12.09	11.14	14.74	10.3	10.31	9.079	10.9	12.1	11.54	11.65	12.01	9.508	9.999	10.45	10.76	11.11	9.858	10.13	10.33
CTLA4	8.502	7.428	8.221	5.568	7.355	7.348	7.232	5.503	7.006	8.92	8.413	7.29	8.906	6.479	6.53	8.868	6.891	6.452	7.32	10.89	8.239	10.55	8.436	6.442	6.219	5.296	9.672	9.07	8.463	6.916	10.27	8.638	4.347	7.753	9.532	11.04	9.161	4.873	9.602	4.989	10.47	8.649	10.43	5.858	11.17	5.428	11.42
CTNNB1	13.91	13.89	14.09	12.63	13.28	14.28	13.88	12.23	13.77	14.24	13.87	13.49	13.6	12.37	13.54	15.09	12.27	15.28	13.03	12.63	12.81	13.54	13.81	12.89	12.74	12.62	12.79	12.77	13.52	12.98	15.87	14.11	14.01	12.76	14.24	14.02	13.55	13.12	14.5	12.75	12.51	12.59	12.63	14.29	12.93	14.17	13.36
CTSB	13.96	13.15	13.15	13.61	14.69	13.02	14.12	13.28	13.94	14.2	13.49	13.86	14.72	12.96	15.73	14.57	14.42	14.18	13.83	16.38	16.57	15.8	15.82	15.23	15.24	15.74	14.42	14.79	14.03	14.03	16.51	13.59	12.31	12.65	14.6	18.46	14.9	11.89	17.24	11.93	14.77	16.01	13.96	13.89	15.42	13.96	15.42
CTSE	4.707	1.376	0	2.931	3.723	4.178	4.365	3.219	3.995	2.352	2.469	2.493	4.33	3.758	3.542	2.604	3.213	5.306	3.945	6.658	4.939	5.715	4.816	6.086	4.311	4.792	4.203	3.38	3.657	3.111	7.584	2.337	2.122	3.365	1.747	3.741	3.468	4.259	6.407	2.628	4.428	7.125	3.987	3.051	4.982	4.017	4.708
CTSG	4.926	9.547	9.809	7.231	8.528	7.584	3.376	0	7.723	7.245	4.897	8.232	2.614	6.121	9.255	4.058	6.666	7.793	0	7.721	0	7.529	5.646	6.983	7.031	4.399	8.842	6.464	6.193	4.368	11.4	2.641	3.98	4.074	1.747	10.08	5.999	4.312	8.493	0	8.737	7.073	5.262	5.781	6.847	0	5.464
CTSL1	9.253	10.29	10.07	10.2	9.446	10.7	9.122	10.14	10.06	9.837	8.504	11.03	10.31	10.85	12.19	10.12	9.833	12.08	10.79	11.79	13.41	11.49	12.29	12.61	10.67	10.8	10.47	10.74	10.29	11.44	9.76	9.993	9.459	10.18	10.47	10.55	11.72	7.616	14.08	11.3	10.62	11.74	10.98	10.69	11.23	11.39	11.09
CTSS	11.81	12.42	11.41	12.3	11.64	12.4	10.86	10.84	11.63	13.36	11.51	12.09	12.92	11.51	13.07	11.8	12.21	11.43	13.67	14.78	15.31	14.53	13.24	13.08	11.87	10.99	14.54	14.56	11.33	11.32	12.42	13.1	10.28	11.68	13.64	12.24	13.4	8.415	15.9	10.29	14.99	16.33	11.73	11.47	14.85	10.96	14.72
CTSV	4.218	5.283	7.047	4.851	6.618	2.831	2.711	0	3.291	2.352	1.247	6.149	3.021	4.924	6.854	3.366	4.436	4.906	0	5.909	5.361	3.327	2.919	4.35	0	0	7.782	2.942	6.565	3.269	7.584	1.949	0	4.129	0	6.488	2.693	5.524	6.158	1.229	6.273	6.495	4.279	2.864	5.394	3.672	4.579
CX3CL1	7.935	9.378	9.505	6.689	8.139	8.179	7.55	7.169	8.204	8.294	9.072	8.489	7.554	6.376	6.143	5.394	6.879	10.33	7.367	8.012	6.432	8.264	6.648	5.047	8.583	5.101	8.972	7.565	7.612	8.219	10.34	5.615	5.678	6.514	6.885	0	8.651	6.66	8.763	4.564	9.13	7.524	7.216	7.979	7.235	6.798	8.01
CX3CR1	6.216	7.873	7.896	7.173	7.773	8.266	5.29	7.602	8.106	7.615	7.428	7.865	6.493	5.961	6.966	4.385	6.19	7.36	10.14	7.148	6.648	8.616	7.668	7.306	7.274	4.281	8.777	6.195	5.994	5.346	11.53	7.873	7.932	5.312	7.749	9.016	8.142	5.477	7.903	3.498	8.477	8.879	5.984	4.949	7.066	5.473	7.115
CXCL1	8.056	7.104	9.293	6.563	7.25	3.021	11.76	6.687	9.408	6.678	7.383	9.535	7.409	6.728	11.49	8.219	8.592	0	8.346	11.3	10.76	7.289	10.29	11.21	6.489	6.553	6.78	6.783	8.244	11.68	8.773	10.26	5.725	7.219	9.475	10.63	10.53	4.414	8.02	5.925	6.766	8.419	9.454	8.545	7.541	6.25	9.577
CXCL10	8.787	9.366	8.128	9.683	7.904	10.76	11.38	6.582	10.61	13.29	9.495	10.22	11.93	7.428	8.741	7.821	9.737	5.877	12.13	10.31	11.84	13.62	10.17	6.89	10.46	9.555	11.36	12.24	10.59	10.82	10.27	12.1	8.969	11.85	11.21	11.9	10.7	6.681	11.16	7.058	11.93	10.41	10.95	7.688	12.24	7.22	14.14
CXCL11	6.515	7.915	6.948	7.503	6.211	8.613	9.55	5.503	8.287	10.72	7.744	9.045	9.855	5.675	6.174	5.658	7.977	6.452	11.1	8.474	8.83	11.5	7.183	5.788	8.135	7.556	9.575	10.31	8.615	8.077	10.04	10.45	7.108	10.05	9.326	10.49	8.759	11.35	9.577	4.803	10.13	9.179	9.577	5.858	10.5	6.17	13.02
CXCL12	10.92	14.23	13.96	11.7	12.05	11.74	8.222	6.72	11.06	11.01	11.59	13.33	11.8	11.24	12.28	11.61	12.14	12.79	10.42	12.59	12.87	12.65	12.31	13.53	11.79	8.361	13.68	11.62	10.31	9.895	14.87	10.93	9.16	7.141	12.24	11.03	10.81	8.623	14.6	7.553	13.24	13.41	9.954	10.39	13.62	8.38	13.7
CXCL13	6.705	4.039	2.128	3.693	0	4.329	3.829	2.172	6.103	6.052	5.132	0	5.703	2.985	0	3.635	5.475	0	6.485	8.422	4.765	8.599	5.359	6.151	2.981	3.481	8.347	8.696	5.353	6.52	8.298	7.06	0	5.687	5.834	9.138	7.806	0.7856	5.857	0	5.267	6.905	6.423	1.707	9.119	2.369	9.738
CXCL14	10.64	16.13	15.4	14.44	15.46	13.19	6.895	10.98	12.91	13.91	12.19	15.51	8.794	12.19	14.33	8.337	13.31	10.44	11.87	11	8.858	8.616	12.31	9.499	12.9	8.108	15.42	12.73	12.71	9.314	11.12	10.1	10.77	5.188	4.843	14.33	10.78	5.104	14.28	3.747	15.27	12.48	11.5	11.63	11.63	9.074	13.28
CXCL16	8.556	8.664	9.014	8.664	8.898	8.639	7.936	8.698	9.11	9.166	8.545	9.218	9.632	7.931	10.1	8.878	8.349	8.126	9.176	11.58	11.58	10.08	10.12	9.798	7.698	6.787	9.918	9.846	8.673	8.313	12.13	8.479	6.84	8.03	10.23	11.96	9.866	6.051	11.76	6.574	9.922	11	7.885	7.799	10.48	7.493	9.875
CXCL17	6.108	0	2.935	3.266	4.244	0	1.441	0	2.838	0	3.121	0	1.643	0	4.39	0	2.452	0	0	5.128	3.73	3.327	3.342	3.218	1.472	0.3113	4.71	3.558	0	2.933	7.985	1.949	1.05	1.911	0	0	0	1.293	0	0.5772	4.965	6.327	2.375	0	5.161	0	5.731
CXCL2	8.02	9.198	8.721	6.356	7.101	5.526	5.801	6.785	9.212	6.955	8.373	8.414	8.515	8.549	10.52	6.52	7.584	4.906	8.165	12.16	10.74	7.887	8.668	9.527	5.451	3.856	7.981	9.085	8.212	9.804	8.773	6.342	7.827	4.7	9.619	7.376	8.704	4.682	7.637	7.5	10.18	9.077	5.956	6.88	8.075	6.07	8.263
CXCL3	6.446	7.275	6.468	5.739	6.531	4.466	6.334	7.144	7.53	5.916	7.188	7.16	7.636	7.253	9.963	6.616	6.479	5.619	6.684	10.92	10.75	7.152	8.588	9.454	5.394	4.012	6.718	6.486	5.573	10.18	8.298	5.749	5.56	5.053	6.99	8.682	7.337	5.248	7.82	6.535	9.848	8.769	4.445	5.7	7.679	6.457	7.808
CXCL5	4.765	0	2.45	0	0.7846	0.1682	1.746	5.578	3.734	2.352	3.286	0.1713	6.249	2.641	8.325	5.2	4.436	0	6.009	10.04	5.736	5.579	6.992	10.25	1.472	0	1.54	3.558	2.854	10.6	2.94	3.107	4.128	5.532	0	0	4.764	1.293	4.141	4.868	6.403	6.495	4.729	1.176	5.243	6.009	4.827
CXCL6	5.754	5	4.588	4.08	4.409	4.096	4.068	8.512	5.029	3.992	5.371	5.457	4.959	4.171	5.566	4.456	4.078	0.2619	8.675	8.619	6.342	5.579	6.61	9.441	4.911	3.481	4.528	5.072	4.777	8.548	6.11	6.745	3.158	4.805	4.191	8.834	6.147	4.414	6.968	3.385	6.361	6.905	7.006	2.961	6.353	1.27	6.403
CXCL9	9.557	10.79	9.411	9.901	8.421	10.76	10.46	5.716	10.82	13.66	11.24	12.02	12.45	8.333	8.465	8.831	8.983	8.82	10.96	12.34	12.53	14.06	10.07	5.357	7.548	5.621	12.22	12.81	11.9	10.28	11.5	12.15	9.223	11.52	11.8	12.16	11.61	7.08	12.58	6.773	13.34	11.49	12.02	7.976	13.79	9.684	14.47
CXCR4	12.2	9.437	10.83	8.973	9.687	9.788	8.642	11.1	11.17	9.882	11.06	9.18	11.59	10.03	10.64	10.52	9.973	8.268	11.41	14.61	12.35	11.85	10.61	11.2	8.456	8.432	11.31	12.12	9.904	9.826	10.7	10.37	9.578	10.04	13.17	9.453	11.84	8.26	12.22	10.04	11.37	12.31	8.817	9.812	12.86	8.699	10.9
CXCR6	6.277	4.315	5.588	5.721	6.095	6.286	5.942	2.788	6.243	8.909	6.348	6.438	7.098	3.423	5.785	5.241	5.967	0	7.182	10.44	8.836	9.469	8.112	4.558	5.206	4.281	10.24	9.173	6.757	5.236	2.94	7.318	2.96	5.953	8.84	10.85	7.934	4.682	9.512	2.899	9.662	9.507	6.462	4.072	11.72	4.345	10.59
CYBA	10.38	9.49	9.59	9.963	9.237	9.23	8.918	8.483	9.676	10.27	10.25	9.813	10.83	9.177	10.65	10.23	9.86	10.5	10.08	11.96	11.04	11.07	10.5	10.61	10.08	9.1	10.54	11.07	9.96	9.931	13.96	9.733	8.555	9.661	11.33	13.2	10.55	7.095	12.09	8.919	11.5	11.93	10.26	8.438	11.54	8.702	11.47
CYBB	9.986	9.767	9.537	10.09	9.223	10.17	10.41	10.86	11.06	11.4	10.82	10.48	11.59	9.433	11.25	9.815	9.738	7.36	12.41	13.25	12.29	13.53	11.4	11.3	9.725	7.874	11.94	12.17	10.11	8.722	10.7	11.44	8.956	9.045	11.97	13.66	11.39	7.829	12.45	8.765	11.17	12.74	10.59	8.932	12.58	8.756	12.27
CYCS	7.618	8.072	8.381	7.455	7.727	8.092	8.209	8.434	6.893	8.232	7.167	8.035	7.066	9.062	7.227	8.861	7.164	9.864	7.65	8.354	7.077	7.245	7.306	7.153	7.381	7.779	8.024	7.75	8.554	9.037	9.76	6.463	8.717	6.291	9.349	7.922	7.417	7.453	7.732	6.574	8.22	7.224	9.102	7.666	7.474	8.026	7.391
CYLD	10.45	10.45	10.52	9.31	10.21	10.04	9.952	10.46	9.742	10.62	10.03	10.39	10.31	8.353	10.17	9.215	9.657	11.08	10.86	11.4	10.53	11.2	10.41	9.967	9.665	8.818	11.46	10.52	9.679	9.28	13.81	10.26	9.062	9.407	10.69	11.8	10.42	9.323	10.67	8.111	11.56	10.86	9.373	8.429	11.58	7.865	11.87
CYR61	12.68	13.94	15.17	9.653	13.33	12.37	10.62	11.51	12.96	10.53	13.02	14.49	13.22	13.01	14.55	14.19	10.9	10.72	13.25	13.74	12.73	12.32	13.79	14	11.48	9.677	8.427	13.19	12.62	11.5	15.82	9.605	11.66	10.13	15.24	14.39	12.84	10.6	15.11	10.9	11.8	11.1	11.24	11.36	13.2	10.29	9.671
DAXX	9.767	9.738	9.634	9.566	9.791	9.728	9.809	10.13	8.911	9.587	9.983	9.824	9.869	9.773	9.771	9.431	9.818	11.08	9.924	10.05	9.321	9.81	9.985	10.1	10.23	10.37	10.2	9.3	9.174	9.693	12.17	9.648	9.008	9.864	9.839	11.78	9.744	10.08	9.954	9.943	10.02	9.838	9.347	9.586	10.46	9.525	10.26
DDR1	10.22	10.31	10.83	9.363	10.75	8.621	10.81	11.32	9.695	9.702	10.29	10.08	10.17	8.177	9.463	10.19	8.665	10.22	10.18	7.655	7.378	10.64	8.791	7.739	8.228	7.894	10.36	9.322	9.462	9.385	10.99	9.747	7.939	9.268	9.232	10.71	10.43	8.721	8.597	6.474	10.33	6.138	9.611	9.744	7.043	8.284	8.059
DDR2	10.52	11.81	11.03	10.04	9.804	11.62	9.226	10.28	9.624	10.84	10.67	11.17	10.19	10.52	10.54	7.786	9.274	13.07	9.476	10.2	9.236	11.14	10.21	11.09	10.51	9.47	9.596	10.37	10.8	8.881	13.54	9.857	10.65	9.527	10.75	11.2	9.693	10.4	11.29	9.116	8.978	9.374	8.179	9.976	9.896	10.9	10.16
DDX17	12.25	12.9	12.84	11.8	12.83	12.96	11.88	13.05	11.47	12.2	11.86	12.86	12.47	12.07	12.18	12.45	11.68	16.15	12.19	12.75	12.1	12.74	12.52	12.14	12.13	12.09	13.05	12.05	12.17	12.14	16.19	12.27	12.01	12.34	12.82	11.86	12.09	12.34	12.75	11.4	13	12.78	11.62	11.74	13.19	12.47	12.86
DDX58	8.454	9.151	8.62	8.381	9.862	8.984	9.288	9.444	7.816	9.101	8.16	8.868	9.509	7.21	8.339	7.462	9.305	10.25	10.79	9.577	8.698	9.825	8.695	8.734	10.57	10.47	10.55	9.457	8.152	8.769	10.75	8.714	7.385	9.27	9.155	8.385	8.522	7.739	9.282	6.789	10.32	9.297	8.56	7.199	10.19	7.874	9.606
DDX60	9.379	10.24	9.381	8.856	10.39	9.688	10.31	10.51	9.661	11.23	9.607	9.87	10.68	7.488	8.885	7.758	8.936	10.66	11.69	10.07	9.684	10.59	9.033	8.92	9.941	9.677	11.54	10.5	9.672	9.649	11.72	10.38	8.605	11.4	10.13	12.58	9.595	7.447	10.28	6.789	11.35	9.869	9.816	7.401	10.65	8.287	10.7
DES	7.293	11.04	11.86	9.054	0	5.395	4.573	4.569	9.203	9.53	5.756	8.861	5.429	5.577	9.732	4.31	6.281	9.908	6.463	7.082	5.638	4.597	6.089	5.3	12.61	3.681	10.48	7.103	6.459	5.236	0	3.741	11.68	3.762	7.91	8.511	8.329	3.045	7.732	4.37	6.227	7.125	6.592	5.245	3.107	4.017	5.535
DHX58	8.167	9.451	8.404	8.277	8.45	8.45	8.062	7.848	7.705	9.193	8.537	9.168	9.348	7.055	8.508	7.364	8.151	10.06	8.381	9.713	9.285	9.691	8.795	8.248	9.432	9.295	9.672	9.063	8.225	8.464	12.07	8.489	6.743	10.3	9.061	12.72	8.584	6.959	9.358	4.309	9.386	9.656	9.035	6.542	9.736	8.215	10.12
DKK2	3.474	8.892	8.313	6.015	7.365	6.714	3.284	3.219	5.374	5.32	3.434	6.511	5.703	5.471	6.892	4.589	5.475	7.273	2.897	6.942	3.527	5.715	4.354	5.612	1.472	1.534	8.374	6.298	5.799	3.872	9.655	3.741	3.558	2.814	3.934	5.888	4.881	3.383	2.07	1.857	7.991	7.403	4.091	4.775	6.238	2.163	6.441
DLL4	7.104	7.68	6.172	6.333	6.548	6.34	6.016	5.16	6.372	5.796	7.454	8.199	7.109	8.067	6.754	6.569	6.093	7.36	6.548	9.184	6.178	6.25	7.848	8.397	7.71	5.572	6.184	6.728	6.844	6.317	10.53	5.119	6.07	5.162	7.522	8.734	6.48	8.101	7.982	6.403	6.701	6.781	6.644	6.898	7.02	5.846	6.712
DSCAM	1.347	0	2.713	0	1.522	0	0	3.219	2.648	0	1.247	0	0.1687	0	0	2.329	2.452	0.2619	4.7	6.303	1.499	3.327	2.919	3.445	0.09366	1.534	2.587	1.842	3.1	2.933	2.94	0	2.459	0	0	0	5.51	1.964	0	0	2.185	5.663	3.474	0	3.677	0	4.1
DSTYK	9.549	9.207	8.604	9.251	9.608	9.298	10.18	7.921	8.263	9.254	8.248	8.861	8.438	6.928	9.421	8.794	9.194	11.15	7.195	7.299	7.725	8.173	8.856	6.947	9.552	9.957	8.187	9.011	9.102	8.932	8.298	8.364	8.278	5.969	8.461	10.65	8.032	8.078	6.714	6.225	7.991	7.271	9.132	8.389	7.153	9.362	7.972
Dusp5	9.576	9.893	10.14	8.358	9.78	8.613	8.136	11.22	11.27	9.02	10.07	9.931	9.699	8.949	9.341	9.498	8.813	9.864	10.86	11.15	8.83	10.82	9.235	9.303	8.47	7.556	10.09	9.588	9.735	11.14	12.11	10.13	7.334	8.332	11.83	14.11	10.76	10.89	10.68	6.828	10.44	9.063	10.06	7.715	10.92	8.212	10.88
Dusp6	11.78	11.06	12.69	8.448	11.94	10.99	9.995	12.24	12.92	12.78	12.09	10.8	11.03	9.6	10.36	11.45	10.27	12.17	11.86	11.65	10.48	13.5	11.32	11.1	10.48	9.792	10.29	9.518	12.04	12.1	11.99	11.24	12.3	8.474	11.1	9.098	12.32	13.1	11.37	8.356	10.02	9.958	12.37	9.818	10.66	10.92	10.04
ECD	7.023	8.349	8.139	7.004	7.965	7.247	6.999	7.095	6.027	7.417	6.795	8.166	6.63	6.286	7.652	7.166	6.795	8.355	6.254	8.046	7.077	7.001	7.352	6.965	6.808	5.965	8.575	7.173	7.063	6.224	10.34	6.444	5.771	5.923	7.729	9.574	6.75	7.288	6.888	5.841	8.67	7.74	6.821	6.81	8.214	7.839	8.047
ECM1	9.01	10.14	9.094	8.589	10.14	10.11	8.129	9.116	8.932	7.917	9.854	9.743	8.199	9.778	11.29	9.807	10.6	10.91	9.033	8.719	8.617	10.84	10.11	9.958	10.46	10.63	9.277	7.978	9.24	9.622	13.49	8.638	7.138	10.01	7.18	9.931	8.349	7.897	10.98	6.761	9.559	8.242	10.57	7.638	8.722	7.992	8.941
ECM2	7.469	10.92	9.677	8.491	9.123	10.06	5.061	4.951	7.893	7.946	8.238	10.59	7.055	8.82	9.841	7.207	8.066	8.126	7.195	7.383	8.426	6.64	8.603	8.93	9.171	5.572	9.273	8.696	7.54	6.566	11.27	5.544	6.07	5.491	7.759	12.33	7.573	6.449	10.95	4.246	8.785	9.036	6.851	6.94	9.167	5.946	8.515
EDN1	6.675	8.311	8.371	6.059	8.023	6.191	4.534	4.242	7.226	5.23	6.33	7.851	5.092	5.854	6.601	4.976	6.991	8.268	4.064	7.94	6.213	6.89	5.682	6.811	6.434	4.609	7.139	7.014	6.054	6.711	10.95	5.119	4.08	5.426	6.365	3.741	6.622	4.943	8.97	4.825	8.288	6.572	5.262	4.775	6.899	5.032	6.773
EDN2	2.772	0	2.128	2.656	2.9	0.1682	0	0	0	2.352	0	0	0	2.188	0	0	0.7354	0	0	2.739	1.499	0	1.272	2.618	0	0	0.4405	3.178	2.854	0	0	0	0	0	0	0	0	0	0	0	4.06	0	0	0	2.707	0	0
EDN3	7.89	7.808	7.139	5.037	5.77	3.474	3.187	4.708	10.16	3.474	2.721	1.756	3.475	4.171	6.795	5.357	4.498	3.432	0	8.177	5.234	0	5.166	5.115	3.264	0	6.801	3.717	4.547	2.933	7.584	4.18	3.062	4.626	0	14.28	6.281	13.09	7.982	0	6.596	7.485	1.494	1.176	5.655	2.855	6.583
EED	7.495	8.238	8.342	7.3	8.431	7.643	7.988	7.722	7.445	8.485	7.827	7.919	8.016	7.061	7.663	7.326	7.721	8.312	7.169	8.631	7.995	8.196	6.963	8.502	7.574	7.437	8.533	7.131	8.384	7.138	10.2	8.019	7.06	8.016	7.874	7.922	7.608	6.836	7.428	7.469	8.254	8.067	6.965	7.915	8.812	10.38	8.154
EFEMP1	9.431	10.81	9.823	9.452	9.695	10.29	5.784	5.342	9.737	8.456	10.1	9.57	9.141	9.483	10.7	8.356	8.624	8.268	8.97	11.49	8.992	9.296	10.14	10.13	10.13	5.803	9.469	9.356	8.615	7.643	10.04	7.686	7.998	5.891	10.34	10.2	10.61	4.598	12.12	5.945	8.999	9.154	7.261	8.263	9.006	6.752	10.17
EFEMP2	9.06	11.15	10.42	9.323	9.571	10.7	6.595	10.67	9.686	10.31	8.833	11.1	9.837	9.749	10.76	8.527	9.127	8.993	10.32	10.23	10.12	9.7	10.33	11.25	9.552	8.117	9.638	9.385	9.95	8.248	10.27	9.286	9.573	10.45	9.14	10.04	9.355	9.462	11.85	9.493	8.978	9.892	8.346	8.188	10.26	8.695	10.14
EFNA1	8.135	9.967	9.486	8.546	9.325	8.884	8.36	9.019	7.191	7.427	8.15	9.527	7.832	9.575	7.979	7.497	7.921	10.27	6.939	8.619	6.961	9.206	7.612	8.277	7.823	5.468	9.503	7.722	7.161	8.435	11.5	7.873	7.345	7.842	8.561	6.715	7.941	7.341	8.694	8.464	9.483	7.36	8.055	8.568	7.11	7.679	7.161
EFNA2	3.729	4.649	2.713	4.385	4.154	3.021	3.376	4.242	1.86	3.309	5.577	3.631	4.466	5.297	2.805	2.329	1.387	0	0	5.128	3.907	0	3.935	2.187	0	0	0	3.558	4.704	0	0	0	3.411	6.786	0.8986	0	3.31	3.814	4.958	1.229	3.833	5.163	0.7051	4.901	3.896	3.672	3.897
EFNA3	5.782	9.6	9.347	8.188	10.08	8.194	5.912	6.259	5.374	6.808	5.132	9.6	5.429	6.452	7.086	7.454	6.597	7.519	5.56	7.048	5.913	5.261	5.787	6.214	5.334	4.399	9.518	7.523	6.27	7.064	9.28	5.544	5.612	5.969	7.348	7.237	6.193	7.763	6.517	4.95	10.31	7.867	6.866	7.362	6.59	6.893	6.802
EFNA4	6.446	8.053	8.011	7.964	8.263	7.971	6.651	7.452	5.795	7.355	6.367	8.166	6.858	6.824	7.119	7.032	6.625	9.95	6.506	6.866	6.768	6.946	7.658	6.661	6.83	6.178	8.164	7.278	6.877	6.164	10.47	6.383	6.358	7.458	7.645	7.728	5.649	8.513	7.371	5.82	8.254	8.012	6.32	7.037	7.153	8.391	7.352
EFNA5	8.459	8.044	8.293	6.26	7.796	7.366	3.621	6.259	6.585	6.968	7.279	8.285	5.557	6.524	6.835	2.329	6.383	5.877	5.677	6.827	3.907	0	6.062	6.705	5.334	5.296	7.29	5.993	8.343	6.224	7.028	3.741	7.212	3.616	0	8.627	6.075	7.653	5.24	7.058	7.108	5.35	6.644	5.083	6.459	3.106	5.224
EFNB1	7.883	9.257	9.088	7.625	8.665	7.869	5.29	7.833	7.3	7.668	7.229	8.936	7.023	8.194	8.393	6.029	7.23	9.639	6.397	8.448	7.562	6.707	7.612	9.303	8.354	2.633	8.913	7.434	7.363	8.017	11.59	6.68	7.022	6.955	7.892	9.138	7.08	8.475	8.622	7.33	9.371	8.377	7.478	6.731	8.086	6.934	8.035
EFNB2	8.892	9.313	9.516	7.482	9.446	8.929	5.881	9.078	7.371	7.279	7.715	9.364	7.392	8.333	8.632	6.936	7.385	9.493	8.939	9.735	6.981	6.771	7.782	8.342	8.427	5.356	9.895	7.252	8.016	8.998	10.99	5.871	6.977	5.162	8.208	9.098	7.65	7.768	8.74	5.221	8.599	7.6	8.533	7.401	7.65	7.579	7.639
EFNB3	6.805	7.259	6.998	7.269	7.365	7.209	8.343	4.835	8.335	7.256	9.011	7.589	7.988	5.489	5.939	8.433	4.498	6.452	3.815	6.359	5.094	5.261	4.678	5.981	4.43	2.186	7.216	7.088	7.033	5.157	2.94	6.424	5.678	9.005	6.69	8.317	8.088	6.89	4.607	8.424	7.505	7.271	4.522	7.872	6.068	7.311	6.513
EGR1	10.27	13.39	13.82	9.259	12.53	10.29	8.228	10.39	11.46	9.93	12.34	12.03	10.73	12.45	11.92	11.26	9.835	12.23	10.19	11.81	9.394	10.74	10.08	10.33	10.02	7.08	9.739	11.17	11.71	10.2	15.61	9.076	10.86	8.724	13.25	12.94	11.23	11.6	12.88	7.9	10.25	10.23	10.37	9.947	12.15	9.456	10.35
EMR1	4.646	2.961	0	1.215	0	0	3.187	4.046	3.155	4.531	4.267	2.979	4.33	2.765	5.744	0	2.882	0	6.327	6.658	5.87	5.429	6.948	6.638	0.09366	0	3.61	4.32	2.183	2.933	7.028	4.082	0	2.517	3.22	9.953	4.636	1.964	7.428	2.162	2.802	5.797	3.987	0	5.243	0	4.827
EPHA1	4.448	7.048	7.237	5.908	8.564	6.322	2.846	3.219	2.838	6.078	4.008	7.09	5.588	2.188	5.566	1.54	5.945	4.349	1.798	6.466	4.208	2.409	3.669	2.618	0.09366	2.974	8.638	5.184	4.975	2.933	9.952	4.849	0	2.342	4.068	0	3.132	0	2.07	0	8.437	5.663	3.621	3.561	6.996	0	3.027
EPHA10	2.526	2.113	0	0	2.007	0	0.5237	0	0	0.5865	0	1.756	0	0	0	0	0	0	0	4.485	2.191	0	3.669	2.187	0.09366	0	0.4405	0	0	1.394	0	1.949	0	0.8469	3.22	0	3.132	1.293	0	0	0	2.627	0	0.3283	4.883	0	3.661
EPHA2	8.958	10.58	11.14	8.418	11.11	8.678	7.663	10.54	10.7	9.073	7.827	10.86	10.17	7.766	9.51	5.802	9.35	10.77	10.58	8.596	6.648	9.135	9.116	9.198	8.92	7.23	9.89	7.839	8.585	8.443	13.61	8.465	8.273	8.326	9.057	8.928	7.674	10.21	9.589	7.731	9.929	7.837	7.914	7.375	7.708	10.44	9.489
EPHA3	6.675	6.686	5.909	5.202	5.033	7.78	5.218	5.342	4.821	3.756	4.616	8.023	6.068	5.19	4.764	4.231	4.823	5.306	6.665	5.75	6.07	7.001	6.492	5.515	6.043	0	5.27	6.221	3.657	5.825	2.94	3.107	3.411	1.911	4.305	0	7.927	6.363	8.439	2.414	5.438	7.485	6.403	4.877	6.238	2.986	5.669
EPHA4	6.297	8.438	8.721	6.583	8.694	6.7	6.856	6.213	5.311	7.75	6.573	8.691	5.361	5.471	7.119	7.86	6.914	4.349	5.519	8.177	6.143	5.261	7.05	6.871	7.087	6.144	8.981	5.897	6.757	4.79	8.298	4.439	4.5	8.625	7.474	7.728	8.639	4.145	7.903	2.899	8.964	6.645	6.923	6.462	7.043	4.439	6.403
EPHA5	4.042	5.148	7.486	2.108	3.723	3.188	6.546	7.638	1.86	6.898	0	4.259	3.339	3.496	2.442	7.786	6.19	0.2619	6.009	4.009	2.191	5.072	6.552	0	6.717	7.367	1.54	0	0	0	2.94	0.571	5.292	0	8.094	4.84	7.163	2.604	6.015	5.596	0	0	6.185	6.386	1.233	7.891	4.436
EPHA6	3.165	2.113	0	1.578	3.592	1.086	0	0	2.43	0	1.247	0	1.643	2.355	0	1.54	0	0.2619	0	3.296	3.73	3.327	2.919	3.218	0	0	0.4405	0	0	3.411	0	2.337	0.584	2.342	2.277	3.741	4.99	8.201	5.24	0.09181	2.802	5.35	4.594	0	4.085	3.106	3.027
EPHA7	4.448	5.463	7.128	3.163	4.814	0	0	2.172	1.459	0	0	4.078	1.643	2.985	4.493	2.604	3.994	0	0	5.983	0	0	6.552	3.813	4.039	0	5.381	0	0.8873	0	7.028	2.337	0	0	0	6.715	6.84	6.553	6.517	1.677	5.355	6.414	3.128	0	5.464	1.27	4.827
EPHB1	6.41	5.674	6.486	3.765	5.707	5.494	0	0	3.155	7.836	3.286	5.786	5.361	2.985	4.159	0	2.452	6.738	2.615	4.992	3.008	3.327	3.935	4.976	3.264	0	5.986	2.308	2.854	0.7025	8.963	0.571	7.022	1.294	0	7.083	4.824	5.848	3.449	0	5.517	0	3.987	2.254	3.107	8.343	0
EPHB2	4.517	5.217	4.713	4.675	2.9	5.783	4.174	7.043	4.146	5.23	4.553	6.102	6.002	3.697	6.044	4.231	3.057	0	8.047	6.702	5.688	7.053	5.113	5.944	5.451	2.974	5.672	5.386	3.494	2.212	8.298	3.107	1.684	5.826	5.397	9.389	5.09	2.913	6.015	0	2.802	4.697	4.522	3.788	6.559	5.811	6.283
EPHB3	8.026	8.034	8.592	6.959	8.469	7.959	4.788	4.242	7.699	8.614	4.791	8.143	6.601	6.386	7.759	3.635	6.448	7.913	5.979	4.009	5.165	8.841	8.105	7.291	5.8	0	8.124	4.884	7.874	6.725	6.11	4.788	8.64	7.681	0	12.45	6.323	9.623	7.183	6.927	8.343	5.663	7.204	5.522	6.315	6.04	5.791
EPHB4	9.114	9.462	9.381	9.09	9.574	8.863	9.96	7.472	8.509	9.007	9.301	10.07	8.857	8.517	8.649	9.568	8.004	10.06	6.684	8.239	6.768	8.899	7.721	9.425	8.596	3.681	8.981	8.691	9.271	9.31	11.4	7.49	8.151	7.838	10.05	9.975	8.124	10.23	9.117	7.666	8.617	7.706	7.399	9.48	7.751	9.611	7.52
EPHB6	5.47	9.755	9.097	8.171	10.24	7.257	3.082	2.788	4.629	8.136	6.06	8.551	5.004	6.69	7.717	1.54	7.627	8.789	1.798	6.565	5.299	5.953	4.816	5.788	4.911	0	9.733	7.131	6.605	4.737	10.47	5.069	1.05	3.06	5.052	8.57	7.493	2.913	4.958	0.09181	10.39	6.236	4.793	5.895	7.215	1.632	6.941
ERAP1	9.063	10.75	10.41	8.604	10.24	10.06	7.928	8.95	9.112	10.37	9.406	9.689	9.68	9.537	9.042	9.282	9.779	9.414	9.963	10.63	10.44	10.36	9.379	9.579	9.804	9.295	11.08	9.463	9.087	8.14	10.65	11.02	8.289	9.27	10.42	7.922	9.589	7.857	10.65	6.817	11.35	10.62	7.683	8.16	11.31	8.709	10.65
ERAP2	8.107	7.029	9.73	9.13	9.714	9.587	7.631	7.284	10.86	11.79	10.95	10.88	9.81	8.079	10.26	6.006	9.213	9.287	7.413	11.14	11.13	8.431	9.768	10.15	9.158	8.279	11.09	11.22	9.742	8.946	12.45	10.93	10.21	10.81	8.07	11.9	10.76	5.59	11.52	8.592	9.244	11.6	9.31	5.522	11.37	8.606	12.09
ESAM	8.22	9.901	8.671	8.013	8.362	8.546	6.138	5.503	8.58	7.138	8.238	10.48	8.049	9.419	8.621	7.633	8.131	9.123	7.659	10.37	8.264	7.915	9.019	10.29	10.06	7.097	8.14	8.396	7.97	7.584	9.655	6.882	7.223	6.993	8.891	8.093	8.409	8.856	10.03	6.833	8.375	7.985	7.969	8.022	8.958	7.194	8.46
Etv1	11.37	8.108	9.665	5.303	9.801	10.15	9.752	10.13	10.13	11.39	9.157	8.06	9.906	6.601	7.197	10.55	10.28	11.61	9.293	7.462	7.749	10.44	9.808	9.252	9.768	10.39	9.354	8.032	10.02	10.31	11.44	9.054	11.06	4.736	9.385	9.016	8.531	9.979	9.639	6.773	7.703	8.995	9.412	9.752	9.325	4.571	8.974
Etv4	7.18	5.217	8.724	2.656	7.655	7.33	8.393	7.284	9.018	9.472	9.88	5.663	8.199	2.505	6.624	9.886	7.681	9.219	6.038	5.366	5.421	8.955	8.564	4.35	8.277	8.39	5.434	2.942	8.972	9.029	7.584	7.702	7.982	0.8469	7.413	10.44	9.58	9.756	8.057	3.127	4.582	4.006	9.323	7.953	4.403	8.391	5.04
Etv5	10.84	9.363	11.39	7.336	10.49	10.72	10.81	9.933	11.7	11.65	10.62	8.651	10.52	6.296	10.13	10.61	10.33	11.97	9.801	8.486	8.565	10.39	10.34	8.489	10.68	11.03	7.654	8.408	11.25	9.836	12.07	10.21	10.5	5.611	10.09	7.62	10.54	9.912	9.444	6.593	7.083	8.848	9.887	10.27	8.075	11.79	9.161
F11R	9.628	10.69	10.52	9.234	10.97	9.329	8.791	9.314	8.355	9.089	9.465	11.02	9.184	8.483	9.891	8.564	9.447	8.938	8.916	10.1	9.815	8.47	9.119	9.139	9.242	8.65	11.11	9.432	8.367	10.44	9.859	9.247	8.196	8.251	9.681	9.931	9.773	7.191	10.25	6.574	11.11	10.5	10.29	8.963	9.874	9.79	8.81
F2R	8.815	8.844	9.044	8.201	8.884	9.947	7.332	6.816	8.54	9.983	10.01	9.007	9.182	8.185	8.082	6.832	7.833	11.79	7.786	8.853	7.806	8.856	8.722	9.914	8.331	7.556	8.936	8.161	9.23	7.87	11.62	10.37	8.628	5.998	8.405	11.64	7.358	9.358	9.444	8.672	9.111	9.262	7.488	7.468	9.399	7.36	8.915
F2RL1	5.81	8.17	8.1	6.679	9.04	5.834	4.012	5.958	4.408	6.459	0.3988	8.326	7.034	4.813	6.69	4.651	6.152	5.877	5.917	0	1.499	5.953	4.749	5.788	4.827	0	8.319	5.758	5.489	5.416	9.28	4.358	4.305	1.294	4.766	7.728	5.138	4.682	6.407	0.9398	9.244	6.033	5.431	5.441	5.976	1.27	6.441
FADD	6.999	6.636	6.376	7.244	6.762	7.348	7.35	7.566	6.461	6.94	7.664	7.41	6.493	6.424	8.006	7.807	6.745	9.673	7.221	7.41	6.342	7.67	6.591	7.306	6.974	6.447	6.718	7.34	7.641	6.472	11.23	6.277	6.338	6.828	7.708	7.828	6.364	5.104	7.183	6.381	6.361	5.797	7.096	6.13	6.739	7.292	6.967
FAM19A1	0	0	0	0	0	0	0	0	0	0	0	0	0	0	0	0	0	0	0	2.739	0	0	0	0	0	0	0	0	0	0	0	1.419	0	0	0	0	5.835	2.42	0	0	0	0	0	0	2.707	0	0
FAM19A2	4.765	5.406	6.468	4.08	6.339	5.251	2.398	5.578	4.347	3.879	4.486	5.125	3.189	4.38	4.279	1.54	3.354	0	3.514	5.909	4.338	0	5.113	4.902	2.63	0	5.381	4.505	3.494	3.111	9.54	2.337	2.731	3.169	4.068	6.911	7.092	4.021	6.619	2.525	5.517	6.715	2.672	2.761	5.53	3.748	5.309
FAM19A3	5.323	2.961	6.432	2.931	5.082	3.338	2.711	5.649	6.309	2.352	3.286	0.1713	5.909	3.633	4.159	2.604	4.871	0.2619	5.028	6.786	5.234	7.997	5.313	4.35	4.642	3.25	2.919	0	5.727	4.368	8.773	4.788	4.795	3.169	4.41	8.093	6.442	5.936	5.476	4.037	4.256	7.125	5.431	0	4.982	4.345	4.1
FAM19A4	4.82	0	1.128	0	0	2.043	3.376	2.172	3.005	2.352	3.434	0	3.918	1.998	3.722	0.8881	1.835	5.306	0	5.571	4.567	4.284	4.159	4.558	4.911	3.681	5.084	3.38	3.311	4.502	0	3.864	0	1.635	7.024	7.083	5.473	5.355	4.141	0.09181	4.428	6.781	3.128	2.094	6.238	3.32	3.897
FAM69B	5.695	7.819	7.636	7.041	6.07	7.266	8.109	4.835	7.332	6.94	6.557	9.701	7.484	9.059	7.8	7.968	5.622	10.31	0	7.115	7.185	0	5.885	6.468	7.467	6.675	4.528	6.221	8.384	9.007	9.655	6.186	6.89	8.458	7.195	8.57	8.508	7.295	5.679	7.252	4.256	6.572	8.33	8.137	5.77	10.1	7.448
FAP	7.537	10.22	9.33	9.387	10.56	11.27	6.016	9.568	10.27	8.636	7.73	10.86	10.21	9.591	10.66	8.851	10.74	9.047	9.87	10.01	10.88	9.954	10.06	11.83	9.234	9.45	9.754	9.753	8.337	8.028	9.655	9.139	8.21	5.705	7.579	11.19	9.35	7.033	12.11	6.388	9.36	11.06	7.535	8.626	11.16	6.512	10.08
FAS	5.603	6.361	6.376	5.955	6.07	6.555	4.068	3.219	6.711	7.062	5.639	7.331	5.979	5.19	7.37	4.767	5.9	6.095	5.885	7.824	6.878	5.715	6.492	7.832	5.138	3.856	7.231	6.612	5.254	5.635	7.985	5.168	7.39	4.33	6.56	8.317	5.649	6.35	7.248	4.213	7.784	7.524	5.508	3.937	7.573	6.339	7.655
FASLG	4.133	4.92	4.376	4.558	5.466	4.76	5.942	4.569	3.826	7.467	4.897	6.741	5.588	2.355	5.468	3.21	5.412	0	5.917	7.699	7.701	7.245	5.946	3.967	4.738	0	9.12	7.265	5.304	4.79	8.773	6.807	1.684	4.771	6.39	6.488	6.147	3.383	6.968	0	8.581	8.242	6.011	3.216	9.682	4.017	9.281
FCER1G	9.717	9.801	9.315	9.756	9.021	9.5	9.27	9.776	9.892	10.93	10.21	10.26	10.85	9.165	11.42	10.3	9.296	10.07	10.97	12.24	12.19	12.09	11.48	11.29	10.28	8.577	11.14	11.92	9.76	13.6	14.87	9.864	8.328	9.582	11.94	12.51	11.22	7	13.91	8.189	13.13	13.09	13.65	9.177	11.76	9.155	12.5
FCGR2B	9.046	10.62	9.707	9.616	9.749	10.41	9.688	10.95	8.796	9.076	9.105	8.691	10.36	9.09	9.434	9.8	10.07	10.76	10.69	12.2	9.922	12.11	10.67	10.17	8.712	7.543	11.53	10.33	8.933	11.67	13.98	8.827	8.136	9.199	11.09	10.89	9.511	6.66	12.94	6.891	11.59	13.58	10.94	9.618	10.12	8.319	8.774
FCGR3A	9.247	8.782	7.644	9.839	8.036	10.67	10.4	12.05	10.44	11.93	11.06	10.29	11.25	9.246	11.68	11.29	10.04	7.519	13.44	13.6	13.61	13.36	11.98	12.08	10.43	9.333	11.19	12.77	10.05	10.18	11.15	11.77	9.419	9.927	12.79	11.65	11.88	8.194	13.37	9.351	9.535	12.33	11.54	9.293	13.52	9.913	12.54
FCGRT	10.53	12.22	11.88	10.81	11.11	11.03	9.039	9.912	11.33	11.98	10.89	11.77	11.09	11.27	12.03	10.03	10.68	8.126	10.54	12.58	12.37	11.64	11.11	12.09	11.49	10.54	11.9	11.49	10.63	9.048	10.59	10.82	11.1	10.99	12.09	10.89	11.18	8.961	12.68	9.887	10.66	12.25	10.21	9.584	12.13	11.08	11.87
FCN2	4.82	2.961	3.588	2.315	0	0	0	0	0	0	2.935	0	0.1687	2.505	0	0	0	0	0	6.053	0	0	0	0	0.09366	0	2.919	0	0	0	0	0	0	0.8469	8.436	6.715	0	0	0	0	3.833	6.236	1.494	0	3.42	0	4.278
FGF10	4.707	6.058	5.829	3.452	3.592	3.338	2.711	5.16	4.821	4.097	4.845	6.546	2.356	5.234	3.883	3.507	2.882	5.619	2.615	5.832	5.234	4.597	5.359	5.412	6.151	3.856	4.622	4.218	4.547	3.66	10.53	3.293	3.692	4.464	2.969	9.138	4.341	3.737	6.888	3.792	6.079	7.485	4.279	3.498	5.927	3.954	4.708
FGF2	8.124	8.827	9.288	6.272	6.438	6.46	8.36	10.57	9.45	8.801	6.013	6.679	6.305	6.326	7.572	3.507	6.073	7.181	9.004	8.461	5.954	8.826	7.44	7.482	8.186	3.856	7.332	6.221	6.344	6.299	8.555	6.444	4.5	4.664	6.626	10.75	8.287	7.482	6.804	5.809	6.734	7.316	5.431	6.001	7.174	4.571	7.311
FGFR1	8.432	9.19	9.114	7.857	8.673	8.097	6.623	8.665	7.833	7.534	7.068	8.93	7.7	7.67	8.231	7.288	7.966	6.284	7.777	8.536	7.269	6.64	7.712	8.944	8.346	7.409	7.812	7.881	7.641	8.464	7.584	6.232	5.206	7.206	7.238	8.172	7.658	9.664	9.064	7.015	7.598	7.898	7.216	6.992	8.204	7.531	7.864
FGFR2	3.165	6.267	7.105	4.748	6.548	3.474	0	0	0	4.373	0	0.1713	2.356	0	4.39	0	3.709	0	0	4.009	2.657	0	2.919	4.233	0	1.534	6.584	2.659	2.557	0	0	0	0	0	4.068	0	6.323	0	2.07	0	6.318	3.475	0.7051	0	3.107	0	3.897
FGFR3	4.976	10.57	10.58	9.43	11.72	8.624	3.544	4.046	5.573	8.887	3.692	9.272	5.395	6.306	8.413	4.589	8.735	6.095	4.276	5.571	4.854	4.284	2.65	4.558	4.311	1.534	10.14	7.694	7.339	6.805	8.963	3.864	2.3	5.723	4.305	6.219	8.045	3.814	6.015	2.414	11.14	5.35	7.389	5.931	5.77	6.183	6.197
FGFR4	4.375	3.698	5.128	5.876	2.37	6.304	4.174	5.059	5.029	3.756	4.344	6.054	6.23	6.306	3.335	3.753	3.811	8.692	5.785	5.571	5.421	2.409	4.26	3.967	0.09366	0.3113	4.528	6.112	2.854	3.269	9.655	3.293	3.871	4.506	7.51	7.828	6.442	6.098	2.07	3.999	4.428	6.645	3.621	3.498	5.655	8.212	5.224
FGFRL1	8.822	8.765	8.404	8.054	8.352	8.75	8.335	11.28	7.242	7.279	8.932	8.969	9.603	6.921	7.583	8.999	5.204	11.51	9.308	8.177	7.48	10.57	7.73	7.939	7.625	2.974	7.654	8.209	8.419	6.422	12.11	6.321	6.02	6.179	9.429	10.62	8.504	11.04	8.439	5.136	8.354	8.288	8.698	7.409	8.595	8.866	8.47
FLT1	7.61	7.894	7.772	6.88	7.758	7.636	6.071	7.193	7.259	6.792	6.49	8.316	7.2	8.449	7.436	7.436	6.808	8.175	7.659	9.523	7.437	7.053	8.105	8.431	8.178	6.651	8.433	7.088	7.386	7.434	8.298	6.162	6.751	7.015	8.118	8.172	7.608	8.314	9.099	7.629	7.703	7.671	7.204	7.431	7.665	7.782	7.892
FLT3	6.335	5.981	6.257	5.094	6.255	6.109	4.854	0	4.408	5.796	5.511	4.259	5.429	3.927	5.468	0	5.379	7.36	4.174	7.328	3.907	6.25	4.159	5.357	3.88	0	7.761	5.238	3.311	3.111	10.27	5.119	0	3.762	4.507	9.214	6.05	2.21	5.857	0	8.506	7.36	2.918	1.707	6.277	2.163	6.859
FLT4	6.236	6.585	6.059	6.247	5.082	3.818	3.694	2.172	4.728	1.965	5.257	6.475	5.588	6.233	6.078	4.147	4.774	7.73	2.615	6.786	0	0	5.718	6.468	6.62	0	5.485	6.418	5.69	2.212	10.04	3.864	3.411	3.454	7.18	10.14	4.421	6.158	6.888	0.5772	6.027	4.949	5.349	4.31	7.11	4.017	0.4911
FOXp3	6.335	6.02	5.772	5.008	5.429	5.557	4.976	4.569	5.105	7.138	6.232	4.419	7.401	5.543	5.19	5.319	4.961	6.452	5.028	7.976	4.854	8.508	5.916	4.74	4.642	0.3113	7.426	5.184	5.613	5.692	9.859	5.984	3.558	5.214	5.235	8.785	5.973	4.723	7.311	3.055	8.032	6.645	4.522	3.679	7.387	4.017	7.043
FREM1	10.18	8.09	8.216	5.608	7.924	6.539	6.66	3.55	8.743	8.556	6.385	6.321	5.361	5.416	6.376	3.963	5.535	6.738	0	5.571	2.191	8.149	5.359	5.658	6.517	0	8.033	5.072	8.424	1.394	2.94	4.907	4.347	0	6.256	10.5	5.273	12.57	6.517	2.724	7.23	6.414	4.967	5.245	6.973	3.106	7.932
FREM2	11.29	5.519	6.503	5.547	7.344	3.818	0	7.371	4.821	7.561	8.891	3.631	4.256	6.853	3.542	2.329	3.057	5.877	5.477	7.437	4.567	10.5	7.171	5.464	4.642	0	4.793	5.386	3.657	0	0	4.439	4.5	8.526	3.934	0	5.435	7.778	5.857	5.753	6.596	7.271	0	5.458	4.253	1.27	5.309
FURIN	9.793	9.297	9.041	8.148	8.877	8.01	8.349	10.99	8.985	8.504	9.716	9.705	9.544	8.16	10.03	10	8.899	8.476	9.959	9.268	8.584	9.708	8.504	9.237	8.894	7.843	9.488	7.906	8.965	9.081	0	8.127	7.569	8.642	9.616	10.62	8.716	7.441	9.282	6.06	9.407	8.595	10.5	7.641	8.778	7.573	8.442
Fosl1	6.675	8.099	8.632	4.43	7.773	4.329	6.614	9.459	6.662	5.363	9.052	6.858	8.06	4.924	8.346	9.243	9.478	4.906	9.205	6.702	4.338	7.858	6.034	7.185	9.549	9.731	5.485	6.323	5.093	7.741	0	6.209	5.292	5.053	8.697	0	9.186	5.104	6.158	2.525	5.517	6.414	7.683	4.636	5.32	2.855	6.616
FoxO1	10.08	10.59	10.14	8.407	9.264	9.721	7.94	8.586	8.164	9.557	9.005	9.777	9.245	8.46	8.502	8.716	8.648	10.19	7.988	10.32	8.44	9.764	8.919	8.934	8.676	7.594	9.82	8.719	9.164	7.977	11.27	8.957	8.522	7.008	9.448	7.237	9.189	8.881	10.53	7.598	9.613	9.717	7.863	8.114	10.33	7.968	9.471
FoxO3	10.63	10.82	10.67	9.2	10.13	9.298	9.311	9.626	8.263	9.452	9.22	10.95	10.32	10.08	9.831	9.899	9.173	10.22	9.105	11.43	9.512	10.17	9.129	9.339	8.914	8.073	10.3	9.34	9.719	9.45	11.47	9.198	8.014	9.702	10.33	11.82	9.966	9.797	11.67	9.184	9.746	10.66	9.58	9.066	10.07	9.243	9.775
G6PD	10.18	10.2	9.681	9.164	10.2	9.374	9.285	11.26	9.788	9.329	9.972	10.2	9.883	9.314	10.84	9.742	9.661	11.65	10.97	10.24	9.795	11.13	10.06	9.992	10.19	10.05	10.66	9.479	9.842	10.29	13.9	9.073	8.594	9.159	10.28	12.76	10.22	9.032	11.78	8.424	10.49	10.69	9.903	8.838	9.801	9.112	10.82
GAPDH	13.84	13.38	12.94	12.11	13.38	13.17	12.87	14.3	13.86	13.14	12.83	14.33	12.49	14.53	13.06	13.41	13.83	13.66	14.3	12.82	13.66	13.27	13.69	13.27	14.11	13.97	12.71	12.61	14.38	14.68	14.01	12.17	13.54	12.55	12.54	13.28	14.14	13.31	14.11	13.26	13	13	14.63	13.5	12.57	14.09	13.14
GDF15-N	8.597	7.884	8.687	5.627	10.66	8.569	6.264	5.254	11.61	9.494	5.916	7.52	9.456	7.21	9.133	5.957	5.047	11.06	6.97	7.562	7.562	9.469	10.87	7.581	6.595	6.809	7.023	7.606	11.8	12.51	16.3	8.199	11.61	5.809	8.379	12.4	6.854	10.32	10.39	8.367	7.133	8.5	11.55	6.191	7.508	11.75	8.22
GDF15-C	9.553	7.956	9.757	5.684	11.11	9.421	6.03	4.046	13.29	10.13	6.127	7.606	10.26	8.111	10.53	5.429	4.303	9.196	5.388	6.942	5.954	9.975	11.61	7.984	5.334	5.845	5.434	7.352	12.78	14.17	11.56	9.092	12.65	5.592	9.101	12.38	7.104	10.57	10.09	9.846	4.06	7.271	13.69	6.861	5.594	12.78	7.466
GFI1	7.232	6.91	7.45	5.908	6.233	5.978	7.256	4.835	5.651	7.742	6.456	6.546	7.813	4.562	5.612	4.31	5.945	4.349	6.842	10.06	8.222	8.651	7.462	5.357	5.206	3.25	8.945	8.255	7.993	5.606	9.416	7.767	3.871	6.217	7.971	8.734	8.013	5.568	7.536	5.571	8.333	8.44	5.684	7.266	10.63	4.439	9.913
GNLY	6.72	6.391	2.935	4.783	5.033	6.672	6.604	5.059	4.821	7.58	4.344	7.137	6.151	5.659	5.902	3.035	5.412	7.593	7.659	8.803	8.997	6.771	6.244	5.907	5.451	3.481	5.838	6.612	7.033	4.737	10.47	5.215	3.926	5.264	4.766	7.503	7.264	4.414	8.02	3.92	7.486	7.445	4.664	3.621	10.28	5.757	8.305
GPC1	7.953	10.68	10.41	9.509	11.11	9.148	6.299	12.17	8.952	8.717	6.573	10.04	8.542	7.588	8.807	8.502	7.821	7.593	10.75	8.312	8.558	10.78	9.226	8.696	8.427	6.42	10.26	8.779	8.507	9.477	7.584	8.789	8.259	6.853	9.316	9.515	9.33	6.975	9.993	8.932	10.19	8.5	9.054	8.483	8.224	8.585	7.763
GRAP2	7.212	7.209	7.612	6.272	7.051	7.741	6.099	5.342	6.293	7.75	7.48	6.939	7.426	4.562	6.429	3.366	6.299	7.73	6.527	9.566	8.117	8.149	7.64	6.245	6.462	4.153	9.878	7.291	6.645	7.246	10.53	7.751	3.558	6.315	7.007	10.5	6.796	4.554	7.428	3.96	9.512	8.894	6.836	4.995	10.37	5.062	9.362
GRN	12.57	13.47	12.73	12.91	13.19	12.74	12.48	12.31	12.12	13.22	13.59	13.99	13.3	12.39	13.75	13.37	12.61	14.79	12.88	13.83	14.62	13.88	13.7	13.34	12.79	12.15	13.86	13.82	12.17	12.18	17.03	12.49	11.57	12.81	14.01	15.51	13.3	10.5	15.45	11.87	14.62	14.79	13.32	12.54	13.89	12.23	14.16
GXP1	11.34	11.25	11.43	10.83	11.04	10.79	11.74	10.78	11.93	11.66	11.96	10.9	11.62	9.943	12.63	11.8	11.23	9.512	11.89	12.72	12.67	12.37	11.3	11.6	11.62	10.75	11.42	12.32	11.37	11.11	11.34	11.29	10.76	9.376	12.79	14.26	11.94	9.535	12.21	10.32	11.8	12.98	11.67	11.39	12.48	11.83	12.02
GZMA	8.572	8.983	8.404	8.352	9.053	8.72	9.011	5.842	8.385	10.72	9.569	9.948	8.996	6.506	8.49	7.166	8.695	7.36	10.1	12.82	12.19	10.96	10.3	7.334	8.253	6.97	12.85	10.91	9.357	8.205	11.7	10.12	5.595	8.012	10.95	14.32	10.38	6.597	12.17	5.154	12.64	12.16	8.794	7.02	13.61	7.292	13.03
GZMB	6.846	6.2	6.357	5.665	6.807	5.908	6.401	6.905	6.007	8.797	6.695	7.39	6.871	4.258	6.984	4.875	6.416	4.349	7.424	10.47	9.602	8.47	8.265	6.983	6.694	3.481	9.993	8.779	7.063	7.425	7.584	7.072	4.386	7.212	6.791	7.083	8.684	3.383	10.4	2.628	9.867	8.119	7.976	3.679	11.1	5.405	10.38
GZMK	8.616	8.652	8.139	7.672	8.705	8.242	8.2	1.072	7.488	9.598	9.299	8.737	9.024	6.414	7.728	7.538	8.298	7.442	8.809	12.52	10.5	9.954	8.997	6.79	7.305	5.296	11.26	8.442	7.923	6.204	11.59	9.96	5.09	7.225	11.04	12.4	9.6	5.454	11.1	3.836	12.35	10.07	6.836	6.333	12.97	7.005	11.69
HAVCR2	7.99	7.728	7.563	8.594	7.535	7.999	7.851	8.595	8.186	9.169	7.641	7.502	8.744	7.39	9.463	8.14	7.791	5.877	9.657	9.997	10.55	10.28	8.636	9.263	8.269	7.352	10.42	9.982	7.519	7.434	8.555	9.321	6.903	7.386	10.05	9.837	9.726	5.329	10.44	6.105	9.232	10.86	8.457	7.401	11.48	7.36	11.21
HCK	7.724	8.677	7.87	8.246	7.883	7.727	7.555	8.604	7.416	9.04	7.985	9.032	9.159	7.311	9.908	7.744	7.434	8.126	9.004	11.06	10.24	10.61	10.07	10.07	7.887	6.21	9.825	9.466	8.001	7.408	11.47	8.256	5.845	7.495	9.549	11.56	9.043	6.413	11.54	6.132	10.98	11.19	7.658	6.842	10	6.512	10.48
HEPACAM	5.399	8.303	6.15	3.9	3.448	0	1.054	0	3.415	1.965	4.185	0	1.643	5.489	4.589	0	2.683	0	0	6.516	4.208	6.337	3.935	5.564	6.62	0.3113	2.919	4.218	2.854	3.541	0	3.459	0	4.421	0	0	10.23	0	5.857	2.814	1.086	6.327	2.001	0	5.877	0	6.802
HGF	7.486	8.117	7.801	7.019	7.228	8.65	6.239	8.058	8.011	7.917	7.471	9.324	8.366	7.545	8.224	7.1	7.681	7.082	8.236	9.886	9.087	9.869	8.381	9.716	7.855	5.845	9.05	8.091	6.344	6.952	10.47	7.992	6.781	6.139	9.696	8.385	9.283	5.568	10.12	6.704	7.891	10.11	6.627	7.52	10.22	5.962	9.444
HLA-A	15.92	15.34	14.42	14.93	14.27	15.7	15.94	14.81	15.17	16.34	15.25	15.96	16	13.57	15.56	15.38	14.34	15.05	16.23	16.43	16.52	16.99	15.36	14.46	15.05	14.97	16.14	16.33	15.13	14.86	19.45	16.22	13.73	14.14	16.57	17.32	15.69	12.74	16.77	12.37	15.83	16.46	15.94	13.79	16.85	13.55	17.47
HLA-B	14.23	13.8	13.13	12.96	13.11	13.47	14.79	13.41	13.53	14.79	14.48	13.73	14.4	11.97	13.44	13	13.19	12.67	14.78	14.75	14.47	14.9	14.03	13.31	14.14	13.26	14.68	14.99	13.8	12.55	16.71	14.5	11.43	12.51	14.86	16.28	13.93	10.87	15.91	9.911	14.85	15.32	13.54	11.97	15.37	11.53	15.31
HLA-C	13.83	11.57	12.48	12.66	12.05	13	13.64	12.31	12.33	13.8	13.4	13.12	13.85	11.19	12.77	11.76	12.27	13.3	13.58	14.09	13.59	14.83	13.19	11.99	12.88	12.04	13.95	14.26	13.33	11.63	17.81	13.7	10.3	12.24	13.84	15.66	13.52	10.04	14.9	8.165	12.43	14.39	12.67	11.24	14.65	11.83	14.68
HLA-DMA	10.35	10.69	10.17	10.34	9.291	10.62	10.25	9.83	9.817	11.59	10.91	10.92	11.17	9.068	11.25	10.44	9.932	11.59	11	12.72	12.4	13.05	11.31	11.08	10.23	7.822	12.21	12.21	9.842	8.309	15.53	11.42	8.575	9.972	12.1	14.66	11.14	7.704	13.1	7.763	13.04	13.65	9.766	9.273	12.44	9.002	12.52
HLA-DMB	9.293	9.571	9.369	10.04	9.093	10	9.065	9.807	9.636	10.94	10.09	9.849	10.23	8.631	10.45	9.475	9.484	8.222	10.87	11.86	12.33	11.46	10.29	10.07	9.154	6.651	11.57	11.62	9.044	7.658	10.47	10.92	7.801	8.651	11.32	10.79	10.51	6.789	12.11	7.326	12.52	13.04	9.169	8.6	11.99	8.255	11.67
HLA-DOA	7.68	7.655	7.52	8.194	5.8	8.806	6.84	7.991	7.34	9.245	8.067	7.933	8.326	5.961	7.706	7.854	6.732	6.976	9.073	10.2	10.32	10.56	8.247	7.019	6.405	2.974	9.953	10.39	6.523	4.939	9.13	9.881	6.427	5.775	9.755	7.083	8.959	5.192	10.23	4.95	9.573	11.74	6.965	6.542	10.76	6.647	10.22
HLA-DOB	8.815	8.701	7.706	7.57	6.893	7.863	7.163	4.415	5.988	8.369	7.715	7.906	8.303	5.434	6.873	6.885	8.489	7.36	7.308	11.07	7.85	9.022	7.27	8.138	6.219	4.955	9.398	9.262	6.738	5.664	10.53	8.995	4.605	6.853	9.274	7.922	7.14	6.271	8.807	6.374	10.44	10.59	5.749	4.925	9.644	5.72	9.699
HLA-DPA1	12.13	13	12.63	12.73	12.09	13.37	11.86	12.83	12.18	14.46	12.88	13.38	13.36	11.26	12.25	13.25	11.75	9.622	14.44	14.95	14.92	15.21	13.06	12.47	11.91	9.674	14.88	14.86	12.19	10.81	12.42	14.44	11.3	11.53	14.85	11.8	13.56	8.922	15.83	10.28	13.64	16.08	12.67	11.37	15.56	11.37	14.44
HLA-DPB1	11.56	12.02	12.86	12.87	12.25	12.24	12.05	11.36	2.43	14.1	12.14	13.17	13.4	11.24	11.99	12.84	2.176	10.04	12.87	14.27	15.09	15.21	13.22	12.28	2.63	0	15.23	14.69	11.89	10.44	13.01	14.09	10.91	10.52	14.59	15.01	13.56	9.326	15.43	10.34	12.87	16.17	11.83	10.62	15.41	11.39	13.9
HLA-DQA1	1.854	12.49	11.93	12.4	10.98	0	0	2.172	11.98	0	12.51	0	14.27	10.42	0	0	11.82	0	3.133	3.296	4.338	15.21	13.08	0.4709	11.61	9.65	14.63	14.73	12.89	10.22	0	14.43	0	10.91	0.8986	5.457	3.611	2.42	15.8	2.525	15.48	16.5	11.37	3.136	15.84	10.81	4.278
HLA-DQA2	4.765	3.698	0	1.215	2.659	2.356	3.462	0	3.291	2.908	0.3988	0	3.819	2.505	3.094	0	3.057	3.432	0	5.128	2.657	2.409	3.808	4.233	1.472	2.633	4.946	3.178	0	1.394	7.584	3.459	2.3	2.942	0	0	3.611	3.886	5.679	0	6.227	5.163	0	0.8137	4.538	0.7841	4.827
HLA-DQB1	11.62	11.52	10.71	11.86	10.45	12.4	11.74	11.03	10.62	13.76	11.53	12.36	10.1	8.806	12.16	12.59	10.54	9.072	11.87	14.37	14.28	12.8	10.57	10.94	10.17	8.632	12.88	13.67	8.008	9.256	11.67	8.205	9.705	8.991	14.2	10.95	12.9	7.638	13.6	8.312	12.5	15.12	10.35	10.04	9.924	9.169	13.92
HLA-DRA	13.66	14.58	14.17	14.17	13.6	14.83	13.16	13.27	13.88	15.27	14.06	14.72	14.85	12.2	14.22	14.46	13.48	13.26	15.25	16.33	16.78	16.8	14.6	14.1	13.29	11.22	16.62	16.11	13.51	12.22	15.38	15.3	12.01	12.57	15.9	14.85	15.02	10.06	17.24	11.33	17.46	18.01	13.03	12.89	16.76	12.56	16.11
HLA-DRB1	11.39	13.22	12.89	12.15	12.52	12.92	11.31	11.9	12.65	11.26	11.93	13.07	14.15	11.7	12.91	13.22	12.03	11.07	13.42	14.83	14.24	15.73	14.15	10.92	12.54	10.24	15.08	14.43	12.96	11.25	15.07	15.09	7.779	11.65	14.73	13.17	14.47	9.537	16.64	7.426	14.4	15.23	12.86	10.1	16.28	11.83	14.42
HLA-E	12.66	13.29	12.38	12.27	12.31	12.46	13	11.47	11.43	13.8	13.02	13.3	12.84	11.22	12.6	11.74	12.12	12.21	12.7	14.03	13.61	14.03	12.09	12.08	12.73	11.94	14.06	13.4	11.96	11.83	13.53	13.68	10.75	12.3	13.64	14.54	12.58	9.928	13.81	9.675	13.87	14.12	12.32	10.87	14.07	10.89	14.59
HLA-F	5.203	5.346	4.713	4.637	5.609	6.067	6.311	4.951	4.95	5.559	5.891	2.979	6.23	5.001	5.468	4.524	5.128	4.906	4.545	7.763	5.87	5.953	5.266	5.515	6.185	6.475	6.584	6.395	4.057	3.872	10.27	6.424	1.684	5.336	6.169	7.237	5.273	4.723	6.407	0	6.522	6.905	4.793	3.889	7.387	4.244	7.484
HLA-G	9.769	9.773	8.856	10.96	8.82	9.892	9.89	8.512	9.387	10.24	9.005	11.57	10.31	7.091	9.24	9.014	8.873	9.908	10.28	10.74	11.31	10.88	9.423	8.438	9.46	9.336	10.57	11.51	8.349	9.034	12.3	10.52	7.438	8.35	10.61	11.18	9.571	6.553	10.85	6.166	10.36	11.05	8.596	8.139	10.8	7.234	11.6
HLA-H	3.729	3.698	3.829	3.537	0.7846	2.356	3.284	3.55	0	2.352	1.777	5.381	3.918	2.188	0	2.604	4.157	0	2.897	2.739	4.208	5.261	1.272	3.641	2.981	0	5.534	3.859	0	2.933	6.11	4.082	1.684	4.506	3.621	9.016	2.693	2.913	0	0.5772	3.564	0.3051	2.672	2.094	6.113	1.27	5.464
HPRT1	8.974	7.996	8.926	8.141	8.95	8.613	8.273	9.989	10.38	8.769	9.196	8.131	8.228	9.04	8.216	8.506	8.864	8.552	10.46	9.339	9.253	9.589	8.603	9.047	8.67	8.607	8.885	9.103	9.418	10.81	0	8.926	8.829	8.628	8.628	0	9.383	7.254	8.382	10.26	8.87	8.736	10.01	8.73	8.988	8.212	8.713
HSP90AA1	14.33	13.9	14.43	12.5	13.72	15.1	15.06	14.16	14.64	14.24	13.84	13.1	13.94	14.43	13.9	14.43	13.23	14.4	14.74	13.59	12.98	13.45	14.18	13.32	13.71	13.8	13.43	13.66	14.75	15.24	13.33	13.84	13.42	13.43	14.69	13.24	14.35	12.9	14.09	15.57	12.89	13	14.72	14.58	13.13	14.52	13.51
HSPA1A	9.562	9.177	10.55	8.178	8.387	7.266	10.58	8.018	10.15	9.747	10.39	10.34	9.221	10.52	9.814	10.59	7.695	9.02	7.659	10.14	7.665	8.899	10.59	9.932	10.31	9.065	8.563	9.37	11.1	10.05	13.56	7.858	8.876	10.38	10.99	15.96	9.922	11.8	11.63	9.693	8.497	8.067	10.67	11.47	10.28	10.53	9.367
ICAM1	9.057	10.06	9.407	8.432	9.288	9.852	10.56	9.464	10.63	11.17	10.47	9.535	10.64	8.661	9.853	10.81	10.11	9.656	9.808	11.51	11.06	12.03	10.57	10.15	10.58	10.68	9.893	9.793	10.76	10.97	10.12	10.53	10.2	9.46	11.08	13.73	10.5	7.213	11.29	9.466	10.17	10.27	11.2	9.243	10.84	9.353	11.34
ICAM2	7.731	8.576	7.896	7.012	7.088	7.483	5.549	4.415	7.138	6.955	7.973	8.651	8.348	8.163	7.618	6.163	7.426	7.593	6.842	9.924	8.043	7.943	7.686	8.623	8.236	5.715	8.058	7.732	7.077	6.124	9.28	7.318	5.114	8.544	8.503	8.172	7.674	6.701	9.008	7.941	8.071	9.103	6.501	6.191	8.778	7.234	8.274
ICAM3	9.109	9.142	8.961	8.814	8.645	9.163	7.802	8.612	8.138	9.193	9.063	9.057	9.337	7.658	8.471	8.42	9.307	9.908	8.48	11.2	9.309	9.877	9.476	8.652	8.544	8.2	10.53	9.593	8.458	8.295	11.37	9.34	8.238	8.883	9.624	8.682	9.152	7.162	10.26	7.601	10.19	10.8	8.912	7.582	11.1	8.598	10.94
ICAM4	5.47	5.519	4.986	3.834	4.154	4.649	4.573	4.242	5.029	5.033	4.553	5.953	5.361	5.471	5.363	4.926	4.371	0.2619	6.203	7.94	5.587	7.332	6.22	5.828	5.066	5.234	5.327	5.605	5.353	5.8	8.555	5.544	4.703	5.162	5.052	7.828	5.805	5.329	6.888	4.847	5.972	7.019	5.581	4.801	6.821	4.244	6.831
ICAM5	2.229	0	0	0	0	0	1.441	5.781	0	0	4.099	1.756	3.599	1.78	0	3.963	0	7.969	0	4.842	3.291	0	0	2.187	0.09366	0	0	1.15	0	0	0	0	0	2.517	0	3.741	5.185	0	0	3.196	4.582	4.006	0	2.094	4.085	3.217	0
ICOS	7.18	5.941	6.713	5.202	6.319	6.304	6.252	3.55	5.519	8.226	6.739	5.844	7.672	4.813	5.566	5.28	5.005	0	6.067	8.975	6.721	9.035	6.269	5.702	6.252	6.273	9.067	7.89	6.544	5.576	0	7.735	0	5.969	7.874	7.828	6.703	4.762	7.685	2.724	8.427	8.119	6.482	4.196	9.579	3.591	9.722
ICOSLG	8.061	7.894	8.237	7.238	7.414	7.366	5.606	8.383	7.316	7.881	7.308	8.376	8.317	6.433	7.728	7.326	6.795	5.306	7.592	8.499	8.469	8.765	6.839	7.975	6.786	4.609	8.909	7.768	6.702	6.103	8.773	7.546	4.639	6.192	8.509	9.251	8.271	4.723	8.646	5.435	8.11	9.319	6.661	5.355	8.656	7.317	8.176
IDH1	9.612	11.38	10.68	10.34	10.61	10.16	10.09	10.59	10.16	10.08	10.03	10.39	10.46	9.855	11.56	10.75	10.7	11.95	11.34	11.48	11.99	10.99	11.17	10.59	11.35	11.27	11.23	10.93	10.19	10.82	12.94	10.09	9.575	11.72	12.19	9.885	11.29	9.657	12.65	8.688	11.2	11.84	10.8	10.26	10.69	10.57	11.22
IDH3A	9.089	9.726	10.01	9.625	9.977	10.24	9.209	9.084	10.33	9.814	9.506	9.649	9.907	9.759	9.129	10.43	10.37	8.993	10.17	9.782	9.656	9.38	9.542	9.398	10.17	10.23	9.847	9.949	9.532	10.88	8.773	9.469	9.731	9.767	10.95	7.503	9.915	8.561	8.292	9.096	10.38	9.447	10.12	9.862	9.498	9.689	9.406
IDO1	7.724	7.428	6.935	6.356	6.419	7.606	8.776	5.842	7.111	13.25	8.862	7.822	8.451	5.122	5.701	6.029	6.01	6.284	11.6	9.169	8.483	11.33	7.503	5.047	7.79	5.234	9.525	11.11	8.988	8.805	11.03	7.895	6.826	8.697	8.644	10.94	8.462	6.608	9.663	6.184	10.87	8.288	9.436	5.245	11.28	5.846	10.61
IFI30	10.12	10.34	8.735	11.23	10.28	9.95	10.12	9.669	9.327	11.53	10.71	11.05	12.11	9.379	12.1	11.77	10.25	10.21	11.77	12.26	13.83	13.11	12.26	12.45	11.08	10.71	11.92	12.84	10.84	10.05	12.09	11.11	8.679	10.69	12.43	14.14	12.11	7.843	14.84	8.433	12.22	14.06	11.11	10.28	13.21	9.902	13.06
IFIH1	7.011	8.621	7.512	6.959	7.562	7.65	8.363	7.892	6.662	8.232	7.383	7.671	8.761	6.233	7.423	6.184	8.816	7.663	9.356	8.901	8.043	9.022	7.544	7.201	10.3	10.4	9.214	8.492	7.351	8.354	10.12	8.746	5.968	8.983	8.062	10.36	7.658	5.221	8.97	4.037	8.907	8.577	8.225	6.445	8.928	6.375	9.594
IFIT1	7.52	9.451	7.992	8.068	8.326	8.321	7.432	7.472	7.316	7.543	8.382	8.264	8.614	6.634	6.93	7.155	9.149	10.18	10.41	7.27	8.264	7.453	7.246	7.153	11.46	11.63	9.199	8.924	6.91	8.899	8.773	8.012	6.51	10.47	9.926	8.01	7.941	6.243	8.02	4.34	9.072	8.04	8.298	6.141	8.234	6.798	8.584
IFIT1L	3.328	0	0	0	0	0	1.054	0	0.9026	0	0	0	1.643	0	0	0	0	0	0	4.485	0	2.409	3.669	0	0	0	0	1.842	3.1	0	8.773	0	0	0	0	5.888	2.06	2.42	4.607	0	0	5.35	0	0	3.896	0	0.4911
IFIT2	7.634	7.456	5.856	7.371	6.566	7.434	7.932	7.51	7.129	8.364	7.765	7.555	6.821	5.594	6.235	6.416	7.369	5.877	9.542	7.21	7.914	7.245	6.933	6.769	9.221	9.398	8.194	9.352	7.291	7.727	0	7.285	6.656	8.038	8.816	8.172	7.92	5.38	7.183	3.498	7.505	7.485	8.253	4.901	7.922	5.978	9.521
IFIT3	6.734	7.552	6.105	7.026	5.994	7.098	7.332	6.846	6.372	8.179	7.146	7.311	7.983	4.924	5.902	5.596	7.534	8.851	9.338	5.366	7.167	6.771	5.976	6.151	9.274	8.88	7.963	8.899	6.942	7.686	9.76	7.573	5.489	9.031	8.572	7.62	7.14	5.073	7.588	2.628	8.058	7.175	7.389	4.449	6.973	5.913	8.915
IFITM1	12.42	12.67	12.27	11.26	12.03	12	11.05	8.218	11.63	13	12.87	13.02	13.2	10.98	11.55	10.39	12.89	11.93	12.21	12.84	12.33	13.35	12.16	13.45	14.64	14.77	13.14	12.33	12.25	12.46	12.11	13.35	9.416	13.9	12.42	11.99	12.44	10.36	13.95	10.97	13.1	12.73	12.59	10.04	13.49	10.53	13.63
IFNA1	5.538	5.217	3.713	3.617	3.287	3.712	3.954	3.819	4.577	0	2.164	0	4.706	4.754	4.159	3.035	2.452	7.181	3.672	7.462	6.246	4.284	6.034	5.907	4.039	3.481	5.838	4.744	0	3.66	9.416	3.977	0	3.616	0	8.834	3.741	5.429	7.776	2.628	7.03	8.311	2.001	0.3283	7.195	2.71	6.441
IFNA10	6.463	4.649	2.45	4.339	2.659	0	4.32	6.618	3.635	0	5.043	2.979	5.646	5.234	6.712	3.507	2.176	7.273	4.276	8.813	6.279	0	6.492	6.947	5.8	0	5.485	5.433	0.8873	4.891	10.27	5.168	0	4.965	2.277	9.138	4.636	5.329	8.093	2.525	7.505	9.179	3.474	2.65	7.44	3.748	6.914
IFNA14	2.982	2.113	0.1281	0.7299	0	0	0	3.219	0	2.657	2.935	2.979	1.643	2.88	1.957	2.604	0	0	0	5.75	0.1209	0	2.65	2.187	2.981	0	0.4405	0	1.676	0	2.94	0	0	1.294	0	7.376	0	3.737	5.24	0	4.256	6.414	0.7051	0	5.243	0	4.827
IFNA16	4.042	0	1.713	0	0	0	1.998	0	0	0	0.3988	0	2.832	2.505	2.442	0	0	0	0	6.658	0.1209	0	3.515	3.445	0	0	3.188	2.942	0	0	6.11	0.571	0	0.8469	1.747	3.741	0	3.045	6.015	1.229	4.848	5.163	1.494	0	5.074	0	3.897
IFNA2	3.841	3.25	0	2.108	0	3.188	2.212	3.55	2.43	0	1.777	2.979	2.832	3.084	0	0	0	6.284	0	5.571	3.008	2.409	4.26	4.74	3.88	0	3.937	3.859	3.494	0	7.028	3.741	1.684	3.27	0.8986	6.219	2.93	3.657	3.449	1.677	5.173	7.125	2.672	2.254	5.243	3.217	5.04
IFNA21	4.707	0	0	2.495	0	0	3.621	0	3.415	0	2.935	0	2.832	3.979	4.159	2.836	0	4.906	2.615	7.048	4.066	2.409	3.342	5.115	2.981	0	3.783	3.178	2.183	1.86	9.28	1.419	0	0	2.277	7.728	2.06	4.021	6.714	0.9398	5.856	7.445	1.494	0.3283	5.927	0	4.827
IFNA5	4.042	3.491	3.713	3.617	2.9	2.356	3.763	4.951	2.648	0	2.721	3.631	4.65	3.697	3.542	1.54	2.683	7.593	3.336	7.27	5.587	0	5.646	5.612	3.264	0	4.946	4.589	3.311	0	10.47	4.082	0	2.342	2.969	9.177	4.072	5.009	7.115	1.857	6.443	8.288	3.128	2.094	5.655	0	6.058
IFNA6	4.042	3.491	1.128	2.315	0	1.642	3.376	3.219	3.826	0	0	0	3.819	4.029	3.722	1.54	1.387	6.452	3.336	6.702	4.939	0	5.608	4.233	4.181	0	4.71	2.942	0	0	9.54	3.741	0	2.517	1.747	8.449	3.611	4.873	6.804	2.018	6.179	7.485	2.001	1.466	6.493	0	5.904
IFNA7	3.328	0	0	0.7299	0	0	0	2.788	0	0	0.3988	0	0	2.765	0	0	0	0	0	5.832	0	2.409	3.146	0	0	2.633	0	1.842	0	0	0	0	0	0	0	6.488	0.9021	2.604	0	0	0	6.327	0	0	4.253	0	4.937
IFNAR1	8.616	7.539	8.088	7.318	7.655	8.081	8.352	8.871	8.463	8.31	8.453	7.879	8.629	7.067	9.237	7.176	7.344	6.976	8.328	9.374	8.034	8.733	8.336	8.321	7.686	7.007	8.108	8.413	7.907	7.218	8.963	8.39	7.561	7.648	8.244	10.32	8.785	6.89	8.597	6.612	7.616	8.981	8.016	7.426	9.188	7.857	8.274
IFNAR2	10.23	9.732	8.983	9.238	9.475	9.624	10.14	9.764	10.02	9.893	9.601	10.02	10.44	8.467	10.21	9.16	9.602	10.79	10.05	11.26	11.06	11.31	10.35	10.46	9.662	8.973	10.45	10.07	9.861	8.967	12.85	10.15	8.851	9.467	10.02	10.99	10.13	9.972	10.7	8.185	10.21	11.22	8.971	9.271	10.92	8.616	11.58
IFNB1	4.926	3.25	2.713	3.452	0.7846	0.1682	3.893	4.415	3.005	2.657	3.434	3.341	3.599	4.125	2.442	0	0	0.2619	1.798	6.827	4.208	3.883	4.816	3.967	2.981	2.633	4.203	3.989	3.494	0	9.28	3.741	0	1.911	1.747	8.246	2.693	3.383	5.857	0	5.662	6.781	0	1.466	6.389	0	5.904
IFNE	5.16	3.698	2.128	3.834	5.77	6.375	3.284	8.908	3.155	2.657	1.777	7.351	4.256	3.979	3.883	3.507	3.905	0	6.721	7.609	5.827	5.839	5.058	7.231	4.181	0	6.33	4.32	2.854	1.394	10.65	3.293	0	3.537	2.277	7.828	3.468	5.041	4.607	2.414	6.632	7.36	0	2.961	6.459	1.922	5.535
IFNG	5.725	5.406	4.376	4.675	4.928	4.812	6.239	4.415	5.404	8.191	6.037	5.899	5.932	6.376	5.061	3.035	5.166	0	6.646	9.184	8.78	8.286	7.397	5.115	4.991	0	9.993	8.944	6.083	6.752	7.584	7.858	2.85	6.013	6.791	9.138	6.75	4.8	7.862	3.324	8.572	8.632	7.157	3.839	10.92	4.938	10.75
IFNGR1	11.24	11.78	11.92	10.47	11.77	10.89	9.49	10.04	10.59	11.07	9.98	11.82	10.88	10.4	11.39	10.74	10.88	10.42	10.78	12.59	12.34	11.84	11.09	11.46	10.59	9.571	12.16	11.32	10.45	10.66	11.27	10.68	9.814	9.964	11.81	8.928	11.58	9.355	13.19	10.17	12.29	12.77	10.41	10.04	11.57	9.54	11.19
IFNGR2	10.58	11.31	11.42	10.58	11.01	11.05	10.7	11.18	10.63	10.56	11.06	11.34	11.67	9.996	11.34	10.11	11.35	10.68	10.9	11.81	11.65	12.16	11.14	11.01	11	10.61	11.42	11.44	10.96	10.37	10.27	11.39	9.891	9.82	11.33	9.574	11.36	9.772	11.87	9.29	10.9	12.19	10.5	11.04	11.61	10.34	11.73
IFNK	4.583	2.961	3.298	1.215	2.007	0.1682	3.082	4.569	0	3.123	0	0	3.021	3.263	0	0	3.213	0	3.336	7.014	3.73	0	3.935	4.106	2.164	0	3.937	3.38	3.1	0	8.773	0	0.584	0.1948	0.8986	6.219	4.072	3.045	5.24	2.414	4.06	6.645	2.375	2.399	5.594	0	4.827
IFNW1	4.375	0	0.1281	0	0	0	0	2.172	3.155	0	2.164	0	1.643	3.084	3.094	1.54	0	5.877	1.798	5.909	2.657	0	4.354	3.445	1.472	0	2.157	0	0	0	0	0	0	2.517	2.664	7.503	0	3.045	5.24	0	5.517	6.572	0.7051	0	5.655	0	3.897
IGF1R	10.06	10.26	11.21	8.844	10.24	10.55	9.759	10.47	10.76	10.17	10.61	10.62	10.92	9.33	9.252	10.88	9.358	12.73	9.272	9.401	9.467	10.57	10.09	9.292	8.899	8.685	9.83	8.672	10.63	10.68	13.46	9.305	8.922	6.152	10.65	14.18	10.59	11.45	10.38	8.35	9.878	9.807	10.44	9.325	8.818	8.973	8.674
IGF2R	9.376	9.462	9.55	8.304	9.787	8.819	9.806	8.673	9.19	9.583	9.168	9.911	9.519	9.096	10.22	10.16	8.738	10.44	9.253	9.771	10.13	10.44	9.934	9.555	9.074	9.447	9.593	9.563	9.777	9.901	10.47	8.954	9.128	8.887	10.24	9.737	9.652	8.428	10.77	9.685	10.15	10.22	9.897	9.605	10.02	9.355	10.41
IKBKB	8.855	9.142	8.743	8.744	9.33	8.79	8.895	8.915	7.882	9.017	8.418	9.251	8.774	8.185	9.203	8.284	8.575	11.62	8.558	9.311	8.921	9.507	8.997	9.025	8.682	8.818	9.63	9.003	8.538	8.795	13.61	8.581	7.507	8.628	9.025	11.01	8.324	9.209	9.444	7.796	9.679	9.05	8.361	8.334	9.539	8.814	10.01
IKBKE	7.739	8.402	8.554	7.433	8.834	8.203	8.337	7.95	7.578	8.551	8.636	8.559	8.654	7.617	8.496	6.923	7.556	9.964	8.381	9.938	8.745	10.22	8.876	8.444	7.031	6.765	9.881	8.366	8.424	8.155	11.15	8.676	7.816	8.355	8.712	12	8.282	7.944	9.471	6.6	9.507	9.036	8.202	7.169	10.22	7.976	10.13
IKBKG	9.01	9.714	9.178	9.159	9.465	9.07	8.903	9.287	8.343	8.769	8.978	9.677	9.256	8.818	9.313	8.239	9.1	12.16	9.179	9.832	9.434	10.56	9.433	9.244	9.45	9.096	9.857	9.11	8.554	8.949	14.41	8.693	7.884	9.239	9.085	12.28	8.925	8.26	9.974	7.949	10.05	9.854	8.618	8.727	9.729	8.548	10.25
IKZF1	7.495	5.981	5.829	6.101	5.675	5.978	6.138	5.901	5.626	7.29	7.113	6.581	7.313	4.95	6.795	4.767	5.989	0	7.169	9.215	7.76	7.529	6.648	6.543	4.911	2.974	8.787	7.213	5.867	5.116	7.985	7.36	3.331	5.382	7.855	0	6.951	3.886	7.483	3.442	7.405	8.169	5.984	4.546	9.39	3.954	8.55
IL10	5.116	0	5.45	5.253	6.233	3.917	4.273	4.835	5.142	4.287	5.577	5.216	5.783	4.976	5.657	4.767	5.78	0	4.905	6.359	6.57	6.64	8.387	6.468	4.911	5.101	6.273	5.863	3.494	5.074	0	5.017	3.062	3.454	6.921	7.237	5.138	0	8.989	2.414	6.976	6.781	5.122	4.721	6.068	0.04717	6.477
IL10RA	8.791	9.775	9.145	8.758	8.594	9.454	7.898	8.53	8.323	10.06	9.788	9.983	9.983	8.295	9.896	8.318	9.194	9.352	9.577	11.82	11.56	11.73	9.826	9.999	9.175	7.543	11.47	10.44	8.687	7.607	12.39	10.14	6.883	8.472	11.05	10.14	9.687	6.691	11.19	6.68	11.34	11.41	8.923	7.627	12.41	7.669	12.08
IL10RB	9.679	10.03	9.702	9.592	9.967	9.913	10.06	9.091	10.24	9.927	10.06	9.743	10.17	8.789	10.66	9.088	9.647	9.287	10.17	10.83	10.64	10.88	10.38	10.52	9.853	9.394	10.56	10.28	9.137	9.511	9.13	9.941	9.398	9.679	10.22	10.2	9.997	8.922	10.67	8.48	10.23	10.76	9.742	9.915	10.91	9.81	10.91
IL11	4.448	4.315	3.713	3.266	4.754	3.598	2.711	10.8	4.99	3.309	2.721	5.529	5.617	3.979	4.027	4.926	3.057	6.095	11.81	5.75	5.534	4.854	5.113	7.216	1.472	2.186	4.203	5.072	2.854	6.439	7.028	3.107	3.871	4.587	4.305	6.488	4.636	4.462	0	2.414	5.856	6.572	6.037	3.216	5.77	2.369	5.388
IL11RA	7.253	9.781	9.761	7.807	8.963	8.495	6.757	7.412	6.724	8.048	7.671	9.196	6.966	8.168	8.762	5.241	7.105	11.08	6.374	7.824	6.9	7.414	6.992	7.216	7.208	3.481	9.354	7.303	8.001	5.074	13.07	6.792	5.981	7.761	7.487	8.734	7.151	8.327	8.162	7.53	8.943	8.333	5.47	6.333	8.244	9.065	8.284
IL12A	4.707	5.463	3.935	3.9	4.244	3.598	5.142	0	4.821	4.804	5.296	5.029	5.213	3.177	1.957	3.035	4.871	5.306	5.979	6.053	5.587	5.429	4.881	4.106	2.164	4.609	5.434	5.563	3.936	2.212	7.028	5.304	0	3.762	4.305	6.911	5.185	4.145	6.015	2.018	5.517	6.327	3.753	2.53	6.023	3.416	5.791
IL12B	4.517	0	4.128	3.163	4.244	3.021	4.068	0	3.005	3.992	4.344	2.979	3.339	3.177	2.805	0	1.387	0	4.7	6.183	4.567	2.409	3.808	4.35	2.164	0	4.946	4.816	3.657	0.7025	6.11	4.658	2.85	3.06	0.8986	7.503	3.86	4.509	0	0	6.179	7.316	0.7051	2.254	5.976	0.7841	4.827
IL12RB1	4.646	1.376	3.935	4.385	3.592	4.706	5.061	0	4.466	5.999	5.443	5.125	6.151	1.998	4.764	3.963	4.436	0	4.84	7.804	6.622	7.767	5.359	3.445	4.54	2.633	6.76	6.508	3.936	2.73	0	6.823	0	4.664	6.228	8.172	5.775	0	6.619	2.414	6.86	6.645	4.729	1.466	7.819	0.04717	8.165
IL12RB2	5.81	7.413	6.948	3.963	5.033	4.009	8.676	0	6.065	7.75	8.228	6.858	7.322	7.414	7.652	9.335	8.638	0	3.815	7.488	6.79	8.431	5.359	5.464	8.994	9.608	7.464	3.859	7.351	8.821	0	7.11	3.692	6.166	9.207	7.237	8.385	3.657	4.607	7.401	7.562	6.138	8.537	7.456	6.71	6.07	9.255
IL13	4.874	5.076	1.713	3.052	2.659	3.021	4.068	5.059	3.913	3.992	4.008	1.756	3.189	3.979	3.542	2.329	0.7354	4.906	4.625	5.663	4.567	5.953	4.159	4.74	3.88	2.633	4.793	5.129	2.854	3.968	10.12	4.18	0	2.814	2.277	3.741	2.93	4.462	4.958	2.293	4.428	7.125	3.474	1.913	5.655	2.163	4.827
IL13RA1	10.95	11.21	10.86	10.61	10.92	10.9	10.56	11.86	11.22	11.79	10.86	11.9	10.57	10.31	11.81	10.25	10.32	10.91	10.86	11.76	11.55	12.62	10.82	11.54	10.13	8.725	11.42	11.14	10.81	10.63	12.33	10.02	10.94	9.863	11.36	12.46	10.92	8.165	11.68	8.927	11.22	11.65	11.61	9.676	11.03	9.186	10.79
IL13RA2	5.071	0	2.45	0.7299	0	2.043	2.398	4.415	2.173	3.309	5.478	5.125	3.819	2.355	1.957	3.963	0	5.306	3.336	5.983	3.73	0	10.89	7.662	0	4.153	3.188	5.012	4.547	0	7.985	5.069	0	9.96	0	7.922	0	6.158	7.183	7.936	0	5.797	3.474	2.53	4.777	0	4.827
IL15	6.777	7.442	7.308	6	6.531	6.492	7.593	7.739	7.557	7.836	6.848	6.966	7.34	5.212	6.911	5.717	6.568	5.619	8.83	9.169	7.904	8.219	6.978	7.088	6.934	4.955	8.832	8.305	6.436	5.8	9.76	7.194	4.909	6.769	7.954	10.71	7.253	7.248	7.776	4.278	8.957	8.265	6.209	5.04	8.964	4.97	8.682
IL15RA	0	5.624	5.713	5.202	6.233	0	0	4.046	0	0	2.935	5.663	4.53	4.492	5.127	0	4.871	6.452	0	6.978	0	0	2.919	5.179	4.911	0	3.783	0	5.9	0.7025	10.27	3.107	0	0	4.916	6.911	5.356	2.42	7.311	0	3.833	6.495	4.793	0	7.508	2.163	0
IL16	10.37	11.33	10.67	9.329	10.89	10.65	9.809	8.275	8.903	10.35	10.44	10.45	11.14	8.912	11.6	10.8	10.8	13.71	9.492	12.57	10.85	11.26	10.2	9.487	10.95	11.55	12.27	10.1	9.167	10.43	13.95	10.8	7.126	9.39	11.36	13.17	10.26	8.218	11.48	7.783	11.93	12.06	10.19	9.178	12.56	10.06	12.18
IL17C	1.854	0	0	0	0	0	1.441	0	0	0	0	0	2.356	0	0	0	0	0	0	4.842	2.191	0	1.888	0	0	0	0	0	0	0	0	0	0	0	0	0	2.93	0	2.07	0	2.185	6.645	0	0	4.253	0	0
IL17D	9.828	8.569	8.178	8.304	7.324	8.032	5.337	7.193	7.793	9.05	5.296	8.072	5.495	6.634	7.07	7.579	6.832	8.126	4.772	6.119	3.291	3.883	6.806	5.412	8.49	9.038	6.214	7.265	6.111	8.414	2.94	4.788	9.321	6.535	7.321	0	8.013	8.838	6.015	8.578	6.559	6.645	5.812	5.166	5.655	9.186	5.669
IL17F	4.583	4.315	1.713	1.215	2.659	3.188	2.711	4.708	0	1.434	3.286	0	3.189	3.423	2.805	0	2.683	4.906	0	6.183	4.567	0	4.816	4.35	4.54	0	3.188	2.308	0	4.142	9.416	2.337	3.486	3.762	0	7.62	3.611	5.276	7.428	2.628	4.428	6.781	2.375	2.53	5.243	3.507	5.791
IL17RA	9.125	10.14	9.734	9.361	9.799	9.035	9.117	9.788	8.701	10.1	9.543	10.23	9.701	9.372	9.972	9.398	9.004	8.023	9.932	10.72	10.41	11.18	9.613	9.999	8.463	7.63	10.8	9.931	9.498	10.44	8.298	9.612	8.551	9.614	10.29	9.098	9.954	6.942	11.56	8.031	10.93	11.15	11.57	8.438	10.77	9.211	10.43
IL17RC	8.741	9.207	9.446	8.437	8.979	8.307	8.507	8.795	8.327	8.48	8.936	9.032	8.392	7.036	9.153	8.592	7.851	11	7.918	7.958	7.452	9.825	8.341	8.146	8.026	7.943	9.414	8.638	8.288	6.725	12.11	7.937	7.646	7.964	9.189	9.997	8.165	8.307	8.52	6.612	8.386	7.956	7.058	7.875	7.588	9.048	8.315
IL17RD	6.015	7.104	8.134	6.045	8.036	7.108	6.748	6.304	7.12	8.105	7.113	5.953	7.304	5.867	6.403	5.829	7.708	0	4.064	5.983	4.338	0	5.753	4.902	7.031	7.367	6.488	5.433	5.727	4.057	0	5.26	6.13	4.903	6.829	7.376	8.106	11.19	7.311	6.217	5.591	6.715	3.987	6.518	6.526	6.21	5.464
IL17RE	6.257	9.858	9.636	8.337	10.09	7.515	5.267	5.842	5.862	7.552	8.504	9.075	4.76	6.941	7.979	4.71	7.034	9.95	5.519	7.513	6.107	6.64	5.885	6.947	7.41	3.481	9.669	6.747	6.774	5.274	11.83	7.252	2.96	4.934	6.199	7.237	4.072	7.22	7.685	2.979	10.02	7.927	5.262	5.714	6.651	4.837	6.941
IL18	7.478	9.784	8.846	8.114	10.59	8.208	6.001	7.472	6.624	8.725	7.046	8.618	8.144	6.074	8.736	6.819	8.728	8.175	7.965	10.03	9.257	9.818	8.203	7.948	6.434	5.413	10.32	8.541	7.509	6.779	10.53	8.758	5.678	7.051	9.008	12.39	8.918	5.754	9.202	5.171	11.02	9.009	7.756	6.625	10.26	6.128	9.606
IL18BP	5.942	6.559	6.172	6.888	5.503	6.393	7.124	5.649	5.279	8.523	6.291	7.52	7.119	5.908	6.892	5.114	4.961	8.396	5.085	8.653	8.062	8.075	6.471	6.727	6.043	4.609	7.386	8.774	6.502	5.116	0	7.085	4.735	7.541	7.21	7.083	6.897	5.041	9.627	4.989	8.184	9.691	6.209	4.972	8.386	6.647	8.713
IL18R1	7.562	8.342	8.221	7.048	7.671	7.592	6.19	6.618	6.503	7.718	6.739	8.316	7.055	5.881	8.393	6.503	7.385	6.452	7.468	9.702	7.508	8.286	7.341	7.91	6.808	3.856	9.34	7.656	6.792	5.948	8.298	6.994	4.536	6.524	7.294	11.39	7.573	4.462	8.382	1.229	9.16	8.377	6.821	4.949	8.825	6.445	8.839
IL18RAP	5.284	5	3.128	4.023	2.37	5.173	4.122	3.219	3.005	5.732	5.216	5.381	5.251	4.171	5.19	3.035	4.157	0	5.477	9.353	6.697	5.953	5.718	6.493	0.09366	3.681	6.411	6.348	4.846	5.116	0	4.358	0	5.923	2.664	8.57	5.581	1.964	5.679	2.293	7.083	7.445	5.02	2.761	8.086	3.591	8.915
IL1A	4.926	2.961	4.829	4.189	5.829	3.917	4.273	6.013	2.43	0	4.008	6.475	4.76	3.816	4.844	3.753	4.436	6.738	4.545	6.119	4.457	6.497	5.166	5.412	4.642	4.508	6.214	3.178	3.657	7.577	7.584	2.893	3.411	2.942	2.969	6.488	3.97	4.021	6.407	2.414	5.517	6.963	4.188	3.433	5.53	3.32	3.897
IL1B	6.581	6.78	7.237	5.441	6.531	5.73	5.267	8.577	7.332	5.944	6.191	6.71	7.936	6.961	7.78	6.936	5.412	6.095	9.982	8.354	7.437	8.826	8.197	8.724	6.08	4.281	7.562	6.612	6.827	12.17	10.27	6.994	7.029	6.575	8.313	9.389	6.147	4.762	7.903	5.136	7.598	8.194	7.811	5.907	7.765	5.001	6.773
IL1F10	3.165	5.813	4.652	5.202	6.142	2.831	0	0	2.648	0	0	5.844	3.475	2.88	2.805	0	0	0	0	0	2.191	0	2.919	0	3.264	0	5.672	3.717	3.803	3.269	0	0	1.401	1.635	0	6.715	2.411	1.964	5.857	1.229	7.003	6.138	2.672	0	2.15	2.369	0.4911
IL1F5	4.976	9.619	7.89	8.017	11.21	7.727	2.398	3.819	5.463	7.355	3.569	11.39	3.599	3.423	7.82	0.8881	8.189	6.862	0	6.658	3.527	7.289	4.354	3.967	3.264	0	10.16	5.961	4.704	6.388	9.655	2.641	2.96	3.957	0	5.457	2.06	4.414	6.619	0	11.36	7.271	6.744	5.599	5.714	3.217	5.135
IL1F6	3.328	0	2.128	3.266	0	0	2.846	0	0	0	2.164	6.102	0.1687	2.765	3.883	0	0	0.2619	0	5.252	3.73	4.597	2.919	3.641	3.88	0	0	2.308	0	0	2.94	0	0	2.142	0	7.503	3.97	3.737	0	0	2.185	5.163	0	0	5.53	0	5.224
IL1F7	2.982	9.693	8.047	8.246	10.98	7.706	2.398	1.072	3.826	7.023	0	8.01	3.599	3.758	7.119	0	6.959	6.284	2.263	6.565	4.066	0	4.159	0.4709	3.702	0	9.391	6.395	2.183	1.86	8.773	3.107	0	4.233	0	7.083	0	4.554	6.407	0	10.1	7.125	3.987	5.7	4.883	1.632	5.04
IL1F8	2.772	5.624	5.376	4.978	7.334	3.188	0.5237	6.934	1.459	4.373	0	6.801	3.339	2.188	2.805	3.507	4.774	0	4.461	0	0	5.579	0	0	0	4.609	7.899	2.942	0	0	0	3.107	0	2.942	0.8986	0	1.594	1.293	0	2.162	7.182	0	3.128	3.216	3.107	1.632	1.87
IL1F9	5.435	7.936	6.62	6.379	9.264	6.088	4.32	3.219	5.491	6.129	4.553	10.39	5.213	4.38	7.182	3.963	7.993	5.877	5.193	7.241	6.489	6.158	6.143	5.115	4.181	4.792	8.353	6.348	4.461	6.082	9.28	5.544	2.459	4.282	5.495	7.503	4.824	3.657	6.407	2.293	9.754	7.636	5.781	4.514	6.493	2.71	6.616
IL1R1	7.767	9.055	8.896	8.079	9.348	8.51	4.755	7.095	7.495	8.061	7.86	9.799	8.118	7.409	9.716	7.744	8.336	4.906	7.029	9.541	8.524	7.199	7.79	9.256	8.323	2.974	9.549	7.864	7.498	7.599	6.11	6.593	6.165	4.547	9.17	7.237	8.584	4.837	10.34	3.603	9.136	8.894	8.043	6.654	8.611	8.365	9.056
IL1R2	5.967	7.704	8.231	5.684	8.295	5.36	3.462	4.046	4.283	6.399	4.099	6.546	4.863	2.355	6.293	5.069	6.263	5.619	2.263	8.938	6.143	5.953	5.946	7.739	3.88	0.3113	8.374	6.441	5.833	6.164	9.13	3.977	2.731	5.775	6.169	7.828	6.442	3.956	7.776	4.712	9.13	7.175	4.522	2.961	6.681	5.092	5.904
IL1RAP	10.21	8.943	9.483	7.455	9.534	8.956	10.37	10.07	10.1	9.06	9.767	9.185	9.487	7.091	8.502	10.79	9.139	10.44	9.329	9.268	8.099	10.21	9.65	9.394	9.226	9.34	8.762	7.4	8.98	9.385	11.37	9.08	8.699	8.867	9.534	9.177	10.77	9.627	9.733	8.766	9.54	7.403	8.876	9.702	7.634	8.389	7.836
IL1RL1	4.042	7.192	7.863	5.149	6.457	5.809	0	0	5.246	5.32	3.805	6.237	2.043	4.171	6.376	0	5.475	0	2.615	7.299	2.657	5.715	4.354	4.35	4.54	0	7.359	4.416	4.273	3.111	0	0	0	0.8469	5.871	5.888	5.041	0	4.607	0	5.073	3.475	1.494	3.136	4.663	0.04717	6.549
IL1RL2	2.982	6.131	5.216	4.291	6.211	4.009	1.441	3.55	3.291	3.622	2.721	4.926	3.189	4.215	4.027	0.8881	3.994	4.906	2.263	3.296	3.907	2.409	1.272	4.902	0	0	6.184	2.942	3.657	1.86	6.11	0	0	1.635	3.934	0	2.693	1.667	4.607	1.47	5.173	5.92	2.001	2.094	1.233	3.591	4.278
IL1RN	6.354	9.168	8.958	8.032	10.13	7.129	5.061	5.342	5.519	7.598	5.608	9.591	7.375	7.366	8.885	5.069	8.014	4.906	6.939	8.524	7.614	7.199	7.131	9.735	8.537	8.807	9.621	7.173	7.398	10.25	8.773	6.68	4.425	7.392	6.311	9.813	6.302	5.477	8.849	5.136	10.02	7.403	7.667	6.42	7.995	5.757	7.622
IL2	5.323	4.039	5.413	2.656	2.37	3.598	3.954	4.046	4.522	2.352	3.805	0	4.33	3.177	1.22	2.329	2.882	4.349	4.064	7.241	5.165	3.883	4.26	5.115	2.981	3.481	4.872	4.669	2.557	2.212	9.54	5.017	0	2.942	3.621	7.237	4.072	1.964	7.248	2.162	7.108	7.175	2.001	1.176	6.353	2.369	4.436
IL20	3.729	4.183	5.486	2.8	4.244	0	2.846	4.046	3.415	2.657	3.434	2.493	0	3.633	3.883	2.836	1.387	6.284	0	5.663	4.669	0	4.159	4.652	3.702	1.534	3.61	4.669	0.8873	4.221	10.34	3.741	2.459	3.691	5.235	8.317	2.93	4.085	4.141	2.293	5.794	5.35	3.621	0	5.074	0	5.224
IL20RA	4.042	6.991	7.667	5.939	8.653	6.067	3.082	3.819	3.291	3.992	0.3988	6.991	3.918	3.496	5.127	1.988	6.093	7.36	3.336	5.571	3.291	0	4.525	3.813	0	0	8.171	4.416	2.854	1.394	8.298	1.949	0	1.635	4.41	6.219	3.741	3.045	4.958	0	8.322	6.645	3.312	4.346	5.161	0	5.388
IL20RB	5.116	10.43	9.811	8.803	11.5	8.312	3.544	2.788	5.404	8.343	4.267	10.22	5.325	3.816	8.04	4.058	8.553	7.082	3.945	6.466	5.688	6.158	5.447	5.464	4.039	2.974	10.93	7.291	7.077	6.504	8.298	5.119	3.486	5.668	5.675	4.84	5.23	4.976	4.607	3.878	11.15	7.224	7.239	6.603	5.877	6.055	5.464
IL21	3.945	4.745	3.128	2.931	2.007	2.613	2.968	4.951	3.913	3.622	3.692	3.631	5.783	1.998	2.442	0	0	4.349	0	7.513	5.299	6.25	5.001	5.115	2.164	0	6.33	4.416	2.557	0	10.12	5.684	1.92	4.074	3.934	8.385	4.421	3.383	7.371	2.414	7.816	7.524	3.474	2.65	7.885	0	7.655
IL21R	7.115	6.33	5.45	6.101	6.188	6.358	6.044	7.602	6.432	7.987	6.999	6.581	8.527	4.562	5.363	4.589	5.676	4.906	9.182	9.441	7.452	10.09	7.612	6.831	4.43	3.25	8.741	7.606	6.585	5.876	7.584	8.295	3.062	6.291	7.425	7.083	7.348	4.312	8.26	2.414	8.936	8.419	7.006	4.381	10.01	4.528	8.961
IL22	2.982	0	3.298	0	0.7846	0	0	0	0	0	1.247	0	0	5.099	3.335	0	1.387	0	0	5.252	3.73	0	0	4.106	0.09366	0	0	0	0	0	7.028	0	0	0	0	0	2.693	2.604	3.449	0	3.833	5.663	0	0	3.42	1.27	4.1
IL22RA1	5.284	8.683	7.808	7.186	9.706	6.833	3.829	5.958	5.434	7.062	4.267	7.52	6.444	4.527	7.151	4.589	6.82	7.793	4.625	5.75	5.587	3.883	6.195	5.564	5.927	3.681	9.183	5.93	5.833	5.197	11.3	4.725	3.814	5.611	4.685	9.138	5.09	5.355	8.292	4.037	9.563	7.485	6.063	4.775	5.161	4.19	6.831
IL23A	5.244	3.491	3.935	5.527	4.154	3.598	3.829	4.569	3.995	4.195	5.408	0.1713	4.256	3.496	3.883	3.366	3.6	4.906	4.064	7.179	5.638	5.261	4.159	3.641	4.181	0	5.672	4.95	0	5.116	2.94	4.658	3.814	6.279	3.786	7.237	4.167	3.956	5.679	1.47	6.027	6.715	4.445	1.913	5.976	3.748	5.791
IL23R	4.707	4.039	4.298	3.163	4.058	2.613	3.376	1.072	4.216	3.474	3.692	0	4.01	3.177	4.679	3.635	3.811	5.306	3.672	7.41	3.907	5.429	5.313	4.652	3.702	1.534	3.188	4.108	3.311	3.872	9.28	3.741	2.459	3.616	5.495	6.911	4.421	4.085	6.968	3.747	6.027	7.073	3.621	2.254	5.161	2.855	5.464
IL24	2.982	3.491	0	0	3.844	1.086	3.829	0	3.291	1.965	5.812	3.631	4.76	2.355	0	4.058	2.683	0	0	5.571	4.208	3.883	4.749	4.458	2.164	2.633	4.528	4.32	2.183	5.747	7.985	3.607	0	7.323	3.22	5.457	3.468	2.766	4.141	2.293	4.256	6.236	2.001	1.707	4.777	0.04717	1.87
IL25	3.165	0	1.713	1.578	2.37	2.043	1.746	4.835	0	0	3.434	1.756	2.614	2.985	3.094	2.329	1.835	4.349	0	6.516	4.939	0	3.515	2.949	1.472	2.633	2.157	0	1.676	0	7.584	2.337	0	3.616	3.22	7.503	2.693	3.383	4.607	2.018	3.564	6.236	2.918	2.961	4.777	2.55	4.937
IL26	3.729	5.346	5.257	3.452	4.485	3.338	3.376	5.901	3.529	0	2.935	3.341	3.599	5.737	3.542	1.988	3.483	5.619	0	6.303	5.587	0	4.159	4.976	2.981	0	4.71	3.38	4.057	2.933	10.12	3.107	3.062	3.169	4.305	7.828	2.93	5.134	7.183	3.92	5.794	7.956	3.875	3.051	5.824	3.82	4.937
IL27	1.347	2.113	1.713	2.656	0	3.338	2.846	2.172	1.459	3.474	2.935	0	3.918	1.523	3.542	2.836	1.835	0	3.133	5.663	4.567	2.409	4.051	3.218	2.63	2.633	2.919	4.816	2.183	1.394	7.028	3.741	0	2.942	4.41	7.62	3.31	1.964	0	0	4.722	6.033	2.918	0.8137	5.32	0	6.008
IL27RA	8.585	7.643	8.702	6.642	8.342	7.276	8.404	8.639	9.812	8.537	8.248	7.703	8.9	5.839	7.595	6.585	6.795	5.619	7.424	9.275	8.053	8.527	8.588	8.055	6.645	4.609	9.723	7.75	7.947	7.237	8.298	8.762	6.057	6.803	7.846	11.4	8.804	7.288	8.989	4.246	8.985	8.864	7.516	7.384	9.946	5.775	9.317
IL28A	4.133	4.649	2.713	5.608	2.007	2.831	1.998	5.342	2.43	2.657	3.121	3.872	4.706	5.297	5.061	0.8881	2.683	3.432	0	7.27	4.208	3.327	5.313	4.74	3.88	0	3.783	6.167	0	3.111	9.28	3.741	3.158	4.664	0	8.385	4.167	4.203	6.517	2.814	5.591	8.377	2.001	0	6.277	2.855	5.849
IL28RA	7.322	8.015	7.128	6.612	8.332	5.617	9.285	8.206	6.277	6.898	5.699	7.41	8.93	3.927	7.103	5.158	9.719	6.738	7.234	8.793	6.697	6.497	7.209	6.245	9.956	10.28	8.319	6.818	6.702	8.795	9.28	7.767	4.989	6.698	7.21	7.62	8.1	3.737	6.968	3.442	8.84	8.632	8.287	8.162	7.723	6.301	7.906
IL29	4.765	4.649	3.128	4.884	4.626	4.329	3.763	5.425	4.073	3.992	2.164	1.756	4.65	4.527	4.39	3.035	3.811	3.432	4.174	6.183	5.638	5.072	5.404	5.047	4.911	3.481	6.055	5.993	2.854	4.057	9.28	4.907	3.158	3.365	4.916	7.62	4.881	3.737	6.407	2.293	6.667	7.271	3.474	2.094	6.71	2.986	6.152
IL2RA	7.863	7.048	7.257	5.527	6.142	6.46	7.021	9.201	6.402	7.96	8.009	7.606	8.845	6.296	7.979	8.907	6.719	5.619	8.796	11.96	10.22	9.42	8.782	8.011	6.315	4.012	7.687	7.044	7.147	6.697	8.963	7.49	5.489	6.545	8.178	9.763	9.322	5.134	10.57	6.86	9.214	8.169	6.923	4.972	9.102	5.405	9.206
IL2RB	7.649	8.46	8.035	7.46	7.924	8.391	7.798	7.585	7.378	10.08	8.775	9.202	8.912	6.839	7.536	6.792	7.599	8.692	8.834	10.53	9.608	10.07	8.403	8.046	7.439	4.012	11.12	10.12	8.554	7.042	12.01	9.763	5.845	7.945	9.993	10.06	8.833	6.128	10.02	4.825	10.16	10.02	9.028	6.099	12.46	6.647	11.52
IL2RG	9.307	8.349	8.903	7.945	8.69	8.976	7.966	4.951	8.073	10.08	9.181	8.524	9.956	6.541	7.869	6.6	8.203	8.076	9.195	11.7	10.3	10.89	9.172	7.975	7.305	5.356	11.39	10.12	8.701	7.813	10.85	10.06	4.937	8.474	10.15	8.928	9.571	4.414	11.06	6.217	11.38	11.31	7.764	6.595	12.23	6.705	11.33
IL3	2.772	2.598	0	0	1.522	0.1682	1.441	3.219	0	0	0.3988	0	3.475	2.355	1.957	0	0	4.349	0	6.466	4.208	2.409	3.515	4.233	3.264	0	3.61	2.659	0	0	6.11	0.571	0	0	0	0	0	3.48	0	0	4.722	7.073	2.375	0.3283	5.77	0	3.897
IL31	0	2.598	1.128	0	0	0	1.054	3.219	1.459	0	1.777	0	3.918	1.523	1.22	1.988	0	0	3.336	5.663	4.338	0	4.942	0	2.981	0	5.211	3.558	0	0	7.985	4.849	0	2.814	4.41	3.741	1.594	2.766	6.619	0	2.185	7.316	0	0	6.459	0	3.379
IL31RA	3.607	5.217	5.413	4.947	4.928	5.173	4.012	5.503	4.347	5.363	2.935	5.786	5.133	3.423	4.92	4.651	4.232	3.432	5.6	6.786	7.114	6.89	5.113	4.902	2.981	1.534	7.04	6.632	5.353	3.541	7.584	5.429	2.122	3.169	5.757	7.503	5.396	3.956	7.588	3.262	7.891	8.595	3.987	3.561	6.996	2.71	7.249
IL32	12.13	14.71	13.42	12.4	14.1	13.64	9.881	15.31	13.34	13.94	11.54	14.99	12.12	12.65	13.95	12.18	13.48	17.47	13.33	13.17	14.17	13.46	13.99	15.2	14.86	11.77	13.49	13.74	13.13	12.95	20.79	12.86	12.78	11.84	13.45	14.83	13.27	13.81	17.34	13.02	15.71	17.03	13.14	12.46	14.09	12.96	14.68
IL33	8.339	9.507	9.573	8.05	9.855	9.602	6.202	7.043	10.41	10.13	8.218	9.762	8.261	7.842	8.592	5.565	8.672	9.047	6.548	10.11	8.117	11.67	7.44	9.561	9.302	4.281	9.783	7.501	9.022	6.892	9.952	7.441	5.661	2.342	9	7.376	8.292	6.425	8.849	4.689	10.61	8.702	8.081	6.056	9.531	6.705	8.935
IL34	6.13	8.188	8.023	6.501	8.258	6.781	4.068	7.371	6.139	6.498	5.511	7.137	6.151	5.234	6.69	3.035	6.333	4.906	7.401	6.053	5.954	6.337	5.113	3.813	5.272	3.856	8.247	6.395	5.445	3.269	0	5.069	3.871	5.336	8.046	7.62	6.075	2.604	6.888	0	7.719	7.175	3.312	4.416	6.821	3.416	6.241
IL3RA	5.991	6.93	6.571	5.327	6.188	5.932	5.005	3.219	6.027	5.665	6.49	7.183	6.46	5.782	6.293	4.71	6.052	0	4.371	7.824	6.373	6.25	5.853	7.247	6.934	4.281	7.17	5.605	5.613	7.02	2.94	6.232	4.031	4.626	5.447	6.911	5.581	4.762	7.588	2.814	8.018	6.495	4.911	5.125	6.559	3.416	5.464
IL4R	9.453	10.27	9.573	9.31	9.325	8.89	7.677	9.454	7.96	8.88	9.138	10.53	9.732	8.224	9.653	8.209	8.709	9.493	9.441	11.12	9.938	10.65	9.504	10.17	8.564	6.273	10.29	9.451	8.355	8.512	11.59	9.332	6.826	8.559	9.619	7.728	9.283	6.575	11.36	7.062	10.59	10.26	8.462	7.638	10.42	7.703	9.396
IL5	4.707	0	3.128	3.693	0.7846	3.188	1.998	4.415	0	0	3.692	2.493	3.475	2.505	3.094	0	0	4.906	2.615	5.983	4.066	3.883	5.001	5.115	2.981	0	4.428	3.859	0.8873	0.7025	6.11	2.893	0	2.673	0	6.488	3.468	5.675	6.714	2.293	4.256	7.36	0	0	5.161	0	5.388
IL5RA	3.474	4.183	4.128	2.931	4.058	2.043	3.954	3.219	3.155	3.123	2.721	0	3.475	2.641	3.542	0	2.882	0.2619	2.263	7.179	4.338	0	4.678	5.047	2.164	0.3113	4.428	3.558	0.8873	0.7025	7.584	3.107	0	0.8469	2.969	6.911	3.611	2.21	5.24	4.615	5.438	7.019	2.001	0.3283	5.976	2.71	5.135
IL6	7.52	8.953	8.542	3.963	5.349	6.21	5.549	8.656	8.279	4.979	8.409	6.102	6.978	8.425	9.602	5.158	5.565	6.452	9.284	9.184	7.437	6.707	7.397	9.843	6.405	3.856	3.783	9.515	6.391	9.001	8.555	5.811	7.591	4.547	7.855	7.922	8.227	4.554	8.352	5.237	5.73	7.6	6.806	6.565	6.389	4.244	6.993
IL6R	7.731	8.481	8.624	8.274	8.929	9.856	8.939	8.521	8.315	8.266	9.316	8.177	8.754	7.989	9.821	8.759	8.411	12.48	7.769	9.088	9.177	9.988	9.175	8.713	7.686	6.95	9.172	8.562	9.468	9.365	13	8.284	6.924	8.755	9.407	10.42	9.479	4.598	9.614	5.73	9.423	9.611	9.989	8.626	9.421	8.823	9.396
IL6ST	12.17	12.08	11.93	10.51	11.23	11.37	10.99	11.1	10.92	11.74	10.99	11.15	10.57	10.23	11.24	10.16	10.79	11.57	10.83	12.5	10.58	11.38	10.91	11.43	11.48	11.01	11.34	10.99	10.55	9.957	12.91	11.47	11.96	10.66	11.79	15.49	11.37	11.82	11.61	11.73	11.06	10.94	9.649	10.93	11.27	11.06	11.82
IL7	4.765	5.899	5.772	5.176	6.865	5.091	4.32	5.254	5.142	4.864	5.511	4.419	5.092	2.505	5.127	3.366	4.774	5.306	4.968	7.179	5.782	5.715	5.313	5.828	4.642	0	6.463	5.338	3.494	1.394	0	6.186	0	3.616	4.305	6.488	3.741	3.956	3.449	2.899	7.003	6.781	3.474	3.433	6.425	4.97	6.441
IL7R	11.01	7.819	8.592	7.824	8.284	8.875	7.405	7.848	8.393	8.316	10.78	8.12	10.46	6.609	8.38	7.751	8.466	7.519	8.935	12.43	8.469	10.28	9.759	10.89	7.031	4.876	9.475	7.685	8.687	8.103	11.07	9.086	5.16	9.101	9.63	8.785	9.119	4.873	10.77	5.008	10.18	8.333	7.006	6.296	10.44	6.04	9.244
IL8	9.785	9.097	8.413	8.415	6.961	5.73	9.98	10.91	11.63	6.248	10.28	9.928	8.794	9.874	12.16	8.294	9.252	7.273	12.58	12.04	11.47	7.798	11.51	12.56	6.74	7.746	5.327	9.124	8.634	16.07	10.41	9.556	9.261	9.018	11.16	8.785	9.961	7.177	9.614	9.289	8.071	9.517	9.666	9.256	8.119	8.636	9.679
IL8RA	3.945	4.315	1.713	3.052	5.39	4.256	3.187	3.219	1.86	4.287	2.935	4.419	3.819	3.263	4.844	2.329	3.483	0.2619	4.174	6.303	5.018	0	6.384	7.054	3.5	3.681	4.71	1.842	1.676	5.851	0	2.641	0	5.239	0	6.488	4.072	2.42	5.476	2.018	4.965	6.414	0	2.65	4.538	3.416	5.04
IL8RB	5.203	6.02	6.172	4.241	7.424	5.251	3.621	5.059	3.529	5.32	4.267	6.771	4.256	3.758	6.174	0	5.444	0.2619	3.133	7.299	5.018	0	8.112	9.179	4.43	2.186	7.346	3.38	5.035	7.4	7.584	2.641	2.122	7.193	4.986	7.237	6.05	5.355	2.07	3.055	8.005	6.495	5.306	2.65	4.982	5.811	4.827
IL9	0	0	0	0	0	0	1.746	1.072	0.9026	2.352	0	0	0.1687	0	0	0	0	0	0	4.842	0	0	0	2.949	0	1.534	2.919	1.842	0	1.394	0	0	0	0	2.969	0	3.132	0	0	0	0	0	0	0	0	0	1.87
IL9R	3.841	0	1.713	2.315	0	0	0	0	0	0	0.3988	0	0	0.8092	3.542	1.54	0	0	0	6.786	4.669	4.597	3.669	0	3.264	2.186	1.54	3.558	0.8873	0	0	3.459	0	2.342	0	6.219	2.93	0	0	0	4.428	7.403	2.672	0	4.777	0.04717	5.135
INSR	9.305	10.13	10.18	8.887	9.356	9.104	8.822	8.096	8.993	8.945	8.479	9.799	9.475	9.297	9.295	9.227	8.831	9.936	8.77	11.52	8.584	9.58	9.307	9.588	9.023	8.317	9.718	9.096	9.204	8.722	10.7	9.509	8.548	7.34	10.35	8.734	9.679	9.492	9.722	8.986	8.761	9.647	8.978	8.935	9.018	9.447	8.47
IRAK1	8.266	9.547	8.98	8.952	9.09	8.832	7.999	9.815	8.616	8.592	9.252	9.612	9.223	8.639	9.721	9.477	10.02	11.32	9.688	9.589	9.861	10.17	8.927	9.499	9.938	9.765	9.384	8.823	8.407	9.078	12.92	8.284	7.686	8.852	9.537	9.763	9.782	8.794	9.993	8.386	9.386	9.775	8.727	8.132	9.527	8.383	9.291
IRAK3	7.232	7.275	7.579	6.059	6.548	6.41	5.142	5.503	6.027	6.026	6.403	7.29	6.871	6.55	8.155	5.717	6.539	4.349	6.397	9.26	8.09	7.67	7.544	8.611	6.74	3.856	7.107	7.059	5.531	5.994	9.416	5.615	4.031	4.934	7.253	9.421	7.556	4.723	7.982	3.792	8.22	8.311	4.793	4.31	7.541	4.729	7.892
IREB2	8.667	9.654	9.208	8.699	9.482	9.268	8.363	9.189	8.841	8.924	8.711	9.431	9.03	8.895	9.072	8.727	8.631	10.71	8.766	9.304	9.364	9.274	8.997	8.939	8.609	8.48	9.739	8.819	8.933	8.815	9.76	8.85	8.681	9.14	9.58	0	8.837	8.736	9.202	8.475	9.483	9.374	8.778	8.531	9.468	9.078	9.851
IRF1	6.777	8.372	7.385	6.847	7.228	7.467	8.206	6.469	6.675	9.301	7.679	8.651	8.139	5.675	7.103	5.982	7.202	8.175	9.026	8.608	9.236	10.03	7.831	6.811	7.192	5.521	9.788	8.891	7.398	7.096	12.74	8.897	5.25	7.85	8.671	8.246	7.511	6.741	9.602	4.538	10.55	9.274	7.193	5.245	10.27	5.428	11.45
IRF2	9.3	9.714	9.746	8.837	9.296	9.062	9.667	9.711	9.82	10.04	9.792	9.57	9.962	8.171	9.889	8.941	9.192	8.692	10.22	11.02	9.845	10.6	9.534	9.502	9.325	8.708	10.55	10.08	9.514	8.701	10.12	9.796	8.499	9.341	10.43	10.91	9.757	7.927	10.27	7.553	10.04	10.61	9.321	8.354	10.83	9.339	10.68
IRF3	8.21	7.655	7.863	7.759	7.861	7.793	7.917	7.432	7.431	8.226	8.859	7.998	8.266	6.839	8.407	7.409	7.784	9.756	7.284	8.741	6.92	8.431	8.593	7.984	7.948	7.451	8.254	8.396	8.082	7.721	11.12	7.555	7.365	8.197	8.712	13.72	7.934	8.58	8.196	6.932	8.147	7.6	8.161	6.784	8.515	8.483	8.803
IRF4	9.464	10.9	10.45	11.6	10.03	10.17	9.811	5.425	8.319	10.89	10.44	9.504	11.18	11.39	9.947	10.34	10.78	12.88	5.949	10.1	9.784	9.764	9.099	5.788	10.18	10.58	8.842	10.81	10.31	10.45	13	10.56	9.296	12.2	10.4	7.237	10.24	3.814	8.785	7.006	9.428	12.48	10.18	9.957	10.05	8.343	12.03
IRF5	6.039	6.846	6.856	7.399	6.988	6.524	6.227	7.12	6.771	7.427	6.987	7.331	7.6	5.659	7.97	6.434	7.095	5.877	7.246	8.177	8.44	8.451	7.27	7.685	6.543	4.399	8.89	8.287	6.942	4.297	7.985	7.285	5.015	6.204	8.086	10.14	6.854	3.279	8.546	3.055	8.855	9.7	6.341	6.428	8.564	5.56	8.451
IRF6	6.515	10.56	10.97	8.619	11.21	8.321	3.954	2.172	6.277	8.504	3.91	10.54	6.444	3.979	8.757	2.604	8.715	6.976	2.263	7.014	4.765	3.327	4.678	4.106	6.185	5.965	10.47	7.596	7.443	7.198	7.985	6.255	5.578	3.365	5.397	6.715	7.209	3.956	6.407	2.018	10.91	6.645	6.923	6.518	5.243	6.49	6.197
IRF7	8.215	8.701	8.059	7.922	8.332	8.223	8.644	8.502	6.904	9.151	8.5	8.414	9.928	7.061	8.332	7.505	9.473	8.758	9.311	9.325	7.861	8.841	7.993	8.47	10.79	10.83	9.683	8.806	8.089	9.674	9.655	9.108	6.759	9.268	9.041	9.908	8.592	6.691	8.989	5.505	8.729	8.736	9.929	6.625	9.273	7.279	9.276
IRF8	7.947	8.153	7.288	7.119	7.471	7.577	6.895	6.013	6.175	8.645	7.579	7.959	8.37	6.541	8.155	6.398	6.856	7.442	7.296	9.827	9.582	9.074	7.993	7.802	7.05	4.792	9.478	8.464	7.339	5.116	8.963	8.096	5.114	5.938	8.11	9.997	7.658	2.604	9.639	4.868	10.16	10.09	6.951	5.919	9.539	4.729	9.756
IRF9	10.78	11.37	10.41	10.45	10.97	10.7	11.16	11.39	10.12	11.53	10.7	10.98	11.57	9.624	10.91	9.309	10.58	12.72	11.49	11.62	10.87	11.69	10.76	10.47	10.95	10.59	11.76	11.04	10.35	11	14.74	11.49	9.298	12.29	11.22	14.2	11.05	10.03	11.76	8.131	11.75	11.23	10.63	9.278	11.7	9.194	12.17
ITGAE	8.129	8.782	8.735	8.313	8.989	8.417	7.686	8.936	9.7	8.105	8.316	8.108	8.353	9.027	8.521	8.672	7.927	8.789	8.88	9.304	8.153	8.733	8.139	8.496	7.958	7.478	9.624	9.346	8.724	8.742	8.773	8.175	7.873	9.022	8.676	7.237	8.774	7.008	8.26	8.253	8.525	8.848	8.505	8.09	10.85	6.974	8.895
ITGAL	8.766	8.188	8.047	7.741	7.727	8.06	8.665	5.649	7.423	9.806	9.157	9.207	9.411	6.479	8.527	6.246	7.772	5.619	8.613	11.42	10.01	10.31	9.089	8.105	7.366	5.965	11.31	9.969	8.507	6.725	10.12	9.374	5.678	7.787	10.19	11.29	8.969	5.303	9.964	6.417	11.24	10.92	8.055	6.486	11.99	6.339	11.56
ITGAM	7.724	8.76	8.423	8.264	8.202	8.242	7.453	9.159	8.339	8.854	8.508	7.998	9.536	8.741	10.01	8.146	7.301	7.082	9.25	10.86	10.85	10.68	9.7	10.12	7.866	6.675	9.795	9.187	8.179	7.086	10.65	8.63	6.712	7.658	9.496	10.75	9.08	6.243	11.32	6.258	9.933	11.23	7.429	7.468	10.5	7.848	8.81
ITGAV	12.29	10.76	10.92	10.14	11.09	11.41	10.75	11.11	11.35	11.28	10.98	11.7	11.13	10.57	11.93	10.66	10.21	13.85	11.89	11.5	11.29	12.84	12.08	12.56	10.71	10.19	10.72	10.58	10.61	10.87	16.13	9.705	10.08	10.02	10.89	15.53	10.88	11.86	12.01	9.529	11.21	10.36	10.84	9.705	10.56	9.693	11.42
ITGAX	8.839	9.124	9.023	9.662	8.673	9.651	7.65	8.604	8.37	9.81	8.917	9.561	10.62	8.476	10.65	10.55	8.679	10.62	8.863	11.37	12.08	11.4	10.69	11.11	8.339	8.117	11.75	11.25	9.327	9.015	10.85	10.04	7.022	8.817	10.73	9.515	10.54	6.036	12.4	7.342	12.89	13.13	7.863	9.23	11.82	8.699	10.83
ITGB2	8.968	9.531	8.797	9.488	8.922	8.996	7.999	9.177	8.554	10.39	9.34	10.12	10.61	8.747	10.38	8.984	8.718	9.148	10.46	12.23	12.52	11.92	10.45	10.61	8.7	7.367	11.53	11.3	9.309	8.234	12.37	10.25	7.428	8.423	11.17	12.74	10.35	6.485	12.8	7.566	12.33	12.92	9.142	8.03	12.46	8.527	11.69
ITK	10.04	7.552	7.923	6.871	7.462	7.679	8.209	6.166	7.251	8.948	9.02	8.177	8.475	5.56	6.733	6.616	7.034	4.906	8.528	10.72	8.962	9.074	7.831	7.104	6.694	4.609	10.84	9.183	7.931	6.405	9.952	8.655	5.015	7.937	9.505	10.69	8.735	5.009	9.874	3.055	10.42	9.638	7.856	5.781	11.23	5.946	10.45
Ier3	9.23	9.96	9.837	7.824	9.889	8.395	10.89	10.63	9.879	8.891	10.84	10.08	11.14	8.885	10.66	10.9	9.899	6.738	10.29	10.62	8.366	11.33	10.09	11.19	8.909	8.662	9.663	9.003	9.786	12.4	10.2	11.42	9.496	7.566	10.1	11.13	10.35	8.53	10.21	6.175	8.785	8.736	11.73	9.911	9.887	8.491	8.154
JAM2	8.601	10.22	9.797	8.017	9.084	9.143	4.946	9.414	8.408	7.561	8.278	10.11	6.728	8.59	9.004	6.997	8.427	8.88	9.457	8.872	8.222	7.798	8.301	9.398	9.736	5.03	9.277	8.503	7.409	6.641	11.15	6.593	6.615	4.182	8.622	5.888	9.381	6.854	10.6	4.825	9.261	8.48	6.909	7.143	9.283	6.084	9.189
JAM3	10.36	10.99	9.806	8.756	10.34	9.532	6.345	11.68	9.454	7.946	9.116	10.84	9.271	10.41	10.15	10.08	8.6	8.88	9.891	10.12	9.281	7.943	9.992	9.848	9.266	6.039	9.736	8.874	9.13	10.31	10.9	9.967	7.016	6.707	10.33	11.02	10.56	9.934	11.46	10.19	9.142	9.611	10.06	7.763	9.456	6.696	9.933
KAL1	5.665	7.512	7.308	6.642	8.856	6.988	4.174	5.901	6.517	8.504	5.966	8.585	7.295	5.276	6.174	6.536	5.312	6.738	7.446	7.41	8.476	9.148	7.306	7.153	5.611	4.153	8.24	8.28	5.69	5.236	9.13	6.088	6.736	3.06	8.193	9.63	8.344	3.48	9.512	0.09181	8.005	9.274	6.037	4.665	8.671	5.897	7.959
KDR	6.791	8.556	7.298	6.156	7.499	7.339	5.644	6.013	7.386	5.916	6.753	12.67	6.673	7.724	7.572	5.856	6.597	9.512	6.665	8.224	9.963	7.798	7.747	8.691	8.42	5.845	7.963	6.418	7.398	6.868	10.53	6.186	5.451	5.239	7.864	9.453	6.517	8.284	8.382	5.154	7.182	6.905	6.836	6.268	7.043	6.422	7.655
KIT	6.949	11.1	10.75	10.08	10.1	8.07	0	0	8.456	7.896	4.791	11.25	8.174	7.96	12.19	4.31	8.382	7.082	3.514	8.326	7.508	6.89	7.941	7.532	9.831	10.47	9.394	8.924	6.27	10.08	0	8.531	7.256	3.895	4.916	3.741	7.427	5.009	8.228	10.44	6.919	7.773	9.738	5.714	6.197	8.452	10.64
Klf4	10.58	14.28	14.37	11.29	14.13	11.2	7.007	11.07	10.29	11.23	11.57	12.98	9.159	11.81	12.06	9.451	10.92	10.79	10.14	12.41	9.823	11.22	9.564	9.49	9.722	7.757	12.57	12.22	11.25	8.973	14.35	8.718	8.724	8.242	11.46	9.544	11	7.148	11.87	9.157	13.8	10.12	9.331	9.838	11.39	8.856	9.972
L1CAM	7.36	10.13	8.413	7.179	8.537	8.507	10.22	12.03	7.026	6.439	10.49	8.889	9.497	11.48	14	12.37	9.102	11.64	11.69	9.062	7.725	10.63	9.033	10.83	9.591	9.832	8.067	8.248	5.489	13.5	12.53	9.394	5.709	8.338	10.74	9.138	12.36	9.639	7.115	10.17	8.3	7.898	13.32	9.934	7.557	11.74	12.25
LAG3	7.058	6.733	5.376	6.101	6.634	6.686	8.418	1.072	6.503	9.609	7.751	8.376	7.876	5.338	5.19	5.933	6.77	6.602	9.044	9.832	10.03	9.94	7.926	5.3	7.381	6.003	10.72	10.09	7.923	7.265	9.952	9.286	2.85	8.466	10.05	11.58	9.175	7.689	10.71	4.145	10.28	9.262	8.759	5.282	12.34	6.237	12.75
LBP	5.284	7.01	4.52	5.037	3.107	4.591	3.462	4.951	5.142	4.864	4.008	6.054	5.462	5.001	7.524	5.658	3.709	6.452	4.371	6.942	7.001	6.771	5.217	9.364	8.016	4.704	6.537	6.14	5.203	4.841	7.985	5.26	5.451	4.282	6.108	6.219	5.863	3.814	7.536	2.814	7.182	8.311	3.875	2.53	7.066	3.32	6.993
LCK	8.14	7.226	7.644	7.012	7.462	7.467	7.378	4.569	6.805	9.111	8.768	8.559	8.876	5.56	7.197	5.28	7.327	4.906	8.003	10.54	9.083	9.81	8.203	6.79	6.405	5.03	10.99	9.193	7.993	6.317	11.15	9.195	3.158	7.072	9.2	11.01	8.106	4.598	9.589	3.701	10.2	9.846	7.058	5.506	11.79	5.282	10.92
LCP2	9.651	10.57	10.09	9.738	10.25	10	9.104	10.19	9.672	11.72	10.49	11.02	10.93	9.167	10.74	9.774	10.11	10.64	11.48	12.71	12.15	12.46	10.81	11.01	10.25	9.565	12.64	11.65	9.979	11.12	11.5	11.6	10.13	9.72	11.74	11.02	11	7.749	12.9	9.424	11.97	12.45	11.2	8.503	13.2	8.444	12.87
LDHA	13.22	13.26	13.68	12.31	13.66	13.44	13.04	14.51	13.55	13.51	13.51	13.68	12.82	13.93	13.31	13.99	13.64	12.69	14.18	13.03	13.16	13.28	13.02	13.52	14.63	14.37	12.97	12.38	14.56	15.51	12.4	13.78	13.38	13.45	13.41	10.04	13.8	11.74	12.86	14.14	13.37	12.59	15.35	13.37	12.63	13.6	12.65
LEP	6.13	10.52	5.713	6.679	0	0	2.212	0	0	0	3.569	0	0	5.543	5.701	0	0	5.877	0	5.128	3.907	0	5.058	4.976	9.188	5.926	0	5.863	0	0	0	0	1.05	0	0	0	2.93	0	4.607	0.09181	0	4.949	2.001	1.707	6.425	4.017	5.904
LEPR	8.597	10	9.632	9.027	9.398	7.727	5.088	8.787	6.598	6.838	8.331	8.498	8.266	7.82	9.454	6.285	8.28	6.095	8.77	8.863	6.835	7.566	7.747	8.063	8.427	4.704	8.44	8.436	8.016	7.339	7.985	6.696	5.645	5.491	8.229	8.928	10.26	6.65	9.027	6.344	8.59	7.867	7.571	6.595	7.634	7.273	7.639
LIFR	9.756	10.39	10.38	8.401	8.598	7.918	5.625	7.818	7.445	7.447	7.866	9.388	7.2	8.623	8.29	6.141	8.497	7.181	7.862	9.454	7.677	9.171	7.677	8.887	9.378	4.609	8.885	8.062	8.71	4.891	9.416	7.759	6.286	5.264	9.448	9.098	9.296	9.29	9.168	8.358	8.809	8.924	5.929	5.686	8.97	8.613	9.092
LILRB3	6.428	7.086	5.035	7.112	6.211	6.249	5.587	7.689	5.862	7.486	6.68	8.06	7.14	5.489	7.674	7.089	6.416	6.738	7.044	8.548	9.47	8.78	8.534	8.911	6.08	5.234	7.771	8.743	6.645	6.262	11.15	6.404	5.09	6.462	8.171	10.97	7.436	5.454	10.26	4.511	8.914	10.7	6.61	4.995	8.465	5.602	8.541
LIMS1	7.495	7.905	7.929	7.849	8.067	8.016	6.705	8.434	8.307	7.344	7.686	8.232	7.832	7.311	7.961	7.686	8.107	6.602	9.393	8.833	8.558	8.796	8.085	8.508	7.779	6.988	7.945	8.354	7.641	8.694	8.773	7.694	7.39	7.256	8.497	5.888	8.211	7.206	8.02	7.835	8.184	8.817	8.51	7.34	8.523	7.795	7.972
LMBR1	10.34	10.75	10.71	10.64	11.07	10.62	10.14	9.604	9.715	10.65	10.02	11.2	10.44	10.14	9.917	11.24	10.07	10.91	9.259	10.44	10.25	10.3	9.894	10.28	10.31	10	10.79	10.84	10.42	11.47	9.655	10.16	10.54	9.883	11.41	10.32	10.49	9.146	10.52	10.55	10.71	10.09	11.03	10.68	10.61	10.76	10.18
LPA	2.982	0	0	1.867	0	0.1682	1.441	2.172	0	0	0	0	1.643	2.765	0	0	0	0	0	5.75	0	0	2.319	0	0	0	3.61	2.308	0	0	0	3.459	0	0	0	0	3.31	0.7856	0	1.229	4.428	5.163	0	0	4.982	0	4.579
LRP1	10.39	12.62	12.02	10.81	11.22	11.88	8.46	10.45	11.25	11.42	11.11	12.28	10.96	11.16	12.17	10.61	10.9	12.6	10.87	11.23	12.14	11.5	11.51	12.24	11.52	10.12	11.66	11.32	10.19	9.967	13.85	9.65	10.56	9.81	11.43	9.515	11.26	10.79	13.51	9.33	11.08	12.4	9.933	9.94	12.36	10.27	11.66
LRRK1	8.445	10.04	9.345	8.681	9.563	8.926	8.418	9.728	9.798	9.053	9.611	10.35	10.12	7.697	9.836	8.838	9.509	7.663	9.619	10.9	9.752	10.52	9.156	9.098	8.857	8.117	10	9.131	8.787	8.779	9.655	9.369	6.743	6.652	9.837	10.66	9.666	8.639	10.12	7.025	10.37	10.55	9.108	7.456	10.28	6.99	10.21
LRRK2	8.427	8.044	8.404	7.433	8.186	9.048	8.463	7.144	7.95	9.245	8.911	8.316	7.349	6.759	8.014	6.75	7.085	12.1	7.435	8.709	8.987	9.756	9.143	7.792	6.851	5.76	8.688	9.534	8.783	7.499	12.61	7.843	6.847	6.837	8.692	12.32	8.692	5.009	8.931	4.37	9.433	10	8.068	6.617	9.591	5.539	9.547
LTA	5.203	4.183	4.652	4.023	2.007	3.917	4.409	4.569	2.838	5.699	5.669	2.493	5.809	4.38	3.335	2.604	2.882	4.906	4.064	6.702	4.765	6.337	5.001	5.179	2.981	0	6.437	5.289	3.803	0.7025	9.952	5.984	1.05	4.33	5.235	0	2.411	3.956	4.607	1.677	6.361	7.125	2.375	2.864	7.174	3.82	6.008
LTBP1	9.034	10.32	10.43	8.289	10.26	9.356	4.32	9.052	8.988	8.431	7.985	11.02	7.983	7.592	8.772	6.985	8.505	8.076	10.27	9.511	8.366	8.545	8.803	10.15	9.336	5.234	10.26	8.141	8.117	8.039	7.985	7.421	6.388	5.859	8.753	7.083	9.545	7.17	10.07	7.69	9.563	8.093	8.208	7.247	8.556	7.459	7.538
LTBR	10.01	10.92	10.47	9.726	10.85	10.47	10.36	10.3	10.55	10.74	10.81	11.28	9.639	9.531	11.28	10.46	10.77	12.85	10.33	10.27	10.84	11.85	11.03	11.1	10.87	10.88	10.49	10.16	10.71	10.31	14.79	9.971	10.35	9.599	10.72	13	10.3	10.94	11.52	9.826	10.78	10.07	10.49	9.949	9.75	10.57	10.55
LUM	11.99	14.7	13.31	13.71	13.93	15.36	10.4	8.308	14.72	12.39	13.01	16.18	14.11	14.22	14.48	13.48	12.77	12.97	13.31	14.68	15.22	13.01	15.3	15.35	12.85	9.523	13.53	14.52	11.75	13.32	16.9	12.03	12.8	7.219	13.7	14.25	12.6	10.27	16.71	9.487	13.39	15.51	12.8	13.12	14.75	10.43	13.95
LY6G	0	1.376	0	0	0	0	0	0	0	2.657	0	0	0	0	0	0	0	0	0	0	0.1209	0	0	2.618	0	0	0	0	0	0	9.13	0	1.401	0.8469	0	4.84	0	0.7856	0	0	0	0	1.494	0	0	0	0
LY75	8.45	8.263	9.178	7.545	8.337	7.426	6.475	6.213	6.883	8.632	7.86	8.221	8.618	5.767	7.524	5.829	7.62	0	8.698	9.812	9.612	9.553	7.234	7.169	5.885	3.481	10.22	8.866	7.561	5.747	7.028	8.484	5.16	6.504	8.692	4.84	8.329	4.509	8.989	4.037	10.25	10	7.096	4.801	10.17	4.938	9.342
LY96	10.47	9.181	9.008	8.423	9.502	10.16	8.055	9.479	9.387	10.31	8.789	8.896	9.569	9.211	10.25	9.835	9.358	10.83	10.89	11.83	10.49	11.78	10.41	10.57	11.27	11.71	10.15	10.4	10.74	9.184	12.94	9.872	9.447	10.06	10.38	12.32	9.713	6.925	11.46	9.548	10.63	11.43	9.307	8.011	10.51	6.974	10.8
MADCAM1	0	0	0	0	0	0	0	0	2.173	0	0	0	0	0	1.22	0	0	0	0	3.296	0	0	0	0	0	0	3.61	0	0	0	0	2.337	0	0	0.8986	0	1.594	0	4.141	0	0	0.3051	0	0	4.663	0	0
MALT1	9.307	9.564	9.7	8.883	10.11	8.887	9.097	8.286	9.164	9.214	9.092	9.673	9.136	8.199	9.306	9.146	9.806	7.73	8.966	10.31	9.285	9.81	8.579	9.3	9.89	9.811	10.16	9.364	8.787	9.467	9.859	8.936	8.6	9.288	9.14	9.837	9.024	7.888	9.328	7.9	10.34	9.807	8.775	8.626	10.07	8.337	9.711
MAP3K14	8.535	9.159	9.229	8.181	9.259	8.95	8.522	8.308	7.699	8.924	8.923	9.527	8.838	9.244	8.649	7.814	8.107	12.42	8.363	9.881	9.394	10.49	9.232	9.131	8.809	7.409	10.13	8.87	8.367	7.075	14.99	8.89	7.452	8.724	9.203	12.59	8.566	10.17	9.372	6.801	10.86	9.892	7.478	7.673	10.01	8.108	10.48
MAP3K8	8.107	9.293	9.328	8.239	9.662	8.138	7.104	8.434	7.597	8.931	7.949	8.916	8.629	7.817	9.543	8.198	8.357	6.452	8.694	10.86	9.456	9.624	8.923	10.09	7.897	6.988	9.44	8.756	7.509	7.467	6.11	8.306	6.348	7.375	9.457	7.62	9.065	5.405	10.56	5.449	9.622	9.009	7.409	6.744	9.412	7.187	9.367
MARCO	7.85	9.761	6.713	8.274	7.101	6.741	6.39	9.669	5.725	8.232	9.872	6.054	8.939	8.505	9.853	7.807	7.943	6.738	7.489	9.421	11.26	7.97	11.94	9.666	8.186	5.572	9.453	8.77	8.313	5.449	9.54	7.686	7.212	5.491	8.763	12.58	9.554	5.715	12.98	5.154	8.957	11.59	5.842	6.952	9.841	9.016	8.736
MCAM	9.6	10.59	10.8	7.937	8.133	10.08	7.226	8.748	11.11	9.833	8.422	10.7	10.19	9.539	10.44	11.11	9.559	11.36	9.052	9.708	8.205	7.798	9.803	9.96	11.36	10.99	7.502	7.777	8.458	10.75	9.76	9.384	10.36	8.138	10.08	10.52	10.36	8.569	9.687	8.652	6.89	6.715	10.58	10.74	8.264	9.302	8.825
MET	9.93	9.244	9.75	12.15	8.568	8.303	10.41	10.49	9.445	11.67	6.037	11.79	8.891	7.451	10.15	9.413	9.575	7.519	10.37	7.902	8.879	10.68	6.384	9.418	8.652	9.07	7.73	11.57	10.55	11.1	9.28	9.509	12.09	12.53	9.136	7.083	10.1	5.715	8.439	9.35	8.277	6.715	10.49	10.89	7.369	13.38	8.803
MICA	6.999	8.081	7.367	7.677	7.861	7.9	8.455	8.558	6.531	7.534	7.722	8.326	7.832	7.528	7.997	7.821	7.174	11.08	7.91	7.299	7.713	8.927	7.077	7.852	7.561	7.214	7.74	7.856	7.091	8.135	12.26	7.401	6.673	7.531	8.491	7.728	8.088	8.047	8.26	5.683	7.831	8.311	7.949	8.246	8.141	8.03	8.375
MICB	8.671	8.608	8.1	9.35	8.492	7.941	9.174	9.005	7.95	9.307	9.541	8.714	8.703	8.033	9.323	8.328	9.427	8.993	9.059	9.664	8.972	9.338	8.807	8.797	10.15	10.05	9.59	9.611	8.074	8.088	11.23	9.151	8.524	9.527	8.983	10.89	8.668	8.232	9.416	7.357	9.577	9.929	7.921	8.038	10.03	9.136	10.53
MIEF1	8.178	7.579	7.992	7.529	7.517	8.653	7.894	9.622	8.254	8.08	8.027	7.985	8.005	8.256	8.04	9.008	7.977	9.072	8.809	8.146	7.562	7.767	8.33	7.717	8.212	8.2	7.954	7.786	8.288	9.004	9.13	7.644	8.393	8.458	8.717	9.515	8.355	7.17	7.115	7.768	8.058	7.985	9.478	7.604	8.041	7.92	8.01
MIF	12.75	11.24	12.33	11.81	12.19	13.22	12.19	13.55	12.6	12.04	12.84	12.73	12.9	12.37	12.08	14	12.67	16.02	13.04	11.92	11.74	12.15	12.02	12.23	13.16	12.93	11.49	11.87	13.38	14.27	16.85	11.78	12.25	12.94	13.64	10.22	13.56	11.31	12.15	13.1	11.9	11.44	14.06	12.57	11.31	13.51	11.13
MITF	10.58	11.07	11.65	10.76	10.29	11.21	11.63	8.109	11.43	11.9	11.33	11.57	10.67	10.99	11.63	11.6	10.45	10.9	6.907	8.224	10.37	9.048	10.69	7.842	10.57	10.91	8.557	10.35	11.86	12.6	7.985	11.45	11.75	12.15	10.14	10.31	11.64	7.664	9.614	11.37	7.991	9.262	12.97	11.34	8.626	11.86	10.51
MLNR	5.435	0	4.035	3.052	3.107	0	3.082	1.072	3.291	3.622	3.434	0	3.918	4.95	3.335	3.635	0	0.2619	0	5.909	4.066	4.284	4.816	3.445	3.5	3.481	3.414	4.816	2.854	2.494	0	4.082	3.871	3.691	4.507	4.84	3.741	4.364	5.476	2.414	4.848	6.572	3.474	1.707	6.023	4.439	5.04
MMD2	1.854	0	0	0	0	0	1.054	2.788	0	0	0	0	0.1687	1.998	1.22	0	0	0	0	5.75	4.457	0	4.051	0	3.5	0	1.54	0	0	2.494	2.94	0	0	2.814	0	0	6.238	3.383	0	0.5772	3.233	4.949	0	0.3283	5.32	0	3.027
MMP1	6.257	7.338	4.52	7.696	10.37	2.831	3.954	0	7.799	6.678	3.434	7.371	7.876	5.297	8.17	8.551	8.966	0	6.42	8.642	6.857	6.64	6.789	13.66	6.252	8.151	8.736	5.644	6.193	12.66	0	4.589	5.065	4.074	5.871	6.715	6.587	4.414	9.082	6.698	9.644	7.073	10.5	5.146	6.459	5.357	5.388
MMP11	5.942	7.498	6.743	7.46	8.048	6.942	0	5.059	5.795	0	0	10.82	8.361	9.691	6.984	9.002	5.593	7.854	3.133	0	7.059	0	9.04	5.658	5.138	0	8.075	8.481	5.304	5.449	12.35	5.215	6.368	3.957	4.191	11.6	3.31	6.473	8.646	3.96	0	7.927	6.678	5.264	8.864	4.485	0
MMP12	8.628	5.463	5.298	3.362	7.113	2.831	6.506	4.569	5.519	3.474	3.121	4.926	7.57	7.545	12.37	3.21	3.6	0.2619	5.6	13.7	12.66	5.953	8.588	9.474	4.181	5.413	7.023	4.744	8.355	9.268	8.555	6.663	4.765	11.23	1.747	8.928	6.897	5.633	11.78	10.24	11.71	5.92	6.482	0	7.971	7.764	3.379
MMP13	3.328	1.376	2.935	3.052	5.914	6.794	1.998	5.425	7.661	0	1.777	7.703	2.614	5.543	6.111	8.437	4.157	5.306	7.777	6.244	4.567	0	4.26	10.59	3.88	0	7.709	4.884	3.657	7.127	7.028	3.293	4.536	2.342	0	0	7.388	0	8.807	3.792	2.802	5.92	7.976	3.216	2.707	4.802	4.827
MMP14	10.21	11.26	10.23	10.54	10.93	10.59	10.53	10.27	9.805	10.05	10.66	11.64	10.65	10.29	11.35	11.58	9.809	11.33	10.45	10.07	11.19	10.19	10.6	11.15	9.234	9.443	10.07	10.4	9.674	11.61	11.7	10.24	9.838	10.36	10.26	10.78	10.6	9.008	11.99	8.668	10.01	10.47	10.51	10.34	10.75	10.19	10.18
MMP15	10.9	8.318	8.268	6.959	7.313	9.628	7.973	6.508	9.26	7.987	7.579	8.366	7.515	7.931	8.049	6.536	7.541	11.26	9.142	6.516	6.311	8.1	9.929	7.901	7.453	4.704	7.186	6.395	6.844	8.955	10.8	6.611	8.335	7.275	5.716	11.23	8.205	8.716	7.903	7.291	6.079	4.697	7.78	8.082	5.976	7.861	6.712
MMP19	8.794	8.144	8.52	6.935	9.173	8.391	5.142	7.452	7.46	7.355	7.772	8.568	7.965	8.111	9.841	8.162	7.418	7.273	7.468	10.15	8.247	7.858	8.403	9.965	7.907	6.95	8.247	7.457	7.978	7.096	11.27	6.277	5.725	6.462	9.029	12.03	8.513	6.229	9.675	5.764	7.935	7.867	6.923	6.191	7.971	6.934	7.763
MMP2	10.08	15.69	13.39	12.65	13.27	13.9	6.782	9.469	12.37	12.64	10.94	14.69	11.83	11.97	14.58	11.35	13.77	11.69	11.42	11.6	13.11	11.2	13.43	14.31	12.33	9.387	13.42	12.51	11.11	11.17	14.38	9.136	12.2	10.68	11.46	15.8	11.53	11.98	15.95	11.16	13.06	13.78	11.46	10.54	14.23	10.35	13.61
MMP20	2.982	4.183	0.1281	1.867	3.107	1.086	1.441	4.835	2.173	0	2.721	3.631	3.189	2.641	3.722	3.366	3.213	5.306	0	5.252	4.669	4.284	2.919	3.813	4.738	0	4.076	3.178	0	0	0	3.107	2.459	1.911	3.435	5.888	0.9021	1.667	5.857	1.677	4.965	5.797	3.753	2.094	4.085	3.954	3.897
MMP21	2.526	3.698	1.713	3.266	2.659	1.642	2.212	3.55	2.173	1.965	3.569	1.756	2.614	3.263	3.335	0	2.452	0	0	6.183	4.208	4.284	4.051	0	4.827	0	4.076	1.15	2.183	3.269	0	0	1.684	3.616	0.8986	3.741	0	3.814	4.958	1.857	4.256	5.92	0	2.254	4.538	4.135	1.87
MMP28	5.504	9.046	8.64	7.193	9.291	7.257	1.998	9.352	6.157	7.256	4.735	8.516	4.179	6.515	6.775	3.963	6.625	8.126	7.413	5.663	5.534	5.715	5.447	6.151	7.978	0.3113	8.936	6.853	5.833	5.03	10.75	2.893	3.411	1.911	5.588	7.828	7.116	2.913	7.371	1.857	9.443	4.949	6.113	5.768	5.394	3.217	5.669
MMP3	5.361	2.598	5.172	5.876	7.355	5.617	3.082	0	7.805	5.699	2.164	3.631	4.959	3.758	6.078	3.862	9.072	7.663	4.625	6.413	4.208	7.053	4.678	10.31	4.039	6.075	7.597	4.505	5.035	11.64	9.54	3.293	5.433	0	2.664	7.922	3.31	2.766	7.536	5.027	5.173	7.019	8.985	4.072	4.883	4.837	4.827
MMP7	9.022	9.635	10.81	6.679	7.039	4.399	2.398	8.698	6.956	5.444	2.721	6.966	6.002	5.145	9.214	3.21	7.248	4.906	8.369	6.658	8.483	5.429	5.646	11.72	5.334	1.534	7.963	6.298	5.613	3.269	8.773	4.907	7.686	3.169	0	5.457	5.138	4.085	6.888	2.525	6.483	4.697	0	5.373	7.959	4.244	4.1
MMP8	2.982	6.585	4.52	0	3.287	0	5.897	0	2.43	0	0.3988	0	3.475	0.8092	6.429	9.765	5.047	0	0	4.485	4.066	0	3.935	6.518	5.506	5.234	3.188	0	3.1	8.637	0	3.607	0	0	7.98	6.488	6.48	0	0	1.857	4.428	6.138	6.866	5.018	2.707	4.19	0
MMP9	10.16	9.177	9.335	8.11	8.431	7.672	6.871	5.254	10.45	9.644	9.311	10.49	11.05	12.47	11.02	8.897	6.693	8.437	7.862	13.66	10.57	11.56	10.3	11.66	7.722	7.531	12.16	8.623	11.18	7.931	12.57	9.447	6.118	9.633	8.782	14.9	9.803	10.34	11.52	8.052	13.18	11.06	8.673	8.465	10.96	8.707	8.295
MPL	3.945	0	1.128	2.8	2.659	3.474	1.746	3.819	0.9026	2.908	3.692	5.216	1.086	2.188	2.805	0	0	5.877	4.174	5.571	2.657	2.409	4.051	4.233	4.039	2.633	3.937	4.32	1.676	3.66	8.963	1.949	2.601	1.911	4.191	5.457	3.741	3.814	5.857	3.127	5.073	6.572	3.312	3.136	5.394	2.855	5.464
MR1	6.498	6.951	7.216	7.004	7.414	7.857	7.654	5.425	7.156	8.167	7.068	6.102	6.268	6.178	7.151	6.266	6.227	6.095	6.739	7.94	8.034	7.453	7.105	6.748	6.043	2.633	8.116	8.318	5.763	4.841	0	7.965	6.876	5.859	7.4	7.237	7.209	3.657	7.732	5.392	7.426	8.288	5.581	6.778	8.626	5.978	7.27
MSR1	9.562	10.51	9.359	10.76	9.514	10.71	9.443	11.11	9.883	11.08	9.524	10.88	10.64	10.24	11.94	11.65	10.02	11.18	11.87	13.11	13.99	13.39	11.5	12.13	11.01	10.36	12.39	12.27	9.638	9.521	15.12	10.82	9.267	9.907	12.6	11.95	12.14	8.779	12.85	8.982	11.53	13.59	10.19	10.31	13.19	9.714	12.93
MUC4	3.474	1.376	2.713	0	0	0	0	4.569	0.9026	0	0.3988	2.979	0	0	0	0.8881	0	4.349	2.263	4.485	3.291	0	4.159	0.4709	2.981	0	2.919	3.717	0	1.86	2.94	2.641	0	3.06	0	4.84	3.611	0	3.449	0	2.185	6.236	3.128	0	3.107	0	4.579
MUC5AC	1.854	0	0	2.315	2.9	2.831	3.082	2.788	0	0.5865	0	0	3.021	2.355	2.442	3.862	1.835	6.284	0	0	0	5.072	0	2.618	0	2.633	2.587	3.558	2.854	4.79	6.11	0.571	0	2.517	0	5.888	2.693	0	0	2.018	0	4.006	4.188	3.561	1.233	0.7841	0
MYD88	9.395	9.95	9.285	9.029	9.691	8.74	9.838	9.298	9.339	9.948	9.981	9.921	9.818	8.105	10.26	9.202	9.194	7.36	9.94	10.19	10.07	10.53	9.852	9.946	10.08	9.674	10.34	9.967	9.423	9.463	8.963	9.612	8.302	9.279	9.946	12.55	9.363	9.175	10.53	8.845	10.34	10.61	10.01	8.438	10.1	8.638	10.73
Maff	7.883	8.453	8.542	6.129	6.879	6.629	7.453	10.26	6.503	6.744	8.288	7.555	8.707	6.921	7.242	7.847	7.434	8.355	8.661	7.958	6.311	7.767	7.306	7.75	7.918	7.451	6.76	7.291	7.421	8.508	10.34	6.162	6.265	7.726	8.821	10.02	8.292	6.942	7.183	4.989	7.784	6.715	8.985	5.966	6.948	7.366	7.555
NAIP	8.924	8.86	9.237	8.024	8.51	9.406	7.238	8.992	8.764	10.82	8.582	8.875	8.618	8.224	8.904	7.737	8.538	10.36	9.29	9.454	9.665	10.04	9.03	9.353	8.483	7.337	9.555	9.142	8.158	7.643	9.416	8.824	10.15	8.07	9.26	8.01	8.438	9.803	9.71	5.463	10.32	9.629	7.716	7.447	10.14	9.286	9.195
NCAM1	9.288	6.733	5.856	7.146	7.324	6.629	3.893	8.698	6.121	5.699	4.099	7.16	3.918	8.057	3.335	0.8881	2.176	0	7.854	7.21	4.765	8.196	3.935	3.813	4.991	0	5.149	6.691	7.717	8.362	6.11	0.571	9.444	6.242	7.645	7.503	10.07	9.207	5.857	5.205	6.318	7.019	8.155	2.961	5.53	8.564	4.579
NCAM2	7.191	6.267	7.903	7.555	7.026	6.988	5.425	8.121	5.519	6.479	5.088	8.443	5.979	7.28	6.481	6.706	5.204	8.175	8.548	6.942	7.945	5.953	7.209	6.871	5.138	4.012	7.751	7.804	4.057	6.535	0	5.468	4.128	6.689	8.961	7.083	10.07	5.429	7.637	7.451	6.829	7.927	6.88	5.04	6.651	6.565	6.364
NCAN	0	0	0	0	0	0	1.054	0	0.9026	0	2.721	0	0.1687	1.998	2.805	2.329	0	0	0	3.296	2.191	2.409	0	2.187	0	0	2.157	0	0	1.86	0	0	0	1.294	0	0	7.806	0	4.958	2.018	0	4.697	1.494	0	1.233	0	0
NCR1	0	0	0	1.578	0	0	0	0	1.86	0	0	0	0	0.8092	0	0	1.835	0	0	0	0	0	0	0	0	0	0	1.842	0.8873	0	2.94	0	0	0	0	0	0	0	0	0	0	0	0	0	4.538	0	3.661
NDUFS3	10.69	11.45	11.37	10.26	11.2	11.18	10.91	10.91	10.9	11.18	11.03	11.03	10.63	11.4	11.27	11.85	11.29	12.3	10.67	11.03	10.71	11.41	11.16	10.94	11.81	12.07	11.3	10.52	11.44	11.94	12.85	11.24	11.54	10.89	11.58	13.55	11.11	10.94	11.69	11.44	11.19	11.39	11.28	11.16	10.95	11.74	11.34
NFAT5	8.995	9.834	9.978	8.722	9.92	9.781	9.452	8.999	8.594	9.47	9.28	9.202	8.991	7.947	9.133	8.922	8.655	10.67	8.31	9.325	8.584	9.39	8.904	9.751	8.59	8.142	9.83	8.761	8.668	9.237	10.59	9.348	8.767	8.178	9.181	7.503	9.08	8.663	8.597	8.082	9.512	8.752	8.495	8.873	9.871	8.212	9.317
NFATC1	8.377	8.998	8.427	8.239	8.51	8.47	8.162	6.618	6.883	8.288	8.404	8.812	8.81	7.986	8.162	7.95	6.959	7.793	7.087	9.414	8.545	8.219	7.63	8.47	7.467	4.399	8.999	8.062	7.487	5.606	8.298	7.555	7.959	6.385	8.229	8.785	6.978	7.295	9.266	6.982	8.172	9.215	6.088	8.106	9.464	8.69	8.881
NFATC2	9.444	10.07	9.919	8.594	10.19	9.41	8.184	8.929	8.178	9.539	8.898	9.18	9.952	8.218	8.682	8.079	8.407	10.91	8.867	10.58	9.734	10.79	9.776	8.696	8.126	6.334	11.29	9.661	8.917	8.224	12.43	9.633	6.951	7.495	9.472	9.214	9.479	9.225	10.51	6.709	10.81	10.28	8.167	8.041	11.68	7.454	10.64
NFATC3	10.98	11.86	11.68	10.66	11.6	11.49	11.02	10.88	10.75	11.56	11.02	11.88	11.19	10.25	11.18	10.58	10.61	12.29	10.58	12.41	11.67	11.42	10.96	10.83	10.58	9.955	12.96	11.42	10.78	11.02	13.3	11.54	10.75	10.46	11.78	11.68	10.97	11.51	11.71	10.2	12.32	12.31	10.88	10.31	12.89	10.42	12.35
NFATC4	4.448	6.78	7.257	5.955	6.339	6.358	3.954	4.415	4.865	5.484	4.553	7.351	5.289	5.61	6.948	3.963	5.505	0	5.519	5.75	5.534	0	5.001	6.468	4.642	0	5.951	5.338	4.975	0	2.94	4.358	4.672	5.741	4.305	3.741	4.257	7.568	5.24	4.712	6.829	6.715	0.7051	4.748	6.559	5.23	6.403
NFKB1	8.205	8.549	9.076	8.05	9.028	8.932	7.681	8.549	8.547	8.737	8.307	8.048	8.909	7.799	8.539	7.538	8.427	9.309	9.156	9.121	8.272	9.171	8.318	8.696	7.812	7.367	9.092	8.498	8.199	8.14	6.11	8.594	7.827	8.493	8.882	10.53	8.395	6.542	8.717	7.66	9.214	9.128	7.261	7.578	9.253	7.809	8.968
NFKBIA	12.28	12.95	13.51	10.74	12.1	11.09	10.2	12.04	11.15	11.11	11.41	11.86	11.47	10.4	11.65	10.43	10.73	11.7	11.99	14.11	11.6	13.15	11.07	11.63	10.61	9.401	12.19	12.79	10.97	11.76	13.87	11.36	9.883	11.7	12.62	15.05	11.99	9.263	13.31	10.34	12.94	12.08	10.35	10.07	12.16	9.992	12.57
NFKBIB	6.911	6.585	6.815	9.18	6.399	6.41	6.807	5.16	5.573	6.644	6.781	5.844	6.393	7.523	7.383	6.948	7.145	8.126	5.979	7.513	5.994	7.374	7.472	6.965	7.756	7.337	6.697	8.845	6.219	6.792	10.59	6.277	5.56	7.238	7.238	10.75	6.671	7.155	6.714	6.328	6.559	7.125	6.695	5.858	7.132	6.024	7.332
NFKBIE	9.007	7.692	8.333	7.714	8.168	8.429	9.419	8.803	9.313	9.708	9.643	7.703	9.332	7.934	8.209	8.691	8.18	9.512	9.531	9.595	8.884	10.38	8.381	8.24	7.662	7.642	9.033	8.268	9.403	9.11	10.75	9.324	8.742	8.181	8.521	9.515	8.49	8.505	8.41	7.678	9.267	8.953	9.073	8.175	9.182	7.878	9.27
NFKBIZ	8.794	11.52	11.79	8.85	10.89	9.176	9.961	9.944	9.092	9.683	10.28	11.02	9.9	9.689	10.61	9.606	9.496	10.31	8.88	10.65	9.758	10.2	10.42	10.62	9.226	8.216	10.46	9.734	10.28	10.67	13.67	11	8.312	10.5	9.943	10.53	11.56	8.425	10.49	7.164	10.9	9.141	11.08	8.843	10.09	8.219	10.45
NFYA	9.539	9.96	10.21	9.702	9.93	10.71	11.27	9.879	9.419	9.944	10.57	10.92	10.11	9.892	10.01	10.37	10.36	12.96	9.059	10.08	9.769	10.15	10.55	9.958	10.49	10.86	10.15	9.621	10.26	9.497	13.95	10.24	10.1	9.532	9.978	11.05	9.738	11.21	10.15	10.43	9.794	10	9.75	10.13	9.994	10.44	10.09
NFYB	9.949	9.72	9.466	9.09	9.405	9.094	9.521	9.639	9.867	9.12	9.141	10.01	9.184	8.909	9.928	9.277	8.328	10.13	9.584	9.983	9.164	9.349	9.77	9.339	9.123	7.132	9.788	9.67	9.519	9.505	12.45	8.705	8.989	9.274	9.974	11.42	9.33	10.36	8.97	8.265	9.867	9.352	9.76	8.341	9.656	9.014	9.683
NFYC	9.74	9.681	9.739	8.753	9.652	9.5	9.76	9.76	9.092	10.09	9.493	9.426	9.415	9.051	9.891	8.913	9.125	9.123	9.293	9.807	8.751	9.41	9.463	9.051	9.439	9.48	9.959	9.159	10.07	9.573	9.416	9.255	10.03	9.276	9.622	8.972	9.304	8.961	9.821	8.176	9.306	9.656	10.09	8.905	9.921	10.21	9.679
NKIRAS1	8.955	8.495	9.026	8.093	8.824	8.491	9.61	8.194	8.79	9.693	8.792	8.76	7.82	7.274	8.881	9.554	7.74	10.34	8.158	8.193	7.975	8.651	9.033	7.802	8.694	8.983	8.44	8.551	8.843	8.666	10.9	7.836	8.681	7.328	9.552	10.98	9.169	8.701	9.266	8.522	8.196	8.242	8.27	8.41	8.064	9.447	8.404
NKIRAS2	8.927	9.787	9.186	8.998	9.442	9.138	8.909	9.483	8.335	9.248	9.508	10.53	8.7	9.277	9.444	9.028	8.489	9.834	8.593	9.346	9.333	9.469	9.301	9.561	9.046	8.725	9.404	9.011	9.495	8.431	8.963	8.651	9.112	9.218	9.322	9.057	9.245	8.66	10	9.041	9.577	9.341	9.111	8.55	9.408	9.398	9.352
NKRF	8.073	7.728	8.64	7.166	8.412	8.8	7.89	7.786	7.591	8.56	8.541	7.985	8.317	8.039	7.641	7.032	7.778	9.992	7.715	8.13	7.301	7.97	7.712	8.072	7.625	7.779	8.033	7.457	8.436	9.181	9.859	8.175	7.591	8.084	8.005	5.888	8.858	7.11	8.057	8.249	7.862	7.805	8.173	7.739	8.193	8.569	8.035
NLRC3	5.991	4.315	5.216	4.947	4.754	5.048	5.606	0	3.415	6.439	6.753	6.546	6.782	3.345	6.078	3.21	5.088	5.306	4.968	8.499	7.001	7.858	6.738	5.3	3.702	0	9.071	6.652	5.149	3.411	10.75	6.321	0	4.736	6.49	11.54	5.649	3.383	6.888	0	8.254	7.956	4.445	3.561	9.135	0.7841	9.121
NLRC4	5.991	5.941	4.588	5.303	4.872	5.173	5.549	5.958	5.343	6.104	6.557	5.786	6.586	5.471	7.997	5.933	4.436	5.306	6.177	8.395	7.202	7.97	7.021	8.521	6.185	4.609	6.608	6.783	5.573	4.368	10.12	6.011	4.305	5.758	7.591	11.71	7.317	5.501	8.02	4.309	6.559	8.419	6.011	5.04	7.524	5.092	8.242
NLRP1	8.832	11.37	10.39	9.664	10.77	9.578	7.292	8.473	8.567	9.698	9.686	11.22	10.01	8.831	9.681	7.925	9.204	8.851	8.082	11.32	10.16	9.995	8.888	10.04	8.735	6.475	11.64	9.651	8.59	6.83	11.4	8.94	6.348	10.08	9.818	9.484	8.945	6.907	10.74	5.841	11.74	11.09	7.358	7.796	11.64	7.088	10.77
NLRP10	3.165	7.976	6.909	6.309	9.765	5.809	1.746	5.578	3.291	5.699	2.164	7.16	2.614	1.998	6.624	3.862	6.416	3.432	6.123	6.658	4.669	6.059	4.442	3.445	2.981	2.633	9.067	4.108	1.676	3.77	2.94	3.977	2.122	3.27	0	6.911	3.31	3.657	5.679	0	9.458	6.572	4.188	4.665	5.927	0	0
NLRP12	3.165	2.961	3.298	4.748	2.37	3.188	2.398	2.788	3.635	1.965	2.935	0	4.706	3.496	5.518	2.329	3.994	0	1.106	6.942	5.638	0	6.195	6.119	1.472	0	4.076	4.416	2.854	2.73	8.298	4.271	2.459	4.33	0	7.62	4.072	3.167	6.619	2.414	5.794	7.6	2.918	1.707	5.976	2.71	4.827
NLRP13	3.841	0	0	0	0	0	0.5237	0	1.459	0	0	0	1.643	1.21	0	0	0	3.432	0	4.842	0	0	2.65	0	0	0	0	0	0	0	6.11	0	0	0.8469	0	0	0	0.7856	2.07	0	0	5.797	0	0	5.074	0	0
NLRP2	7.397	7.175	7.721	3.765	8.023	5.395	5.942	4.569	5.279	8.22	6.456	9.069	8.022	3.633	7.888	4.589	5.241	5.877	6.203	7.609	7.817	7.887	6.886	5.944	4.911	3.681	9.414	5.605	5.727	4.79	9.655	5.119	4.672	5.552	5.345	10.65	7.03	5.501	7.732	2.628	9.22	7.316	6.162	4.748	7.491	1.632	9.006
NLRP3	6.463	7.226	8.178	5.202	5.222	6.023	4.72	6.43	6.517	6.129	6.861	6.647	6.427	5.922	7.053	6.735	5.047	5.877	6.702	8.719	7.423	7.828	7.05	6.415	5.843	4.399	7.155	7.646	6.344	6.738	9.76	6.321	4.703	4.965	7.677	10.27	7.175	3.279	8.597	2.724	7.083	7.36	5.122	4.156	7.524	4.077	6.712
NLRP4	0	2.961	0	0	2.007	0	0	0	0	0	0	0	5.325	0	0	0	0	0	0	3.696	2.191	0	0	3.218	0	0	3.61	0	0.8873	2.73	0	1.419	0	6.042	0	3.741	0	0.7856	0	0	0	5.663	0	0	3.42	0	0
NLRP6	5.435	1.376	3.713	0	4.244	2.613	3.694	4.708	3.291	3.756	4.897	4.078	4.53	5.075	4.159	1.54	3.811	0	3.514	8.146	5.094	4.284	4.525	5.241	3.88	0.3113	5.627	5.238	2.854	1.86	7.985	4.516	0	4.464	5.177	0	5.473	0	6.714	2.628	6.403	7.837	3.128	1.176	6.651	3.32	6.513
NLRP7	4.042	0	0	2.495	0	0	2.398	1.072	0	3.879	2.469	0	5.049	0	3.883	0	3.057	0	0	6.183	0	3.883	4.354	0	0	0.3113	2.919	3.859	0	0	8.963	1.419	0	3.454	0	6.219	4.421	0	3.449	0	4.256	7.019	0	0.8137	5.655	0	5.464
NLRP8	2.982	0	0	0	2.9	0	1.746	1.072	3.005	0	2.469	0	1.086	0	2.442	1.988	0	4.349	0	6.303	5.094	0	3.342	4.823	2.63	0	4.076	4.218	0	0	2.94	1.419	2.122	1.911	0	0	3.741	3.167	5.476	0	0	6.572	0	0	6.068	0	4.436
NLRP9	4.042	2.113	0	2.931	0	0	2.398	4.569	3.415	0	0.3988	0	3.339	1.78	3.883	0	2.452	0.2619	0	7.383	4.939	0	5.113	4.976	3.88	0	3.414	2.942	0	1.394	7.028	1.419	1.05	4.074	0	7.828	4.421	4.976	5.679	2.162	6.027	6.963	3.128	0	5.394	0	5.309
NOD1	7.809	9.328	8.835	9.005	8.905	8.875	8.312	9.298	8.412	9.111	8.761	9.495	9.033	8.481	9.434	8.661	8.933	10.02	8.197	9.729	8.879	9.183	8.695	9.697	9.078	8.224	9.34	9.166	8.463	8.313	10.27	8.38	7.272	9.653	9.057	9.602	8.485	8.059	9.25	7.788	9.586	8.924	8.392	7.834	9.571	9.137	9.875
NOD2	6.924	8.387	8.797	7.019	8.983	7.33	6.215	7.62	6.935	7.851	6.439	8.988	7.87	5.737	8.253	5.565	7.839	4.349	8.322	8.698	8.836	8.749	7.563	8.154	6.405	5.356	9.845	8.648	6.645	7.188	9.859	8.21	5.334	6.204	8.038	8.172	6.991	4.908	8.228	4.564	9.929	9.427	7.045	4.877	9.61	4.905	8.626
NOS1	4.218	5.768	5.652	5.149	5.8	1.642	0	0	0.9026	0	0	7.114	0.1687	1.78	4.39	4.822	2.452	0	0	5.909	3.907	0	4.442	2.949	0	0	6.021	2.942	3.657	0	6.11	0	2.122	1.294	0	0	4.421	3.737	4.141	1.677	5.73	6.138	0	0.8137	3.107	0	0.4911
NOS2	2.229	4.183	3.298	1.215	0	0	2.398	0	1.459	0.5865	2.164	0	0	1.523	1.22	2.329	2.452	0	0	4.009	2.191	3.327	0	0	0	0	3.783	3.38	0	0	0	0	0.584	2.142	2.664	5.888	3.97	1.293	3.449	0	4.256	5.35	2.001	0	4.982	0	4.1
NOTCH1	9.083	10.09	9.407	9.307	9.88	8.777	8.491	9.084	8.58	8.906	8.457	10.34	9.408	10.15	8.797	8.65	7.993	11	8.761	9.215	8.931	10.35	9.333	9.549	8.57	7.026	10.21	8.924	8.992	7.721	13.61	8.139	7.078	9.711	9.372	10.75	8.724	10.08	10.02	7.861	10.25	9.674	7.87	8.749	9.788	8.621	9.741
NOTCH2	11.05	12.01	12.06	10.98	11.85	11.76	10.7	11.24	10.59	11.13	11.07	11.59	11.51	10.71	11.92	10.95	11.28	13	11.55	11.1	11.33	11.63	11.7	11.07	11.51	11.5	12.07	11.11	10.78	11.65	13.54	11.6	10.98	10.04	11.71	14.18	11.43	11.46	12.55	9.99	11.54	12.22	11.52	10.19	11.99	12.51	11.7
NRCAM	11.09	7.104	8.717	6.855	8.091	5.783	8.38	12.01	6.611	10.4	7.514	6.194	7.679	6.541	7.696	4.926	6.948	6.738	10.56	9.104	7.452	10.15	6.116	7.707	6.993	5.845	7.359	9.288	4.777	5.948	8.555	8.199	9.848	5.611	9.42	7.922	10.83	6.324	7.536	6.096	6.701	7.956	6.185	8.964	6.681	6.055	7.639
NRP1	10.66	12.27	11.21	10.68	11.1	10.99	9.343	12.18	10.54	10.97	10.79	12.6	10.61	11.4	12.49	9.924	10.49	10.74	11.77	12.85	11.94	11.88	11.71	12.88	11.76	9.074	11.47	10.49	10.72	9.499	13.32	9.785	9.346	8.834	11.4	14.78	10.5	10.38	12.67	8.859	11.34	11.18	9.921	9.808	11.42	9.07	11.42
NRP2	10.2	10.34	10.54	11.06	11.16	11.23	10.55	12.91	11.84	11.54	12.57	12.22	11.76	11.39	11.98	11.79	10.82	12.51	12.49	10.86	11.82	12.55	12.24	11.48	10.81	10.53	10.4	11.08	11.78	10.94	14.05	11.46	11.53	11.61	11.81	13.77	11.61	11.23	12.56	9.074	11.51	11.77	11.02	10.64	11.12	10.03	11.2
OGDHL	4.82	2.961	5.257	0	6.142	1.642	1.441	3.55	6.624	3.474	1.247	6.71	6.54	1.998	3.094	3.753	2.683	0.2619	2.263	6.516	5.994	0	3.935	2.618	4.181	0	3.783	3.178	0	3.66	7.584	1.419	3.158	1.635	1.747	6.911	7.493	2.913	4.607	2.162	5.173	6.572	2.375	5.7	5.655	9.094	5.135
OGFR	9.399	10.29	9.636	9.054	9.772	9.52	9.424	9.958	9.025	9.679	9.27	10.02	9.775	8.355	9.365	9.429	9.401	11.22	10.27	10.3	10.31	10.56	9.664	9.415	9.882	9.74	10.44	9.766	10.97	10.34	13.35	9.831	8.753	9.812	10.02	9.861	9.752	10.16	11.22	9.352	10.37	10.52	9.698	8.95	10.63	9.915	10.69
OLR1	5.284	1.376	2.45	7.306	3.844	4.862	4.755	6.989	4.775	3.123	5.175	2.493	8.471	4.34	6.733	8.584	5.047	6.284	7.724	4.992	8.879	7.245	6.407	6.638	5.611	5.296	5.838	8.305	4.057	7.491	10.47	6.663	5.374	3.691	9.033	4.84	7.398	1.964	6.804	0.09181	4.256	9.854	5.616	6.428	7.897	0	3.661
P4HA1	8.368	8.683	8.313	7.723	8.311	9.043	8.805	9.201	8.087	8.597	8.117	8.154	7.801	8.483	8.201	9.671	8.056	9.55	8.739	9.325	9.257	8.489	8.499	8.939	8.497	8.839	8.509	8.453	8.809	9.291	2.94	7.909	8.241	7.541	8.983	0	7.974	7.534	9.589	8.093	7.752	9.406	8.346	9.39	8.903	9.447	8.253
P4HA2	7.843	8.998	8.298	8.499	8.916	9.181	6.287	10.2	7.191	6.498	7.08	9.645	7.539	7.828	8.074	8.821	7.634	8.725	10.3	7.562	8.358	8.811	8.228	9.139	6.993	6.988	8.347	9.166	7.551	8.917	7.028	7.916	6.118	7.127	7.739	0	7.674	5.83	10.02	7.465	7.784	7.74	8.862	7.763	8.03	8.365	7.27
P4HB	12.22	12.76	12.42	12.4	12.86	12.47	11.29	12.63	12.5	12.42	11.71	13.45	12.06	12.5	12.75	12.26	12.81	12.07	12.12	12.95	12.7	13.53	12.37	12.99	12.29	12.16	12.64	12.64	12.22	12.23	11.7	12.04	12.29	12.47	12.7	10.84	12.9	11.07	13.64	11.22	12.19	12.64	13.41	11.64	12.28	13.38	12.13
PDCD1	5.203	0	3.128	3.617	3.955	4.466	4.854	0	4.283	7.496	5.966	3.631	6.323	0	0	0	4.303	0	5.193	7.994	6.213	8.075	5.976	2.949	4.642	0	8.968	8.009	5.035	3.111	8.555	7.318	0	5.136	7.267	7.922	6.605	2.604	7.776	0.9398	7.949	8.012	5.871	3.051	10.32	1.632	9.668
PDCD1LG2	6.039	7.894	8.1	7.019	6.513	6.895	6.334	8.53	6.946	8.704	7.346	7.371	8.144	5.974	8.42	7.546	7.442	3.432	10.35	10.21	10.04	9.74	8.228	8.194	6.993	6.447	9.584	8.987	6.32	5.482	7.028	8.019	5.015	7.127	9.061	6.911	8.453	3.737	10.09	4.803	9.123	8.967	6.443	5.282	10.29	5.793	8.968
PDGFRA	8.879	10.31	10.34	9.235	10.24	9.73	6.276	6.508	9.696	8.4	9.267	10.62	9.44	8.912	11.23	8.691	9.494	6.862	9.033	10.24	9.092	8.996	8.892	11.18	7.698	4.792	9.997	8.891	8.145	8.677	6.11	8.193	8.061	4.421	9.747	13.31	8.334	9.006	10.45	6.051	8.695	9.862	9.083	7.705	10.1	6.85	10.49
PDGFRB	10.25	13.25	12.23	11.07	11.75	11.79	7.89	9.554	11.14	9.816	10.03	12.99	10.51	11.77	11.54	9.876	11.3	10.99	10.65	11.15	11.82	10.33	11.17	12.33	10.83	8.2	11.62	10.87	10.11	9.83	12.23	9.136	9.532	9.066	10.63	9.057	10	11.8	12.82	9.141	11.24	11.97	9.441	10.22	12.24	9.044	11.98
PDIA2	3.474	0	2.45	2.495	0	0	2.846	0	0	0	3.569	0	3.918	2.505	2.805	0	0	0	0	4.485	3.73	0	5.447	3.445	2.164	2.186	0	3.717	0	0	6.11	2.893	3.814	3.616	0.8986	6.488	5.546	4.145	0	4.11	0	6.963	0	3.216	4.538	2.369	1.87
PDIA3	8.791	8.099	8.367	7.811	8.004	8.929	8.219	8.083	9.283	8.713	8.181	7.919	8.144	8.03	8.458	7.793	7.821	8.692	8.334	8.772	8.411	9.074	8.05	8.356	7.948	7.654	8.283	8.261	7.592	8.443	8.963	8.316	8.079	7.922	8.485	7.237	8.462	7.191	7.183	6.977	8.135	8.355	9.679	7.143	8.678	8.071	8.198
PECAM1	10.56	12.11	11.01	10.69	11.06	11.21	8.002	8.922	10.59	10.47	10.76	12.71	10.8	10.99	11.31	9.978	11.2	9.936	10.8	13.23	12.02	11.11	11.4	12.37	12.21	9.241	11.46	11.53	10.15	9.477	11.64	10.26	8.885	9.005	11.65	10.7	11.04	9.929	13.18	8.695	11.34	12.83	9.846	9.974	12.21	9.38	12.02
PGK1	13.26	12.93	12.51	12.52	12.71	12.77	13.14	13.67	12.5	12.42	12.79	13.22	12.43	12.94	13.23	13.52	13.01	15.17	13.33	13.22	12.95	13.01	12.94	12.86	13.84	14.03	12.63	13	14.1	14.52	16.07	12.26	12.27	13.27	13.09	15.47	15.31	12.58	14.08	13.32	12.86	12.97	14.31	12.81	12.7	12.7	12.87
PGLYRP1	0.5587	0	0.1281	0	2.37	3.712	0.5237	0	0	0	1.247	0	2.043	1.523	3.094	0	0.7354	4.349	0	5.832	0	0	5.447	3.445	0	0.3113	0	0	0	0.7025	0	2.337	0	3.169	0	6.715	1.594	2.42	0	0	0	5.663	0	0	3.677	0	3.897
PGLYRP2	0	0	0	1.867	0	0	3.187	5.059	0	0	2.469	1.756	0	0	4.589	2.604	2.452	0.2619	0	5.472	4.669	0	3.146	2.618	2.981	2.974	2.587	1.842	0	2.212	7.985	0.571	0.584	2.942	0	6.488	3.86	3.167	5.476	1.857	0	5.663	2.672	0.3283	4.883	0	4.937
PGLYRP3	3.165	6.93	6.62	5.757	8.501	5.908	0.5237	4.569	0	5.944	0	7.29	2.614	1.998	6.322	0.8881	6.316	7.082	0	5.909	3.527	0	4.354	3.813	0	0	8.058	5.129	4.628	4.624	9.416	0	2.122	2.342	3.934	6.911	3.468	4.085	3.449	1.47	8.084	6.414	5.122	3.621	5.32	2.55	3.027
PGLYRP4	2.526	3.878	6.035	3.163	5.643	0	1.998	0	2.648	4.454	2.164	6.913	2.043	2.355	4.764	0	5.346	4.349	0	4.267	3.291	0	4.051	4.652	0	0	6.82	2.659	3.803	0.7025	2.94	3.607	0	1.911	0	7.237	2.693	3.279	0	0.5772	6.522	6.963	3.753	1.913	3.896	0.04717	3.897
PLA2G2A	8.073	8.754	9.488	8.669	6.684	7.247	4.224	4.569	9.135	6.336	11.24	7.655	4.706	9.047	11.67	8.004	7.548	0	7.182	6.516	4.939	8.286	9.417	9.055	8.646	4.399	7.562	7.501	8.361	2.73	8.773	5.468	7.698	2.142	5.675	6.488	8.692	3.48	12.56	0.5772	6.734	7.524	6.644	7.815	7.195	6.501	8.198
PLAU	7.069	8.754	7.644	9.009	8.657	9.249	7.007	9.526	8.408	8.805	8.202	10.04	10.22	8.594	9.976	9.55	8.122	7.082	10.46	9.541	10.76	10.35	11.13	10.77	8.108	6.501	9.921	9.256	7.735	8.219	0	8.216	7.686	7.231	8.178	11.19	8.495	5.546	11.65	5.596	9.778	11.33	8.062	7.819	10.34	6.339	8.941
PLAUR	8.734	8.777	8.117	9.087	8.412	8.251	7.555	10.1	8.186	7.851	7.751	9.245	9.931	8.701	10.56	10.34	10.47	8.476	10.49	10.25	11.05	11.32	10.38	11.25	9.641	9.993	8.66	9.626	8.074	10.79	11.4	8.169	7.072	8.087	9.804	12.8	9.87	6.284	11.56	7.116	9.782	10.38	9.984	8.219	10.32	7.599	9.037
PLOD1	10.57	10.15	9.255	9.062	9.353	10.73	10.04	10.76	9.748	9.937	10.1	10.61	10.37	10.23	10.63	10.19	9.746	12.2	10.78	10.29	9.755	11.98	10.5	10.91	10.32	10.64	8.972	9.858	10.04	10.47	13.71	8.936	9.991	9.168	10.15	11	9.697	9.402	10.96	9.933	8.957	9.733	10.64	9.854	9.7	11.79	9.797
PLOD2	11.22	9.828	9.661	8.835	9.21	10.07	9.933	10.58	9.311	10.4	9.716	10.21	10.33	9.279	10.27	8.687	7.105	9.265	10.78	10.47	10.34	10.32	10.82	12.06	8.95	7.277	7.851	9.011	10.74	9.007	7.028	9.258	10.27	7.753	8.845	11.43	10.74	7.523	11.52	8.65	7.363	9.203	8.161	9.38	9.602	8.788	8.901
PLOD3	11.42	10.38	9.746	11.01	10.25	10.25	11.59	10.3	10.72	10.6	10.96	10.75	10.63	11.17	10.97	12.47	10.32	13.61	10.29	9.988	9.775	13.66	11.06	10.79	10.33	10.92	8.671	11.1	10.99	13.08	14.09	9.569	9.947	11.21	12.05	10.31	11.01	9.85	11.38	10.83	9.512	9.33	13.09	11.29	9.029	11.83	9.691
POLR1B	8.651	8.589	9.257	8.392	9.114	9.711	9.339	8.577	11.14	9.142	9.323	8.833	9.548	9.4	8.563	9.165	9.023	8.966	8.943	9.192	8.565	9.764	9.387	9.296	8.781	9.006	9.199	8.823	9.412	10.4	9.859	9.151	9.273	8.76	9.352	7.237	8.837	11.38	7.776	11	8.832	8.577	9.63	9.028	8.871	10	8.575
POLR2A	7.996	9.115	9.381	7.964	9.378	8.526	8.854	8.901	8.846	8.675	8.911	9.777	8.863	10.19	9.713	9.028	8.712	8.175	8.346	8.833	8.469	8.941	8.911	8.74	8.764	8.287	9.28	7.906	8.756	8.795	9.416	7.564	7.35	9.084	8.792	10.2	9.04	7.523	8.911	6.917	8.196	8.577	9.264	8.082	9.193	8.192	9.206
PPARG	6.498	9.5	8.612	6.752	4.626	5.859	5.382	3.219	4.775	7.65	5.966	6.581	5.646	7.479	8.107	5.069	5.805	6.738	3.514	7.179	7.76	5.839	7.064	7.651	8.59	5.572	7.88	7.388	6.436	6.184	9.655	5.811	5.578	3.762	7.15	7.828	7.104	7.184	7.732	4.64	4.428	8.44	6.341	6.654	8.214	5.93	8.523
PPARGC1A	8.096	8.602	8.955	7.084	5.707	9.232	8.991	6.508	5.404	8.632	7.633	9.18	5.809	7.172	7.79	8.527	6.152	11.69	4.174	6.183	7.535	5.261	6.244	5.412	5.66	2.186	7.73	7.75	9.262	5.197	13.26	2.337	8.061	7.658	7.91	8.785	7.042	5.83	6.015	6.25	5.517	7.36	5.262	8.535	5.394	9.123	6.549
PPBP	2.982	4.183	0	0	3.107	1.086	0	0	3.415	4.097	2.469	2.493	0	3.263	7.8	0.8881	2.882	0	0	5.472	4.066	0	8.158	7.966	5.394	1.534	4.872	0	0	4.142	0	0	0	9.338	2.664	5.888	5.435	5.355	0	2.018	4.722	3.475	0	2.761	0	8.042	3.661
PPIA	10.31	10.33	10.54	10.03	10.25	10.68	9.811	9.33	9.893	10.54	9.242	9.712	9.481	10.63	9.579	10.44	9.017	11.27	9.305	9.401	9.42	9.46	8.934	9.57	8.712	8.583	10.01	9.149	10.7	9.256	9.54	8.512	9.691	8.792	10.12	10.32	9.285	8.77	9.064	8.916	9.979	9.427	9.089	9.58	9.358	9.726	9.745
PRAJA1	7.37	7.716	7.612	6.989	7.051	7.734	6.546	7.964	7.394	7.524	6.573	7.851	7.531	7.986	7.086	6.305	7.115	9.394	7.886	7.21	6.813	7.601	7.196	7.616	7.662	7.478	7.231	7.173	7.571	8.516	11.19	7.285	7.438	7.949	6.939	9.287	7.484	8.035	8.162	7.51	7.253	7.524	7.826	6.836	7.313	7.253	6.993
PRF1	8.266	7.692	7.059	6.553	7.064	7.294	9.197	5.425	6.861	10.04	8.354	9.069	7.686	5.471	7.618	7.427	7.599	4.349	8.286	11.63	10.55	9.975	9.092	8.545	7.208	5.356	11.83	9.902	8.574	8.114	6.11	8.978	4.22	8.104	10.3	12.69	9.819	5.355	11.39	3.701	10.33	10.3	9.224	6.034	12.91	6.859	12.64
PRKRIR	9.899	10.37	10.38	10.32	10.29	10.62	10.12	10.09	10.01	10.07	9.99	10.72	9.821	10.08	10.51	9.724	10.19	10.94	10.22	11.07	10.83	10.27	10.21	10.55	10.12	9.873	10.56	10.58	9.684	9.92	12.23	10.22	10.13	10.02	10.45	12.12	9.85	9.552	10.3	10.42	10.61	10.8	9.518	9.388	10.94	11.72	10.72
PROCR	6.999	8.515	7.395	8.626	6.747	6.358	4.788	6.989	6.817	5.764	8.171	7.29	7.554	7.21	8.439	6.324	7.174	7.273	6.791	7.902	6.57	8.05	7.306	8.802	7.745	5.621	6.971	9.121	6.245	5.876	11.03	6.088	5.271	8.254	7.51	7.376	7.055	4.259	8.646	6.937	7.719	7.271	6.063	5.226	7.153	6.289	7.091
PSMB10	8.794	8.602	8.721	8.375	8.311	8.546	9.06	6.905	7.833	10.28	9.292	8.995	9.467	7.791	9.117	7.773	8.37	9.219	9.275	10.31	9.579	10.01	8.915	8.901	8.596	7.437	9.8	9.646	9.003	7.876	11.85	9.833	7.39	8.842	9.865	11.49	9.231	6.113	10.46	6.692	10.12	9.846	8.259	6.639	10.65	6.824	10.9
PSMB8	11.2	11.23	10.87	10.95	11.52	11.2	12.09	10	11.16	12.48	11.84	11.49	11.76	9.04	11	11.33	11.43	10.32	12.07	11.95	11.83	12.24	11.22	10.52	12.29	12.2	12.16	12.25	11.8	10.97	13.67	12.26	10.34	11.49	12.35	11.11	11.5	8.714	12.51	9.271	12.14	11.77	11.32	10.24	12.22	9.457	12.84
PSMB9	10.35	10.08	9.675	9.958	9.726	10.09	11.47	9.373	10.01	11.79	10.58	10.21	11.34	8.274	10.1	9.955	10.49	10.3	11.67	11.74	10.86	12.33	10.44	9.759	11.47	11.2	11.78	11.94	10.21	9.499	14.82	11.67	8.559	11.01	11.72	13.81	11.34	8.324	12.04	7.244	12.29	11.22	9.641	8.224	12.29	9.316	13.01
PSME1	11.05	11.24	11.5	10.71	11.31	11.02	11.46	11.02	11.64	12.65	11.39	11.19	11.28	9.846	11.22	10.32	11.02	10.22	12.16	12.35	11.43	12.31	10.81	10.8	11.29	10.89	12.11	11.65	11.13	10.75	11.3	12.25	10.56	11.82	11.9	10.56	11.63	9.674	12	9.703	12.11	11.69	10.86	9.944	12.36	10.78	12.46
PSME2	12.52	11.9	11.6	11.05	11.54	11.57	12.84	11.28	11.79	13.02	12.01	11.86	12.23	10.97	11.86	11.36	11.48	13.51	13.11	13.23	12.13	13.97	12.08	11.7	12.29	12.11	12.54	12.62	11.94	11.83	16.78	12.52	11.03	13.04	12.77	15.17	12.46	11.35	13.39	10.49	13.32	12.29	11.62	10.75	12.91	11.18	14.2
PSME3	11.34	11.61	11.38	10.95	11.56	11.19	11.08	10.96	11.47	11.43	11.52	11.52	10.49	10.94	11.29	11.66	10.73	11.13	11.02	10.76	10.89	11.2	10.72	11.02	10.97	10.75	11.27	11.04	11.55	11.26	9.76	10.97	11.25	11.02	11.46	7.922	11.44	9.627	11.03	11.42	11.7	10.6	11.93	11.03	10.77	10.82	11.05
PTAFR	6.392	7.353	7.071	7.193	6.7	7.247	5.972	6.508	6.585	8.105	7.239	7.589	8.519	6.642	9.113	7.391	6.991	6.862	7.601	9.541	9.705	9.58	8.731	8.934	6.83	6.11	8.909	8.968	6.844	6.082	10.27	7.401	4.909	6.769	9.113	11.38	8.635	4.554	10.64	4.736	9.798	9.899	6.556	5.858	9.583	6.501	8.867
PTEN	9.618	10.57	10.22	9.02	10.14	10.11	6.516	9.419	9.897	9.534	9.601	10.55	9.301	8.9	10.14	9.546	9.501	10.76	9.41	10.15	9.64	9.43	9.698	9.487	9.768	9.48	10.38	9.775	9.842	9.997	9.952	9.884	9.513	9.787	10.39	10.31	9.693	8.81	10.16	8.559	10.02	9.674	9.384	7.064	9.943	9.376	10.23
PTGS2	6.062	7.884	7.546	4.189	8.036	5.048	4.224	6.43	5.463	3.879	5.812	7.042	6.068	6.682	6.668	5.499	4.498	0.2619	5.433	7.299	5.587	4.284	5.82	9.029	2.981	0.3113	5.627	5.338	4.461	8.38	7.028	4.849	4.571	4.903	6.903	8.093	6.781	5.329	7.82	4.665	5.662	6.645	5.956	5.083	7.088	2.369	4.937
PTK2	11.41	11.04	11.34	10.5	10.93	11.76	11.33	11.07	11.25	11.41	10.82	11.41	10.72	10.28	11.11	11.12	10.68	14.17	10.38	10.36	10.39	11.52	10.75	11.04	10.92	10.86	10.19	10.58	11.67	11.4	15.2	10.51	11.1	10.3	11.22	11.77	11.08	12.69	10.28	10.96	10.46	9.319	10.42	10.82	10.02	11.27	10.52
PTPRC	7.915	7.925	7.376	7.041	7.743	7.857	6.832	6.618	6.946	8.499	8.16	7.906	8.842	6.2	8.014	6.141	7.266	5.877	8.151	10.67	9.553	9.658	8.757	8.063	6.405	5.413	10.33	8.691	7.018	6.765	7.584	8.781	5.433	7	8.953	5.457	8.319	4.873	9.099	4.511	10.57	9.62	6.992	5.919	10.9	5.863	10.57
PTX3	8.485	7.226	7.604	5.176	5.829	6.322	5.447	9.622	9.575	7.075	5.941	7.017	6.131	6.211	9.076	4.875	7.563	4.906	10.07	11.29	7.096	8.196	7.091	8.217	8.09	7.735	6.488	7.173	6.024	6.998	9.13	6.853	5.47	4.626	7.18	8.093	8.199	7.632	9.082	5.571	6.483	7.403	5.651	4.346	7.235	5.405	6.712
PYCARD	8.459	8.188	8.381	6.847	8.713	6.907	9.422	4.951	6.26	9.371	8.975	8.551	7.882	6.424	9.076	6.985	6.77	9.331	7.115	8.435	8.327	8.451	7.956	7.557	7.823	7.214	8.977	7.856	8.605	5.8	11.23	7.564	8.091	8.513	8.163	11.97	8.324	7.162	8.891	6.709	9.762	8.879	6.727	9.546	8.649	6.586	8.839
PYDC1	2.526	4.92	5.713	4.189	7.239	3.818	0.5237	0	0.9026	0	0	2.979	0	0	0	0.8881	5.379	0	1.106	2.739	0	0	1.888	0	0	2.633	6.84	0	3.657	2.73	0	0	1.401	0	0	0	2.693	0	0	0	7.486	4.006	4.091	2.761	2.15	0	0
RAC2	9.792	8.562	9.634	8.473	8.397	8.872	9.166	10.22	8.81	10.38	10.22	9.5	10.66	7.558	9.639	9.143	9.199	6.976	9.476	11.96	9.893	10.41	9.359	9.034	8.427	7.277	11.46	10.02	9.54	8.145	8.773	9.934	6.483	8.819	10.46	10.74	9.879	5.329	11.18	5.873	10.12	10.95	9.564	6.898	12.26	7.425	11.46
RARA	8.624	9.749	9.374	8.788	9.031	9.007	8.795	8.818	9.277	9.163	8.984	9.426	9.291	9.605	9.226	9.564	8.184	9.512	8.068	8.687	8.642	9.123	9.25	9.318	8.427	7.712	8.751	8.366	9.112	9.07	10.2	8.991	9.964	8.998	9.316	8.511	9.228	8.613	9.538	8.314	8.447	8.702	8.69	8.723	8.729	8.648	8.839
RARB	9.198	5.768	6.974	4.851	8.11	9.067	5.061	9.517	9.301	6.644	6.49	7.447	7.467	6.832	5.939	6.324	5.593	9.331	10.57	8.596	6.878	7.997	8.247	7.557	6.151	3.25	6.488	7.479	8.145	5.924	10.2	8.256	9.674	7.037	8.386	10.06	7.436	8.698	6.517	10.01	6.734	7.956	5.956	4.606	7.65	9.179	7.555
RARG	7.724	9.775	9.501	8.526	10.05	8.75	8.486	7.392	8.459	8.645	8.975	9.891	7.539	8.501	8.73	7.133	7.987	9.74	6.646	6.702	6.373	8.286	7.919	7.91	8.564	8.264	9.525	8.001	8.897	7.417	10.53	6.383	8.746	8.118	8.346	11.32	6.854	9.052	8.439	7.696	9.725	7.6	7.65	8.415	7.765	8.328	7.733
RARRES3	8.605	7.751	7.883	7.244	7.355	7.971	9.431	6.876	8.513	11.36	8.457	8.659	9.242	6.533	7.629	6.898	7.257	0	9.247	10.31	9.612	10.15	8.092	6.727	7.733	5.886	10.13	10.17	9.109	6.83	0	10.56	7.424	9.18	9.917	8.246	9.857	5.675	10.45	4.95	8.809	9.363	8.149	6.023	11.58	6.512	11.09
RBP5	5.504	4.183	4.216	2.495	3.448	3.474	2.968	0	6.192	4.604	4.417	4.259	5.783	2.188	2.442	0	2.882	0	0	6.905	0	2.409	4.354	2.618	0.09366	0	5.27	2.942	4.273	0	0	1.949	2.601	0	5.542	0	2.93	3.737	0	0	3.564	5.163	0	1.176	5.394	0	5.04
REG3G	3.607	4.745	3.829	0.7299	2.9	4.466	2.398	2.172	5.651	0	0	0	2.832	1.523	0	3.507	1.835	6.862	0	5.472	2.657	2.409	6.269	3.218	0.09366	0	0.4405	2.308	5.994	2.212	0	4.18	4.386	3.691	4.41	8.01	2.93	0	0	3.324	0	4.697	1.494	0	4.663	0	4.436
RELA	9.037	9.571	9.393	8.454	9.267	9.112	9.35	9.728	9.25	9.394	9.47	9.842	9.126	9.042	9.708	8.932	9.537	9.373	9.376	9.713	8.83	9.111	9.047	9.311	9.731	9.623	9.466	9.063	9.04	9.032	0	9.609	9.195	8.942	9.49	11.78	9.234	8.071	9.589	9.073	9.6	9.191	9.299	8.523	9.689	8.613	9.529
RELB	7.011	8.081	7.659	6.651	7.471	7.523	6.575	7.51	7.156	7.813	7.471	7.718	8.299	6	7.07	6.792	7.654	7.793	8.426	9.071	7.955	9.022	7.658	7.862	7.767	7.735	8.575	7.786	7.134	7.592	11.03	8.405	6.743	7.792	7.591	9.057	7.317	6.128	9.185	6.656	8.892	8.833	6.791	6.023	8.579	6.363	8.788
RFX5	8.741	8.865	9.041	8.771	8.756	9.279	9.628	9.019	8.587	9.339	9.023	9.412	9.287	9.217	9.008	8.944	8.621	9.331	9.435	9.686	8.982	9.691	8.93	8.623	9.004	8.607	9.76	9.159	8.881	8.532	10.27	9.233	8.148	8.801	9.899	8.172	9.181	8.55	8.67	8.259	9.535	9.638	8.596	8.4	9.893	9.692	9.782
ROBO1	9.858	8.993	9.117	8.298	9.882	9.284	7.437	9.357	9.085	8.749	8.373	9.62	8.33	8.845	8.311	8.547	8.474	7.969	9.909	8.283	8.636	9.4	9.929	8.611	8.741	8.742	9.046	8.402	9.561	10.01	0	7.873	9.739	8.392	8.681	6.219	9.149	7.834	8.02	10.38	9.882	7.837	10.15	7.578	7.819	8.133	7.763
ROBO2	7.169	8.76	7.808	8.024	8.473	6.41	5.061	4.708	3.826	7.844	3.91	8.177	2.832	3.979	6.174	3.035	5.676	6.862	4.461	6.702	4.765	5.429	7.196	4.106	5.206	0	7.761	6.372	4.057	9.776	9.13	4.18	4.963	6.483	4.843	6.911	7.398	6.172	5.476	7.489	8.172	5.92	9.083	7.659	5.714	7.2	3.027
ROBO3	6.532	6.991	5.486	5.419	6.045	5.809	5.927	5.059	6.065	6.744	6.037	5.953	6.728	4.562	5.902	5.429	5.379	5.619	6.985	7.784	7.363	8.308	6.407	6.468	6.315	7.062	7.4	7.265	4.777	5.31	10.04	6.867	4.22	6.633	7.088	3.741	5.892	2.42	5.857	4.803	7.446	8.04	4.853	4.196	7.619	4.345	7.919
RPL19	11.76	13.19	13.72	12.37	13.78	13.97	10.98	11.09	13.42	13.13	12.11	12.52	12.3	13.15	11.85	12.11	12.69	12.76	12.66	13.35	13.33	12.69	12.75	12.88	12.26	12.51	13.54	12.07	11.78	12.81	12.11	13.31	12.93	11.41	12.95	5.457	12.83	11.84	11.46	13.93	13.64	13	11.95	12.81	13.28	14.03	12.97
RPLP0	12.57	13.79	14.34	13.02	14.53	13.84	11.46	12.92	14.21	13.52	13.09	14.11	12.71	13.88	13.3	13.21	13.83	12.29	13.71	13.61	13.53	12.96	13.65	13.92	13.29	13.24	14.01	12.9	13.07	14.11	13.05	13.56	13.79	12.24	13.55	11.4	13.58	14.37	12.91	14.73	14.32	13.6	13.66	13.47	13.25	14.62	13.31
RXFP1	4.042	1.376	4.652	1.215	3.287	3.917	0	0	3.529	0	2.935	4.078	3.189	3.084	2.442	3.366	0.7354	0	4.461	5.983	5.478	0	5.266	1.57	0	0	2.587	3.178	0	2.212	0	0	0	1.911	7.45	0	5.473	0	0	0	0	3.475	1.494	0.3283	4.777	0	0
Runx3	8.572	10.05	9.6	7.754	8.888	7.741	11.1	5.649	6.711	9.282	8.5	8.737	10.33	8.024	10.45	11.72	9.95	8.175	7.115	10.63	8.411	9.58	9.596	7.417	10.39	10.62	10.16	8.874	8.72	9.622	8.773	9.635	6.13	7.704	11.17	10.71	10.15	5.654	9.8	4.074	10.03	9.141	9.912	9.754	10.53	8.154	11.46
S100A1	11.92	6.2	11.32	6.838	8.86	13.11	11.98	5.503	11.53	12.15	12.05	10.29	10	9.8	10.52	12.68	11.87	16.23	6.627	0	9.168	13.36	9.816	7.469	11.01	11.4	5.017	9.423	12.37	11.85	17.48	7.836	12.47	10.77	11.56	14.31	11.85	6.65	8.52	8.487	0	4.949	11.81	11.91	4.403	12.91	10.24
S100A10	13.72	14.37	13.28	13.89	13.87	13.28	13.15	14.12	12.27	12.79	12.84	14.22	12.77	12.94	14.2	13.58	13.66	15.21	13.9	12.66	13.41	14.3	13	13.16	14.25	14.32	13.28	13.72	13.24	13.94	16.71	12.59	11.93	13.23	13.6	14.53	14.05	9.559	14.57	11.54	14.13	13.56	13.67	13.29	12.69	13.05	13.42
S100A11	13.89	14.78	14.1	14.85	14.51	14.36	14.43	15.54	13.45	14.21	14.34	15.74	13.69	13.8	15.28	14.94	14.9	16.01	15.13	14.64	15.09	14.86	14.25	14.74	15.44	15.25	14.58	15.03	14.65	15.32	14.84	13.68	13.34	13.96	14.6	13.62	14.42	11.03	16.65	12.28	14.97	15.61	15.9	13.82	14.23	13.53	14.45
S100A12	6.565	3.25	5.338	3.765	5.13	0	3.694	4.569	4.99	3.622	4.417	9.898	4.179	4.171	6.044	0	7.105	5.306	5.519	7.356	5.994	5.579	8.975	7.32	5.206	0.3113	6.739	3.989	4.057	8.093	7.028	4.271	3.486	6.893	5.542	6.911	6.404	5.501	8.466	4.511	8.22	6.645	5.545	3.621	5.32	6.966	5.309
S100A13	11.11	10.9	10.92	10.48	10.46	11.16	11	11.26	10.58	10.61	11.67	11.49	11.27	10.18	11.07	11.68	11.46	13.87	10.94	10.6	10.42	12.02	10.63	10.66	11.36	10.86	10.41	11.02	11.55	11.55	14.75	10.2	10.46	10.48	10.92	12.09	11.21	10.17	11.8	9.177	10.74	11.01	11.91	10.12	10.67	11.4	10.59
S100A14	4.517	9.619	9.713	8.093	10.58	7.599	0	4.242	5.374	7.881	0	11.04	3.339	2.355	7.943	2.329	8.645	4.349	1.106	5.472	4.567	2.409	4.442	3.641	2.164	2.633	10.4	6.486	7.291	6.52	9.859	2.641	2.3	2.342	1.747	7.503	1.594	2.21	5.679	2.018	10.79	5.515	6.909	5.538	5.074	2.163	4.436
S100A2	7.823	11.42	11.53	9.546	12.52	9.743	5.005	9.912	9.557	10	8.021	14.81	6.871	5.397	10.79	8.045	10.97	10.66	8.985	0	0	7.001	6.089	6.89	5.8	5.101	12.54	7.994	10.99	10.45	12.21	4.082	5.313	4.547	0	8.928	5.649	5.501	6.714	1.229	14.33	5.92	10.66	6.654	5.594	4.97	0
S100A3	2.982	8.099	5.172	9.249	5.914	5.288	2.711	5.425	2.648	3.309	5.175	6.475	4.591	3.697	4.589	2.329	4.371	5.619	5.342	5.128	5.094	8.616	3.146	6.332	4.181	3.681	5.327	3.717	8.212	3.872	9.13	4.849	0	5.404	1.747	3.741	3.86	1.964	5.679	0.09181	5.856	4.949	2.918	3.051	3.677	3.106	4.708
S100A5	0	0	2.713	0	3.592	0	1.746	5.16	2.648	0	1.777	0	3.021	3.345	0	0.8881	5.277	5.306	1.106	4.485	2.191	4.854	1.272	2.949	2.981	0	3.188	0	0	2.73	8.298	2.893	0	0.8469	0.8986	7.237	2.93	2.21	3.449	0	4.582	4.697	5.431	0	4.253	1.922	5.309
S100A6	12.43	13.58	12.48	11.97	13.04	11.97	12.22	14.74	13.31	12.16	13.73	12.93	12.08	11.42	13.5	13.98	14.43	10.75	14.72	11.79	12.61	14.42	11.97	12.79	12.97	12.33	12.09	12.35	12.52	13.89	12.19	12.41	11.52	10.26	12.47	8.882	13.76	8.446	12.94	9.782	12.1	12.51	14.41	12.47	11.97	11.37	11.9
S100A7	5.399	10.87	14.08	9.576	14.76	9.464	4.916	5.716	11.14	11.62	4.677	15.95	5.703	4.724	12.09	4.822	15.53	6.976	4.625	7.21	5.913	5.953	6.244	6.017	5.451	3.681	15.77	6.348	9.737	12.93	11.15	4.963	4.386	4.182	4.599	7.828	4.764	4.762	7.043	2.724	16.54	7.956	12.97	5.264	6.493	4.938	6.513
S100A7A	4.707	3.25	6.998	0.7299	6.618	3.021	3.829	4.569	5.311	2.352	0.3988	8.936	4.591	3.873	4.764	1.988	9.513	4.906	4.461	6.119	4.669	4.597	5.447	4.458	4.43	4.153	7.841	4.884	0.8873	8.19	9.28	3.293	2.3	3.27	4.191	4.84	0.9021	3.48	6.619	1.229	8.097	7.175	7.772	1.466	5.927	0.7841	6.008
S100A7L2	0	0	0	0	0	0	0	0	0	0	0	0	1.086	0	0	0	0	0	0	1.822	3.008	0	0	0	0	0	0	0	0	0	0	0	0	0	0	0	0	0	0	0	3.564	0	0	0	1.233	0	3.661
S100A8	7.602	9.711	12.4	6.935	14.14	6.895	6.164	7.307	11.22	9.962	5.865	15.68	8.37	5.397	11.36	5.882	13.7	6.284	8.34	10.23	10.14	9.183	11.63	10.9	6.83	5.296	14.18	7.97	8.62	12.62	9.54	6.953	5.271	8.947	7.361	11.2	9.307	8.297	12.09	6.508	15.79	8.752	11.8	5.989	9.97	8.699	7.919
S100A9	9.31	9.901	12.77	9.162	14.25	7.713	8.279	9.483	11.5	10.44	8.391	16.11	10.05	8.358	12.15	8.346	14.33	7.663	10.17	12.93	12.21	10.65	12.94	12.18	9.11	7.062	14.56	10.22	9.527	13.47	10.95	8.163	7.334	10.15	9.109	12.46	10.96	8.994	14.51	8.247	16.44	12.72	12.54	7.857	10.26	10.14	10.2
S100B	13.71	10.75	12.3	8.965	12.14	12.53	12.47	12.47	13.28	13.54	12.9	8.072	10.25	9.61	13.8	11.25	5.277	14.99	11.02	7.94	8.469	14.77	10.78	5.868	7.425	4.792	7.426	10.5	12.99	10.25	14.48	9.374	11.02	5.448	9.435	8.734	12.73	9.93	9.43	8.765	8.793	5.515	10.93	12.93	6.821	8.871	11.57
S100P	5.399	7.605	9.671	6.698	8.122	4.329	1.441	2.172	6.699	5.32	4.099	7.484	0	4.596	7.227	2.836	8.198	0.2619	3.336	6.053	0	0	6.362	6.727	3.88	0	8.61	2.308	6.48	8.752	0	0	0	5.984	0	7.083	5.356	4.682	4.958	3.653	7.505	6.327	8.34	3.292	4.777	5.149	0
S100Z	4.707	2.961	2.713	2.108	0	0	3.082	4.046	3.529	1.965	1.777	1.756	4.706	1.78	5.363	0	3.483	3.432	2.263	6.658	4.457	3.883	4.603	5.412	3.702	0.3113	2.919	4.218	2.854	2.494	0	3.741	2.459	2.814	4.068	7.083	4.257	3.956	5.857	1.677	4.582	7.224	0	1.913	6.238	0	5.309
S1PR1	8.09	8.395	7.75	6.725	6.513	6.781	5.881	5.958	6.759	6.129	7.899	8.414	7.392	7.554	8.325	6.246	6.732	7.793	6.327	9.466	7.522	6.946	7.798	8.833	8.483	4.012	6.801	7.044	6.942	5.545	11.44	6.321	5.292	5.668	8.062	10.27	7.871	6.128	9.328	4.736	7.276	7.316	6.037	6.034	7.634	5.897	7.091
S1PR2	8.096	8.015	7.801	6.989	7.688	8.542	7.794	8.63	8.138	8.136	8.663	7.808	7.826	7.791	8.709	7.98	7.496	9.673	7.854	7.958	7.452	9.349	8.341	8.154	7.453	5.926	7.526	7.468	8.096	7.577	9.655	7.873	7.809	7.287	8.141	11.9	6.766	10.56	7.428	8.729	7.298	7.837	8.055	6.056	8.141	7.378	8.242
SAA1	9.204	10.96	10.19	5.684	0	3.338	2.563	0	5.177	4.097	8.888	2.979	6.393	6.433	8.36	4.875	7.845	5.306	4.174	6.244	5.361	7.103	7.523	8.605	10.79	6.891	8.225	6.55	7.018	5.924	0	3.293	4.765	2.942	4.843	5.888	8.266	4.873	6.888	2.293	6.027	5.515	6.32	4.31	7.604	3.672	5.731
SAA2	8.281	8.271	9.463	4.817	2.007	2.613	0	0	5.311	0	6.573	4.078	3.918	4.869	6.322	2.329	7.434	0	2.897	7.082	4.669	4.284	5.82	6.983	6.872	2.186	6.33	5.863	5.304	4.564	0	3.977	2.85	4.376	3.786	6.488	6.719	3.279	3.449	0.5772	4.428	7.073	5.749	2.254	5.976	4.077	5.791
SDC1	7.503	11.69	11.69	10.79	12.43	10.27	6.526	8.922	8.645	10.15	6.385	12.96	9.201	6.986	10.18	7.95	10.65	3.432	8.966	10.19	8.551	7.601	9.241	8.843	4.991	4.704	11.91	10.19	9.481	8.637	7.985	7.147	6.483	7.634	8.6	8.972	8.504	6.817	10.67	8.193	12.25	10.43	8.775	8.188	9.151	7.187	8.788
SDC2	12.07	10.68	9.632	9.001	10.11	9.815	7.764	9.55	10.66	11.15	9.755	11.17	8.962	9.556	10.26	8.845	8.451	8.659	9.621	10.14	11.33	12.12	10.79	10.8	9.644	7.292	9.291	9.328	9.696	8.943	10.41	8.09	8.615	7.029	8.293	9.057	9.701	11.8	11.92	9.445	9.244	9.846	8.968	8.334	9.248	6.351	8.81
SDC3	13.14	10.58	10.64	9.709	11.86	11.19	12.21	12.25	13.07	12.84	12.56	10.49	12.52	9.472	12.06	13.23	10.65	12.22	11.31	11.84	12.38	13.93	12.37	10.74	10.87	10.86	10.54	11.11	12.31	12.23	13.28	11.1	10.94	10.04	12.93	12.87	12.59	10.28	11.85	9.4	9.463	10.25	12.65	10.5	12.29	12.22	12.26
SDC4	11.25	11.38	12.22	10.46	11.88	11.23	11.34	13.73	10.69	10.56	9.87	10.55	10.06	9.013	10.88	9.546	10.58	12.87	13.38	10.86	9.993	11.37	9.549	10.24	9.374	8.656	11.28	10.63	10.5	10.76	14.46	8.919	9.614	9.71	10.93	13.17	10.92	9.534	10.71	8.873	11.79	10.58	10.75	10.36	9.667	11.45	9.734
SDHA	10.53	10.72	10.7	10.38	10.18	10.67	10.92	9.744	10.09	10.53	10.55	10.77	11.56	10.81	11.12	10.52	9.457	11.56	9.899	10.57	10.11	10.3	10.2	10.33	9.84	8.925	11.09	10.67	12.25	10.25	11.27	9.946	10.41	10.33	10.87	12.92	10.35	10.08	10.49	10.16	10.34	10.8	9.981	10.27	10.63	11.07	11.19
SDK1	5.284	7.428	6.652	6.805	6.7	5.908	3.376	6.347	4.95	5.135	4.845	6.966	6.341	5.377	6.403	3.635	6.611	7.36	6.774	7.562	5.587	3.327	3.935	7.482	3.88	1.534	6.801	6.273	4.628	2.73	2.94	1.419	3.692	5.923	1.747	7.237	2.693	0	7.588	2.018	6.027	7.6	3.987	3.136	7.02	5.897	6.106
SELL	10.06	6.33	7.216	6.501	6.188	7.442	7.94	6.618	6.794	8.542	9.342	7.429	9.087	6.336	7.212	6.006	6.832	6.602	7.795	10.38	7.378	8.733	8.457	8.285	7.123	5.234	8.95	7.388	7.571	8.3	10.27	9.195	5.507	8.125	8.572	9.421	8.414	5.612	8.97	4.511	7.598	8.04	7.488	4.801	9.743	6.399	9.457
SELPG	7.159	6.889	7.385	6.015	7.216	7.383	4.648	4.242	6.103	6.517	7.437	8.316	6.191	5.839	7.397	3.21	7.496	6.602	5.75	7.437	5.421	7.492	6.822	8.37	8.284	1.534	8.283	6.418	5.932	4.142	10.47	4.589	3.062	4.182	6.829	11.27	6.535	3.657	9.444	0	7.891	7.563	5.122	4.31	7.422	3.591	7.864
SEMA3A	9.001	7.762	7.338	4.748	7.711	8.164	4.685	9.434	5.573	5.887	5.408	5.529	6.883	5.577	6.668	5.565	6.209	7.181	8.637	8.13	6.107	9.847	8.816	9.448	7.453	7.182	7.261	5.605	6.245	8.028	10.04	4.439	3.926	3.537	5.588	10.52	6.281	11.34	8.74	6.192	6.559	7.403	8.6	4.029	7.088	2.71	7.484
SEMA3B	11.7	10.11	8.663	7.59	9.456	8.767	8.297	12.77	9.465	9.489	11.35	9.117	9.159	5.922	10.25	11.45	6.35	9.978	12.14	5.252	6.941	12.57	10.14	7.707	7.834	2.186	7.526	9.518	9.259	9.916	12.42	8.59	7.054	8.842	11.62	12.16	11.26	7.848	10.2	6.773	6.179	6.033	8.476	9.423	7.195	8.394	9.161
SEMA3C	8.33	10.34	9.632	7.98	9.442	9.244	8.052	9.388	8.16	9.014	8.823	9.436	8.647	9.486	9.101	8.759	8.458	9.922	8.757	6.745	8.351	8.78	8.631	10.21	8.22	7.518	8.677	7.978	7.899	9.166	9.859	9.962	7.512	10.81	9.225	10.32	8.007	8.637	10.47	10.89	8.447	9.09	8.94	7.426	9.135	11.38	7.391
SEMA3D	10.69	9.994	9.181	8.214	9.795	9.518	8.282	6.508	11	10.6	9.611	7.959	7.313	7.625	8.563	7.633	7.541	8.552	6.702	8.408	8.043	10.38	8.43	11.18	6.851	5.169	9.354	8.189	10.28	11.55	10.41	6.011	8.522	6.139	8.03	8.627	6.553	9.352	8.717	10.59	8.563	8.288	11.11	8.219	8.531	4.017	7.878
SEMA3E	5.635	7.122	7.226	4.712	3.592	0.1682	4.534	6.469	4.146	3.879	4.008	0	4.33	4.924	5.657	3.635	2.882	0.2619	6.939	6.359	5.299	8.749	5.976	5.3	5.334	0.3113	6.78	5.338	4.628	3.66	9.13	1.419	3.558	3.454	2.664	8.882	5.51	5.192	7.115	3.999	5.591	7.403	2.001	4.775	5.927	0	5.669
SEMA3F	6.899	9.106	8.667	7.411	9.72	7.228	5.912	4.415	6.432	7.417	6.127	9.146	6.41	7.957	7.436	5.882	7.23	7.082	5.294	7.94	3.907	4.284	7.077	8.939	8.063	3.25	8.885	7.059	6.664	6.504	7.028	5.26	5.183	6.861	6.956	9.658	6.84	8.663	8.493	6.041	9.209	3.475	6.821	6.445	6.493	5.793	5.224
SEMA3G	6.949	9.378	8.404	6.532	5.994	6.023	4.32	5.958	5.212	5.444	6.272	7.484	5.757	7.4	8.162	5.023	5.945	7.181	4.905	6.905	4.939	5.839	6.685	7.616	9.751	5.03	7.832	5.758	6.625	3.77	7.584	4.082	2.601	4.506	6.256	10.69	6.025	6.35	8.292	2.018	6.559	6.572	4.729	5.264	7.255	5.381	7.793
SEMA4A	7.137	8.387	8.608	7.231	8.524	7.022	6.926	5.16	5.651	8.054	7.365	8.722	8.303	7.024	7.595	6.616	7.496	9.172	7.182	9.647	8.343	9.571	7.563	7.628	6.489	5.621	9.309	7.741	6.877	5.8	12.21	7.06	5.313	7.065	8.094	10.97	8.233	5.248	9.894	4.97	9.979	9.179	6.519	6.012	9.273	6.422	9.425
SEMA4B	9.211	9.34	8.863	8.497	9.846	8.462	7.874	8.512	8.53	8.777	7.8	10.43	8.463	7.758	8.446	7.133	8.051	8.659	7.669	8.665	7.975	8.78	8.324	8.328	6.717	5.886	9.191	8.202	8.25	7.554	7.028	7.252	8.097	9.145	8.544	9.214	8.39	6.836	8.292	6.114	9.535	7.445	8.519	8.002	7.91	7.956	7.27
SEMA4C	8.493	9.168	8.793	8.295	9.005	7.483	9.279	8.707	9.14	8.692	8.75	9.856	9.352	8.998	9.732	11.4	7.915	9.756	7.413	7.328	7.522	8.219	9.262	8.828	8.434	7.943	8.232	7.656	9.236	9.801	10.47	6.729	8.213	9.303	9.717	11.38	9.908	9.771	8.717	8.222	8.266	7.706	10.06	7.451	6.873	10.46	8.274
SEMA4D	9.034	8.886	8.853	8.046	9.608	8.303	7.25	8.893	7.292	9.323	8.954	9.445	9.59	6.642	7.897	6.764	8.482	8.515	9.526	10.86	9.569	10.58	8.574	7.975	7.258	6.003	10.8	9.547	8.031	7.96	10.75	9.567	6.106	8.404	9.946	8.172	10.26	7.839	9.471	6.439	10.79	10.02	8.087	6.045	11.6	7.396	10.71
SEMA4F	4.042	3.698	3.829	1.578	4.557	4.399	2.711	5.842	6.027	3.123	5.784	4.259	6.393	1.998	5.25	6.052	4.871	5.877	3.945	1.822	0	3.327	3.342	3.445	3.702	3.25	5.381	4.108	4.846	7.031	9.28	3.459	4.175	5.162	5.632	4.84	6.638	5.695	4.141	3.96	2.185	2.627	6.727	4.115	4.538	6.351	4.1
SEMA4G	3.841	6.532	6.15	4.817	7.026	5.325	3.621	2.172	4.466	5.732	2.935	6.054	5.174	2.641	5.061	3.21	4.078	7.181	0	5.472	2.191	0	4.442	3.641	1.472	1.534	7.139	3.989	4.846	2.212	7.584	2.893	4.605	0	5.495	5.457	3.468	6.701	4.607	3.96	6.667	5.163	2.918	4.546	4.883	6.04	4.937
SEMA5A	10.67	10.18	11.43	8.621	11.18	9.054	7.902	8.005	11.35	10.44	7.853	10.31	8.247	9.825	11.24	11.31	8.893	6.738	7.541	9.554	9.092	8.733	9.998	8.911	9.242	9.078	9.613	8.261	10.86	11.11	6.11	9.247	11.45	10.42	10.35	12.21	11.1	9.249	10.59	10.08	9.226	9.638	10.85	6.998	9.268	11.57	9.703
SEMA5B	6.152	6.131	5.413	4.817	6.165	6.714	5.061	3.55	5.676	3.992	6.082	7.351	5.73	6.728	5.307	4.651	4.078	6.862	4.371	8.162	5.782	4.854	5.976	6.245	6.08	5.03	6.488	5.93	5.254	4.221	10.2	4.271	3.247	5.572	4.916	7.728	5.973	6.65	6.804	5.027	5.794	7.224	3.753	5.522	7.215	5.001	6.681
SEMA6A	6.373	7.592	7.644	9.649	6.747	8.572	8.32	2.172	4.629	6.517	8.331	9.473	6.323	9.393	9.673	8.204	5.204	10.07	4.371	6.413	6.279	4.597	6.22	5.3	6.434	6.363	6.385	7.873	6.502	9.125	0	6.342	6.165	7.796	9.004	8.01	7.348	6.808	0	7.569	5.794	6.327	9.518	9.131	5.77	8.548	7.572
SEMA6B	5.635	5.722	5.62	5.527	6.438	6.21	5.142	6.213	6.503	4.74	6.938	8.131	7.322	6.286	8.58	6.936	6.868	5.877	5.785	7.784	7.185	7.828	7.798	8.356	6.62	3.25	5.582	5.897	6.926	5.197	9.416	4.788	4.305	4.903	7.667	11.71	8.584	6.143	9.512	3.055	5.915	7.563	5.349	6.181	7.066	4.485	6.403
SEMA6C	6.316	7.552	7.45	6.247	7.499	7.257	5.817	7.328	6.828	5.972	6.767	8.975	7.721	7.269	7.696	6.305	6.113	9.172	6.15	7.462	6.744	5.072	7.171	7.832	6.345	3.25	7.155	6.418	6.893	6.184	10.12	6.162	6.648	6.429	7.104	8.511	6.655	9.308	7.536	5.935	7.057	6.963	6.088	6.287	6.847	6.901	6.914
SEMA6D	7.695	7.122	8.486	6.183	7.781	7.467	8.279	7.35	8.393	8.436	7.209	9.368	6.11	6.559	8.261	6.12	6.133	9.394	6.203	0	5.018	5.839	5.646	6.304	6.717	6.97	6.411	6.441	5.149	8.362	0	6.557	7.066	8.569	6.867	4.84	8.13	7.557	4.958	5.994	5.173	4.006	7.7	7.257	6.156	8.527	6.513
SEMA7A	7.495	7.322	7.706	8.786	8.416	8.841	7.525	9.429	9.018	7.457	6.875	8.969	8.974	8.625	9.591	7.02	7.695	11.64	9.69	8.524	8.197	11.13	8.241	8.729	6.252	6.988	9.549	8.677	7.947	10.16	12.07	7.626	5.065	8.439	8.561	8.785	9.812	7.459	7.428	6.541	8.971	8.012	9.204	7.796	9.058	9.861	8.705
SHFM1	10.38	10.31	9.914	10.39	10.38	8.878	10.87	10.68	10.51	10.47	9.88	11.13	9.88	10.63	10.04	11.49	9.838	11.16	10.15	9.74	9.687	11.09	9.838	10.36	10.6	10.26	10.04	10.82	11.04	11.4	13.32	9.172	10.55	10.57	11.56	12.22	10.21	11.02	11.07	10.78	10.42	9.629	11.33	11.19	9.606	11.43	10.28
SIGLEC14	4.042	0	1.713	2.495	3.107	2.613	1.054	2.788	0	3.309	0	1.756	4.65	0	0	2.836	3.354	0	4.545	5.983	5.994	3.883	0	4.652	2.164	2.186	2.587	4.95	0.8873	2.494	0	4.589	0	2.942	5.291	0	0	0	4.958	2.979	0	5.797	0	0	6.068	0	4.937
SIX2	5.16	2.598	3.935	4.241	2.37	2.356	0	0	4.865	4.195	3.286	6.054	4.01	4.492	6.044	1.54	1.387	0	3.133	5.832	3.291	0	4.881	5.746	2.63	0	4.076	4.32	4.547	0.7025	7.028	1.419	0.584	3.454	2.969	7.62	6.703	3.886	0	0.5772	0	6.033	2.918	2.254	5.655	2.55	5.04
SKIV2L	8.892	8.395	8.567	8.283	8.657	8.584	9.244	7.802	8.629	8.636	9.365	8.833	9.226	8.986	8.959	8.162	8.754	10.93	7.988	9.062	8.288	9.086	9.092	9.458	8.724	8.973	8.484	9.236	8.673	8.375	11.56	8.655	8.171	8.625	9.177	11.3	8.8	8.58	8.911	9.033	8.386	8.194	8.727	8.945	9.363	8.294	8.721
SLAMF1	5.695	4.546	5.986	5.122	5.033	5.325	3.893	1.072	5.212	6.609	5.941	4.815	7.066	3.084	4.493	3.862	5.703	0	4.7	8.354	6.697	7.374	6.407	4.35	4.181	0.3113	8.453	6.247	4.975	5.274	8.298	6.342	4.305	10.49	5.908	9.658	6.193	1.964	7.776	1.229	7.847	7.485	4.522	2.094	8.988	4.017	8.154
SLAMF6	5.991	2.598	3.45	3.765	3.955	3.917	4.493	0	3.415	6.129	5.756	5.381	6.249	2.641	3.094	3.035	5.475	0	4.461	8.872	6.033	6.946	5.489	4.976	3.264	1.534	8.353	6.372	3.803	3.968	0	6.277	0	4.934	6.903	9.885	5.999	1.293	6.517	0	7.182	7.563	4.188	2.961	8.909	2.986	8.432
SLAMF7	8.363	8.196	7.772	8.988	8.775	9.609	8.294	2.788	7.537	10.75	8.882	10.5	10.89	6.243	7.81	7.288	10.69	9.531	8.703	12.5	11.78	11.55	9.83	7.403	11.75	12.27	11.34	11.84	9.265	11.96	9.952	10.23	6.21	9.191	11.12	12.59	10.81	5.104	11.45	6.217	11.48	12.24	11.8	6.867	12.58	7.279	12.3
SLIT1	5.538	4.92	3.298	4.241	4.557	5.173	5.834	5.254	4.99	5.999	4.486	6.149	6.068	3.263	5.468	5.023	4.078	0	5.785	6.866	7.001	6.89	5.682	2.618	4.43	4.704	6.214	6.167	4.169	4.221	8.963	5.749	3.814	3.762	6.139	6.488	7.104	6.64	6.015	2.628	6.179	7.773	4.729	3.679	6.621	2.369	6.773
SLIT2	7.023	8.529	9.035	6.356	7.63	7.838	4.174	7.892	6.976	6.996	7.355	7.906	6.601	7.423	7.728	6.098	6.01	6.095	8.652	7.488	7.665	8.811	6.902	9.267	6.405	0	7.709	6.765	6.436	5.197	0	6.113	4.909	2.342	7.945	6.219	7.337	9.14	7.903	5.915	6.318	7.563	4.729	5.871	6.996	4.345	7.091
SLPI	11.57	10.25	10.06	8.34	10.73	8.113	2.968	2.788	6.861	8.288	6.557	13.33	2.614	3.816	9.415	0.8881	9.341	7.793	3.945	6.244	2.657	0	5.404	8.277	5.394	0	10.42	7.713	7.993	8.868	8.555	2.641	5.887	3.06	0	0	10.24	4.976	5.476	2.525	11.23	6.645	9.461	6.969	5.074	2.71	6.152
SMAD3	9.598	10.65	10.12	9.58	10.04	9.856	9.079	9.568	9.814	9.687	10.15	10.7	10.4	9.566	10.05	8.932	9.638	10.15	9.055	10.24	9.106	9.44	9.201	9.951	9.635	9.307	10.22	9.474	9.646	9.198	9.952	9.345	9.332	9.425	9.717	13.18	9.6	10.03	10.02	7.941	9.852	9.831	9.573	8.879	10.46	9.333	9.879
SMAGP	6.644	8.502	8.916	7.394	9.328	7.022	5.662	7.144	7.661	6.912	6.439	9.817	6.989	7.492	7.925	5.802	8.549	6.452	7.39	7.958	6.544	8.684	7.077	8.691	7.069	5.296	9.218	6.167	6.844	6.472	9.28	5.347	4.263	6.689	7.195	9.251	8.255	6.485	7.536	6.432	9.238	7.224	7.516	5.522	7.043	5.539	7.091
SMURF2	8.4	10.19	9.931	9.333	10.16	9.745	8.828	11	10.27	9.585	9.557	10.3	9.659	9.934	9.513	8.919	9.687	10.23	10.7	10.01	9.845	10.36	9.268	10.16	9.192	8.176	10.11	9.414	8.925	8.528	10.75	9.581	9.022	9.183	9.529	7.62	9.625	9.467	9.564	8.829	10.42	10.24	8.763	8.75	10.34	9.215	10.01
SOCS1	8.306	7.413	8.082	5.939	6.548	6.82	6.125	6.013	7.147	7.859	7.068	7.114	7.219	5.895	6.93	5.688	6.554	0.2619	7.934	9.822	7.627	8.826	6.755	8.277	6.185	3.856	8.521	8.908	6.91	6.928	0	7.895	4.305	7.735	7.708	6.911	7.69	6.215	8.41	3.442	8.929	7.36	7.772	4.801	8.976	5.978	8.961
SOCS3	9.438	11.73	11.38	8.194	9.117	8.316	7.704	9.346	8.868	8.214	10.69	9.98	10.01	10.69	10.67	9.507	8.366	7.36	9.393	11.58	8.476	10.87	9.799	10.97	7.722	5.521	7.954	10.32	8.913	10.54	8.773	7.923	8.944	7.065	10.9	10.36	10.06	6.324	10.8	7.563	8.753	8.119	9.108	8.197	9.61	7.366	9.916
SOD1	9.106	9.289	8.935	9.759	8.775	8.941	8.93	8.95	10.11	9.225	8.513	9.202	8.72	7.515	9.576	8.485	8.899	9.908	8.652	8.584	8.691	9.328	8.359	7.728	9.571	9.096	8.427	9.739	9.342	8.63	11.4	8.42	9.129	8.74	9.295	10.7	9.119	9.641	9.152	7.103	8.761	8.355	8.968	8.906	7.885	9.296	8.626
SORT1	13.38	11.9	13.3	11.72	12.16	12.71	12.2	12.14	11.62	12.64	12.21	12	12.23	10.8	12.23	12.64	11.71	14.15	11.05	10.6	11	11.63	12.2	9.956	12.34	12.62	10.97	11.66	12.77	11.83	13.38	12	12.79	11.24	12.38	13.54	12.75	10.38	11.77	10.66	10.85	11.53	11.5	12.58	9.729	12.06	11.11
SP1	9.72	9.374	9.507	8.758	9.381	8.546	9.419	9.147	9.692	9.475	9.601	9.561	9.002	8.693	9.656	8.107	8.189	9.123	8.867	9.318	8.545	9.035	9.099	8.828	8.753	7.352	9.661	8.936	9.443	9.151	10.27	8.827	8.27	9.123	9.124	11.37	8.826	8.865	8.597	8.189	9.54	9.103	9.195	8.503	9.167	9.581	9.127
SPI1	8.835	10.6	10.27	10.55	10	10.24	8.113	9.986	9.686	10.8	9.465	10.3	10.6	9.319	10.6	9.494	10.11	8.396	11.42	12.68	12.83	13.21	11.37	11.9	9.992	9.122	12.08	11.87	8.941	8.943	11.34	10.74	8.254	8.985	11.18	9.658	11.12	7.778	13.25	8.505	11.98	13.22	9.543	8.967	12.19	8.937	11.75
SPN	6.777	6.71	6.357	6.143	6.618	5.494	6.575	3.219	5.142	7.407	7.249	7.205	7.57	4.078	6.349	5.023	5.505	0	5.979	8.34	7.76	8.308	6.362	6.183	5.138	2.974	9.244	7.596	6.523	5.31	10.41	7.35	1.684	8.297	7.719	10.86	7.242	1.667	7.776	3.701	9.136	8.879	6.423	3.984	9.451	2.855	9.516
SSTR1	0	3.491	3.128	2.8	3.287	2.831	0.5237	3.219	3.005	0	2.164	0	3.339	2.355	3.722	0	2.683	0	3.672	5.128	3.73	0	0.1722	1.57	3.88	0	4.076	1.15	2.557	0	6.11	2.893	0	2.142	3.786	0	5.51	0	4.141	0	3.833	5.92	0	0	4.538	0	4.436
SSTR2	4.133	2.961	3.298	3.163	0	4.009	3.544	3.219	3.913	4.373	3.91	5.663	3.918	3.979	4.493	0	2.882	0	4.064	6.466	4.567	5.072	3.808	4.106	5.272	0	3.188	4.744	1.676	3.411	8.773	4.18	0	5.288	4.766	7.62	5.51	4.203	5.476	1.47	4.428	6.236	0.7051	2.399	4.982	1.632	5.135
STAT1	10.3	10.74	9.709	9.971	10.33	10.68	11.31	8.393	10.35	12.71	10.98	10.9	11.75	9.127	9.967	9.81	11.05	11.77	11.67	11.75	11.88	12.87	10.76	9.524	12.15	12.42	11.92	12.24	10.75	11.2	14.44	12.1	9.372	12.15	12.16	12.93	11.75	9.413	12.27	8.532	12.41	11.66	11.03	9.199	12.37	9.324	13.09
STAT3	11.64	12.24	12.29	11.34	12	11.66	11.6	11.9	12	12.28	11.6	12.39	11.35	11.5	11.9	11	11.07	8.355	11.69	12.37	12.02	12.31	11.69	11.72	11.38	10.51	12.41	12.05	11.88	11.26	9.416	11.88	11.71	11.34	12.12	11.56	12.07	9.118	12.51	10.21	12.19	11.88	12.13	11.03	12.3	10.71	12.08
SYK	7.092	7.512	7.503	8.05	8.898	7.321	5.817	7.095	6.883	8.105	7.167	8.516	8.475	7.866	8.318	6.764	7.681	8.355	7.795	9.9	9.505	9.022	8.301	8.391	6.893	5.234	8.927	8.481	6.585	7.208	11.27	7.537	6.094	5.969	8.555	8.246	8.045	5.654	9.675	6.806	9.185	10	6.851	6.617	8.89	7.028	8.626
Spry2	11.52	10.34	11.83	8.267	10.63	11.67	11.08	11.79	12.1	11.59	11.33	9.001	10.82	8.534	9.482	10.9	10.3	10.1	11.56	9.965	9.087	12.48	11.03	10.11	10.08	10.21	9.35	9.11	11.58	10.93	9.54	10.68	11.58	6.698	10.47	8.01	10.65	13.68	8.67	8.441	8.922	8.419	10.59	10.5	9.539	9.744	9.556
Spry4	11.25	8.179	11.28	6.143	9.47	10.93	9.485	8.639	11.91	11.12	9.571	8.199	10.04	8.224	7.41	8.619	8.447	12.53	8.255	8.751	6.79	11.42	10.15	9.36	8.442	8.404	6.584	6.691	11.68	10.16	11.15	8.577	10.1	6.166	9.225	10.53	10.4	12.5	7.862	6.184	5.972	6.138	9.976	8.9	7.44	10.35	6.477
TACR1	5.16	6.095	5.298	4.474	4.409	4.706	3.187	4.046	4.577	4.674	4.791	5.598	4.813	5.489	5.657	4.231	5.565	4.906	5.433	6.786	5.587	5.261	5.489	5.464	6.185	4.281	5.757	4.884	4.37	4.682	9.76	3.977	3.814	4.587	3.621	8.317	5.138	4.641	7.536	3.442	6.027	7.563	4.911	3.839	6.459	3.888	6.324
TANK	9.677	10.56	10.63	9.713	10.57	10.54	9.094	9.609	9.783	10.41	9.435	10.76	10.06	9.424	10.15	9.265	9.712	12.77	10.14	11.1	10.86	11.08	10.38	10.49	9.485	8.673	11.17	10.27	9.561	9.707	13.17	10.09	9.273	9.731	10.31	8.785	9.896	9.957	10.43	8.945	11.72	11.11	9.08	9.183	11.15	8.723	10.97
TAP1	9.42	9.261	8.278	8.638	9.221	8.787	11.17	7.706	8.389	10.8	9.931	9.174	9.953	6.832	8.982	8.42	8.776	8.725	10.2	9.827	9.746	10.85	8.961	7.802	10.11	10.33	10.66	10.82	8.852	9.268	11.53	10.33	7.334	9.951	10.45	14.04	9.836	5.987	10.67	6.388	10.17	9.665	9.302	7.85	10.75	7.39	11.78
TAP2	9.606	8.849	8.628	8.475	8.641	8.944	11.14	7.786	8.648	10	10.1	9.298	9.852	7.194	9.45	8.342	8.881	10.02	9.37	9.896	9.269	10.33	9.552	8.777	9.632	8.925	9.93	10.43	9.262	9.723	12.23	9.909	7.36	10.19	9.772	12.69	9.408	7.471	10.51	7.375	10.28	9.227	9.789	8.258	10.41	8.588	11.61
TAPBP	11.64	10.88	10.81	10.2	10.62	10.65	12.12	10.56	10.32	11.75	11.19	11.14	11.44	9.736	11.16	10.01	10.2	12.04	11.07	12.32	11.48	12.97	11.32	11.07	10.94	10.25	11.61	11.64	10.76	10.02	15.76	11.75	9.366	11.23	11.41	15.13	11.14	8.663	12.38	9.233	12.44	11.8	10.58	9.803	12.04	9.863	12.84
TAPBPL	8.354	8.64	8.596	7.57	8.445	8.307	8.113	7.964	7.259	9.271	7.93	8.498	8.118	7.728	8.539	6.616	7.949	10.34	8.959	9.792	9.261	10.27	8.524	8.097	7.997	5.803	9.515	8.623	7.993	6.868	12.33	8.71	6.519	8.26	8.882	12.61	8.584	6.542	10.15	5.863	9.644	10.13	7.239	6.099	9.774	7.482	10.04
TCF4	8.363	9.882	9.216	8.057	9.422	8.896	5.927	7.755	8.488	8.143	8.032	10.41	8.299	8.453	8.837	7.307	8.362	6.602	9.275	9.577	8.584	8.616	8.307	8.98	8.346	4.955	9.818	8.783	7.753	7.168	2.94	7.499	6.736	5.809	9.073	4.84	8.66	9.085	9.045	6.795	9.563	8.938	8.036	6.81	9.349	5.757	8.981
TCF7L2	8.445	10.4	10.42	9.784	9.529	9.884	7.188	8.78	8.331	8.721	9.257	9.799	8.471	9.008	8.959	8.506	9.187	11.21	8.437	9.304	9.301	8.941	8.832	9.649	9.443	8.87	9.904	9.423	8.407	8.601	10.9	8.435	7.741	8.08	8.738	9.484	8.622	10.31	9.471	7.723	9.154	9.297	7.885	7.773	9.864	9.517	9.471
TEC	3.841	6.585	5.45	5.665	7.183	5.462	4.493	6.166	4.95	5.23	6.473	6.149	5.495	4.527	6.174	4.767	5.9	7.593	4.772	7.241	6.461	7.332	5.82	6.361	5.708	4.876	7.006	6.112	5.304	4.221	0	5.119	3.692	3.454	5.447	8.928	5.973	2.21	6.517	3.792	7.158	7.403	4.594	3.498	5.927	4.766	5.904
TEK	5.665	7.692	7.035	5.35	6.339	5.955	2.563	8.915	6.027	5.033	5.608	8.096	4.591	5.987	6.264	3.963	5.989	0	6.809	7.115	6.461	5.072	6.407	7.771	7.71	2.186	6.463	5.433	4.777	3.968	0	4.082	3.247	0.8469	6.626	3.741	6.671	6.187	8.989	0.9398	6.403	7.019	4.793	4.949	6.924	2.855	6.773
TGFB1	9.302	9.34	9.023	8.242	9.493	8.982	8.766	8.936	9.008	9.01	9.301	10.41	9.305	8.46	9.729	8.773	7.904	8.222	9.547	10.52	9.948	10.65	9.731	10.54	8.621	6.675	10.17	9.349	8.913	8.975	13.16	9.427	6.818	8.813	9.774	13.9	9.355	8.824	11	7.636	9.6	10.27	9.555	8.09	10.27	6.926	10.78
TGFBR1	11.24	11.4	11.48	10.86	11.21	11.26	12.2	12.11	11.66	11.07	11.19	12.28	11.01	10.85	12.39	11.89	10.62	12.02	11.86	11.41	11.95	12.12	12.24	11.89	10.5	10.32	11.42	11.31	11.94	11.69	11.92	11.27	10.32	10.78	11.8	14.05	11.49	10.14	11.44	11.97	11.34	12.11	11.93	11.36	11.51	11.19	11.46
TGFBR2	11.58	12.15	11.53	10.97	11.36	11.39	9.732	10.74	11.53	11	11.49	11.55	10.56	10.68	11.97	10.07	10.89	9.95	11.37	12.42	11.31	11.61	10.89	11.47	11.8	8.954	11.68	11.42	10.52	9.738	9.952	10.68	11.03	11.59	12.14	12.77	11.22	9.462	12.19	10.75	10.87	11.86	10.32	10.15	12.02	9.087	11.71
TGFBR3	9.722	10.61	10.14	8.636	9.283	8.73	8.237	6.653	7.661	8.61	8.872	9.504	7.748	8.111	9.476	8.393	8.198	10.39	5.714	8.177	7.285	8.173	8.165	8.029	8.735	6.392	9.381	7.97	8.639	6.455	11.8	7.085	7.534	7.051	9.957	10.18	8.949	7.99	9.064	6.446	8.832	8.398	7.58	7.783	8.244	8.458	8.65
THBS1	13.14	11.82	11.71	11.18	12.16	13.03	10.5	12.73	13.57	10.95	11.31	13.29	13.14	12.33	13.44	13.14	12.43	7.793	13.87	13.64	13.32	12.27	14.92	14.85	12.75	11.67	10.06	12.92	10.66	13.81	10.12	10.48	12.02	10.15	13.66	11.93	13.1	9.853	13.57	10.62	10.94	11.49	13.14	11.68	12.07	9.439	10.17
THRA	8.157	10.2	9.696	8.462	9.141	9.156	8.681	8.308	8.382	8.945	8.996	9.282	8.194	9.915	9.348	8.963	8.189	10.62	7.355	7.994	8.081	8.391	8.353	8.508	8.955	7.884	8.822	8.293	7.931	7.383	8.963	8.599	8.517	9.922	9.779	9.658	9.951	8.109	9.639	8.079	7.906	8.736	7.449	8.838	8.785	9.38	8.774
THRB	7.18	8.782	8.808	6.896	8.82	7.78	4.012	4.835	5.701	6.76	6.507	8.424	5.395	6.541	7.869	5.319	6.745	9.604	5.028	6.827	6.178	5.839	6.572	7.43	7.698	0.3113	8.72	6.529	7.339	5.03	12.6	5.069	5.451	3.365	7.281	9.251	7.885	5.329	7.588	4.11	8.737	7.956	5.349	5.319	7.313	4.729	7.671
TICAM1	7.495	9.207	8.896	8.002	8.091	8.356	7.789	8.723	7.183	8.277	8.764	9.02	8.33	7.523	9.029	8.698	8.564	9.834	7.769	8.665	7.783	8.78	8.092	8.527	8.825	8.78	8.704	8.209	8.031	7.679	10.41	7.686	7.114	8.145	8.763	9.453	8.106	7.213	9.512	7.472	8.712	9.215	7.885	7.593	8.964	8.464	8.825
TICAM2	7.724	8.271	8.059	8.415	7.997	8.884	6.39	9.788	8.242	9.02	7.86	8.73	7.942	7.773	8.627	8.576	8.097	6.284	10.05	9.238	9.244	8.634	8.617	9.311	7.722	7.23	9.112	9.328	8.325	8.155	8.555	8.865	8.492	7.717	9.299	8.246	7.892	6.77	9.045	7.988	8.22	9.427	8.592	7.133	9.583	7.886	9.144
TIE1	7.702	9.261	8.273	7.126	7.719	7.941	5.359	6.469	7.623	5.887	7.419	9.324	7.238	8.37	8.502	6.6	7.075	9.287	7.101	9.071	7.219	6.497	8.554	9.499	9.004	5.101	7.761	7.131	7.519	6.299	12.94	5.544	5.628	9.961	7.855	11.08	7.769	9.251	9.639	8.111	7.486	7.773	6.644	7.164	8.368	5.72	8.404
TIMP1	13.42	12.23	12.06	11.13	12.55	12.64	11.42	14.97	13.4	12.45	12.32	12.08	13.7	11.68	12.68	13.03	11.65	13.92	14.93	16.08	14.18	15.74	13.17	14.67	12.71	11.51	12.16	11.21	12.97	12.58	14.08	12.38	11.62	10.25	12.88	14.73	14.09	11.52	15.02	10.83	11.85	13.31	13.16	12.16	14.27	11.24	13.5
TIMP2	11.93	13.66	12.12	11.88	12.45	12.34	12.11	12.85	12.45	11.91	13.06	13.62	11.8	12.33	13.57	11.98	11.78	13.33	11.48	11.6	12.13	12.51	11.93	12.01	11.65	10.56	11.91	11.96	11.72	10.88	13.11	11.51	11.76	11.95	12.28	13.33	12.33	10.11	13.63	10.31	11.49	12.45	12.36	11.45	12.21	12.72	11.98
TIMP3	11.6	14.43	13.02	11.92	12.51	12.38	9.264	15.8	11.53	11.45	13.86	12.58	13.28	12.8	12.16	12.98	10.98	13.83	13.76	12.03	13.89	15.79	14.42	12.91	12.66	9.336	11.93	11.5	12.35	13.53	15.77	11.37	11.08	9.737	13.12	13.78	12.57	11.81	15.4	9.8	11.08	13.71	13.41	10.97	13.46	12.37	12.25
TIMP4	6.899	8.865	7.237	4.817	1.522	3.021	2.563	5.16	0	3.309	3.91	5.953	3.713	6.296	5.902	2.836	3.483	0	4.276	3.696	4.765	6.158	5.853	6.052	7.987	4.281	7.216	4.589	3.803	1.86	0	5.506	1.05	3.06	5.052	6.219	4.764	5.221	5.679	2.525	0	6.495	3.312	0	6.459	4.802	7.138
TK2	8.892	10.31	9.719	8.623	9.173	9.633	9.243	9.652	9.602	9.578	9.292	9.961	8.832	8.143	9.94	8.972	8.395	9.834	9.091	9.686	10.12	9.263	9.075	9.171	8.747	7.198	9.561	9.19	9.256	9.631	10.34	9.56	9.055	8.229	9.591	8.385	9.493	7.684	9.832	7.476	9.238	10.05	9.422	8.585	9.798	8.235	9.687
TLR1	6.911	7.442	7.849	8.298	7.113	8.27	7.789	9.134	7.866	8.597	8.312	7.311	8.348	6.954	9.084	6.96	7.369	6.452	9.669	9.708	9.553	9.961	9.414	9.863	7.396	5.845	9.025	9.056	7.106	6.83	10.04	8.943	6.984	7.5	8.379	10.16	8.118	7.048	9.328	6.521	8.581	9.665	7.032	7.233	9.494	6.798	8.981
TLR10	7.046	2.961	5.52	5.327	4.626	5.213	6.058	6.117	5.311	6.357	7.011	4.419	7.614	3.177	5.701	3.963	5.505	5.877	7.611	8.653	5.638	6.946	5.266	5.828	4.43	4.012	7.452	5.521	4.704	4.437	8.963	7.821	3.247	4.282	6.284	7.728	6.123	3.886	3.449	1.677	6.559	7.805	5.122	3.734	8.498	3.507	7.52
TLR2	8.178	6.824	7.162	6.379	6.07	6.942	6.19	8.521	7.903	8.13	6.127	7.39	8.679	6.144	8.959	7.814	6.245	4.906	9.567	10.1	9.181	10.57	8.919	9.278	6.851	5.234	8.333	8.756	7.106	7.721	11.67	8.115	6.712	6.698	9.552	11.18	9.03	9.73	10.76	5.764	9.272	9.846	7.848	5.794	9.302	7.102	9.006
TLR3	6.108	7.192	7.216	5.826	6.762	6.87	6.475	5.716	6.893	7.967	6.808	6.28	7.088	5.255	5.864	5.158	5.78	4.349	8.054	6.612	6.07	6.89	5.787	5.357	7.069	5.169	7.908	7.606	5.763	3.269	0	7.411	5.741	7.505	7.224	7.237	6.238	4.085	7.732	2.979	6.947	6.715	5.684	5.569	6.973	6.715	6.583
TLR4	7.702	9.194	8.616	8.652	8.004	8.534	7.41	8.723	9.039	9.211	8.562	9.218	9.259	8.305	9.675	8.738	8.423	8.515	9.46	10.25	10.58	10.38	9.664	9.477	8.984	7.097	10.15	9.881	8.733	7.515	10.9	8.827	7.022	7.441	10.3	11.08	9.25	7.227	10.67	6.282	9.604	10.68	8.276	7.985	10.49	7.96	10.44
TLR5	6.354	7.322	6.998	5.441	5.886	6.741	4.685	6.213	6.007	6.177	5.639	6.71	6.769	6.167	6.873	5.882	5.565	8.076	6.203	8.448	7.713	7.767	6.738	7.306	5.56	2.633	7.963	7.376	4.704	3.872	10.85	6.162	5.09	3.762	7.759	9.016	6.766	5.612	8.162	3.385	7.891	9.023	4.729	6.306	8.214	7.166	7.572
TLR6	7.434	7.067	7.413	7.668	6.762	7.149	7.87	9.695	7.431	7.881	8.566	7.998	8.174	6.705	7.934	6.225	7.192	6.284	9.136	9.466	8.661	8.941	7.84	8.685	6.08	5.572	8.312	8.396	6.942	5.876	7.584	8.151	6.84	6.734	8.156	8.01	7.69	4.976	8.26	4.803	8.184	8.938	7.193	7.053	8.736	6.099	8.274
TLR7	6.999	7.307	6.486	7.166	6.531	7.499	6.623	8.121	7.147	8.327	7.346	7.39	8.005	6.533	8.304	7.317	6.856	4.349	9.708	8.474	8.836	9.961	8.494	7.984	7.928	0	9.518	9.288	5.867	5.664	11.72	8.222	6.598	4.464	9.144	11.69	7.455	5.276	9.082	3.127	8.11	10.52	7.459	6.268	9.394	2.55	9.411
TLR8	6.41	7.086	6.338	6.115	6.142	7.149	5.549	7.016	6.402	8.209	6.781	7.687	7.238	5.767	7.474	5.882	6.745	6.284	8.255	10.32	9.68	9.779	8.253	8.209	6.717	4.792	9.046	8.603	6.139	5.514	10.9	7.806	5.507	6.126	8.11	8.093	7.941	5.104	10.64	5.154	10.01	9.767	6.951	5.569	9.991	6.301	9.031
TLR9	5.284	5.463	5.683	4.748	4.485	4.009	4.534	5.425	3.826	6.078	5.784	6.149	5.956	3.566	4.589	3.366	5.346	4.349	3.945	7.763	5.587	5.953	5.447	5.702	5.394	2.186	6.153	3.989	5.035	4.624	9.28	5.26	3.754	5.382	5.177	8.511	5.396	4.682	6.968	3.262	6.403	7.898	4.188	2.761	6.924	3.106	5.791
TNF	4.765	7.353	7.205	6.532	6.777	6.267	3.082	4.951	4.283	7.222	5.577	5.844	6.002	4.754	6.429	1.54	5.241	0	5.294	6.905	7.652	7.453	6.685	6.388	5.451	2.633	8.305	5.184	4.704	6.016	8.773	7.48	2.459	5.288	5.052	8.785	5.138	3.045	5.857	2.414	8.817	7.271	5.47	3.937	7.65	4.077	8.142
TNFAIP3	8.189	8.938	10.08	6.321	8.469	7.276	6.614	6.989	7.308	7.766	8.187	8.048	8.668	6.736	7.641	8.623	6.959	7.082	7.669	11.35	8.304	9.562	6.855	7.137	7.625	7.518	8.72	8.908	7.651	9.263	9.28	7.677	5.137	7.114	9.174	7.62	8.329	3.956	9.485	5.695	9.092	8.144	7.658	6.171	9.743	5.257	8.766
TNFRSF10A	5.504	6.449	6.172	4.675	5.675	5.429	4.452	2.788	5.311	5.887	5.891	6.939	5.526	4.215	6.205	3.035	5.312	0.2619	5.14	7.383	5.688	7.152	6.269	6.638	5.451	0	7.386	5.478	4.461	3.541	9.28	7.241	2.731	4.33	5.871	8.972	5.185	2.604	6.714	1.229	7.906	7.403	4.091	3.364	8.204	2.163	7.091
TNFRSF10B	8.715	9.939	10.3	8.652	9.78	8.699	11.14	10.22	10.71	9.777	10.3	9.81	9.06	8.958	10.8	8.752	9.263	7.913	10.25	10.93	9.983	10.64	10.5	10.52	10.09	10.19	10.24	9.802	9.584	10.28	9.952	9.853	7.845	6.795	9.432	9.908	10.07	10.17	10.42	9.492	10.43	9.951	9.677	9.622	9.784	10.5	10.44
TNFRSF10C	3.474	5.406	4.935	5.792	2.37	0	6.526	3.819	6.121	3.309	5.257	5.381	4.097	3.816	4.679	5.2	4.917	3.432	6.067	7.655	2.657	4.854	7.872	8.02	5.394	0	5.211	7.131	0	5.924	0	4.18	0	7.51	6.139	4.84	6.384	3.814	6.619	3.442	5.517	6.033	4.445	5.978	5.77	4.571	4.827
TNFRSF10D	7.058	7.175	7.071	6.436	6.865	5.908	5.115	7.371	5.84	5.972	6.724	7.749	6.249	6.452	7.663	5.2	6.052	6.738	6.627	8.993	7.562	7.245	7.773	8.906	6.694	4.281	7.006	6.836	5.727	5.692	10.99	5.347	4.735	4.903	6.939	9.813	7.296	5.405	7.732	3.878	7.426	8.242	6.037	5.083	7.557	4.485	7.41
TNFRSF11A	6.216	6.686	6.588	5.547	7.452	5.834	5.927	6.43	6.387	4.804	1.777	6.801	5.646	4.869	6.505	3.507	5.412	5.619	7.32	5.832	2.191	7.997	4.525	6.518	5.56	4.012	6.537	3.989	4.975	3.269	8.963	5.65	4.22	4.995	5.397	4.84	5.745	3.571	4.958	3.92	6.361	0.3051	5.616	5.337	5.594	0	4.827
TNFRSF11B	6.832	7.104	5.035	5.684	6.298	6.375	7.361	8.005	6.503	7.15	5.966	6.4	8.4	5.001	6.601	8.14	9.544	6.284	7.32	11.16	7.828	8.451	9.9	11.19	6.914	3.25	6.358	5.93	5.833	6.317	7.985	7.072	5.981	3.616	8.595	8.093	8.308	4.908	7.862	6.912	7.877	7.36	5.812	4.546	8.312	3.672	6.364
TNFRSF12A	7.058	5.572	5.298	4.978	6.142	6.393	7.15	8.915	6.356	4.923	8.233	6.829	6.715	4.34	6.733	8.379	6.97	0	9.314	6.359	5.736	7.735	6.978	8.002	6.185	5.521	4.203	5.433	6.295	6.892	8.555	4.963	5.374	4.282	6.973	7.62	6.883	5.405	6.714	2.018	6.179	4.949	7.553	5.584	5.594	4.19	5.04
TNFRSF13B	5.695	2.113	4.52	4.291	0	3.818	4.885	0	4.146	4.097	5.669	2.979	6.687	1.78	4.027	2.836	4.157	0	0	8.239	4.939	5.429	3.808	1.57	0	4.281	5.798	4.32	0	1.86	0	5.65	0	3.957	5.796	6.911	5.892	2.42	0	1.677	3.833	7.485	2.375	2.761	7.387	0	5.604
TNFRSF13C	9.602	6.991	7.047	7.377	7.365	7.643	7.163	5.716	5.926	6.026	8.187	7.351	8.618	6.211	5.416	7.355	7.434	9.818	4.772	10.56	6.432	6.89	6.384	5.907	4.311	2.974	7.155	6.167	4.846	6.144	9.54	7.644	5.578	7.141	8.141	8.385	6.938	7.94	5.24	4.428	7.363	8.218	4.594	4.877	8.523	5.12	7.555
TNFRSF14	9.23	10.56	9.878	10.59	9.789	10.77	11.14	9.303	9.661	10.95	11.05	10.99	10.64	10.71	10.71	11.07	9.759	13.39	9.39	10.31	10.13	10.07	9.589	8.868	10.21	10.42	10.39	10.87	11	10.77	12.99	9.618	10	11.51	11.51	10.18	11.51	7.087	9.925	10.24	10.81	10.94	10.42	11	10.57	13.5	10.61
TNFRSF17	7.602	2.113	5.961	7.146	5.968	5.587	4.755	4.046	5.105	7.987	5.296	7.227	9.035	4.418	2.442	2.329	9.575	6.095	4.371	10.63	8.366	8.391	6.629	4.106	4.738	2.186	6.184	8.017	5.799	3.111	8.773	7.775	3.871	7.044	8.611	9.057	8.785	4.145	7.115	1.229	6.13	10.4	4.445	2.53	9.297	3.672	9.332
TNFRSF18	5.942	7.704	7.128	5.774	7.758	6.109	4.611	4.708	2.43	6.661	5.577	5.457	6.755	4.418	5.785	4.385	5.128	6.284	6.038	8.354	5.361	8.701	6.384	4.558	4.181	0	7.574	5.563	6.054	2.73	11.19	5.984	0	4.871	5.978	11.03	5.615	4.414	7.311	2.018	8.354	7.316	4.967	4.273	7.634	3.591	8.131
TNFRSF19	11.13	10.28	10.14	8.694	11.54	9.604	9.424	11.03	11.19	10.48	10.71	9.218	7.734	6.908	8.527	10.61	8.679	10.58	9.825	6.413	8.617	12.25	12.05	5.944	7.481	8.037	9.84	8.175	9.24	8.258	11.67	7.979	8.734	5.705	9.207	10.81	8	10.69	10.23	7.5	10.46	8.218	7.535	8.824	6.873	7.835	6.152
TNFRSF1A	9.438	9.606	9.763	9.09	9.83	9.701	8.96	9.901	9.843	9.583	9.48	9.904	9.049	9.206	10.57	8.568	9.461	9.74	10.22	10.3	9.787	10.48	10.09	10.67	10.13	8.632	9.869	9.288	9.147	9.125	11.19	8.82	8.575	8.094	9.872	10.76	9.242	8.591	10.09	8.429	9.863	9.584	9.326	8.64	9.97	8.556	9.822
TNFRSF1B	8.581	9.244	8.342	7.605	7.876	7.941	7.668	7.907	7.833	9.157	8.888	9.403	9.046	8.06	9.558	8.096	8.046	7.181	9.335	10.94	9.988	10.59	9.486	9.643	8.878	7.182	10.26	9.259	8.053	8.129	12.03	8.559	6.348	7.695	9.924	12.1	8.925	6.575	11.47	6.282	10.23	10.4	7.863	7.015	10.48	7.531	11.31
TNFRSF21	11.34	9.524	9.567	8.546	10.13	8.984	10.35	7.144	10.69	11.91	9.675	10.23	9.396	9.271	9.273	9.739	8.972	8.023	7.659	10.31	10.02	11.39	9.527	9.697	8.59	7.044	9.531	9.611	10.17	8.496	9.952	9.376	8.458	9.112	9.121	9.788	10.12	9.006	9.915	8.161	8.572	7.445	8.703	9.472	8.595	7.839	8.488
TNFRSF25	2.526	4.183	3.298	1.867	3.287	0.1682	3.187	0	3.291	0	0	0.1713	3.189	0.2528	0	0	0	0	0	2.739	3.008	3.883	3.515	1.57	0	0	4.528	3.178	0	2.494	7.985	3.607	0	0.1948	2.969	0	1.594	0	0	0	3.833	5.35	1.494	0	3.896	0	5.135
TNFRSF4	5.504	5.217	4.883	4.241	4.329	4.399	4.32	0	4.99	5.559	5.891	0	6.586	5.594	3.722	4.651	4.078	0	4.461	8.063	5.827	7.492	6.244	5.241	4.991	2.633	6.411	5.129	5.69	3.968	8.298	5.544	2.3	4.129	3.435	10.67	5.51	5.754	4.141	1.47	7.616	6.033	4.522	4.514	6.681	2.163	7.27
TNFRSF6B	8.445	8.658	8.537	8.024	8.268	8.144	8.149	10.94	7.981	8.283	8.632	8.707	8.558	7.451	8.38	7.686	7.318	10.25	9.446	10.32	7.737	9.159	7.823	10.01	7.241	6.11	8.627	8.168	8.706	8.406	10.95	6.186	6.057	7.956	8.392	10.89	8.588	8.894	9.602	5.873	9.679	8.909	7.562	7.508	7.959	7.579	8.523
TNFRSF8	5.116	4.835	3.45	4.675	4.329	5.494	4.493	5.578	5.246	5.764	5.728	4.259	6.659	5.489	6.505	5.532	5.241	5.619	6.095	7.014	6.697	7.374	6.293	6.89	5.506	2.974	6.214	5.386	5.304	4.502	8.555	5.347	2.85	4.017	5.495	9.515	5.615	2.42	6.714	1.857	6.632	6.495	4.853	4.115	7.275	4.439	7.702
TNFRSF9	5.399	4.745	4.588	3.052	4.557	6.41	5.716	0	4.408	6.898	5.334	4.259	6.068	1.523	1.22	4.385	3.709	3.432	6.303	7.462	6.672	8.125	4.159	4.233	0	0	7.936	7.074	4.547	4.624	9.13	7.329	1.92	4.965	7.749	8.57	5.649	1.667	5.679	2.162	8.497	5.515	5.217	2.254	8.603	4.19	9.281
TNFSF10	7.341	9.72	9.397	8.089	9.312	8.334	7.913	5.958	7.935	9.105	7.866	10.05	8.383	7.12	8.539	6.75	8.578	8.175	9.118	9.713	9.755	9.218	8.659	8.444	9.597	7.464	10.77	9.24	7.561	7.707	10.59	8.908	6.153	7.672	9.061	8.834	8.211	5.454	10.45	4.179	10.84	9.437	8.377	6.494	10.66	6.544	10.53
TNFSF11	3.945	2.961	2.128	1.867	3.107	3.021	2.968	2.788	2.648	3.992	2.164	2.979	6.002	0.2528	4.764	4.231	0	0	3.336	5.983	3.907	4.854	2.919	4.976	2.981	4.281	5.485	0	3.494	0.7025	7.028	3.459	3.062	3.616	2.969	6.219	4.341	0	5.24	1.677	4.06	5.163	3.987	1.913	4.085	0	4.436
TNFSF12	9.26	10.6	9.914	9.335	9.449	9.062	10	9.159	9.588	10.05	9.63	9.887	9.802	8.49	10.97	10.47	8.999	9.047	9.462	10.98	10.24	10.45	9.572	9.509	9.882	8.532	10.08	10.06	8.972	9.091	10.99	9.132	8.749	10.11	10.9	12.74	10.18	7.664	10.96	6.351	9.874	10.84	8.985	8.963	10.48	8.29	10.75
TNFSF13	5.399	6.267	5.743	6.115	6.419	5.978	5.359	5.254	6.475	6.898	6.127	6.194	6.586	5.318	6.554	5.394	5.379	4.349	4.625	7.179	6.178	7.601	6.116	6.086	5.451	5.521	6.82	5.683	5.963	7.158	6.11	5.749	4.425	7.008	6.169	6.911	5.863	4.462	6.015	4.64	7.405	7.985	7.741	4.416	6.59	5.622	5.904
TNFSF13B	9.823	7.526	7.955	7.873	7.622	8.138	7.958	8.241	9.417	9.477	8.771	7.959	9.912	6.86	8.502	7.814	7.496	5.877	10.63	10.56	10.56	10.61	9.086	8.285	8.413	6.911	9.699	10.24	9.614	7.168	7.985	9.953	7.25	8.012	9.813	6.911	9.155	8.29	9.915	6.141	9.311	9.907	8.652	6.771	10.6	6.876	10.32
TNFSF14	4.299	5.217	4.216	5.149	5.177	4.911	4.273	1.072	3.995	5.887	6.795	4.564	6.002	4.897	6.143	0	3.994	6.452	5.639	7.538	6.107	6.419	7.091	5.658	5.066	0	7.452	5.644	3.803	5.664	10.27	5.65	3.692	3.691	5.052	9.574	4.99	3.48	6.158	0	6.798	7.563	3.128	4.31	7.792	3.416	6.802
TNFSF15	7.478	7.209	6.698	6.156	6.211	7.888	6.536	5.901	7.074	8.08	6.33	8.096	7.9	5.737	7.286	7.73	5.9	6.738	8.144	8.882	8.661	8.701	7.621	7.153	7.05	6.11	8.262	8.032	6.219	6.725	9.952	7.421	7.838	6.339	8.36	8.57	7.285	6.324	8.597	5.301	8.84	8.558	6.744	5.538	8.234	4.652	8.626
TNFSF18	4.133	4.435	3.298	4.385	4.981	2.613	4.32	1.072	2.838	5.827	3.286	3.631	3.599	3.084	3.722	5.319	3.994	4.349	4.545	5.909	4.457	6.158	4.525	2.949	4.642	3.481	4.71	6.801	3.1	3.111	0	4.658	2.459	2.673	4.191	5.457	4.568	0	0	0.09181	5.355	5.797	3.474	3.216	4.538	0	5.604
TNFSF4	8.167	6.449	7.644	6.447	7.324	7.149	8.306	7.262	8.463	7.543	6.06	6.939	7.96	7.29	6.554	7.633	7.488	8.789	7.51	8.56	7.508	10.07	9.345	7.348	6.569	5.845	7.304	8.891	6.86	8.548	10.95	7.499	6.743	6.932	7.238	9.658	8.026	6.229	9.639	5.505	7.083	8.879	8.137	7.426	8.234	6.555	8.584
TNFSF8	6.791	5.463	5.338	3.9	3.723	4.862	3.694	4.046	3.734	4.674	4.996	4.695	5.526	3.496	6.455	5.2	3.213	0	5.028	8.162	7.252	6.57	5.946	5.868	3.88	2.633	7.261	6.348	3.936	3.269	0	4.589	2.601	4.626	6.81	5.457	5.999	2.42	7.248	1.229	6.273	7.316	3.987	3.679	7.11	0	7.043
TNFSF9	6.085	7.785	6.856	6.209	8.127	6.988	5.625	6.213	5.374	6.695	7.269	6.511	5.617	7.103	6.578	6.486	6.463	8.659	6.825	7.299	7.15	6.57	6.992	6.871	6.252	5.845	6.971	7.265	6.054	7.966	8.963	6.628	4.937	6.192	7.487	9.214	7.14	4.8	7.311	6.184	7.426	7.706	6.209	5.931	7.885	8.245	7.985
TP53	9.753	10.9	10.66	9.281	10.81	10.57	9.285	9.626	10.08	10.14	10.18	10.61	10.1	10.29	9.513	9.813	9.659	12.11	9.954	10.08	9.409	10.1	10.28	10.1	10.13	10.14	10.72	9.552	10.13	9.866	12.45	9.765	9.043	8.257	10.26	10.53	9.074	9.05	11.01	10.96	10.44	9.951	9.439	9.916	10.51	8.409	9.861
TRAF3	8.118	9.079	9.27	8.346	9.264	9.186	8.791	10.12	8.743	9.208	8.529	9.344	9.477	7.921	9.129	8.551	8.958	9.908	9.715	10.48	10.03	10.61	9.289	9.36	8.596	8.459	10.13	9.22	8.58	9.354	8.773	9.648	8.283	9.356	9.14	8.246	10.06	7.719	9.744	8.541	10.11	10.35	8.998	8.229	10.47	8.914	10.19
TRIM22	8.917	9.531	8.721	7.686	8.279	8.159	9.231	7.262	7.877	9.683	9.078	9.99	9.156	7.237	8.458	7.626	8.066	11.02	9.308	9.929	9.431	10.6	9.567	9.072	9.716	7.132	10.57	9.604	8.396	8.234	14.49	8.883	6.007	9.662	9.651	14.04	8.651	7.261	10.36	4.511	10.91	9.767	8.387	6.51	10.33	6.457	11.55
TRIM27	8.291	8.342	8.656	8.818	8.377	9.329	9.597	8.275	8.924	8.99	9.383	8.542	8.996	9.099	9.457	8.897	9.033	8.789	8.703	8.91	8.343	8.563	9.197	9.11	9.425	9.51	8.782	9.045	8.783	9.448	10.2	9.169	8.636	9.218	9.045	8.246	8.597	9.149	8.87	9.479	7.784	8.48	9.132	9.007	8.845	8.716	8.895
TRIM46	5.071	4.745	4.713	4.516	4.485	4.53	5.716	7.069	2.43	5.32	5.371	5.216	5.884	5.19	4.279	5.829	3.994	8.175	6.374	5.832	4.765	5.579	5.113	4.823	5.334	5.572	5.838	5.338	3.803	4.682	9.859	5.069	4.463	6.743	5.978	9.658	6.147	7.829	5.476	2.293	6.027	6.414	4.365	5.643	6.113	6.49	5.957
TRIM5	7.618	7.936	7.69	6.542	7.414	8.174	7.909	7.786	7.924	8.773	7.626	8.47	7.531	6.386	7.512	7.133	7.211	10.26	8.42	8.097	7.185	8.173	7.419	8.002	8.537	8.134	8.016	7.423	7.66	7.499	9.952	8.045	7.827	8.855	8.467	7.083	7.317	8.146	8.057	7.248	8.375	7.36	7.708	6.791	7.524	7.476	7.466
TRIM69	2.982	1.376	0	3.537	0	1.642	2.563	0	0	3.474	1.777	0	1.086	0.2528	0	0	3.709	0	2.615	5.472	1.499	5.429	1.888	0	2.63	3.481	5.084	3.717	0	2.212	0	2.893	0	3.06	3.934	0	0.9021	1.964	0	0	4.256	6.033	0	0.3283	5.594	0	4.708
TRPC4AP	10.33	10.6	10.53	10.1	10.26	10.5	10.14	9.788	10.19	10.62	10.28	10.95	10.34	9.997	10.53	9.873	10.2	11.97	10.36	10.62	10.37	10.98	10.52	10.63	10.43	10.25	10.49	10.48	10.16	10.77	12.6	10.1	9.757	10.39	10.51	12.81	10.6	11.13	10.54	10.34	11.05	10.28	10.3	9.94	10.78	10.67	10.72
UBR1	8.467	8.409	8.288	7.294	8.191	8.293	8.6	8.707	8.246	8.721	8.487	8.995	8.467	7.588	8.751	7.618	7.654	10.53	8.261	8.833	8.239	8.955	8.677	8.617	8.413	7.962	8.592	7.873	8.407	8.67	10.27	8.465	8.014	8.554	8.392	9.251	8.308	8.658	8.196	7.264	8.978	8.218	8.786	7.586	8.771	8.792	8.658
UBXN1	6.373	7.383	6.935	5.908	6.651	6.524	6.085	6.508	5.676	6.357	6.524	7.622	6.427	6.788	6.668	6.343	6.653	7.442	6.177	7.241	6.403	6.337	7.05	7.231	5.927	5.965	7.413	6.247	6.436	4.624	8.555	6.663	6.082	6.707	6.81	9.098	6.687	7.632	6.158	7.458	7.651	7.867	5.651	5.989	7.604	5.913	7.205
ULBP1	5.024	4.183	3.128	2.656	3.844	3.917	2.563	5.16	5.491	2.657	3.91	0.1713	4.959	6.584	1.957	2.604	3.811	0	5.085	7.437	5.638	2.409	5.113	4.106	4.039	3.481	4.622	4.884	0	3.66	8.963	4.439	1.05	0	2.969	7.828	4.421	4.259	6.619	1.677	6.13	7.36	2.375	1.913	6.068	0.7841	5.791
ULBP2	5.571	4.039	4.035	3.452	5.266	2.831	4.409	5.901	5.246	2.352	3.91	6.102	5.646	4.784	5.25	4.822	3.709	6.284	5.917	7.609	5.782	3.883	5.608	6.304	3.264	3.681	5.084	4.108	4.057	4.437	9.416	4.788	2.3	3.762	4.843	8.734	4.701	4.837	6.517	3.603	6.483	8.04	4.279	3.051	6.651	1.922	6.441
VCAM1	10.12	9.407	9.948	8.068	9.338	9.811	9.279	5.342	9.943	10.54	9.289	9.591	10.41	8.297	9.678	9.673	7.96	6.862	10.32	12.28	10.26	11.36	9.054	10.65	8.463	5.76	10.58	9.599	8.663	8.46	7.028	10.57	10.31	7.648	11.65	7.922	9.161	9.513	10.24	6.778	9.766	9.527	8.88	7.965	11.5	7.26	11.51
VCAN	10.21	10.36	9.748	9.597	9.998	11.35	6.595	7.51	10.65	8.757	9.204	11.98	10.91	10.61	11.64	9.742	9.358	8.476	10.07	10.66	11.02	10.23	11.86	12.5	8.999	7.114	9.214	10.18	9.14	9.681	9.54	8.839	9.295	7.079	9.813	14.61	10.03	11.18	13.38	10.23	9.13	10.86	8.824	8.912	11.21	7.247	10.21
VEGFA	11.3	10.42	10.38	9.317	10.54	9.251	10.06	14.02	9.673	8.605	9.358	11.46	10.52	11.99	10.4	11.45	9.249	10.04	11.16	11.84	10.5	10.15	10.5	12.57	9.84	10.68	10.95	9.892	11.29	11.3	11.78	9.449	11.13	11.72	11.2	12.9	10.31	11.79	10.5	11.3	9.844	10.32	10.51	10.84	10.08	10.95	9.327
VIM	5.435	6.299	6.486	6.458	7.25	6.87	5.005	5.958	6.084	6.744	5.838	3.872	6.323	8.108	5.701	4.589	6.113	6.284	5.785	8.486	6.178	6.64	6.552	5.788	5.506	5.669	5.715	6.571	6.459	6.204	6.11	4.725	5.942	7.107	4.599	8.01	6.517	6.799	6.288	6.041	7.32	7.524	5.956	6.36	7.275	7.831	6.441
VTN	2.229	0	3.128	2.931	2.007	2.831	2.968	5.254	3.291	1.965	1.777	3.631	3.189	3.566	3.542	2.329	1.387	5.306	2.897	4.674	4.669	5.429	4.525	3.967	1.472	0.3113	4.203	4.416	0	2.73	8.773	2.337	0	3.895	6.791	6.488	4.701	3.657	6.407	0	4.722	6.715	1.494	3.788	4.883	4.938	5.224
WNT5A	7.537	7.894	8.162	6.959	8.764	7.965	5.972	9.058	6.956	8.374	6.925	10.45	7.531	6.189	7.536	7.427	7.797	7.181	8.191	9.26	8.005	6.25	7.105	9.167	5.8	4.792	9.236	7.795	6.683	8.908	7.584	6.882	6.045	4.934	7.361	9.057	7.92	6.618	8.352	7.053	9.026	8.558	7.488	5.643	7.833	7.187	6.859
XCL1	5.81	3.491	3.935	3.9	3.107	4.096	5.115	4.242	3.913	4.804	4.486	4.815	4.863	4.841	4.92	3.366	3.6	4.349	3.514	7.804	5.827	4.284	5.166	5.702	4.738	0	5.914	5.184	2.854	0	8.298	4.439	3.558	4.626	3.435	7.728	3.741	4.598	7.248	3.498	6.734	7.927	2.001	3.051	6.873	2.369	6.802
XCR1	5.399	6.2	5.298	5.278	6.684	5.133	4.224	5.16	3.826	6.609	4.845	5.216	5.73	2.505	5.975	3.21	4.232	5.306	3.815	7.763	5.165	6.337	4.678	5.412	4.991	4.508	7.386	6.023	5.613	1.394	8.773	4.658	2.459	4.129	4.305	8.511	6.025	3.167	7.371	0.09181	7.562	7.36	3.621	1.913	6.681	1.27	7.091
Xbp1	11.35	9.385	9.883	9.471	9.697	10.1	9.353	10.67	9.461	10.16	9.415	11.02	11.67	8.914	10.25	9.695	11.5	11.93	9.676	13.55	10.61	12.74	11.65	10.55	10.54	10.11	9.744	10.63	10.12	10.6	16.08	10.14	9.281	10.85	11.33	16.04	11.49	9.481	10.87	7.39	9.979	12.2	11.01	8.066	10.54	9.564	12.76
ZAP70	8.199	7.751	7.757	6.871	8.236	7.869	7.569	5.342	6.759	8.266	8.466	8.06	9.005	6.533	6.854	5.802	7.034	8.552	6.791	10.66	8.623	9.869	8.184	7.482	5.843	3.856	10.66	8.268	7.227	7.265	11.83	8.522	2.96	8.477	8.768	9.837	7.761	5.009	8.694	7.24	10.56	9.319	6.443	5.04	11.48	5.602	10.97
ZC3HAV1	10.09	10.62	10.41	9.488	10.51	9.74	10.04	10.43	9.477	10.4	10.33	10.71	10.31	9.991	10.13	10.17	10.25	10.88	10.95	11.07	10.05	11.05	10.15	10.22	10.44	10.44	11.05	10.21	9.985	10.79	11.92	10.11	9.112	11.1	10.97	12.11	10.23	8.777	10.92	9.009	11.5	10.47	10.28	9.648	11.07	10.58	10.99
