# Supplementary material for: Cuproptosis in ccRCC: key player in therapeutic and prognostic targets
Source: Front Oncol. 2023 Oct 27;13:1271864. doi: 10.3389/fonc.2023.1271864 (PMC10642186; doi:10.3389/fonc.2023.1271864)
Supplement: Supplementary file 5 [file DataSheet_5.zip › Step5/map/skcm.immunotherapy.for.SubMap.gct]

#1.2
610	47
GeneID	description	7A	8A	9A	18A	19A	23A	25A	42A	43A	47A	50A	6B	18B	5A	10A	22A	31A	37A	22B	27B	37B	2C	3C	4C	16C	18C	25C	49C	50C	54C	1D	4D	16D	19D	40D	6C1	6C2	8C	9C	15C	24C	52C	3D	7D	9D	24D	47D
ACO2	na	10.35	10.35	9.471	10.74	9.424	9.905	9.974	10.02	10.27	9.806	11.08	10.08	12.05	9.795	10.28	11.02	9.798	10.26	10.92	10.26	10.16	10.25	9.856	9.435	10.51	11.87	10.25	10.05	10.9	10.58	9.227	9.452	10.48	10.38	10.7	10.39	10.34	10.38	9.843	9.872	9.457	7.237	10.9	10.44	10.31	10.18	10.13
ACTB	na	15.72	15.34	15.18	15.38	14.04	14.79	15.67	15.52	15.22	15.7	15.6	14.83	16.64	15.25	15.19	15.36	15.15	16.23	15.6	15.89	15.54	15.67	15.73	15.65	15.48	18.08	14.89	15.09	15.88	15.64	15	14.14	15.44	14.66	15.46	15.79	14.98	15.43	15.23	15.89	14.78	14.38	17.27	15.84	15.74	15.85	15.85
ACVR2A	na	9.168	9.345	8.11	9.123	7.137	8.178	8.41	7.768	8.338	8.797	7.288	7.803	9.604	7.545	9.563	7.771	7.587	8.833	8.165	8.368	8.884	8.024	8.473	8.464	7.658	9.859	7.629	6.707	8.054	7.591	7.494	8.536	7.716	7.401	8.119	7.305	6.003	9.071	7.931	7.915	7.626	7.828	9.328	9.261	9.437	7.846	7.27
ACVR2B	na	6.846	6.604	6.632	6.067	7.226	6.175	6.177	7.257	6.461	7.212	8.01	5.241	8.909	6.173	5.886	7.848	7.555	7.16	6.303	7.048	6.744	7.152	8.216	6.638	7.919	11.34	5.845	6.861	7.892	7.306	9.559	8.095	7.133	7.189	8.374	6.116	5.521	6.33	7.044	7.315	7.401	9.837	6.968	6.13	6.236	6.71	7.352
ADA	na	8.254	7.986	6.805	7.806	6.66	6.558	7.476	7.304	8.03	7.759	6.985	6.879	8.175	6.532	6.277	5.578	7.419	7.466	6.485	8.536	7.077	6.059	7.118	8.186	7.721	9.13	6.118	6.652	7.374	7.616	6.425	7.864	7.795	7.308	7.852	7.031	5.845	7.698	7.213	7.931	7.085	3.741	7.903	6.86	7.867	8.884	7.85
AIM2	na	6.058	4.45	5.568	6.6	8.672	6.065	7.486	6.846	3.496	7.383	5.28	6.367	5.306	6.428	4.692	6.43	6.938	6.801	9.65	9.933	8.454	12.13	7.534	7.707	8.955	9.13	1.92	6.978	8.561	8.575	3.737	3.442	10.21	4.721	5.23	7.587	6.075	8.704	8.336	6.544	9.69	12.01	9.372	8.525	8.5	10.17	10.88
ALAS1	na	9.32	9.303	8.81	8.92	8.66	8.737	8.916	9.073	8.517	9.068	9.883	8.679	10.39	8.659	8.956	8.241	8.823	9.251	9.044	9.245	8.722	9.802	8.686	8.248	9.048	10.8	8.199	9.567	12.12	8.897	8.372	8.371	9.123	8.755	9.048	8.999	8.854	9.381	9.364	9.508	8.586	10.08	10.02	10.15	9.807	9.473	9.854
ALCAM	na	9.629	9.911	8.523	8.076	7.612	8.567	9.053	8.757	7.259	9.211	9.149	10.01	7.593	9.315	9.468	9.459	7.239	8.683	10.31	10.19	10.85	10.13	9.304	9.496	7.02	10.12	7.633	6.778	9.42	10.01	5.073	8.438	8.481	8.047	6.099	8.517	7.924	10.01	8.202	8.325	8.647	9.975	9.811	9.982	9.638	9.367	9.05
AMIGO1	na	2.113	5.801	3.266	4.178	4.648	4.577	4.923	5.395	3.566	3.094	3.963	0	6.976	4.517	3.287	5.649	3.434	0.1713	1.798	5.571	3.73	3.327	5.166	5.357	2.494	7.985	4.605	3.762	6.011	5.546	5.073	3.878	3.753	4.416	2.855	4.827	0	5.582	3.178	4.846	3.293	4.84	5.24	5.438	6.033	5.074	3.897
AMIGO2	na	8.135	7.683	6.469	6.191	5.29	5.772	7.29	7.672	9.454	7.135	6.6	6.209	0.2619	6.613	6.494	8.957	6.781	9.464	9.441	8.803	8.418	8.05	8.7	7.019	3.968	9.28	4.795	5.741	9.085	7.722	6.691	3.551	5.684	5.282	5.662	8.67	2.633	9.132	7.685	6.27	7.072	10.95	9.551	8.737	9.036	9.325	9.302
ANGPT1	na	9.741	8.082	7.54	7.366	9.415	8.434	7.075	6.024	7.061	7.641	5.28	6.4	7.593	7.486	7.727	8.772	7.269	9.422	8.628	7.609	6.961	8.856	9.146	9.064	6.388	10.59	6.697	5.826	8.118	8.038	10.57	9.057	7.019	7.086	4.612	8.434	4.012	7.123	7.922	6.565	8.41	11.63	9.43	6.734	7.773	7.619	8.497
ANGPT2	na	8.09	9.598	7.399	7.806	6.085	8.133	11.88	7.066	8.596	8.032	6.735	7.714	6.976	9.137	9.047	7.412	7.618	8.916	7.271	9.589	7.839	7.601	8.997	9.428	8.234	10.34	11.36	8.148	6.338	7.658	8.786	8.049	7.956	7.294	6.375	8.741	6.578	6.953	8.148	7.592	9.001	10.1	8.763	8.16	7.927	8.018	7.748
AOC3	na	12.2	10.36	8.409	8.793	5.662	8.303	6.968	7.734	9.637	9.371	7.505	7.887	9.474	8.502	7.462	5.781	8.613	10.08	6.463	10.04	8.454	5.715	9.185	9.729	6.792	12.74	6.51	6.932	9.037	7.242	7.754	5.491	6.383	7.138	6.761	11.53	7.026	7.87	8.33	7.978	6.299	9.355	10.83	6.976	7.985	9.502	10.14
ARG2	na	3.698	4.772	3.362	4.399	2.968	5.311	5.363	5.462	4.38	3.094	1.988	3.994	0	7.137	5.082	8.444	5.334	6.194	6.97	5.128	4.854	4.854	5.001	3.218	6.998	0	5.313	5.532	4.843	5.185	3.48	5.659	7.045	3.734	4.528	2.164	5.572	6.088	4.32	5.867	6.383	0	4.607	5.355	5.35	4.982	4.937
B2M	na	16.74	16.07	15.91	16.83	16.47	16.63	17.6	16.81	14.43	16.43	15.77	16.04	17.36	17.25	16.11	15.93	16.25	16.37	17.59	18.04	17.76	18.22	17.02	16.39	15.78	20.88	14.96	15.93	17.48	16.77	13.83	14.22	16.45	15.11	14.7	17.07	16.73	17.58	17.75	15.04	17.24	18.64	17.75	18.04	18.15	18.03	18.47
BATF3	na	2.961	4.216	3.9	3.917	4.365	4.728	3.992	5.884	5.577	3.542	3.21	4.303	0	4.517	3.107	2.172	3.91	0	5.028	6.658	5.234	5.715	5.313	5.868	4.142	2.94	3.062	4.421	4.305	3.86	3.279	4.615	0	3.734	1.27	4.54	2.633	5.084	4.108	3.803	5.347	6.219	4.607	6.13	7.125	5.824	6.058
BCAM	na	9.616	9.231	7.953	7.584	5.817	8.484	6.968	7.267	8.12	8.131	6.948	7.283	8.758	7.634	8.079	6.72	8.067	9.288	6.123	8.461	6.648	6.419	7.363	7.417	5.236	11.07	7.288	7.441	8.022	7.599	7.404	5.407	5.616	7.189	7.727	9.522	4.792	8.598	7.732	8.124	6.186	6.715	8.891	8.354	7.636	7.779	7.808
BCAN	na	3.878	2.713	5.506	3.917	0	5.404	4.923	3.918	10.07	0	0	0	7.73	6.846	6.142	0	0	8.01	0	0	4.066	0	0	0	6.566	0	8.715	6.985	0	3.86	5.405	1.47	5.929	2.53	9.74	0	0	0	1.842	6.27	1.949	0	0	0	0	0	0
BECN1	na	11.14	10.78	10.01	10.24	10.98	10.42	10.72	10.12	9.502	11.18	10.53	9.93	12.44	10.92	10.99	10.2	10.66	11.09	10.23	10.86	10.52	11.12	10.72	10.44	10.04	14.57	10.21	10.47	10.68	10.91	9.752	9.684	10.56	10.23	10.05	10.22	9.916	10.79	10.31	10.73	10.38	11.7	11.38	11.15	10.69	10.58	11.3
BGN	na	10.38	8.596	9.305	10.47	7.794	9.164	8.895	11.16	10.71	10.99	10.4	8.17	9.148	9.728	9.606	8.096	9.402	12.34	8.708	10.15	10.38	10.15	11.54	12.3	8.439	14.88	9.979	8.288	10.38	9.769	9.36	8.526	8.975	8.774	8.129	9.771	7.262	9.244	9.565	9.443	7.644	14.21	13.59	8.745	10.25	10.37	9.923
BID	na	8.602	8.035	7.754	7.561	7.64	8.6	8.238	8.511	7.863	8.72	8.702	8.244	0	7.724	8.116	8.383	8.213	8.395	8.792	9.486	9.456	8.329	8.588	9.328	8.15	9.13	7.36	7.722	8.882	8.526	7.783	9.194	8.731	7.484	6.798	8.016	7.735	9.214	8.628	8.124	8.43	8.317	8.493	9.244	9.555	9.367	8.729
BMPR1A	na	10.42	10.32	9.162	9.706	9.79	9.516	9.384	9.394	8.99	10.1	9.818	9.01	11.27	9.657	9.78	9.464	10.05	10.31	8.453	9.339	8.722	9.58	9.898	9.374	9.037	12.87	9.225	8.178	9.957	9.437	12.8	8.126	8.909	8.395	10.03	9.635	8.473	10.11	9.322	9.262	8.879	11.96	9.821	9.897	9.262	9.663	9.899
BMPR2	na	10.49	10.04	9.472	9.448	10.43	9.593	10.03	10.05	9.092	10.5	10.98	10.27	10.31	9.078	10.56	10.03	9.557	10.58	9.81	9.68	9.15	9.183	9.834	9.674	10.92	9.76	9.495	9.65	10.23	10.06	9.503	8.285	10.33	10.77	9.231	10.57	10.75	9.925	9.382	9.437	9.439	10.94	10.79	9.821	9.565	9.188	9.782
BST2	na	12.78	10.96	10.54	11.74	13.99	11.68	14.59	13.34	11	11.72	12.78	13.21	13.12	13.9	11.65	10.38	13.54	11.93	13.03	14.09	12.67	15.29	12.73	12.89	14.15	16.04	12.37	13.63	14.24	12.86	12.32	11.47	13.28	12.21	13.4	15	15.18	13.15	13	13.89	13.55	15.47	13.94	13.66	13.39	13.5	13.65
C3	na	11.32	11.22	10.16	10.44	7.021	10.55	10.06	10.34	10.23	11.55	7.992	10.22	6.976	9.125	10.28	8.78	11.57	7.466	11.98	10.29	8.847	10.52	10.67	9.751	7.913	0	8.936	4.33	11.52	10.7	3.814	0	8.862	8.723	6.024	9.205	5.76	10.86	10.08	9.44	10.52	9.421	13.3	10.09	11.8	11.61	11.56
C5	na	5.857	6.571	5.97	5.674	5.218	6.794	6.314	5.757	5.453	6.078	4.976	6.991	7.593	6.277	6.36	6.304	5.99	5.216	5.56	6.612	4.939	5.715	5.058	6.151	4.891	10.04	5.507	5.404	6.465	6.364	6.542	4.564	4.664	5.062	5.001	6.993	6.765	6.63	6.167	5.69	4.271	7.083	6.407	6.403	6.495	6.425	6.324
CADM1	na	8.395	8.563	7.048	8.964	9.346	10.32	10.33	9.385	6.947	7.916	10.73	8.665	6.284	9.833	8.581	11.89	7.48	8.395	9.835	8.863	8.698	9.4	8.228	7.639	7.148	9.28	10.08	5.723	9.667	9.253	10.23	7.614	8.528	9.046	4.729	6.763	6.553	8.283	7.813	9.851	10.48	5.457	8.951	8.769	9.128	8.94	9.281
CADM3	na	8.912	7.903	7.56	5.173	5.061	5.212	6.644	6.46	6.144	6.835	2.329	6.597	4.906	7.478	6.777	5.254	8.032	7.484	5.56	9.636	3.008	7.289	5.166	7.929	2.73	0	4.128	7.093	6.284	10.11	1.964	0	4.853	4.115	4.244	7.453	3.481	7.439	6.464	4.777	7.441	3.741	7.248	7.768	5.515	7.369	6.441
CADM4	na	7.456	7.338	7.306	4.178	5.716	8.728	7.29	6.673	6.921	6.322	6.569	5.204	0	8.73	7.216	8.229	5.891	7.183	6.506	6.053	5.994	9.111	8.953	6.683	7.075	7.985	5.628	7.586	7.165	8.319	8.229	7.326	5.684	5.966	4.802	4.642	0.3113	6.302	7.117	7.091	6.911	7.828	7.311	6.89	6.236	5.655	6.106
CALR	na	13.78	13.24	12.9	13.74	14.19	13.88	13.46	13.69	13.1	14.25	13.98	13.6	15.64	14.42	13.62	12.4	13.77	13.96	13.39	14.89	13.9	15.55	14.49	14.76	13.72	17.49	12.67	13.35	13.87	14.06	13.29	13.49	13.59	13.62	13.45	14.22	14.55	13.75	13.51	13.68	13.8	15.91	15.57	14.27	14.41	13.84	14.08
CANX	na	13.05	12.93	13.1	13.07	11.57	12.76	12.99	12	12.98	12.51	12.43	12.92	13.8	13.14	12.81	12.51	12.17	13.4	12.73	13.04	13.29	13.32	12.84	12.82	12.62	13.44	13.44	12.2	12.81	12.91	12.37	12.74	11.81	12.51	13.99	13.31	13.37	12.95	13.4	12.58	13.2	11.09	13.69	12.97	13.42	12.99	12.65
CARD11	na	5.406	5.961	5.149	5.932	6.623	4.728	7.138	7.5	4.596	5.939	5.2	5.346	7.273	6.749	5.858	6.117	7.057	6.829	6.721	9.096	7.817	8.412	7.091	6.442	4.737	12.54	3.247	5.969	7.534	6.638	3.814	1.47	4.594	4.029	3.217	4.738	0.3113	9.112	6.818	6.344	7.206	12.09	8.52	8.878	8.288	9.477	8.881
CASP1	na	10.44	11.76	8.478	9.13	10.63	10.54	11.73	10.27	7.523	9.059	11.61	10.33	8.966	9.851	11.13	7.818	10.33	9.548	9.973	11.08	10.48	10.87	9.504	9.218	11.15	11.15	8.207	8.998	11.35	10.02	6.461	6.46	10.45	7.773	6.771	10.83	11.19	11.11	10.08	10.5	10.88	9.63	10.93	10.64	10.99	10.8	11.09
CASP3	na	9.815	10.02	9.884	9.662	10.07	10.85	9.983	10.52	9.179	10.16	9.684	10.22	9.148	10.07	10.5	10.31	10.23	10.23	10.93	11.22	10.71	10.78	10.2	9.956	10.16	9.655	10.01	10.24	10.31	10.53	9.164	8.684	9.812	9.663	9.756	9.91	10.11	10.73	10.27	10.26	10.23	11.22	9.485	10.52	10.61	10.73	10.96
CASP4	na	10.07	9.985	8.554	8.75	9.733	9.345	10.89	9.503	7.957	9.157	8.346	9.447	8.966	9.081	10.19	8.297	9.183	10.48	9.557	10.95	10.59	10.69	9.892	10.15	8.779	11.03	9.501	9.018	9.493	9.353	8.658	8.681	8.747	8.473	6.734	10.08	10.01	10.57	9.685	9.755	10.12	10.86	10.92	10.96	10.37	10.6	10.62
CCL13	na	10.22	10.28	8.749	7.139	8.718	7.782	9.7	10.31	7.992	9.184	7.708	7.534	6.284	6.498	9.691	8.665	7.786	8.188	5.853	13.4	8.197	9.296	8.938	7.673	6.06	9.416	5.771	5.998	6.39	7.761	3.737	4.309	5.812	6.462	6.724	9.421	5.886	10.21	8.508	9.126	5.389	7.922	11.12	10.36	8.144	7.779	7.572
CCL14	na	10.1	10.14	8.223	8.378	3.284	6.861	6.27	6.341	8.07	9.195	4.767	8.534	5.877	8.315	9.138	0	8.99	11	4.968	8.486	6.9	5.839	7.993	8.897	3.968	10.53	5.228	2.942	9.849	7.337	6.187	3.385	6.254	5.943	5.381	10.3	5.521	9.572	7.239	7.689	5.017	0	11.12	8.943	7.805	9.372	9.476
CCL15	na	7.259	6.698	6.447	6.87	5.359	6.387	7.515	5.429	6.666	7.536	6.006	6.209	9.992	7.495	7.026	8.69	6.589	8.524	7.551	7.742	7.466	7.289	7.704	8.138	6.779	14.01	6.623	6.901	7.308	7.296	7.829	7.669	7.741	5.7	6.966	7.997	4.876	7.261	7.103	7.077	6.628	11.24	10.11	8.457	9.239	7.885	8.908
CCL17	na	6.058	8.1	4.817	6.443	6.016	4.629	6.314	7.813	4.171	6.733	3.507	4.557	10.42	7.87	7.945	4.835	6.367	4.695	1.106	7.41	5.736	7.053	5.946	3.218	6.626	10.12	3.158	4.736	4.507	6.384	4.462	2.525	6.644	4.721	4.872	2.63	4.399	7.439	5.478	6.774	6.521	7.237	5.857	9.844	7.74	7.959	6.106
CCL18	na	8.902	8.896	11.33	8.352	7.932	7.191	10.3	11.85	8.631	13.04	10.54	10.83	6.095	8.865	11.75	3.55	10.78	8.975	6.463	16.41	14.06	8.489	12.36	13.39	8.871	0	10.39	7.898	10.17	13.05	5.568	10.48	8.319	10.81	9.566	10.08	8.473	11.66	11.81	10.07	7.944	7.828	14.54	11.2	14.43	10.26	10.94
CCL19	na	9.613	9.875	8.05	8.032	8.993	8.035	9.812	10.59	8.114	9.463	4.71	7.753	7.969	10.36	9.728	2.172	9.531	9.099	5.028	9.997	6.544	8.899	8.184	7.507	2.212	11.3	5.04	6.917	8.306	8.911	3.045	0	6.088	4.196	4.345	8.57	0	10.3	6.612	9.553	10	11.57	9.843	10.77	8.46	9.198	10.07
CCL2	na	10.24	10.15	9.281	9.198	8.374	9.331	10.13	10.94	9.585	10.48	8.234	9.276	9.098	8.811	10.11	10.34	9.029	9.964	10.78	10.16	11.83	11.73	11.62	11.3	8.423	11.47	8.052	9.112	10.73	10.16	6.128	6.425	8.519	8.229	7.63	10.45	10.28	9.696	10.13	8.897	11.6	7.503	11.59	10.15	10.23	11.46	10.47
CCL20	na	6.234	5.935	4.08	4.178	6.669	6.046	5.559	8.066	3.496	6.815	9.713	6.263	6.452	6.277	4.872	7.392	4.185	5.529	8.415	8.782	5.87	11.1	5.166	6.518	9.683	7.584	3.814	5.336	7.855	5.681	4.837	4.95	6.88	5.794	4.571	4.911	4.281	6.697	5.863	4.777	6.363	7.62	6.804	6.829	7.563	6.899	6.241
CCL21	na	9.919	8.499	6.234	7.857	10.02	7.267	8.518	10.07	5.854	7.663	3.366	7.869	9.219	12.3	10.43	0	7.488	9.535	8.096	7.844	5.018	9.526	5.946	7.088	5.074	13.51	2.96	0.1948	6.56	3.31	1.293	0.9398	6.923	5.337	2.986	7.495	3.856	10.22	8.39	8.349	5.871	9.931	11.67	10.65	5.663	9.555	7.822
CCL22	na	7.029	7.75	5.253	5.526	4.32	3.995	6.479	6.782	4.897	6.646	4.31	4.961	5.619	6.373	8.202	4.415	5.916	6.829	3.672	6.827	5.994	6.832	5.001	6.705	5.416	7.028	2.96	4.376	4.986	6.281	3.737	2.525	4.091	3.937	0.04717	5.206	2.974	8.977	5.863	6.344	5.119	7.376	8.057	10.37	7.706	7.897	5.535
CCL23	na	0	3.128	1.867	0	0	2.43	0.5865	2.356	2.188	3.542	0	1.387	4.349	0.5587	2.37	0	3.91	1.756	0	7.299	4.567	3.883	4.051	4.458	0	6.11	0	2.342	1.747	2.693	0	4.484	0	0.3283	0	4.181	0	3.61	0	0	0	0	6.288	4.428	5.92	2.15	4.278
CCL26	na	3.698	3.829	3.452	3.188	2.968	3.995	2.352	3.599	3.566	0	2.329	2.683	0	3.841	4.485	4.835	3.805	4.815	4.7	5.128	3.527	6.158	4.603	2.187	3.411	9.13	2.85	3.169	4.507	6.719	3.167	0.5772	3.128	3.292	2.855	2.164	0	4.32	4.744	3.936	0	7.083	4.141	3.233	5.663	3.896	3.379
CCL28	na	9.133	9.797	8.919	8.591	8.928	9.845	9.751	7.384	10.31	8.346	8.588	8.534	9.74	10.36	8.745	5.16	8.655	8.498	4.276	6.827	7.783	7.566	7.553	7.348	8.843	8.963	9.726	10.7	8.953	8.375	5.936	9.631	8.049	9.275	9.981	8.497	9.147	8.132	8.691	8.574	9.462	7.237	6.619	7.847	8.093	7.474	8.853
CCL3	na	9.202	9.459	8.901	8.005	8.447	9.262	9.274	8.387	9.565	9.944	8.091	8.311	7.273	7.85	7.553	7.193	8.273	8.752	9.373	11.66	11.29	9.469	9.247	9.081	10.51	10.41	7.543	7.933	10.69	9.757	6.35	7.181	9.652	7.773	7.317	8.178	7.768	9.61	10.73	9.594	9.374	10.74	9.821	9.443	11.03	11.25	10.86
CCL4	na	8.09	7.829	7.869	6.907	7.866	7.431	9.371	8.475	7.519	8.074	7.1	7.145	7.793	7.253	7.26	3.819	8.321	8.489	8.543	12.12	10.39	10.62	8.612	7.185	7.936	11.3	5.451	7.829	10.72	9.203	6.201	6.004	7.833	6.056	6.867	6.993	5.572	10.81	10.71	8.384	9.157	10.93	10.75	11.41	10.28	11.85	11.8
CCL5	na	9.003	8.189	8.533	8.86	9.639	8.124	11.53	10.28	6.941	8.082	7.436	8.564	9.148	8.879	8.963	4.569	10.02	10.41	10.25	13.24	11.67	11.68	9.61	7.231	8.687	13.69	5.595	9.1	11.96	10.61	6.311	5.046	9.639	7.223	7.915	8.841	7.262	13.55	11.73	10.17	10.88	14.04	12.28	12.57	11.98	14.44	13.14
CCL8	na	7.704	8.512	6.698	7.348	5.425	6.711	8.887	7.295	7.532	7.81	5.2	7.426	5.306	4.218	5.829	7.239	7.022	7.269	8.486	8.823	10.86	8.899	9.753	7.651	7.365	0	4.909	8.707	7.789	7.175	4.312	3.747	7.121	5.373	6.128	9.603	9.355	8.545	9.117	7.134	7.635	4.84	9.485	8.084	8.194	10.53	9.031
CCR1	na	7.539	7.117	8.061	7.657	6.669	7.503	8.574	8.392	7.451	9.729	7.602	8.306	6.284	6.886	7.051	8.453	7.563	7.851	9.247	10.16	10.4	9.488	9.684	9.965	7.774	9.859	6.02	7.653	8.859	9.074	5.248	5.925	7.658	7.075	6.966	8.955	8.264	9.112	9.457	7.726	8.435	8.093	11.33	9.992	10.54	9.979	9.08
CCR10	na	5.463	5.257	4.08	3.712	3.763	4.146	3.622	5.979	6.713	7.997	4.231	3.811	0	5.244	3.287	4.951	8.529	6.28	2.263	6.183	5.421	0	6.428	5.944	7.148	8.773	3.158	8.552	5.447	5.23	5.654	6.555	4.365	2.864	5.962	5.394	0	4.946	4.744	7.253	4.439	9.251	7.183	5.073	6.033	5.655	6.283
CCR2	na	6.611	7.059	7.091	7.149	6.044	7.111	8.321	8.885	4.869	7.212	3.366	7.044	5.619	6.532	7.414	4.569	7.522	6.71	7.98	9.137	7.522	8.899	7.756	7.201	5.116	0	4.463	6.845	7.545	8.205	3.383	2.293	6.011	4.346	4.612	6.252	3.481	8.876	8.039	6.664	8.115	10.62	7.371	8.661	9.527	9.648	8.575
CCR4	na	5.463	6.713	4.339	5.173	3.544	4.821	5.796	6.191	3.263	5.19	3.862	4.823	0	6.277	5.466	0	6.9	4.419	4.064	8.354	5.234	6.25	5.646	5.179	3.77	8.555	3.158	5.053	5.397	5.51	4.145	2.162	4.279	3.561	0.04717	1.472	3.25	7.574	5.683	4.628	5.717	5.457	6.714	8.427	7.898	7.737	6.364
CCR5	na	6.02	6.338	6.805	7.219	7.232	6.711	8.902	7.686	4.784	7.257	5.464	6.991	4.906	6.548	6.907	7.262	7.454	7.227	8.872	9.756	8.745	9.307	7.79	7.39	6.262	6.11	4.386	6.098	8.717	8.1	4.462	3.127	7.488	5.125	5.381	6.283	6.242	10.47	9.362	7.631	8.508	11.13	9.589	9.136	9.565	11.11	10.02
CCR7	na	5.941	5.082	4.748	5.36	6.164	4.865	6.104	7.267	4.34	5.363	2.836	4.078	0.2619	8.955	5.503	3.219	8.044	5.381	4.84	7.883	4.567	6.64	5.489	5.515	4.564	8.963	2.85	5.998	5.675	5.775	2.42	0	4.911	2.094	0	3.702	1.534	6.82	4.32	5.833	6.663	9.421	6.015	7.384	6.033	6.767	6.549
CD109	na	8.998	8.88	7.371	8.28	6.687	6.996	6.314	7.19	6.986	8.999	9.822	9.445	7.36	6.962	9.534	7.921	7.853	8.722	7.724	6.905	8.524	9.111	8.457	7.651	8.938	0	4.703	5.109	7.294	7.738	4.762	6.087	8.992	7.571	5.357	9.344	9.58	8.857	6.87	7.188	8.245	7.237	9.027	7.906	6.963	7.255	7.702
CD14	na	11.25	10.37	10.29	10.59	9.47	10.98	11.58	11.53	10.85	12.72	10.5	10.7	10.18	10.32	9.383	11.02	10.84	11.4	12.02	13.94	13.36	13.43	12.04	12.7	9.493	14.4	9.549	8.642	12.43	11.4	8.642	9.305	9.74	9.753	10.04	11.11	9.185	11.97	11.5	9.755	10.84	13.88	13.98	12.97	13.24	13.03	12.43
CD1C	na	7.728	7.829	5.684	7.189	3.284	5.434	6.225	5.289	3.979	6.733	0.8881	3.483	6.738	5.284	7.876	2.172	5.544	4.815	1.798	6.183	4.066	7.332	4.749	4.823	0.7025	0	2.459	2.342	2.664	4.496	0	0	0	3.839	0	3.702	2.974	8.615	5.644	5.531	5.65	0	5.679	7.921	6.327	6.526	5.669
CD1D	na	3.878	3.128	3.693	5.462	4.409	4.728	5.522	6.555	4.724	6.143	3.035	4.615	6.095	5.991	0	4.415	6.695	3.631	5.028	7.21	6.489	7.767	5.217	6.871	1.86	8.298	4.128	4.805	7.4	6.587	3.814	4.538	4.188	2.864	4.652	4.181	3.25	5.582	5.433	4.547	6.696	7.828	2.07	5.173	6.033	7.508	7.115
CD1E	na	6.361	7.308	5.122	6.508	2.968	4.908	4.195	5.395	2.985	5.518	3.507	3.213	6.284	4.976	6.298	4.708	4.486	4.419	3.133	7.048	4.669	6.419	4.942	4.976	1.394	8.555	3.331	0	4.191	5.138	3.279	0	2.918	3.734	0.04717	2.981	0	7.709	6.053	4.461	4.725	6.488	6.288	7.736	7.636	7.369	5.849
CD200	na	8.188	8.616	9.416	7.417	6.287	9.577	10.55	9.586	7.316	8.346	8.794	6.4	6.095	10.39	8.382	8.109	7.383	7.972	8.184	8.596	8.072	9.45	10.55	9.325	7.158	10.47	9.808	10.45	8.707	9.73	9.418	6.871	7.497	7.726	6.457	7.192	5.669	8.876	8.525	10.14	9.35	9.63	9.925	7.752	8.5	9.703	9.896
CD200R1	na	5.406	5.801	4.023	4.958	3.954	1.86	4.531	3.713	4.3	5.468	0	3.6	0	4.299	5.349	0	5.043	0	3.133	6.119	5.534	5.579	4.354	3.445	0	0	0	0	5.177	1.594	0	0	0	0	0	3.5	0	7.261	5.072	3.936	5.069	0	5.857	5.662	6.414	6.821	6.649
CD209	na	9.411	8.989	7.845	8.208	6.125	7.741	9.299	7.636	8.43	9.348	6.585	8.025	6.284	8.173	8.397	7.672	8.258	9.454	8.032	12.77	9.826	8.308	8.234	9.552	5.994	9.54	6.378	5.404	7.945	8.409	5.501	6.767	6.711	6.647	6.724	8.346	5.234	10.01	8.431	7.421	6.321	6.911	11.06	8.687	9.725	9.213	9.15
CD22	na	6.234	6.172	7.012	10.92	7.802	6.084	7.312	9.772	5.358	7.607	6.585	5.9	12.4	9.618	5.266	6.618	8.117	7.09	5.6	10.38	8.32	6.25	7.131	7.276	6.204	13.76	6.417	5.938	8.373	8.438	5.009	6.175	6.32	6.11	6.07	6.645	5.621	8.179	7.89	11.36	8.151	12.74	8.196	8.477	10.61	9.023	8.47
CD244	na	1.376	5.172	4.189	5.091	3.082	4.408	6.419	6.191	0.8092	3.542	1.54	4.157	4.906	3.729	4.557	0	4.185	6.28	5.917	7.699	8.469	6.25	5.82	4.74	2.494	0	4.795	3.537	6.256	5.775	1.667	2.525	4.594	3.937	5.863	2.981	3.681	8.861	6.886	4.461	5.871	0	5.679	7.524	7.019	9.399	8.263
CD247	na	6.42	6.683	6.622	7.285	7.355	6.611	8.47	8.383	5.234	6.69	5.023	6.19	3.432	8.391	6.419	4.046	8.517	7.52	7.751	10.25	8.483	8.899	7.658	6.332	6.262	0	4.128	6.642	8.665	8.013	4.462	4.037	7.108	5.062	5.23	5.843	4.281	9.777	8.525	7.253	8.338	6.911	8.466	9.516	9.009	11.03	10.43
CD274	na	6.585	6.298	6.115	6.794	7.238	6.446	9.123	7.665	4.527	6.815	6.469	6.281	6.862	6.463	6.045	7.239	6.191	6.801	9.159	8.063	9.364	8.701	7.523	6.79	7.748	9.28	5.771	6.845	7.971	7.641	4.259	4.59	6.88	4.748	5.12	6.185	5.715	8.446	8.039	6.391	7.843	8.01	8.74	9.526	8.719	9.367	9.543
CD28	na	6.131	6.588	5.703	6.067	5.29	6.157	6.678	7.409	6.233	6.911	5.628	5.729	0	7.341	6.119	6.013	7.419	7.205	5.477	9.374	8.144	6.158	6.702	6.468	3.411	0	3.926	5.382	7.12	6.442	4.259	5.362	5.17	4.901	4.135	5.506	0.3113	8.067	5.829	5.994	7.007	5.457	6.288	9.098	7.073	8.556	8.818
CD34	na	12	10.29	9.69	9.591	6.66	8.636	8.155	7.87	10.11	9.882	7.48	9.445	8.076	8.386	9.378	6.259	9.483	11.06	7.51	10.27	8.538	6.89	9.226	10.11	7.621	9.416	7.447	6.535	9.151	7.799	8.889	6.266	8.003	8.049	7.366	10.27	7.214	9.644	9.124	8.569	7.021	7.237	10.71	9.692	8.833	9.678	9.581
CD3D	na	8.652	8.942	8.064	8.767	8.956	8.319	10.32	9.918	6.443	8.049	6.536	8.407	6.602	9.915	8.798	4.708	9.632	9.146	9.275	11.87	10.84	10.67	9.689	7.717	7.833	10.75	5.354	8.544	10.35	9.755	4.943	4.847	8.452	6.682	6.586	7.467	5.468	12.27	10.48	8.663	10.71	10.89	10.77	11.86	11.07	12.97	12.56
CD3E	na	7.526	7.916	6.935	7.706	7.936	7.267	9.172	8.971	5.706	7.151	5.882	7.301	5.619	9.174	7.727	4.242	9.183	8.177	8.171	11.24	9.329	9.855	8.65	6.769	6.711	10.7	4.175	7.566	9.93	8.712	4.312	3.747	7.641	5.931	5.405	6.717	4.508	11.19	9.581	7.954	9.207	12	10.25	10.59	10.11	11.89	11.44
CD3G	na	7.862	7.89	7.084	7.643	7.654	6.861	9.187	8.614	5.145	6.505	6.098	7.055	7.181	8.983	7.91	3.819	8.663	8.524	8.448	10.67	9.775	9.862	8.336	6.638	6.669	11.92	4.882	7.425	9.429	8.575	4.085	3.324	7.216	5.741	5.775	6.543	4.508	11.45	9.557	7.762	9.241	10.55	10.07	11.16	10.36	11.97	11.67
CD4	na	9.874	9.315	9.088	9.433	7.747	9.061	10.15	9.95	9.054	10.25	8.815	8.578	8.268	9.222	8.939	8.434	9.335	9.616	10.34	12.04	11.82	11.67	9.711	10.11	7.256	9.416	7.24	10.79	10.54	9.959	5.568	7.28	8.467	7.786	7.804	9.027	6.765	11.12	10.17	8.6	9.886	11.88	12.41	10.96	12.34	11.39	11.26
CD40	na	9.479	9.153	8.201	8.546	8.24	8.015	9.674	10.01	7.849	9.055	7.723	8.087	7.593	8.48	8.783	9.195	9.105	9.924	10.02	11.1	10.5	10.76	8.986	9.54	7.265	8.773	6.681	9.123	9.121	9.24	7.199	8.222	8.596	6.892	9.856	8.361	6.273	10.03	9.648	8.992	9.931	12.44	10.96	10.35	10.03	10.69	10.17
CD40LG	na	5.519	6.636	4.516	5.494	4.648	4.216	5.32	6.444	3.697	5.307	2.329	3.811	5.306	6.613	5.13	4.835	6.95	4.815	3.514	8.224	5.299	5.429	6.089	4.74	0	7.985	1.401	5.024	4.191	4.936	4.021	1.47	4.522	3.364	1.632	3.702	0	7.275	5.129	5.531	6.113	8.449	7.637	6.522	7.224	6.315	6.441
CD44	na	13.44	13.61	12.12	13.58	13.37	11.93	14.07	12.86	12.98	13.52	12.27	12.77	17.22	12.99	13.23	13.09	13.86	13.14	12.18	13.51	12.12	14.33	13	13.44	12.35	19.61	14.46	12.5	12.86	12.33	9.645	13.05	12.54	13.41	14.11	13.03	12.57	12.67	12.26	13.15	13.08	15.87	13.61	14.32	12.77	12.63	13.42
CD48	na	7.785	8.178	7.342	8.016	7.332	8.02	8.797	9.282	6.049	8.4	6.647	7.634	7.082	9.628	7.671	4.708	9.149	7.687	8.851	10.7	9.405	8.927	8.811	7.443	7.458	8.555	5.47	7.717	9.707	7.573	4.259	5.671	8.372	6.791	5.897	7.561	6.392	10.45	9.23	8.031	9.123	10.32	9.767	10.86	10.27	11.23	10.82
CD68	na	9.289	8.783	9.859	8.866	8.647	8.516	10.39	10.42	9.478	12.17	10.68	9.147	8.076	8.671	8.258	8.922	10.08	9.921	9.205	12.09	11.92	11.09	10.69	10.93	9.967	11.78	7.625	9.951	11.38	10.36	6.473	8.517	11.27	8.657	9.517	9.918	8.992	10.65	11.38	9.302	9.148	11.63	12.92	10.14	12.42	11.7	11.44
CD70	na	5.346	3.935	4.189	3.818	6.016	3.826	4.923	5.429	3.758	4.764	0	4.303	0	4.299	7.171	7.638	4.486	4.259	7.435	5.663	5.688	6.419	5.608	5.515	2.933	6.11	3.158	4.965	5.397	4.568	4.414	3.055	3.621	2.399	4.19	4.039	1.534	6.055	5.012	4.628	6.088	9.355	5.24	6.027	6.572	5.824	6.583
CD72	na	5.148	4.652	5.278	5.587	4.573	4.775	7.386	5.835	3.423	4.027	5.882	4.371	0	6.316	3.844	5.842	5.408	6.054	7.234	8.92	7.783	7.858	6.22	4.652	4.682	0	4.263	3.957	7.545	6.911	2.604	4.246	6.574	4.115	6.197	5.394	4.508	7.091	7.922	5.531	7.085	0	8.162	5.794	7.271	8.649	8.497
CD74	na	14.08	13.71	13.57	13.86	13.8	12.7	15.02	14.87	12.44	14.23	13.95	13	12.56	13.83	12.72	13.45	13.96	14.35	14.52	16.43	15.57	16.51	14.36	13.91	11.8	16.15	11.5	12.45	15.74	14.46	10.48	10.3	13.14	12.36	12.34	13.55	11.2	15.73	15.43	13.14	14.67	17.95	16.32	15.59	16.78	16.44	16.03
CD79A	na	4.92	6.815	8.963	7.247	6.748	6.805	8.865	10.78	4.562	5.363	5.28	10.77	6.862	10.53	7.076	0	8.768	9.218	5.14	12.29	9.502	9.022	7.721	5.515	4.502	10.9	3.926	8.521	9.825	9.498	3.657	1.857	3.474	4.156	5.257	4.642	3.856	8.563	8.912	7.291	9.827	7.237	7.043	6.86	11.85	10.79	10.15
CD79B	na	0	3.298	4.598	2.613	3.082	3.826	3.992	6.601	3.758	0	1.54	5.312	0	5.942	3.107	1.072	4.845	2.493	4.84	8.354	5.638	6.158	4.26	5.3	0	0	0.584	3.27	4.986	5.546	0.7856	6.233	2.672	0	2.369	2.63	0.3113	6.244	4.816	4.169	5.956	7.62	4.607	5.73	7.485	6.794	7.043
CD81	na	14.34	14.35	13.03	14.52	12.28	13.2	13.19	13.27	12.99	13.38	13.67	13.05	11.69	13.01	13.78	13.35	13.3	13.36	13.51	13.94	13.97	13.65	13.13	13.66	14.26	10.65	12.65	12.8	13.63	13.33	11.14	13.91	14.2	13.2	14.02	13.63	13.4	13.68	13.47	13.35	13.7	8.01	13.92	12.59	14.17	14	13.61
CD86	na	6.33	6.432	7.026	7.076	6.164	7.064	8.105	7.607	5.867	8.193	7.602	6.783	0	6.705	7.026	7.491	7.374	7.16	8.9	9.697	9.975	9.42	7.949	7.901	5.948	0	5.678	6.472	9.281	8.177	4.414	5.659	7.389	6.171	5.829	7.225	6.144	9.144	9.022	6.702	7.916	4.84	9.498	8.058	9.823	9.644	9.167
CD8A	na	7.905	7.172	7.105	7.629	9.162	7.46	10.77	8.988	5.489	7.329	7.228	7.721	6.738	8.989	8.151	4.046	9.397	8.833	9.317	11.74	10.44	10.89	8.828	6.245	7.895	12.56	5.451	8.077	11.48	9.944	6.461	3.653	9.417	6.171	6.99	7.467	5.413	12.33	11.21	8.001	10.06	11.67	10.11	12.13	10.72	13.25	13.29
CD8B	na	6.71	5.713	5.327	5.756	6.678	5.519	8.243	6.858	4.455	5.902	5.241	5.444	6.862	7.273	5.968	4.951	7.505	7.227	7.073	9.062	8.034	8.451	7.064	5.357	5.825	11.07	4.937	6.303	9.267	7.378	5.163	2.414	7.337	4.949	5.257	5.8	3.856	10.34	8.853	5.613	8.096	9.931	9.099	9.798	9.116	11.44	10.6
CDH1	na	11.49	12.48	9.669	9.358	11.3	10.41	12.07	10.19	2.985	10.82	5.717	9.544	8.692	10.12	12.57	4.835	4.008	12.07	0	7.721	6.403	0	9.054	3.641	12.01	10.75	10.56	5.214	5.757	10.96	4.762	1.677	11.22	12.46	13.12	0.09366	0	12.05	8.987	8.864	12.15	0	9.43	12.4	8.817	5.53	11.02
CDH2	na	0	4.772	6.855	8.027	5.644	9.015	8.255	6.586	4.841	6.044	7.786	1.387	8.552	9.103	7.375	10.17	10.63	7.639	11.28	8.177	7.252	11.85	9.718	9.57	3.872	8.298	4.347	5.668	10.24	8.921	9.656	8.804	2.672	3.889	0	0	4.281	4.71	7.554	3.494	9.422	11.39	4.958	0	0	7.508	5.957
CEACAM1	na	4.183	8.156	4.189	7.159	7.344	4.865	8.713	7.392	2.188	6.111	7.807	2.882	8.023	7.126	4.485	0	5.812	4.564	3.514	4.992	4.066	8.05	7.196	5.357	8.637	0	2.459	4.233	7.056	7.398	3.814	4.309	10.48	6.549	8.374	7.855	7.478	5.211	6.612	5.573	4.725	7.922	0	2.185	3.475	5.32	7.538
CEACAM19	na	4.315	5.216	5.463	5.288	0	4.466	3.474	3.339	3.423	3.542	4.231	3.057	0	3.474	4.557	5.781	4.417	6.237	5.819	5.252	4.765	3.883	4.051	2.949	1.394	0	1.92	0.1948	5.588	4.257	5.754	0	2.375	1.913	4.439	2.164	0	4.428	5.794	3.657	0.571	0	4.141	5.267	4.393	5.464	3.379
CEACAM21	na	2.961	1.128	4.748	5.048	5.115	4.347	5.857	5.884	4.492	4.844	4.456	4.669	3.432	5.47	2.659	4.708	5.132	2.493	6.038	7.976	6.246	6.707	5.82	6.119	0.7025	8.555	3.331	5.239	5.632	5.315	6.437	3.055	3.474	3.433	2.986	4.43	2.633	5.914	6.486	2.557	7.371	6.715	6.517	6.947	7.773	7.792	7.733
CEACAM4	na	4.745	3.128	3.362	4.096	0	3.635	5.183	4.863	2.641	5.468	0	3.709	0	5.435	2.9	5.503	3.91	0	5.639	8.177	5.421	7.997	5.885	7.201	0.7025	9.76	0	5.109	3.22	6.735	4.203	0	2.001	0	2.163	0.09366	0	4.71	2.308	2.183	4.082	8.246	7.732	7.003	6.495	6.425	6.008
CERCAM	na	11.09	9.983	9.481	11.91	9.784	10.8	9.184	9.872	11	11.88	9.909	9.644	13.54	9.402	10.39	11.27	11.81	12.09	10.84	10.41	11	11.04	11.49	12.25	10.32	16.3	8.78	9.923	9.299	11.18	10.04	9.186	10.57	9.534	10.09	10.69	9.487	9.475	10.19	10.16	8.651	14.63	12.42	9.582	10.14	10.15	10.94
CERK	na	9.046	9.671	9.859	10.01	9.374	9.155	9.228	9.149	8.724	10.61	11.59	9.891	9.908	8.655	9.529	10.57	9.938	9.712	9.795	9.797	9.463	9.65	9.35	9.68	9.453	10.27	8.017	8.738	11.15	10.44	9.225	7.824	9.511	8.77	9.932	9.234	8.992	9.897	9.145	9.033	8.77	8.682	8.828	9.311	9.656	9.973	9.808
CHIT1	na	8.827	8.876	9.164	4.862	4.976	6.794	9.848	8.022	4.492	5.518	7.974	6.666	7.519	6.832	7.869	3.219	3.805	6.679	1.798	7.763	8.296	3.327	6.666	7.781	4.682	7.985	4.347	7.015	9.532	9.288	4.203	2.724	5.812	8.823	6.314	5.708	3.481	12.16	10.71	8.441	3.864	8.449	12.25	15.16	13.81	9.283	9.425
CHL1	na	5.941	8.333	4.978	4.862	6.401	9.887	9.506	6.883	3.633	4.764	8.411	6.152	0	9.756	8.487	5.781	7.579	6.28	4.545	6.244	5.361	7.67	9.742	4.233	9.503	0	8.154	2.142	6.939	9.312	9.777	0	8.862	6.791	0	6.116	7.165	7.107	5.129	8.523	3.107	0	6.968	6.559	6.327	6.315	4.937
CHUK	na	10.14	9.82	9.085	9.334	9.786	9.443	10.14	9.316	9.53	10.82	9.894	9.593	11.25	9.944	9.969	9.908	10.04	10.29	9.975	10.54	10.24	10.21	10.08	9.914	10.05	13.86	8.948	9.694	10.05	10.06	10.4	9.026	10.08	8.821	9.741	9.807	9.558	10.36	9.682	9.471	9.5	12.17	10.51	10.49	10.6	10.16	10.8
CIITA	na	9.219	8.298	7.972	8.58	8.445	7.174	9.825	9.179	6.405	9.063	8.188	7.369	10.3	8.454	8.445	7.878	9.275	9.087	9.044	10.41	9.93	11.04	9.037	8.263	6.335	14.19	6.106	7.18	9.939	8.664	4.943	4.11	7.732	6.11	6.128	7.561	5.234	10.69	9.704	7.832	9.172	11.9	10.29	11.12	10.85	10.52	10.93
CKLF	na	6.559	7.059	6.501	7.787	7.663	7.976	7.386	8.252	6.346	7.595	6.973	6.494	10.79	8.261	6.907	7.818	7.401	7.09	7.777	8.162	7.236	8.451	8.986	8.64	8.088	11.78	6.51	7.269	7.688	7.427	10.47	6.587	7.459	6.51	5.662	6.717	5.669	8.29	7.088	7.386	7.652	10.6	7.183	8.123	8.012	8.884	7.892
CLEC4E	na	6.559	6.011	5.527	6.615	3.893	6.724	7.896	7.459	4.527	5.612	6.778	6.706	6.602	7.717	2.659	2.788	5.577	7.749	5.979	10.62	8.591	9.779	7.221	7.376	7.707	10.85	4.08	7.968	9.779	8.965	4.682	4.538	6.821	4.072	6.009	6.005	4.508	8.709	9.359	6.809	5.468	12.19	11.19	11.95	9.7	8.988	8.107
CLEC7A	na	9.415	8.675	9.585	9.21	8.246	8.737	9.965	10.18	7.39	10.19	9.447	8.936	9.936	8.386	9.567	9.573	8.521	10.01	9.846	11.18	12.01	11.76	10.11	10.49	8.52	12.95	7.319	8.608	10.59	10.12	6.437	6.453	8.476	7.601	7.378	8.792	7.822	10.97	10.95	8.402	9.166	11.31	11.08	12.19	12.06	11.06	11.41
CLTC	na	12.12	12.1	11.55	12.32	11.37	12.08	11.87	11.42	12.16	12.48	11.92	11.73	11.68	11.2	12.43	8.423	11.65	11.93	10.81	12.16	12.26	11.96	11.85	12.08	12.13	10.27	11.71	11.71	12.29	12.49	10.51	11.54	11.79	11.97	12.58	11.73	11.74	12.16	11.78	11.62	11.92	12.1	12.92	11.55	12.43	12.01	11.87
COX5A	na	11.5	11.55	10.66	11.76	10.73	11.02	10.91	11.19	11.47	11	11.44	11.94	12.95	10.96	11.35	10.26	10.82	11.11	10.99	11.36	11.3	11.28	10.98	10.76	12.2	11.92	11.56	11.03	11.4	11.59	10.44	11.07	11.35	11.44	11.6	12.02	12.25	11.47	10.99	11.4	11.1	9.931	11.34	11.42	11.45	11.11	11.25
CRADD	na	8.144	8.183	7.503	6.954	7.818	7.474	7.806	7.714	6.515	7.925	9.724	8.56	7.969	9.206	7.647	8.362	7.751	8.285	7.687	8.474	7.713	8.599	8.713	9.928	7.592	10.75	7.552	7.072	8.555	7.674	10.55	7.523	8.118	6.992	8.09	7.467	6.304	7.761	7.822	8.192	6.729	10.66	7.862	7.8	7.636	7.457	8.035
CSF1R	na	10.47	9.929	9.514	9.85	7.65	10.01	10.49	10.39	9.506	10.4	9.361	9.387	8.076	9.503	9.195	10.05	10.07	10.56	11.3	12.26	11.24	12.2	10.3	10.93	7.971	11.53	8.531	7.739	11.5	10.18	7.465	7.657	9.038	8.387	7.92	9.821	7.943	11.04	10.28	8.965	10.17	11.01	11.98	11.22	11.33	11.71	11.21
CSRP1	na	11.64	12.34	10.64	12.07	10.96	11.76	10.87	11.28	10.7	10.81	10.68	10.36	13.8	12.58	10.44	11.65	11.41	11.44	11.51	10.7	10.27	11.78	12.35	10.8	11.14	14.74	10.31	9.079	10.9	11.54	11.65	9.508	10.76	11.11	10.13	12.02	9.426	10.37	10.46	12.09	10.3	12.1	12.01	9.999	10.45	9.858	10.33
CTLA4	na	7.428	8.221	5.568	7.348	7.232	7.006	8.92	8.906	6.479	6.53	8.868	6.891	6.452	8.502	7.355	5.503	8.413	7.29	7.32	10.89	8.239	10.55	8.436	6.442	6.916	10.27	4.347	7.753	9.532	9.161	4.873	4.989	10.43	5.858	5.428	6.219	5.296	9.672	9.07	8.463	8.638	11.04	9.602	10.47	8.649	11.17	11.42
CTNNB1	na	13.89	14.09	12.63	14.28	13.88	13.77	14.24	13.6	12.37	13.54	15.09	12.27	15.28	13.91	13.28	12.23	13.87	13.49	13.03	12.63	12.81	13.54	13.81	12.89	12.98	15.87	14.01	12.76	14.24	13.55	13.12	12.75	12.63	14.29	14.17	12.74	12.62	12.79	12.77	13.52	14.11	14.02	14.5	12.51	12.59	12.93	13.36
CTSB	na	13.15	13.15	13.61	13.02	14.12	13.94	14.2	14.72	12.96	15.73	14.57	14.42	14.18	13.96	14.69	13.28	13.49	13.86	13.83	16.38	16.57	15.8	15.82	15.23	14.03	16.51	12.31	12.65	14.6	14.9	11.89	11.93	13.96	13.89	13.96	15.24	15.74	14.42	14.79	14.03	13.59	18.46	17.24	14.77	16.01	15.42	15.42
CTSE	na	1.376	0	2.931	4.178	4.365	3.995	2.352	4.33	3.758	3.542	2.604	3.213	5.306	4.707	3.723	3.219	2.469	2.493	3.945	6.658	4.939	5.715	4.816	6.086	3.111	7.584	2.122	3.365	1.747	3.468	4.259	2.628	3.987	3.051	4.017	4.311	4.792	4.203	3.38	3.657	2.337	3.741	6.407	4.428	7.125	4.982	4.708
CTSG	na	9.547	9.809	7.231	7.584	3.376	7.723	7.245	2.614	6.121	9.255	4.058	6.666	7.793	4.926	8.528	0	4.897	8.232	0	7.721	0	7.529	5.646	6.983	4.368	11.4	3.98	4.074	1.747	5.999	4.312	0	5.262	5.781	0	7.031	4.399	8.842	6.464	6.193	2.641	10.08	8.493	8.737	7.073	6.847	5.464
CTSS	na	12.42	11.41	12.3	12.4	10.86	11.63	13.36	12.92	11.51	13.07	11.8	12.21	11.43	11.81	11.64	10.84	11.51	12.09	13.67	14.78	15.31	14.53	13.24	13.08	11.32	12.42	10.28	11.68	13.64	13.4	8.415	10.29	11.73	11.47	10.96	11.87	10.99	14.54	14.56	11.33	13.1	12.24	15.9	14.99	16.33	14.85	14.72
CX3CL1	na	9.378	9.505	6.689	8.179	7.55	8.204	8.294	7.554	6.376	6.143	5.394	6.879	10.33	7.935	8.139	7.169	9.072	8.489	7.367	8.012	6.432	8.264	6.648	5.047	8.219	10.34	5.678	6.514	6.885	8.651	6.66	4.564	7.216	7.979	6.798	8.583	5.101	8.972	7.565	7.612	5.615	0	8.763	9.13	7.524	7.235	8.01
CX3CR1	na	7.873	7.896	7.173	8.266	5.29	8.106	7.615	6.493	5.961	6.966	4.385	6.19	7.36	6.216	7.773	7.602	7.428	7.865	10.14	7.148	6.648	8.616	7.668	7.306	5.346	11.53	7.932	5.312	7.749	8.142	5.477	3.498	5.984	4.949	5.473	7.274	4.281	8.777	6.195	5.994	7.873	9.016	7.903	8.477	8.879	7.066	7.115
CXCL1	na	7.104	9.293	6.563	3.021	11.76	9.408	6.678	7.409	6.728	11.49	8.219	8.592	0	8.056	7.25	6.687	7.383	9.535	8.346	11.3	10.76	7.289	10.29	11.21	11.68	8.773	5.725	7.219	9.475	10.53	4.414	5.925	9.454	8.545	6.25	6.489	6.553	6.78	6.783	8.244	10.26	10.63	8.02	6.766	8.419	7.541	9.577
CXCL10	na	9.366	8.128	9.683	10.76	11.38	10.61	13.29	11.93	7.428	8.741	7.821	9.737	5.877	8.787	7.904	6.582	9.495	10.22	12.13	10.31	11.84	13.62	10.17	6.89	10.82	10.27	8.969	11.85	11.21	10.7	6.681	7.058	10.95	7.688	7.22	10.46	9.555	11.36	12.24	10.59	12.1	11.9	11.16	11.93	10.41	12.24	14.14
CXCL11	na	7.915	6.948	7.503	8.613	9.55	8.287	10.72	9.855	5.675	6.174	5.658	7.977	6.452	6.515	6.211	5.503	7.744	9.045	11.1	8.474	8.83	11.5	7.183	5.788	8.077	10.04	7.108	10.05	9.326	8.759	11.35	4.803	9.577	5.858	6.17	8.135	7.556	9.575	10.31	8.615	10.45	10.49	9.577	10.13	9.179	10.5	13.02
CXCL12	na	14.23	13.96	11.7	11.74	8.222	11.06	11.01	11.8	11.24	12.28	11.61	12.14	12.79	10.92	12.05	6.72	11.59	13.33	10.42	12.59	12.87	12.65	12.31	13.53	9.895	14.87	9.16	7.141	12.24	10.81	8.623	7.553	9.954	10.39	8.38	11.79	8.361	13.68	11.62	10.31	10.93	11.03	14.6	13.24	13.41	13.62	13.7
CXCL13	na	4.039	2.128	3.693	4.329	3.829	6.103	6.052	5.703	2.985	0	3.635	5.475	0	6.705	0	2.172	5.132	0	6.485	8.422	4.765	8.599	5.359	6.151	6.52	8.298	0	5.687	5.834	7.806	0.7856	0	6.423	1.707	2.369	2.981	3.481	8.347	8.696	5.353	7.06	9.138	5.857	5.267	6.905	9.119	9.738
CXCL14	na	16.13	15.4	14.44	13.19	6.895	12.91	13.91	8.794	12.19	14.33	8.337	13.31	10.44	10.64	15.46	10.98	12.19	15.51	11.87	11	8.858	8.616	12.31	9.499	9.314	11.12	10.77	5.188	4.843	10.78	5.104	3.747	11.5	11.63	9.074	12.9	8.108	15.42	12.73	12.71	10.1	14.33	14.28	15.27	12.48	11.63	13.28
CXCL16	na	8.664	9.014	8.664	8.639	7.936	9.11	9.166	9.632	7.931	10.1	8.878	8.349	8.126	8.556	8.898	8.698	8.545	9.218	9.176	11.58	11.58	10.08	10.12	9.798	8.313	12.13	6.84	8.03	10.23	9.866	6.051	6.574	7.885	7.799	7.493	7.698	6.787	9.918	9.846	8.673	8.479	11.96	11.76	9.922	11	10.48	9.875
CXCL2	na	9.198	8.721	6.356	5.526	5.801	9.212	6.955	8.515	8.549	10.52	6.52	7.584	4.906	8.02	7.101	6.785	8.373	8.414	8.165	12.16	10.74	7.887	8.668	9.527	9.804	8.773	7.827	4.7	9.619	8.704	4.682	7.5	5.956	6.88	6.07	5.451	3.856	7.981	9.085	8.212	6.342	7.376	7.637	10.18	9.077	8.075	8.263
CXCL3	na	7.275	6.468	5.739	4.466	6.334	7.53	5.916	7.636	7.253	9.963	6.616	6.479	5.619	6.446	6.531	7.144	7.188	7.16	6.684	10.92	10.75	7.152	8.588	9.454	10.18	8.298	5.56	5.053	6.99	7.337	5.248	6.535	4.445	5.7	6.457	5.394	4.012	6.718	6.486	5.573	5.749	8.682	7.82	9.848	8.769	7.679	7.808
CXCL5	na	0	2.45	0	0.1682	1.746	3.734	2.352	6.249	2.641	8.325	5.2	4.436	0	4.765	0.7846	5.578	3.286	0.1713	6.009	10.04	5.736	5.579	6.992	10.25	10.6	2.94	4.128	5.532	0	4.764	1.293	4.868	4.729	1.176	6.009	1.472	0	1.54	3.558	2.854	3.107	0	4.141	6.403	6.495	5.243	4.827
CXCL6	na	5	4.588	4.08	4.096	4.068	5.029	3.992	4.959	4.171	5.566	4.456	4.078	0.2619	5.754	4.409	8.512	5.371	5.457	8.675	8.619	6.342	5.579	6.61	9.441	8.548	6.11	3.158	4.805	4.191	6.147	4.414	3.385	7.006	2.961	1.27	4.911	3.481	4.528	5.072	4.777	6.745	8.834	6.968	6.361	6.905	6.353	6.403
CXCL9	na	10.79	9.411	9.901	10.76	10.46	10.82	13.66	12.45	8.333	8.465	8.831	8.983	8.82	9.557	8.421	5.716	11.24	12.02	10.96	12.34	12.53	14.06	10.07	5.357	10.28	11.5	9.223	11.52	11.8	11.61	7.08	6.773	12.02	7.976	9.684	7.548	5.621	12.22	12.81	11.9	12.15	12.16	12.58	13.34	11.49	13.79	14.47
CXCR4	na	9.437	10.83	8.973	9.788	8.642	11.17	9.882	11.59	10.03	10.64	10.52	9.973	8.268	12.2	9.687	11.1	11.06	9.18	11.41	14.61	12.35	11.85	10.61	11.2	9.826	10.7	9.578	10.04	13.17	11.84	8.26	10.04	8.817	9.812	8.699	8.456	8.432	11.31	12.12	9.904	10.37	9.453	12.22	11.37	12.31	12.86	10.9
CXCR6	na	4.315	5.588	5.721	6.286	5.942	6.243	8.909	7.098	3.423	5.785	5.241	5.967	0	6.277	6.095	2.788	6.348	6.438	7.182	10.44	8.836	9.469	8.112	4.558	5.236	2.94	2.96	5.953	8.84	7.934	4.682	2.899	6.462	4.072	4.345	5.206	4.281	10.24	9.173	6.757	7.318	10.85	9.512	9.662	9.507	11.72	10.59
CYBA	na	9.49	9.59	9.963	9.23	8.918	9.676	10.27	10.83	9.177	10.65	10.23	9.86	10.5	10.38	9.237	8.483	10.25	9.813	10.08	11.96	11.04	11.07	10.5	10.61	9.931	13.96	8.555	9.661	11.33	10.55	7.095	8.919	10.26	8.438	8.702	10.08	9.1	10.54	11.07	9.96	9.733	13.2	12.09	11.5	11.93	11.54	11.47
CYBB	na	9.767	9.537	10.09	10.17	10.41	11.06	11.4	11.59	9.433	11.25	9.815	9.738	7.36	9.986	9.223	10.86	10.82	10.48	12.41	13.25	12.29	13.53	11.4	11.3	8.722	10.7	8.956	9.045	11.97	11.39	7.829	8.765	10.59	8.932	8.756	9.725	7.874	11.94	12.17	10.11	11.44	13.66	12.45	11.17	12.74	12.58	12.27
CYCS	na	8.072	8.381	7.455	8.092	8.209	6.893	8.232	7.066	9.062	7.227	8.861	7.164	9.864	7.618	7.727	8.434	7.167	8.035	7.65	8.354	7.077	7.245	7.306	7.153	9.037	9.76	8.717	6.291	9.349	7.417	7.453	6.574	9.102	7.666	8.026	7.381	7.779	8.024	7.75	8.554	6.463	7.922	7.732	8.22	7.224	7.474	7.391
CYLD	na	10.45	10.52	9.31	10.04	9.952	9.742	10.62	10.31	8.353	10.17	9.215	9.657	11.08	10.45	10.21	10.46	10.03	10.39	10.86	11.4	10.53	11.2	10.41	9.967	9.28	13.81	9.062	9.407	10.69	10.42	9.323	8.111	9.373	8.429	7.865	9.665	8.818	11.46	10.52	9.679	10.26	11.8	10.67	11.56	10.86	11.58	11.87
CYR61	na	13.94	15.17	9.653	12.37	10.62	12.96	10.53	13.22	13.01	14.55	14.19	10.9	10.72	12.68	13.33	11.51	13.02	14.49	13.25	13.74	12.73	12.32	13.79	14	11.5	15.82	11.66	10.13	15.24	12.84	10.6	10.9	11.24	11.36	10.29	11.48	9.677	8.427	13.19	12.62	9.605	14.39	15.11	11.8	11.1	13.2	9.671
DAXX	na	9.738	9.634	9.566	9.728	9.809	8.911	9.587	9.869	9.773	9.771	9.431	9.818	11.08	9.767	9.791	10.13	9.983	9.824	9.924	10.05	9.321	9.81	9.985	10.1	9.693	12.17	9.008	9.864	9.839	9.744	10.08	9.943	9.347	9.586	9.525	10.23	10.37	10.2	9.3	9.174	9.648	11.78	9.954	10.02	9.838	10.46	10.26
DDR1	na	10.31	10.83	9.363	8.621	10.81	9.695	9.702	10.17	8.177	9.463	10.19	8.665	10.22	10.22	10.75	11.32	10.29	10.08	10.18	7.655	7.378	10.64	8.791	7.739	9.385	10.99	7.939	9.268	9.232	10.43	8.721	6.474	9.611	9.744	8.284	8.228	7.894	10.36	9.322	9.462	9.747	10.71	8.597	10.33	6.138	7.043	8.059
DDR2	na	11.81	11.03	10.04	11.62	9.226	9.624	10.84	10.19	10.52	10.54	7.786	9.274	13.07	10.52	9.804	10.28	10.67	11.17	9.476	10.2	9.236	11.14	10.21	11.09	8.881	13.54	10.65	9.527	10.75	9.693	10.4	9.116	8.179	9.976	10.9	10.51	9.47	9.596	10.37	10.8	9.857	11.2	11.29	8.978	9.374	9.896	10.16
DDX17	na	12.9	12.84	11.8	12.96	11.88	11.47	12.2	12.47	12.07	12.18	12.45	11.68	16.15	12.25	12.83	13.05	11.86	12.86	12.19	12.75	12.1	12.74	12.52	12.14	12.14	16.19	12.01	12.34	12.82	12.09	12.34	11.4	11.62	11.74	12.47	12.13	12.09	13.05	12.05	12.17	12.27	11.86	12.75	13	12.78	13.19	12.86
DDX58	na	9.151	8.62	8.381	8.984	9.288	7.816	9.101	9.509	7.21	8.339	7.462	9.305	10.25	8.454	9.862	9.444	8.16	8.868	10.79	9.577	8.698	9.825	8.695	8.734	8.769	10.75	7.385	9.27	9.155	8.522	7.739	6.789	8.56	7.199	7.874	10.57	10.47	10.55	9.457	8.152	8.714	8.385	9.282	10.32	9.297	10.19	9.606
DDX60	na	10.24	9.381	8.856	9.688	10.31	9.661	11.23	10.68	7.488	8.885	7.758	8.936	10.66	9.379	10.39	10.51	9.607	9.87	11.69	10.07	9.684	10.59	9.033	8.92	9.649	11.72	8.605	11.4	10.13	9.595	7.447	6.789	9.816	7.401	8.287	9.941	9.677	11.54	10.5	9.672	10.38	12.58	10.28	11.35	9.869	10.65	10.7
DES	na	11.04	11.86	9.054	5.395	4.573	9.203	9.53	5.429	5.577	9.732	4.31	6.281	9.908	7.293	0	4.569	5.756	8.861	6.463	7.082	5.638	4.597	6.089	5.3	5.236	0	11.68	3.762	7.91	8.329	3.045	4.37	6.592	5.245	4.017	12.61	3.681	10.48	7.103	6.459	3.741	8.511	7.732	6.227	7.125	3.107	5.535
DHX58	na	9.451	8.404	8.277	8.45	8.062	7.705	9.193	9.348	7.055	8.508	7.364	8.151	10.06	8.167	8.45	7.848	8.537	9.168	8.381	9.713	9.285	9.691	8.795	8.248	8.464	12.07	6.743	10.3	9.061	8.584	6.959	4.309	9.035	6.542	8.215	9.432	9.295	9.672	9.063	8.225	8.489	12.72	9.358	9.386	9.656	9.736	10.12
DLL4	na	7.68	6.172	6.333	6.34	6.016	6.372	5.796	7.109	8.067	6.754	6.569	6.093	7.36	7.104	6.548	5.16	7.454	8.199	6.548	9.184	6.178	6.25	7.848	8.397	6.317	10.53	6.07	5.162	7.522	6.48	8.101	6.403	6.644	6.898	5.846	7.71	5.572	6.184	6.728	6.844	5.119	8.734	7.982	6.701	6.781	7.02	6.712
DSTYK	na	9.207	8.604	9.251	9.298	10.18	8.263	9.254	8.438	6.928	9.421	8.794	9.194	11.15	9.549	9.608	7.921	8.248	8.861	7.195	7.299	7.725	8.173	8.856	6.947	8.932	8.298	8.278	5.969	8.461	8.032	8.078	6.225	9.132	8.389	9.362	9.552	9.957	8.187	9.011	9.102	8.364	10.65	6.714	7.991	7.271	7.153	7.972
DUSP5	na	9.893	10.14	8.358	8.613	8.136	11.27	9.02	9.699	8.949	9.341	9.498	8.813	9.864	9.576	9.78	11.22	10.07	9.931	10.86	11.15	8.83	10.82	9.235	9.303	11.14	12.11	7.334	8.332	11.83	10.76	10.89	6.828	10.06	7.715	8.212	8.47	7.556	10.09	9.588	9.735	10.13	14.11	10.68	10.44	9.063	10.92	10.88
DUSP6	na	11.06	12.69	8.448	10.99	9.995	12.92	12.78	11.03	9.6	10.36	11.45	10.27	12.17	11.78	11.94	12.24	12.09	10.8	11.86	11.65	10.48	13.5	11.32	11.1	12.1	11.99	12.3	8.474	11.1	12.32	13.1	8.356	12.37	9.818	10.92	10.48	9.792	10.29	9.518	12.04	11.24	9.098	11.37	10.02	9.958	10.66	10.04
ECM1	na	10.14	9.094	8.589	10.11	8.129	8.932	7.917	8.199	9.778	11.29	9.807	10.6	10.91	9.01	10.14	9.116	9.854	9.743	9.033	8.719	8.617	10.84	10.11	9.958	9.622	13.49	7.138	10.01	7.18	8.349	7.897	6.761	10.57	7.638	7.992	10.46	10.63	9.277	7.978	9.24	8.638	9.931	10.98	9.559	8.242	8.722	8.941
ECM2	na	10.92	9.677	8.491	10.06	5.061	7.893	7.946	7.055	8.82	9.841	7.207	8.066	8.126	7.469	9.123	4.951	8.238	10.59	7.195	7.383	8.426	6.64	8.603	8.93	6.566	11.27	6.07	5.491	7.759	7.573	6.449	4.246	6.851	6.94	5.946	9.171	5.572	9.273	8.696	7.54	5.544	12.33	10.95	8.785	9.036	9.167	8.515
EDN1	na	8.311	8.371	6.059	6.191	4.534	7.226	5.23	5.092	5.854	6.601	4.976	6.991	8.268	6.675	8.023	4.242	6.33	7.851	4.064	7.94	6.213	6.89	5.682	6.811	6.711	10.95	4.08	5.426	6.365	6.622	4.943	4.825	5.262	4.775	5.032	6.434	4.609	7.139	7.014	6.054	5.119	3.741	8.97	8.288	6.572	6.899	6.773
EDN2	na	0	2.128	2.656	0.1682	0	0	2.352	0	2.188	0	0	0.7354	0	2.772	2.9	0	0	0	0	2.739	1.499	0	1.272	2.618	0	0	0	0	0	0	0	0	0	0	0	0	0	0.4405	3.178	2.854	0	0	0	4.06	0	2.707	0
EED	na	8.238	8.342	7.3	7.643	7.988	7.445	8.485	8.016	7.061	7.663	7.326	7.721	8.312	7.495	8.431	7.722	7.827	7.919	7.169	8.631	7.995	8.196	6.963	8.502	7.138	10.2	7.06	8.016	7.874	7.608	6.836	7.469	6.965	7.915	10.38	7.574	7.437	8.533	7.131	8.384	8.019	7.922	7.428	8.254	8.067	8.812	8.154
EFEMP1	na	10.81	9.823	9.452	10.29	5.784	9.737	8.456	9.141	9.483	10.7	8.356	8.624	8.268	9.431	9.695	5.342	10.1	9.57	8.97	11.49	8.992	9.296	10.14	10.13	7.643	10.04	7.998	5.891	10.34	10.61	4.598	5.945	7.261	8.263	6.752	10.13	5.803	9.469	9.356	8.615	7.686	10.2	12.12	8.999	9.154	9.006	10.17
EFEMP2	na	11.15	10.42	9.323	10.7	6.595	9.686	10.31	9.837	9.749	10.76	8.527	9.127	8.993	9.06	9.571	10.67	8.833	11.1	10.32	10.23	10.12	9.7	10.33	11.25	8.248	10.27	9.573	10.45	9.14	9.355	9.462	9.493	8.346	8.188	8.695	9.552	8.117	9.638	9.385	9.95	9.286	10.04	11.85	8.978	9.892	10.26	10.14
EFNA1	na	9.967	9.486	8.546	8.884	8.36	7.191	7.427	7.832	9.575	7.979	7.497	7.921	10.27	8.135	9.325	9.019	8.15	9.527	6.939	8.619	6.961	9.206	7.612	8.277	8.435	11.5	7.345	7.842	8.561	7.941	7.341	8.464	8.055	8.568	7.679	7.823	5.468	9.503	7.722	7.161	7.873	6.715	8.694	9.483	7.36	7.11	7.161
EFNA3	na	9.6	9.347	8.188	8.194	5.912	5.374	6.808	5.429	6.452	7.086	7.454	6.597	7.519	5.782	10.08	6.259	5.132	9.6	5.56	7.048	5.913	5.261	5.787	6.214	7.064	9.28	5.612	5.969	7.348	6.193	7.763	4.95	6.866	7.362	6.893	5.334	4.399	9.518	7.523	6.27	5.544	7.237	6.517	10.31	7.867	6.59	6.802
EFNA4	na	8.053	8.011	7.964	7.971	6.651	5.795	7.355	6.858	6.824	7.119	7.032	6.625	9.95	6.446	8.263	7.452	6.367	8.166	6.506	6.866	6.768	6.946	7.658	6.661	6.164	10.47	6.358	7.458	7.645	5.649	8.513	5.82	6.32	7.037	8.391	6.83	6.178	8.164	7.278	6.877	6.383	7.728	7.371	8.254	8.012	7.153	7.352
EFNA5	na	8.044	8.293	6.26	7.366	3.621	6.585	6.968	5.557	6.524	6.835	2.329	6.383	5.877	8.459	7.796	6.259	7.279	8.285	5.677	6.827	3.907	0	6.062	6.705	6.224	7.028	7.212	3.616	0	6.075	7.653	7.058	6.644	5.083	3.106	5.334	5.296	7.29	5.993	8.343	3.741	8.627	5.24	7.108	5.35	6.459	5.224
EFNB1	na	9.257	9.088	7.625	7.869	5.29	7.3	7.668	7.023	8.194	8.393	6.029	7.23	9.639	7.883	8.665	7.833	7.229	8.936	6.397	8.448	7.562	6.707	7.612	9.303	8.017	11.59	7.022	6.955	7.892	7.08	8.475	7.33	7.478	6.731	6.934	8.354	2.633	8.913	7.434	7.363	6.68	9.138	8.622	9.371	8.377	8.086	8.035
EFNB2	na	9.313	9.516	7.482	8.929	5.881	7.371	7.279	7.392	8.333	8.632	6.936	7.385	9.493	8.892	9.446	9.078	7.715	9.364	8.939	9.735	6.981	6.771	7.782	8.342	8.998	10.99	6.977	5.162	8.208	7.65	7.768	5.221	8.533	7.401	7.579	8.427	5.356	9.895	7.252	8.016	5.871	9.098	8.74	8.599	7.6	7.65	7.639
EFNB3	na	7.259	6.998	7.269	7.209	8.343	8.335	7.256	7.988	5.489	5.939	8.433	4.498	6.452	6.805	7.365	4.835	9.011	7.589	3.815	6.359	5.094	5.261	4.678	5.981	5.157	2.94	5.678	9.005	6.69	8.088	6.89	8.424	4.522	7.872	7.311	4.43	2.186	7.216	7.088	7.033	6.424	8.317	4.607	7.505	7.271	6.068	6.513
EGR1	na	13.39	13.82	9.259	10.29	8.228	11.46	9.93	10.73	12.45	11.92	11.26	9.835	12.23	10.27	12.53	10.39	12.34	12.03	10.19	11.81	9.394	10.74	10.08	10.33	10.2	15.61	10.86	8.724	13.25	11.23	11.6	7.9	10.37	9.947	9.456	10.02	7.08	9.739	11.17	11.71	9.076	12.94	12.88	10.25	10.23	12.15	10.35
EPHA1	na	7.048	7.237	5.908	6.322	2.846	2.838	6.078	5.588	2.188	5.566	1.54	5.945	4.349	4.448	8.564	3.219	4.008	7.09	1.798	6.466	4.208	2.409	3.669	2.618	2.933	9.952	0	2.342	4.068	3.132	0	0	3.621	3.561	0	0.09366	2.974	8.638	5.184	4.975	4.849	0	2.07	8.437	5.663	6.996	3.027
EPHA2	na	10.58	11.14	8.418	8.678	7.663	10.7	9.073	10.17	7.766	9.51	5.802	9.35	10.77	8.958	11.11	10.54	7.827	10.86	10.58	8.596	6.648	9.135	9.116	9.198	8.443	13.61	8.273	8.326	9.057	7.674	10.21	7.731	7.914	7.375	10.44	8.92	7.23	9.89	7.839	8.585	8.465	8.928	9.589	9.929	7.837	7.708	9.489
EPHA3	na	6.686	5.909	5.202	7.78	5.218	4.821	3.756	6.068	5.19	4.764	4.231	4.823	5.306	6.675	5.033	5.342	4.616	8.023	6.665	5.75	6.07	7.001	6.492	5.515	5.825	2.94	3.411	1.911	4.305	7.927	6.363	2.414	6.403	4.877	2.986	6.043	0	5.27	6.221	3.657	3.107	0	8.439	5.438	7.485	6.238	5.669
EPHA4	na	8.438	8.721	6.583	6.7	6.856	5.311	7.75	5.361	5.471	7.119	7.86	6.914	4.349	6.297	8.694	6.213	6.573	8.691	5.519	8.177	6.143	5.261	7.05	6.871	4.79	8.298	4.5	8.625	7.474	8.639	4.145	2.899	6.923	6.462	4.439	7.087	6.144	8.981	5.897	6.757	4.439	7.728	7.903	8.964	6.645	7.043	6.403
EPHA6	na	2.113	0	1.578	1.086	0	2.43	0	1.643	2.355	0	1.54	0	0.2619	3.165	3.592	0	1.247	0	0	3.296	3.73	3.327	2.919	3.218	3.411	0	0.584	2.342	2.277	4.99	8.201	0.09181	4.594	0	3.106	0	0	0.4405	0	0	2.337	3.741	5.24	2.802	5.35	4.085	3.027
EPHA7	na	5.463	7.128	3.163	0	0	1.459	0	1.643	2.985	4.493	2.604	3.994	0	4.448	4.814	2.172	0	4.078	0	5.983	0	0	6.552	3.813	0	7.028	0	0	0	6.84	6.553	1.677	3.128	0	1.27	4.039	0	5.381	0	0.8873	2.337	6.715	6.517	5.355	6.414	5.464	4.827
EPHB1	na	5.674	6.486	3.765	5.494	0	3.155	7.836	5.361	2.985	4.159	0	2.452	6.738	6.41	5.707	0	3.286	5.786	2.615	4.992	3.008	3.327	3.935	4.976	0.7025	8.963	7.022	1.294	0	4.824	5.848	0	3.987	2.254	8.343	3.264	0	5.986	2.308	2.854	0.571	7.083	3.449	5.517	0	3.107	0
EPHB2	na	5.217	4.713	4.675	5.783	4.174	4.146	5.23	6.002	3.697	6.044	4.231	3.057	0	4.517	2.9	7.043	4.553	6.102	8.047	6.702	5.688	7.053	5.113	5.944	2.212	8.298	1.684	5.826	5.397	5.09	2.913	0	4.522	3.788	5.811	5.451	2.974	5.672	5.386	3.494	3.107	9.389	6.015	2.802	4.697	6.559	6.283
EPHB3	na	8.034	8.592	6.959	7.959	4.788	7.699	8.614	6.601	6.386	7.759	3.635	6.448	7.913	8.026	8.469	4.242	4.791	8.143	5.979	4.009	5.165	8.841	8.105	7.291	6.725	6.11	8.64	7.681	0	6.323	9.623	6.927	7.204	5.522	6.04	5.8	0	8.124	4.884	7.874	4.788	12.45	7.183	8.343	5.663	6.315	5.791
EPHB4	na	9.462	9.381	9.09	8.863	9.96	8.509	9.007	8.857	8.517	8.649	9.568	8.004	10.06	9.114	9.574	7.472	9.301	10.07	6.684	8.239	6.768	8.899	7.721	9.425	9.31	11.4	8.151	7.838	10.05	8.124	10.23	7.666	7.399	9.48	9.611	8.596	3.681	8.981	8.691	9.271	7.49	9.975	9.117	8.617	7.706	7.751	7.52
EPHB6	na	9.755	9.097	8.171	7.257	3.082	4.629	8.136	5.004	6.69	7.717	1.54	7.627	8.789	5.47	10.24	2.788	6.06	8.551	1.798	6.565	5.299	5.953	4.816	5.788	4.737	10.47	1.05	3.06	5.052	7.493	2.913	0.09181	4.793	5.895	1.632	4.911	0	9.733	7.131	6.605	5.069	8.57	4.958	10.39	6.236	7.215	6.941
ERAP1	na	10.75	10.41	8.604	10.06	7.928	9.112	10.37	9.68	9.537	9.042	9.282	9.779	9.414	9.063	10.24	8.95	9.406	9.689	9.963	10.63	10.44	10.36	9.379	9.579	8.14	10.65	8.289	9.27	10.42	9.589	7.857	6.817	7.683	8.16	8.709	9.804	9.295	11.08	9.463	9.087	11.02	7.922	10.65	11.35	10.62	11.31	10.65
ERAP2	na	7.029	9.73	9.13	9.587	7.631	10.86	11.79	9.81	8.079	10.26	6.006	9.213	9.287	8.107	9.714	7.284	10.95	10.88	7.413	11.14	11.13	8.431	9.768	10.15	8.946	12.45	10.21	10.81	8.07	10.76	5.59	8.592	9.31	5.522	8.606	9.158	8.279	11.09	11.22	9.742	10.93	11.9	11.52	9.244	11.6	11.37	12.09
ESAM	na	9.901	8.671	8.013	8.546	6.138	8.58	7.138	8.049	9.419	8.621	7.633	8.131	9.123	8.22	8.362	5.503	8.238	10.48	7.659	10.37	8.264	7.915	9.019	10.29	7.584	9.655	7.223	6.993	8.891	8.409	8.856	6.833	7.969	8.022	7.194	10.06	7.097	8.14	8.396	7.97	6.882	8.093	10.03	8.375	7.985	8.958	8.46
ETV1	na	8.108	9.665	5.303	10.15	9.752	10.13	11.39	9.906	6.601	7.197	10.55	10.28	11.61	11.37	9.801	10.13	9.157	8.06	9.293	7.462	7.749	10.44	9.808	9.252	10.31	11.44	11.06	4.736	9.385	8.531	9.979	6.773	9.412	9.752	4.571	9.768	10.39	9.354	8.032	10.02	9.054	9.016	9.639	7.703	8.995	9.325	8.974
ETV5	na	9.363	11.39	7.336	10.72	10.81	11.7	11.65	10.52	6.296	10.13	10.61	10.33	11.97	10.84	10.49	9.933	10.62	8.651	9.801	8.486	8.565	10.39	10.34	8.489	9.836	12.07	10.5	5.611	10.09	10.54	9.912	6.593	9.887	10.27	11.79	10.68	11.03	7.654	8.408	11.25	10.21	7.62	9.444	7.083	8.848	8.075	9.161
F11R	na	10.69	10.52	9.234	9.329	8.791	8.355	9.089	9.184	8.483	9.891	8.564	9.447	8.938	9.628	10.97	9.314	9.465	11.02	8.916	10.1	9.815	8.47	9.119	9.139	10.44	9.859	8.196	8.251	9.681	9.773	7.191	6.574	10.29	8.963	9.79	9.242	8.65	11.11	9.432	8.367	9.247	9.931	10.25	11.11	10.5	9.874	8.81
F2R	na	8.844	9.044	8.201	9.947	7.332	8.54	9.983	9.182	8.185	8.082	6.832	7.833	11.79	8.815	8.884	6.816	10.01	9.007	7.786	8.853	7.806	8.856	8.722	9.914	7.87	11.62	8.628	5.998	8.405	7.358	9.358	8.672	7.488	7.468	7.36	8.331	7.556	8.936	8.161	9.23	10.37	11.64	9.444	9.111	9.262	9.399	8.915
F2RL1	na	8.17	8.1	6.679	5.834	4.012	4.408	6.459	7.034	4.813	6.69	4.651	6.152	5.877	5.81	9.04	5.958	0.3988	8.326	5.917	0	1.499	5.953	4.749	5.788	5.416	9.28	4.305	1.294	4.766	5.138	4.682	0.9398	5.431	5.441	1.27	4.827	0	8.319	5.758	5.489	4.358	7.728	6.407	9.244	6.033	5.976	6.441
FADD	na	6.636	6.376	7.244	7.348	7.35	6.461	6.94	6.493	6.424	8.006	7.807	6.745	9.673	6.999	6.762	7.566	7.664	7.41	7.221	7.41	6.342	7.67	6.591	7.306	6.472	11.23	6.338	6.828	7.708	6.364	5.104	6.381	7.096	6.13	7.292	6.974	6.447	6.718	7.34	7.641	6.277	7.828	7.183	6.361	5.797	6.739	6.967
FAM69B	na	7.819	7.636	7.041	7.266	8.109	7.332	6.94	7.484	9.059	7.8	7.968	5.622	10.31	5.695	6.07	4.835	6.557	9.701	0	7.115	7.185	0	5.885	6.468	9.007	9.655	6.89	8.458	7.195	8.508	7.295	7.252	8.33	8.137	10.1	7.467	6.675	4.528	6.221	8.384	6.186	8.57	5.679	4.256	6.572	5.77	7.448
FAP	na	10.22	9.33	9.387	11.27	6.016	10.27	8.636	10.21	9.591	10.66	8.851	10.74	9.047	7.537	10.56	9.568	7.73	10.86	9.87	10.01	10.88	9.954	10.06	11.83	8.028	9.655	8.21	5.705	7.579	9.35	7.033	6.388	7.535	8.626	6.512	9.234	9.45	9.754	9.753	8.337	9.139	11.19	12.11	9.36	11.06	11.16	10.08
FAS	na	6.361	6.376	5.955	6.555	4.068	6.711	7.062	5.979	5.19	7.37	4.767	5.9	6.095	5.603	6.07	3.219	5.639	7.331	5.885	7.824	6.878	5.715	6.492	7.832	5.635	7.985	7.39	4.33	6.56	5.649	6.35	4.213	5.508	3.937	6.339	5.138	3.856	7.231	6.612	5.254	5.168	8.317	7.248	7.784	7.524	7.573	7.655
FASLG	na	4.92	4.376	4.558	4.76	5.942	3.826	7.467	5.588	2.355	5.468	3.21	5.412	0	4.133	5.466	4.569	4.897	6.741	5.917	7.699	7.701	7.245	5.946	3.967	4.79	8.773	1.684	4.771	6.39	6.147	3.383	0	6.011	3.216	4.017	4.738	0	9.12	7.265	5.304	6.807	6.488	6.968	8.581	8.242	9.682	9.281
FCER1G	na	9.801	9.315	9.756	9.5	9.27	9.892	10.93	10.85	9.165	11.42	10.3	9.296	10.07	9.717	9.021	9.776	10.21	10.26	10.97	12.24	12.19	12.09	11.48	11.29	13.6	14.87	8.328	9.582	11.94	11.22	7	8.189	13.65	9.177	9.155	10.28	8.577	11.14	11.92	9.76	9.864	12.51	13.91	13.13	13.09	11.76	12.5
FCGR2B	na	10.62	9.707	9.616	10.41	9.688	8.796	9.076	10.36	9.09	9.434	9.8	10.07	10.76	9.046	9.749	10.95	9.105	8.691	10.69	12.2	9.922	12.11	10.67	10.17	11.67	13.98	8.136	9.199	11.09	9.511	6.66	6.891	10.94	9.618	8.319	8.712	7.543	11.53	10.33	8.933	8.827	10.89	12.94	11.59	13.58	10.12	8.774
FCGR3A	na	8.782	7.644	9.839	10.67	10.4	10.44	11.93	11.25	9.246	11.68	11.29	10.04	7.519	9.247	8.036	12.05	11.06	10.29	13.44	13.6	13.61	13.36	11.98	12.08	10.18	11.15	9.419	9.927	12.79	11.88	8.194	9.351	11.54	9.293	9.913	10.43	9.333	11.19	12.77	10.05	11.77	11.65	13.37	9.535	12.33	13.52	12.54
FCGRT	na	12.22	11.88	10.81	11.03	9.039	11.33	11.98	11.09	11.27	12.03	10.03	10.68	8.126	10.53	11.11	9.912	10.89	11.77	10.54	12.58	12.37	11.64	11.11	12.09	9.048	10.59	11.1	10.99	12.09	11.18	8.961	9.887	10.21	9.584	11.08	11.49	10.54	11.9	11.49	10.63	10.82	10.89	12.68	10.66	12.25	12.13	11.87
FCN2	na	2.961	3.588	2.315	0	0	0	0	0.1687	2.505	0	0	0	0	4.82	0	0	2.935	0	0	6.053	0	0	0	0	0	0	0	0.8469	8.436	0	0	0	1.494	0	0	0.09366	0	2.919	0	0	0	6.715	0	3.833	6.236	3.42	4.278
FGF2	na	8.827	9.288	6.272	6.46	8.36	9.45	8.801	6.305	6.326	7.572	3.507	6.073	7.181	8.124	6.438	10.57	6.013	6.679	9.004	8.461	5.954	8.826	7.44	7.482	6.299	8.555	4.5	4.664	6.626	8.287	7.482	5.809	5.431	6.001	4.571	8.186	3.856	7.332	6.221	6.344	6.444	10.75	6.804	6.734	7.316	7.174	7.311
FGFR1	na	9.19	9.114	7.857	8.097	6.623	7.833	7.534	7.7	7.67	8.231	7.288	7.966	6.284	8.432	8.673	8.665	7.068	8.93	7.777	8.536	7.269	6.64	7.712	8.944	8.464	7.584	5.206	7.206	7.238	7.658	9.664	7.015	7.216	6.992	7.531	8.346	7.409	7.812	7.881	7.641	6.232	8.172	9.064	7.598	7.898	8.204	7.864
FGFR2	na	6.267	7.105	4.748	3.474	0	0	4.373	2.356	0	4.39	0	3.709	0	3.165	6.548	0	0	0.1713	0	4.009	2.657	0	2.919	4.233	0	0	0	0	4.068	6.323	0	0	0.7051	0	0	0	1.534	6.584	2.659	2.557	0	0	2.07	6.318	3.475	3.107	3.897
FGFR3	na	10.57	10.58	9.43	8.624	3.544	5.573	8.887	5.395	6.306	8.413	4.589	8.735	6.095	4.976	11.72	4.046	3.692	9.272	4.276	5.571	4.854	4.284	2.65	4.558	6.805	8.963	2.3	5.723	4.305	8.045	3.814	2.414	7.389	5.931	6.183	4.311	1.534	10.14	7.694	7.339	3.864	6.219	6.015	11.14	5.35	5.77	6.197
FGFR4	na	3.698	5.128	5.876	6.304	4.174	5.029	3.756	6.23	6.306	3.335	3.753	3.811	8.692	4.375	2.37	5.059	4.344	6.054	5.785	5.571	5.421	2.409	4.26	3.967	3.269	9.655	3.871	4.506	7.51	6.442	6.098	3.999	3.621	3.498	8.212	0.09366	0.3113	4.528	6.112	2.854	3.293	7.828	2.07	4.428	6.645	5.655	5.224
FGFRL1	na	8.765	8.404	8.054	8.75	8.335	7.242	7.279	9.603	6.921	7.583	8.999	5.204	11.51	8.822	8.352	11.28	8.932	8.969	9.308	8.177	7.48	10.57	7.73	7.939	6.422	12.11	6.02	6.179	9.429	8.504	11.04	5.136	8.698	7.409	8.866	7.625	2.974	7.654	8.209	8.419	6.321	10.62	8.439	8.354	8.288	8.595	8.47
FLT1	na	7.894	7.772	6.88	7.636	6.071	7.259	6.792	7.2	8.449	7.436	7.436	6.808	8.175	7.61	7.758	7.193	6.49	8.316	7.659	9.523	7.437	7.053	8.105	8.431	7.434	8.298	6.751	7.015	8.118	7.608	8.314	7.629	7.204	7.431	7.782	8.178	6.651	8.433	7.088	7.386	6.162	8.172	9.099	7.703	7.671	7.665	7.892
FLT3	na	5.981	6.257	5.094	6.109	4.854	4.408	5.796	5.429	3.927	5.468	0	5.379	7.36	6.335	6.255	0	5.511	4.259	4.174	7.328	3.907	6.25	4.159	5.357	3.111	10.27	0	3.762	4.507	6.05	2.21	0	2.918	1.707	2.163	3.88	0	7.761	5.238	3.311	5.119	9.214	5.857	8.506	7.36	6.277	6.859
FLT4	na	6.585	6.059	6.247	3.818	3.694	4.728	1.965	5.588	6.233	6.078	4.147	4.774	7.73	6.236	5.082	2.172	5.257	6.475	2.615	6.786	0	0	5.718	6.468	2.212	10.04	3.411	3.454	7.18	4.421	6.158	0.5772	5.349	4.31	4.017	6.62	0	5.485	6.418	5.69	3.864	10.14	6.888	6.027	4.949	7.11	0.4911
FOSL1	na	8.099	8.632	4.43	4.329	6.614	6.662	5.363	8.06	4.924	8.346	9.243	9.478	4.906	6.675	7.773	9.459	9.052	6.858	9.205	6.702	4.338	7.858	6.034	7.185	7.741	0	5.292	5.053	8.697	9.186	5.104	2.525	7.683	4.636	2.855	9.549	9.731	5.485	6.323	5.093	6.209	0	6.158	5.517	6.414	5.32	6.616
FOXO1	na	10.59	10.14	8.407	9.721	7.94	8.164	9.557	9.245	8.46	8.502	8.716	8.648	10.19	10.08	9.264	8.586	9.005	9.777	7.988	10.32	8.44	9.764	8.919	8.934	7.977	11.27	8.522	7.008	9.448	9.189	8.881	7.598	7.863	8.114	7.968	8.676	7.594	9.82	8.719	9.164	8.957	7.237	10.53	9.613	9.717	10.33	9.471
FOXO3	na	10.82	10.67	9.2	9.298	9.311	8.263	9.452	10.32	10.08	9.831	9.899	9.173	10.22	10.63	10.13	9.626	9.22	10.95	9.105	11.43	9.512	10.17	9.129	9.339	9.45	11.47	8.014	9.702	10.33	9.966	9.797	9.184	9.58	9.066	9.243	8.914	8.073	10.3	9.34	9.719	9.198	11.82	11.67	9.746	10.66	10.07	9.775
FOXP3	na	6.02	5.772	5.008	5.557	4.976	5.105	7.138	7.401	5.543	5.19	5.319	4.961	6.452	6.335	5.429	4.569	6.232	4.419	5.028	7.976	4.854	8.508	5.916	4.74	5.692	9.859	3.558	5.214	5.235	5.973	4.723	3.055	4.522	3.679	4.017	4.642	0.3113	7.426	5.184	5.613	5.984	8.785	7.311	8.032	6.645	7.387	7.043
FREM1	na	8.09	8.216	5.608	6.539	6.66	8.743	8.556	5.361	5.416	6.376	3.963	5.535	6.738	10.18	7.924	3.55	6.385	6.321	0	5.571	2.191	8.149	5.359	5.658	1.394	2.94	4.347	0	6.256	5.273	12.57	2.724	4.967	5.245	3.106	6.517	0	8.033	5.072	8.424	4.907	10.5	6.517	7.23	6.414	6.973	7.932
FREM2	na	5.519	6.503	5.547	3.818	0	4.821	7.561	4.256	6.853	3.542	2.329	3.057	5.877	11.29	7.344	7.371	8.891	3.631	5.477	7.437	4.567	10.5	7.171	5.464	0	0	4.5	8.526	3.934	5.435	7.778	5.753	0	5.458	1.27	4.642	0	4.793	5.386	3.657	4.439	0	5.857	6.596	7.271	4.253	5.309
FURIN	na	9.297	9.041	8.148	8.01	8.349	8.985	8.504	9.544	8.16	10.03	10	8.899	8.476	9.793	8.877	10.99	9.716	9.705	9.959	9.268	8.584	9.708	8.504	9.237	9.081	0	7.569	8.642	9.616	8.716	7.441	6.06	10.5	7.641	7.573	8.894	7.843	9.488	7.906	8.965	8.127	10.62	9.282	9.407	8.595	8.778	8.442
G6PD	na	10.2	9.681	9.164	9.374	9.285	9.788	9.329	9.883	9.314	10.84	9.742	9.661	11.65	10.18	10.2	11.26	9.972	10.2	10.97	10.24	9.795	11.13	10.06	9.992	10.29	13.9	8.594	9.159	10.28	10.22	9.032	8.424	9.903	8.838	9.112	10.19	10.05	10.66	9.479	9.842	9.073	12.76	11.78	10.49	10.69	9.801	10.82
GAPDH	na	13.38	12.94	12.11	13.17	12.87	13.86	13.14	12.49	14.53	13.06	13.41	13.83	13.66	13.84	13.38	14.3	12.83	14.33	14.3	12.82	13.66	13.27	13.69	13.27	14.68	14.01	13.54	12.55	12.54	14.14	13.31	13.26	14.63	13.5	14.09	14.11	13.97	12.71	12.61	14.38	12.17	13.28	14.11	13	13	12.57	13.14
GFI1	na	6.91	7.45	5.908	5.978	7.256	5.651	7.742	7.813	4.562	5.612	4.31	5.945	4.349	7.232	6.233	4.835	6.456	6.546	6.842	10.06	8.222	8.651	7.462	5.357	5.606	9.416	3.871	6.217	7.971	8.013	5.568	5.571	5.684	7.266	4.439	5.206	3.25	8.945	8.255	7.993	7.767	8.734	7.536	8.333	8.44	10.63	9.913
GNLY	na	6.391	2.935	4.783	6.672	6.604	4.821	7.58	6.151	5.659	5.902	3.035	5.412	7.593	6.72	5.033	5.059	4.344	7.137	7.659	8.803	8.997	6.771	6.244	5.907	4.737	10.47	3.926	5.264	4.766	7.264	4.414	3.92	4.664	3.621	5.757	5.451	3.481	5.838	6.612	7.033	5.215	7.503	8.02	7.486	7.445	10.28	8.305
GPC1	na	10.68	10.41	9.509	9.148	6.299	8.952	8.717	8.542	7.588	8.807	8.502	7.821	7.593	7.953	11.11	12.17	6.573	10.04	10.75	8.312	8.558	10.78	9.226	8.696	9.477	7.584	8.259	6.853	9.316	9.33	6.975	8.932	9.054	8.483	8.585	8.427	6.42	10.26	8.779	8.507	8.789	9.515	9.993	10.19	8.5	8.224	7.763
GRAP2	na	7.209	7.612	6.272	7.741	6.099	6.293	7.75	7.426	4.562	6.429	3.366	6.299	7.73	7.212	7.051	5.342	7.48	6.939	6.527	9.566	8.117	8.149	7.64	6.245	7.246	10.53	3.558	6.315	7.007	6.796	4.554	3.96	6.836	4.995	5.062	6.462	4.153	9.878	7.291	6.645	7.751	10.5	7.428	9.512	8.894	10.37	9.362
GRN	na	13.47	12.73	12.91	12.74	12.48	12.12	13.22	13.3	12.39	13.75	13.37	12.61	14.79	12.57	13.19	12.31	13.59	13.99	12.88	13.83	14.62	13.88	13.7	13.34	12.18	17.03	11.57	12.81	14.01	13.3	10.5	11.87	13.32	12.54	12.23	12.79	12.15	13.86	13.82	12.17	12.49	15.51	15.45	14.62	14.79	13.89	14.16
GZMA	na	8.983	8.404	8.352	8.72	9.011	8.385	10.72	8.996	6.506	8.49	7.166	8.695	7.36	8.572	9.053	5.842	9.569	9.948	10.1	12.82	12.19	10.96	10.3	7.334	8.205	11.7	5.595	8.012	10.95	10.38	6.597	5.154	8.794	7.02	7.292	8.253	6.97	12.85	10.91	9.357	10.12	14.32	12.17	12.64	12.16	13.61	13.03
GZMB	na	6.2	6.357	5.665	5.908	6.401	6.007	8.797	6.871	4.258	6.984	4.875	6.416	4.349	6.846	6.807	6.905	6.695	7.39	7.424	10.47	9.602	8.47	8.265	6.983	7.425	7.584	4.386	7.212	6.791	8.684	3.383	2.628	7.976	3.679	5.405	6.694	3.481	9.993	8.779	7.063	7.072	7.083	10.4	9.867	8.119	11.1	10.38
GZMK	na	8.652	8.139	7.672	8.242	8.2	7.488	9.598	9.024	6.414	7.728	7.538	8.298	7.442	8.616	8.705	1.072	9.299	8.737	8.809	12.52	10.5	9.954	8.997	6.79	6.204	11.59	5.09	7.225	11.04	9.6	5.454	3.836	6.836	6.333	7.005	7.305	5.296	11.26	8.442	7.923	9.96	12.4	11.1	12.35	10.07	12.97	11.69
HAVCR2	na	7.728	7.563	8.594	7.999	7.851	8.186	9.169	8.744	7.39	9.463	8.14	7.791	5.877	7.99	7.535	8.595	7.641	7.502	9.657	9.997	10.55	10.28	8.636	9.263	7.434	8.555	6.903	7.386	10.05	9.726	5.329	6.105	8.457	7.401	7.36	8.269	7.352	10.42	9.982	7.519	9.321	9.837	10.44	9.232	10.86	11.48	11.21
HCK	na	8.677	7.87	8.246	7.727	7.555	7.416	9.04	9.159	7.311	9.908	7.744	7.434	8.126	7.724	7.883	8.604	7.985	9.032	9.004	11.06	10.24	10.61	10.07	10.07	7.408	11.47	5.845	7.495	9.549	9.043	6.413	6.132	7.658	6.842	6.512	7.887	6.21	9.825	9.466	8.001	8.256	11.56	11.54	10.98	11.19	10	10.48
HGF	na	8.117	7.801	7.019	8.65	6.239	8.011	7.917	8.366	7.545	8.224	7.1	7.681	7.082	7.486	7.228	8.058	7.471	9.324	8.236	9.886	9.087	9.869	8.381	9.716	6.952	10.47	6.781	6.139	9.696	9.283	5.568	6.704	6.627	7.52	5.962	7.855	5.845	9.05	8.091	6.344	7.992	8.385	10.12	7.891	10.11	10.22	9.444
HLA-A	na	15.34	14.42	14.93	15.7	15.94	15.17	16.34	16	13.57	15.56	15.38	14.34	15.05	15.92	14.27	14.81	15.25	15.96	16.23	16.43	16.52	16.99	15.36	14.46	14.86	19.45	13.73	14.14	16.57	15.69	12.74	12.37	15.94	13.79	13.55	15.05	14.97	16.14	16.33	15.13	16.22	17.32	16.77	15.83	16.46	16.85	17.47
HLA-B	na	13.8	13.13	12.96	13.47	14.79	13.53	14.79	14.4	11.97	13.44	13	13.19	12.67	14.23	13.11	13.41	14.48	13.73	14.78	14.75	14.47	14.9	14.03	13.31	12.55	16.71	11.43	12.51	14.86	13.93	10.87	9.911	13.54	11.97	11.53	14.14	13.26	14.68	14.99	13.8	14.5	16.28	15.91	14.85	15.32	15.37	15.31
HLA-C	na	11.57	12.48	12.66	13	13.64	12.33	13.8	13.85	11.19	12.77	11.76	12.27	13.3	13.83	12.05	12.31	13.4	13.12	13.58	14.09	13.59	14.83	13.19	11.99	11.63	17.81	10.3	12.24	13.84	13.52	10.04	8.165	12.67	11.24	11.83	12.88	12.04	13.95	14.26	13.33	13.7	15.66	14.9	12.43	14.39	14.65	14.68
HLA-DMA	na	10.69	10.17	10.34	10.62	10.25	9.817	11.59	11.17	9.068	11.25	10.44	9.932	11.59	10.35	9.291	9.83	10.91	10.92	11	12.72	12.4	13.05	11.31	11.08	8.309	15.53	8.575	9.972	12.1	11.14	7.704	7.763	9.766	9.273	9.002	10.23	7.822	12.21	12.21	9.842	11.42	14.66	13.1	13.04	13.65	12.44	12.52
HLA-DMB	na	9.571	9.369	10.04	10	9.065	9.636	10.94	10.23	8.631	10.45	9.475	9.484	8.222	9.293	9.093	9.807	10.09	9.849	10.87	11.86	12.33	11.46	10.29	10.07	7.658	10.47	7.801	8.651	11.32	10.51	6.789	7.326	9.169	8.6	8.255	9.154	6.651	11.57	11.62	9.044	10.92	10.79	12.11	12.52	13.04	11.99	11.67
HLA-DOA	na	7.655	7.52	8.194	8.806	6.84	7.34	9.245	8.326	5.961	7.706	7.854	6.732	6.976	7.68	5.8	7.991	8.067	7.933	9.073	10.2	10.32	10.56	8.247	7.019	4.939	9.13	6.427	5.775	9.755	8.959	5.192	4.95	6.965	6.542	6.647	6.405	2.974	9.953	10.39	6.523	9.881	7.083	10.23	9.573	11.74	10.76	10.22
HLA-DOB	na	8.701	7.706	7.57	7.863	7.163	5.988	8.369	8.303	5.434	6.873	6.885	8.489	7.36	8.815	6.893	4.415	7.715	7.906	7.308	11.07	7.85	9.022	7.27	8.138	5.664	10.53	4.605	6.853	9.274	7.14	6.271	6.374	5.749	4.925	5.72	6.219	4.955	9.398	9.262	6.738	8.995	7.922	8.807	10.44	10.59	9.644	9.699
HLA-DPA1	na	13	12.63	12.73	13.37	11.86	12.18	14.46	13.36	11.26	12.25	13.25	11.75	9.622	12.13	12.09	12.83	12.88	13.38	14.44	14.95	14.92	15.21	13.06	12.47	10.81	12.42	11.3	11.53	14.85	13.56	8.922	10.28	12.67	11.37	11.37	11.91	9.674	14.88	14.86	12.19	14.44	11.8	15.83	13.64	16.08	15.56	14.44
HLA-DPB1	na	12.02	12.86	12.87	12.24	12.05	2.43	14.1	13.4	11.24	11.99	12.84	2.176	10.04	11.56	12.25	11.36	12.14	13.17	12.87	14.27	15.09	15.21	13.22	12.28	10.44	13.01	10.91	10.52	14.59	13.56	9.326	10.34	11.83	10.62	11.39	2.63	0	15.23	14.69	11.89	14.09	15.01	15.43	12.87	16.17	15.41	13.9
HLA-DQA1	na	12.49	11.93	12.4	0	0	11.98	0	14.27	10.42	0	0	11.82	0	1.854	10.98	2.172	12.51	0	3.133	3.296	4.338	15.21	13.08	0.4709	10.22	0	0	10.91	0.8986	3.611	2.42	2.525	11.37	3.136	10.81	11.61	9.65	14.63	14.73	12.89	14.43	5.457	15.8	15.48	16.5	15.84	4.278
HLA-DQA2	na	3.698	0	1.215	2.356	3.462	3.291	2.908	3.819	2.505	3.094	0	3.057	3.432	4.765	2.659	0	0.3988	0	0	5.128	2.657	2.409	3.808	4.233	1.394	7.584	2.3	2.942	0	3.611	3.886	0	0	0.8137	0.7841	1.472	2.633	4.946	3.178	0	3.459	0	5.679	6.227	5.163	4.538	4.827
HLA-DQB1	na	11.52	10.71	11.86	12.4	11.74	10.62	13.76	10.1	8.806	12.16	12.59	10.54	9.072	11.62	10.45	11.03	11.53	12.36	11.87	14.37	14.28	12.8	10.57	10.94	9.256	11.67	9.705	8.991	14.2	12.9	7.638	8.312	10.35	10.04	9.169	10.17	8.632	12.88	13.67	8.008	8.205	10.95	13.6	12.5	15.12	9.924	13.92
HLA-DRA	na	14.58	14.17	14.17	14.83	13.16	13.88	15.27	14.85	12.2	14.22	14.46	13.48	13.26	13.66	13.6	13.27	14.06	14.72	15.25	16.33	16.78	16.8	14.6	14.1	12.22	15.38	12.01	12.57	15.9	15.02	10.06	11.33	13.03	12.89	12.56	13.29	11.22	16.62	16.11	13.51	15.3	14.85	17.24	17.46	18.01	16.76	16.11
HLA-DRB1	na	13.22	12.89	12.15	12.92	11.31	12.65	11.26	14.15	11.7	12.91	13.22	12.03	11.07	11.39	12.52	11.9	11.93	13.07	13.42	14.83	14.24	15.73	14.15	10.92	11.25	15.07	7.779	11.65	14.73	14.47	9.537	7.426	12.86	10.1	11.83	12.54	10.24	15.08	14.43	12.96	15.09	13.17	16.64	14.4	15.23	16.28	14.42
HLA-E	na	13.29	12.38	12.27	12.46	13	11.43	13.8	12.84	11.22	12.6	11.74	12.12	12.21	12.66	12.31	11.47	13.02	13.3	12.7	14.03	13.61	14.03	12.09	12.08	11.83	13.53	10.75	12.3	13.64	12.58	9.928	9.675	12.32	10.87	10.89	12.73	11.94	14.06	13.4	11.96	13.68	14.54	13.81	13.87	14.12	14.07	14.59
HLA-F	na	5.346	4.713	4.637	6.067	6.311	4.95	5.559	6.23	5.001	5.468	4.524	5.128	4.906	5.203	5.609	4.951	5.891	2.979	4.545	7.763	5.87	5.953	5.266	5.515	3.872	10.27	1.684	5.336	6.169	5.273	4.723	0	4.793	3.889	4.244	6.185	6.475	6.584	6.395	4.057	6.424	7.237	6.407	6.522	6.905	7.387	7.484
HLA-G	na	9.773	8.856	10.96	9.892	9.89	9.387	10.24	10.31	7.091	9.24	9.014	8.873	9.908	9.769	8.82	8.512	9.005	11.57	10.28	10.74	11.31	10.88	9.423	8.438	9.034	12.3	7.438	8.35	10.61	9.571	6.553	6.166	8.596	8.139	7.234	9.46	9.336	10.57	11.51	8.349	10.52	11.18	10.85	10.36	11.05	10.8	11.6
HLA-H	na	3.698	3.829	3.537	2.356	3.284	0	2.352	3.918	2.188	0	2.604	4.157	0	3.729	0.7846	3.55	1.777	5.381	2.897	2.739	4.208	5.261	1.272	3.641	2.933	6.11	1.684	4.506	3.621	2.693	2.913	0.5772	2.672	2.094	1.27	2.981	0	5.534	3.859	0	4.082	9.016	0	3.564	0.3051	6.113	5.464
HPRT1	na	7.996	8.926	8.141	8.613	8.273	10.38	8.769	8.228	9.04	8.216	8.506	8.864	8.552	8.974	8.95	9.989	9.196	8.131	10.46	9.339	9.253	9.589	8.603	9.047	10.81	0	8.829	8.628	8.628	9.383	7.254	10.26	10.01	8.73	8.212	8.67	8.607	8.885	9.103	9.418	8.926	0	8.382	8.87	8.736	8.988	8.713
HSP90AA1	na	13.9	14.43	12.5	15.1	15.06	14.64	14.24	13.94	14.43	13.9	14.43	13.23	14.4	14.33	13.72	14.16	13.84	13.1	14.74	13.59	12.98	13.45	14.18	13.32	15.24	13.33	13.42	13.43	14.69	14.35	12.9	15.57	14.72	14.58	14.52	13.71	13.8	13.43	13.66	14.75	13.84	13.24	14.09	12.89	13	13.13	13.51
HSPA1A	na	9.177	10.55	8.178	7.266	10.58	10.15	9.747	9.221	10.52	9.814	10.59	7.695	9.02	9.562	8.387	8.018	10.39	10.34	7.659	10.14	7.665	8.899	10.59	9.932	10.05	13.56	8.876	10.38	10.99	9.922	11.8	9.693	10.67	11.47	10.53	10.31	9.065	8.563	9.37	11.1	7.858	15.96	11.63	8.497	8.067	10.28	9.367
ICAM1	na	10.06	9.407	8.432	9.852	10.56	10.63	11.17	10.64	8.661	9.853	10.81	10.11	9.656	9.057	9.288	9.464	10.47	9.535	9.808	11.51	11.06	12.03	10.57	10.15	10.97	10.12	10.2	9.46	11.08	10.5	7.213	9.466	11.2	9.243	9.353	10.58	10.68	9.893	9.793	10.76	10.53	13.73	11.29	10.17	10.27	10.84	11.34
ICAM2	na	8.576	7.896	7.012	7.483	5.549	7.138	6.955	8.348	8.163	7.618	6.163	7.426	7.593	7.731	7.088	4.415	7.973	8.651	6.842	9.924	8.043	7.943	7.686	8.623	6.124	9.28	5.114	8.544	8.503	7.674	6.701	7.941	6.501	6.191	7.234	8.236	5.715	8.058	7.732	7.077	7.318	8.172	9.008	8.071	9.103	8.778	8.274
ICAM3	na	9.142	8.961	8.814	9.163	7.802	8.138	9.193	9.337	7.658	8.471	8.42	9.307	9.908	9.109	8.645	8.612	9.063	9.057	8.48	11.2	9.309	9.877	9.476	8.652	8.295	11.37	8.238	8.883	9.624	9.152	7.162	7.601	8.912	7.582	8.598	8.544	8.2	10.53	9.593	8.458	9.34	8.682	10.26	10.19	10.8	11.1	10.94
ICOS	na	5.941	6.713	5.202	6.304	6.252	5.519	8.226	7.672	4.813	5.566	5.28	5.005	0	7.18	6.319	3.55	6.739	5.844	6.067	8.975	6.721	9.035	6.269	5.702	5.576	0	0	5.969	7.874	6.703	4.762	2.724	6.482	4.196	3.591	6.252	6.273	9.067	7.89	6.544	7.735	7.828	7.685	8.427	8.119	9.579	9.722
IDH1	na	11.38	10.68	10.34	10.16	10.09	10.16	10.08	10.46	9.855	11.56	10.75	10.7	11.95	9.612	10.61	10.59	10.03	10.39	11.34	11.48	11.99	10.99	11.17	10.59	10.82	12.94	9.575	11.72	12.19	11.29	9.657	8.688	10.8	10.26	10.57	11.35	11.27	11.23	10.93	10.19	10.09	9.885	12.65	11.2	11.84	10.69	11.22
IDH3A	na	9.726	10.01	9.625	10.24	9.209	10.33	9.814	9.907	9.759	9.129	10.43	10.37	8.993	9.089	9.977	9.084	9.506	9.649	10.17	9.782	9.656	9.38	9.542	9.398	10.88	8.773	9.731	9.767	10.95	9.915	8.561	9.096	10.12	9.862	9.689	10.17	10.23	9.847	9.949	9.532	9.469	7.503	8.292	10.38	9.447	9.498	9.406
IDO1	na	7.428	6.935	6.356	7.606	8.776	7.111	13.25	8.451	5.122	5.701	6.029	6.01	6.284	7.724	6.419	5.842	8.862	7.822	11.6	9.169	8.483	11.33	7.503	5.047	8.805	11.03	6.826	8.697	8.644	8.462	6.608	6.184	9.436	5.245	5.846	7.79	5.234	9.525	11.11	8.988	7.895	10.94	9.663	10.87	8.288	11.28	10.61
IER3	na	9.96	9.837	7.824	8.395	10.89	9.879	8.891	11.14	8.885	10.66	10.9	9.899	6.738	9.23	9.889	10.63	10.84	10.08	10.29	10.62	8.366	11.33	10.09	11.19	12.4	10.2	9.496	7.566	10.1	10.35	8.53	6.175	11.73	9.911	8.491	8.909	8.662	9.663	9.003	9.786	11.42	11.13	10.21	8.785	8.736	9.887	8.154
IFI30	na	10.34	8.735	11.23	9.95	10.12	9.327	11.53	12.11	9.379	12.1	11.77	10.25	10.21	10.12	10.28	9.669	10.71	11.05	11.77	12.26	13.83	13.11	12.26	12.45	10.05	12.09	8.679	10.69	12.43	12.11	7.843	8.433	11.11	10.28	9.902	11.08	10.71	11.92	12.84	10.84	11.11	14.14	14.84	12.22	14.06	13.21	13.06
IFIH1	na	8.621	7.512	6.959	7.65	8.363	6.662	8.232	8.761	6.233	7.423	6.184	8.816	7.663	7.011	7.562	7.892	7.383	7.671	9.356	8.901	8.043	9.022	7.544	7.201	8.354	10.12	5.968	8.983	8.062	7.658	5.221	4.037	8.225	6.445	6.375	10.3	10.4	9.214	8.492	7.351	8.746	10.36	8.97	8.907	8.577	8.928	9.594
IFIT1	na	9.451	7.992	8.068	8.321	7.432	7.316	7.543	8.614	6.634	6.93	7.155	9.149	10.18	7.52	8.326	7.472	8.382	8.264	10.41	7.27	8.264	7.453	7.246	7.153	8.899	8.773	6.51	10.47	9.926	7.941	6.243	4.34	8.298	6.141	6.798	11.46	11.63	9.199	8.924	6.91	8.012	8.01	8.02	9.072	8.04	8.234	8.584
IFIT2	na	7.456	5.856	7.371	7.434	7.932	7.129	8.364	6.821	5.594	6.235	6.416	7.369	5.877	7.634	6.566	7.51	7.765	7.555	9.542	7.21	7.914	7.245	6.933	6.769	7.727	0	6.656	8.038	8.816	7.92	5.38	3.498	8.253	4.901	5.978	9.221	9.398	8.194	9.352	7.291	7.285	8.172	7.183	7.505	7.485	7.922	9.521
IFIT3	na	7.552	6.105	7.026	7.098	7.332	6.372	8.179	7.983	4.924	5.902	5.596	7.534	8.851	6.734	5.994	6.846	7.146	7.311	9.338	5.366	7.167	6.771	5.976	6.151	7.686	9.76	5.489	9.031	8.572	7.14	5.073	2.628	7.389	4.449	5.913	9.274	8.88	7.963	8.899	6.942	7.573	7.62	7.588	8.058	7.175	6.973	8.915
IFITM1	na	12.67	12.27	11.26	12	11.05	11.63	13	13.2	10.98	11.55	10.39	12.89	11.93	12.42	12.03	8.218	12.87	13.02	12.21	12.84	12.33	13.35	12.16	13.45	12.46	12.11	9.416	13.9	12.42	12.44	10.36	10.97	12.59	10.04	10.53	14.64	14.77	13.14	12.33	12.25	13.35	11.99	13.95	13.1	12.73	13.49	13.63
IFNAR1	na	7.539	8.088	7.318	8.081	8.352	8.463	8.31	8.629	7.067	9.237	7.176	7.344	6.976	8.616	7.655	8.871	8.453	7.879	8.328	9.374	8.034	8.733	8.336	8.321	7.218	8.963	7.561	7.648	8.244	8.785	6.89	6.612	8.016	7.426	7.857	7.686	7.007	8.108	8.413	7.907	8.39	10.32	8.597	7.616	8.981	9.188	8.274
IFNAR2	na	9.732	8.983	9.238	9.624	10.14	10.02	9.893	10.44	8.467	10.21	9.16	9.602	10.79	10.23	9.475	9.764	9.601	10.02	10.05	11.26	11.06	11.31	10.35	10.46	8.967	12.85	8.851	9.467	10.02	10.13	9.972	8.185	8.971	9.271	8.616	9.662	8.973	10.45	10.07	9.861	10.15	10.99	10.7	10.21	11.22	10.92	11.58
IFNG	na	5.406	4.376	4.675	4.812	6.239	5.404	8.191	5.932	6.376	5.061	3.035	5.166	0	5.725	4.928	4.415	6.037	5.899	6.646	9.184	8.78	8.286	7.397	5.115	6.752	7.584	2.85	6.013	6.791	6.75	4.8	3.324	7.157	3.839	4.938	4.991	0	9.993	8.944	6.083	7.858	9.138	7.862	8.572	8.632	10.92	10.75
IFNGR1	na	11.78	11.92	10.47	10.89	9.49	10.59	11.07	10.88	10.4	11.39	10.74	10.88	10.42	11.24	11.77	10.04	9.98	11.82	10.78	12.59	12.34	11.84	11.09	11.46	10.66	11.27	9.814	9.964	11.81	11.58	9.355	10.17	10.41	10.04	9.54	10.59	9.571	12.16	11.32	10.45	10.68	8.928	13.19	12.29	12.77	11.57	11.19
IFNGR2	na	11.31	11.42	10.58	11.05	10.7	10.63	10.56	11.67	9.996	11.34	10.11	11.35	10.68	10.58	11.01	11.18	11.06	11.34	10.9	11.81	11.65	12.16	11.14	11.01	10.37	10.27	9.891	9.82	11.33	11.36	9.772	9.29	10.5	11.04	10.34	11	10.61	11.42	11.44	10.96	11.39	9.574	11.87	10.9	12.19	11.61	11.73
IGF1R	na	10.26	11.21	8.844	10.55	9.759	10.76	10.17	10.92	9.33	9.252	10.88	9.358	12.73	10.06	10.24	10.47	10.61	10.62	9.272	9.401	9.467	10.57	10.09	9.292	10.68	13.46	8.922	6.152	10.65	10.59	11.45	8.35	10.44	9.325	8.973	8.899	8.685	9.83	8.672	10.63	9.305	14.18	10.38	9.878	9.807	8.818	8.674
IGF2R	na	9.462	9.55	8.304	8.819	9.806	9.19	9.583	9.519	9.096	10.22	10.16	8.738	10.44	9.376	9.787	8.673	9.168	9.911	9.253	9.771	10.13	10.44	9.934	9.555	9.901	10.47	9.128	8.887	10.24	9.652	8.428	9.685	9.897	9.605	9.355	9.074	9.447	9.593	9.563	9.777	8.954	9.737	10.77	10.15	10.22	10.02	10.41
IKBKB	na	9.142	8.743	8.744	8.79	8.895	7.882	9.017	8.774	8.185	9.203	8.284	8.575	11.62	8.855	9.33	8.915	8.418	9.251	8.558	9.311	8.921	9.507	8.997	9.025	8.795	13.61	7.507	8.628	9.025	8.324	9.209	7.796	8.361	8.334	8.814	8.682	8.818	9.63	9.003	8.538	8.581	11.01	9.444	9.679	9.05	9.539	10.01
IKBKE	na	8.402	8.554	7.433	8.203	8.337	7.578	8.551	8.654	7.617	8.496	6.923	7.556	9.964	7.739	8.834	7.95	8.636	8.559	8.381	9.938	8.745	10.22	8.876	8.444	8.155	11.15	7.816	8.355	8.712	8.282	7.944	6.6	8.202	7.169	7.976	7.031	6.765	9.881	8.366	8.424	8.676	12	9.471	9.507	9.036	10.22	10.13
IKBKG	na	9.714	9.178	9.159	9.07	8.903	8.343	8.769	9.256	8.818	9.313	8.239	9.1	12.16	9.01	9.465	9.287	8.978	9.677	9.179	9.832	9.434	10.56	9.433	9.244	8.949	14.41	7.884	9.239	9.085	8.925	8.26	7.949	8.618	8.727	8.548	9.45	9.096	9.857	9.11	8.554	8.693	12.28	9.974	10.05	9.854	9.729	10.25
IKZF1	na	5.981	5.829	6.101	5.978	6.138	5.626	7.29	7.313	4.95	6.795	4.767	5.989	0	7.495	5.675	5.901	7.113	6.581	7.169	9.215	7.76	7.529	6.648	6.543	5.116	7.985	3.331	5.382	7.855	6.951	3.886	3.442	5.984	4.546	3.954	4.911	2.974	8.787	7.213	5.867	7.36	0	7.483	7.405	8.169	9.39	8.55
IL10	na	0	5.45	5.253	3.917	4.273	5.142	4.287	5.783	4.976	5.657	4.767	5.78	0	5.116	6.233	4.835	5.577	5.216	4.905	6.359	6.57	6.64	8.387	6.468	5.074	0	3.062	3.454	6.921	5.138	0	2.414	5.122	4.721	0.04717	4.911	5.101	6.273	5.863	3.494	5.017	7.237	8.989	6.976	6.781	6.068	6.477
IL10RA	na	9.775	9.145	8.758	9.454	7.898	8.323	10.06	9.983	8.295	9.896	8.318	9.194	9.352	8.791	8.594	8.53	9.788	9.983	9.577	11.82	11.56	11.73	9.826	9.999	7.607	12.39	6.883	8.472	11.05	9.687	6.691	6.68	8.923	7.627	7.669	9.175	7.543	11.47	10.44	8.687	10.14	10.14	11.19	11.34	11.41	12.41	12.08
IL10RB	na	10.03	9.702	9.592	9.913	10.06	10.24	9.927	10.17	8.789	10.66	9.088	9.647	9.287	9.679	9.967	9.091	10.06	9.743	10.17	10.83	10.64	10.88	10.38	10.52	9.511	9.13	9.398	9.679	10.22	9.997	8.922	8.48	9.742	9.915	9.81	9.853	9.394	10.56	10.28	9.137	9.941	10.2	10.67	10.23	10.76	10.91	10.91
IL11RA	na	9.781	9.761	7.807	8.495	6.757	6.724	8.048	6.966	8.168	8.762	5.241	7.105	11.08	7.253	8.963	7.412	7.671	9.196	6.374	7.824	6.9	7.414	6.992	7.216	5.074	13.07	5.981	7.761	7.487	7.151	8.327	7.53	5.47	6.333	9.065	7.208	3.481	9.354	7.303	8.001	6.792	8.734	8.162	8.943	8.333	8.244	8.284
IL12RB1	na	1.376	3.935	4.385	4.706	5.061	4.466	5.999	6.151	1.998	4.764	3.963	4.436	0	4.646	3.592	0	5.443	5.125	4.84	7.804	6.622	7.767	5.359	3.445	2.73	0	0	4.664	6.228	5.775	0	2.414	4.729	1.466	0.04717	4.54	2.633	6.76	6.508	3.936	6.823	8.172	6.619	6.86	6.645	7.819	8.165
IL13RA1	na	11.21	10.86	10.61	10.9	10.56	11.22	11.79	10.57	10.31	11.81	10.25	10.32	10.91	10.95	10.92	11.86	10.86	11.9	10.86	11.76	11.55	12.62	10.82	11.54	10.63	12.33	10.94	9.863	11.36	10.92	8.165	8.927	11.61	9.676	9.186	10.13	8.725	11.42	11.14	10.81	10.02	12.46	11.68	11.22	11.65	11.03	10.79
IL13RA2	na	0	2.45	0.7299	2.043	2.398	2.173	3.309	3.819	2.355	1.957	3.963	0	5.306	5.071	0	4.415	5.478	5.125	3.336	5.983	3.73	0	10.89	7.662	0	7.985	0	9.96	0	0	6.158	7.936	3.474	2.53	0	0	4.153	3.188	5.012	4.547	5.069	7.922	7.183	0	5.797	4.777	4.827
IL15	na	7.442	7.308	6	6.492	7.593	7.557	7.836	7.34	5.212	6.911	5.717	6.568	5.619	6.777	6.531	7.739	6.848	6.966	8.83	9.169	7.904	8.219	6.978	7.088	5.8	9.76	4.909	6.769	7.954	7.253	7.248	4.278	6.209	5.04	4.97	6.934	4.955	8.832	8.305	6.436	7.194	10.71	7.776	8.957	8.265	8.964	8.682
IL15RA	na	5.624	5.713	5.202	0	0	0	0	4.53	4.492	5.127	0	4.871	6.452	0	6.233	4.046	2.935	5.663	0	6.978	0	0	2.919	5.179	0.7025	10.27	0	0	4.916	5.356	2.42	0	4.793	0	2.163	4.911	0	3.783	0	5.9	3.107	6.911	7.311	3.833	6.495	7.508	0
IL16	na	11.33	10.67	9.329	10.65	9.809	8.903	10.35	11.14	8.912	11.6	10.8	10.8	13.71	10.37	10.89	8.275	10.44	10.45	9.492	12.57	10.85	11.26	10.2	9.487	10.43	13.95	7.126	9.39	11.36	10.26	8.218	7.783	10.19	9.178	10.06	10.95	11.55	12.27	10.1	9.167	10.8	13.17	11.48	11.93	12.06	12.56	12.18
IL17RA	na	10.14	9.734	9.361	9.035	9.117	8.701	10.1	9.701	9.372	9.972	9.398	9.004	8.023	9.125	9.799	9.788	9.543	10.23	9.932	10.72	10.41	11.18	9.613	9.999	10.44	8.298	8.551	9.614	10.29	9.954	6.942	8.031	11.57	8.438	9.211	8.463	7.63	10.8	9.931	9.498	9.612	9.098	11.56	10.93	11.15	10.77	10.43
IL17RC	na	9.207	9.446	8.437	8.307	8.507	8.327	8.48	8.392	7.036	9.153	8.592	7.851	11	8.741	8.979	8.795	8.936	9.032	7.918	7.958	7.452	9.825	8.341	8.146	6.725	12.11	7.646	7.964	9.189	8.165	8.307	6.612	7.058	7.875	9.048	8.026	7.943	9.414	8.638	8.288	7.937	9.997	8.52	8.386	7.956	7.588	8.315
IL17RD	na	7.104	8.134	6.045	7.108	6.748	7.12	8.105	7.304	5.867	6.403	5.829	7.708	0	6.015	8.036	6.304	7.113	5.953	4.064	5.983	4.338	0	5.753	4.902	4.057	0	6.13	4.903	6.829	8.106	11.19	6.217	3.987	6.518	6.21	7.031	7.367	6.488	5.433	5.727	5.26	7.376	7.311	5.591	6.715	6.526	5.464
IL17RE	na	9.858	9.636	8.337	7.515	5.267	5.862	7.552	4.76	6.941	7.979	4.71	7.034	9.95	6.257	10.09	5.842	8.504	9.075	5.519	7.513	6.107	6.64	5.885	6.947	5.274	11.83	2.96	4.934	6.199	4.072	7.22	2.979	5.262	5.714	4.837	7.41	3.481	9.669	6.747	6.774	7.252	7.237	7.685	10.02	7.927	6.651	6.941
IL18	na	9.784	8.846	8.114	8.208	6.001	6.624	8.725	8.144	6.074	8.736	6.819	8.728	8.175	7.478	10.59	7.472	7.046	8.618	7.965	10.03	9.257	9.818	8.203	7.948	6.779	10.53	5.678	7.051	9.008	8.918	5.754	5.171	7.756	6.625	6.128	6.434	5.413	10.32	8.541	7.509	8.758	12.39	9.202	11.02	9.009	10.26	9.606
IL18BP	na	6.559	6.172	6.888	6.393	7.124	5.279	8.523	7.119	5.908	6.892	5.114	4.961	8.396	5.942	5.503	5.649	6.291	7.52	5.085	8.653	8.062	8.075	6.471	6.727	5.116	0	4.735	7.541	7.21	6.897	5.041	4.989	6.209	4.972	6.647	6.043	4.609	7.386	8.774	6.502	7.085	7.083	9.627	8.184	9.691	8.386	8.713
IL18R1	na	8.342	8.221	7.048	7.592	6.19	6.503	7.718	7.055	5.881	8.393	6.503	7.385	6.452	7.562	7.671	6.618	6.739	8.316	7.468	9.702	7.508	8.286	7.341	7.91	5.948	8.298	4.536	6.524	7.294	7.573	4.462	1.229	6.821	4.949	6.445	6.808	3.856	9.34	7.656	6.792	6.994	11.39	8.382	9.16	8.377	8.825	8.839
IL18RAP	na	5	3.128	4.023	5.173	4.122	3.005	5.732	5.251	4.171	5.19	3.035	4.157	0	5.284	2.37	3.219	5.216	5.381	5.477	9.353	6.697	5.953	5.718	6.493	5.116	0	0	5.923	2.664	5.581	1.964	2.293	5.02	2.761	3.591	0.09366	3.681	6.411	6.348	4.846	4.358	8.57	5.679	7.083	7.445	8.086	8.915
IL1B	na	6.78	7.237	5.441	5.73	5.267	7.332	5.944	7.936	6.961	7.78	6.936	5.412	6.095	6.581	6.531	8.577	6.191	6.71	9.982	8.354	7.437	8.826	8.197	8.724	12.17	10.27	7.029	6.575	8.313	6.147	4.762	5.136	7.811	5.907	5.001	6.08	4.281	7.562	6.612	6.827	6.994	9.389	7.903	7.598	8.194	7.765	6.773
IL1R1	na	9.055	8.896	8.079	8.51	4.755	7.495	8.061	8.118	7.409	9.716	7.744	8.336	4.906	7.767	9.348	7.095	7.86	9.799	7.029	9.541	8.524	7.199	7.79	9.256	7.599	6.11	6.165	4.547	9.17	8.584	4.837	3.603	8.043	6.654	8.365	8.323	2.974	9.549	7.864	7.498	6.593	7.237	10.34	9.136	8.894	8.611	9.056
IL1R2	na	7.704	8.231	5.684	5.36	3.462	4.283	6.399	4.863	2.355	6.293	5.069	6.263	5.619	5.967	8.295	4.046	4.099	6.546	2.263	8.938	6.143	5.953	5.946	7.739	6.164	9.13	2.731	5.775	6.169	6.442	3.956	4.712	4.522	2.961	5.092	3.88	0.3113	8.374	6.441	5.833	3.977	7.828	7.776	9.13	7.175	6.681	5.904
IL1RAP	na	8.943	9.483	7.455	8.956	10.37	10.1	9.06	9.487	7.091	8.502	10.79	9.139	10.44	10.21	9.534	10.07	9.767	9.185	9.329	9.268	8.099	10.21	9.65	9.394	9.385	11.37	8.699	8.867	9.534	10.77	9.627	8.766	8.876	9.702	8.389	9.226	9.34	8.762	7.4	8.98	9.08	9.177	9.733	9.54	7.403	7.634	7.836
IL1RL1	na	7.192	7.863	5.149	5.809	0	5.246	5.32	2.043	4.171	6.376	0	5.475	0	4.042	6.457	0	3.805	6.237	2.615	7.299	2.657	5.715	4.354	4.35	3.111	0	0	0.8469	5.871	5.041	0	0	1.494	3.136	0.04717	4.54	0	7.359	4.416	4.273	0	5.888	4.607	5.073	3.475	4.663	6.549
IL1RL2	na	6.131	5.216	4.291	4.009	1.441	3.291	3.622	3.189	4.215	4.027	0.8881	3.994	4.906	2.982	6.211	3.55	2.721	4.926	2.263	3.296	3.907	2.409	1.272	4.902	1.86	6.11	0	1.635	3.934	2.693	1.667	1.47	2.001	2.094	3.591	0	0	6.184	2.942	3.657	0	0	4.607	5.173	5.92	1.233	4.278
IL1RN	na	9.168	8.958	8.032	7.129	5.061	5.519	7.598	7.375	7.366	8.885	5.069	8.014	4.906	6.354	10.13	5.342	5.608	9.591	6.939	8.524	7.614	7.199	7.131	9.735	10.25	8.773	4.425	7.392	6.311	6.302	5.477	5.136	7.667	6.42	5.757	8.537	8.807	9.621	7.173	7.398	6.68	9.813	8.849	10.02	7.403	7.995	7.622
IL20RB	na	10.43	9.811	8.803	8.312	3.544	5.404	8.343	5.325	3.816	8.04	4.058	8.553	7.082	5.116	11.5	2.788	4.267	10.22	3.945	6.466	5.688	6.158	5.447	5.464	6.504	8.298	3.486	5.668	5.675	5.23	4.976	3.878	7.239	6.603	6.055	4.039	2.974	10.93	7.291	7.077	5.119	4.84	4.607	11.15	7.224	5.877	5.464
IL21R	na	6.33	5.45	6.101	6.358	6.044	6.432	7.987	8.527	4.562	5.363	4.589	5.676	4.906	7.115	6.188	7.602	6.999	6.581	9.182	9.441	7.452	10.09	7.612	6.831	5.876	7.584	3.062	6.291	7.425	7.348	4.312	2.414	7.006	4.381	4.528	4.43	3.25	8.741	7.606	6.585	8.295	7.083	8.26	8.936	8.419	10.01	8.961
IL22RA1	na	8.683	7.808	7.186	6.833	3.829	5.434	7.062	6.444	4.527	7.151	4.589	6.82	7.793	5.284	9.706	5.958	4.267	7.52	4.625	5.75	5.587	3.883	6.195	5.564	5.197	11.3	3.814	5.611	4.685	5.09	5.355	4.037	6.063	4.775	4.19	5.927	3.681	9.183	5.93	5.833	4.725	9.138	8.292	9.563	7.485	5.161	6.831
IL23A	na	3.491	3.935	5.527	3.598	3.829	3.995	4.195	4.256	3.496	3.883	3.366	3.6	4.906	5.244	4.154	4.569	5.408	0.1713	4.064	7.179	5.638	5.261	4.159	3.641	5.116	2.94	3.814	6.279	3.786	4.167	3.956	1.47	4.445	1.913	3.748	4.181	0	5.672	4.95	0	4.658	7.237	5.679	6.027	6.715	5.976	5.791
IL24	na	3.491	0	0	1.086	3.829	3.291	1.965	4.76	2.355	0	4.058	2.683	0	2.982	3.844	0	5.812	3.631	0	5.571	4.208	3.883	4.749	4.458	5.747	7.985	0	7.323	3.22	3.468	2.766	2.293	2.001	1.707	0.04717	2.164	2.633	4.528	4.32	2.183	3.607	5.457	4.141	4.256	6.236	4.777	1.87
IL27RA	na	7.643	8.702	6.642	7.276	8.404	9.812	8.537	8.9	5.839	7.595	6.585	6.795	5.619	8.585	8.342	8.639	8.248	7.703	7.424	9.275	8.053	8.527	8.588	8.055	7.237	8.298	6.057	6.803	7.846	8.804	7.288	4.246	7.516	7.384	5.775	6.645	4.609	9.723	7.75	7.947	8.762	11.4	8.989	8.985	8.864	9.946	9.317
IL2RA	na	7.048	7.257	5.527	6.46	7.021	6.402	7.96	8.845	6.296	7.979	8.907	6.719	5.619	7.863	6.142	9.201	8.009	7.606	8.796	11.96	10.22	9.42	8.782	8.011	6.697	8.963	5.489	6.545	8.178	9.322	5.134	6.86	6.923	4.972	5.405	6.315	4.012	7.687	7.044	7.147	7.49	9.763	10.57	9.214	8.169	9.102	9.206
IL2RB	na	8.46	8.035	7.46	8.391	7.798	7.378	10.08	8.912	6.839	7.536	6.792	7.599	8.692	7.649	7.924	7.585	8.775	9.202	8.834	10.53	9.608	10.07	8.403	8.046	7.042	12.01	5.845	7.945	9.993	8.833	6.128	4.825	9.028	6.099	6.647	7.439	4.012	11.12	10.12	8.554	9.763	10.06	10.02	10.16	10.02	12.46	11.52
IL2RG	na	8.349	8.903	7.945	8.976	7.966	8.073	10.08	9.956	6.541	7.869	6.6	8.203	8.076	9.307	8.69	4.951	9.181	8.524	9.195	11.7	10.3	10.89	9.172	7.975	7.813	10.85	4.937	8.474	10.15	9.571	4.414	6.217	7.764	6.595	6.705	7.305	5.356	11.39	10.12	8.701	10.06	8.928	11.06	11.38	11.31	12.23	11.33
IL32	na	14.71	13.42	12.4	13.64	9.881	13.34	13.94	12.12	12.65	13.95	12.18	13.48	17.47	12.13	14.1	15.31	11.54	14.99	13.33	13.17	14.17	13.46	13.99	15.2	12.95	20.79	12.78	11.84	13.45	13.27	13.81	13.02	13.14	12.46	12.96	14.86	11.77	13.49	13.74	13.13	12.86	14.83	17.34	15.71	17.03	14.09	14.68
IL33	na	9.507	9.573	8.05	9.602	6.202	10.41	10.13	8.261	7.842	8.592	5.565	8.672	9.047	8.339	9.855	7.043	8.218	9.762	6.548	10.11	8.117	11.67	7.44	9.561	6.892	9.952	5.661	2.342	9	8.292	6.425	4.689	8.081	6.056	6.705	9.302	4.281	9.783	7.501	9.022	7.441	7.376	8.849	10.61	8.702	9.531	8.935
IL34	na	8.188	8.023	6.501	6.781	4.068	6.139	6.498	6.151	5.234	6.69	3.035	6.333	4.906	6.13	8.258	7.371	5.511	7.137	7.401	6.053	5.954	6.337	5.113	3.813	3.269	0	3.871	5.336	8.046	6.075	2.604	0	3.312	4.416	3.416	5.272	3.856	8.247	6.395	5.445	5.069	7.62	6.888	7.719	7.175	6.821	6.241
IL3RA	na	6.93	6.571	5.327	5.932	5.005	6.027	5.665	6.46	5.782	6.293	4.71	6.052	0	5.991	6.188	3.219	6.49	7.183	4.371	7.824	6.373	6.25	5.853	7.247	7.02	2.94	4.031	4.626	5.447	5.581	4.762	2.814	4.911	5.125	3.416	6.934	4.281	7.17	5.605	5.613	6.232	6.911	7.588	8.018	6.495	6.559	5.464
IL4R	na	10.27	9.573	9.31	8.89	7.677	7.96	8.88	9.732	8.224	9.653	8.209	8.709	9.493	9.453	9.325	9.454	9.138	10.53	9.441	11.12	9.938	10.65	9.504	10.17	8.512	11.59	6.826	8.559	9.619	9.283	6.575	7.062	8.462	7.638	7.703	8.564	6.273	10.29	9.451	8.355	9.332	7.728	11.36	10.59	10.26	10.42	9.396
IL6	na	8.953	8.542	3.963	6.21	5.549	8.279	4.979	6.978	8.425	9.602	5.158	5.565	6.452	7.52	5.349	8.656	8.409	6.102	9.284	9.184	7.437	6.707	7.397	9.843	9.001	8.555	7.591	4.547	7.855	8.227	4.554	5.237	6.806	6.565	4.244	6.405	3.856	3.783	9.515	6.391	5.811	7.922	8.352	5.73	7.6	6.389	6.993
IL6R	na	8.481	8.624	8.274	9.856	8.939	8.315	8.266	8.754	7.989	9.821	8.759	8.411	12.48	7.731	8.929	8.521	9.316	8.177	7.769	9.088	9.177	9.988	9.175	8.713	9.365	13	6.924	8.755	9.407	9.479	4.598	5.73	9.989	8.626	8.823	7.686	6.95	9.172	8.562	9.468	8.284	10.42	9.614	9.423	9.611	9.421	9.396
IL6ST	na	12.08	11.93	10.51	11.37	10.99	10.92	11.74	10.57	10.23	11.24	10.16	10.79	11.57	12.17	11.23	11.1	10.99	11.15	10.83	12.5	10.58	11.38	10.91	11.43	9.957	12.91	11.96	10.66	11.79	11.37	11.82	11.73	9.649	10.93	11.06	11.48	11.01	11.34	10.99	10.55	11.47	15.49	11.61	11.06	10.94	11.27	11.82
IL7	na	5.899	5.772	5.176	5.091	4.32	5.142	4.864	5.092	2.505	5.127	3.366	4.774	5.306	4.765	6.865	5.254	5.511	4.419	4.968	7.179	5.782	5.715	5.313	5.828	1.394	0	0	3.616	4.305	3.741	3.956	2.899	3.474	3.433	4.97	4.642	0	6.463	5.338	3.494	6.186	6.488	3.449	7.003	6.781	6.425	6.441
IL7R	na	7.819	8.592	7.824	8.875	7.405	8.393	8.316	10.46	6.609	8.38	7.751	8.466	7.519	11.01	8.284	7.848	10.78	8.12	8.935	12.43	8.469	10.28	9.759	10.89	8.103	11.07	5.16	9.101	9.63	9.119	4.873	5.008	7.006	6.296	6.04	7.031	4.876	9.475	7.685	8.687	9.086	8.785	10.77	10.18	8.333	10.44	9.244
INSR	na	10.13	10.18	8.887	9.104	8.822	8.993	8.945	9.475	9.297	9.295	9.227	8.831	9.936	9.305	9.356	8.096	8.479	9.799	8.77	11.52	8.584	9.58	9.307	9.588	8.722	10.7	8.548	7.34	10.35	9.679	9.492	8.986	8.978	8.935	9.447	9.023	8.317	9.718	9.096	9.204	9.509	8.734	9.722	8.761	9.647	9.018	8.47
IRAK1	na	9.547	8.98	8.952	8.832	7.999	8.616	8.592	9.223	8.639	9.721	9.477	10.02	11.32	8.266	9.09	9.815	9.252	9.612	9.688	9.589	9.861	10.17	8.927	9.499	9.078	12.92	7.686	8.852	9.537	9.782	8.794	8.386	8.727	8.132	8.383	9.938	9.765	9.384	8.823	8.407	8.284	9.763	9.993	9.386	9.775	9.527	9.291
IRAK3	na	7.275	7.579	6.059	6.41	5.142	6.027	6.026	6.871	6.55	8.155	5.717	6.539	4.349	7.232	6.548	5.503	6.403	7.29	6.397	9.26	8.09	7.67	7.544	8.611	5.994	9.416	4.031	4.934	7.253	7.556	4.723	3.792	4.793	4.31	4.729	6.74	3.856	7.107	7.059	5.531	5.615	9.421	7.982	8.22	8.311	7.541	7.892
IREB2	na	9.654	9.208	8.699	9.268	8.363	8.841	8.924	9.03	8.895	9.072	8.727	8.631	10.71	8.667	9.482	9.189	8.711	9.431	8.766	9.304	9.364	9.274	8.997	8.939	8.815	9.76	8.681	9.14	9.58	8.837	8.736	8.475	8.778	8.531	9.078	8.609	8.48	9.739	8.819	8.933	8.85	0	9.202	9.483	9.374	9.468	9.851
IRF1	na	8.372	7.385	6.847	7.467	8.206	6.675	9.301	8.139	5.675	7.103	5.982	7.202	8.175	6.777	7.228	6.469	7.679	8.651	9.026	8.608	9.236	10.03	7.831	6.811	7.096	12.74	5.25	7.85	8.671	7.511	6.741	4.538	7.193	5.245	5.428	7.192	5.521	9.788	8.891	7.398	8.897	8.246	9.602	10.55	9.274	10.27	11.45
IRF2	na	9.714	9.746	8.837	9.062	9.667	9.82	10.04	9.962	8.171	9.889	8.941	9.192	8.692	9.3	9.296	9.711	9.792	9.57	10.22	11.02	9.845	10.6	9.534	9.502	8.701	10.12	8.499	9.341	10.43	9.757	7.927	7.553	9.321	8.354	9.339	9.325	8.708	10.55	10.08	9.514	9.796	10.91	10.27	10.04	10.61	10.83	10.68
IRF3	na	7.655	7.863	7.759	7.793	7.917	7.431	8.226	8.266	6.839	8.407	7.409	7.784	9.756	8.21	7.861	7.432	8.859	7.998	7.284	8.741	6.92	8.431	8.593	7.984	7.721	11.12	7.365	8.197	8.712	7.934	8.58	6.932	8.161	6.784	8.483	7.948	7.451	8.254	8.396	8.082	7.555	13.72	8.196	8.147	7.6	8.515	8.803
IRF4	na	10.9	10.45	11.6	10.17	9.811	8.319	10.89	11.18	11.39	9.947	10.34	10.78	12.88	9.464	10.03	5.425	10.44	9.504	5.949	10.1	9.784	9.764	9.099	5.788	10.45	13	9.296	12.2	10.4	10.24	3.814	7.006	10.18	9.957	8.343	10.18	10.58	8.842	10.81	10.31	10.56	7.237	8.785	9.428	12.48	10.05	12.03
IRF5	na	6.846	6.856	7.399	6.524	6.227	6.771	7.427	7.6	5.659	7.97	6.434	7.095	5.877	6.039	6.988	7.12	6.987	7.331	7.246	8.177	8.44	8.451	7.27	7.685	4.297	7.985	5.015	6.204	8.086	6.854	3.279	3.055	6.341	6.428	5.56	6.543	4.399	8.89	8.287	6.942	7.285	10.14	8.546	8.855	9.7	8.564	8.451
IRF6	na	10.56	10.97	8.619	8.321	3.954	6.277	8.504	6.444	3.979	8.757	2.604	8.715	6.976	6.515	11.21	2.172	3.91	10.54	2.263	7.014	4.765	3.327	4.678	4.106	7.198	7.985	5.578	3.365	5.397	7.209	3.956	2.018	6.923	6.518	6.49	6.185	5.965	10.47	7.596	7.443	6.255	6.715	6.407	10.91	6.645	5.243	6.197
IRF7	na	8.701	8.059	7.922	8.223	8.644	6.904	9.151	9.928	7.061	8.332	7.505	9.473	8.758	8.215	8.332	8.502	8.5	8.414	9.311	9.325	7.861	8.841	7.993	8.47	9.674	9.655	6.759	9.268	9.041	8.592	6.691	5.505	9.929	6.625	7.279	10.79	10.83	9.683	8.806	8.089	9.108	9.908	8.989	8.729	8.736	9.273	9.276
IRF8	na	8.153	7.288	7.119	7.577	6.895	6.175	8.645	8.37	6.541	8.155	6.398	6.856	7.442	7.947	7.471	6.013	7.579	7.959	7.296	9.827	9.582	9.074	7.993	7.802	5.116	8.963	5.114	5.938	8.11	7.658	2.604	4.868	6.951	5.919	4.729	7.05	4.792	9.478	8.464	7.339	8.096	9.997	9.639	10.16	10.09	9.539	9.756
IRF9	na	11.37	10.41	10.45	10.7	11.16	10.12	11.53	11.57	9.624	10.91	9.309	10.58	12.72	10.78	10.97	11.39	10.7	10.98	11.49	11.62	10.87	11.69	10.76	10.47	11	14.74	9.298	12.29	11.22	11.05	10.03	8.131	10.63	9.278	9.194	10.95	10.59	11.76	11.04	10.35	11.49	14.2	11.76	11.75	11.23	11.7	12.17
ITGAE	na	8.782	8.735	8.313	8.417	7.686	9.7	8.105	8.353	9.027	8.521	8.672	7.927	8.789	8.129	8.989	8.936	8.316	8.108	8.88	9.304	8.153	8.733	8.139	8.496	8.742	8.773	7.873	9.022	8.676	8.774	7.008	8.253	8.505	8.09	6.974	7.958	7.478	9.624	9.346	8.724	8.175	7.237	8.26	8.525	8.848	10.85	8.895
ITGAL	na	8.188	8.047	7.741	8.06	8.665	7.423	9.806	9.411	6.479	8.527	6.246	7.772	5.619	8.766	7.727	5.649	9.157	9.207	8.613	11.42	10.01	10.31	9.089	8.105	6.725	10.12	5.678	7.787	10.19	8.969	5.303	6.417	8.055	6.486	6.339	7.366	5.965	11.31	9.969	8.507	9.374	11.29	9.964	11.24	10.92	11.99	11.56
ITGAM	na	8.76	8.423	8.264	8.242	7.453	8.339	8.854	9.536	8.741	10.01	8.146	7.301	7.082	7.724	8.202	9.159	8.508	7.998	9.25	10.86	10.85	10.68	9.7	10.12	7.086	10.65	6.712	7.658	9.496	9.08	6.243	6.258	7.429	7.468	7.848	7.866	6.675	9.795	9.187	8.179	8.63	10.75	11.32	9.933	11.23	10.5	8.81
ITGAV	na	10.76	10.92	10.14	11.41	10.75	11.35	11.28	11.13	10.57	11.93	10.66	10.21	13.85	12.29	11.09	11.11	10.98	11.7	11.89	11.5	11.29	12.84	12.08	12.56	10.87	16.13	10.08	10.02	10.89	10.88	11.86	9.529	10.84	9.705	9.693	10.71	10.19	10.72	10.58	10.61	9.705	15.53	12.01	11.21	10.36	10.56	11.42
ITGAX	na	9.124	9.023	9.662	9.651	7.65	8.37	9.81	10.62	8.476	10.65	10.55	8.679	10.62	8.839	8.673	8.604	8.917	9.561	8.863	11.37	12.08	11.4	10.69	11.11	9.015	10.85	7.022	8.817	10.73	10.54	6.036	7.342	7.863	9.23	8.699	8.339	8.117	11.75	11.25	9.327	10.04	9.515	12.4	12.89	13.13	11.82	10.83
ITGB2	na	9.531	8.797	9.488	8.996	7.999	8.554	10.39	10.61	8.747	10.38	8.984	8.718	9.148	8.968	8.922	9.177	9.34	10.12	10.46	12.23	12.52	11.92	10.45	10.61	8.234	12.37	7.428	8.423	11.17	10.35	6.485	7.566	9.142	8.03	8.527	8.7	7.367	11.53	11.3	9.309	10.25	12.74	12.8	12.33	12.92	12.46	11.69
ITK	na	7.552	7.923	6.871	7.679	8.209	7.251	8.948	8.475	5.56	6.733	6.616	7.034	4.906	10.04	7.462	6.166	9.02	8.177	8.528	10.72	8.962	9.074	7.831	7.104	6.405	9.952	5.015	7.937	9.505	8.735	5.009	3.055	7.856	5.781	5.946	6.694	4.609	10.84	9.183	7.931	8.655	10.69	9.874	10.42	9.638	11.23	10.45
JAM2	na	10.22	9.797	8.017	9.143	4.946	8.408	7.561	6.728	8.59	9.004	6.997	8.427	8.88	8.601	9.084	9.414	8.278	10.11	9.457	8.872	8.222	7.798	8.301	9.398	6.641	11.15	6.615	4.182	8.622	9.381	6.854	4.825	6.909	7.143	6.084	9.736	5.03	9.277	8.503	7.409	6.593	5.888	10.6	9.261	8.48	9.283	9.189
JAM3	na	10.99	9.806	8.756	9.532	6.345	9.454	7.946	9.271	10.41	10.15	10.08	8.6	8.88	10.36	10.34	11.68	9.116	10.84	9.891	10.12	9.281	7.943	9.992	9.848	10.31	10.9	7.016	6.707	10.33	10.56	9.934	10.19	10.06	7.763	6.696	9.266	6.039	9.736	8.874	9.13	9.967	11.02	11.46	9.142	9.611	9.456	9.933
KDR	na	8.556	7.298	6.156	7.339	5.644	7.386	5.916	6.673	7.724	7.572	5.856	6.597	9.512	6.791	7.499	6.013	6.753	12.67	6.665	8.224	9.963	7.798	7.747	8.691	6.868	10.53	5.451	5.239	7.864	6.517	8.284	5.154	6.836	6.268	6.422	8.42	5.845	7.963	6.418	7.398	6.186	9.453	8.382	7.182	6.905	7.043	7.655
KIT	na	11.1	10.75	10.08	8.07	0	8.456	7.896	8.174	7.96	12.19	4.31	8.382	7.082	6.949	10.1	0	4.791	11.25	3.514	8.326	7.508	6.89	7.941	7.532	10.08	0	7.256	3.895	4.916	7.427	5.009	10.44	9.738	5.714	8.452	9.831	10.47	9.394	8.924	6.27	8.531	3.741	8.228	6.919	7.773	6.197	10.64
KLF4	na	14.28	14.37	11.29	11.2	7.007	10.29	11.23	9.159	11.81	12.06	9.451	10.92	10.79	10.58	14.13	11.07	11.57	12.98	10.14	12.41	9.823	11.22	9.564	9.49	8.973	14.35	8.724	8.242	11.46	11	7.148	9.157	9.331	9.838	8.856	9.722	7.757	12.57	12.22	11.25	8.718	9.544	11.87	13.8	10.12	11.39	9.972
L1CAM	na	10.13	8.413	7.179	8.507	10.22	7.026	6.439	9.497	11.48	14	12.37	9.102	11.64	7.36	8.537	12.03	10.49	8.889	11.69	9.062	7.725	10.63	9.033	10.83	13.5	12.53	5.709	8.338	10.74	12.36	9.639	10.17	13.32	9.934	11.74	9.591	9.832	8.067	8.248	5.489	9.394	9.138	7.115	8.3	7.898	7.557	12.25
LAG3	na	6.733	5.376	6.101	6.686	8.418	6.503	9.609	7.876	5.338	5.19	5.933	6.77	6.602	7.058	6.634	1.072	7.751	8.376	9.044	9.832	10.03	9.94	7.926	5.3	7.265	9.952	2.85	8.466	10.05	9.175	7.689	4.145	8.759	5.282	6.237	7.381	6.003	10.72	10.09	7.923	9.286	11.58	10.71	10.28	9.262	12.34	12.75
LBP	na	7.01	4.52	5.037	4.591	3.462	5.142	4.864	5.462	5.001	7.524	5.658	3.709	6.452	5.284	3.107	4.951	4.008	6.054	4.371	6.942	7.001	6.771	5.217	9.364	4.841	7.985	5.451	4.282	6.108	5.863	3.814	2.814	3.875	2.53	3.32	8.016	4.704	6.537	6.14	5.203	5.26	6.219	7.536	7.182	8.311	7.066	6.993
LCK	na	7.226	7.644	7.012	7.467	7.378	6.805	9.111	8.876	5.56	7.197	5.28	7.327	4.906	8.14	7.462	4.569	8.768	8.559	8.003	10.54	9.083	9.81	8.203	6.79	6.317	11.15	3.158	7.072	9.2	8.106	4.598	3.701	7.058	5.506	5.282	6.405	5.03	10.99	9.193	7.993	9.195	11.01	9.589	10.2	9.846	11.79	10.92
LCP2	na	10.57	10.09	9.738	10	9.104	9.672	11.72	10.93	9.167	10.74	9.774	10.11	10.64	9.651	10.25	10.19	10.49	11.02	11.48	12.71	12.15	12.46	10.81	11.01	11.12	11.5	10.13	9.72	11.74	11	7.749	9.424	11.2	8.503	8.444	10.25	9.565	12.64	11.65	9.979	11.6	11.02	12.9	11.97	12.45	13.2	12.87
LDHA	na	13.26	13.68	12.31	13.44	13.04	13.55	13.51	12.82	13.93	13.31	13.99	13.64	12.69	13.22	13.66	14.51	13.51	13.68	14.18	13.03	13.16	13.28	13.02	13.52	15.51	12.4	13.38	13.45	13.41	13.8	11.74	14.14	15.35	13.37	13.6	14.63	14.37	12.97	12.38	14.56	13.78	10.04	12.86	13.37	12.59	12.63	12.65
LEPR	na	10	9.632	9.027	7.727	5.088	6.598	6.838	8.266	7.82	9.454	6.285	8.28	6.095	8.597	9.398	8.787	8.331	8.498	8.77	8.863	6.835	7.566	7.747	8.063	7.339	7.985	5.645	5.491	8.229	10.26	6.65	6.344	7.571	6.595	7.273	8.427	4.704	8.44	8.436	8.016	6.696	8.928	9.027	8.59	7.867	7.634	7.639
LIFR	na	10.39	10.38	8.401	7.918	5.625	7.445	7.447	7.2	8.623	8.29	6.141	8.497	7.181	9.756	8.598	7.818	7.866	9.388	7.862	9.454	7.677	9.171	7.677	8.887	4.891	9.416	6.286	5.264	9.448	9.296	9.29	8.358	5.929	5.686	8.613	9.378	4.609	8.885	8.062	8.71	7.759	9.098	9.168	8.809	8.924	8.97	9.092
LILRB3	na	7.086	5.035	7.112	6.249	5.587	5.862	7.486	7.14	5.489	7.674	7.089	6.416	6.738	6.428	6.211	7.689	6.68	8.06	7.044	8.548	9.47	8.78	8.534	8.911	6.262	11.15	5.09	6.462	8.171	7.436	5.454	4.511	6.61	4.995	5.602	6.08	5.234	7.771	8.743	6.645	6.404	10.97	10.26	8.914	10.7	8.465	8.541
LIMS1	na	7.905	7.929	7.849	8.016	6.705	8.307	7.344	7.832	7.311	7.961	7.686	8.107	6.602	7.495	8.067	8.434	7.686	8.232	9.393	8.833	8.558	8.796	8.085	8.508	8.694	8.773	7.39	7.256	8.497	8.211	7.206	7.835	8.51	7.34	7.795	7.779	6.988	7.945	8.354	7.641	7.694	5.888	8.02	8.184	8.817	8.523	7.972
LMBR1	na	10.75	10.71	10.64	10.62	10.14	9.715	10.65	10.44	10.14	9.917	11.24	10.07	10.91	10.34	11.07	9.604	10.02	11.2	9.259	10.44	10.25	10.3	9.894	10.28	11.47	9.655	10.54	9.883	11.41	10.49	9.146	10.55	11.03	10.68	10.76	10.31	10	10.79	10.84	10.42	10.16	10.32	10.52	10.71	10.09	10.61	10.18
LRP1	na	12.62	12.02	10.81	11.88	8.46	11.25	11.42	10.96	11.16	12.17	10.61	10.9	12.6	10.39	11.22	10.45	11.11	12.28	10.87	11.23	12.14	11.5	11.51	12.24	9.967	13.85	10.56	9.81	11.43	11.26	10.79	9.33	9.933	9.94	10.27	11.52	10.12	11.66	11.32	10.19	9.65	9.515	13.51	11.08	12.4	12.36	11.66
LRRK1	na	10.04	9.345	8.681	8.926	8.418	9.798	9.053	10.12	7.697	9.836	8.838	9.509	7.663	8.445	9.563	9.728	9.611	10.35	9.619	10.9	9.752	10.52	9.156	9.098	8.779	9.655	6.743	6.652	9.837	9.666	8.639	7.025	9.108	7.456	6.99	8.857	8.117	10	9.131	8.787	9.369	10.66	10.12	10.37	10.55	10.28	10.21
LRRK2	na	8.044	8.404	7.433	9.048	8.463	7.95	9.245	7.349	6.759	8.014	6.75	7.085	12.1	8.427	8.186	7.144	8.911	8.316	7.435	8.709	8.987	9.756	9.143	7.792	7.499	12.61	6.847	6.837	8.692	8.692	5.009	4.37	8.068	6.617	5.539	6.851	5.76	8.688	9.534	8.783	7.843	12.32	8.931	9.433	10	9.591	9.547
LTA	na	4.183	4.652	4.023	3.917	4.409	2.838	5.699	5.809	4.38	3.335	2.604	2.882	4.906	5.203	2.007	4.569	5.669	2.493	4.064	6.702	4.765	6.337	5.001	5.179	0.7025	9.952	1.05	4.33	5.235	2.411	3.956	1.677	2.375	2.864	3.82	2.981	0	6.437	5.289	3.803	5.984	0	4.607	6.361	7.125	7.174	6.008
LTBP1	na	10.32	10.43	8.289	9.356	4.32	8.988	8.431	7.983	7.592	8.772	6.985	8.505	8.076	9.034	10.26	9.052	7.985	11.02	10.27	9.511	8.366	8.545	8.803	10.15	8.039	7.985	6.388	5.859	8.753	9.545	7.17	7.69	8.208	7.247	7.459	9.336	5.234	10.26	8.141	8.117	7.421	7.083	10.07	9.563	8.093	8.556	7.538
LTBR	na	10.92	10.47	9.726	10.47	10.36	10.55	10.74	9.639	9.531	11.28	10.46	10.77	12.85	10.01	10.85	10.3	10.81	11.28	10.33	10.27	10.84	11.85	11.03	11.1	10.31	14.79	10.35	9.599	10.72	10.3	10.94	9.826	10.49	9.949	10.57	10.87	10.88	10.49	10.16	10.71	9.971	13	11.52	10.78	10.07	9.75	10.55
LUM	na	14.7	13.31	13.71	15.36	10.4	14.72	12.39	14.11	14.22	14.48	13.48	12.77	12.97	11.99	13.93	8.308	13.01	16.18	13.31	14.68	15.22	13.01	15.3	15.35	13.32	16.9	12.8	7.219	13.7	12.6	10.27	9.487	12.8	13.12	10.43	12.85	9.523	13.53	14.52	11.75	12.03	14.25	16.71	13.39	15.51	14.75	13.95
LY75	na	8.263	9.178	7.545	7.426	6.475	6.883	8.632	8.618	5.767	7.524	5.829	7.62	0	8.45	8.337	6.213	7.86	8.221	8.698	9.812	9.612	9.553	7.234	7.169	5.747	7.028	5.16	6.504	8.692	8.329	4.509	4.037	7.096	4.801	4.938	5.885	3.481	10.22	8.866	7.561	8.484	4.84	8.989	10.25	10	10.17	9.342
LY96	na	9.181	9.008	8.423	10.16	8.055	9.387	10.31	9.569	9.211	10.25	9.835	9.358	10.83	10.47	9.502	9.479	8.789	8.896	10.89	11.83	10.49	11.78	10.41	10.57	9.184	12.94	9.447	10.06	10.38	9.713	6.925	9.548	9.307	8.011	6.974	11.27	11.71	10.15	10.4	10.74	9.872	12.32	11.46	10.63	11.43	10.51	10.8
MAFF	na	8.453	8.542	6.129	6.629	7.453	6.503	6.744	8.707	6.921	7.242	7.847	7.434	8.355	7.883	6.879	10.26	8.288	7.555	8.661	7.958	6.311	7.767	7.306	7.75	8.508	10.34	6.265	7.726	8.821	8.292	6.942	4.989	8.985	5.966	7.366	7.918	7.451	6.76	7.291	7.421	6.162	10.02	7.183	7.784	6.715	6.948	7.555
MALT1	na	9.564	9.7	8.883	8.887	9.097	9.164	9.214	9.136	8.199	9.306	9.146	9.806	7.73	9.307	10.11	8.286	9.092	9.673	8.966	10.31	9.285	9.81	8.579	9.3	9.467	9.859	8.6	9.288	9.14	9.024	7.888	7.9	8.775	8.626	8.337	9.89	9.811	10.16	9.364	8.787	8.936	9.837	9.328	10.34	9.807	10.07	9.711
MAP3K14	na	9.159	9.229	8.181	8.95	8.522	7.699	8.924	8.838	9.244	8.649	7.814	8.107	12.42	8.535	9.259	8.308	8.923	9.527	8.363	9.881	9.394	10.49	9.232	9.131	7.075	14.99	7.452	8.724	9.203	8.566	10.17	6.801	7.478	7.673	8.108	8.809	7.409	10.13	8.87	8.367	8.89	12.59	9.372	10.86	9.892	10.01	10.48
MAP3K8	na	9.293	9.328	8.239	8.138	7.104	7.597	8.931	8.629	7.817	9.543	8.198	8.357	6.452	8.107	9.662	8.434	7.949	8.916	8.694	10.86	9.456	9.624	8.923	10.09	7.467	6.11	6.348	7.375	9.457	9.065	5.405	5.449	7.409	6.744	7.187	7.897	6.988	9.44	8.756	7.509	8.306	7.62	10.56	9.622	9.009	9.412	9.367
MARCO	na	9.761	6.713	8.274	6.741	6.39	5.725	8.232	8.939	8.505	9.853	7.807	7.943	6.738	7.85	7.101	9.669	9.872	6.054	7.489	9.421	11.26	7.97	11.94	9.666	5.449	9.54	7.212	5.491	8.763	9.554	5.715	5.154	5.842	6.952	9.016	8.186	5.572	9.453	8.77	8.313	7.686	12.58	12.98	8.957	11.59	9.841	8.736
MCAM	na	10.59	10.8	7.937	10.08	7.226	11.11	9.833	10.19	9.539	10.44	11.11	9.559	11.36	9.6	8.133	8.748	8.422	10.7	9.052	9.708	8.205	7.798	9.803	9.96	10.75	9.76	10.36	8.138	10.08	10.36	8.569	8.652	10.58	10.74	9.302	11.36	10.99	7.502	7.777	8.458	9.384	10.52	9.687	6.89	6.715	8.264	8.825
MET	na	9.244	9.75	12.15	8.303	10.41	9.445	11.67	8.891	7.451	10.15	9.413	9.575	7.519	9.93	8.568	10.49	6.037	11.79	10.37	7.902	8.879	10.68	6.384	9.418	11.1	9.28	12.09	12.53	9.136	10.1	5.715	9.35	10.49	10.89	13.38	8.652	9.07	7.73	11.57	10.55	9.509	7.083	8.439	8.277	6.715	7.369	8.803
MICA	na	8.081	7.367	7.677	7.9	8.455	6.531	7.534	7.832	7.528	7.997	7.821	7.174	11.08	6.999	7.861	8.558	7.722	8.326	7.91	7.299	7.713	8.927	7.077	7.852	8.135	12.26	6.673	7.531	8.491	8.088	8.047	5.683	7.949	8.246	8.03	7.561	7.214	7.74	7.856	7.091	7.401	7.728	8.26	7.831	8.311	8.141	8.375
MICB	na	8.608	8.1	9.35	7.941	9.174	7.95	9.307	8.703	8.033	9.323	8.328	9.427	8.993	8.671	8.492	9.005	9.541	8.714	9.059	9.664	8.972	9.338	8.807	8.797	8.088	11.23	8.524	9.527	8.983	8.668	8.232	7.357	7.921	8.038	9.136	10.15	10.05	9.59	9.611	8.074	9.151	10.89	9.416	9.577	9.929	10.03	10.53
MIEF1	na	7.579	7.992	7.529	8.653	7.894	8.254	8.08	8.005	8.256	8.04	9.008	7.977	9.072	8.178	7.517	9.622	8.027	7.985	8.809	8.146	7.562	7.767	8.33	7.717	9.004	9.13	8.393	8.458	8.717	8.355	7.17	7.768	9.478	7.604	7.92	8.212	8.2	7.954	7.786	8.288	7.644	9.515	7.115	8.058	7.985	8.041	8.01
MIF	na	11.24	12.33	11.81	13.22	12.19	12.6	12.04	12.9	12.37	12.08	14	12.67	16.02	12.75	12.19	13.55	12.84	12.73	13.04	11.92	11.74	12.15	12.02	12.23	14.27	16.85	12.25	12.94	13.64	13.56	11.31	13.1	14.06	12.57	13.51	13.16	12.93	11.49	11.87	13.38	11.78	10.22	12.15	11.9	11.44	11.31	11.13
MITF	na	11.07	11.65	10.76	11.21	11.63	11.43	11.9	10.67	10.99	11.63	11.6	10.45	10.9	10.58	10.29	8.109	11.33	11.57	6.907	8.224	10.37	9.048	10.69	7.842	12.6	7.985	11.75	12.15	10.14	11.64	7.664	11.37	12.97	11.34	11.86	10.57	10.91	8.557	10.35	11.86	11.45	10.31	9.614	7.991	9.262	8.626	10.51
MMP1	na	7.338	4.52	7.696	2.831	3.954	7.799	6.678	7.876	5.297	8.17	8.551	8.966	0	6.257	10.37	0	3.434	7.371	6.42	8.642	6.857	6.64	6.789	13.66	12.66	0	5.065	4.074	5.871	6.587	4.414	6.698	10.5	5.146	5.357	6.252	8.151	8.736	5.644	6.193	4.589	6.715	9.082	9.644	7.073	6.459	5.388
MMP11	na	7.498	6.743	7.46	6.942	0	5.795	0	8.361	9.691	6.984	9.002	5.593	7.854	5.942	8.048	5.059	0	10.82	3.133	0	7.059	0	9.04	5.658	5.449	12.35	6.368	3.957	4.191	3.31	6.473	3.96	6.678	5.264	4.485	5.138	0	8.075	8.481	5.304	5.215	11.6	8.646	0	7.927	8.864	0
MMP14	na	11.26	10.23	10.54	10.59	10.53	9.805	10.05	10.65	10.29	11.35	11.58	9.809	11.33	10.21	10.93	10.27	10.66	11.64	10.45	10.07	11.19	10.19	10.6	11.15	11.61	11.7	9.838	10.36	10.26	10.6	9.008	8.668	10.51	10.34	10.19	9.234	9.443	10.07	10.4	9.674	10.24	10.78	11.99	10.01	10.47	10.75	10.18
MMP15	na	8.318	8.268	6.959	9.628	7.973	9.26	7.987	7.515	7.931	8.049	6.536	7.541	11.26	10.9	7.313	6.508	7.579	8.366	9.142	6.516	6.311	8.1	9.929	7.901	8.955	10.8	8.335	7.275	5.716	8.205	8.716	7.291	7.78	8.082	7.861	7.453	4.704	7.186	6.395	6.844	6.611	11.23	7.903	6.079	4.697	5.976	6.712
MMP19	na	8.144	8.52	6.935	8.391	5.142	7.46	7.355	7.965	8.111	9.841	8.162	7.418	7.273	8.794	9.173	7.452	7.772	8.568	7.468	10.15	8.247	7.858	8.403	9.965	7.096	11.27	5.725	6.462	9.029	8.513	6.229	5.764	6.923	6.191	6.934	7.907	6.95	8.247	7.457	7.978	6.277	12.03	9.675	7.935	7.867	7.971	7.763
MMP2	na	15.69	13.39	12.65	13.9	6.782	12.37	12.64	11.83	11.97	14.58	11.35	13.77	11.69	10.08	13.27	9.469	10.94	14.69	11.42	11.6	13.11	11.2	13.43	14.31	11.17	14.38	12.2	10.68	11.46	11.53	11.98	11.16	11.46	10.54	10.35	12.33	9.387	13.42	12.51	11.11	9.136	15.8	15.95	13.06	13.78	14.23	13.61
MMP28	na	9.046	8.64	7.193	7.257	1.998	6.157	7.256	4.179	6.515	6.775	3.963	6.625	8.126	5.504	9.291	9.352	4.735	8.516	7.413	5.663	5.534	5.715	5.447	6.151	5.03	10.75	3.411	1.911	5.588	7.116	2.913	1.857	6.113	5.768	3.217	7.978	0.3113	8.936	6.853	5.833	2.893	7.828	7.371	9.443	4.949	5.394	5.669
MMP7	na	9.635	10.81	6.679	4.399	2.398	6.956	5.444	6.002	5.145	9.214	3.21	7.248	4.906	9.022	7.039	8.698	2.721	6.966	8.369	6.658	8.483	5.429	5.646	11.72	3.269	8.773	7.686	3.169	0	5.138	4.085	2.525	0	5.373	4.244	5.334	1.534	7.963	6.298	5.613	4.907	5.457	6.888	6.483	4.697	7.959	4.1
MMP9	na	9.177	9.335	8.11	7.672	6.871	10.45	9.644	11.05	12.47	11.02	8.897	6.693	8.437	10.16	8.431	5.254	9.311	10.49	7.862	13.66	10.57	11.56	10.3	11.66	7.931	12.57	6.118	9.633	8.782	9.803	10.34	8.052	8.673	8.465	8.707	7.722	7.531	12.16	8.623	11.18	9.447	14.9	11.52	13.18	11.06	10.96	8.295
MR1	na	6.951	7.216	7.004	7.857	7.654	7.156	8.167	6.268	6.178	7.151	6.266	6.227	6.095	6.498	7.414	5.425	7.068	6.102	6.739	7.94	8.034	7.453	7.105	6.748	4.841	0	6.876	5.859	7.4	7.209	3.657	5.392	5.581	6.778	5.978	6.043	2.633	8.116	8.318	5.763	7.965	7.237	7.732	7.426	8.288	8.626	7.27
MSR1	na	10.51	9.359	10.76	10.71	9.443	9.883	11.08	10.64	10.24	11.94	11.65	10.02	11.18	9.562	9.514	11.11	9.524	10.88	11.87	13.11	13.99	13.39	11.5	12.13	9.521	15.12	9.267	9.907	12.6	12.14	8.779	8.982	10.19	10.31	9.714	11.01	10.36	12.39	12.27	9.638	10.82	11.95	12.85	11.53	13.59	13.19	12.93
MYD88	na	9.95	9.285	9.029	8.74	9.838	9.339	9.948	9.818	8.105	10.26	9.202	9.194	7.36	9.395	9.691	9.298	9.981	9.921	9.94	10.19	10.07	10.53	9.852	9.946	9.463	8.963	8.302	9.279	9.946	9.363	9.175	8.845	10.01	8.438	8.638	10.08	9.674	10.34	9.967	9.423	9.612	12.55	10.53	10.34	10.61	10.1	10.73
NCAM1	na	6.733	5.856	7.146	6.629	3.893	6.121	5.699	3.918	8.057	3.335	0.8881	2.176	0	9.288	7.324	8.698	4.099	7.16	7.854	7.21	4.765	8.196	3.935	3.813	8.362	6.11	9.444	6.242	7.645	10.07	9.207	5.205	8.155	2.961	8.564	4.991	0	5.149	6.691	7.717	0.571	7.503	5.857	6.318	7.019	5.53	4.579
NDUFS3	na	11.45	11.37	10.26	11.18	10.91	10.9	11.18	10.63	11.4	11.27	11.85	11.29	12.3	10.69	11.2	10.91	11.03	11.03	10.67	11.03	10.71	11.41	11.16	10.94	11.94	12.85	11.54	10.89	11.58	11.11	10.94	11.44	11.28	11.16	11.74	11.81	12.07	11.3	10.52	11.44	11.24	13.55	11.69	11.19	11.39	10.95	11.34
NFAT5	na	9.834	9.978	8.722	9.781	9.452	8.594	9.47	8.991	7.947	9.133	8.922	8.655	10.67	8.995	9.92	8.999	9.28	9.202	8.31	9.325	8.584	9.39	8.904	9.751	9.237	10.59	8.767	8.178	9.181	9.08	8.663	8.082	8.495	8.873	8.212	8.59	8.142	9.83	8.761	8.668	9.348	7.503	8.597	9.512	8.752	9.871	9.317
NFATC1	na	8.998	8.427	8.239	8.47	8.162	6.883	8.288	8.81	7.986	8.162	7.95	6.959	7.793	8.377	8.51	6.618	8.404	8.812	7.087	9.414	8.545	8.219	7.63	8.47	5.606	8.298	7.959	6.385	8.229	6.978	7.295	6.982	6.088	8.106	8.69	7.467	4.399	8.999	8.062	7.487	7.555	8.785	9.266	8.172	9.215	9.464	8.881
NFATC2	na	10.07	9.919	8.594	9.41	8.184	8.178	9.539	9.952	8.218	8.682	8.079	8.407	10.91	9.444	10.19	8.929	8.898	9.18	8.867	10.58	9.734	10.79	9.776	8.696	8.224	12.43	6.951	7.495	9.472	9.479	9.225	6.709	8.167	8.041	7.454	8.126	6.334	11.29	9.661	8.917	9.633	9.214	10.51	10.81	10.28	11.68	10.64
NFATC3	na	11.86	11.68	10.66	11.49	11.02	10.75	11.56	11.19	10.25	11.18	10.58	10.61	12.29	10.98	11.6	10.88	11.02	11.88	10.58	12.41	11.67	11.42	10.96	10.83	11.02	13.3	10.75	10.46	11.78	10.97	11.51	10.2	10.88	10.31	10.42	10.58	9.955	12.96	11.42	10.78	11.54	11.68	11.71	12.32	12.31	12.89	12.35
NFATC4	na	6.78	7.257	5.955	6.358	3.954	4.865	5.484	5.289	5.61	6.948	3.963	5.505	0	4.448	6.339	4.415	4.553	7.351	5.519	5.75	5.534	0	5.001	6.468	0	2.94	4.672	5.741	4.305	4.257	7.568	4.712	0.7051	4.748	5.23	4.642	0	5.951	5.338	4.975	4.358	3.741	5.24	6.829	6.715	6.559	6.403
NFKB1	na	8.549	9.076	8.05	8.932	7.681	8.547	8.737	8.909	7.799	8.539	7.538	8.427	9.309	8.205	9.028	8.549	8.307	8.048	9.156	9.121	8.272	9.171	8.318	8.696	8.14	6.11	7.827	8.493	8.882	8.395	6.542	7.66	7.261	7.578	7.809	7.812	7.367	9.092	8.498	8.199	8.594	10.53	8.717	9.214	9.128	9.253	8.968
NFKBIA	na	12.95	13.51	10.74	11.09	10.2	11.15	11.11	11.47	10.4	11.65	10.43	10.73	11.7	12.28	12.1	12.04	11.41	11.86	11.99	14.11	11.6	13.15	11.07	11.63	11.76	13.87	9.883	11.7	12.62	11.99	9.263	10.34	10.35	10.07	9.992	10.61	9.401	12.19	12.79	10.97	11.36	15.05	13.31	12.94	12.08	12.16	12.57
NFKBIB	na	6.585	6.815	9.18	6.41	6.807	5.573	6.644	6.393	7.523	7.383	6.948	7.145	8.126	6.911	6.399	5.16	6.781	5.844	5.979	7.513	5.994	7.374	7.472	6.965	6.792	10.59	5.56	7.238	7.238	6.671	7.155	6.328	6.695	5.858	6.024	7.756	7.337	6.697	8.845	6.219	6.277	10.75	6.714	6.559	7.125	7.132	7.332
NFKBIE	na	7.692	8.333	7.714	8.429	9.419	9.313	9.708	9.332	7.934	8.209	8.691	8.18	9.512	9.007	8.168	8.803	9.643	7.703	9.531	9.595	8.884	10.38	8.381	8.24	9.11	10.75	8.742	8.181	8.521	8.49	8.505	7.678	9.073	8.175	7.878	7.662	7.642	9.033	8.268	9.403	9.324	9.515	8.41	9.267	8.953	9.182	9.27
NFKBIZ	na	11.52	11.79	8.85	9.176	9.961	9.092	9.683	9.9	9.689	10.61	9.606	9.496	10.31	8.794	10.89	9.944	10.28	11.02	8.88	10.65	9.758	10.2	10.42	10.62	10.67	13.67	8.312	10.5	9.943	11.56	8.425	7.164	11.08	8.843	8.219	9.226	8.216	10.46	9.734	10.28	11	10.53	10.49	10.9	9.141	10.09	10.45
NFYA	na	9.96	10.21	9.702	10.71	11.27	9.419	9.944	10.11	9.892	10.01	10.37	10.36	12.96	9.539	9.93	9.879	10.57	10.92	9.059	10.08	9.769	10.15	10.55	9.958	9.497	13.95	10.1	9.532	9.978	9.738	11.21	10.43	9.75	10.13	10.44	10.49	10.86	10.15	9.621	10.26	10.24	11.05	10.15	9.794	10	9.994	10.09
NFYB	na	9.72	9.466	9.09	9.094	9.521	9.867	9.12	9.184	8.909	9.928	9.277	8.328	10.13	9.949	9.405	9.639	9.141	10.01	9.584	9.983	9.164	9.349	9.77	9.339	9.505	12.45	8.989	9.274	9.974	9.33	10.36	8.265	9.76	8.341	9.014	9.123	7.132	9.788	9.67	9.519	8.705	11.42	8.97	9.867	9.352	9.656	9.683
NFYC	na	9.681	9.739	8.753	9.5	9.76	9.092	10.09	9.415	9.051	9.891	8.913	9.125	9.123	9.74	9.652	9.76	9.493	9.426	9.293	9.807	8.751	9.41	9.463	9.051	9.573	9.416	10.03	9.276	9.622	9.304	8.961	8.176	10.09	8.905	10.21	9.439	9.48	9.959	9.159	10.07	9.255	8.972	9.821	9.306	9.656	9.921	9.679
NKIRAS1	na	8.495	9.026	8.093	8.491	9.61	8.79	9.693	7.82	7.274	8.881	9.554	7.74	10.34	8.955	8.824	8.194	8.792	8.76	8.158	8.193	7.975	8.651	9.033	7.802	8.666	10.9	8.681	7.328	9.552	9.169	8.701	8.522	8.27	8.41	9.447	8.694	8.983	8.44	8.551	8.843	7.836	10.98	9.266	8.196	8.242	8.064	8.404
NKIRAS2	na	9.787	9.186	8.998	9.138	8.909	8.335	9.248	8.7	9.277	9.444	9.028	8.489	9.834	8.927	9.442	9.483	9.508	10.53	8.593	9.346	9.333	9.469	9.301	9.561	8.431	8.963	9.112	9.218	9.322	9.245	8.66	9.041	9.111	8.55	9.398	9.046	8.725	9.404	9.011	9.495	8.651	9.057	10	9.577	9.341	9.408	9.352
NKRF	na	7.728	8.64	7.166	8.8	7.89	7.591	8.56	8.317	8.039	7.641	7.032	7.778	9.992	8.073	8.412	7.786	8.541	7.985	7.715	8.13	7.301	7.97	7.712	8.072	9.181	9.859	7.591	8.084	8.005	8.858	7.11	8.249	8.173	7.739	8.569	7.625	7.779	8.033	7.457	8.436	8.175	5.888	8.057	7.862	7.805	8.193	8.035
NLRC3	na	4.315	5.216	4.947	5.048	5.606	3.415	6.439	6.782	3.345	6.078	3.21	5.088	5.306	5.991	4.754	0	6.753	6.546	4.968	8.499	7.001	7.858	6.738	5.3	3.411	10.75	0	4.736	6.49	5.649	3.383	0	4.445	3.561	0.7841	3.702	0	9.071	6.652	5.149	6.321	11.54	6.888	8.254	7.956	9.135	9.121
NLRC4	na	5.941	4.588	5.303	5.173	5.549	5.343	6.104	6.586	5.471	7.997	5.933	4.436	5.306	5.991	4.872	5.958	6.557	5.786	6.177	8.395	7.202	7.97	7.021	8.521	4.368	10.12	4.305	5.758	7.591	7.317	5.501	4.309	6.011	5.04	5.092	6.185	4.609	6.608	6.783	5.573	6.011	11.71	8.02	6.559	8.419	7.524	8.242
NLRP1	na	11.37	10.39	9.664	9.578	7.292	8.567	9.698	10.01	8.831	9.681	7.925	9.204	8.851	8.832	10.77	8.473	9.686	11.22	8.082	11.32	10.16	9.995	8.888	10.04	6.83	11.4	6.348	10.08	9.818	8.945	6.907	5.841	7.358	7.796	7.088	8.735	6.475	11.64	9.651	8.59	8.94	9.484	10.74	11.74	11.09	11.64	10.77
NLRP3	na	7.226	8.178	5.202	6.023	4.72	6.517	6.129	6.427	5.922	7.053	6.735	5.047	5.877	6.463	5.222	6.43	6.861	6.647	6.702	8.719	7.423	7.828	7.05	6.415	6.738	9.76	4.703	4.965	7.677	7.175	3.279	2.724	5.122	4.156	4.077	5.843	4.399	7.155	7.646	6.344	6.321	10.27	8.597	7.083	7.36	7.524	6.712
NLRP6	na	1.376	3.713	0	2.613	3.694	3.291	3.756	4.53	5.075	4.159	1.54	3.811	0	5.435	4.244	4.708	4.897	4.078	3.514	8.146	5.094	4.284	4.525	5.241	1.86	7.985	0	4.464	5.177	5.473	0	2.628	3.128	1.176	3.32	3.88	0.3113	5.627	5.238	2.854	4.516	0	6.714	6.403	7.837	6.651	6.513
NOD1	na	9.328	8.835	9.005	8.875	8.312	8.412	9.111	9.033	8.481	9.434	8.661	8.933	10.02	7.809	8.905	9.298	8.761	9.495	8.197	9.729	8.879	9.183	8.695	9.697	8.313	10.27	7.272	9.653	9.057	8.485	8.059	7.788	8.392	7.834	9.137	9.078	8.224	9.34	9.166	8.463	8.38	9.602	9.25	9.586	8.924	9.571	9.875
NOD2	na	8.387	8.797	7.019	7.33	6.215	6.935	7.851	7.87	5.737	8.253	5.565	7.839	4.349	6.924	8.983	7.62	6.439	8.988	8.322	8.698	8.836	8.749	7.563	8.154	7.188	9.859	5.334	6.204	8.038	6.991	4.908	4.564	7.045	4.877	4.905	6.405	5.356	9.845	8.648	6.645	8.21	8.172	8.228	9.929	9.427	9.61	8.626
NOS2	na	4.183	3.298	1.215	0	2.398	1.459	0.5865	0	1.523	1.22	2.329	2.452	0	2.229	0	0	2.164	0	0	4.009	2.191	3.327	0	0	0	0	0.584	2.142	2.664	3.97	1.293	0	2.001	0	0	0	0	3.783	3.38	0	0	5.888	3.449	4.256	5.35	4.982	4.1
NOTCH1	na	10.09	9.407	9.307	8.777	8.491	8.58	8.906	9.408	10.15	8.797	8.65	7.993	11	9.083	9.88	9.084	8.457	10.34	8.761	9.215	8.931	10.35	9.333	9.549	7.721	13.61	7.078	9.711	9.372	8.724	10.08	7.861	7.87	8.749	8.621	8.57	7.026	10.21	8.924	8.992	8.139	10.75	10.02	10.25	9.674	9.788	9.741
NOTCH2	na	12.01	12.06	10.98	11.76	10.7	10.59	11.13	11.51	10.71	11.92	10.95	11.28	13	11.05	11.85	11.24	11.07	11.59	11.55	11.1	11.33	11.63	11.7	11.07	11.65	13.54	10.98	10.04	11.71	11.43	11.46	9.99	11.52	10.19	12.51	11.51	11.5	12.07	11.11	10.78	11.6	14.18	12.55	11.54	12.22	11.99	11.7
NRCAM	na	7.104	8.717	6.855	5.783	8.38	6.611	10.4	7.679	6.541	7.696	4.926	6.948	6.738	11.09	8.091	12.01	7.514	6.194	10.56	9.104	7.452	10.15	6.116	7.707	5.948	8.555	9.848	5.611	9.42	10.83	6.324	6.096	6.185	8.964	6.055	6.993	5.845	7.359	9.288	4.777	8.199	7.922	7.536	6.701	7.956	6.681	7.639
NRP1	na	12.27	11.21	10.68	10.99	9.343	10.54	10.97	10.61	11.4	12.49	9.924	10.49	10.74	10.66	11.1	12.18	10.79	12.6	11.77	12.85	11.94	11.88	11.71	12.88	9.499	13.32	9.346	8.834	11.4	10.5	10.38	8.859	9.921	9.808	9.07	11.76	9.074	11.47	10.49	10.72	9.785	14.78	12.67	11.34	11.18	11.42	11.42
NRP2	na	10.34	10.54	11.06	11.23	10.55	11.84	11.54	11.76	11.39	11.98	11.79	10.82	12.51	10.2	11.16	12.91	12.57	12.22	12.49	10.86	11.82	12.55	12.24	11.48	10.94	14.05	11.53	11.61	11.81	11.61	11.23	9.074	11.02	10.64	10.03	10.81	10.53	10.4	11.08	11.78	11.46	13.77	12.56	11.51	11.77	11.12	11.2
OGDHL	na	2.961	5.257	0	1.642	1.441	6.624	3.474	6.54	1.998	3.094	3.753	2.683	0.2619	4.82	6.142	3.55	1.247	6.71	2.263	6.516	5.994	0	3.935	2.618	3.66	7.584	3.158	1.635	1.747	7.493	2.913	2.162	2.375	5.7	9.094	4.181	0	3.783	3.178	0	1.419	6.911	4.607	5.173	6.572	5.655	5.135
OGFR	na	10.29	9.636	9.054	9.52	9.424	9.025	9.679	9.775	8.355	9.365	9.429	9.401	11.22	9.399	9.772	9.958	9.27	10.02	10.27	10.3	10.31	10.56	9.664	9.415	10.34	13.35	8.753	9.812	10.02	9.752	10.16	9.352	9.698	8.95	9.915	9.882	9.74	10.44	9.766	10.97	9.831	9.861	11.22	10.37	10.52	10.63	10.69
OLR1	na	1.376	2.45	7.306	4.862	4.755	4.775	3.123	8.471	4.34	6.733	8.584	5.047	6.284	5.284	3.844	6.989	5.175	2.493	7.724	4.992	8.879	7.245	6.407	6.638	7.491	10.47	5.374	3.691	9.033	7.398	1.964	0.09181	5.616	6.428	0	5.611	5.296	5.838	8.305	4.057	6.663	4.84	6.804	4.256	9.854	7.897	3.661
P4HA2	na	8.998	8.298	8.499	9.181	6.287	7.191	6.498	7.539	7.828	8.074	8.821	7.634	8.725	7.843	8.916	10.2	7.08	9.645	10.3	7.562	8.358	8.811	8.228	9.139	8.917	7.028	6.118	7.127	7.739	7.674	5.83	7.465	8.862	7.763	8.365	6.993	6.988	8.347	9.166	7.551	7.916	0	10.02	7.784	7.74	8.03	7.27
P4HB	na	12.76	12.42	12.4	12.47	11.29	12.5	12.42	12.06	12.5	12.75	12.26	12.81	12.07	12.22	12.86	12.63	11.71	13.45	12.12	12.95	12.7	13.53	12.37	12.99	12.23	11.7	12.29	12.47	12.7	12.9	11.07	11.22	13.41	11.64	13.38	12.29	12.16	12.64	12.64	12.22	12.04	10.84	13.64	12.19	12.64	12.28	12.13
PDCD1	na	0	3.128	3.617	4.466	4.854	4.283	7.496	6.323	0	0	0	4.303	0	5.203	3.955	0	5.966	3.631	5.193	7.994	6.213	8.075	5.976	2.949	3.111	8.555	0	5.136	7.267	6.605	2.604	0.9398	5.871	3.051	1.632	4.642	0	8.968	8.009	5.035	7.318	7.922	7.776	7.949	8.012	10.32	9.668
PDCD1LG2	na	7.894	8.1	7.019	6.895	6.334	6.946	8.704	8.144	5.974	8.42	7.546	7.442	3.432	6.039	6.513	8.53	7.346	7.371	10.35	10.21	10.04	9.74	8.228	8.194	5.482	7.028	5.015	7.127	9.061	8.453	3.737	4.803	6.443	5.282	5.793	6.993	6.447	9.584	8.987	6.32	8.019	6.911	10.09	9.123	8.967	10.29	8.968
PDGFRA	na	10.31	10.34	9.235	9.73	6.276	9.696	8.4	9.44	8.912	11.23	8.691	9.494	6.862	8.879	10.24	6.508	9.267	10.62	9.033	10.24	9.092	8.996	8.892	11.18	8.677	6.11	8.061	4.421	9.747	8.334	9.006	6.051	9.083	7.705	6.85	7.698	4.792	9.997	8.891	8.145	8.193	13.31	10.45	8.695	9.862	10.1	10.49
PDGFRB	na	13.25	12.23	11.07	11.79	7.89	11.14	9.816	10.51	11.77	11.54	9.876	11.3	10.99	10.25	11.75	9.554	10.03	12.99	10.65	11.15	11.82	10.33	11.17	12.33	9.83	12.23	9.532	9.066	10.63	10	11.8	9.141	9.441	10.22	9.044	10.83	8.2	11.62	10.87	10.11	9.136	9.057	12.82	11.24	11.97	12.24	11.98
PDIA3	na	8.099	8.367	7.811	8.929	8.219	9.283	8.713	8.144	8.03	8.458	7.793	7.821	8.692	8.791	8.004	8.083	8.181	7.919	8.334	8.772	8.411	9.074	8.05	8.356	8.443	8.963	8.079	7.922	8.485	8.462	7.191	6.977	9.679	7.143	8.071	7.948	7.654	8.283	8.261	7.592	8.316	7.237	7.183	8.135	8.355	8.678	8.198
PECAM1	na	12.11	11.01	10.69	11.21	8.002	10.59	10.47	10.8	10.99	11.31	9.978	11.2	9.936	10.56	11.06	8.922	10.76	12.71	10.8	13.23	12.02	11.11	11.4	12.37	9.477	11.64	8.885	9.005	11.65	11.04	9.929	8.695	9.846	9.974	9.38	12.21	9.241	11.46	11.53	10.15	10.26	10.7	13.18	11.34	12.83	12.21	12.02
PGK1	na	12.93	12.51	12.52	12.77	13.14	12.5	12.42	12.43	12.94	13.23	13.52	13.01	15.17	13.26	12.71	13.67	12.79	13.22	13.33	13.22	12.95	13.01	12.94	12.86	14.52	16.07	12.27	13.27	13.09	15.31	12.58	13.32	14.31	12.81	12.7	13.84	14.03	12.63	13	14.1	12.26	15.47	14.08	12.86	12.97	12.7	12.87
PLAU	na	8.754	7.644	9.009	9.249	7.007	8.408	8.805	10.22	8.594	9.976	9.55	8.122	7.082	7.069	8.657	9.526	8.202	10.04	10.46	9.541	10.76	10.35	11.13	10.77	8.219	0	7.686	7.231	8.178	8.495	5.546	5.596	8.062	7.819	6.339	8.108	6.501	9.921	9.256	7.735	8.216	11.19	11.65	9.778	11.33	10.34	8.941
PLAUR	na	8.777	8.117	9.087	8.251	7.555	8.186	7.851	9.931	8.701	10.56	10.34	10.47	8.476	8.734	8.412	10.1	7.751	9.245	10.49	10.25	11.05	11.32	10.38	11.25	10.79	11.4	7.072	8.087	9.804	9.87	6.284	7.116	9.984	8.219	7.599	9.641	9.993	8.66	9.626	8.074	8.169	12.8	11.56	9.782	10.38	10.32	9.037
PLOD1	na	10.15	9.255	9.062	10.73	10.04	9.748	9.937	10.37	10.23	10.63	10.19	9.746	12.2	10.57	9.353	10.76	10.1	10.61	10.78	10.29	9.755	11.98	10.5	10.91	10.47	13.71	9.991	9.168	10.15	9.697	9.402	9.933	10.64	9.854	11.79	10.32	10.64	8.972	9.858	10.04	8.936	11	10.96	8.957	9.733	9.7	9.797
PLOD2	na	9.828	9.661	8.835	10.07	9.933	9.311	10.4	10.33	9.279	10.27	8.687	7.105	9.265	11.22	9.21	10.58	9.716	10.21	10.78	10.47	10.34	10.32	10.82	12.06	9.007	7.028	10.27	7.753	8.845	10.74	7.523	8.65	8.161	9.38	8.788	8.95	7.277	7.851	9.011	10.74	9.258	11.43	11.52	7.363	9.203	9.602	8.901
PLOD3	na	10.38	9.746	11.01	10.25	11.59	10.72	10.6	10.63	11.17	10.97	12.47	10.32	13.61	11.42	10.25	10.3	10.96	10.75	10.29	9.988	9.775	13.66	11.06	10.79	13.08	14.09	9.947	11.21	12.05	11.01	9.85	10.83	13.09	11.29	11.83	10.33	10.92	8.671	11.1	10.99	9.569	10.31	11.38	9.512	9.33	9.029	9.691
POLR1B	na	8.589	9.257	8.392	9.711	9.339	11.14	9.142	9.548	9.4	8.563	9.165	9.023	8.966	8.651	9.114	8.577	9.323	8.833	8.943	9.192	8.565	9.764	9.387	9.296	10.4	9.859	9.273	8.76	9.352	8.837	11.38	11	9.63	9.028	10	8.781	9.006	9.199	8.823	9.412	9.151	7.237	7.776	8.832	8.577	8.871	8.575
POLR2A	na	9.115	9.381	7.964	8.526	8.854	8.846	8.675	8.863	10.19	9.713	9.028	8.712	8.175	7.996	9.378	8.901	8.911	9.777	8.346	8.833	8.469	8.941	8.911	8.74	8.795	9.416	7.35	9.084	8.792	9.04	7.523	6.917	9.264	8.082	8.192	8.764	8.287	9.28	7.906	8.756	7.564	10.2	8.911	8.196	8.577	9.193	9.206
PPARG	na	9.5	8.612	6.752	5.859	5.382	4.775	7.65	5.646	7.479	8.107	5.069	5.805	6.738	6.498	4.626	3.219	5.966	6.581	3.514	7.179	7.76	5.839	7.064	7.651	6.184	9.655	5.578	3.762	7.15	7.104	7.184	4.64	6.341	6.654	5.93	8.59	5.572	7.88	7.388	6.436	5.811	7.828	7.732	4.428	8.44	8.214	8.523
PPARGC1A	na	8.602	8.955	7.084	9.232	8.991	5.404	8.632	5.809	7.172	7.79	8.527	6.152	11.69	8.096	5.707	6.508	7.633	9.18	4.174	6.183	7.535	5.261	6.244	5.412	5.197	13.26	8.061	7.658	7.91	7.042	5.83	6.25	5.262	8.535	9.123	5.66	2.186	7.73	7.75	9.262	2.337	8.785	6.015	5.517	7.36	5.394	6.549
PPBP	na	4.183	0	0	1.086	0	3.415	4.097	0	3.263	7.8	0.8881	2.882	0	2.982	3.107	0	2.469	2.493	0	5.472	4.066	0	8.158	7.966	4.142	0	0	9.338	2.664	5.435	5.355	2.018	0	2.761	8.042	5.394	1.534	4.872	0	0	0	5.888	0	4.722	3.475	0	3.661
PPIA	na	10.33	10.54	10.03	10.68	9.811	9.893	10.54	9.481	10.63	9.579	10.44	9.017	11.27	10.31	10.25	9.33	9.242	9.712	9.305	9.401	9.42	9.46	8.934	9.57	9.256	9.54	9.691	8.792	10.12	9.285	8.77	8.916	9.089	9.58	9.726	8.712	8.583	10.01	9.149	10.7	8.512	10.32	9.064	9.979	9.427	9.358	9.745
PROCR	na	8.515	7.395	8.626	6.358	4.788	6.817	5.764	7.554	7.21	8.439	6.324	7.174	7.273	6.999	6.747	6.989	8.171	7.29	6.791	7.902	6.57	8.05	7.306	8.802	5.876	11.03	5.271	8.254	7.51	7.055	4.259	6.937	6.063	5.226	6.289	7.745	5.621	6.971	9.121	6.245	6.088	7.376	8.646	7.719	7.271	7.153	7.091
PSMB10	na	8.602	8.721	8.375	8.546	9.06	7.833	10.28	9.467	7.791	9.117	7.773	8.37	9.219	8.794	8.311	6.905	9.292	8.995	9.275	10.31	9.579	10.01	8.915	8.901	7.876	11.85	7.39	8.842	9.865	9.231	6.113	6.692	8.259	6.639	6.824	8.596	7.437	9.8	9.646	9.003	9.833	11.49	10.46	10.12	9.846	10.65	10.9
PSMB8	na	11.23	10.87	10.95	11.2	12.09	11.16	12.48	11.76	9.04	11	11.33	11.43	10.32	11.2	11.52	10	11.84	11.49	12.07	11.95	11.83	12.24	11.22	10.52	10.97	13.67	10.34	11.49	12.35	11.5	8.714	9.271	11.32	10.24	9.457	12.29	12.2	12.16	12.25	11.8	12.26	11.11	12.51	12.14	11.77	12.22	12.84
PSMB9	na	10.08	9.675	9.958	10.09	11.47	10.01	11.79	11.34	8.274	10.1	9.955	10.49	10.3	10.35	9.726	9.373	10.58	10.21	11.67	11.74	10.86	12.33	10.44	9.759	9.499	14.82	8.559	11.01	11.72	11.34	8.324	7.244	9.641	8.224	9.316	11.47	11.2	11.78	11.94	10.21	11.67	13.81	12.04	12.29	11.22	12.29	13.01
PSME1	na	11.24	11.5	10.71	11.02	11.46	11.64	12.65	11.28	9.846	11.22	10.32	11.02	10.22	11.05	11.31	11.02	11.39	11.19	12.16	12.35	11.43	12.31	10.81	10.8	10.75	11.3	10.56	11.82	11.9	11.63	9.674	9.703	10.86	9.944	10.78	11.29	10.89	12.11	11.65	11.13	12.25	10.56	12	12.11	11.69	12.36	12.46
PSME2	na	11.9	11.6	11.05	11.57	12.84	11.79	13.02	12.23	10.97	11.86	11.36	11.48	13.51	12.52	11.54	11.28	12.01	11.86	13.11	13.23	12.13	13.97	12.08	11.7	11.83	16.78	11.03	13.04	12.77	12.46	11.35	10.49	11.62	10.75	11.18	12.29	12.11	12.54	12.62	11.94	12.52	15.17	13.39	13.32	12.29	12.91	14.2
PSME3	na	11.61	11.38	10.95	11.19	11.08	11.47	11.43	10.49	10.94	11.29	11.66	10.73	11.13	11.34	11.56	10.96	11.52	11.52	11.02	10.76	10.89	11.2	10.72	11.02	11.26	9.76	11.25	11.02	11.46	11.44	9.627	11.42	11.93	11.03	10.82	10.97	10.75	11.27	11.04	11.55	10.97	7.922	11.03	11.7	10.6	10.77	11.05
PTAFR	na	7.353	7.071	7.193	7.247	5.972	6.585	8.105	8.519	6.642	9.113	7.391	6.991	6.862	6.392	6.7	6.508	7.239	7.589	7.601	9.541	9.705	9.58	8.731	8.934	6.082	10.27	4.909	6.769	9.113	8.635	4.554	4.736	6.556	5.858	6.501	6.83	6.11	8.909	8.968	6.844	7.401	11.38	10.64	9.798	9.899	9.583	8.867
PTEN	na	10.57	10.22	9.02	10.11	6.516	9.897	9.534	9.301	8.9	10.14	9.546	9.501	10.76	9.618	10.14	9.419	9.601	10.55	9.41	10.15	9.64	9.43	9.698	9.487	9.997	9.952	9.513	9.787	10.39	9.693	8.81	8.559	9.384	7.064	9.376	9.768	9.48	10.38	9.775	9.842	9.884	10.31	10.16	10.02	9.674	9.943	10.23
PTGS2	na	7.884	7.546	4.189	5.048	4.224	5.463	3.879	6.068	6.682	6.668	5.499	4.498	0.2619	6.062	8.036	6.43	5.812	7.042	5.433	7.299	5.587	4.284	5.82	9.029	8.38	7.028	4.571	4.903	6.903	6.781	5.329	4.665	5.956	5.083	2.369	2.981	0.3113	5.627	5.338	4.461	4.849	8.093	7.82	5.662	6.645	7.088	4.937
PTK2	na	11.04	11.34	10.5	11.76	11.33	11.25	11.41	10.72	10.28	11.11	11.12	10.68	14.17	11.41	10.93	11.07	10.82	11.41	10.38	10.36	10.39	11.52	10.75	11.04	11.4	15.2	11.1	10.3	11.22	11.08	12.69	10.96	10.42	10.82	11.27	10.92	10.86	10.19	10.58	11.67	10.51	11.77	10.28	10.46	9.319	10.02	10.52
PTPRC	na	7.925	7.376	7.041	7.857	6.832	6.946	8.499	8.842	6.2	8.014	6.141	7.266	5.877	7.915	7.743	6.618	8.16	7.906	8.151	10.67	9.553	9.658	8.757	8.063	6.765	7.584	5.433	7	8.953	8.319	4.873	4.511	6.992	5.919	5.863	6.405	5.413	10.33	8.691	7.018	8.781	5.457	9.099	10.57	9.62	10.9	10.57
PTX3	na	7.226	7.604	5.176	6.322	5.447	9.575	7.075	6.131	6.211	9.076	4.875	7.563	4.906	8.485	5.829	9.622	5.941	7.017	10.07	11.29	7.096	8.196	7.091	8.217	6.998	9.13	5.47	4.626	7.18	8.199	7.632	5.571	5.651	4.346	5.405	8.09	7.735	6.488	7.173	6.024	6.853	8.093	9.082	6.483	7.403	7.235	6.712
PYCARD	na	8.188	8.381	6.847	6.907	9.422	6.26	9.371	7.882	6.424	9.076	6.985	6.77	9.331	8.459	8.713	4.951	8.975	8.551	7.115	8.435	8.327	8.451	7.956	7.557	5.8	11.23	8.091	8.513	8.163	8.324	7.162	6.709	6.727	9.546	6.586	7.823	7.214	8.977	7.856	8.605	7.564	11.97	8.891	9.762	8.879	8.649	8.839
RAC2	na	8.562	9.634	8.473	8.872	9.166	8.81	10.38	10.66	7.558	9.639	9.143	9.199	6.976	9.792	8.397	10.22	10.22	9.5	9.476	11.96	9.893	10.41	9.359	9.034	8.145	8.773	6.483	8.819	10.46	9.879	5.329	5.873	9.564	6.898	7.425	8.427	7.277	11.46	10.02	9.54	9.934	10.74	11.18	10.12	10.95	12.26	11.46
RARA	na	9.749	9.374	8.788	9.007	8.795	9.277	9.163	9.291	9.605	9.226	9.564	8.184	9.512	8.624	9.031	8.818	8.984	9.426	8.068	8.687	8.642	9.123	9.25	9.318	9.07	10.2	9.964	8.998	9.316	9.228	8.613	8.314	8.69	8.723	8.648	8.427	7.712	8.751	8.366	9.112	8.991	8.511	9.538	8.447	8.702	8.729	8.839
RARB	na	5.768	6.974	4.851	9.067	5.061	9.301	6.644	7.467	6.832	5.939	6.324	5.593	9.331	9.198	8.11	9.517	6.49	7.447	10.57	8.596	6.878	7.997	8.247	7.557	5.924	10.2	9.674	7.037	8.386	7.436	8.698	10.01	5.956	4.606	9.179	6.151	3.25	6.488	7.479	8.145	8.256	10.06	6.517	6.734	7.956	7.65	7.555
RARG	na	9.775	9.501	8.526	8.75	8.486	8.459	8.645	7.539	8.501	8.73	7.133	7.987	9.74	7.724	10.05	7.392	8.975	9.891	6.646	6.702	6.373	8.286	7.919	7.91	7.417	10.53	8.746	8.118	8.346	6.854	9.052	7.696	7.65	8.415	8.328	8.564	8.264	9.525	8.001	8.897	6.383	11.32	8.439	9.725	7.6	7.765	7.733
RARRES3	na	7.751	7.883	7.244	7.971	9.431	8.513	11.36	9.242	6.533	7.629	6.898	7.257	0	8.605	7.355	6.876	8.457	8.659	9.247	10.31	9.612	10.15	8.092	6.727	6.83	0	7.424	9.18	9.917	9.857	5.675	4.95	8.149	6.023	6.512	7.733	5.886	10.13	10.17	9.109	10.56	8.246	10.45	8.809	9.363	11.58	11.09
RBP5	na	4.183	4.216	2.495	3.474	2.968	6.192	4.604	5.783	2.188	2.442	0	2.882	0	5.504	3.448	0	4.417	4.259	0	6.905	0	2.409	4.354	2.618	0	0	2.601	0	5.542	2.93	3.737	0	0	1.176	0	0.09366	0	5.27	2.942	4.273	1.949	0	0	3.564	5.163	5.394	5.04
RELA	na	9.571	9.393	8.454	9.112	9.35	9.25	9.394	9.126	9.042	9.708	8.932	9.537	9.373	9.037	9.267	9.728	9.47	9.842	9.376	9.713	8.83	9.111	9.047	9.311	9.032	0	9.195	8.942	9.49	9.234	8.071	9.073	9.299	8.523	8.613	9.731	9.623	9.466	9.063	9.04	9.609	11.78	9.589	9.6	9.191	9.689	9.529
RELB	na	8.081	7.659	6.651	7.523	6.575	7.156	7.813	8.299	6	7.07	6.792	7.654	7.793	7.011	7.471	7.51	7.471	7.718	8.426	9.071	7.955	9.022	7.658	7.862	7.592	11.03	6.743	7.792	7.591	7.317	6.128	6.656	6.791	6.023	6.363	7.767	7.735	8.575	7.786	7.134	8.405	9.057	9.185	8.892	8.833	8.579	8.788
RFX5	na	8.865	9.041	8.771	9.279	9.628	8.587	9.339	9.287	9.217	9.008	8.944	8.621	9.331	8.741	8.756	9.019	9.023	9.412	9.435	9.686	8.982	9.691	8.93	8.623	8.532	10.27	8.148	8.801	9.899	9.181	8.55	8.259	8.596	8.4	9.692	9.004	8.607	9.76	9.159	8.881	9.233	8.172	8.67	9.535	9.638	9.893	9.782
ROBO1	na	8.993	9.117	8.298	9.284	7.437	9.085	8.749	8.33	8.845	8.311	8.547	8.474	7.969	9.858	9.882	9.357	8.373	9.62	9.909	8.283	8.636	9.4	9.929	8.611	10.01	0	9.739	8.392	8.681	9.149	7.834	10.38	10.15	7.578	8.133	8.741	8.742	9.046	8.402	9.561	7.873	6.219	8.02	9.882	7.837	7.819	7.763
ROBO3	na	6.991	5.486	5.419	5.809	5.927	6.065	6.744	6.728	4.562	5.902	5.429	5.379	5.619	6.532	6.045	5.059	6.037	5.953	6.985	7.784	7.363	8.308	6.407	6.468	5.31	10.04	4.22	6.633	7.088	5.892	2.42	4.803	4.853	4.196	4.345	6.315	7.062	7.4	7.265	4.777	6.867	3.741	5.857	7.446	8.04	7.619	7.919
RPL19	na	13.19	13.72	12.37	13.97	10.98	13.42	13.13	12.3	13.15	11.85	12.11	12.69	12.76	11.76	13.78	11.09	12.11	12.52	12.66	13.35	13.33	12.69	12.75	12.88	12.81	12.11	12.93	11.41	12.95	12.83	11.84	13.93	11.95	12.81	14.03	12.26	12.51	13.54	12.07	11.78	13.31	5.457	11.46	13.64	13	13.28	12.97
RPLP0	na	13.79	14.34	13.02	13.84	11.46	14.21	13.52	12.71	13.88	13.3	13.21	13.83	12.29	12.57	14.53	12.92	13.09	14.11	13.71	13.61	13.53	12.96	13.65	13.92	14.11	13.05	13.79	12.24	13.55	13.58	14.37	14.73	13.66	13.47	14.62	13.29	13.24	14.01	12.9	13.07	13.56	11.4	12.91	14.32	13.6	13.25	13.31
RUNX3	na	10.05	9.6	7.754	7.741	11.1	6.711	9.282	10.33	8.024	10.45	11.72	9.95	8.175	8.572	8.888	5.649	8.5	8.737	7.115	10.63	8.411	9.58	9.596	7.417	9.622	8.773	6.13	7.704	11.17	10.15	5.654	4.074	9.912	9.754	8.154	10.39	10.62	10.16	8.874	8.72	9.635	10.71	9.8	10.03	9.141	10.53	11.46
RXFP1	na	1.376	4.652	1.215	3.917	0	3.529	0	3.189	3.084	2.442	3.366	0.7354	0	4.042	3.287	0	2.935	4.078	4.461	5.983	5.478	0	5.266	1.57	2.212	0	0	1.911	7.45	5.473	0	0	1.494	0.3283	0	0	0	2.587	3.178	0	0	0	0	0	3.475	4.777	0
S100A1	na	6.2	11.32	6.838	13.11	11.98	11.53	12.15	10	9.8	10.52	12.68	11.87	16.23	11.92	8.86	5.503	12.05	10.29	6.627	0	9.168	13.36	9.816	7.469	11.85	17.48	12.47	10.77	11.56	11.85	6.65	8.487	11.81	11.91	12.91	11.01	11.4	5.017	9.423	12.37	7.836	14.31	8.52	0	4.949	4.403	10.24
S100A10	na	14.37	13.28	13.89	13.28	13.15	12.27	12.79	12.77	12.94	14.2	13.58	13.66	15.21	13.72	13.87	14.12	12.84	14.22	13.9	12.66	13.41	14.3	13	13.16	13.94	16.71	11.93	13.23	13.6	14.05	9.559	11.54	13.67	13.29	13.05	14.25	14.32	13.28	13.72	13.24	12.59	14.53	14.57	14.13	13.56	12.69	13.42
S100A11	na	14.78	14.1	14.85	14.36	14.43	13.45	14.21	13.69	13.8	15.28	14.94	14.9	16.01	13.89	14.51	15.54	14.34	15.74	15.13	14.64	15.09	14.86	14.25	14.74	15.32	14.84	13.34	13.96	14.6	14.42	11.03	12.28	15.9	13.82	13.53	15.44	15.25	14.58	15.03	14.65	13.68	13.62	16.65	14.97	15.61	14.23	14.45
S100A12	na	3.25	5.338	3.765	0	3.694	4.99	3.622	4.179	4.171	6.044	0	7.105	5.306	6.565	5.13	4.569	4.417	9.898	5.519	7.356	5.994	5.579	8.975	7.32	8.093	7.028	3.486	6.893	5.542	6.404	5.501	4.511	5.545	3.621	6.966	5.206	0.3113	6.739	3.989	4.057	4.271	6.911	8.466	8.22	6.645	5.32	5.309
S100A13	na	10.9	10.92	10.48	11.16	11	10.58	10.61	11.27	10.18	11.07	11.68	11.46	13.87	11.11	10.46	11.26	11.67	11.49	10.94	10.6	10.42	12.02	10.63	10.66	11.55	14.75	10.46	10.48	10.92	11.21	10.17	9.177	11.91	10.12	11.4	11.36	10.86	10.41	11.02	11.55	10.2	12.09	11.8	10.74	11.01	10.67	10.59
S100A14	na	9.619	9.713	8.093	7.599	0	5.374	7.881	3.339	2.355	7.943	2.329	8.645	4.349	4.517	10.58	4.242	0	11.04	1.106	5.472	4.567	2.409	4.442	3.641	6.52	9.859	2.3	2.342	1.747	1.594	2.21	2.018	6.909	5.538	2.163	2.164	2.633	10.4	6.486	7.291	2.641	7.503	5.679	10.79	5.515	5.074	4.436
S100A2	na	11.42	11.53	9.546	9.743	5.005	9.557	10	6.871	5.397	10.79	8.045	10.97	10.66	7.823	12.52	9.912	8.021	14.81	8.985	0	0	7.001	6.089	6.89	10.45	12.21	5.313	4.547	0	5.649	5.501	1.229	10.66	6.654	4.97	5.8	5.101	12.54	7.994	10.99	4.082	8.928	6.714	14.33	5.92	5.594	0
S100A3	na	8.099	5.172	9.249	5.288	2.711	2.648	3.309	4.591	3.697	4.589	2.329	4.371	5.619	2.982	5.914	5.425	5.175	6.475	5.342	5.128	5.094	8.616	3.146	6.332	3.872	9.13	0	5.404	1.747	3.86	1.964	0.09181	2.918	3.051	3.106	4.181	3.681	5.327	3.717	8.212	4.849	3.741	5.679	5.856	4.949	3.677	4.708
S100A6	na	13.58	12.48	11.97	11.97	12.22	13.31	12.16	12.08	11.42	13.5	13.98	14.43	10.75	12.43	13.04	14.74	13.73	12.93	14.72	11.79	12.61	14.42	11.97	12.79	13.89	12.19	11.52	10.26	12.47	13.76	8.446	9.782	14.41	12.47	11.37	12.97	12.33	12.09	12.35	12.52	12.41	8.882	12.94	12.1	12.51	11.97	11.9
S100A8	na	9.711	12.4	6.935	6.895	6.164	11.22	9.962	8.37	5.397	11.36	5.882	13.7	6.284	7.602	14.14	7.307	5.865	15.68	8.34	10.23	10.14	9.183	11.63	10.9	12.62	9.54	5.271	8.947	7.361	9.307	8.297	6.508	11.8	5.989	8.699	6.83	5.296	14.18	7.97	8.62	6.953	11.2	12.09	15.79	8.752	9.97	7.919
S100A9	na	9.901	12.77	9.162	7.713	8.279	11.5	10.44	10.05	8.358	12.15	8.346	14.33	7.663	9.31	14.25	9.483	8.391	16.11	10.17	12.93	12.21	10.65	12.94	12.18	13.47	10.95	7.334	10.15	9.109	10.96	8.994	8.247	12.54	7.857	10.14	9.11	7.062	14.56	10.22	9.527	8.163	12.46	14.51	16.44	12.72	10.26	10.2
S100B	na	10.75	12.3	8.965	12.53	12.47	13.28	13.54	10.25	9.61	13.8	11.25	5.277	14.99	13.71	12.14	12.47	12.9	8.072	11.02	7.94	8.469	14.77	10.78	5.868	10.25	14.48	11.02	5.448	9.435	12.73	9.93	8.765	10.93	12.93	8.871	7.425	4.792	7.426	10.5	12.99	9.374	8.734	9.43	8.793	5.515	6.821	11.57
S1PR1	na	8.395	7.75	6.725	6.781	5.881	6.759	6.129	7.392	7.554	8.325	6.246	6.732	7.793	8.09	6.513	5.958	7.899	8.414	6.327	9.466	7.522	6.946	7.798	8.833	5.545	11.44	5.292	5.668	8.062	7.871	6.128	4.736	6.037	6.034	5.897	8.483	4.012	6.801	7.044	6.942	6.321	10.27	9.328	7.276	7.316	7.634	7.091
S1PR2	na	8.015	7.801	6.989	8.542	7.794	8.138	8.136	7.826	7.791	8.709	7.98	7.496	9.673	8.096	7.688	8.63	8.663	7.808	7.854	7.958	7.452	9.349	8.341	8.154	7.577	9.655	7.809	7.287	8.141	6.766	10.56	8.729	8.055	6.056	7.378	7.453	5.926	7.526	7.468	8.096	7.873	11.9	7.428	7.298	7.837	8.141	8.242
SAA1	na	10.96	10.19	5.684	3.338	2.563	5.177	4.097	6.393	6.433	8.36	4.875	7.845	5.306	9.204	0	0	8.888	2.979	4.174	6.244	5.361	7.103	7.523	8.605	5.924	0	4.765	2.942	4.843	8.266	4.873	2.293	6.32	4.31	3.672	10.79	6.891	8.225	6.55	7.018	3.293	5.888	6.888	6.027	5.515	7.604	5.731
SDC1	na	11.69	11.69	10.79	10.27	6.526	8.645	10.15	9.201	6.986	10.18	7.95	10.65	3.432	7.503	12.43	8.922	6.385	12.96	8.966	10.19	8.551	7.601	9.241	8.843	8.637	7.985	6.483	7.634	8.6	8.504	6.817	8.193	8.775	8.188	7.187	4.991	4.704	11.91	10.19	9.481	7.147	8.972	10.67	12.25	10.43	9.151	8.788
SDC2	na	10.68	9.632	9.001	9.815	7.764	10.66	11.15	8.962	9.556	10.26	8.845	8.451	8.659	12.07	10.11	9.55	9.755	11.17	9.621	10.14	11.33	12.12	10.79	10.8	8.943	10.41	8.615	7.029	8.293	9.701	11.8	9.445	8.968	8.334	6.351	9.644	7.292	9.291	9.328	9.696	8.09	9.057	11.92	9.244	9.846	9.248	8.81
SDC3	na	10.58	10.64	9.709	11.19	12.21	13.07	12.84	12.52	9.472	12.06	13.23	10.65	12.22	13.14	11.86	12.25	12.56	10.49	11.31	11.84	12.38	13.93	12.37	10.74	12.23	13.28	10.94	10.04	12.93	12.59	10.28	9.4	12.65	10.5	12.22	10.87	10.86	10.54	11.11	12.31	11.1	12.87	11.85	9.463	10.25	12.29	12.26
SDC4	na	11.38	12.22	10.46	11.23	11.34	10.69	10.56	10.06	9.013	10.88	9.546	10.58	12.87	11.25	11.88	13.73	9.87	10.55	13.38	10.86	9.993	11.37	9.549	10.24	10.76	14.46	9.614	9.71	10.93	10.92	9.534	8.873	10.75	10.36	11.45	9.374	8.656	11.28	10.63	10.5	8.919	13.17	10.71	11.79	10.58	9.667	9.734
SDHA	na	10.72	10.7	10.38	10.67	10.92	10.09	10.53	11.56	10.81	11.12	10.52	9.457	11.56	10.53	10.18	9.744	10.55	10.77	9.899	10.57	10.11	10.3	10.2	10.33	10.25	11.27	10.41	10.33	10.87	10.35	10.08	10.16	9.981	10.27	11.07	9.84	8.925	11.09	10.67	12.25	9.946	12.92	10.49	10.34	10.8	10.63	11.19
SDK1	na	7.428	6.652	6.805	5.908	3.376	4.95	5.135	6.341	5.377	6.403	3.635	6.611	7.36	5.284	6.7	6.347	4.845	6.966	6.774	7.562	5.587	3.327	3.935	7.482	2.73	2.94	3.692	5.923	1.747	2.693	0	2.018	3.987	3.136	5.897	3.88	1.534	6.801	6.273	4.628	1.419	7.237	7.588	6.027	7.6	7.02	6.106
SELL	na	6.33	7.216	6.501	7.442	7.94	6.794	8.542	9.087	6.336	7.212	6.006	6.832	6.602	10.06	6.188	6.618	9.342	7.429	7.795	10.38	7.378	8.733	8.457	8.285	8.3	10.27	5.507	8.125	8.572	8.414	5.612	4.511	7.488	4.801	6.399	7.123	5.234	8.95	7.388	7.571	9.195	9.421	8.97	7.598	8.04	9.743	9.457
SEMA3A	na	7.762	7.338	4.748	8.164	4.685	5.573	5.887	6.883	5.577	6.668	5.565	6.209	7.181	9.001	7.711	9.434	5.408	5.529	8.637	8.13	6.107	9.847	8.816	9.448	8.028	10.04	3.926	3.537	5.588	6.281	11.34	6.192	8.6	4.029	2.71	7.453	7.182	7.261	5.605	6.245	4.439	10.52	8.74	6.559	7.403	7.088	7.484
SEMA3B	na	10.11	8.663	7.59	8.767	8.297	9.465	9.489	9.159	5.922	10.25	11.45	6.35	9.978	11.7	9.456	12.77	11.35	9.117	12.14	5.252	6.941	12.57	10.14	7.707	9.916	12.42	7.054	8.842	11.62	11.26	7.848	6.773	8.476	9.423	8.394	7.834	2.186	7.526	9.518	9.259	8.59	12.16	10.2	6.179	6.033	7.195	9.161
SEMA3C	na	10.34	9.632	7.98	9.244	8.052	8.16	9.014	8.647	9.486	9.101	8.759	8.458	9.922	8.33	9.442	9.388	8.823	9.436	8.757	6.745	8.351	8.78	8.631	10.21	9.166	9.859	7.512	10.81	9.225	8.007	8.637	10.89	8.94	7.426	11.38	8.22	7.518	8.677	7.978	7.899	9.962	10.32	10.47	8.447	9.09	9.135	7.391
SEMA3D	na	9.994	9.181	8.214	9.518	8.282	11	10.6	7.313	7.625	8.563	7.633	7.541	8.552	10.69	9.795	6.508	9.611	7.959	6.702	8.408	8.043	10.38	8.43	11.18	11.55	10.41	8.522	6.139	8.03	6.553	9.352	10.59	11.11	8.219	4.017	6.851	5.169	9.354	8.189	10.28	6.011	8.627	8.717	8.563	8.288	8.531	7.878
SEMA3F	na	9.106	8.667	7.411	7.228	5.912	6.432	7.417	6.41	7.957	7.436	5.882	7.23	7.082	6.899	9.72	4.415	6.127	9.146	5.294	7.94	3.907	4.284	7.077	8.939	6.504	7.028	5.183	6.861	6.956	6.84	8.663	6.041	6.821	6.445	5.793	8.063	3.25	8.885	7.059	6.664	5.26	9.658	8.493	9.209	3.475	6.493	5.224
SEMA3G	na	9.378	8.404	6.532	6.023	4.32	5.212	5.444	5.757	7.4	8.162	5.023	5.945	7.181	6.949	5.994	5.958	6.272	7.484	4.905	6.905	4.939	5.839	6.685	7.616	3.77	7.584	2.601	4.506	6.256	6.025	6.35	2.018	4.729	5.264	5.381	9.751	5.03	7.832	5.758	6.625	4.082	10.69	8.292	6.559	6.572	7.255	7.793
SEMA4A	na	8.387	8.608	7.231	7.022	6.926	5.651	8.054	8.303	7.024	7.595	6.616	7.496	9.172	7.137	8.524	5.16	7.365	8.722	7.182	9.647	8.343	9.571	7.563	7.628	5.8	12.21	5.313	7.065	8.094	8.233	5.248	4.97	6.519	6.012	6.422	6.489	5.621	9.309	7.741	6.877	7.06	10.97	9.894	9.979	9.179	9.273	9.425
SEMA4B	na	9.34	8.863	8.497	8.462	7.874	8.53	8.777	8.463	7.758	8.446	7.133	8.051	8.659	9.211	9.846	8.512	7.8	10.43	7.669	8.665	7.975	8.78	8.324	8.328	7.554	7.028	8.097	9.145	8.544	8.39	6.836	6.114	8.519	8.002	7.956	6.717	5.886	9.191	8.202	8.25	7.252	9.214	8.292	9.535	7.445	7.91	7.27
SEMA4C	na	9.168	8.793	8.295	7.483	9.279	9.14	8.692	9.352	8.998	9.732	11.4	7.915	9.756	8.493	9.005	8.707	8.75	9.856	7.413	7.328	7.522	8.219	9.262	8.828	9.801	10.47	8.213	9.303	9.717	9.908	9.771	8.222	10.06	7.451	10.46	8.434	7.943	8.232	7.656	9.236	6.729	11.38	8.717	8.266	7.706	6.873	8.274
SEMA4D	na	8.886	8.853	8.046	8.303	7.25	7.292	9.323	9.59	6.642	7.897	6.764	8.482	8.515	9.034	9.608	8.893	8.954	9.445	9.526	10.86	9.569	10.58	8.574	7.975	7.96	10.75	6.106	8.404	9.946	10.26	7.839	6.439	8.087	6.045	7.396	7.258	6.003	10.8	9.547	8.031	9.567	8.172	9.471	10.79	10.02	11.6	10.71
SEMA4F	na	3.698	3.829	1.578	4.399	2.711	6.027	3.123	6.393	1.998	5.25	6.052	4.871	5.877	4.042	4.557	5.842	5.784	4.259	3.945	1.822	0	3.327	3.342	3.445	7.031	9.28	4.175	5.162	5.632	6.638	5.695	3.96	6.727	4.115	6.351	3.702	3.25	5.381	4.108	4.846	3.459	4.84	4.141	2.185	2.627	4.538	4.1
SEMA4G	na	6.532	6.15	4.817	5.325	3.621	4.466	5.732	5.174	2.641	5.061	3.21	4.078	7.181	3.841	7.026	2.172	2.935	6.054	0	5.472	2.191	0	4.442	3.641	2.212	7.584	4.605	0	5.495	3.468	6.701	3.96	2.918	4.546	6.04	1.472	1.534	7.139	3.989	4.846	2.893	5.457	4.607	6.667	5.163	4.883	4.937
SEMA5A	na	10.18	11.43	8.621	9.054	7.902	11.35	10.44	8.247	9.825	11.24	11.31	8.893	6.738	10.67	11.18	8.005	7.853	10.31	7.541	9.554	9.092	8.733	9.998	8.911	11.11	6.11	11.45	10.42	10.35	11.1	9.249	10.08	10.85	6.998	11.57	9.242	9.078	9.613	8.261	10.86	9.247	12.21	10.59	9.226	9.638	9.268	9.703
SEMA5B	na	6.131	5.413	4.817	6.714	5.061	5.676	3.992	5.73	6.728	5.307	4.651	4.078	6.862	6.152	6.165	3.55	6.082	7.351	4.371	8.162	5.782	4.854	5.976	6.245	4.221	10.2	3.247	5.572	4.916	5.973	6.65	5.027	3.753	5.522	5.001	6.08	5.03	6.488	5.93	5.254	4.271	7.728	6.804	5.794	7.224	7.215	6.681
SEMA6A	na	7.592	7.644	9.649	8.572	8.32	4.629	6.517	6.323	9.393	9.673	8.204	5.204	10.07	6.373	6.747	2.172	8.331	9.473	4.371	6.413	6.279	4.597	6.22	5.3	9.125	0	6.165	7.796	9.004	7.348	6.808	7.569	9.518	9.131	8.548	6.434	6.363	6.385	7.873	6.502	6.342	8.01	0	5.794	6.327	5.77	7.572
SEMA6B	na	5.722	5.62	5.527	6.21	5.142	6.503	4.74	7.322	6.286	8.58	6.936	6.868	5.877	5.635	6.438	6.213	6.938	8.131	5.785	7.784	7.185	7.828	7.798	8.356	5.197	9.416	4.305	4.903	7.667	8.584	6.143	3.055	5.349	6.181	4.485	6.62	3.25	5.582	5.897	6.926	4.788	11.71	9.512	5.915	7.563	7.066	6.403
SEMA6C	na	7.552	7.45	6.247	7.257	5.817	6.828	5.972	7.721	7.269	7.696	6.305	6.113	9.172	6.316	7.499	7.328	6.767	8.975	6.15	7.462	6.744	5.072	7.171	7.832	6.184	10.12	6.648	6.429	7.104	6.655	9.308	5.935	6.088	6.287	6.901	6.345	3.25	7.155	6.418	6.893	6.162	8.511	7.536	7.057	6.963	6.847	6.914
SEMA6D	na	7.122	8.486	6.183	7.467	8.279	8.393	8.436	6.11	6.559	8.261	6.12	6.133	9.394	7.695	7.781	7.35	7.209	9.368	6.203	0	5.018	5.839	5.646	6.304	8.362	0	7.066	8.569	6.867	8.13	7.557	5.994	7.7	7.257	8.527	6.717	6.97	6.411	6.441	5.149	6.557	4.84	4.958	5.173	4.006	6.156	6.513
SEMA7A	na	7.322	7.706	8.786	8.841	7.525	9.018	7.457	8.974	8.625	9.591	7.02	7.695	11.64	7.495	8.416	9.429	6.875	8.969	9.69	8.524	8.197	11.13	8.241	8.729	10.16	12.07	5.065	8.439	8.561	9.812	7.459	6.541	9.204	7.796	9.861	6.252	6.988	9.549	8.677	7.947	7.626	8.785	7.428	8.971	8.012	9.058	8.705
SIGLEC14	na	0	1.713	2.495	2.613	1.054	0	3.309	4.65	0	0	2.836	3.354	0	4.042	3.107	2.788	0	1.756	4.545	5.983	5.994	3.883	0	4.652	2.494	0	0	2.942	5.291	0	0	2.979	0	0	0	2.164	2.186	2.587	4.95	0.8873	4.589	0	4.958	0	5.797	6.068	4.937
SKIV2L	na	8.395	8.567	8.283	8.584	9.244	8.629	8.636	9.226	8.986	8.959	8.162	8.754	10.93	8.892	8.657	7.802	9.365	8.833	7.988	9.062	8.288	9.086	9.092	9.458	8.375	11.56	8.171	8.625	9.177	8.8	8.58	9.033	8.727	8.945	8.294	8.724	8.973	8.484	9.236	8.673	8.655	11.3	8.911	8.386	8.194	9.363	8.721
SLAMF1	na	4.546	5.986	5.122	5.325	3.893	5.212	6.609	7.066	3.084	4.493	3.862	5.703	0	5.695	5.033	1.072	5.941	4.815	4.7	8.354	6.697	7.374	6.407	4.35	5.274	8.298	4.305	10.49	5.908	6.193	1.964	1.229	4.522	2.094	4.017	4.181	0.3113	8.453	6.247	4.975	6.342	9.658	7.776	7.847	7.485	8.988	8.154
SLAMF6	na	2.598	3.45	3.765	3.917	4.493	3.415	6.129	6.249	2.641	3.094	3.035	5.475	0	5.991	3.955	0	5.756	5.381	4.461	8.872	6.033	6.946	5.489	4.976	3.968	0	0	4.934	6.903	5.999	1.293	0	4.188	2.961	2.986	3.264	1.534	8.353	6.372	3.803	6.277	9.885	6.517	7.182	7.563	8.909	8.432
SLAMF7	na	8.196	7.772	8.988	9.609	8.294	7.537	10.75	10.89	6.243	7.81	7.288	10.69	9.531	8.363	8.775	2.788	8.882	10.5	8.703	12.5	11.78	11.55	9.83	7.403	11.96	9.952	6.21	9.191	11.12	10.81	5.104	6.217	11.8	6.867	7.279	11.75	12.27	11.34	11.84	9.265	10.23	12.59	11.45	11.48	12.24	12.58	12.3
SLIT2	na	8.529	9.035	6.356	7.838	4.174	6.976	6.996	6.601	7.423	7.728	6.098	6.01	6.095	7.023	7.63	7.892	7.355	7.906	8.652	7.488	7.665	8.811	6.902	9.267	5.197	0	4.909	2.342	7.945	7.337	9.14	5.915	4.729	5.871	4.345	6.405	0	7.709	6.765	6.436	6.113	6.219	7.903	6.318	7.563	6.996	7.091
SLPI	na	10.25	10.06	8.34	8.113	2.968	6.861	8.288	2.614	3.816	9.415	0.8881	9.341	7.793	11.57	10.73	2.788	6.557	13.33	3.945	6.244	2.657	0	5.404	8.277	8.868	8.555	5.887	3.06	0	10.24	4.976	2.525	9.461	6.969	2.71	5.394	0	10.42	7.713	7.993	2.641	0	5.476	11.23	6.645	5.074	6.152
SMAD3	na	10.65	10.12	9.58	9.856	9.079	9.814	9.687	10.4	9.566	10.05	8.932	9.638	10.15	9.598	10.04	9.568	10.15	10.7	9.055	10.24	9.106	9.44	9.201	9.951	9.198	9.952	9.332	9.425	9.717	9.6	10.03	7.941	9.573	8.879	9.333	9.635	9.307	10.22	9.474	9.646	9.345	13.18	10.02	9.852	9.831	10.46	9.879
SMAGP	na	8.502	8.916	7.394	7.022	5.662	7.661	6.912	6.989	7.492	7.925	5.802	8.549	6.452	6.644	9.328	7.144	6.439	9.817	7.39	7.958	6.544	8.684	7.077	8.691	6.472	9.28	4.263	6.689	7.195	8.255	6.485	6.432	7.516	5.522	5.539	7.069	5.296	9.218	6.167	6.844	5.347	9.251	7.536	9.238	7.224	7.043	7.091
SMURF2	na	10.19	9.931	9.333	9.745	8.828	10.27	9.585	9.659	9.934	9.513	8.919	9.687	10.23	8.4	10.16	11	9.557	10.3	10.7	10.01	9.845	10.36	9.268	10.16	8.528	10.75	9.022	9.183	9.529	9.625	9.467	8.829	8.763	8.75	9.215	9.192	8.176	10.11	9.414	8.925	9.581	7.62	9.564	10.42	10.24	10.34	10.01
SOCS1	na	7.413	8.082	5.939	6.82	6.125	7.147	7.859	7.219	5.895	6.93	5.688	6.554	0.2619	8.306	6.548	6.013	7.068	7.114	7.934	9.822	7.627	8.826	6.755	8.277	6.928	0	4.305	7.735	7.708	7.69	6.215	3.442	7.772	4.801	5.978	6.185	3.856	8.521	8.908	6.91	7.895	6.911	8.41	8.929	7.36	8.976	8.961
SOCS3	na	11.73	11.38	8.194	8.316	7.704	8.868	8.214	10.01	10.69	10.67	9.507	8.366	7.36	9.438	9.117	9.346	10.69	9.98	9.393	11.58	8.476	10.87	9.799	10.97	10.54	8.773	8.944	7.065	10.9	10.06	6.324	7.563	9.108	8.197	7.366	7.722	5.521	7.954	10.32	8.913	7.923	10.36	10.8	8.753	8.119	9.61	9.916
SOD1	na	9.289	8.935	9.759	8.941	8.93	10.11	9.225	8.72	7.515	9.576	8.485	8.899	9.908	9.106	8.775	8.95	8.513	9.202	8.652	8.584	8.691	9.328	8.359	7.728	8.63	11.4	9.129	8.74	9.295	9.119	9.641	7.103	8.968	8.906	9.296	9.571	9.096	8.427	9.739	9.342	8.42	10.7	9.152	8.761	8.355	7.885	8.626
SORT1	na	11.9	13.3	11.72	12.71	12.2	11.62	12.64	12.23	10.8	12.23	12.64	11.71	14.15	13.38	12.16	12.14	12.21	12	11.05	10.6	11	11.63	12.2	9.956	11.83	13.38	12.79	11.24	12.38	12.75	10.38	10.66	11.5	12.58	12.06	12.34	12.62	10.97	11.66	12.77	12	13.54	11.77	10.85	11.53	9.729	11.11
SP1	na	9.374	9.507	8.758	8.546	9.419	9.692	9.475	9.002	8.693	9.656	8.107	8.189	9.123	9.72	9.381	9.147	9.601	9.561	8.867	9.318	8.545	9.035	9.099	8.828	9.151	10.27	8.27	9.123	9.124	8.826	8.865	8.189	9.195	8.503	9.581	8.753	7.352	9.661	8.936	9.443	8.827	11.37	8.597	9.54	9.103	9.167	9.127
SPI1	na	10.6	10.27	10.55	10.24	8.113	9.686	10.8	10.6	9.319	10.6	9.494	10.11	8.396	8.835	10	9.986	9.465	10.3	11.42	12.68	12.83	13.21	11.37	11.9	8.943	11.34	8.254	8.985	11.18	11.12	7.778	8.505	9.543	8.967	8.937	9.992	9.122	12.08	11.87	8.941	10.74	9.658	13.25	11.98	13.22	12.19	11.75
SPN	na	6.71	6.357	6.143	5.494	6.575	5.142	7.407	7.57	4.078	6.349	5.023	5.505	0	6.777	6.618	3.219	7.249	7.205	5.979	8.34	7.76	8.308	6.362	6.183	5.31	10.41	1.684	8.297	7.719	7.242	1.667	3.701	6.423	3.984	2.855	5.138	2.974	9.244	7.596	6.523	7.35	10.86	7.776	9.136	8.879	9.451	9.516
SPRY2	na	10.34	11.83	8.267	11.67	11.08	12.1	11.59	10.82	8.534	9.482	10.9	10.3	10.1	11.52	10.63	11.79	11.33	9.001	11.56	9.965	9.087	12.48	11.03	10.11	10.93	9.54	11.58	6.698	10.47	10.65	13.68	8.441	10.59	10.5	9.744	10.08	10.21	9.35	9.11	11.58	10.68	8.01	8.67	8.922	8.419	9.539	9.556
SPRY4	na	8.179	11.28	6.143	10.93	9.485	11.91	11.12	10.04	8.224	7.41	8.619	8.447	12.53	11.25	9.47	8.639	9.571	8.199	8.255	8.751	6.79	11.42	10.15	9.36	10.16	11.15	10.1	6.166	9.225	10.4	12.5	6.184	9.976	8.9	10.35	8.442	8.404	6.584	6.691	11.68	8.577	10.53	7.862	5.972	6.138	7.44	6.477
SSTR1	na	3.491	3.128	2.8	2.831	0.5237	3.005	0	3.339	2.355	3.722	0	2.683	0	0	3.287	3.219	2.164	0	3.672	5.128	3.73	0	0.1722	1.57	0	6.11	0	2.142	3.786	5.51	0	0	0	0	0	3.88	0	4.076	1.15	2.557	2.893	0	4.141	3.833	5.92	4.538	4.436
SSTR2	na	2.961	3.298	3.163	4.009	3.544	3.913	4.373	3.918	3.979	4.493	0	2.882	0	4.133	0	3.219	3.91	5.663	4.064	6.466	4.567	5.072	3.808	4.106	3.411	8.773	0	5.288	4.766	5.51	4.203	1.47	0.7051	2.399	1.632	5.272	0	3.188	4.744	1.676	4.18	7.62	5.476	4.428	6.236	4.982	5.135
STAT1	na	10.74	9.709	9.971	10.68	11.31	10.35	12.71	11.75	9.127	9.967	9.81	11.05	11.77	10.3	10.33	8.393	10.98	10.9	11.67	11.75	11.88	12.87	10.76	9.524	11.2	14.44	9.372	12.15	12.16	11.75	9.413	8.532	11.03	9.199	9.324	12.15	12.42	11.92	12.24	10.75	12.1	12.93	12.27	12.41	11.66	12.37	13.09
STAT3	na	12.24	12.29	11.34	11.66	11.6	12	12.28	11.35	11.5	11.9	11	11.07	8.355	11.64	12	11.9	11.6	12.39	11.69	12.37	12.02	12.31	11.69	11.72	11.26	9.416	11.71	11.34	12.12	12.07	9.118	10.21	12.13	11.03	10.71	11.38	10.51	12.41	12.05	11.88	11.88	11.56	12.51	12.19	11.88	12.3	12.08
SYK	na	7.512	7.503	8.05	7.321	5.817	6.883	8.105	8.475	7.866	8.318	6.764	7.681	8.355	7.092	8.898	7.095	7.167	8.516	7.795	9.9	9.505	9.022	8.301	8.391	7.208	11.27	6.094	5.969	8.555	8.045	5.654	6.806	6.851	6.617	7.028	6.893	5.234	8.927	8.481	6.585	7.537	8.246	9.675	9.185	10	8.89	8.626
TANK	na	10.56	10.63	9.713	10.54	9.094	9.783	10.41	10.06	9.424	10.15	9.265	9.712	12.77	9.677	10.57	9.609	9.435	10.76	10.14	11.1	10.86	11.08	10.38	10.49	9.707	13.17	9.273	9.731	10.31	9.896	9.957	8.945	9.08	9.183	8.723	9.485	8.673	11.17	10.27	9.561	10.09	8.785	10.43	11.72	11.11	11.15	10.97
TAP1	na	9.261	8.278	8.638	8.787	11.17	8.389	10.8	9.953	6.832	8.982	8.42	8.776	8.725	9.42	9.221	7.706	9.931	9.174	10.2	9.827	9.746	10.85	8.961	7.802	9.268	11.53	7.334	9.951	10.45	9.836	5.987	6.388	9.302	7.85	7.39	10.11	10.33	10.66	10.82	8.852	10.33	14.04	10.67	10.17	9.665	10.75	11.78
TAP2	na	8.849	8.628	8.475	8.944	11.14	8.648	10	9.852	7.194	9.45	8.342	8.881	10.02	9.606	8.641	7.786	10.1	9.298	9.37	9.896	9.269	10.33	9.552	8.777	9.723	12.23	7.36	10.19	9.772	9.408	7.471	7.375	9.789	8.258	8.588	9.632	8.925	9.93	10.43	9.262	9.909	12.69	10.51	10.28	9.227	10.41	11.61
TAPBP	na	10.88	10.81	10.2	10.65	12.12	10.32	11.75	11.44	9.736	11.16	10.01	10.2	12.04	11.64	10.62	10.56	11.19	11.14	11.07	12.32	11.48	12.97	11.32	11.07	10.02	15.76	9.366	11.23	11.41	11.14	8.663	9.233	10.58	9.803	9.863	10.94	10.25	11.61	11.64	10.76	11.75	15.13	12.38	12.44	11.8	12.04	12.84
TAPBPL	na	8.64	8.596	7.57	8.307	8.113	7.259	9.271	8.118	7.728	8.539	6.616	7.949	10.34	8.354	8.445	7.964	7.93	8.498	8.959	9.792	9.261	10.27	8.524	8.097	6.868	12.33	6.519	8.26	8.882	8.584	6.542	5.863	7.239	6.099	7.482	7.997	5.803	9.515	8.623	7.993	8.71	12.61	10.15	9.644	10.13	9.774	10.04
TCF4	na	9.882	9.216	8.057	8.896	5.927	8.488	8.143	8.299	8.453	8.837	7.307	8.362	6.602	8.363	9.422	7.755	8.032	10.41	9.275	9.577	8.584	8.616	8.307	8.98	7.168	2.94	6.736	5.809	9.073	8.66	9.085	6.795	8.036	6.81	5.757	8.346	4.955	9.818	8.783	7.753	7.499	4.84	9.045	9.563	8.938	9.349	8.981
TCF7L2	na	10.4	10.42	9.784	9.884	7.188	8.331	8.721	8.471	9.008	8.959	8.506	9.187	11.21	8.445	9.529	8.78	9.257	9.799	8.437	9.304	9.301	8.941	8.832	9.649	8.601	10.9	7.741	8.08	8.738	8.622	10.31	7.723	7.885	7.773	9.517	9.443	8.87	9.904	9.423	8.407	8.435	9.484	9.471	9.154	9.297	9.864	9.471
TEC	na	6.585	5.45	5.665	5.462	4.493	4.95	5.23	5.495	4.527	6.174	4.767	5.9	7.593	3.841	7.183	6.166	6.473	6.149	4.772	7.241	6.461	7.332	5.82	6.361	4.221	0	3.692	3.454	5.447	5.973	2.21	3.792	4.594	3.498	4.766	5.708	4.876	7.006	6.112	5.304	5.119	8.928	6.517	7.158	7.403	5.927	5.904
TEK	na	7.692	7.035	5.35	5.955	2.563	6.027	5.033	4.591	5.987	6.264	3.963	5.989	0	5.665	6.339	8.915	5.608	8.096	6.809	7.115	6.461	5.072	6.407	7.771	3.968	0	3.247	0.8469	6.626	6.671	6.187	0.9398	4.793	4.949	2.855	7.71	2.186	6.463	5.433	4.777	4.082	3.741	8.989	6.403	7.019	6.924	6.773
TGFB1	na	9.34	9.023	8.242	8.982	8.766	9.008	9.01	9.305	8.46	9.729	8.773	7.904	8.222	9.302	9.493	8.936	9.301	10.41	9.547	10.52	9.948	10.65	9.731	10.54	8.975	13.16	6.818	8.813	9.774	9.355	8.824	7.636	9.555	8.09	6.926	8.621	6.675	10.17	9.349	8.913	9.427	13.9	11	9.6	10.27	10.27	10.78
TGFBR1	na	11.4	11.48	10.86	11.26	12.2	11.66	11.07	11.01	10.85	12.39	11.89	10.62	12.02	11.24	11.21	12.11	11.19	12.28	11.86	11.41	11.95	12.12	12.24	11.89	11.69	11.92	10.32	10.78	11.8	11.49	10.14	11.97	11.93	11.36	11.19	10.5	10.32	11.42	11.31	11.94	11.27	14.05	11.44	11.34	12.11	11.51	11.46
TGFBR2	na	12.15	11.53	10.97	11.39	9.732	11.53	11	10.56	10.68	11.97	10.07	10.89	9.95	11.58	11.36	10.74	11.49	11.55	11.37	12.42	11.31	11.61	10.89	11.47	9.738	9.952	11.03	11.59	12.14	11.22	9.462	10.75	10.32	10.15	9.087	11.8	8.954	11.68	11.42	10.52	10.68	12.77	12.19	10.87	11.86	12.02	11.71
TGFBR3	na	10.61	10.14	8.636	8.73	8.237	7.661	8.61	7.748	8.111	9.476	8.393	8.198	10.39	9.722	9.283	6.653	8.872	9.504	5.714	8.177	7.285	8.173	8.165	8.029	6.455	11.8	7.534	7.051	9.957	8.949	7.99	6.446	7.58	7.783	8.458	8.735	6.392	9.381	7.97	8.639	7.085	10.18	9.064	8.832	8.398	8.244	8.65
THBS1	na	11.82	11.71	11.18	13.03	10.5	13.57	10.95	13.14	12.33	13.44	13.14	12.43	7.793	13.14	12.16	12.73	11.31	13.29	13.87	13.64	13.32	12.27	14.92	14.85	13.81	10.12	12.02	10.15	13.66	13.1	9.853	10.62	13.14	11.68	9.439	12.75	11.67	10.06	12.92	10.66	10.48	11.93	13.57	10.94	11.49	12.07	10.17
THRA	na	10.2	9.696	8.462	9.156	8.681	8.382	8.945	8.194	9.915	9.348	8.963	8.189	10.62	8.157	9.141	8.308	8.996	9.282	7.355	7.994	8.081	8.391	8.353	8.508	7.383	8.963	8.517	9.922	9.779	9.951	8.109	8.079	7.449	8.838	9.38	8.955	7.884	8.822	8.293	7.931	8.599	9.658	9.639	7.906	8.736	8.785	8.774
THRB	na	8.782	8.808	6.896	7.78	4.012	5.701	6.76	5.395	6.541	7.869	5.319	6.745	9.604	7.18	8.82	4.835	6.507	8.424	5.028	6.827	6.178	5.839	6.572	7.43	5.03	12.6	5.451	3.365	7.281	7.885	5.329	4.11	5.349	5.319	4.729	7.698	0.3113	8.72	6.529	7.339	5.069	9.251	7.588	8.737	7.956	7.313	7.671
TICAM1	na	9.207	8.896	8.002	8.356	7.789	7.183	8.277	8.33	7.523	9.029	8.698	8.564	9.834	7.495	8.091	8.723	8.764	9.02	7.769	8.665	7.783	8.78	8.092	8.527	7.679	10.41	7.114	8.145	8.763	8.106	7.213	7.472	7.885	7.593	8.464	8.825	8.78	8.704	8.209	8.031	7.686	9.453	9.512	8.712	9.215	8.964	8.825
TIE1	na	9.261	8.273	7.126	7.941	5.359	7.623	5.887	7.238	8.37	8.502	6.6	7.075	9.287	7.702	7.719	6.469	7.419	9.324	7.101	9.071	7.219	6.497	8.554	9.499	6.299	12.94	5.628	9.961	7.855	7.769	9.251	8.111	6.644	7.164	5.72	9.004	5.101	7.761	7.131	7.519	5.544	11.08	9.639	7.486	7.773	8.368	8.404
TIMP1	na	12.23	12.06	11.13	12.64	11.42	13.4	12.45	13.7	11.68	12.68	13.03	11.65	13.92	13.42	12.55	14.97	12.32	12.08	14.93	16.08	14.18	15.74	13.17	14.67	12.58	14.08	11.62	10.25	12.88	14.09	11.52	10.83	13.16	12.16	11.24	12.71	11.51	12.16	11.21	12.97	12.38	14.73	15.02	11.85	13.31	14.27	13.5
TIMP2	na	13.66	12.12	11.88	12.34	12.11	12.45	11.91	11.8	12.33	13.57	11.98	11.78	13.33	11.93	12.45	12.85	13.06	13.62	11.48	11.6	12.13	12.51	11.93	12.01	10.88	13.11	11.76	11.95	12.28	12.33	10.11	10.31	12.36	11.45	12.72	11.65	10.56	11.91	11.96	11.72	11.51	13.33	13.63	11.49	12.45	12.21	11.98
TIMP3	na	14.43	13.02	11.92	12.38	9.264	11.53	11.45	13.28	12.8	12.16	12.98	10.98	13.83	11.6	12.51	15.8	13.86	12.58	13.76	12.03	13.89	15.79	14.42	12.91	13.53	15.77	11.08	9.737	13.12	12.57	11.81	9.8	13.41	10.97	12.37	12.66	9.336	11.93	11.5	12.35	11.37	13.78	15.4	11.08	13.71	13.46	12.25
TIMP4	na	8.865	7.237	4.817	3.021	2.563	0	3.309	3.713	6.296	5.902	2.836	3.483	0	6.899	1.522	5.16	3.91	5.953	4.276	3.696	4.765	6.158	5.853	6.052	1.86	0	1.05	3.06	5.052	4.764	5.221	2.525	3.312	0	4.802	7.987	4.281	7.216	4.589	3.803	5.506	6.219	5.679	0	6.495	6.459	7.138
TK2	na	10.31	9.719	8.623	9.633	9.243	9.602	9.578	8.832	8.143	9.94	8.972	8.395	9.834	8.892	9.173	9.652	9.292	9.961	9.091	9.686	10.12	9.263	9.075	9.171	9.631	10.34	9.055	8.229	9.591	9.493	7.684	7.476	9.422	8.585	8.235	8.747	7.198	9.561	9.19	9.256	9.56	8.385	9.832	9.238	10.05	9.798	9.687
TLR1	na	7.442	7.849	8.298	8.27	7.789	7.866	8.597	8.348	6.954	9.084	6.96	7.369	6.452	6.911	7.113	9.134	8.312	7.311	9.669	9.708	9.553	9.961	9.414	9.863	6.83	10.04	6.984	7.5	8.379	8.118	7.048	6.521	7.032	7.233	6.798	7.396	5.845	9.025	9.056	7.106	8.943	10.16	9.328	8.581	9.665	9.494	8.981
TLR10	na	2.961	5.52	5.327	5.213	6.058	5.311	6.357	7.614	3.177	5.701	3.963	5.505	5.877	7.046	4.626	6.117	7.011	4.419	7.611	8.653	5.638	6.946	5.266	5.828	4.437	8.963	3.247	4.282	6.284	6.123	3.886	1.677	5.122	3.734	3.507	4.43	4.012	7.452	5.521	4.704	7.821	7.728	3.449	6.559	7.805	8.498	7.52
TLR2	na	6.824	7.162	6.379	6.942	6.19	7.903	8.13	8.679	6.144	8.959	7.814	6.245	4.906	8.178	6.07	8.521	6.127	7.39	9.567	10.1	9.181	10.57	8.919	9.278	7.721	11.67	6.712	6.698	9.552	9.03	9.73	5.764	7.848	5.794	7.102	6.851	5.234	8.333	8.756	7.106	8.115	11.18	10.76	9.272	9.846	9.302	9.006
TLR3	na	7.192	7.216	5.826	6.87	6.475	6.893	7.967	7.088	5.255	5.864	5.158	5.78	4.349	6.108	6.762	5.716	6.808	6.28	8.054	6.612	6.07	6.89	5.787	5.357	3.269	0	5.741	7.505	7.224	6.238	4.085	2.979	5.684	5.569	6.715	7.069	5.169	7.908	7.606	5.763	7.411	7.237	7.732	6.947	6.715	6.973	6.583
TLR4	na	9.194	8.616	8.652	8.534	7.41	9.039	9.211	9.259	8.305	9.675	8.738	8.423	8.515	7.702	8.004	8.723	8.562	9.218	9.46	10.25	10.58	10.38	9.664	9.477	7.515	10.9	7.022	7.441	10.3	9.25	7.227	6.282	8.276	7.985	7.96	8.984	7.097	10.15	9.881	8.733	8.827	11.08	10.67	9.604	10.68	10.49	10.44
TLR5	na	7.322	6.998	5.441	6.741	4.685	6.007	6.177	6.769	6.167	6.873	5.882	5.565	8.076	6.354	5.886	6.213	5.639	6.71	6.203	8.448	7.713	7.767	6.738	7.306	3.872	10.85	5.09	3.762	7.759	6.766	5.612	3.385	4.729	6.306	7.166	5.56	2.633	7.963	7.376	4.704	6.162	9.016	8.162	7.891	9.023	8.214	7.572
TLR6	na	7.067	7.413	7.668	7.149	7.87	7.431	7.881	8.174	6.705	7.934	6.225	7.192	6.284	7.434	6.762	9.695	8.566	7.998	9.136	9.466	8.661	8.941	7.84	8.685	5.876	7.584	6.84	6.734	8.156	7.69	4.976	4.803	7.193	7.053	6.099	6.08	5.572	8.312	8.396	6.942	8.151	8.01	8.26	8.184	8.938	8.736	8.274
TLR7	na	7.307	6.486	7.166	7.499	6.623	7.147	8.327	8.005	6.533	8.304	7.317	6.856	4.349	6.999	6.531	8.121	7.346	7.39	9.708	8.474	8.836	9.961	8.494	7.984	5.664	11.72	6.598	4.464	9.144	7.455	5.276	3.127	7.459	6.268	2.55	7.928	0	9.518	9.288	5.867	8.222	11.69	9.082	8.11	10.52	9.394	9.411
TLR8	na	7.086	6.338	6.115	7.149	5.549	6.402	8.209	7.238	5.767	7.474	5.882	6.745	6.284	6.41	6.142	7.016	6.781	7.687	8.255	10.32	9.68	9.779	8.253	8.209	5.514	10.9	5.507	6.126	8.11	7.941	5.104	5.154	6.951	5.569	6.301	6.717	4.792	9.046	8.603	6.139	7.806	8.093	10.64	10.01	9.767	9.991	9.031
TNF	na	7.353	7.205	6.532	6.267	3.082	4.283	7.222	6.002	4.754	6.429	1.54	5.241	0	4.765	6.777	4.951	5.577	5.844	5.294	6.905	7.652	7.453	6.685	6.388	6.016	8.773	2.459	5.288	5.052	5.138	3.045	2.414	5.47	3.937	4.077	5.451	2.633	8.305	5.184	4.704	7.48	8.785	5.857	8.817	7.271	7.65	8.142
TNFAIP3	na	8.938	10.08	6.321	7.276	6.614	7.308	7.766	8.668	6.736	7.641	8.623	6.959	7.082	8.189	8.469	6.989	8.187	8.048	7.669	11.35	8.304	9.562	6.855	7.137	9.263	9.28	5.137	7.114	9.174	8.329	3.956	5.695	7.658	6.171	5.257	7.625	7.518	8.72	8.908	7.651	7.677	7.62	9.485	9.092	8.144	9.743	8.766
TNFRSF10A	na	6.449	6.172	4.675	5.429	4.452	5.311	5.887	5.526	4.215	6.205	3.035	5.312	0.2619	5.504	5.675	2.788	5.891	6.939	5.14	7.383	5.688	7.152	6.269	6.638	3.541	9.28	2.731	4.33	5.871	5.185	2.604	1.229	4.091	3.364	2.163	5.451	0	7.386	5.478	4.461	7.241	8.972	6.714	7.906	7.403	8.204	7.091
TNFRSF10B	na	9.939	10.3	8.652	8.699	11.14	10.71	9.777	9.06	8.958	10.8	8.752	9.263	7.913	8.715	9.78	10.22	10.3	9.81	10.25	10.93	9.983	10.64	10.5	10.52	10.28	9.952	7.845	6.795	9.432	10.07	10.17	9.492	9.677	9.622	10.5	10.09	10.19	10.24	9.802	9.584	9.853	9.908	10.42	10.43	9.951	9.784	10.44
TNFRSF10C	na	5.406	4.935	5.792	0	6.526	6.121	3.309	4.097	3.816	4.679	5.2	4.917	3.432	3.474	2.37	3.819	5.257	5.381	6.067	7.655	2.657	4.854	7.872	8.02	5.924	0	0	7.51	6.139	6.384	3.814	3.442	4.445	5.978	4.571	5.394	0	5.211	7.131	0	4.18	4.84	6.619	5.517	6.033	5.77	4.827
TNFRSF10D	na	7.175	7.071	6.436	5.908	5.115	5.84	5.972	6.249	6.452	7.663	5.2	6.052	6.738	7.058	6.865	7.371	6.724	7.749	6.627	8.993	7.562	7.245	7.773	8.906	5.692	10.99	4.735	4.903	6.939	7.296	5.405	3.878	6.037	5.083	4.485	6.694	4.281	7.006	6.836	5.727	5.347	9.813	7.732	7.426	8.242	7.557	7.41
TNFRSF11A	na	6.686	6.588	5.547	5.834	5.927	6.387	4.804	5.646	4.869	6.505	3.507	5.412	5.619	6.216	7.452	6.43	1.777	6.801	7.32	5.832	2.191	7.997	4.525	6.518	3.269	8.963	4.22	4.995	5.397	5.745	3.571	3.92	5.616	5.337	0	5.56	4.012	6.537	3.989	4.975	5.65	4.84	4.958	6.361	0.3051	5.594	4.827
TNFRSF11B	na	7.104	5.035	5.684	6.375	7.361	6.503	7.15	8.4	5.001	6.601	8.14	9.544	6.284	6.832	6.298	8.005	5.966	6.4	7.32	11.16	7.828	8.451	9.9	11.19	6.317	7.985	5.981	3.616	8.595	8.308	4.908	6.912	5.812	4.546	3.672	6.914	3.25	6.358	5.93	5.833	7.072	8.093	7.862	7.877	7.36	8.312	6.364
TNFRSF12A	na	5.572	5.298	4.978	6.393	7.15	6.356	4.923	6.715	4.34	6.733	8.379	6.97	0	7.058	6.142	8.915	8.233	6.829	9.314	6.359	5.736	7.735	6.978	8.002	6.892	8.555	5.374	4.282	6.973	6.883	5.405	2.018	7.553	5.584	4.19	6.185	5.521	4.203	5.433	6.295	4.963	7.62	6.714	6.179	4.949	5.594	5.04
TNFRSF14	na	10.56	9.878	10.59	10.77	11.14	9.661	10.95	10.64	10.71	10.71	11.07	9.759	13.39	9.23	9.789	9.303	11.05	10.99	9.39	10.31	10.13	10.07	9.589	8.868	10.77	12.99	10	11.51	11.51	11.51	7.087	10.24	10.42	11	13.5	10.21	10.42	10.39	10.87	11	9.618	10.18	9.925	10.81	10.94	10.57	10.61
TNFRSF17	na	2.113	5.961	7.146	5.587	4.755	5.105	7.987	9.035	4.418	2.442	2.329	9.575	6.095	7.602	5.968	4.046	5.296	7.227	4.371	10.63	8.366	8.391	6.629	4.106	3.111	8.773	3.871	7.044	8.611	8.785	4.145	1.229	4.445	2.53	3.672	4.738	2.186	6.184	8.017	5.799	7.775	9.057	7.115	6.13	10.4	9.297	9.332
TNFRSF18	na	7.704	7.128	5.774	6.109	4.611	2.43	6.661	6.755	4.418	5.785	4.385	5.128	6.284	5.942	7.758	4.708	5.577	5.457	6.038	8.354	5.361	8.701	6.384	4.558	2.73	11.19	0	4.871	5.978	5.615	4.414	2.018	4.967	4.273	3.591	4.181	0	7.574	5.563	6.054	5.984	11.03	7.311	8.354	7.316	7.634	8.131
TNFRSF19	na	10.28	10.14	8.694	9.604	9.424	11.19	10.48	7.734	6.908	8.527	10.61	8.679	10.58	11.13	11.54	11.03	10.71	9.218	9.825	6.413	8.617	12.25	12.05	5.944	8.258	11.67	8.734	5.705	9.207	8	10.69	7.5	7.535	8.824	7.835	7.481	8.037	9.84	8.175	9.24	7.979	10.81	10.23	10.46	8.218	6.873	6.152
TNFRSF1A	na	9.606	9.763	9.09	9.701	8.96	9.843	9.583	9.049	9.206	10.57	8.568	9.461	9.74	9.438	9.83	9.901	9.48	9.904	10.22	10.3	9.787	10.48	10.09	10.67	9.125	11.19	8.575	8.094	9.872	9.242	8.591	8.429	9.326	8.64	8.556	10.13	8.632	9.869	9.288	9.147	8.82	10.76	10.09	9.863	9.584	9.97	9.822
TNFRSF1B	na	9.244	8.342	7.605	7.941	7.668	7.833	9.157	9.046	8.06	9.558	8.096	8.046	7.181	8.581	7.876	7.907	8.888	9.403	9.335	10.94	9.988	10.59	9.486	9.643	8.129	12.03	6.348	7.695	9.924	8.925	6.575	6.282	7.863	7.015	7.531	8.878	7.182	10.26	9.259	8.053	8.559	12.1	11.47	10.23	10.4	10.48	11.31
TNFRSF21	na	9.524	9.567	8.546	8.984	10.35	10.69	11.91	9.396	9.271	9.273	9.739	8.972	8.023	11.34	10.13	7.144	9.675	10.23	7.659	10.31	10.02	11.39	9.527	9.697	8.496	9.952	8.458	9.112	9.121	10.12	9.006	8.161	8.703	9.472	7.839	8.59	7.044	9.531	9.611	10.17	9.376	9.788	9.915	8.572	7.445	8.595	8.488
TNFRSF25	na	4.183	3.298	1.867	0.1682	3.187	3.291	0	3.189	0.2528	0	0	0	0	2.526	3.287	0	0	0.1713	0	2.739	3.008	3.883	3.515	1.57	2.494	7.985	0	0.1948	2.969	1.594	0	0	1.494	0	0	0	0	4.528	3.178	0	3.607	0	0	3.833	5.35	3.896	5.135
TNFRSF4	na	5.217	4.883	4.241	4.399	4.32	4.99	5.559	6.586	5.594	3.722	4.651	4.078	0	5.504	4.329	0	5.891	0	4.461	8.063	5.827	7.492	6.244	5.241	3.968	8.298	2.3	4.129	3.435	5.51	5.754	1.47	4.522	4.514	2.163	4.991	2.633	6.411	5.129	5.69	5.544	10.67	4.141	7.616	6.033	6.681	7.27
TNFRSF9	na	4.745	4.588	3.052	6.41	5.716	4.408	6.898	6.068	1.523	1.22	4.385	3.709	3.432	5.399	4.557	0	5.334	4.259	6.303	7.462	6.672	8.125	4.159	4.233	4.624	9.13	1.92	4.965	7.749	5.649	1.667	2.162	5.217	2.254	4.19	0	0	7.936	7.074	4.547	7.329	8.57	5.679	8.497	5.515	8.603	9.281
TNFSF10	na	9.72	9.397	8.089	8.334	7.913	7.935	9.105	8.383	7.12	8.539	6.75	8.578	8.175	7.341	9.312	5.958	7.866	10.05	9.118	9.713	9.755	9.218	8.659	8.444	7.707	10.59	6.153	7.672	9.061	8.211	5.454	4.179	8.377	6.494	6.544	9.597	7.464	10.77	9.24	7.561	8.908	8.834	10.45	10.84	9.437	10.66	10.53
TNFSF12	na	10.6	9.914	9.335	9.062	10	9.588	10.05	9.802	8.49	10.97	10.47	8.999	9.047	9.26	9.449	9.159	9.63	9.887	9.462	10.98	10.24	10.45	9.572	9.509	9.091	10.99	8.749	10.11	10.9	10.18	7.664	6.351	8.985	8.963	8.29	9.882	8.532	10.08	10.06	8.972	9.132	12.74	10.96	9.874	10.84	10.48	10.75
TNFSF13	na	6.267	5.743	6.115	5.978	5.359	6.475	6.898	6.586	5.318	6.554	5.394	5.379	4.349	5.399	6.419	5.254	6.127	6.194	4.625	7.179	6.178	7.601	6.116	6.086	7.158	6.11	4.425	7.008	6.169	5.863	4.462	4.64	7.741	4.416	5.622	5.451	5.521	6.82	5.683	5.963	5.749	6.911	6.015	7.405	7.985	6.59	5.904
TNFSF13B	na	7.526	7.955	7.873	8.138	7.958	9.417	9.477	9.912	6.86	8.502	7.814	7.496	5.877	9.823	7.622	8.241	8.771	7.959	10.63	10.56	10.56	10.61	9.086	8.285	7.168	7.985	7.25	8.012	9.813	9.155	8.29	6.141	8.652	6.771	6.876	8.413	6.911	9.699	10.24	9.614	9.953	6.911	9.915	9.311	9.907	10.6	10.32
TNFSF14	na	5.217	4.216	5.149	4.911	4.273	3.995	5.887	6.002	4.897	6.143	0	3.994	6.452	4.299	5.177	1.072	6.795	4.564	5.639	7.538	6.107	6.419	7.091	5.658	5.664	10.27	3.692	3.691	5.052	4.99	3.48	0	3.128	4.31	3.416	5.066	0	7.452	5.644	3.803	5.65	9.574	6.158	6.798	7.563	7.792	6.802
TNFSF15	na	7.209	6.698	6.156	7.888	6.536	7.074	8.08	7.9	5.737	7.286	7.73	5.9	6.738	7.478	6.211	5.901	6.33	8.096	8.144	8.882	8.661	8.701	7.621	7.153	6.725	9.952	7.838	6.339	8.36	7.285	6.324	5.301	6.744	5.538	4.652	7.05	6.11	8.262	8.032	6.219	7.421	8.57	8.597	8.84	8.558	8.234	8.626
TNFSF18	na	4.435	3.298	4.385	2.613	4.32	2.838	5.827	3.599	3.084	3.722	5.319	3.994	4.349	4.133	4.981	1.072	3.286	3.631	4.545	5.909	4.457	6.158	4.525	2.949	3.111	0	2.459	2.673	4.191	4.568	0	0.09181	3.474	3.216	0	4.642	3.481	4.71	6.801	3.1	4.658	5.457	0	5.355	5.797	4.538	5.604
TNFSF4	na	6.449	7.644	6.447	7.149	8.306	8.463	7.543	7.96	7.29	6.554	7.633	7.488	8.789	8.167	7.324	7.262	6.06	6.939	7.51	8.56	7.508	10.07	9.345	7.348	8.548	10.95	6.743	6.932	7.238	8.026	6.229	5.505	8.137	7.426	6.555	6.569	5.845	7.304	8.891	6.86	7.499	9.658	9.639	7.083	8.879	8.234	8.584
TNFSF8	na	5.463	5.338	3.9	4.862	3.694	3.734	4.674	5.526	3.496	6.455	5.2	3.213	0	6.791	3.723	4.046	4.996	4.695	5.028	8.162	7.252	6.57	5.946	5.868	3.269	0	2.601	4.626	6.81	5.999	2.42	1.229	3.987	3.679	0	3.88	2.633	7.261	6.348	3.936	4.589	5.457	7.248	6.273	7.316	7.11	7.043
TNFSF9	na	7.785	6.856	6.209	6.988	5.625	5.374	6.695	5.617	7.103	6.578	6.486	6.463	8.659	6.085	8.127	6.213	7.269	6.511	6.825	7.299	7.15	6.57	6.992	6.871	7.966	8.963	4.937	6.192	7.487	7.14	4.8	6.184	6.209	5.931	8.245	6.252	5.845	6.971	7.265	6.054	6.628	9.214	7.311	7.426	7.706	7.885	7.985
TP53	na	10.9	10.66	9.281	10.57	9.285	10.08	10.14	10.1	10.29	9.513	9.813	9.659	12.11	9.753	10.81	9.626	10.18	10.61	9.954	10.08	9.409	10.1	10.28	10.1	9.866	12.45	9.043	8.257	10.26	9.074	9.05	10.96	9.439	9.916	8.409	10.13	10.14	10.72	9.552	10.13	9.765	10.53	11.01	10.44	9.951	10.51	9.861
TRAF3	na	9.079	9.27	8.346	9.186	8.791	8.743	9.208	9.477	7.921	9.129	8.551	8.958	9.908	8.118	9.264	10.12	8.529	9.344	9.715	10.48	10.03	10.61	9.289	9.36	9.354	8.773	8.283	9.356	9.14	10.06	7.719	8.541	8.998	8.229	8.914	8.596	8.459	10.13	9.22	8.58	9.648	8.246	9.744	10.11	10.35	10.47	10.19
TRIM22	na	9.531	8.721	7.686	8.159	9.231	7.877	9.683	9.156	7.237	8.458	7.626	8.066	11.02	8.917	8.279	7.262	9.078	9.99	9.308	9.929	9.431	10.6	9.567	9.072	8.234	14.49	6.007	9.662	9.651	8.651	7.261	4.511	8.387	6.51	6.457	9.716	7.132	10.57	9.604	8.396	8.883	14.04	10.36	10.91	9.767	10.33	11.55
TRIM27	na	8.342	8.656	8.818	9.329	9.597	8.924	8.99	8.996	9.099	9.457	8.897	9.033	8.789	8.291	8.377	8.275	9.383	8.542	8.703	8.91	8.343	8.563	9.197	9.11	9.448	10.2	8.636	9.218	9.045	8.597	9.149	9.479	9.132	9.007	8.716	9.425	9.51	8.782	9.045	8.783	9.169	8.246	8.87	7.784	8.48	8.845	8.895
TRIM46	na	4.745	4.713	4.516	4.53	5.716	2.43	5.32	5.884	5.19	4.279	5.829	3.994	8.175	5.071	4.485	7.069	5.371	5.216	6.374	5.832	4.765	5.579	5.113	4.823	4.682	9.859	4.463	6.743	5.978	6.147	7.829	2.293	4.365	5.643	6.49	5.334	5.572	5.838	5.338	3.803	5.069	9.658	5.476	6.027	6.414	6.113	5.957
TRIM5	na	7.936	7.69	6.542	8.174	7.909	7.924	8.773	7.531	6.386	7.512	7.133	7.211	10.26	7.618	7.414	7.786	7.626	8.47	8.42	8.097	7.185	8.173	7.419	8.002	7.499	9.952	7.827	8.855	8.467	7.317	8.146	7.248	7.708	6.791	7.476	8.537	8.134	8.016	7.423	7.66	8.045	7.083	8.057	8.375	7.36	7.524	7.466
TRIM69	na	1.376	0	3.537	1.642	2.563	0	3.474	1.086	0.2528	0	0	3.709	0	2.982	0	0	1.777	0	2.615	5.472	1.499	5.429	1.888	0	2.212	0	0	3.06	3.934	0.9021	1.964	0	0	0.3283	0	2.63	3.481	5.084	3.717	0	2.893	0	0	4.256	6.033	5.594	4.708
TRPC4AP	na	10.6	10.53	10.1	10.5	10.14	10.19	10.62	10.34	9.997	10.53	9.873	10.2	11.97	10.33	10.26	9.788	10.28	10.95	10.36	10.62	10.37	10.98	10.52	10.63	10.77	12.6	9.757	10.39	10.51	10.6	11.13	10.34	10.3	9.94	10.67	10.43	10.25	10.49	10.48	10.16	10.1	12.81	10.54	11.05	10.28	10.78	10.72
UBR1	na	8.409	8.288	7.294	8.293	8.6	8.246	8.721	8.467	7.588	8.751	7.618	7.654	10.53	8.467	8.191	8.707	8.487	8.995	8.261	8.833	8.239	8.955	8.677	8.617	8.67	10.27	8.014	8.554	8.392	8.308	8.658	7.264	8.786	7.586	8.792	8.413	7.962	8.592	7.873	8.407	8.465	9.251	8.196	8.978	8.218	8.771	8.658
UBXN1	na	7.383	6.935	5.908	6.524	6.085	5.676	6.357	6.427	6.788	6.668	6.343	6.653	7.442	6.373	6.651	6.508	6.524	7.622	6.177	7.241	6.403	6.337	7.05	7.231	4.624	8.555	6.082	6.707	6.81	6.687	7.632	7.458	5.651	5.989	5.913	5.927	5.965	7.413	6.247	6.436	6.663	9.098	6.158	7.651	7.867	7.604	7.205
ULBP2	na	4.039	4.035	3.452	2.831	4.409	5.246	2.352	5.646	4.784	5.25	4.822	3.709	6.284	5.571	5.266	5.901	3.91	6.102	5.917	7.609	5.782	3.883	5.608	6.304	4.437	9.416	2.3	3.762	4.843	4.701	4.837	3.603	4.279	3.051	1.922	3.264	3.681	5.084	4.108	4.057	4.788	8.734	6.517	6.483	8.04	6.651	6.441
VCAM1	na	9.407	9.948	8.068	9.811	9.279	9.943	10.54	10.41	8.297	9.678	9.673	7.96	6.862	10.12	9.338	5.342	9.289	9.591	10.32	12.28	10.26	11.36	9.054	10.65	8.46	7.028	10.31	7.648	11.65	9.161	9.513	6.778	8.88	7.965	7.26	8.463	5.76	10.58	9.599	8.663	10.57	7.922	10.24	9.766	9.527	11.5	11.51
VCAN	na	10.36	9.748	9.597	11.35	6.595	10.65	8.757	10.91	10.61	11.64	9.742	9.358	8.476	10.21	9.998	7.51	9.204	11.98	10.07	10.66	11.02	10.23	11.86	12.5	9.681	9.54	9.295	7.079	9.813	10.03	11.18	10.23	8.824	8.912	7.247	8.999	7.114	9.214	10.18	9.14	8.839	14.61	13.38	9.13	10.86	11.21	10.21
VEGFA	na	10.42	10.38	9.317	9.251	10.06	9.673	8.605	10.52	11.99	10.4	11.45	9.249	10.04	11.3	10.54	14.02	9.358	11.46	11.16	11.84	10.5	10.15	10.5	12.57	11.3	11.78	11.13	11.72	11.2	10.31	11.79	11.3	10.51	10.84	10.95	9.84	10.68	10.95	9.892	11.29	9.449	12.9	10.5	9.844	10.32	10.08	9.327
VIM	na	6.299	6.486	6.458	6.87	5.005	6.084	6.744	6.323	8.108	5.701	4.589	6.113	6.284	5.435	7.25	5.958	5.838	3.872	5.785	8.486	6.178	6.64	6.552	5.788	6.204	6.11	5.942	7.107	4.599	6.517	6.799	6.041	5.956	6.36	7.831	5.506	5.669	5.715	6.571	6.459	4.725	8.01	6.288	7.32	7.524	7.275	6.441
WNT5A	na	7.894	8.162	6.959	7.965	5.972	6.956	8.374	7.531	6.189	7.536	7.427	7.797	7.181	7.537	8.764	9.058	6.925	10.45	8.191	9.26	8.005	6.25	7.105	9.167	8.908	7.584	6.045	4.934	7.361	7.92	6.618	7.053	7.488	5.643	7.187	5.8	4.792	9.236	7.795	6.683	6.882	9.057	8.352	9.026	8.558	7.833	6.859
XCL1	na	3.491	3.935	3.9	4.096	5.115	3.913	4.804	4.863	4.841	4.92	3.366	3.6	4.349	5.81	3.107	4.242	4.486	4.815	3.514	7.804	5.827	4.284	5.166	5.702	0	8.298	3.558	4.626	3.435	3.741	4.598	3.498	2.001	3.051	2.369	4.738	0	5.914	5.184	2.854	4.439	7.728	7.248	6.734	7.927	6.873	6.802
XCR1	na	6.2	5.298	5.278	5.133	4.224	3.826	6.609	5.73	2.505	5.975	3.21	4.232	5.306	5.399	6.684	5.16	4.845	5.216	3.815	7.763	5.165	6.337	4.678	5.412	1.394	8.773	2.459	4.129	4.305	6.025	3.167	0.09181	3.621	1.913	1.27	4.991	4.508	7.386	6.023	5.613	4.658	8.511	7.371	7.562	7.36	6.681	7.091
ZAP70	na	7.751	7.757	6.871	7.869	7.569	6.759	8.266	9.005	6.533	6.854	5.802	7.034	8.552	8.199	8.236	5.342	8.466	8.06	6.791	10.66	8.623	9.869	8.184	7.482	7.265	11.83	2.96	8.477	8.768	7.761	5.009	7.24	6.443	5.04	5.602	5.843	3.856	10.66	8.268	7.227	8.522	9.837	8.694	10.56	9.319	11.48	10.97
ZC3HAV1	na	10.62	10.41	9.488	9.74	10.04	9.477	10.4	10.31	9.991	10.13	10.17	10.25	10.88	10.09	10.51	10.43	10.33	10.71	10.95	11.07	10.05	11.05	10.15	10.22	10.79	11.92	9.112	11.1	10.97	10.23	8.777	9.009	10.28	9.648	10.58	10.44	10.44	11.05	10.21	9.985	10.11	12.11	10.92	11.5	10.47	11.07	10.99
