# Supplementary material for: Cuproptosis in ccRCC: key player in therapeutic and prognostic targets
Source: Front Oncol. 2023 Oct 27;13:1271864. doi: 10.3389/fonc.2023.1271864 (PMC10642186; doi:10.3389/fonc.2023.1271864)
Supplement: Supplementary file 5 [file DataSheet_5.zip › Step5/map/╢╣╝╘═╝.xlsx]

## Sheet: Sheet 1
Risk	MSI	Dysfunction
Cuproptosis 1	0.38	1.02
Cuproptosis 1	0.66	0.46
Cuproptosis 1	0.99	-2.16
Cuproptosis 1	0.83	-0.37
Cuproptosis 1	0.46	0.17
Cuproptosis 1	0.72	0.07
Cuproptosis 1	0.22	0.85
Cuproptosis 1	0.48	0.67
Cuproptosis 1	0.42	0.41
Cuproptosis 1	0.78	-0.44
Cuproptosis 1	0.35	0.75
Cuproptosis 1	0.66	-0.26
Cuproptosis 1	0.43	0.11
Cuproptosis 1	0.85	-0.33
Cuproptosis 1	0.9	-0.6
Cuproptosis 1	0.28	0.75
Cuproptosis 1	0.52	0.68
Cuproptosis 1	0.62	0.91
Cuproptosis 1	0.54	0.02
Cuproptosis 1	0	-0.28
Cuproptosis 1	0.61	-0.69
Cuproptosis 1	0.89	-0.19
Cuproptosis 1	0.68	-0.42
Cuproptosis 1	0.8	-0.35
Cuproptosis 1	0.93	-0.48
Cuproptosis 1	0.52	-0.06
Cuproptosis 1	0.94	-0.99
Cuproptosis 1	0.79	-0.95
Cuproptosis 1	0.89	-1.33
Cuproptosis 1	0.84	0.22
Cuproptosis 1	0.4	0.19
Cuproptosis 1	0.62	-0.33
Cuproptosis 1	0.97	-0.9
Cuproptosis 1	0.86	-1.13
Cuproptosis 1	0.77	-0.16
Cuproptosis 1	0.9	-0.91
Cuproptosis 1	0.8	-0.37
Cuproptosis 1	0.77	-0.3
Cuproptosis 1	0.4	-0.11
Cuproptosis 1	0.96	-0.59
Cuproptosis 1	0.8	0.37
Cuproptosis 1	0.95	-0.59
Cuproptosis 1	0.99	-0.72
Cuproptosis 1	0.89	-0.18
Cuproptosis 1	0.43	0.08
Cuproptosis 1	0.84	-0.39
Cuproptosis 1	0.33	0.31
Cuproptosis 1	0.54	0.43
Cuproptosis 1	0.92	-0.69
Cuproptosis 1	0.33	0.48
Cuproptosis 1	0.53	-0.85
Cuproptosis 1	0.59	-0.13
Cuproptosis 1	0.98	-1.05
Cuproptosis 1	0.74	-0.65
Cuproptosis 1	0.52	0.11
Cuproptosis 1	0.43	0.28
Cuproptosis 1	0.61	-0.61
Cuproptosis 1	0.41	-0.39
Cuproptosis 1	0.88	-0.28
Cuproptosis 1	0.88	-1.75
Cuproptosis 1	0.74	-0.61
Cuproptosis 1	0.88	-0.4
Cuproptosis 1	0.48	0.08
Cuproptosis 1	0.69	-0.5
Cuproptosis 1	0.28	0.17
Cuproptosis 1	0.99	-0.98
Cuproptosis 1	0.8	-0.46
Cuproptosis 1	0.23	0.55
Cuproptosis 1	0.37	0.26
Cuproptosis 1	0.68	-0.43
Cuproptosis 1	0.52	-0.58
Cuproptosis 1	0.84	-0.39
Cuproptosis 1	0.75	-0.39
Cuproptosis 1	0.36	0.13
Cuproptosis 1	0.78	-0.37
Cuproptosis 1	0.79	-0.36
Cuproptosis 1	0.74	-0.35
Cuproptosis 1	0.78	-0.34
Cuproptosis 1	0.87	-1.47
Cuproptosis 1	0.73	-0.32
Cuproptosis 1	0.44	-0.31
Cuproptosis 1	0.55	-0.51
Cuproptosis 1	0.96	-1.5
Cuproptosis 1	0.69	0.03
Cuproptosis 1	0.25	0.13
Cuproptosis 1	0.63	-0.14
Cuproptosis 1	0.79	-1.38
Cuproptosis 1	0.91	-0.26
Cuproptosis 1	0.74	-1.1
Cuproptosis 1	0.88	-0.9
Cuproptosis 1	0.17	0.11
Cuproptosis 1	0.69	-0.24
Cuproptosis 1	0.74	-0.23
Cuproptosis 1	0.35	-0.48
Cuproptosis 1	0.96	-1.37
Cuproptosis 1	0.88	-0.22
Cuproptosis 1	0.55	0.11
Cuproptosis 1	0.67	-0.22
Cuproptosis 1	0.74	0.11
Cuproptosis 1	0.51	0.13
Cuproptosis 1	0.79	-0.94
Cuproptosis 1	0.88	0.32
Cuproptosis 1	0.86	-0.18
Cuproptosis 1	0.88	-0.15
Cuproptosis 1	0.9	-0.15
Cuproptosis 1	0.3	1.07
Cuproptosis 1	0.77	-0.14
Cuproptosis 1	0.93	-0.87
Cuproptosis 1	0.5	-1.17
Cuproptosis 1	0.83	-0.47
Cuproptosis 1	0.82	0.61
Cuproptosis 1	0.86	-0.83
Cuproptosis 1	0.85	-0.42
Cuproptosis 1	0.36	-0.11
Cuproptosis 1	0.39	-0.12
Cuproptosis 1	0.64	-0.1
Cuproptosis 1	0.86	-0.82
Cuproptosis 1	0.54	0.26
Cuproptosis 1	0.41	0.81
Cuproptosis 1	0.85	-0.68
Cuproptosis 1	0.39	-1.08
Cuproptosis 1	0.44	-0.68
Cuproptosis 1	0.17	0.79
Cuproptosis 1	0.6	-0.05
Cuproptosis 1	0.54	-0.04
Cuproptosis 1	0.63	-0.56
Cuproptosis 1	0.68	0
Cuproptosis 1	0.87	-0.66
Cuproptosis 1	0.44	0.62
Cuproptosis 1	0.3	-0.66
Cuproptosis 1	1	-1.04
Cuproptosis 1	0.25	0.89
Cuproptosis 1	0.38	0.4
Cuproptosis 1	0.8	0.06
Cuproptosis 1	0.25	-0.25
Cuproptosis 1	0.81	-0.41
Cuproptosis 1	0.45	0
Cuproptosis 1	0.63	0.09
Cuproptosis 1	0.25	1.1
Cuproptosis 1	0.49	0.21
Cuproptosis 1	0.75	0.1
Cuproptosis 1	0.57	0.07
Cuproptosis 1	0.86	-0.02
Cuproptosis 1	0.76	-0.67
Cuproptosis 1	0.77	0.14
Cuproptosis 1	0.54	0.14
Cuproptosis 1	0.56	0.14
Cuproptosis 1	0.54	-0.2
Cuproptosis 1	0.43	0.57
Cuproptosis 1	0.49	0.31
Cuproptosis 1	0.64	0.81
Cuproptosis 1	0.56	-0.6
Cuproptosis 1	0.95	-1.27
Cuproptosis 1	0.81	0.2
Cuproptosis 1	0.71	-1.06
Cuproptosis 1	0.7	0.2
Cuproptosis 1	0.48	0.23
Cuproptosis 1	0.3	-0.21
Cuproptosis 1	0.83	-1.93
Cuproptosis 1	0.65	-0.79
Cuproptosis 1	0.65	0.24
Cuproptosis 1	0.61	-0.12
Cuproptosis 1	0.53	-0.52
Cuproptosis 1	0.36	0.13
Cuproptosis 1	0.41	-0.11
Cuproptosis 1	0.64	0.13
Cuproptosis 1	0.57	0.31
Cuproptosis 1	0.64	0.31
Cuproptosis 1	0.91	-1.25
Cuproptosis 1	0.3	0.32
Cuproptosis 1	0.76	-0.33
Cuproptosis 1	0.48	0.33
Cuproptosis 1	0.42	0.33
Cuproptosis 1	0.29	0.68
Cuproptosis 1	0.64	0.35
Cuproptosis 1	0.57	0.35
Cuproptosis 1	0.52	-0.34
Cuproptosis 1	0.35	0.35
Cuproptosis 1	0.62	0.39
Cuproptosis 1	0.25	0.13
Cuproptosis 1	0.38	0.41
Cuproptosis 1	0.75	-1.16
Cuproptosis 1	0.11	0.69
Cuproptosis 1	0.68	0.44
Cuproptosis 1	0.45	-0.9
Cuproptosis 1	0.75	-0.42
Cuproptosis 1	0.79	0.45
Cuproptosis 1	0.84	-0.93
Cuproptosis 1	0.61	0.47
Cuproptosis 1	0.63	-0.43
Cuproptosis 1	0.59	-0.27
Cuproptosis 1	0.44	0.25
Cuproptosis 1	0.43	0.7
Cuproptosis 1	0.93	-0.94
Cuproptosis 1	0.82	0.5
Cuproptosis 1	0.34	0.2
Cuproptosis 1	0.23	0.32
Cuproptosis 1	0.32	-0.41
Cuproptosis 1	0.75	-0.84
Cuproptosis 1	0.81	-0.62
Cuproptosis 1	0.66	0.53
Cuproptosis 1	0.64	0.56
Cuproptosis 1	0.71	-1.26
Cuproptosis 1	0.62	0.21
Cuproptosis 1	0.54	0.27
Cuproptosis 1	0.73	-0.94
Cuproptosis 1	0.57	-0.14
Cuproptosis 1	0.6	0.58
Cuproptosis 1	0.67	0.58
Cuproptosis 1	0.45	-0.87
Cuproptosis 1	0.66	-0.06
Cuproptosis 1	0.54	0.59
Cuproptosis 1	0.4	0.6
Cuproptosis 1	0.92	-0.99
Cuproptosis 1	0.61	0.22
Cuproptosis 1	0.91	0.61
Cuproptosis 1	0.91	-1.04
Cuproptosis 1	0.85	-0.57
Cuproptosis 1	0.49	-0.83
Cuproptosis 1	0.33	0.66
Cuproptosis 1	0.22	0.66
Cuproptosis 1	0.7	-0.78
Cuproptosis 1	0.55	-0.9
Cuproptosis 1	0.69	0.18
Cuproptosis 1	0.63	-1.17
Cuproptosis 1	0.38	1.31
Cuproptosis 1	0.59	-0.35
Cuproptosis 1	0.63	0.16
Cuproptosis 1	0.36	0.06
Cuproptosis 1	0.61	-0.52
Cuproptosis 1	0.08	0.36
Cuproptosis 1	0.64	0.77
Cuproptosis 1	0.58	0.78
Cuproptosis 1	0.55	-0.23
Cuproptosis 1	0.64	-0.18
Cuproptosis 1	0.26	0.82
Cuproptosis 1	0.41	0.83
Cuproptosis 1	0.6	0.84
Cuproptosis 1	0.54	-0.52
Cuproptosis 1	0.7	-0.95
Cuproptosis 1	0.71	-0.87
Cuproptosis 1	0.35	-0.6
Cuproptosis 1	0.74	0.88
Cuproptosis 1	0.3	-0.25
Cuproptosis 1	0.15	0.58
Cuproptosis 1	0.3	0.91
Cuproptosis 1	0.35	-0.11
Cuproptosis 1	0.67	0.92
Cuproptosis 1	0.49	-0.57
Cuproptosis 1	0.67	-0.36
Cuproptosis 1	0.58	-0.03
Cuproptosis 1	0.75	0.93
Cuproptosis 1	0.64	0.45
Cuproptosis 1	0.52	-0.13
Cuproptosis 1	0.58	0.24
Cuproptosis 1	0.77	-0.61
Cuproptosis 1	0.34	0.06
Cuproptosis 1	0.86	-0.6
Cuproptosis 1	0.77	-0.47
Cuproptosis 1	0.44	0.96
Cuproptosis 1	0.8	-0.67
Cuproptosis 1	0.34	0.98
Cuproptosis 1	0.71	-0.36
Cuproptosis 1	0.51	-0.76
Cuproptosis 1	0.74	-0.17
Cuproptosis 1	0.74	-0.46
Cuproptosis 1	0.21	0.27
Cuproptosis 1	0.7	-0.54
Cuproptosis 1	0.64	-0.11
Cuproptosis 1	0.5	0.1
Cuproptosis 1	0.18	-0.48
Cuproptosis 1	0.72	-0.6
Cuproptosis 1	0.18	0.34
Cuproptosis 1	0.82	0.27
Cuproptosis 1	0.33	-0.21
Cuproptosis 1	0.79	-1.07
Cuproptosis 1	0.1	1.28
Cuproptosis 1	0.34	0
Cuproptosis 1	0.66	-0.56
Cuproptosis 1	0.55	-0.24
Cuproptosis 1	0.8	1.17
Cuproptosis 1	0.74	1.19
Cuproptosis 1	0.39	1.2
Cuproptosis 1	0.62	1.22
Cuproptosis 1	0.6	-0.39
Cuproptosis 1	0.51	-0.98
Cuproptosis 1	0.59	-0.74
Cuproptosis 1	0.58	-0.7
Cuproptosis 1	0.6	-0.51
Cuproptosis 1	0.47	0.37
Cuproptosis 1	0.4	0.3
Cuproptosis 1	0.62	-0.45
Cuproptosis 1	0.51	-0.67
Cuproptosis 1	0.14	0.67
Cuproptosis 1	0.56	0.31
Cuproptosis 1	0.4	1.43
Cuproptosis 1	0.89	-0.4
Cuproptosis 1	0.66	-1.15
Cuproptosis 1	0.66	-0.66
Cuproptosis 1	0.44	-0.58
Cuproptosis 1	0.22	0.22
Cuproptosis 1	0.8	-1.22
Cuproptosis 1	0.22	0.36
Cuproptosis 1	0.57	0.2
Cuproptosis 1	0.32	0.05
Cuproptosis 1	0.73	0.01
Cuproptosis 1	0.54	0.09
Cuproptosis 1	0.15	-1.15
Cuproptosis 1	0.71	-0.5
Cuproptosis 1	0.77	-0.58
Cuproptosis 1	0.3	0.54
Cuproptosis 1	0.39	1.96
Cuproptosis 1	0.35	-0.02
Cuproptosis 1	0.57	-0.42
Cuproptosis 1	0.69	-0.36
Cuproptosis 1	0.47	-0.46
Cuproptosis 1	0.24	0.28
Cuproptosis 1	0.57	-0.31
Cuproptosis 1	0.22	-0.72
Cuproptosis 1	0.5	-0.88
Cuproptosis 1	0.19	-1
Cuproptosis 1	0.56	-0.5
Cuproptosis 1	0.11	0.33
Cuproptosis 1	0.21	-0.28
Cuproptosis 2	0.75	0.72
Cuproptosis 2	0.78	0.19
Cuproptosis 2	0.44	0.57
Cuproptosis 2	0.77	0.97
Cuproptosis 2	0.18	1.69
Cuproptosis 2	0.44	1.88
Cuproptosis 2	0.82	0.7
Cuproptosis 2	0.56	0.32
Cuproptosis 2	0.69	0.75
Cuproptosis 2	0.54	-0.15
Cuproptosis 2	0.82	-0.96
Cuproptosis 2	0.18	0.79
Cuproptosis 2	0.22	0.99
Cuproptosis 2	0.27	0.1
Cuproptosis 2	0.22	1.05
Cuproptosis 2	0.26	1.51
Cuproptosis 2	0.7	0.41
Cuproptosis 2	0.19	1.6
Cuproptosis 2	0.29	0.62
Cuproptosis 2	0.58	0.31
Cuproptosis 2	0.14	0.92
Cuproptosis 2	0.16	1.13
Cuproptosis 2	0.2	1.01
Cuproptosis 2	1	-0.63
Cuproptosis 2	0.98	-0.6
Cuproptosis 2	0.62	-0.25
Cuproptosis 2	0.16	1.41
Cuproptosis 2	0.73	0.79
Cuproptosis 2	0.61	0.09
Cuproptosis 2	0.7	-0.06
Cuproptosis 2	0.41	1.08
Cuproptosis 2	0.78	0
Cuproptosis 2	0.46	-0.09
Cuproptosis 2	0.86	0.27
Cuproptosis 2	0.37	0.12
Cuproptosis 2	0.03	1.5
Cuproptosis 2	0.96	-0.2
Cuproptosis 2	0.59	-0.35
Cuproptosis 2	0.43	0.32
Cuproptosis 2	0.14	1.09
Cuproptosis 2	0.31	0.6
Cuproptosis 2	0.55	-0.17
Cuproptosis 2	0.3	0.52
Cuproptosis 2	0.32	-0.02
Cuproptosis 2	0.14	0.71
Cuproptosis 2	0.9	-0.54
Cuproptosis 2	0.22	1.12
Cuproptosis 2	0.32	-0.97
Cuproptosis 2	0.4	0.65
Cuproptosis 2	0.47	-0.16
Cuproptosis 2	0.74	-0.3
Cuproptosis 2	0.2	0.24
Cuproptosis 2	0.18	-0.13
Cuproptosis 2	0.75	-0.03
Cuproptosis 2	0	0.64
Cuproptosis 2	0.29	1.1
Cuproptosis 2	0.05	1
Cuproptosis 2	0.38	0.17
Cuproptosis 2	0.07	0.63
Cuproptosis 2	0.43	-0.35
Cuproptosis 2	0.51	0
Cuproptosis 2	0.65	-0.15
Cuproptosis 2	0.03	1.62
Cuproptosis 2	0.07	1.38
Cuproptosis 2	0.32	0.69
Cuproptosis 2	0.15	0.47
Cuproptosis 2	0.19	1.45
Cuproptosis 2	0.42	0.07
Cuproptosis 2	0.43	0.97
Cuproptosis 2	0.45	0.12
Cuproptosis 2	0.76	0.13
Cuproptosis 2	0.92	0.13
Cuproptosis 2	0.02	1.28
Cuproptosis 2	0.54	0.16
Cuproptosis 2	0.13	-0.19
Cuproptosis 2	0.32	0.17
Cuproptosis 2	0.82	-0.15
Cuproptosis 2	0.2	1.15
Cuproptosis 2	0.48	0.28
Cuproptosis 2	0.38	-0.25
Cuproptosis 2	0.19	0.38
Cuproptosis 2	0.86	0.35
Cuproptosis 2	0.08	0.92
Cuproptosis 2	0.5	0.45
Cuproptosis 2	0.23	1.34
Cuproptosis 2	0.5	0.39
Cuproptosis 2	0.6	0.42
Cuproptosis 2	0.23	0.46
Cuproptosis 2	0.09	0.46
Cuproptosis 2	0.25	0.47
Cuproptosis 2	0.51	0.12
Cuproptosis 2	0.51	0.24
Cuproptosis 2	0.28	0.32
Cuproptosis 2	0.39	-0.37
Cuproptosis 2	0.07	0.36
Cuproptosis 2	0.65	0.53
Cuproptosis 2	0.16	0.53
Cuproptosis 2	0.09	0.54
Cuproptosis 2	0.28	0.25
Cuproptosis 2	0.26	0.59
Cuproptosis 2	0.36	0.61
Cuproptosis 2	0.34	0.62
Cuproptosis 2	0.23	0.62
Cuproptosis 2	0.69	0.62
Cuproptosis 2	0.71	-0.25
Cuproptosis 2	0.12	0.71
Cuproptosis 2	0.72	-0.33
Cuproptosis 2	0.58	0.68
Cuproptosis 2	0.54	0.7
Cuproptosis 2	0.24	0.42
Cuproptosis 2	0.22	1.17
Cuproptosis 2	0.18	-0.01
Cuproptosis 2	0.55	0.71
Cuproptosis 2	0.17	-0.08
Cuproptosis 2	0.71	0.79
Cuproptosis 2	0.5	0.57
Cuproptosis 2	0.36	0.81
Cuproptosis 2	0.67	0.82
Cuproptosis 2	0.35	0.83
Cuproptosis 2	0.19	0.84
Cuproptosis 2	0.11	0.46
Cuproptosis 2	0.19	0.84
Cuproptosis 2	0.08	0.37
Cuproptosis 2	0.41	0.93
Cuproptosis 2	0.37	-0.25
Cuproptosis 2	0.45	0.98
Cuproptosis 2	0.27	-0.14
Cuproptosis 2	0.29	0.99
Cuproptosis 2	0.29	-0.29
Cuproptosis 2	0.39	0.04
Cuproptosis 2	0.11	0.57
Cuproptosis 2	0.07	-0.36
Cuproptosis 2	0.12	0.03
Cuproptosis 2	0.23	-0.04
Cuproptosis 2	0.86	1.16
Cuproptosis 2	0.41	-0.04
Cuproptosis 2	0.76	1.22
Cuproptosis 2	0.18	1.22
Cuproptosis 2	0.39	1.23
Cuproptosis 2	0.45	1.24
Cuproptosis 2	0.09	1.24
Cuproptosis 2	0.19	-0.03
Cuproptosis 2	0.42	1.3
Cuproptosis 2	0.72	-0.47
Cuproptosis 2	0.43	1.34
Cuproptosis 2	0.17	1.35
Cuproptosis 2	0.4	1.36
Cuproptosis 2	0.04	1.38
Cuproptosis 2	0.24	1.38
Cuproptosis 2	0.13	-0.41
Cuproptosis 2	0.05	0.64
Cuproptosis 2	0.49	1.42
Cuproptosis 2	0.18	1.43
Cuproptosis 2	0.13	1.44
Cuproptosis 2	0.13	1.45
Cuproptosis 2	0.03	1.47
Cuproptosis 2	0.18	1.49
Cuproptosis 2	0.59	1.5
Cuproptosis 2	0.19	1.5
Cuproptosis 2	0.24	1.51
Cuproptosis 2	0.28	0.08
Cuproptosis 2	0.28	1.54
Cuproptosis 2	0.2	1.56
Cuproptosis 2	0.14	1.59
Cuproptosis 2	0.31	0.41
Cuproptosis 2	0.06	1.12
Cuproptosis 2	0.23	-0.34
Cuproptosis 2	0.41	-0.1
Cuproptosis 2	0.51	1.63
Cuproptosis 2	0.07	0.84
Cuproptosis 2	0.39	1.71
Cuproptosis 2	0.58	0.13
Cuproptosis 2	0.1	1.73
Cuproptosis 2	0.28	1.74
Cuproptosis 2	0.29	1.76
Cuproptosis 2	0.38	1.79
Cuproptosis 2	0.25	0.06
Cuproptosis 2	0.09	1.86
Cuproptosis 2	0.08	1.89
Cuproptosis 2	0.15	2.1
Cuproptosis 2	0.13	0.45
Cuproptosis 2	0.44	-0.33
Cuproptosis 2	0.24	2.14
Cuproptosis 2	0.12	2.33
Cuproptosis 2	0.14	0.22
Cuproptosis 2	0.28	0.3
