# Supplementary material for: Cuproptosis in ccRCC: key player in therapeutic and prognostic targets
Source: Front Oncol. 2023 Oct 27;13:1271864. doi: 10.3389/fonc.2023.1271864 (PMC10642186; doi:10.3389/fonc.2023.1271864)
Supplement: Supplementary file 5 [file DataSheet_5.zip › Step5/map/╨┬╜¿╬─▒╛╬─╡╡.R]

setwd("E:\\肾癌-Cuproptosis\\Step4\\map")
inputFile="TCGA_TPM.expr.txt"                                         #输入文件

rt=read.table(inputFile,sep="",header=T,check.names=F)  #切割符号注意
rt=as.matrix(rt)
rownames(rt)=rownames(rt)
exp=rt[,1:ncol(rt)]
dimnames=list(rownames(exp),colnames(exp))
mat=matrix(as.numeric(as.matrix(exp)),nrow=nrow(exp),dimnames=dimnames)
mat=avereps(mat)
mat=mat[rowMeans(mat)>1,]

#自定义函数用来产生submap需要的数据格式
generateInputFileForSubMap <- function(in_gct, gct_file, cls_file, sam_info, type_name = "type"){
  in_gct <- data.frame(GeneID=rownames(in_gct),
                       description="na",
                       in_gct, 
                       stringsAsFactors = F,
                       check.names = F)
  cat("#1.2\n", file = gct_file)
  cat(nrow(in_gct),"\t",ncol(in_gct)-2,"\n", file = gct_file, append = T)
  cat(paste(colnames(in_gct), collapse = "\t"),"\n", file = gct_file, append = T)
  for(i in 1:nrow(in_gct)) cat(paste(in_gct[i,], collapse = "\t"),"\n", file = gct_file, append = T)
  
  cat(nrow(sam_info),length(levels(factor(sam_info$rank))),1, "\n", file = cls_file )
  cat("#", paste0(levels(factor(sam_info[, type_name])), collapse = " " ), "\n", file = cls_file, sep = "", append = T)
  cat(as.numeric(factor(sam_info[, type_name])), file = cls_file, append = T)
}

# 创建submap需要的数据格式 (SKCM)
skcm.immunotherapy.logNC <- read.table("skcm.immunotherapy.47samples.log2CountsNorm.txt",sep = "\t",row.names = 1,header = T,check.names = F,stringsAsFactors = F) #原文提供的log2转化的标准化count值
rownames(skcm.immunotherapy.logNC) <- toupper(rownames(skcm.immunotherapy.logNC)) # 基因大写，因为我使用的数据是把基因名都大写的
skcm.immunotherapy.info <- read.table("skcm.immunotherapy.47sampleInfo.txt",sep = "\t",row.names = 1,header = T,check.names = F,stringsAsFactors = F)

skcm.immunotherapy.info <- skcm.immunotherapy.info[order(skcm.immunotherapy.info$label),]
skcm.immunotherapy.info$rank <- rep(c(1,2,3,4),times=as.character(table(skcm.immunotherapy.info$label))) #1: CTLA4_noR 2: CTLA4_R 3:PD1_noR 4:PD1_R

# 创建submap需要的数据格式 (TCGA)
tmp <- read.table("TCGA_TPM.expr.txt",sep = "\t",check.names = F,stringsAsFactors = F,header = T,row.names = 1) # submap不允许出现flat value, 因此最好选取过滤掉低表达的表达谱，这里使用的数据过滤了超过90%样本表达值均<1的基因
GENELIST <- intersect(rownames(mat),rownames(skcm.immunotherapy.logNC)) # 取交集后的基因列表

sam_info <- skcm.immunotherapy.info
in_gct <- skcm.immunotherapy.logNC[GENELIST,rownames(skcm.immunotherapy.info)]

# 产生输出数据的文件名
gct_file <- "skcm.immunotherapy.for.SubMap.gct"
cls_file <- "skcm.immunotherapy.for.SubMap.cls"
generateInputFileForSubMap(in_gct = in_gct, gct_file = gct_file, cls_file = cls_file, sam_info = sam_info, type_name = "rank")


ann <- read.table("easy_input_anno.txt",sep = "\t",row.names = 1,header = T,stringsAsFactors = F,check.names = F)
ann1 <- read.table("1.txt",sep = "\t",row.names = 1,header = T,stringsAsFactors = F,check.names = F)
ann2 <- read.table("2.txt",sep = "\t",row.names = 1,header = T,stringsAsFactors = F,check.names = F)

# 提出亚型的样本，顺序排列
samples.C1 <- rownames(ann1)
samples.C2 <- rownames(ann2)

sam_info <- data.frame("ImmClust"=c(samples.C1,samples.C2),row.names = c(samples.C1,samples.C2))
sam_info$rank <- rep(c(1,2),times=c(length(samples.C1),length(samples.C2))) #1: C1,即HPV16-IMM 2: C2,即HPV16-KRT

# 产生输出数据的文件名
gct_file <- "Immune2.for.SubMap.gct"
cls_file <- "Immune2.for.SubMap.cls"

in_gct <- log2(tmp[GENELIST,rownames(sam_info)] + 1) # 产生和示例数据类似的形式，log2转化的标准化count值
generateInputFileForSubMap(in_gct = in_gct, gct_file = gct_file, cls_file = cls_file, sam_info = sam_info, type_name = "rank")

#--------------------------------------#
# 请参照文件夹submap使用教程完成该部分 #
#--------------------------------------#

# 参照文件夹中submap使用教程得到输出文件SubMap_SubMapResult.txt


#开始画图
heatmap.YlGnPe <- c("#440259","#345F8C","#228C8A","#78CE51","#FAE71F")
cherry    <- "#700353"
lightgrey <- "#dcddde"

# 把submap结果/130452/SubMap_SubMapResult.txt文件中的值填入相应的位置
# 输入文件中的名义p值和校正p值绘制热图
tmp <- matrix(c(0.6313686,1,1,1,1,1,1,1, 
                0.07892108,0.21,0.1868132,0.6043956,0.99300699,0.3936064,0.9040959,0.1268731), # Bonferroni校正p值
              nrow = 4,byrow = T,dimnames = list(c("HPV16-IMM_p","HPV16-KRT_p","HPV16-IMM_b","HPV16-KRT_b"),c("CTAL4-noR","CTLA4-R","PD1-noR","PD1-R")))

pheatmap(tmp, cellwidth = 30, cellheight = 30,
         cluster_rows = F,cluster_cols = F,
         color = heatmap.YlGnPe[5:1],
         gaps_row = 2,
         annotation_row = data.frame(pvalue=c("Nominal p value","Nominal p value","Bonferroni corrected","Bonferroni corrected"),row.names = rownames(tmp)),
         annotation_colors = list(pvalue=c("Nominal p value"=lightgrey,"Bonferroni corrected"=cherry)),
         filename = "heatmap_submap.pdf")
# 原文中热图上的数值是AI后期加上去的。
