# Supplementary material for: Cuproptosis in ccRCC: key player in therapeutic and prognostic targets
Source: Front Oncol. 2023 Oct 27;13:1271864. doi: 10.3389/fonc.2023.1271864 (PMC10642186; doi:10.3389/fonc.2023.1271864)
Supplement: Supplementary file 5 [file DataSheet_5.zip › Step5/output_PPS.csv]

	PPS	TP53
TCGA.B0.4688	1	1
TCGA.B0.5098	0.850958134	1
TCGA.CZ.4860	0.835794457	1
TCGA.B0.5084	0.756364306	1
TCGA.BP.4352	0.754501116	1
TCGA.BP.4770	0.741951507	1
TCGA.BP.4985	0.739595063	1
TCGA.B0.5109	0.715289298	1
TCGA.BP.4983	0.709251841	1
TCGA.CZ.4858	0.705008889	1
TCGA.B0.5400	0.692943893	1
TCGA.A3.3346	0.685786698	1
TCGA.T7.A92I	0.668529549	1
TCGA.A3.3363	0.667719387	1
TCGA.B0.5707	0.660270971	1
TCGA.B0.5096	0.645817288	1
TCGA.B0.4821	0.633317806	1
TCGA.CJ.6027	0.630096695	1
TCGA.CW.6087	0.629873027	1
TCGA.B0.4712	0.621803971	1
TCGA.B0.4698	0.611214909	1
TCGA.A3.3382	0.602659982	1
TCGA.CJ.4888	0.599741489	1
TCGA.B0.5097	0.598727271	1
TCGA.B0.4700	0.598060009	1
TCGA.B0.5095	0.597456669	1
TCGA.CJ.5679	0.589205296	1
TCGA.AK.3445	0.587407609	1
TCGA.CJ.5681	0.577232779	1
TCGA.B0.5107	0.57490967	1
TCGA.CJ.4891	0.572476465	1
TCGA.EU.5907	0.570421775	1
TCGA.B8.5158	0.569767754	1
TCGA.CZ.4857	0.566002223	1
TCGA.B0.4827	0.561440584	1
TCGA.B8.5550	0.557534396	1
TCGA.B0.4690	0.557236081	1
TCGA.B0.4842	0.556796269	1
TCGA.B0.4696	0.556600486	1
TCGA.BP.4343	0.553529549	1
TCGA.A3.3347	0.551366762	1
TCGA.B0.5703	0.550471726	1
TCGA.B8.A8YJ	0.549760164	1
TCGA.BP.4342	0.547664002	1
TCGA.BP.4354	0.54739943	1
TCGA.B8.5552	0.545692052	1
TCGA.B8.5163	0.544919695	1
TCGA.G6.A8L7	0.544242313	1
TCGA.BP.5198	0.544018735	1
TCGA.BP.4766	0.542683168	1
TCGA.A3.3385	0.542506119	1
TCGA.CJ.4868	0.535551467	1
TCGA.B8.A54E	0.534120218	1
TCGA.CJ.6033	0.533760148	1
TCGA.A3.3378	0.533364146	1
TCGA.A3.3324	0.532215348	1
TCGA.GK.A6C7	0.531151018	1
TCGA.BP.4173	0.527720132	1
TCGA.B0.4837	0.527064851	1
TCGA.AK.3431	0.525534898	1
TCGA.BP.4326	0.52510408	1
TCGA.CJ.4885	0.523582868	1
TCGA.BP.4781	0.522615222	1
TCGA.B8.A54H	0.522464708	1
TCGA.CJ.4905	0.521918625	1
TCGA.AK.3456	0.516469725	1
TCGA.CZ.5461	0.516389602	1
TCGA.B0.4836	0.516228752	1
TCGA.A3.3349	0.51621934	1
TCGA.B0.5094	0.515675098	1
TCGA.CJ.6028	0.514886631	1
TCGA.BP.4345	0.513354413	1
TCGA.BP.5008	0.512995202	1
TCGA.CZ.5456	0.511560864	1
TCGA.CJ.4882	0.510779615	1
TCGA.CJ.5671	0.509127126	1
TCGA.CZ.4861	0.507354303	1
TCGA.CW.6090	0.505449032	1
TCGA.CJ.4871	0.504605209	1
TCGA.BP.5004	0.502109845	1
TCGA.B0.4703	0.501631245	1
TCGA.CJ.4889	0.500849854	1
TCGA.B0.5697	0.500549679	1
TCGA.CZ.5457	0.500174624	1
TCGA.B0.4815	0.500088075	1
TCGA.CJ.4920	0.498617206	1
TCGA.B0.4699	0.498027114	1
TCGA.B0.5108	0.497270171	1
TCGA.CZ.5454	0.495364048	1
TCGA.B0.4701	0.494248352	1
TCGA.BP.4338	0.493370184	1
TCGA.BP.4787	0.492580338	1
TCGA.BP.4973	0.491784788	1
TCGA.B0.4810	0.491141805	1
TCGA.EU.5906	0.489625503	1
TCGA.B0.5100	0.489403784	1
TCGA.BP.4768	0.488890234	1
TCGA.CZ.4854	0.487871242	1
TCGA.BP.5199	0.487739041	1
TCGA.A3.3316	0.487439354	1
TCGA.CJ.4890	0.486464274	1
TCGA.DV.A4VZ	0.486143946	1
TCGA.B0.4718	0.486003395	1
TCGA.CZ.5463	0.484708277	1
TCGA.CJ.4643	0.483899565	1
TCGA.BP.4967	0.483685507	1
TCGA.CJ.4635	0.483070865	1
TCGA.BP.4176	0.482950985	1
TCGA.A3.3373	0.482626804	1
TCGA.B0.4843	0.481384286	1
TCGA.BP.4963	0.480411403	1
TCGA.B0.5712	0.480322813	1
TCGA.CJ.4634	0.477047444	1
TCGA.A3.3313	0.476109372	1
TCGA.A3.3319	0.474935277	1
TCGA.B0.4848	0.474846201	1
TCGA.BP.4325	0.473752131	1
TCGA.CJ.4895	0.473431878	1
TCGA.EU.5905	0.473245846	1
TCGA.BP.4169	0.472947075	1
TCGA.BP.4798	0.472898243	1
TCGA.BP.4174	0.471911382	1
TCGA.B0.4697	0.471458943	1
TCGA.A3.3376	0.470516696	1
TCGA.CW.5588	0.470421818	1
TCGA.CW.6093	0.470136887	1
TCGA.A3.3351	0.468356236	1
TCGA.BP.5177	0.467962419	1
TCGA.BP.4974	0.46637908	1
TCGA.CJ.4918	0.466300742	1
TCGA.A3.3387	0.465862713	1
TCGA.B8.5162	0.465696039	1
TCGA.B8.4151	0.465266581	1
TCGA.BP.4775	0.464729026	1
TCGA.CJ.5675	0.46433541	1
TCGA.AK.3455	0.462813037	1
TCGA.CW.6097	0.462238432	1
TCGA.CJ.5686	0.462016904	1
TCGA.CW.5580	0.461710552	1
TCGA.B8.4148	0.461686013	1
TCGA.AS.3778	0.461134659	1
TCGA.B0.5711	0.460816951	1
TCGA.CJ.4902	0.460303653	1
TCGA.B0.5812	0.459622585	1
TCGA.CJ.4872	0.459265739	1
TCGA.CZ.5460	0.459125869	1
TCGA.A3.3322	0.459025084	1
TCGA.CW.5587	0.45841641	1
TCGA.BP.4332	0.457958092	1
TCGA.CJ.4893	0.457636432	1
TCGA.B2.5639	0.457624562	1
TCGA.BP.4790	0.457474779	1
TCGA.B0.5102	0.457039362	1
TCGA.BP.5175	0.456315719	1
TCGA.CJ.4899	0.456023058	1
TCGA.CW.5590	0.455841927	1
TCGA.BP.5181	0.455561527	1
TCGA.CJ.4642	0.455451647	1
TCGA.BP.4986	0.454542998	1
TCGA.B8.5545	0.454350699	1
TCGA.MM.A563	0.454315021	1
TCGA.BP.4331	0.453606027	1
TCGA.B0.4822	0.453340358	1
TCGA.CZ.5469	0.452579025	1
TCGA.B0.4945	0.452373333	1
TCGA.CJ.4901	0.451970878	1
TCGA.BP.4961	0.450406848	1
TCGA.CJ.4897	0.450305998	1
TCGA.CJ.4904	0.450275384	1
TCGA.A3.3311	0.449678751	1
TCGA.B2.4099	0.449612177	1
TCGA.B0.4814	0.448766597	1
TCGA.BP.4998	0.44875415	1
TCGA.B0.5701	0.44858011	1
TCGA.B0.5710	0.448457541	1
TCGA.B0.4710	0.448328426	1
TCGA.CJ.4907	0.447401871	1
TCGA.B8.5546	0.44660044	1
TCGA.BP.4160	0.446511055	1
TCGA.B4.5838	0.445686674	1
TCGA.AK.3454	0.445232011	1
TCGA.CZ.5982	0.444995288	1
TCGA.A3.3307	0.444974441	1
TCGA.BP.4801	0.444900068	1
TCGA.B0.4844	0.444788513	1
TCGA.B0.5106	0.444720537	1
TCGA.CZ.5986	0.444145436	1
TCGA.B2.4098	0.443611726	1
TCGA.CZ.5467	0.442946409	1
TCGA.CZ.4862	0.442813679	1
TCGA.CJ.4886	0.442465612	1
TCGA.BP.4170	0.441844789	1
TCGA.CJ.4639	0.441541523	1
TCGA.CJ.4887	0.440558964	1
TCGA.B0.5113	0.440114257	1
TCGA.B0.4823	0.439729878	1
TCGA.BP.4789	0.439470969	1
TCGA.CJ.4640	0.439346575	1
TCGA.DV.5565	0.439126022	1
TCGA.B8.A7U6	0.43843865	1
TCGA.A3.A8OV	0.437891529	1
TCGA.B8.4621	0.437548513	1
TCGA.A3.3370	0.436871003	1
TCGA.BP.4807	0.436575062	1
TCGA.CJ.4637	0.436036792	1
TCGA.A3.3329	0.435789717	1
TCGA.DV.5569	0.435580666	1
TCGA.BP.5186	0.434748749	1
TCGA.B4.5832	0.434259762	1
TCGA.B0.5709	0.433949082	1
TCGA.CJ.4878	0.433946089	1
TCGA.EU.5904	0.43347177	1
TCGA.6D.AA2E	0.433432821	1
TCGA.A3.A6NJ	0.433234884	1
TCGA.B0.5120	0.432684739	1
TCGA.DV.5568	0.432411058	1
TCGA.CJ.6031	0.432152418	1
TCGA.CJ.4908	0.431834674	1
TCGA.CZ.5984	0.431581866	1
TCGA.CZ.5455	0.431416696	1
TCGA.B0.5110	0.431290809	1
TCGA.BP.4976	0.431282184	1
TCGA.BP.4799	0.429889171	1
TCGA.BP.5009	0.429813198	1
TCGA.CJ.4869	0.429444586	1
TCGA.CJ.4641	0.428915587	1
TCGA.CJ.4876	0.428483819	1
TCGA.B0.4713	0.428005631	1
TCGA.BP.4164	0.427832207	1
TCGA.BP.4161	0.427757271	1
TCGA.A3.3317	0.427736012	1
TCGA.BP.5196	0.427526748	1
TCGA.A3.3343	0.426935382	1
TCGA.CJ.4894	0.426729342	1
TCGA.CJ.5677	0.42639214	1
TCGA.B0.5116	0.425958086	1
TCGA.CZ.5466	0.425867494	1
TCGA.B0.5077	0.425723945	1
TCGA.BP.4975	0.425429247	1
TCGA.A3.A6NL	0.425335008	1
TCGA.CZ.5453	0.425128185	1
TCGA.BP.5189	0.42496597	1
TCGA.CJ.6032	0.424661867	1
TCGA.CW.6088	0.424149548	1
TCGA.DV.5575	0.424035183	1
TCGA.BP.4972	0.42256145	1
TCGA.B4.5836	0.422457918	1
TCGA.AK.3425	0.422268984	1
TCGA.CJ.6030	0.42212432	1
TCGA.BP.4987	0.422030359	1
TCGA.CJ.4903	0.421849517	1
TCGA.B8.4622	0.421836065	1
TCGA.B2.4101	0.421818055	1
TCGA.BP.4784	0.421473364	1
TCGA.BP.4340	0.420752589	1
TCGA.BP.5173	0.42029481	1
TCGA.B2.4102	0.419785224	1
TCGA.CZ.5458	0.419304089	1
TCGA.B0.4846	0.418592264	1
TCGA.DV.A4W0	0.418508344	1
TCGA.BP.4989	0.418323378	1
TCGA.A3.3372	0.417823202	1
TCGA.CZ.5468	0.417786703	1
TCGA.B0.5690	0.417766723	1
TCGA.CZ.5462	0.417471896	1
TCGA.MM.A564	0.417259045	1
TCGA.BP.4960	0.416906712	1
TCGA.BP.5183	0.416769429	1
TCGA.CJ.4874	0.416745072	1
TCGA.AK.3461	0.416714363	1
TCGA.CJ.5682	0.41666767	1
TCGA.B0.5080	0.41596177	1
TCGA.A3.3320	0.415547125	1
TCGA.B0.5698	0.414883019	1
TCGA.B0.5693	0.414675032	1
TCGA.A3.3362	0.414110053	1
TCGA.A3.3352	0.413825373	1
TCGA.BP.4782	0.413497868	1
TCGA.B8.4620	0.412614167	1
TCGA.AK.3429	0.412565125	1
TCGA.BP.5010	0.411988836	1
TCGA.A3.3325	0.411753277	1
TCGA.BP.4769	0.411562289	1
TCGA.B0.4817	0.411354192	1
TCGA.CZ.4859	0.410932004	1
TCGA.BP.4762	0.410602486	1
TCGA.B2.3924	0.410309436	1
TCGA.B8.4146	0.40987046	1
TCGA.B0.5115	0.409584944	1
TCGA.B0.5699	0.409443292	1
TCGA.B0.4828	0.409365857	1
TCGA.DV.5574	0.408736691	1
TCGA.DV.5567	0.408678656	1
TCGA.A3.3358	0.408227273	1
TCGA.BP.4162	0.408093822	1
TCGA.BP.4993	0.406380719	1
TCGA.A3.A8OW	0.406261062	1
TCGA.A3.A6NI	0.406257205	1
TCGA.B0.4707	0.406042147	1
TCGA.CW.5585	0.405897989	1
TCGA.B0.5119	0.405118345	1
TCGA.B0.4693	0.405012554	1
TCGA.BP.4355	0.404588594	1
TCGA.AK.3428	0.403443278	1
TCGA.B0.5705	0.402921578	1
TCGA.A3.3335	0.402772751	1
TCGA.A3.3367	0.402335371	1
TCGA.BP.5200	0.402155683	1
TCGA.CZ.5470	0.400520146	1
TCGA.B0.5706	0.399337573	1
TCGA.BP.4344	0.399048465	1
TCGA.CJ.4881	0.397915002	1
TCGA.B4.5834	0.3978288	1
TCGA.B8.5553	0.39759135	1
TCGA.B2.A4SR	0.397502356	1
TCGA.B8.4143	0.397500861	1
TCGA.AK.3450	0.397185041	1
TCGA.AK.3436	0.397129334	1
TCGA.CZ.5988	0.396631642	1
TCGA.BP.4774	0.396483368	1
TCGA.CZ.5459	0.396384564	1
TCGA.CW.5584	0.396161816	1
TCGA.B0.4849	0.395832524	1
TCGA.CZ.4864	0.395776053	1
TCGA.CZ.5985	0.395667999	1
TCGA.B0.5092	0.394496328	1
TCGA.CZ.4863	0.394146246	1
TCGA.B0.5691	0.393737602	1
TCGA.B2.5633	0.39361474	1
TCGA.B0.4852	0.393447264	1
TCGA.B0.5696	0.393175504	1
TCGA.A3.3359	0.392864693	1
TCGA.A3.3380	0.39265048	1
TCGA.CZ.5464	0.391935488	1
TCGA.BP.4982	0.389767368	1
TCGA.BP.4968	0.389641928	1
TCGA.CJ.5676	0.389516755	1
TCGA.CW.5583	0.388861283	1
TCGA.BP.4759	0.388806662	1
TCGA.BP.4981	0.388353006	1
TCGA.B8.A54D	0.388236448	1
TCGA.B2.5636	0.387766199	1
TCGA.BP.4353	0.387440144	1
TCGA.BP.4167	0.38734466	1
TCGA.CJ.5672	0.38707775	1
TCGA.B0.4816	0.387038038	1
TCGA.G6.A8L8	0.386616491	1
TCGA.BP.4761	0.386569856	1
TCGA.CW.5591	0.385943187	1
TCGA.BP.5182	0.385546939	1
TCGA.MW.A4EC	0.38435283	1
TCGA.BP.4970	0.383838007	1
TCGA.CJ.4892	0.383244955	1
TCGA.BP.5187	0.382171436	1
TCGA.BP.5195	0.381737515	1
TCGA.A3.3383	0.381651019	1
TCGA.CZ.5465	0.380962493	1
TCGA.B0.5399	0.380780618	1
TCGA.BP.4346	0.380538142	1
TCGA.BP.4756	0.379955865	1
TCGA.B8.A54G	0.379640981	1
TCGA.BP.4795	0.378988848	1
TCGA.A3.3326	0.378269831	1
TCGA.BP.5176	0.377938527	1
TCGA.BP.4803	0.377922942	1
TCGA.BP.5170	0.376930945	1
TCGA.BP.4804	0.376507024	1
TCGA.G6.A8L6	0.375883529	1
TCGA.A3.3323	0.375150466	1
TCGA.CJ.5678	0.374324625	1
TCGA.CJ.4900	0.374112954	1
TCGA.B8.A54J	0.374077153	1
TCGA.A3.3331	0.372546338	1
TCGA.B0.4811	0.371718457	1
TCGA.CJ.4912	0.371579525	1
TCGA.BP.5006	0.370766646	1
TCGA.BP.4159	0.370711153	1
TCGA.BP.4977	0.370095076	1
TCGA.BP.4351	0.369655621	1
TCGA.B0.5713	0.366948111	1
TCGA.B0.5088	0.36680975	1
TCGA.B8.5549	0.365416254	1
TCGA.B0.4694	0.364905115	1
TCGA.BP.4797	0.364902072	1
TCGA.B0.4838	0.364714461	1
TCGA.BP.4777	0.364587486	1
TCGA.A3.3365	0.36445665	1
TCGA.BP.4991	0.364324321	1
TCGA.DV.5566	0.364192257	1
TCGA.B0.4706	0.364169423	1
TCGA.BP.5174	0.364085979	1
TCGA.CJ.4873	0.364019842	1
TCGA.BP.4349	0.363778687	1
TCGA.BP.4763	0.36318634	1
TCGA.CZ.5452	0.362835753	1
TCGA.BP.4965	0.362607783	1
TCGA.B0.5694	0.361449237	1
TCGA.B4.5377	0.361213149	1
TCGA.BP.4330	0.361019983	1
TCGA.BP.4971	0.361005822	1
TCGA.B0.5099	0.360617103	1
TCGA.BP.4765	0.360493777	1
TCGA.AK.3426	0.360201248	1
TCGA.CJ.4916	0.359745023	1
TCGA.CZ.4865	0.359571483	1
TCGA.CJ.4636	0.359218132	1
TCGA.BP.4335	0.358707302	1
TCGA.BP.4760	0.358287857	1
TCGA.CJ.4638	0.357980719	1
TCGA.AK.3453	0.355537824	1
TCGA.BP.4158	0.35486674	1
TCGA.CZ.5451	0.354225782	1
TCGA.BP.5201	0.354014619	1
TCGA.B0.5081	0.354006178	1
TCGA.DV.5573	0.35209234	1
TCGA.B8.A54F	0.351458115	1
TCGA.B0.4845	0.348834592	1
TCGA.CJ.5683	0.34727219	1
TCGA.CW.5589	0.346758926	1
TCGA.BP.4771	0.346621291	1
TCGA.CJ.4644	0.346343495	1
TCGA.BP.5192	0.344601802	1
TCGA.CJ.4884	0.344557568	1
TCGA.B0.5692	0.34443819	1
TCGA.B8.5165	0.344328918	1
TCGA.CZ.5989	0.344323347	1
TCGA.AK.3458	0.344177673	1
TCGA.B0.4839	0.343885025	1
TCGA.BP.5168	0.343710461	1
TCGA.BP.4999	0.34365168	1
TCGA.A3.3306	0.343590014	1
TCGA.B0.5695	0.343120841	1
TCGA.BP.5184	0.3427723	1
TCGA.B8.5159	0.342738387	1
TCGA.BP.4347	0.342354822	1
TCGA.BP.4329	0.341608744	1
TCGA.G6.A5PC	0.341120216	1
TCGA.B8.4153	0.340311974	1
TCGA.CZ.5987	0.338567297	1
TCGA.AK.3460	0.336528046	1
TCGA.B0.5700	0.333792116	1
TCGA.AK.3465	0.33281934	1
TCGA.B0.4824	0.331734009	1
TCGA.CJ.4875	0.330236858	1
TCGA.BP.4165	0.329728943	1
TCGA.BP.4163	0.326811465	1
TCGA.CJ.5684	0.326577306	1
TCGA.B8.4154	0.326435181	1
TCGA.BP.5007	0.324559397	1
TCGA.B2.5641	0.323714257	1
TCGA.B4.5378	0.32301426	1
TCGA.B0.4819	0.322867368	1
TCGA.A3.3357	0.32282974	1
TCGA.B0.4833	0.321015166	1
TCGA.BP.4969	0.320783776	1
TCGA.BP.5178	0.320090214	1
TCGA.BP.5180	0.319362216	1
TCGA.BP.4964	0.318286037	1
TCGA.B0.5402	0.3160841	1
TCGA.BP.5001	0.314911082	1
TCGA.DV.A4VX	0.314394961	1
TCGA.B0.4691	0.311228484	1
TCGA.B0.4714	0.310268368	1
TCGA.B0.4818	0.309841551	1
TCGA.B0.5085	0.307157773	1
TCGA.DV.5576	0.306713296	1
TCGA.BP.4992	0.306458688	1
TCGA.CZ.4866	0.301197979	1
TCGA.BP.4341	0.300239654	1
TCGA.BP.5194	0.299365936	1
TCGA.B0.4847	0.297373877	1
TCGA.BP.4177	0.296856388	1
TCGA.CJ.4870	0.295841076	1
TCGA.BP.4962	0.294030072	1
TCGA.3Z.A93Z	0.288792479	1
TCGA.CJ.5680	0.288467089	1
TCGA.BP.5169	0.288082756	1
TCGA.A3.3374	0.287536831	1
TCGA.BP.4959	0.286269176	1
TCGA.CW.5581	0.285148148	1
TCGA.B0.5121	0.283709435	1
TCGA.BP.4758	0.282577217	1
TCGA.AK.3451	0.280399752	1
TCGA.MM.A84U	0.278150962	1
TCGA.CZ.4853	0.277869724	1
TCGA.BP.5000	0.276608079	1
TCGA.B0.5075	0.274403329	1
TCGA.B8.A54K	0.267225693	1
TCGA.AK.3434	0.26447044	1
TCGA.BP.5190	0.26436288	1
TCGA.BP.4776	0.261188496	1
TCGA.BP.4327	0.257166588	1
TCGA.B2.3923	0.238611056	1
TCGA.B2.5635	0.229348994	1
TCGA.B8.A54I	0.22459548	1
TCGA.BP.4995	0.222551367	1
TCGA.A3.3328	0.22148951	1
TCGA.AK.3427	0.220651039	1
TCGA.B0.4841	0.218997787	1
TCGA.B0.5083	0.207566551	1
TCGA.BP.5185	0.204255998	1
TCGA.BP.4994	0.202944231	1
TCGA.BP.5191	0.155877123	1
TCGA.B0.5702	0.146617846	1
TCGA.AS.3777	0.145083379	1
TCGA.B8.4619	0.128621238	1
TCGA.AK.3443	0.124548018	1
TCGA.AK.3440	0.112605513	1
TCGA.B0.5117	0.073512505	1
TCGA.AK.3433	0.071638672	1
TCGA.BP.4334	0.065856822	1
TCGA.B0.4834	0.036732149	1
TCGA.AK.3447	0	1
