# Supplementary material for: Cuproptosis in ccRCC: key player in therapeutic and prognostic targets
Source: Front Oncol. 2023 Oct 27;13:1271864. doi: 10.3389/fonc.2023.1271864 (PMC10642186; doi:10.3389/fonc.2023.1271864)
Supplement: Supplementary file 5 [file DataSheet_5.zip › Step5/tide/1.csv]

TMB	Risk
1	Low-risk
1	High-risk
0.99	Low-risk
0.99	Low-risk
0.99	Low-risk
0.98	Low-risk
0.98	High-risk
0.97	Low-risk
0.96	Low-risk
0.96	High-risk
0.96	Low-risk
0.96	Low-risk
0.95	Low-risk
0.95	Low-risk
0.94	Low-risk
0.93	Low-risk
0.93	Low-risk
0.93	Low-risk
0.92	Low-risk
0.92	High-risk
0.92	Low-risk
0.91	Low-risk
0.91	Low-risk
0.91	Low-risk
0.91	Low-risk
0.9	Low-risk
0.9	Low-risk
0.9	High-risk
0.9	Low-risk
0.89	Low-risk
0.89	Low-risk
0.89	Low-risk
0.89	Low-risk
0.88	Low-risk
0.88	Low-risk
0.88	Low-risk
0.88	Low-risk
0.88	Low-risk
0.88	Low-risk
0.88	Low-risk
0.87	Low-risk
0.87	Low-risk
0.86	Low-risk
0.86	High-risk
0.86	Low-risk
0.86	Low-risk
0.86	Low-risk
0.86	Low-risk
0.86	High-risk
0.86	Low-risk
0.86	High-risk
0.85	Low-risk
0.85	Low-risk
0.85	Low-risk
0.85	Low-risk
0.84	Low-risk
0.84	Low-risk
0.84	Low-risk
0.84	Low-risk
0.83	Low-risk
0.83	Low-risk
0.83	Low-risk
0.82	High-risk
0.82	High-risk
0.82	Low-risk
0.82	High-risk
0.82	Low-risk
0.82	Low-risk
0.81	Low-risk
0.81	Low-risk
0.81	Low-risk
0.8	Low-risk
0.8	Low-risk
0.8	Low-risk
0.8	Low-risk
0.8	Low-risk
0.8	Low-risk
0.8	Low-risk
0.8	Low-risk
0.79	Low-risk
0.79	Low-risk
0.79	Low-risk
0.79	Low-risk
0.79	Low-risk
0.79	Low-risk
0.78	High-risk
0.78	Low-risk
0.78	High-risk
0.78	Low-risk
0.78	Low-risk
0.77	High-risk
0.77	Low-risk
0.77	Low-risk
0.77	Low-risk
0.77	Low-risk
0.77	Low-risk
0.77	Low-risk
0.77	Low-risk
0.76	Low-risk
0.76	High-risk
0.76	Low-risk
0.76	High-risk
0.75	High-risk
0.75	Low-risk
0.75	High-risk
0.75	Low-risk
0.75	Low-risk
0.75	Low-risk
0.75	Low-risk
0.75	Low-risk
0.74	Low-risk
0.74	Low-risk
0.74	Low-risk
0.74	Low-risk
0.74	Low-risk
0.74	Low-risk
0.74	High-risk
0.74	Low-risk
0.74	Low-risk
0.74	Low-risk
0.74	Low-risk
0.73	High-risk
0.73	Low-risk
0.73	Low-risk
0.73	Low-risk
0.72	Low-risk
0.72	High-risk
0.72	Low-risk
0.72	High-risk
0.71	Low-risk
0.71	Low-risk
0.71	High-risk
0.71	High-risk
0.71	Low-risk
0.71	Low-risk
0.71	Low-risk
0.7	High-risk
0.7	High-risk
0.7	Low-risk
0.7	Low-risk
0.7	Low-risk
0.7	Low-risk
0.69	High-risk
0.69	Low-risk
0.69	Low-risk
0.69	Low-risk
0.69	High-risk
0.69	Low-risk
0.69	Low-risk
0.68	Low-risk
0.68	Low-risk
0.68	Low-risk
0.68	Low-risk
0.67	Low-risk
0.67	Low-risk
0.67	High-risk
0.67	Low-risk
0.67	Low-risk
0.66	Low-risk
0.66	Low-risk
0.66	Low-risk
0.66	Low-risk
0.66	Low-risk
0.66	Low-risk
0.66	Low-risk
0.65	High-risk
0.65	Low-risk
0.65	Low-risk
0.65	High-risk
0.64	Low-risk
0.64	Low-risk
0.64	Low-risk
0.64	Low-risk
0.64	Low-risk
0.64	Low-risk
0.64	Low-risk
0.64	Low-risk
0.64	Low-risk
0.64	Low-risk
0.63	Low-risk
0.63	Low-risk
0.63	Low-risk
0.63	Low-risk
0.63	Low-risk
0.63	Low-risk
0.62	Low-risk
0.62	Low-risk
0.62	High-risk
0.62	Low-risk
0.62	Low-risk
0.62	Low-risk
0.62	Low-risk
0.61	Low-risk
0.61	Low-risk
0.61	High-risk
0.61	Low-risk
0.61	Low-risk
0.61	Low-risk
0.61	Low-risk
0.6	Low-risk
0.6	High-risk
0.6	Low-risk
0.6	Low-risk
0.6	Low-risk
0.6	Low-risk
0.59	Low-risk
0.59	High-risk
0.59	Low-risk
0.59	Low-risk
0.59	Low-risk
0.59	High-risk
0.58	High-risk
0.58	High-risk
0.58	Low-risk
0.58	Low-risk
0.58	Low-risk
0.58	Low-risk
0.58	High-risk
0.57	Low-risk
0.57	Low-risk
0.57	Low-risk
0.57	Low-risk
0.57	Low-risk
0.57	Low-risk
0.57	Low-risk
0.56	High-risk
0.56	Low-risk
0.56	Low-risk
0.56	Low-risk
0.56	Low-risk
0.55	Low-risk
0.55	High-risk
0.55	Low-risk
0.55	Low-risk
0.55	High-risk
0.55	Low-risk
0.55	Low-risk
0.54	High-risk
0.54	Low-risk
0.54	Low-risk
0.54	Low-risk
0.54	Low-risk
0.54	Low-risk
0.54	Low-risk
0.54	High-risk
0.54	Low-risk
0.54	Low-risk
0.54	High-risk
0.54	Low-risk
0.54	Low-risk
0.53	Low-risk
0.53	Low-risk
0.52	Low-risk
0.52	Low-risk
0.52	Low-risk
0.52	Low-risk
0.52	Low-risk
0.52	Low-risk
0.51	Low-risk
0.51	High-risk
0.51	High-risk
0.51	High-risk
0.51	Low-risk
0.51	Low-risk
0.51	Low-risk
0.51	High-risk
0.5	Low-risk
0.5	High-risk
0.5	High-risk
0.5	High-risk
0.5	Low-risk
0.5	Low-risk
0.49	Low-risk
0.49	Low-risk
0.49	Low-risk
0.49	Low-risk
0.49	High-risk
0.48	Low-risk
0.48	Low-risk
0.48	Low-risk
0.48	High-risk
0.48	Low-risk
0.47	High-risk
0.47	Low-risk
0.47	Low-risk
0.46	Low-risk
0.46	High-risk
0.45	Low-risk
0.45	High-risk
0.45	Low-risk
0.45	Low-risk
0.45	High-risk
0.45	High-risk
0.44	High-risk
0.44	High-risk
0.44	Low-risk
0.44	Low-risk
0.44	Low-risk
0.44	Low-risk
0.44	Low-risk
0.44	Low-risk
0.44	High-risk
0.43	Low-risk
0.43	Low-risk
0.43	Low-risk
0.43	High-risk
0.43	High-risk
0.43	High-risk
0.43	Low-risk
0.43	Low-risk
0.43	High-risk
0.42	Low-risk
0.42	High-risk
0.42	Low-risk
0.42	High-risk
0.41	Low-risk
0.41	High-risk
0.41	Low-risk
0.41	Low-risk
0.41	Low-risk
0.41	High-risk
0.41	High-risk
0.41	High-risk
0.4	Low-risk
0.4	Low-risk
0.4	High-risk
0.4	Low-risk
0.4	Low-risk
0.4	High-risk
0.4	Low-risk
0.39	Low-risk
0.39	Low-risk
0.39	High-risk
0.39	High-risk
0.39	Low-risk
0.39	High-risk
0.39	High-risk
0.39	Low-risk
0.38	Low-risk
0.38	High-risk
0.38	Low-risk
0.38	High-risk
0.38	Low-risk
0.38	Low-risk
0.38	High-risk
0.37	Low-risk
0.37	High-risk
0.37	High-risk
0.36	Low-risk
0.36	Low-risk
0.36	Low-risk
0.36	High-risk
0.36	Low-risk
0.36	High-risk
0.35	Low-risk
0.35	Low-risk
0.35	Low-risk
0.35	High-risk
0.35	Low-risk
0.35	Low-risk
0.35	Low-risk
0.34	Low-risk
0.34	High-risk
0.34	Low-risk
0.34	Low-risk
0.34	Low-risk
0.33	Low-risk
0.33	Low-risk
0.33	Low-risk
0.33	Low-risk
0.32	High-risk
0.32	High-risk
0.32	High-risk
0.32	High-risk
0.32	Low-risk
0.32	Low-risk
0.31	High-risk
0.31	High-risk
0.3	High-risk
0.3	Low-risk
0.3	Low-risk
0.3	Low-risk
0.3	Low-risk
0.3	Low-risk
0.3	Low-risk
0.3	Low-risk
0.29	High-risk
0.29	High-risk
0.29	Low-risk
0.29	High-risk
0.29	High-risk
0.29	High-risk
0.28	Low-risk
0.28	Low-risk
0.28	High-risk
0.28	High-risk
0.28	High-risk
0.28	High-risk
0.28	High-risk
0.28	High-risk
0.27	High-risk
0.27	High-risk
0.26	High-risk
0.26	High-risk
0.26	Low-risk
0.25	Low-risk
0.25	Low-risk
0.25	Low-risk
0.25	Low-risk
0.25	Low-risk
0.25	High-risk
0.25	High-risk
0.24	High-risk
0.24	High-risk
0.24	High-risk
0.24	Low-risk
0.24	High-risk
0.23	Low-risk
0.23	High-risk
0.23	High-risk
0.23	Low-risk
0.23	High-risk
0.23	High-risk
0.23	High-risk
0.22	Low-risk
0.22	High-risk
0.22	High-risk
0.22	High-risk
0.22	Low-risk
0.22	High-risk
0.22	Low-risk
0.22	Low-risk
0.22	Low-risk
0.21	Low-risk
0.21	Low-risk
0.2	High-risk
0.2	High-risk
0.2	High-risk
0.2	High-risk
0.19	High-risk
0.19	High-risk
0.19	High-risk
0.19	High-risk
0.19	High-risk
0.19	High-risk
0.19	High-risk
0.19	Low-risk
0.18	High-risk
0.18	High-risk
0.18	High-risk
0.18	High-risk
0.18	Low-risk
0.18	Low-risk
0.18	High-risk
0.18	High-risk
0.18	High-risk
0.17	Low-risk
0.17	Low-risk
0.17	High-risk
0.17	High-risk
0.16	High-risk
0.16	High-risk
0.16	High-risk
0.15	High-risk
0.15	Low-risk
0.15	Low-risk
0.15	High-risk
0.14	High-risk
0.14	High-risk
0.14	High-risk
0.14	Low-risk
0.14	High-risk
0.14	High-risk
0.13	High-risk
0.13	High-risk
0.13	High-risk
0.13	High-risk
0.13	High-risk
0.12	High-risk
0.12	High-risk
0.12	High-risk
0.11	Low-risk
0.11	High-risk
0.11	High-risk
0.11	Low-risk
0.1	Low-risk
0.1	High-risk
0.09	High-risk
0.09	High-risk
0.09	High-risk
0.09	High-risk
0.08	High-risk
0.08	Low-risk
0.08	High-risk
0.08	High-risk
0.07	High-risk
0.07	High-risk
0.07	High-risk
0.07	High-risk
0.07	High-risk
0.06	High-risk
0.05	High-risk
0.05	High-risk
0.04	High-risk
0.03	High-risk
0.03	High-risk
0.03	High-risk
0.02	High-risk
0	Low-risk
0	High-risk
