# Supplementary material for: Cuproptosis in ccRCC: key player in therapeutic and prognostic targets
Source: Front Oncol. 2023 Oct 27;13:1271864. doi: 10.3389/fonc.2023.1271864 (PMC10642186; doi:10.3389/fonc.2023.1271864)
Supplement: Supplementary file 5 [file DataSheet_5.zip › Step5/tide/TIDE_outputq.csv]

Patient	No benefits	Responder	TIDE	IFNG	MSI Expr Sig	Merck18	CD274	CD8	CTL.flag	Dysfunction	Exclusion	MDSC	CAF	TAM M2	Risk
TCGA.B8.A54G	FALSE	TRUE	-2.92	1.76	0.75	1.55	-0.12	3.34	FALSE	0.72	-2.92	-0.14	-0.26	-0.05	Cuproptosis 2
TCGA.A3.3326	FALSE	TRUE	-2.65	0.82	0.38	0.39	0.8	-0.44	FALSE	1.02	-2.65	-0.16	-0.24	-0.01	Cuproptosis 1
TCGA.CZ.4864	FALSE	TRUE	-2.63	1.92	0.66	1.31	1.15	2.11	FALSE	0.46	-2.63	-0.14	-0.18	-0.08	Cuproptosis 1
TCGA.B0.5075	FALSE	TRUE	-2.62	-0.26	0.78	0.24	-0.03	1.05	FALSE	0.19	-2.62	-0.18	-0.17	-0.05	Cuproptosis 2
TCGA.B8.A54D	FALSE	TRUE	-2.48	0.82	0.44	0.69	-0.3	2.32	FALSE	0.57	-2.48	-0.12	-0.24	-0.02	Cuproptosis 2
TCGA.CZ.5452	FALSE	TRUE	-2.38	1.9	0.77	1.69	0.14	3.12	FALSE	0.97	-2.38	-0.1	-0.24	-0.03	Cuproptosis 2
TCGA.B8.4146	FALSE	TRUE	-2.16	2.55	0.99	0.72	2.56	0.86	TRUE	-2.16	-0.77	-0.02	-0.08	-0.03	Cuproptosis 1
TCGA.A3.3357	FALSE	TRUE	-2.13	-0.12	0.83	0.34	-0.07	0.95	FALSE	-0.37	-2.13	-0.11	-0.2	-0.02	Cuproptosis 1
TCGA.B2.4102	FALSE	TRUE	-2.04	0.37	0.46	-0.11	0.37	-1.03	FALSE	0.17	-2.04	-0.16	-0.16	0	Cuproptosis 1
TCGA.A3.3343	FALSE	TRUE	-2.01	0.94	0.72	0.31	0.19	-0.68	FALSE	0.07	-2.01	-0.13	-0.17	-0.02	Cuproptosis 1
TCGA.A3.3351	FALSE	TRUE	-2.01	0.82	0.22	0.74	0.31	1.96	FALSE	0.85	-2.01	-0.13	-0.1	-0.08	Cuproptosis 1
TCGA.B0.4838	FALSE	TRUE	-1.95	1.28	0.48	1.17	1.21	3.39	FALSE	0.67	-1.95	-0.05	-0.18	-0.07	Cuproptosis 1
TCGA.A3.3378	FALSE	TRUE	-1.88	0.73	0.42	0.69	1.13	1	FALSE	0.41	-1.88	-0.15	-0.05	-0.08	Cuproptosis 1
TCGA.BP.5191	FALSE	TRUE	-1.86	0.77	0.18	0.34	-0.53	-0.02	FALSE	1.69	-1.86	-0.08	-0.16	-0.02	Cuproptosis 2
TCGA.CJ.5672	FALSE	TRUE	-1.83	1.39	0.44	1.42	0.28	2.76	FALSE	1.88	-1.83	-0.14	-0.13	-0.01	Cuproptosis 2
TCGA.BP.4325	FALSE	TRUE	-1.75	0.4	0.78	0.33	0.71	1.64	FALSE	-0.44	-1.75	-0.06	-0.2	-0.01	Cuproptosis 1
TCGA.A3.3374	FALSE	TRUE	-1.64	-1.71	0.82	-0.82	2.14	-1.98	FALSE	0.7	-1.64	-0.15	-0.08	0	Cuproptosis 2
TCGA.CJ.4884	FALSE	TRUE	-1.54	0.31	0.56	0.38	0.2	1.04	FALSE	0.32	-1.54	-0.08	-0.15	0.01	Cuproptosis 2
TCGA.CZ.5460	FALSE	TRUE	-1.48	0.31	0.69	0.61	1.55	1.47	FALSE	0.75	-1.48	-0.03	-0.16	-0.03	Cuproptosis 2
TCGA.BP.4963	FALSE	TRUE	-1.46	-0.01	0.35	-0.15	-0.89	-0.17	FALSE	0.75	-1.46	-0.11	-0.1	0	Cuproptosis 1
TCGA.A3.3352	FALSE	TRUE	-1.45	0.25	0.66	-0.26	0.27	-1.24	FALSE	-0.26	-1.45	-0.07	-0.18	0.02	Cuproptosis 1
TCGA.BP.4973	FALSE	TRUE	-1.44	0.28	0.43	0.05	0.31	0.62	FALSE	0.11	-1.44	-0.07	-0.13	-0.02	Cuproptosis 1
TCGA.CZ.4861	FALSE	TRUE	-1.42	1.19	0.85	0.87	0.9	0.36	FALSE	-0.33	-1.42	-0.05	-0.06	-0.11	Cuproptosis 1
TCGA.B2.4098	FALSE	TRUE	-1.33	-1.15	0.54	-0.69	1.09	-1.55	FALSE	-0.15	-1.33	-0.08	-0.11	0	Cuproptosis 2
TCGA.CZ.5462	FALSE	TRUE	-1.31	0.99	0.9	0.28	0.89	-0.98	FALSE	-0.6	-1.31	-0.07	-0.08	-0.06	Cuproptosis 1
TCGA.CJ.4894	FALSE	TRUE	-1.27	1.45	0.28	1.2	0.41	2.56	FALSE	0.75	-1.27	-0.03	-0.15	-0.01	Cuproptosis 1
TCGA.A3.3370	FALSE	TRUE	-1.27	0.88	0.52	0.85	0.82	1.8	FALSE	0.68	-1.27	-0.11	-0.06	-0.03	Cuproptosis 1
TCGA.CJ.4641	FALSE	TRUE	-1.27	1.51	0.62	1.36	0.71	2.22	FALSE	0.91	-1.27	-0.1	-0.05	-0.04	Cuproptosis 1
TCGA.B2.5635	FALSE	TRUE	-1.23	0.4	0.82	-0.14	0.2	0.78	FALSE	-0.96	-1.23	-0.08	-0.13	0	Cuproptosis 2
TCGA.A3.3331	FALSE	TRUE	-1.18	0.52	0.54	0.11	0.14	0	FALSE	0.02	-1.18	-0.1	-0.06	-0.02	Cuproptosis 1
TCGA.BP.4335	FALSE	TRUE	-1.18	0.69	0.18	-0.01	0.04	0.61	FALSE	0.79	-1.18	-0.03	-0.09	-0.05	Cuproptosis 2
TCGA.B2.5633	FALSE	TRUE	-1.14	-1.96	0	-2.2	-1.36	-2.46	FALSE	-0.28	-1.14	-0.12	-0.06	0.02	Cuproptosis 1
TCGA.CJ.4636	FALSE	TRUE	-1.14	0.43	0.22	0.5	-0.11	1.51	FALSE	0.99	-1.14	-0.1	-0.03	-0.03	Cuproptosis 2
TCGA.A3.3320	FALSE	TRUE	-1.12	-0.06	0.61	-0.33	0.24	-0.45	FALSE	-0.69	-1.12	-0.08	-0.07	-0.02	Cuproptosis 1
TCGA.B0.4849	FALSE	TRUE	-1.12	-0.32	0.27	-0.5	-0.24	-0.67	FALSE	0.1	-1.12	-0.04	-0.1	-0.04	Cuproptosis 2
TCGA.B0.5705	FALSE	TRUE	-1.06	1	0.89	0.83	1.06	1.31	FALSE	-0.19	-1.06	-0.04	-0.14	0	Cuproptosis 1
TCGA.B0.5085	FALSE	TRUE	-1.06	-1.32	0.22	-1.12	-0.64	-1.15	FALSE	1.05	-1.06	-0.01	-0.14	0.01	Cuproptosis 2
TCGA.B0.5699	FALSE	TRUE	-1.04	0.52	0.68	-0.06	-0.01	-0.95	FALSE	-0.42	-1.04	-0.03	-0.13	0	Cuproptosis 1
TCGA.B8.A54I	FALSE	TRUE	-1.04	-0.53	0.26	-0.02	0.15	-0.78	FALSE	1.51	-1.04	-0.04	-0.1	-0.01	Cuproptosis 2
TCGA.BP.4334	FALSE	TRUE	-1.04	-2.63	0.7	-2.07	-0.31	-2.74	FALSE	0.41	-1.04	-0.01	-0.15	0.02	Cuproptosis 2
TCGA.A3.3329	FALSE	TRUE	-1.01	1.11	0.8	0.26	0.16	0.16	FALSE	-0.35	-1.01	-0.06	-0.1	0	Cuproptosis 1
TCGA.B2.4099	FALSE	TRUE	-1	1.01	0.93	0.2	0.13	-0.45	FALSE	-0.48	-1	-0.03	-0.14	0.01	Cuproptosis 1
TCGA.A3.3324	FALSE	TRUE	-0.99	0.13	0.52	0.11	0.67	0.77	FALSE	-0.06	-0.99	-0.07	-0.08	0	Cuproptosis 1
TCGA.AK.3458	FALSE	TRUE	-0.99	-0.59	0.94	-0.71	-1.05	0.17	TRUE	-0.99	0.21	0.06	-0.1	0.06	Cuproptosis 1
TCGA.B4.5836	FALSE	TRUE	-0.95	0.73	0.79	0.51	0.71	0.21	TRUE	-0.95	0.99	0.04	0.1	0	Cuproptosis 1
TCGA.CZ.5463	FALSE	TRUE	-0.94	1.27	0.89	0.59	0.82	0.48	FALSE	-1.33	-0.94	-0.01	-0.14	0	Cuproptosis 1
TCGA.BP.4959	FALSE	TRUE	-0.92	-0.51	0.84	0.02	-0.32	0.14	FALSE	0.22	-0.92	-0.14	-0.05	0.04	Cuproptosis 1
TCGA.CJ.4903	FALSE	TRUE	-0.92	0.28	0.4	0.34	0.22	0.83	FALSE	0.19	-0.92	-0.08	-0.04	-0.01	Cuproptosis 1
TCGA.BP.4756	FALSE	TRUE	-0.92	-0.36	0.62	-0.53	1.38	-0.16	FALSE	-0.33	-0.92	-0.05	-0.11	0.03	Cuproptosis 1
TCGA.B0.5088	FALSE	TRUE	-0.91	-0.63	0.19	-0.23	-0.49	-0.3	FALSE	1.6	-0.91	-0.12	-0.01	0.01	Cuproptosis 2
TCGA.B8.4154	FALSE	TRUE	-0.9	1.26	0.97	0.46	0.05	0.9	TRUE	-0.9	-0.46	0	-0.11	0.04	Cuproptosis 1
TCGA.CZ.4866	FALSE	TRUE	-0.89	-0.73	0.86	-0.72	0.37	-1.19	FALSE	-1.13	-0.89	-0.07	-0.1	0.02	Cuproptosis 1
TCGA.B2.5639	FALSE	TRUE	-0.88	0.42	0.77	0.17	0.17	-0.64	FALSE	-0.16	-0.88	-0.05	-0.09	0	Cuproptosis 1
TCGA.B0.4816	FALSE	TRUE	-0.88	-0.3	0.29	-0.15	-0.8	-0.36	FALSE	0.62	-0.88	-0.1	-0.02	-0.01	Cuproptosis 2
TCGA.B8.A54E	FALSE	TRUE	-0.85	-1	0.9	-1.1	0.4	-1.48	FALSE	-0.91	-0.85	-0.06	-0.11	0.05	Cuproptosis 1
TCGA.B0.4817	FALSE	TRUE	-0.85	-0.97	0.58	-0.96	-1.02	-1.26	FALSE	0.31	-0.85	0	-0.05	-0.06	Cuproptosis 2
TCGA.B0.5106	FALSE	TRUE	-0.85	-0.24	0.14	-0.09	-0.7	0.89	FALSE	0.92	-0.85	-0.08	-0.02	-0.03	Cuproptosis 2
TCGA.BP.4995	FALSE	TRUE	-0.82	-0.34	0.8	-0.39	0.41	0.05	FALSE	-0.37	-0.82	-0.05	-0.08	0	Cuproptosis 1
TCGA.B8.4621	FALSE	TRUE	-0.8	-0.93	0.77	-0.61	-0.56	-0.7	FALSE	-0.3	-0.8	-0.07	-0.07	0.02	Cuproptosis 1
TCGA.B0.5121	FALSE	TRUE	-0.79	-0.95	0.16	-0.54	-0.4	-0.27	FALSE	1.13	-0.79	-0.03	-0.1	0.03	Cuproptosis 2
TCGA.BP.4981	FALSE	TRUE	-0.79	-0.65	0.2	-0.47	-1.24	-0.58	FALSE	1.01	-0.79	0.01	-0.1	-0.01	Cuproptosis 2
TCGA.BP.4176	FALSE	TRUE	-0.77	-0.16	0.4	0.09	0.14	-0.05	FALSE	-0.11	-0.77	-0.11	0.05	-0.05	Cuproptosis 1
TCGA.B2.3923	FALSE	TRUE	-0.77	-1.14	0.96	-1.66	1.25	-2.37	FALSE	-0.59	-0.77	-0.03	-0.11	0.03	Cuproptosis 1
TCGA.BP.4170	FALSE	TRUE	-0.75	1.45	0.8	0.84	0.48	1.04	FALSE	0.37	-0.75	-0.08	-0.01	-0.04	Cuproptosis 1
TCGA.AK.3433	FALSE	TRUE	-0.75	-1.5	0.95	-1.63	0.21	-2.38	FALSE	-0.59	-0.75	-0.01	-0.14	0.04	Cuproptosis 1
TCGA.AK.3440	FALSE	TRUE	-0.74	-1.5	0.99	-1.63	1.65	-2.39	FALSE	-0.72	-0.74	0.01	-0.12	0	Cuproptosis 1
TCGA.CZ.4853	FALSE	TRUE	-0.74	0.57	0.89	-0.26	0.72	-1.65	FALSE	-0.18	-0.74	0	-0.14	0.03	Cuproptosis 1
TCGA.AK.3447	FALSE	TRUE	-0.74	-1.71	1	-1.85	-0.42	-1.97	FALSE	-0.63	-0.74	0	-0.15	0.05	Cuproptosis 2
TCGA.BP.4977	FALSE	TRUE	-0.73	-0.45	0.43	-0.6	-0.4	-0.96	FALSE	0.08	-0.73	-0.04	-0.05	-0.01	Cuproptosis 1
TCGA.BP.4994	FALSE	TRUE	-0.73	-0.77	0.84	-0.8	0.26	-0.49	FALSE	-0.39	-0.73	-0.03	-0.08	0.01	Cuproptosis 1
TCGA.B8.4622	FALSE	TRUE	-0.73	0.36	0.33	-0.08	-0.55	-0.71	FALSE	0.31	-0.73	-0.1	-0.02	0.01	Cuproptosis 1
TCGA.BP.4331	FALSE	TRUE	-0.73	-0.08	0.54	-0.06	-0.15	-0.27	FALSE	0.43	-0.73	-0.07	-0.07	0.02	Cuproptosis 1
TCGA.AK.3455	FALSE	TRUE	-0.69	1.76	0.92	1.26	-0.07	3.39	TRUE	-0.69	-1.36	-0.03	-0.17	-0.01	Cuproptosis 1
TCGA.CJ.4635	FALSE	TRUE	-0.69	0.33	0.33	0.43	-0.58	1.76	FALSE	0.48	-0.69	-0.03	-0.04	-0.02	Cuproptosis 1
TCGA.BP.4340	FALSE	TRUE	-0.68	-0.23	0.53	-0.82	-0.45	-1.65	FALSE	-0.85	-0.68	0	-0.09	-0.01	Cuproptosis 1
TCGA.BP.4775	FALSE	TRUE	-0.68	-0.05	0.59	-0.23	0.47	-1	FALSE	-0.13	-0.68	0	-0.1	0	Cuproptosis 1
TCGA.AK.3443	FALSE	TRUE	-0.66	-2.44	0.98	-2.01	1.59	-2.73	FALSE	-1.05	-0.66	0	-0.14	0.04	Cuproptosis 1
TCGA.A3.3307	FALSE	TRUE	-0.65	0.76	0.74	0.37	0.55	0.98	TRUE	-0.65	-1.33	-0.08	-0.13	-0.01	Cuproptosis 1
TCGA.B0.4701	FALSE	TRUE	-0.63	0.78	0.52	0.35	0.51	0.41	FALSE	0.11	-0.63	0.04	-0.06	-0.07	Cuproptosis 1
TCGA.A3.A8OW	FALSE	TRUE	-0.63	-0.41	0.43	0.07	0.32	0.59	FALSE	0.28	-0.63	-0.02	-0.12	0.04	Cuproptosis 1
TCGA.B0.5701	FALSE	TRUE	-0.61	0.83	0.61	0.41	-0.38	0.32	TRUE	-0.61	-0.07	0.02	-0.05	0.01	Cuproptosis 1
TCGA.AK.3451	FALSE	TRUE	-0.6	-0.62	0.98	-0.08	-0.88	1.53	TRUE	-0.6	-0.23	0	-0.1	0.06	Cuproptosis 2
TCGA.BP.4766	FALSE	TRUE	-0.58	-1.92	0.41	-1.43	-0.8	-2.4	FALSE	-0.39	-0.58	-0.04	-0.08	0.03	Cuproptosis 1
TCGA.A3.A8OV	FALSE	TRUE	-0.57	-0.3	0.88	-0.46	-0.03	-1.42	FALSE	-0.28	-0.57	-0.01	-0.13	0.04	Cuproptosis 1
TCGA.CZ.5989	FALSE	TRUE	-0.56	1.55	0.88	0.12	1.83	1.4	FALSE	-1.75	-0.56	-0.05	-0.05	0.01	Cuproptosis 1
TCGA.DV.A4VX	FALSE	TRUE	-0.55	-0.91	0.62	-0.59	-0.8	0.22	FALSE	-0.25	-0.55	0.05	-0.1	-0.03	Cuproptosis 2
TCGA.BP.5169	FALSE	TRUE	-0.55	-1.07	0.16	-0.41	-1.2	0.04	FALSE	1.41	-0.55	-0.01	-0.05	0	Cuproptosis 2
TCGA.CJ.6032	FALSE	TRUE	-0.54	0.49	0.74	0.31	0.26	0.92	FALSE	-0.61	-0.54	-0.01	-0.05	-0.03	Cuproptosis 1
TCGA.B4.5377	FALSE	TRUE	-0.51	0.49	0.88	0.44	0.86	1.15	FALSE	-0.4	-0.51	-0.04	-0.03	-0.03	Cuproptosis 1
TCGA.B0.5113	FALSE	TRUE	-0.51	0.66	0.48	0.39	0.83	0.43	FALSE	0.08	-0.51	-0.05	0.01	-0.03	Cuproptosis 1
TCGA.BP.4343	FALSE	TRUE	-0.5	1.6	0.69	0.89	0.55	0.81	TRUE	-0.5	0.74	-0.03	0.13	0.01	Cuproptosis 1
TCGA.B2.A4SR	FALSE	TRUE	-0.48	0.47	0.28	0.01	0.79	0	FALSE	0.17	-0.48	-0.04	-0.06	0.03	Cuproptosis 1
TCGA.A3.3328	FALSE	TRUE	-0.47	-2.49	0.99	-2.15	0.37	-2.95	FALSE	-0.98	-0.47	0.03	-0.14	0.04	Cuproptosis 1
TCGA.A3.3383	FALSE	TRUE	-0.47	0.95	0.73	0.69	-0.49	0.18	FALSE	0.79	-0.47	0.02	-0.14	0.04	Cuproptosis 2
TCGA.CZ.5457	FALSE	TRUE	-0.46	0.54	0.8	0.42	0.85	0.81	TRUE	-0.46	-0.08	-0.02	-0.04	0.04	Cuproptosis 1
TCGA.B0.5107	FALSE	TRUE	-0.46	0.39	0.61	0.64	-0.75	1.87	FALSE	0.09	-0.46	0.08	-0.16	0	Cuproptosis 2
TCGA.A3.3323	FALSE	TRUE	-0.45	0.1	0.23	-0.09	-0.73	-0.46	FALSE	0.55	-0.45	-0.08	0.01	0.01	Cuproptosis 1
TCGA.BP.5007	FALSE	TRUE	-0.44	0.11	0.37	-0.01	-0.1	0.41	FALSE	0.26	-0.44	-0.02	-0.05	0.01	Cuproptosis 1
TCGA.B0.5711	FALSE	TRUE	-0.43	0.69	0.68	0.5	0.75	0.33	TRUE	-0.43	0.34	-0.02	0.04	0.03	Cuproptosis 1
TCGA.A3.3367	FALSE	TRUE	-0.43	-0.06	0.52	-0.38	0.55	-1.09	FALSE	-0.58	-0.43	-0.04	-0.07	0.04	Cuproptosis 1
TCGA.BP.5190	FALSE	TRUE	-0.43	-0.89	0.7	-0.67	-0.59	-0.99	FALSE	-0.06	-0.43	0	-0.1	0.05	Cuproptosis 2
TCGA.BP.5178	FALSE	TRUE	-0.42	-0.79	0.41	-0.2	-0.92	-0.51	FALSE	1.08	-0.42	-0.02	-0.02	-0.01	Cuproptosis 2
TCGA.B0.5117	FALSE	TRUE	-0.4	-2.31	0.78	-2.11	0.1	-2.62	FALSE	0	-0.4	0.01	-0.09	0.04	Cuproptosis 2
TCGA.A3.3319	FALSE	TRUE	-0.4	-0.34	0.46	-0.6	-1.09	-0.3	FALSE	-0.09	-0.4	0.03	-0.06	-0.04	Cuproptosis 2
TCGA.B0.5119	FALSE	TRUE	-0.39	0.22	0.84	0.47	0.7	1.39	TRUE	-0.39	0.38	0.03	-0.02	0.04	Cuproptosis 1
TCGA.B0.5713	FALSE	TRUE	-0.39	0.93	0.75	0.33	0.7	0.31	TRUE	-0.39	-0.41	0.01	-0.08	-0.01	Cuproptosis 1
TCGA.BP.5180	FALSE	TRUE	-0.39	0.47	0.86	0.15	-0.58	0.43	FALSE	0.27	-0.39	0.02	-0.08	-0.01	Cuproptosis 2
TCGA.B0.4828	FALSE	TRUE	-0.39	-0.86	0.37	-0.87	-0.66	-0.57	FALSE	0.12	-0.39	0.07	-0.12	0	Cuproptosis 2
TCGA.BP.4971	FALSE	TRUE	-0.38	-0.26	0.03	-0.35	0.21	-1	FALSE	1.5	-0.38	-0.09	0.11	-0.04	Cuproptosis 2
TCGA.CJ.4643	FALSE	TRUE	-0.37	0.34	0.36	-0.05	0.77	-0.4	FALSE	0.13	-0.37	-0.09	0.03	0.01	Cuproptosis 1
TCGA.CZ.5985	FALSE	TRUE	-0.37	1.29	0.78	0.86	0.53	0.59	TRUE	-0.37	-1.7	-0.13	-0.09	-0.05	Cuproptosis 1
TCGA.AS.3777	FALSE	TRUE	-0.37	-1.47	0.96	-1.51	-0.66	-1.86	FALSE	-0.2	-0.37	0.01	-0.09	0.03	Cuproptosis 2
TCGA.CZ.5454	FALSE	TRUE	-0.36	0.44	0.79	0.61	0.64	0.18	TRUE	-0.36	-1.2	-0.13	-0.03	-0.02	Cuproptosis 1
TCGA.CJ.5686	FALSE	TRUE	-0.35	0.69	0.74	0.44	0.23	0.6	TRUE	-0.35	-0.55	-0.06	0	-0.03	Cuproptosis 1
TCGA.CW.6090	FALSE	TRUE	-0.35	0.32	0.59	0.6	0.45	1.02	TRUE	-0.35	0.73	-0.01	0.12	-0.01	Cuproptosis 2
TCGA.CZ.5455	FALSE	TRUE	-0.34	2.56	0.78	1.74	1.91	2.85	TRUE	-0.34	-1.56	-0.1	-0.08	-0.07	Cuproptosis 1
TCGA.A3.3385	FALSE	TRUE	-0.33	-1.52	0.87	-1.39	0.14	-2.2	FALSE	-1.47	-0.33	0.02	-0.14	0.07	Cuproptosis 1
TCGA.B8.4153	FALSE	TRUE	-0.33	-0.75	0.43	-0.72	-0.73	-0.7	FALSE	0.32	-0.33	0.02	-0.09	0.02	Cuproptosis 2
TCGA.BP.5009	FALSE	TRUE	-0.33	-0.44	0.14	-0.19	-0.96	0.96	FALSE	1.09	-0.33	-0.02	-0.01	0	Cuproptosis 2
TCGA.B0.4846	FALSE	TRUE	-0.32	1.86	0.73	0.97	1.59	1.2	TRUE	-0.32	-1.33	-0.08	-0.03	-0.1	Cuproptosis 1
TCGA.BP.4353	FALSE	TRUE	-0.31	0.55	0.44	0.4	0.13	0.76	TRUE	-0.31	-0.11	-0.06	0.03	0.01	Cuproptosis 1
TCGA.CJ.4891	FALSE	TRUE	-0.31	-0.7	0.31	-0.52	-0.42	-0.79	FALSE	0.6	-0.31	-0.04	0.09	-0.09	Cuproptosis 2
TCGA.A3.3311	FALSE	TRUE	-0.3	0.45	0.55	0.25	0.07	0.48	FALSE	-0.51	-0.3	-0.06	0.01	-0.01	Cuproptosis 1
TCGA.A3.3306	FALSE	TRUE	-0.3	0.01	0.96	-0.46	-0.04	-0.84	FALSE	-1.5	-0.3	0.04	-0.13	0.04	Cuproptosis 1
TCGA.B8.5549	FALSE	TRUE	-0.3	0.4	0.69	0.65	0.39	1.73	FALSE	0.03	-0.3	-0.02	-0.01	-0.03	Cuproptosis 1
TCGA.BP.4354	FALSE	TRUE	-0.29	0.73	0.25	0.7	0.81	-0.18	FALSE	0.13	-0.29	-0.04	0.09	-0.1	Cuproptosis 1
TCGA.BP.5006	FALSE	TRUE	-0.29	-0.81	0.63	-0.82	-0.34	-1.64	FALSE	-0.14	-0.29	-0.03	-0.04	0.02	Cuproptosis 1
TCGA.BP.4338	FALSE	TRUE	-0.28	-0.91	0.55	-0.35	0.39	-0.96	FALSE	-0.17	-0.28	0	-0.04	-0.01	Cuproptosis 2
TCGA.BP.4164	FALSE	TRUE	-0.26	-0.13	0.79	-0.46	0.56	-0.5	FALSE	-1.38	-0.26	0.04	-0.08	0	Cuproptosis 1
TCGA.CJ.4874	FALSE	TRUE	-0.26	1.56	0.91	1.25	0.54	2.47	TRUE	-0.26	-1.02	-0.05	-0.12	-0.01	Cuproptosis 1
TCGA.CZ.5986	FALSE	TRUE	-0.26	0.64	0.74	-0.02	1.6	-1.4	FALSE	-1.1	-0.26	0	-0.03	-0.02	Cuproptosis 1
TCGA.BP.4174	FALSE	TRUE	-0.25	0.74	0.88	0.7	1.69	0.8	FALSE	-0.9	-0.25	0	-0.03	-0.02	Cuproptosis 1
TCGA.A3.3372	FALSE	TRUE	-0.25	0.51	0.17	0	0.09	-0.08	FALSE	0.11	-0.25	-0.01	0	-0.02	Cuproptosis 1
TCGA.BP.4774	FALSE	TRUE	-0.25	-0.74	0.3	-0.51	-0.44	-0.35	FALSE	0.52	-0.25	0.02	-0.04	-0.01	Cuproptosis 2
TCGA.BP.5186	FALSE	TRUE	-0.24	0	0.69	0.01	0.39	0.3	TRUE	-0.24	0.96	0.02	0.1	0.03	Cuproptosis 1
TCGA.B0.4698	FALSE	TRUE	-0.23	2.52	0.74	2.02	3.66	2.83	TRUE	-0.23	0.75	0.18	-0.03	-0.04	Cuproptosis 1
TCGA.B0.4945	FALSE	TRUE	-0.23	-0.3	0.35	-0.48	0.25	-0.65	FALSE	-0.48	-0.23	0	-0.01	-0.03	Cuproptosis 1
TCGA.B8.4151	FALSE	TRUE	-0.22	0.33	0.96	-0.21	0.3	-0.92	FALSE	-1.37	-0.22	0.02	-0.1	0.03	Cuproptosis 1
TCGA.CJ.4644	FALSE	TRUE	-0.22	1.19	0.88	1.13	0.85	2.01	TRUE	-0.22	-0.27	-0.04	-0.03	0.02	Cuproptosis 1
TCGA.CZ.5984	FALSE	TRUE	-0.22	0.21	0.55	0.14	-0.42	-0.26	FALSE	0.11	-0.22	0.01	-0.06	0.01	Cuproptosis 1
TCGA.CJ.4639	FALSE	TRUE	-0.22	0.92	0.67	0.79	0.68	1.83	TRUE	-0.22	-0.88	-0.03	-0.12	0	Cuproptosis 1
TCGA.BP.4797	FALSE	TRUE	-0.21	0.64	0.74	0.57	-0.02	1.04	FALSE	0.11	-0.21	-0.08	0.04	0	Cuproptosis 1
TCGA.BP.4969	FALSE	TRUE	-0.2	-1.53	0.32	-1.48	-0.77	-2.05	FALSE	-0.02	-0.2	0.04	-0.1	0.05	Cuproptosis 2
TCGA.B8.A54H	FALSE	TRUE	-0.19	-0.24	0.51	0.05	-0.4	1.62	FALSE	0.13	-0.19	0.01	-0.08	0.05	Cuproptosis 1
TCGA.AK.3456	FALSE	TRUE	-0.19	-1.1	0.79	-0.91	1.61	-1.66	FALSE	-0.94	-0.19	-0.06	-0.02	0.05	Cuproptosis 1
TCGA.B0.5083	FALSE	TRUE	-0.19	-0.48	0.88	-0.16	0.26	0.02	FALSE	0.32	-0.19	-0.09	0.04	0.04	Cuproptosis 1
TCGA.B0.4699	FALSE	TRUE	-0.18	0.53	0.86	0.87	2.68	2.12	TRUE	-0.18	0.4	0.06	0.03	-0.04	Cuproptosis 1
TCGA.B0.4718	FALSE	TRUE	-0.18	-0.18	0.14	-0.1	0.76	0.3	FALSE	0.71	-0.18	0.04	-0.02	-0.03	Cuproptosis 2
TCGA.A3.3335	FALSE	TRUE	-0.18	-0.93	0.9	-0.9	2	-1.29	FALSE	-0.54	-0.18	0.03	-0.04	-0.03	Cuproptosis 2
TCGA.BP.5185	FALSE	TRUE	-0.18	-1.64	0.22	-1	-0.69	-0.14	FALSE	1.12	-0.18	0.04	-0.1	0.05	Cuproptosis 2
TCGA.CJ.4878	FALSE	TRUE	-0.17	-0.86	0.32	-1.26	0.17	-2.68	FALSE	-0.97	-0.17	0.06	-0.06	-0.03	Cuproptosis 2
TCGA.G6.A8L6	FALSE	TRUE	-0.16	-0.57	0.4	-0.19	-0.42	-0.33	FALSE	0.65	-0.16	0.03	-0.08	0.03	Cuproptosis 2
TCGA.CJ.4876	FALSE	TRUE	-0.16	0.25	0.47	0.45	0.15	1.93	TRUE	-0.16	-0.25	0.07	-0.1	-0.01	Cuproptosis 2
TCGA.CZ.5451	FALSE	TRUE	-0.15	0.26	0.88	0.31	0.38	0.19	TRUE	-0.15	-0.61	-0.01	-0.12	0.02	Cuproptosis 1
TCGA.BP.4160	FALSE	TRUE	-0.15	1.86	0.9	1.59	0.44	3.36	TRUE	-0.15	-0.89	-0.09	-0.02	-0.05	Cuproptosis 1
TCGA.BP.4790	FALSE	TRUE	-0.15	0.9	0.3	0.86	0.04	1.79	FALSE	1.07	-0.15	-0.13	0.13	-0.02	Cuproptosis 1
TCGA.CZ.5470	FALSE	TRUE	-0.14	1.19	0.77	0.81	0.82	1.47	TRUE	-0.14	-1.07	-0.03	-0.14	0	Cuproptosis 1
TCGA.A3.3363	FALSE	TRUE	-0.14	-1.71	0.93	-1.1	0	-1.3	FALSE	-0.87	-0.14	-0.02	-0.08	0.06	Cuproptosis 1
TCGA.B0.4852	FALSE	TRUE	-0.14	0.01	0.5	-0.53	-0.33	-0.54	FALSE	-1.17	-0.14	0.06	-0.07	-0.01	Cuproptosis 1
TCGA.AK.3465	FALSE	TRUE	-0.14	-1.53	0.83	-2.16	-0.1	-2.78	FALSE	-0.47	-0.14	0.01	-0.07	0.05	Cuproptosis 1
TCGA.B0.5102	FALSE	TRUE	-0.14	0.21	0.74	-0.03	0.71	0.1	FALSE	-0.3	-0.14	0.04	-0.07	0.01	Cuproptosis 2
TCGA.BP.4341	FALSE	TRUE	-0.13	-1.85	0.2	-1.38	-0.22	-2.47	FALSE	0.24	-0.13	0.02	-0.08	0.05	Cuproptosis 2
TCGA.BP.4799	FALSE	TRUE	-0.13	0.22	0.18	0.05	0	0.89	TRUE	-0.13	0.13	-0.01	0.08	-0.04	Cuproptosis 2
TCGA.B0.5700	FALSE	TRUE	-0.12	-0.27	0.82	-0.18	-0.28	-0.7	FALSE	0.61	-0.12	0.04	-0.06	0	Cuproptosis 1
TCGA.T7.A92I	FALSE	TRUE	-0.12	-1.34	0.86	-0.63	3.33	-0.92	FALSE	-0.83	-0.12	-0.04	-0.02	0.04	Cuproptosis 1
TCGA.CW.5581	FALSE	TRUE	-0.12	0.62	0.85	0.35	0.62	0.03	FALSE	-0.42	-0.12	0.01	-0.06	0.02	Cuproptosis 1
TCGA.B0.4690	FALSE	TRUE	-0.11	1.09	0.36	0.85	0.4	1.35	TRUE	-0.11	0.43	0.05	0.1	-0.08	Cuproptosis 1
TCGA.BP.4347	FALSE	TRUE	-0.11	0.08	0.39	-0.22	0.5	-0.48	FALSE	-0.12	-0.11	0.03	-0.06	0.02	Cuproptosis 1
TCGA.B0.4713	FALSE	TRUE	-0.11	-0.85	0.75	-0.47	-1.18	0.05	FALSE	-0.03	-0.11	0.03	-0.05	0	Cuproptosis 2
TCGA.CJ.4904	FALSE	TRUE	-0.1	1.8	0.64	0.78	0.93	0.58	TRUE	-0.1	0.18	-0.01	0.04	-0.02	Cuproptosis 1
TCGA.B0.4834	FALSE	TRUE	-0.1	-2.6	0.86	-1.82	1.27	-2.26	FALSE	-0.82	-0.1	0.02	-0.08	0.05	Cuproptosis 1
TCGA.CZ.5458	FALSE	TRUE	-0.09	0.35	0.54	0.2	0	0.45	FALSE	0.26	-0.09	-0.02	-0.04	0.03	Cuproptosis 1
TCGA.BP.5200	FALSE	TRUE	-0.08	0.59	0.41	0.83	1.16	1.57	FALSE	0.81	-0.08	-0.06	0.1	-0.05	Cuproptosis 1
TCGA.B8.4619	FALSE	TRUE	-0.08	-1.64	0.85	-1.51	0.03	-2.09	FALSE	-0.68	-0.08	0	-0.05	0.05	Cuproptosis 1
TCGA.A3.3313	FALSE	TRUE	-0.07	-1.6	0.39	-1.59	2.03	-2.6	FALSE	-1.08	-0.07	0.01	-0.06	0.05	Cuproptosis 1
TCGA.BP.4768	FALSE	TRUE	-0.07	-1.34	0.44	-0.93	-0.74	-0.26	FALSE	-0.68	-0.07	0.03	-0.06	0.02	Cuproptosis 1
TCGA.CJ.4642	FALSE	TRUE	-0.07	-3.31	0	-2.91	-2.04	-2.2	FALSE	0.64	-0.07	0.03	-0.06	0.04	Cuproptosis 2
TCGA.BP.4998	FALSE	TRUE	-0.06	0.38	0.17	0.14	0.33	0.35	FALSE	0.79	-0.06	-0.09	0.09	-0.01	Cuproptosis 1
TCGA.BP.4776	FALSE	TRUE	-0.06	-0.76	0.29	-0.45	-0.55	-0.49	FALSE	1.1	-0.06	0.04	-0.04	0	Cuproptosis 2
TCGA.DV.5569	FALSE	TRUE	-0.05	0.31	0.6	0.28	0.92	0.59	TRUE	-0.05	0.11	0.04	0.04	-0.07	Cuproptosis 1
TCGA.B8.5158	FALSE	TRUE	-0.04	0.91	0.54	0.59	-0.08	1.11	TRUE	-0.04	0.06	0.01	0.02	-0.02	Cuproptosis 1
TCGA.B0.4841	FALSE	TRUE	-0.04	-1.18	0.05	-1.07	-1.2	-0.58	FALSE	1	-0.04	0.03	-0.03	0.03	Cuproptosis 2
TCGA.CJ.4638	FALSE	TRUE	-0.04	-2.11	0.38	-1.18	-1.24	-0.53	FALSE	0.17	-0.04	0.08	-0.09	0.02	Cuproptosis 2
TCGA.B0.4811	FALSE	TRUE	-0.03	-1.14	0.07	-1.25	-1.21	-1.58	FALSE	0.63	-0.03	0.08	-0.09	0.03	Cuproptosis 2
TCGA.BP.4163	FALSE	TRUE	-0.02	-0.18	0.43	-0.32	-0.68	-0.43	FALSE	-0.35	-0.02	-0.04	0.02	0	Cuproptosis 2
TCGA.AK.3460	FALSE	TRUE	-0.01	-0.32	0.63	-0.37	-0.16	-0.22	FALSE	-0.56	-0.01	-0.01	-0.02	0.04	Cuproptosis 1
TCGA.BP.5184	FALSE	FALSE	0	-0.39	0.68	0.06	0.44	0.47	TRUE	0	1.27	-0.02	0.13	0.07	Cuproptosis 1
TCGA.B8.5159	FALSE	TRUE	0	0.41	0.87	0.75	0.7	1.87	FALSE	-0.66	0	0	-0.04	0.02	Cuproptosis 1
TCGA.BP.5008	FALSE	TRUE	0	0.25	0.44	0.33	0.69	0.95	FALSE	0.62	0	-0.05	0.12	-0.07	Cuproptosis 1
TCGA.A3.3382	FALSE	TRUE	0	0.13	0.3	0.04	-0.34	0.56	FALSE	-0.66	0	0.01	0	-0.02	Cuproptosis 1
TCGA.AK.3427	FALSE	TRUE	0	-1.65	1	-1.83	-0.34	-2.46	FALSE	-1.04	0	0.05	-0.12	0.07	Cuproptosis 1
TCGA.CZ.4858	FALSE	TRUE	0	1.02	0.51	1.2	-0.4	2.41	TRUE	0	0.82	0.12	0.04	-0.03	Cuproptosis 2
TCGA.BP.5174	FALSE	FALSE	0.01	-0.61	0.65	-0.47	-0.72	-0.13	FALSE	-0.15	0.01	0.04	-0.06	0.04	Cuproptosis 2
TCGA.CJ.4882	FALSE	FALSE	0.01	-0.35	0.03	-0.07	-1.16	0.53	FALSE	1.62	0.01	0	0.04	-0.03	Cuproptosis 2
TCGA.A3.A6NL	FALSE	FALSE	0.02	-0.03	0.25	0	-0.72	-0.5	FALSE	0.89	0.02	0	-0.01	0	Cuproptosis 1
TCGA.BP.4960	FALSE	FALSE	0.02	-1.27	0.07	-0.75	-1.39	-0.38	FALSE	1.38	0.02	0.01	0.04	-0.02	Cuproptosis 2
TCGA.B0.5077	FALSE	FALSE	0.03	-0.23	0.38	-0.39	-0.77	-0.15	FALSE	0.4	0.03	0.04	-0.04	0.01	Cuproptosis 1
TCGA.BP.4327	FALSE	FALSE	0.03	-0.99	0.32	-0.78	0.21	-0.69	FALSE	0.69	0.03	0.04	-0.02	0.01	Cuproptosis 2
TCGA.CJ.4912	FALSE	FALSE	0.04	-1.9	0.15	-1.24	-1.44	-1.19	FALSE	0.47	0.04	0.05	-0.04	0.01	Cuproptosis 2
TCGA.BP.5000	FALSE	FALSE	0.05	0.23	0.19	0.25	-0.96	0.81	FALSE	1.45	0.05	0	0.02	0	Cuproptosis 2
TCGA.CZ.4863	FALSE	FALSE	0.06	1.8	0.8	1.41	0.89	3.07	TRUE	0.06	-1.52	-0.06	-0.13	-0.04	Cuproptosis 1
TCGA.BP.4991	FALSE	FALSE	0.07	-0.47	0.25	-0.71	-0.6	-1.58	FALSE	-0.25	0.07	-0.02	0.02	0.01	Cuproptosis 1
TCGA.B0.4712	FALSE	FALSE	0.07	0.75	0.42	0.54	-0.03	0.58	TRUE	0.07	1.15	0.11	0.12	-0.05	Cuproptosis 2
TCGA.MW.A4EC	FALSE	FALSE	0.08	-0.82	0.81	-0.72	0.3	-0.73	FALSE	-0.41	0.08	0.05	-0.11	0.05	Cuproptosis 1
TCGA.BP.5189	FALSE	FALSE	0.09	0.42	0.45	0.24	-0.19	-0.51	FALSE	0	0.09	-0.08	0.12	-0.03	Cuproptosis 1
TCGA.CJ.4640	FALSE	FALSE	0.09	2.04	0.63	1.56	0.65	2.29	TRUE	0.09	-0.49	-0.05	-0.03	-0.01	Cuproptosis 1
TCGA.B0.5108	FALSE	FALSE	0.09	1.08	0.25	0.89	1.23	0.01	FALSE	1.1	0.09	-0.08	0.21	-0.11	Cuproptosis 1
TCGA.A3.3380	FALSE	FALSE	0.1	-0.71	0.49	-0.57	-0.54	-0.82	FALSE	0.21	0.1	-0.03	-0.02	0.08	Cuproptosis 1
TCGA.B0.4693	FALSE	FALSE	0.1	0.5	0.75	0.51	0.78	1.34	TRUE	0.1	-2.23	-0.09	-0.18	-0.08	Cuproptosis 1
TCGA.BP.5173	FALSE	FALSE	0.11	0.9	0.57	1.21	0.57	2.04	FALSE	0.07	0.11	0.05	-0.05	0.02	Cuproptosis 1
TCGA.B0.4839	FALSE	FALSE	0.11	-0.18	0.43	-0.17	-0.91	-0.68	FALSE	0.97	0.11	0.02	-0.03	0.04	Cuproptosis 2
TCGA.6D.AA2E	FALSE	FALSE	0.12	-1.78	0.86	-0.77	2.76	-0.3	FALSE	-0.02	0.12	-0.04	0.02	0.04	Cuproptosis 1
TCGA.EU.5906	FALSE	FALSE	0.12	0.12	0.76	0.05	0.51	-0.35	FALSE	-0.67	0.12	-0.04	0.03	0	Cuproptosis 1
TCGA.CJ.5682	FALSE	FALSE	0.12	0.03	0.45	0.07	-0.56	0.25	TRUE	0.12	2.28	0.09	0.22	0.03	Cuproptosis 2
TCGA.CZ.5987	FALSE	FALSE	0.13	0.5	0.76	0.18	-0.49	0.06	TRUE	0.13	-0.06	0.06	-0.04	-0.03	Cuproptosis 2
TCGA.AK.3429	FALSE	FALSE	0.13	2.46	0.92	1.91	0.96	3.04	TRUE	0.13	-1.06	-0.01	-0.16	-0.01	Cuproptosis 2
TCGA.CJ.4893	FALSE	FALSE	0.14	1.11	0.77	1.18	0.95	2.25	TRUE	0.14	-0.81	-0.06	-0.08	0	Cuproptosis 1
TCGA.BP.4987	FALSE	FALSE	0.14	-0.2	0.54	0.01	0.03	0.66	TRUE	0.14	-0.39	-0.03	-0.08	0.05	Cuproptosis 1
TCGA.CZ.4865	FALSE	FALSE	0.14	1.24	0.56	0.81	0.26	1.16	TRUE	0.14	0.83	0	0.13	-0.01	Cuproptosis 1
TCGA.A3.3322	FALSE	FALSE	0.16	-1.44	0.54	-1.2	-0.24	-1.98	FALSE	-0.2	0.16	-0.02	0	0.06	Cuproptosis 1
TCGA.B0.5399	FALSE	FALSE	0.16	0.31	0.43	0.11	0.05	-0.19	FALSE	0.57	0.16	-0.01	0	0.04	Cuproptosis 1
TCGA.BP.4972	FALSE	FALSE	0.16	0.39	0.49	0.23	0.84	-0.13	FALSE	0.31	0.16	-0.15	0.17	0	Cuproptosis 1
TCGA.AK.3454	FALSE	FALSE	0.16	-1.61	0.02	-0.86	-1.78	-0.25	FALSE	1.28	0.16	0.04	-0.01	0.02	Cuproptosis 2
TCGA.B0.5703	FALSE	FALSE	0.16	-0.32	0.54	-0.22	-0.85	0.55	TRUE	0.16	0.42	0.08	-0.03	0.01	Cuproptosis 2
TCGA.BP.4801	FALSE	FALSE	0.17	0.39	0.64	0.52	0.82	0.35	FALSE	0.81	0.17	-0.16	0.17	0.01	Cuproptosis 1
TCGA.A3.3373	FALSE	FALSE	0.17	0.12	0.56	-0.09	0.26	-0.83	FALSE	-0.6	0.17	-0.06	0.07	0.01	Cuproptosis 1
TCGA.B0.4845	FALSE	FALSE	0.17	-1.32	0.13	-1.35	-0.77	-2.48	FALSE	-0.19	0.17	0.07	-0.09	0.06	Cuproptosis 2
TCGA.B0.5109	FALSE	FALSE	0.17	0.75	0.32	0.68	0.15	1.67	TRUE	0.17	0.87	0.17	-0.01	-0.03	Cuproptosis 2
TCGA.CZ.4859	FALSE	FALSE	0.18	-0.17	0.95	-0.33	0	-0.64	FALSE	-1.27	0.18	0.05	-0.08	0.04	Cuproptosis 1
TCGA.CJ.6027	FALSE	FALSE	0.2	2.26	0.81	1.72	1.04	2.27	TRUE	0.2	-0.67	0.02	-0.07	-0.07	Cuproptosis 1
TCGA.AK.3450	FALSE	FALSE	0.2	0.29	0.71	-0.27	-0.06	-0.36	FALSE	-1.06	0.2	0.01	-0.01	0.02	Cuproptosis 1
TCGA.B8.5553	FALSE	FALSE	0.2	1.52	0.7	1.03	0.34	1.6	TRUE	0.2	-0.8	-0.07	-0.03	-0.03	Cuproptosis 1
TCGA.A3.3346	FALSE	FALSE	0.2	0.67	0.82	0.43	-0.23	0.49	FALSE	-0.15	0.2	0.08	0.01	-0.07	Cuproptosis 2
TCGA.B0.5702	FALSE	FALSE	0.21	-1.85	0.2	-0.41	-0.91	-1.18	FALSE	1.15	0.21	0.01	-0.04	0.06	Cuproptosis 2
TCGA.CW.5590	FALSE	FALSE	0.23	0.89	0.48	0.45	0.26	0.21	TRUE	0.23	0.8	0.04	0.06	0.01	Cuproptosis 1
TCGA.B0.5115	FALSE	FALSE	0.23	0.11	0.3	-0.21	0.58	-1.09	FALSE	-0.21	0.23	0	0.05	0	Cuproptosis 1
TCGA.B4.5832	FALSE	FALSE	0.23	0.5	0.83	-0.67	0.12	-0.38	FALSE	-1.93	0.23	-0.01	0.05	0	Cuproptosis 1
TCGA.DV.A4W0	FALSE	FALSE	0.23	-0.61	0.65	-0.72	-0.6	-1.3	FALSE	-0.79	0.23	0.05	0.02	-0.03	Cuproptosis 1
TCGA.B0.5698	FALSE	FALSE	0.24	1.07	0.65	0.52	0.22	0.36	TRUE	0.24	-2.24	-0.12	-0.14	-0.09	Cuproptosis 1
TCGA.EU.5904	FALSE	FALSE	0.24	0.22	0.61	0.09	0.76	-0.02	FALSE	-0.12	0.24	-0.01	0.07	-0.03	Cuproptosis 1
TCGA.BP.4158	FALSE	FALSE	0.24	-0.63	0.53	-0.75	-0.72	-0.93	FALSE	-0.52	0.24	0.04	-0.06	0.07	Cuproptosis 1
TCGA.BP.4982	FALSE	FALSE	0.27	-0.03	0.36	-0.16	-0.31	-0.09	FALSE	0.13	0.27	-0.07	0.1	0.02	Cuproptosis 1
TCGA.AK.3461	FALSE	FALSE	0.27	0.14	0.41	-0.38	0.25	-0.79	FALSE	-0.11	0.27	0.01	0.06	-0.04	Cuproptosis 1
TCGA.AK.3434	FALSE	FALSE	0.28	0.36	0.48	0.16	0.07	0.18	TRUE	0.28	0.64	0.04	0.02	0.04	Cuproptosis 2
TCGA.G6.A8L8	FALSE	FALSE	0.28	-1.05	0.38	-1.01	-0.04	-2.38	FALSE	-0.25	0.28	0.08	-0.1	0.05	Cuproptosis 2
TCGA.CZ.5459	FALSE	FALSE	0.3	0.57	0.64	0.14	-0.31	0.75	FALSE	0.13	0.3	0.09	-0.05	-0.01	Cuproptosis 1
TCGA.A3.3359	FALSE	FALSE	0.31	0.94	0.57	0.6	0.34	1.3	TRUE	0.31	-1.79	-0.11	-0.15	-0.02	Cuproptosis 1
TCGA.B0.4818	FALSE	FALSE	0.31	0.78	0.64	0.36	0.44	0.43	TRUE	0.31	-1.45	-0.05	-0.15	-0.03	Cuproptosis 1
TCGA.AK.3428	FALSE	FALSE	0.31	0.41	0.91	-0.08	1.02	-0.2	FALSE	-1.25	0.31	0.03	0.03	-0.04	Cuproptosis 1
TCGA.CW.6097	FALSE	FALSE	0.32	1.2	0.3	1.26	0.54	1.61	TRUE	0.32	0.59	0	0.1	-0.02	Cuproptosis 1
TCGA.BP.5168	FALSE	FALSE	0.33	0.29	0.76	0.13	-0.34	0.12	FALSE	-0.33	0.33	0.02	-0.01	0.04	Cuproptosis 1
TCGA.BP.4161	FALSE	FALSE	0.33	1.34	0.48	0.77	0.68	1.36	TRUE	0.33	-2.36	-0.15	-0.16	-0.05	Cuproptosis 1
TCGA.CJ.6030	FALSE	FALSE	0.33	0.89	0.42	0.95	-0.08	1.41	TRUE	0.33	-1.23	-0.12	-0.06	-0.03	Cuproptosis 1
TCGA.BP.4349	FALSE	FALSE	0.34	-0.61	0.19	-0.89	-0.72	-1.16	FALSE	0.38	0.34	0.02	0.01	0.03	Cuproptosis 2
TCGA.BP.4169	FALSE	FALSE	0.35	0.63	0.29	0.23	0.36	0.25	FALSE	0.68	0.35	0	0.14	-0.08	Cuproptosis 1
TCGA.A3.3358	FALSE	FALSE	0.35	0.6	0.64	0.41	0.07	1.3	TRUE	0.35	-1.86	-0.13	-0.13	-0.03	Cuproptosis 1
TCGA.CJ.4886	FALSE	FALSE	0.35	0.95	0.57	0.82	0.36	1.07	TRUE	0.35	0.6	-0.03	0.1	0.02	Cuproptosis 1
TCGA.B0.5110	FALSE	FALSE	0.35	0.02	0.52	-0.08	0.42	-0.43	FALSE	-0.34	0.35	-0.03	0.07	0.01	Cuproptosis 1
TCGA.CJ.5678	FALSE	FALSE	0.35	1.98	0.86	1.55	0.38	2.42	TRUE	0.35	-1.72	-0.06	-0.19	-0.01	Cuproptosis 2
TCGA.B0.4710	FALSE	FALSE	0.36	-0.77	0.35	-0.55	-0.6	-0.03	FALSE	0.35	0.36	0.06	0	0	Cuproptosis 1
TCGA.BP.5175	FALSE	FALSE	0.36	-1.48	0.08	-0.46	-0.52	-0.27	FALSE	0.92	0.36	0.06	0.01	0.01	Cuproptosis 2
TCGA.B0.4844	FALSE	FALSE	0.36	-0.06	0.5	-0.24	-0.74	0.21	FALSE	0.45	0.36	0.07	0.03	-0.04	Cuproptosis 2
TCGA.CJ.5676	FALSE	FALSE	0.36	-0.38	0.23	0.28	-0.83	0.76	FALSE	1.34	0.36	-0.01	0.06	0	Cuproptosis 2
TCGA.CJ.6028	FALSE	FALSE	0.39	2.09	0.62	1.55	1.62	2.54	TRUE	0.39	-1.18	-0.08	-0.03	-0.07	Cuproptosis 1
TCGA.B0.4836	FALSE	FALSE	0.39	0.52	0.5	0.48	-0.53	1.37	TRUE	0.39	1.51	0.08	0.15	-0.01	Cuproptosis 2
TCGA.A3.3317	FALSE	FALSE	0.4	0.08	0.25	-0.07	-0.16	0.18	FALSE	0.13	0.4	-0.01	0.06	0.01	Cuproptosis 1
TCGA.BP.4970	FALSE	FALSE	0.41	1.2	0.38	1.03	1.49	1.35	TRUE	0.41	0.32	-0.07	0.15	-0.03	Cuproptosis 1
TCGA.BP.4983	FALSE	FALSE	0.42	1.07	0.6	1.75	5.42	2.83	TRUE	0.42	-0.26	0.04	-0.02	-0.07	Cuproptosis 2
TCGA.CZ.5465	FALSE	FALSE	0.43	0.15	0.75	-0.53	1.62	-1.44	FALSE	-1.16	0.43	0.09	-0.02	-0.01	Cuproptosis 1
TCGA.A3.3376	FALSE	FALSE	0.44	-1.27	0.11	-0.49	-0.48	-0.93	FALSE	0.69	0.44	-0.05	0.08	0.05	Cuproptosis 1
TCGA.BP.4162	FALSE	FALSE	0.44	1.2	0.68	1.03	1.12	1.99	TRUE	0.44	-2.14	-0.12	-0.12	-0.1	Cuproptosis 1
TCGA.BP.4965	FALSE	FALSE	0.45	-0.26	0.45	-0.22	0.53	-0.35	FALSE	-0.9	0.45	0.01	0.01	0.04	Cuproptosis 1
TCGA.B0.5402	FALSE	FALSE	0.45	0.78	0.75	0.12	0.64	-1.07	FALSE	-0.42	0.45	0	0.05	0.02	Cuproptosis 1
TCGA.CW.5587	FALSE	FALSE	0.45	2.1	0.79	1.74	1.02	2.72	TRUE	0.45	-1.74	-0.15	-0.09	-0.05	Cuproptosis 1
TCGA.B8.5546	FALSE	FALSE	0.46	-2.29	0.84	-1.23	0.1	-0.86	FALSE	-0.93	0.46	0.02	-0.03	0.07	Cuproptosis 1
TCGA.B8.4143	FALSE	FALSE	0.46	1.47	0.23	1.03	0.04	2.18	TRUE	0.46	-0.69	0.05	-0.07	-0.09	Cuproptosis 2
TCGA.B0.4824	FALSE	FALSE	0.47	1.02	0.61	0.81	0.59	1.87	TRUE	0.47	-2.16	-0.1	-0.21	-0.02	Cuproptosis 1
TCGA.BP.5194	FALSE	FALSE	0.47	-0.12	0.63	-0.07	0.39	-0.3	FALSE	-0.43	0.47	-0.02	0.04	0.05	Cuproptosis 1
TCGA.BP.4964	FALSE	FALSE	0.47	0.29	0.59	-0.08	0.22	0.24	FALSE	-0.27	0.47	0.01	0.05	0.02	Cuproptosis 1
TCGA.GK.A6C7	FALSE	FALSE	0.47	-0.19	0.44	-0.17	-0.5	-0.23	FALSE	0.25	0.47	0.03	0.01	0.02	Cuproptosis 1
TCGA.CJ.4881	FALSE	FALSE	0.47	-0.69	0.09	-0.38	-1.14	0.12	FALSE	0.46	0.47	0.03	0.08	-0.02	Cuproptosis 2
TCGA.B0.4706	FALSE	FALSE	0.47	-0.6	0.25	-0.63	-0.53	0.42	TRUE	0.47	1.35	0.13	0.06	0.02	Cuproptosis 2
TCGA.B8.5552	FALSE	FALSE	0.49	0.1	0.43	0.37	0.85	0.94	FALSE	0.7	0.49	-0.09	0.15	0.01	Cuproptosis 1
TCGA.B0.5712	FALSE	FALSE	0.49	-0.41	0.93	-0.24	0.45	0.43	FALSE	-0.94	0.49	0.09	-0.07	0.04	Cuproptosis 1
TCGA.CZ.5456	FALSE	FALSE	0.49	-0.67	0.51	0.06	-0.59	0.25	FALSE	0.12	0.49	0.02	0.07	-0.02	Cuproptosis 2
TCGA.CJ.5675	FALSE	FALSE	0.5	2.01	0.82	2.01	0.89	3.94	TRUE	0.5	-1.97	-0.08	-0.19	-0.04	Cuproptosis 1
TCGA.B0.5694	FALSE	FALSE	0.5	-0.5	0.51	-0.61	-1.23	-1.72	FALSE	0.24	0.5	0.01	0.03	0.04	Cuproptosis 2
TCGA.AK.3445	FALSE	FALSE	0.5	-0.12	0.28	0.08	-0.81	0.26	FALSE	0.32	0.5	0.03	0.04	0.01	Cuproptosis 2
TCGA.A3.3325	FALSE	FALSE	0.51	-0.95	0.34	-0.62	-0.54	-1.49	FALSE	0.2	0.51	-0.01	0.01	0.08	Cuproptosis 1
TCGA.CJ.4899	FALSE	FALSE	0.51	-0.84	0.23	-0.37	0.36	-0.39	FALSE	0.32	0.51	-0.06	0.11	0.02	Cuproptosis 1
TCGA.B0.5094	FALSE	FALSE	0.51	-1.13	0.39	-0.76	-1.15	-0.5	FALSE	-0.37	0.51	0.06	0	0.01	Cuproptosis 2
TCGA.BP.4351	FALSE	FALSE	0.51	-1.48	0.07	-1.25	-1.28	-1.16	FALSE	0.36	0.51	0.05	0.01	0.03	Cuproptosis 2
TCGA.BP.4967	FALSE	FALSE	0.52	-0.96	0.32	-0.75	-1	-0.85	FALSE	-0.41	0.52	0.05	0.02	0.01	Cuproptosis 1
TCGA.CJ.5681	FALSE	FALSE	0.52	-1.77	0.75	-1.4	0	-2.27	FALSE	-0.84	0.52	0.02	-0.03	0.08	Cuproptosis 1
TCGA.BP.5192	FALSE	FALSE	0.53	-0.8	0.81	-0.64	0	-0.9	FALSE	-0.62	0.53	0.06	-0.04	0.05	Cuproptosis 1
TCGA.CW.6087	FALSE	FALSE	0.53	3.99	0.66	3.22	2.34	4.11	TRUE	0.53	-1.03	-0.03	-0.04	-0.1	Cuproptosis 1
TCGA.G6.A5PC	FALSE	FALSE	0.53	-1.23	0.65	-0.09	-1.22	1.44	TRUE	0.53	-0.89	0.02	-0.16	0.01	Cuproptosis 2
TCGA.CJ.4872	FALSE	FALSE	0.53	0.67	0.16	0.35	-0.18	0.19	TRUE	0.53	1.42	0.04	0.17	0.02	Cuproptosis 2
TCGA.B0.4821	FALSE	FALSE	0.54	-1.29	0.09	-0.55	-1.1	0.06	TRUE	0.54	0.87	0.14	0.02	-0.02	Cuproptosis 2
TCGA.B0.4827	FALSE	FALSE	0.56	0.99	0.64	0.88	-0.19	1.32	TRUE	0.56	0.44	-0.02	0.11	-0.02	Cuproptosis 1
TCGA.CZ.5982	FALSE	FALSE	0.56	-0.55	0.71	-0.57	0.4	-0.85	FALSE	-1.26	0.56	0.04	0.02	0.01	Cuproptosis 1
TCGA.A3.A6NI	FALSE	FALSE	0.57	-0.84	0.62	-0.6	-0.02	-2.21	FALSE	0.21	0.57	0.04	0	0.03	Cuproptosis 1
TCGA.CJ.4895	FALSE	FALSE	0.57	0.24	0.54	0.22	-0.88	0.46	FALSE	0.27	0.57	-0.02	0.15	-0.04	Cuproptosis 1
TCGA.CZ.5453	FALSE	FALSE	0.57	-0.95	0.73	-1.07	0.48	-2.44	FALSE	-0.94	0.57	0.07	-0.03	0.05	Cuproptosis 1
TCGA.G6.A8L7	FALSE	FALSE	0.57	-2.05	0.28	-1.09	-0.93	-0.25	FALSE	0.25	0.57	0.12	-0.05	0.02	Cuproptosis 2
TCGA.B8.5165	FALSE	FALSE	0.58	-0.73	0.57	-0.3	0.41	-0.56	FALSE	-0.14	0.58	-0.04	0.08	0.04	Cuproptosis 1
TCGA.BP.4782	FALSE	FALSE	0.58	0.85	0.6	0.77	-0.11	0.98	TRUE	0.58	0.11	-0.04	0.07	-0.01	Cuproptosis 1
TCGA.CJ.5684	FALSE	FALSE	0.58	0.68	0.67	0.7	-0.22	1.45	TRUE	0.58	-0.42	-0.02	-0.09	0.03	Cuproptosis 1
TCGA.CW.6093	FALSE	FALSE	0.58	-0.8	0.45	-0.61	-0.15	-1.7	FALSE	-0.87	0.58	0.03	0.02	0.02	Cuproptosis 1
TCGA.CW.5584	FALSE	FALSE	0.59	0.44	0.66	-0.19	-0.34	-0.88	FALSE	-0.06	0.59	-0.01	0.06	0.03	Cuproptosis 1
TCGA.CZ.4862	FALSE	FALSE	0.59	2.38	0.54	1.61	1.38	2.53	TRUE	0.59	-1.57	-0.1	-0.1	-0.05	Cuproptosis 1
TCGA.CJ.4875	FALSE	FALSE	0.59	-0.78	0.26	-0.03	-1.05	2.12	TRUE	0.59	-0.98	0.01	-0.18	0.04	Cuproptosis 2
TCGA.BP.5183	FALSE	FALSE	0.6	0.49	0.4	0.48	-0.49	1.29	TRUE	0.6	-1.56	-0.03	-0.2	-0.01	Cuproptosis 1
TCGA.EU.5907	FALSE	FALSE	0.6	0.03	0.92	-0.17	1.46	-1.48	FALSE	-0.99	0.6	0.05	0.04	-0.01	Cuproptosis 1
TCGA.CW.5589	FALSE	FALSE	0.6	-0.25	0.61	-0.17	-0.06	-1	FALSE	0.22	0.6	-0.04	0.05	0.06	Cuproptosis 1
TCGA.B2.3924	FALSE	FALSE	0.61	2.84	0.91	2.17	1.58	3.04	TRUE	0.61	-2.88	-0.14	-0.25	-0.06	Cuproptosis 1
TCGA.DV.5568	FALSE	FALSE	0.61	-0.13	0.36	0.36	0.62	1.59	TRUE	0.61	1.63	0.08	0.17	0	Cuproptosis 2
TCGA.BP.4976	FALSE	FALSE	0.62	-0.64	0.91	-0.54	-0.43	-2.04	FALSE	-1.04	0.62	0.04	-0.02	0.07	Cuproptosis 1
TCGA.BP.4993	FALSE	FALSE	0.62	-0.07	0.34	0.34	-0.21	1.01	TRUE	0.62	0.9	0.02	0.12	-0.01	Cuproptosis 2
TCGA.BP.5196	FALSE	FALSE	0.62	0.81	0.23	0.89	-0.45	2.14	TRUE	0.62	1.64	0.11	0.17	-0.03	Cuproptosis 2
TCGA.AK.3425	FALSE	FALSE	0.62	1.22	0.69	1.03	-0.32	2.04	TRUE	0.62	0.39	-0.04	0.11	-0.01	Cuproptosis 2
TCGA.CJ.5680	FALSE	FALSE	0.63	-0.55	0.85	-0.61	-0.29	-1.32	FALSE	-0.57	0.63	0.02	0.03	0.04	Cuproptosis 1
TCGA.BP.4329	FALSE	FALSE	0.64	0.32	0.71	-0.13	-0.1	-0.57	FALSE	-0.25	0.64	-0.02	0.1	0.03	Cuproptosis 2
TCGA.CW.6088	FALSE	FALSE	0.65	-0.58	0.49	-0.56	0.09	-1.31	FALSE	-0.83	0.65	0	0.05	0.05	Cuproptosis 1
TCGA.B8.5163	FALSE	FALSE	0.66	1.91	0.33	1.68	0.95	1.9	TRUE	0.66	0.75	0	0.17	-0.06	Cuproptosis 1
TCGA.B0.5690	FALSE	FALSE	0.67	0.17	0.22	-0.08	-0.76	-0.94	FALSE	0.66	0.67	0.03	0.03	0.03	Cuproptosis 1
TCGA.B0.5099	FALSE	FALSE	0.67	-1.44	0.7	-1.36	-0.39	-2.18	FALSE	-0.78	0.67	0.11	-0.03	0.03	Cuproptosis 1
TCGA.A3.3347	FALSE	FALSE	0.67	0.08	0.12	0.09	-0.17	0.07	FALSE	0.71	0.67	-0.01	0.15	-0.03	Cuproptosis 2
TCGA.CJ.4870	FALSE	FALSE	0.67	-0.97	0.72	-0.71	0.51	-2.05	FALSE	-0.33	0.67	0.05	-0.01	0.05	Cuproptosis 2
TCGA.BP.5004	FALSE	FALSE	0.68	-0.15	0.55	-0.27	-0.59	-0.07	FALSE	-0.9	0.68	0.03	0.05	0.02	Cuproptosis 1
TCGA.B0.4691	FALSE	FALSE	0.68	-0.09	0.58	0.21	-0.8	1.37	TRUE	0.68	0.6	0.08	0.05	-0.03	Cuproptosis 2
TCGA.BP.5176	FALSE	FALSE	0.7	-0.25	0.69	-0.11	-0.21	-0.53	FALSE	0.18	0.7	0.04	0.03	0.04	Cuproptosis 1
TCGA.CW.5580	FALSE	FALSE	0.7	-0.29	0.63	-0.49	0.05	-1.76	FALSE	-1.17	0.7	0.02	0.08	0	Cuproptosis 1
TCGA.BP.4968	FALSE	FALSE	0.7	0.76	0.54	0.62	0.29	1.65	TRUE	0.7	-0.15	0.02	-0.05	0	Cuproptosis 2
TCGA.BP.4787	FALSE	FALSE	0.71	-0.43	0.24	-0.06	-0.36	-0.03	FALSE	0.42	0.71	-0.02	0.18	-0.04	Cuproptosis 2
TCGA.MM.A84U	FALSE	FALSE	0.71	-0.9	0.22	-0.46	-1.11	-0.86	FALSE	1.17	0.71	0.02	0.07	0.03	Cuproptosis 2
TCGA.CZ.4854	FALSE	FALSE	0.71	-0.58	0.18	-0.52	-0.66	-0.48	FALSE	-0.01	0.71	0.07	0.03	0.01	Cuproptosis 2
TCGA.B0.5706	FALSE	FALSE	0.71	1.93	0.55	1.31	0.86	2.44	TRUE	0.71	-0.74	-0.01	-0.01	-0.09	Cuproptosis 2
TCGA.CJ.4889	FALSE	FALSE	0.72	0.2	0.38	0.61	0.22	1.01	FALSE	1.31	0.72	-0.07	0.19	-0.01	Cuproptosis 1
TCGA.A3.3362	FALSE	FALSE	0.72	-0.54	0.59	-0.54	-0.18	-0.38	FALSE	-0.35	0.72	0.02	0.05	0.04	Cuproptosis 1
TCGA.DV.5575	FALSE	FALSE	0.72	0.96	0.63	0.74	0.97	1.08	FALSE	0.16	0.72	0.06	0.09	-0.05	Cuproptosis 1
TCGA.CZ.4857	FALSE	FALSE	0.72	-0.12	0.17	-0.28	-0.78	-0.46	FALSE	-0.08	0.72	0.07	0.07	-0.02	Cuproptosis 2
TCGA.A3.3387	FALSE	FALSE	0.74	-0.32	0.36	-0.14	-0.5	-0.91	FALSE	0.06	0.74	-0.01	0.12	0	Cuproptosis 1
TCGA.B0.4814	FALSE	FALSE	0.74	-0.5	0.61	-0.56	0.65	-0.77	FALSE	-0.52	0.74	0.08	0.02	0.03	Cuproptosis 1
TCGA.BP.4974	FALSE	FALSE	0.76	-1.26	0.08	-0.94	-0.61	-1.05	FALSE	0.36	0.76	0.05	0.06	0.02	Cuproptosis 1
TCGA.DV.5573	FALSE	FALSE	0.77	0.85	0.64	1.27	0.14	3.33	TRUE	0.77	-1.03	-0.03	-0.11	-0.03	Cuproptosis 1
TCGA.B0.5697	FALSE	FALSE	0.78	0.72	0.58	0.96	0.18	2.07	TRUE	0.78	-0.68	-0.04	-0.04	-0.03	Cuproptosis 1
TCGA.B0.4848	FALSE	FALSE	0.79	0.46	0.55	0.44	-0.4	1.14	FALSE	-0.23	0.79	0	0.11	0	Cuproptosis 1
TCGA.B0.5400	FALSE	FALSE	0.79	-0.65	0.71	0.27	0.54	0.58	TRUE	0.79	0.69	-0.01	0.17	-0.05	Cuproptosis 2
TCGA.B0.5707	FALSE	FALSE	0.81	-1.94	0.64	-1.08	-0.3	-1.28	FALSE	-0.18	0.81	0.06	0.03	0.04	Cuproptosis 1
TCGA.BP.4759	FALSE	FALSE	0.81	-0.59	0.5	-0.56	-0.75	0.12	FALSE	0.57	0.81	0.09	0	0.06	Cuproptosis 2
TCGA.CJ.4868	FALSE	FALSE	0.81	0.57	0.36	0.89	0.38	1.55	TRUE	0.81	1.38	0.06	0.21	-0.06	Cuproptosis 2
TCGA.DV.5574	FALSE	FALSE	0.82	0.39	0.26	0.71	0.32	1.52	TRUE	0.82	0.31	-0.06	0.13	-0.03	Cuproptosis 1
TCGA.BP.4761	FALSE	FALSE	0.82	-0.58	0.67	0.3	-0.15	1.03	TRUE	0.82	0.39	0.08	-0.01	-0.01	Cuproptosis 2
TCGA.B8.A54J	FALSE	FALSE	0.83	0.24	0.41	0.35	0.6	1.02	TRUE	0.83	-0.19	0	-0.03	0.01	Cuproptosis 1
TCGA.BP.4165	FALSE	FALSE	0.83	-0.01	0.35	0.1	-0.37	0.35	TRUE	0.83	-0.2	0.03	-0.07	0.03	Cuproptosis 2
TCGA.CJ.4892	FALSE	FALSE	0.84	0.27	0.6	0.6	-0.23	2.37	TRUE	0.84	-0.63	-0.02	-0.06	-0.01	Cuproptosis 1
TCGA.B0.5080	FALSE	FALSE	0.84	-0.05	0.19	0.5	-0.72	1.37	TRUE	0.84	2.13	0.08	0.24	0.01	Cuproptosis 2
TCGA.DV.5565	FALSE	FALSE	0.84	-0.75	0.11	-0.41	-0.37	-0.69	FALSE	0.46	0.84	0.03	0.09	0.01	Cuproptosis 2
TCGA.BP.5001	FALSE	FALSE	0.84	-0.83	0.19	-0.55	-1.03	0.38	TRUE	0.84	-1.03	-0.02	-0.15	0.03	Cuproptosis 2
TCGA.A3.3365	FALSE	FALSE	0.85	-0.12	0.54	-0.18	-0.11	-0.35	FALSE	-0.52	0.85	0.01	0.09	0.03	Cuproptosis 1
TCGA.CZ.4860	FALSE	FALSE	0.86	-0.31	0.7	0.12	-0.51	-0.56	FALSE	-0.95	0.86	0.09	0.07	-0.03	Cuproptosis 1
TCGA.BP.4355	FALSE	FALSE	0.86	-1.55	0.08	-1.22	-0.42	-2.12	FALSE	0.37	0.86	0.04	0.08	0.03	Cuproptosis 2
TCGA.BP.4975	FALSE	FALSE	0.87	-0.51	0.71	-0.63	-0.3	-1.38	FALSE	-0.87	0.87	-0.02	0.1	0.06	Cuproptosis 1
TCGA.BP.4332	FALSE	FALSE	0.87	-0.95	0.35	-0.68	-0.71	-0.75	FALSE	-0.6	0.87	0.03	0.04	0.06	Cuproptosis 1
TCGA.B2.5641	FALSE	FALSE	0.88	1.27	0.74	1.46	0.23	2.65	TRUE	0.88	-1.41	-0.1	-0.09	-0.03	Cuproptosis 1
TCGA.BP.4999	FALSE	FALSE	0.9	-0.73	0.3	-0.83	0.18	-1.39	FALSE	-0.25	0.9	0	0.1	0.04	Cuproptosis 1
TCGA.CJ.4908	FALSE	FALSE	0.91	-0.37	0.15	-0.12	-0.02	0.19	FALSE	0.58	0.91	0	0.14	0.01	Cuproptosis 1
TCGA.B2.4101	FALSE	FALSE	0.91	0.59	0.3	0.45	0.46	0.56	TRUE	0.91	-1.21	-0.11	-0.05	-0.01	Cuproptosis 1
TCGA.B0.5710	FALSE	FALSE	0.92	0.83	0.35	0.36	0.45	-0.01	FALSE	-0.11	0.92	0.04	0.09	0.01	Cuproptosis 1
TCGA.CZ.5466	FALSE	FALSE	0.92	0.51	0.67	0.74	-0.09	1.26	TRUE	0.92	-0.5	-0.08	-0.02	0.03	Cuproptosis 1
TCGA.CJ.4634	FALSE	FALSE	0.92	-1.08	0.49	-0.91	-0.25	-1.03	FALSE	-0.57	0.92	-0.01	0.08	0.07	Cuproptosis 1
TCGA.CZ.5461	FALSE	FALSE	0.92	1.11	0.67	0.48	0.08	-0.15	FALSE	-0.36	0.92	0	0.11	0.01	Cuproptosis 1
TCGA.B8.A7U6	FALSE	FALSE	0.93	-0.52	0.58	-0.58	-0.56	-1.1	FALSE	-0.03	0.93	0.1	0.06	-0.02	Cuproptosis 1
TCGA.BP.4777	FALSE	FALSE	0.93	0.99	0.75	1.09	0.48	2.44	TRUE	0.93	-2.53	-0.16	-0.19	-0.03	Cuproptosis 1
TCGA.CZ.5464	FALSE	FALSE	0.93	1.26	0.41	0.92	-0.04	1.15	TRUE	0.93	-0.47	-0.03	-0.02	-0.03	Cuproptosis 2
TCGA.3Z.A93Z	FALSE	FALSE	0.94	0.1	0.64	0.05	0.54	-0.47	FALSE	0.45	0.94	0.08	0.01	0.04	Cuproptosis 1
TCGA.B8.A54F	FALSE	FALSE	0.94	-1.36	0.52	-0.82	0.11	-1.26	FALSE	-0.13	0.94	0.02	0.11	0.01	Cuproptosis 1
TCGA.B0.5691	FALSE	FALSE	0.94	0.32	0.58	0.07	0.25	-0.13	FALSE	0.24	0.94	-0.02	0.14	0.01	Cuproptosis 1
TCGA.B0.5096	FALSE	FALSE	0.94	-0.06	0.77	0.01	-0.98	-0.27	FALSE	-0.61	0.94	0.06	0.11	-0.04	Cuproptosis 1
TCGA.BP.4344	FALSE	FALSE	0.94	-0.58	0.34	-0.64	-0.22	-1.85	FALSE	0.06	0.94	-0.02	0.13	0.03	Cuproptosis 1
TCGA.CW.5585	FALSE	FALSE	0.95	-0.63	0.86	-0.63	0.08	-1.99	FALSE	-0.6	0.95	0.06	0.01	0.07	Cuproptosis 1
TCGA.B0.5695	FALSE	FALSE	0.96	-0.34	0.77	-0.11	0.35	0.01	FALSE	-0.47	0.96	0.07	0.03	0.03	Cuproptosis 1
TCGA.B8.4148	FALSE	FALSE	0.96	1.66	0.44	1.01	0.81	2.43	TRUE	0.96	-2.44	-0.1	-0.21	-0.07	Cuproptosis 1
TCGA.CZ.5468	FALSE	FALSE	0.96	-0.88	0.37	-0.02	0.93	-0.12	FALSE	-0.25	0.96	0.1	0.08	-0.03	Cuproptosis 2
TCGA.BP.4807	FALSE	FALSE	0.98	-0.17	0.8	-0.3	0.28	-1.3	FALSE	-0.67	0.98	-0.06	0.17	0.03	Cuproptosis 1
TCGA.B0.4810	FALSE	FALSE	0.98	1.03	0.34	0.93	0.26	1.6	TRUE	0.98	0.84	0.08	0.1	-0.04	Cuproptosis 1
TCGA.CJ.4637	FALSE	FALSE	0.98	2.53	0.45	2.03	1.01	3.32	TRUE	0.98	-1.73	-0.05	-0.11	-0.1	Cuproptosis 2
TCGA.DV.5566	FALSE	FALSE	0.99	0	0.71	-0.28	-0.17	-0.62	FALSE	-0.36	0.99	0.13	0.01	0	Cuproptosis 1
TCGA.BP.4781	FALSE	FALSE	0.99	-0.24	0.51	-0.31	-0.34	-1.07	FALSE	-0.76	0.99	0.02	0.12	0	Cuproptosis 1
TCGA.BP.5181	FALSE	FALSE	0.99	0.44	0.74	0.15	0.36	-0.16	FALSE	-0.17	0.99	0.05	0.06	0.03	Cuproptosis 1
TCGA.BP.4326	FALSE	FALSE	0.99	-0.41	0.27	-0.72	-0.3	-1.52	FALSE	-0.14	0.99	0.09	0.12	-0.06	Cuproptosis 2
TCGA.B0.4833	FALSE	FALSE	0.99	-0.18	0.29	0.12	-0.16	1.38	TRUE	0.99	-1.46	-0.03	-0.17	0	Cuproptosis 2
TCGA.CJ.4897	FALSE	FALSE	1	0.08	0.74	-0.01	0.35	0.06	FALSE	-0.46	1	0.04	0.06	0.05	Cuproptosis 1
TCGA.BP.4342	FALSE	FALSE	1	-0.7	0.21	-0.59	-1.1	-1.27	FALSE	0.27	1	0.06	0.09	0.02	Cuproptosis 1
TCGA.CW.5583	FALSE	FALSE	1	-0.4	0.7	-0.36	0.04	-0.47	FALSE	-0.54	1	0.04	0.07	0.04	Cuproptosis 1
TCGA.CJ.5683	FALSE	FALSE	1.01	-0.63	0.64	-0.56	-0.78	-0.25	FALSE	-0.11	1.01	0.11	0	0.04	Cuproptosis 1
TCGA.DV.A4VZ	TRUE	FALSE	1.01	-2.77	0.29	-1.99	0.58	-2.63	FALSE	-0.29	1.01	0.11	0.02	0.02	Cuproptosis 2
TCGA.B8.4620	FALSE	FALSE	1.01	-0.27	0.39	-0.46	-0.4	-1.62	FALSE	0.04	1.01	0.07	0.17	-0.08	Cuproptosis 2
TCGA.B0.4707	TRUE	FALSE	1.01	-1.7	0.11	-0.9	-1.75	0.63	FALSE	0.57	1.01	0.11	0.04	0.02	Cuproptosis 2
TCGA.B0.5084	TRUE	FALSE	1.02	-1.28	0.07	-1.1	-1.44	-0.79	FALSE	-0.36	1.02	0.15	-0.02	0.03	Cuproptosis 2
TCGA.AS.3778	FALSE	FALSE	1.03	-0.4	0.5	-0.4	-0.1	-0.59	FALSE	0.1	1.03	0.03	0.08	0.04	Cuproptosis 1
TCGA.A3.3316	FALSE	FALSE	1.03	-0.89	0.18	-0.87	-1.16	-1.35	FALSE	-0.48	1.03	-0.02	0.18	0.01	Cuproptosis 1
TCGA.BP.4985	FALSE	FALSE	1.03	-0.39	0.12	-0.65	-0.51	-1.65	FALSE	0.03	1.03	0.09	0.12	-0.04	Cuproptosis 2
TCGA.CZ.5467	FALSE	FALSE	1.04	0.45	0.72	-0.08	-0.24	-0.73	FALSE	-0.6	1.04	0.06	0.1	-0.01	Cuproptosis 1
TCGA.BP.4986	FALSE	FALSE	1.05	-0.34	0.18	-0.39	-0.38	-1.1	FALSE	0.34	1.05	0	0.17	-0.01	Cuproptosis 1
TCGA.B0.4823	FALSE	FALSE	1.06	0.33	0.82	0.62	0.09	1.88	FALSE	0.27	1.06	-0.01	0.16	0	Cuproptosis 1
TCGA.BP.4961	TRUE	FALSE	1.08	-1.53	0.33	-0.79	-0.23	-1.08	FALSE	-0.21	1.08	0	0.11	0.05	Cuproptosis 1
TCGA.CJ.4885	FALSE	FALSE	1.08	-0.39	0.79	-0.4	0.21	-0.11	FALSE	-1.07	1.08	0.06	0.05	0.05	Cuproptosis 1
TCGA.MM.A564	TRUE	FALSE	1.1	-1.35	0.23	-1.12	-1.16	-1.65	FALSE	-0.04	1.1	0.1	0.01	0.07	Cuproptosis 2
TCGA.B8.A8YJ	TRUE	FALSE	1.12	-1.05	0.1	-0.01	-0.37	-0.64	FALSE	1.28	1.12	-0.04	0.22	-0.01	Cuproptosis 1
TCGA.B2.5636	TRUE	FALSE	1.12	-1.36	0.34	-0.8	-0.51	-1.81	FALSE	0	1.12	0.03	0.1	0.04	Cuproptosis 1
TCGA.B4.5378	TRUE	FALSE	1.15	-1.2	0.66	-0.79	-0.07	-1.05	FALSE	-0.56	1.15	0.08	0.07	0.01	Cuproptosis 1
TCGA.BP.4962	FALSE	FALSE	1.16	0.74	0.86	0.89	-0.07	1.72	TRUE	1.16	0.17	-0.07	0.08	0.01	Cuproptosis 2
TCGA.BP.4803	FALSE	FALSE	1.17	-0.35	0.55	-0.39	-1.06	-0.44	FALSE	-0.24	1.17	0.02	0.12	0.04	Cuproptosis 1
TCGA.B0.4694	FALSE	FALSE	1.17	1.88	0.8	1.54	0.2	2.32	TRUE	1.17	-0.53	-0.12	0.06	-0.03	Cuproptosis 1
TCGA.BP.4159	FALSE	FALSE	1.18	-0.28	0.41	-0.55	-1.09	-1.25	FALSE	-0.04	1.18	0.06	0.08	0.05	Cuproptosis 2
TCGA.A3.A6NJ	FALSE	FALSE	1.19	1.17	0.74	1.25	1.34	2.43	TRUE	1.19	-2.12	-0.11	-0.16	-0.07	Cuproptosis 1
TCGA.BP.5182	FALSE	FALSE	1.2	0.53	0.39	0.92	0.56	1.07	TRUE	1.2	0.07	-0.16	0.17	0	Cuproptosis 1
TCGA.B0.5709	FALSE	FALSE	1.22	1.56	0.62	1.54	0.73	2.13	TRUE	1.22	0.2	-0.07	0.14	-0.05	Cuproptosis 1
TCGA.B0.5692	FALSE	FALSE	1.22	1.53	0.76	1.68	0.34	3.54	TRUE	1.22	-1.8	-0.03	-0.21	-0.05	Cuproptosis 2
TCGA.B0.4815	FALSE	FALSE	1.22	1.46	0.18	1.21	0.62	2.38	TRUE	1.22	-1.3	-0.03	-0.11	-0.06	Cuproptosis 2
TCGA.CJ.4888	FALSE	FALSE	1.23	1.88	0.39	1.63	1.9	2.53	TRUE	1.23	-1.43	-0.09	-0.02	-0.11	Cuproptosis 2
TCGA.CJ.6031	FALSE	FALSE	1.24	0.64	0.45	0.85	-0.46	1.62	TRUE	1.24	0.85	-0.05	0.17	0.02	Cuproptosis 2
TCGA.CJ.4902	FALSE	FALSE	1.24	0.06	0.09	0.14	-0.67	0.06	TRUE	1.24	0.47	-0.04	0.12	0	Cuproptosis 2
TCGA.B0.5097	FALSE	FALSE	1.25	0.28	0.19	0.22	0.07	-0.12	FALSE	-0.03	1.25	0.04	0.2	-0.06	Cuproptosis 2
TCGA.B4.5834	FALSE	FALSE	1.26	0.75	0.6	0.27	0.43	-0.67	FALSE	-0.39	1.26	0.06	0.09	0.03	Cuproptosis 1
TCGA.BP.4765	TRUE	FALSE	1.27	-1.18	0.51	-1.1	-0.48	-2.55	FALSE	-0.98	1.27	0.05	0.12	0.02	Cuproptosis 1
TCGA.B0.4842	FALSE	FALSE	1.3	-0.32	0.42	0.53	-0.56	0.62	TRUE	1.3	-0.41	-0.05	0.02	-0.02	Cuproptosis 2
TCGA.CW.5591	TRUE	FALSE	1.34	-1.48	0.59	-1.2	-0.33	-1.55	FALSE	-0.74	1.34	0.02	0.12	0.05	Cuproptosis 1
TCGA.AK.3436	FALSE	FALSE	1.34	-0.84	0.72	-0.53	-1.06	0.12	FALSE	-0.47	1.34	0.1	0.05	0.05	Cuproptosis 2
TCGA.BP.5201	FALSE	FALSE	1.34	0.91	0.43	0.7	-0.16	1.97	TRUE	1.34	-1.37	0	-0.18	-0.03	Cuproptosis 2
TCGA.DV.5567	TRUE	FALSE	1.35	-1.29	0.58	-1.36	-0.68	-2.13	FALSE	-0.7	1.35	0.1	0.06	0.03	Cuproptosis 1
TCGA.AK.3453	FALSE	FALSE	1.35	0.66	0.17	0.47	-0.05	1.72	TRUE	1.35	-2.07	-0.05	-0.22	-0.04	Cuproptosis 2
TCGA.B0.5812	FALSE	FALSE	1.36	0.72	0.6	0.37	0.21	0.02	FALSE	-0.51	1.36	0.02	0.16	0.02	Cuproptosis 1
TCGA.B8.5545	FALSE	FALSE	1.36	0.32	0.47	0.5	0.34	-0.21	FALSE	0.37	1.36	-0.01	0.2	0.01	Cuproptosis 1
TCGA.BP.5195	FALSE	FALSE	1.36	-0.12	0.4	-0.04	-0.55	-0.37	FALSE	0.3	1.36	-0.01	0.2	0.01	Cuproptosis 1
TCGA.CJ.4900	FALSE	FALSE	1.36	0.84	0.4	0.76	-0.55	1.88	TRUE	1.36	-1.4	-0.04	-0.1	-0.07	Cuproptosis 2
TCGA.BP.5187	FALSE	FALSE	1.37	0.2	0.62	-0.1	-0.2	0.71	FALSE	-0.45	1.37	0.07	0.16	-0.03	Cuproptosis 1
TCGA.B8.A54K	TRUE	FALSE	1.38	-1.85	0.51	-1.63	-0.6	-2.36	FALSE	-0.67	1.38	0.13	0.02	0.06	Cuproptosis 1
TCGA.B0.4822	TRUE	FALSE	1.38	-1.44	0.04	-0.53	-1.36	0.26	TRUE	1.38	0.1	0.03	-0.01	0.01	Cuproptosis 2
TCGA.B0.4847	FALSE	FALSE	1.38	0.74	0.24	0.55	-0.01	1.71	TRUE	1.38	-2.53	-0.07	-0.27	-0.04	Cuproptosis 2
TCGA.CJ.4918	FALSE	FALSE	1.4	-0.09	0.14	-0.05	-0.71	0.34	FALSE	0.67	1.4	0	0.19	0.03	Cuproptosis 1
TCGA.BP.4352	TRUE	FALSE	1.4	-2.33	0.13	-1.77	0.32	-2.73	FALSE	-0.41	1.4	0.17	0.06	-0.01	Cuproptosis 2
TCGA.B0.4843	TRUE	FALSE	1.4	-1.5	0.05	-1.17	-1.44	-2.05	FALSE	0.64	1.4	0.07	0.11	0.04	Cuproptosis 2
TCGA.CW.5588	FALSE	FALSE	1.41	-0.45	0.56	-0.17	-0.64	-0.17	FALSE	0.31	1.41	0	0.18	0.03	Cuproptosis 1
TCGA.B8.5162	FALSE	FALSE	1.42	1.64	0.49	1.74	0.98	2.48	TRUE	1.42	-0.77	-0.13	0.06	-0.05	Cuproptosis 2
TCGA.BP.4330	FALSE	FALSE	1.43	1.37	0.4	1.17	0.36	2.16	TRUE	1.43	-1.9	-0.14	-0.13	-0.03	Cuproptosis 1
TCGA.BP.5199	FALSE	FALSE	1.43	1.45	0.18	1.28	-0.51	2.9	TRUE	1.43	0.56	0.02	0.11	-0.04	Cuproptosis 2
TCGA.B0.5696	FALSE	FALSE	1.44	0.16	0.89	0.21	1.7	0.09	FALSE	-0.4	1.44	0.11	0.06	0.05	Cuproptosis 1
TCGA.CJ.4873	FALSE	FALSE	1.44	-0.3	0.13	0.24	-0.45	0.49	TRUE	1.44	-1.11	-0.07	-0.07	-0.01	Cuproptosis 2
TCGA.B0.5693	FALSE	FALSE	1.45	-0.77	0.66	-0.86	0.38	-1.73	FALSE	-1.15	1.45	0.11	0.07	0.03	Cuproptosis 1
TCGA.BP.4989	FALSE	FALSE	1.45	0.57	0.13	0.82	0.13	2.6	TRUE	1.45	-1.73	-0.1	-0.09	-0.05	Cuproptosis 2
TCGA.CZ.5988	FALSE	FALSE	1.46	0.47	0.66	0.43	0.15	0.6	FALSE	-0.66	1.46	0.11	0.12	-0.02	Cuproptosis 1
TCGA.BP.4992	FALSE	FALSE	1.47	-0.5	0.03	-0.37	-0.79	0.67	TRUE	1.47	-1.79	-0.05	-0.19	-0.03	Cuproptosis 2
TCGA.CJ.4890	FALSE	FALSE	1.49	1.35	0.18	1.39	0.49	2.53	TRUE	1.49	-0.46	-0.15	0.14	-0.05	Cuproptosis 2
TCGA.CJ.4887	FALSE	FALSE	1.5	1.08	0.59	1.1	-0.24	2.22	TRUE	1.5	-2.05	-0.1	-0.18	-0.03	Cuproptosis 2
TCGA.B0.4700	FALSE	FALSE	1.5	1.71	0.19	1.66	0.6	2.51	TRUE	1.5	0.6	0.02	0.14	-0.07	Cuproptosis 2
TCGA.DV.5576	TRUE	FALSE	1.51	-1.71	0.44	-1.53	-0.77	-2.87	FALSE	-0.58	1.51	0.12	0.08	0.04	Cuproptosis 1
TCGA.B0.4714	FALSE	FALSE	1.51	1.36	0.24	0.75	0.44	1.85	TRUE	1.51	-2.23	-0.1	-0.19	-0.04	Cuproptosis 2
TCGA.CJ.4920	FALSE	FALSE	1.52	-0.56	0.22	-0.57	-0.59	-1.41	FALSE	0.22	1.52	0.11	0.17	-0.03	Cuproptosis 1
TCGA.CJ.5677	FALSE	FALSE	1.53	-0.42	0.28	-0.22	-0.96	-0.95	FALSE	0.08	1.53	0.04	0.18	0.01	Cuproptosis 2
TCGA.CJ.4901	FALSE	FALSE	1.54	2.21	0.28	1.41	0.68	1.89	TRUE	1.54	-1.09	-0.03	-0.05	-0.08	Cuproptosis 2
TCGA.BP.4763	FALSE	FALSE	1.55	0.25	0.8	-0.16	0.02	-0.47	FALSE	-1.22	1.55	0.07	0.13	0.02	Cuproptosis 1
TCGA.A3.3349	TRUE	FALSE	1.55	-1.52	0.22	-0.69	-1	-0.1	FALSE	0.36	1.55	0.03	0.15	0.07	Cuproptosis 1
TCGA.B0.5092	FALSE	FALSE	1.56	1.31	0.2	1.39	0.02	3.06	TRUE	1.56	-1.15	0.01	-0.12	-0.05	Cuproptosis 2
TCGA.CJ.5671	FALSE	FALSE	1.59	0.46	0.14	0.71	0	0.75	TRUE	1.59	0.73	-0.06	0.2	-0.03	Cuproptosis 2
TCGA.BP.5198	FALSE	FALSE	1.6	-0.36	0.31	0.11	-0.78	0.3	FALSE	0.41	1.6	0.03	0.26	-0.05	Cuproptosis 2
TCGA.BP.5010	TRUE	FALSE	1.61	-1.34	0.06	-0.72	-1.28	-0.2	FALSE	1.12	1.61	0.06	0.19	0.02	Cuproptosis 2
TCGA.B0.5120	FALSE	FALSE	1.63	-0.73	0.57	-0.38	-0.02	-1.21	FALSE	0.2	1.63	0.03	0.19	0.02	Cuproptosis 1
TCGA.CZ.5469	TRUE	FALSE	1.63	-1.5	0.23	-0.79	-1.35	-0.78	FALSE	-0.34	1.63	0.17	0.04	0.04	Cuproptosis 2
TCGA.CJ.5679	TRUE	FALSE	1.63	-2.03	0.41	-1.17	-1.49	-1.11	FALSE	-0.1	1.63	0.12	0.12	0.02	Cuproptosis 2
TCGA.CJ.4869	FALSE	FALSE	1.63	1.26	0.51	1.71	0.32	3.57	TRUE	1.63	-1.21	-0.06	-0.1	-0.03	Cuproptosis 2
TCGA.BP.4345	FALSE	FALSE	1.66	0.01	0.07	0.32	0.89	-0.46	FALSE	0.84	1.66	0.02	0.27	-0.03	Cuproptosis 2
TCGA.EU.5905	FALSE	FALSE	1.67	-0.45	0.32	-0.14	-0.79	0.56	FALSE	0.05	1.67	0.06	0.14	0.04	Cuproptosis 1
TCGA.CJ.4916	FALSE	FALSE	1.71	1.47	0.39	1.42	0.31	2.89	TRUE	1.71	-3.25	-0.16	-0.26	-0.07	Cuproptosis 2
TCGA.BP.5170	FALSE	FALSE	1.72	-0.72	0.58	-0.12	-0.32	-0.52	FALSE	0.13	1.72	0.05	0.16	0.05	Cuproptosis 2
TCGA.B0.4697	FALSE	FALSE	1.73	1.17	0.1	1.13	0.79	2.33	TRUE	1.73	-0.97	-0.02	-0.06	-0.05	Cuproptosis 2
TCGA.BP.4167	FALSE	FALSE	1.74	0.86	0.28	1.21	-0.37	1.92	TRUE	1.74	0.24	-0.06	0.12	-0.01	Cuproptosis 2
TCGA.BP.4758	FALSE	FALSE	1.76	0.63	0.29	0.89	-0.14	2.39	TRUE	1.76	-1.29	-0.02	-0.15	-0.01	Cuproptosis 2
TCGA.BP.4346	FALSE	FALSE	1.79	2.13	0.38	1.58	0.58	3.13	TRUE	1.79	-2.74	-0.14	-0.2	-0.08	Cuproptosis 2
TCGA.BP.4762	FALSE	FALSE	1.82	-0.18	0.73	0.25	-0.21	0.72	FALSE	0.01	1.82	-0.01	0.21	0.07	Cuproptosis 1
TCGA.B0.4837	TRUE	FALSE	1.83	-1.07	0.25	-0.75	-1.16	-1.05	FALSE	0.06	1.83	0.09	0.16	0.04	Cuproptosis 2
TCGA.B8.5550	FALSE	FALSE	1.84	0.3	0.54	0.45	0.48	0.32	FALSE	0.09	1.84	0.04	0.22	0.03	Cuproptosis 1
TCGA.B0.5098	TRUE	FALSE	1.86	-2.24	0.15	-1.84	-1.81	-2	FALSE	-1.15	1.86	0.24	0	0.04	Cuproptosis 1
TCGA.B0.4819	FALSE	FALSE	1.86	0.69	0.09	1.02	0.57	2.32	TRUE	1.86	-1.45	-0.08	-0.05	-0.08	Cuproptosis 2
TCGA.BP.4760	TRUE	FALSE	1.87	-1.37	0.71	-0.99	0.72	-2.08	FALSE	-0.5	1.87	0.09	0.17	0.02	Cuproptosis 1
TCGA.BP.4177	TRUE	FALSE	1.89	-1.22	0.77	-0.94	-0.52	-1.58	FALSE	-0.58	1.89	0.11	0.12	0.05	Cuproptosis 1
TCGA.AK.3426	FALSE	FALSE	1.89	1.09	0.08	1.29	-0.33	2.85	TRUE	1.89	-1.17	-0.06	-0.05	-0.05	Cuproptosis 2
TCGA.BP.4795	FALSE	FALSE	1.93	-0.82	0.3	-0.17	-0.5	-0.01	FALSE	0.54	1.93	0.05	0.2	0.05	Cuproptosis 1
TCGA.BP.4173	FALSE	FALSE	1.96	3.07	0.39	2.32	1.07	3.58	TRUE	1.96	-1.96	-0.14	-0.03	-0.14	Cuproptosis 1
TCGA.CJ.4905	FALSE	FALSE	2.03	-0.28	0.35	0.04	0.27	-0.08	FALSE	-0.02	2.03	0.05	0.2	0.06	Cuproptosis 1
TCGA.BP.4784	FALSE	FALSE	2.03	-0.8	0.57	-0.6	-0.98	-1.57	FALSE	-0.42	2.03	0.12	0.13	0.05	Cuproptosis 1
TCGA.CJ.4871	FALSE	FALSE	2.03	0.39	0.69	0.12	-0.12	0.1	FALSE	-0.36	2.03	0.1	0.22	-0.01	Cuproptosis 1
TCGA.BP.4789	FALSE	FALSE	2.05	-0.94	0.47	-0.69	-0.02	-0.86	FALSE	-0.46	2.05	0.06	0.17	0.07	Cuproptosis 1
TCGA.B0.5081	FALSE	FALSE	2.1	1	0.15	0.93	0.04	1.41	TRUE	2.1	-0.96	-0.05	-0.03	-0.05	Cuproptosis 2
TCGA.B0.4703	FALSE	FALSE	2.1	0.67	0.13	0.56	0.08	1.17	FALSE	0.45	2.1	0.11	0.25	-0.03	Cuproptosis 2
TCGA.CJ.4907	FALSE	FALSE	2.11	-0.21	0.24	-0.29	-0.23	-0.97	FALSE	0.28	2.11	0.03	0.25	0.04	Cuproptosis 1
TCGA.CJ.6033	FALSE	FALSE	2.11	-0.11	0.44	-0.01	-0.73	-0.02	FALSE	-0.33	2.11	0.15	0.17	0	Cuproptosis 2
TCGA.BP.4804	FALSE	FALSE	2.14	1.14	0.24	1.14	-0.04	1.95	TRUE	2.14	0	-0.06	0.09	-0.03	Cuproptosis 2
TCGA.BP.4769	TRUE	FALSE	2.15	-1.06	0.57	-1.16	-0.4	-2.58	FALSE	-0.31	2.15	0.09	0.22	0.01	Cuproptosis 1
TCGA.B0.4688	TRUE	FALSE	2.23	-1.67	0.22	-0.84	2.46	-1.86	FALSE	-0.72	2.23	0.19	0.13	0.01	Cuproptosis 1
TCGA.BP.4771	FALSE	FALSE	2.33	1.61	0.12	1.58	-0.13	3.24	TRUE	2.33	-2.21	-0.11	-0.15	-0.06	Cuproptosis 2
TCGA.B0.5116	FALSE	FALSE	2.41	-0.92	0.5	-0.72	-1.21	-0.78	FALSE	-0.88	2.41	0.2	0.13	0.05	Cuproptosis 1
TCGA.B0.4696	TRUE	FALSE	2.47	-2.84	0.19	-2.16	-2.22	-3.16	FALSE	-1	2.47	0.17	0.16	0.04	Cuproptosis 1
TCGA.B0.5100	TRUE	FALSE	2.52	-1.86	0.14	-1.21	-1.47	-1.8	FALSE	0.22	2.52	0.13	0.21	0.04	Cuproptosis 2
TCGA.AK.3431	FALSE	FALSE	2.54	-0.28	0.56	-0.16	-1.04	-0.32	FALSE	-0.5	2.54	0.09	0.25	0.04	Cuproptosis 1
TCGA.B0.5095	FALSE	FALSE	2.57	-0.31	0.11	-0.13	-1.19	0.37	FALSE	0.33	2.57	0.1	0.29	0.01	Cuproptosis 1
TCGA.BP.5177	FALSE	FALSE	2.86	0.01	0.28	-0.06	-0.73	-0.27	FALSE	0.3	2.86	0.14	0.24	0.06	Cuproptosis 2
TCGA.BP.4770	FALSE	FALSE	3.33	-0.69	0.21	0.01	-0.29	0.64	FALSE	-0.28	3.33	0.18	0.31	0.01	Cuproptosis 1
