# Supplementary material for: Cuproptosis in ccRCC: key player in therapeutic and prognostic targets
Source: Front Oncol. 2023 Oct 27;13:1271864. doi: 10.3389/fonc.2023.1271864 (PMC10642186; doi:10.3389/fonc.2023.1271864)
Supplement: Supplementary file 5 [file DataSheet_5.zip › Step5/tide/TPM.csv]

sample_id	StromalScore	ImmuneScore	TMB	Risk
TCGA_3Z_A93Z	619.6236648	1282.652909	-2.92	b
TCGA_6D_AA2E	-13.77348301	736.3907075	-2.65	a
TCGA_A3_3306	-31.26310171	1318.442299	-2.63	a
TCGA_A3_3307	510.2519911	1759.251912	-2.62	b
TCGA_A3_3311	886.2544689	1818.67539	-2.48	b
TCGA_A3_3313	-181.4530061	132.1882231	-2.38	b
TCGA_A3_3316	1505.957148	1546.326527	-2.16	a
TCGA_A3_3317	1051.995007	1600.742406	-2.13	a
TCGA_A3_3320	483.0576554	1213.631804	-2.04	a
TCGA_A3_3322	701.6756156	935.390304	-2.01	a
TCGA_A3_3323	1043.175491	2071.547645	-2.01	a
TCGA_A3_3324	613.5042098	1749.044457	-1.95	a
TCGA_A3_3325	933.6238394	1556.868771	-1.88	a
TCGA_A3_3326	490.7620234	2433.256937	-1.86	b
TCGA_A3_3328	-1487.984431	-441.5983916	-1.83	b
TCGA_A3_3329	551.0085581	1785.152822	-1.75	a
TCGA_A3_3331	784.8160636	1732.097943	-1.64	b
TCGA_A3_3343	295.1181143	2145.677503	-1.54	b
TCGA_A3_3349	1356.273737	1489.643487	-1.48	b
TCGA_A3_3351	789.383429	2582.797619	-1.46	a
TCGA_A3_3352	434.3800171	1665.575049	-1.45	a
TCGA_A3_3357	169.3639785	1899.01924	-1.44	a
TCGA_A3_3358	903.2835893	2437.7655	-1.42	a
TCGA_A3_3359	636.863243	2040.441681	-1.33	b
TCGA_A3_3362	841.958045	1064.773642	-1.31	a
TCGA_A3_3363	-284.5148808	1032.394928	-1.27	a
TCGA_A3_3365	1080.717697	1522.019693	-1.27	a
TCGA_A3_3367	488.3291338	1467.27327	-1.27	a
TCGA_A3_3370	1063.500361	2171.968077	-1.23	b
TCGA_A3_3372	755.1109706	1624.061577	-1.18	a
TCGA_A3_3373	827.2508623	1237.685459	-1.18	b
TCGA_A3_3376	1407.01593	1831.606054	-1.14	a
TCGA_A3_3378	849.0552271	2771.20428	-1.14	b
TCGA_A3_3380	766.4789107	1365.446994	-1.12	a
TCGA_A3_3382	519.0871071	1588.156477	-1.12	b
TCGA_A3_3385	-180.4937704	369.2431188	-1.06	a
TCGA_A3_3387	1221.937095	1953.046339	-1.06	b
TCGA_A3_A6NI	359.1575544	1435.744952	-1.04	a
TCGA_A3_A6NJ	591.6463179	2364.011916	-1.04	b
TCGA_A3_A6NL	902.6527701	1945.759678	-1.04	b
TCGA_A3_A8OV	87.32770293	1300.31362	-1.01	a
TCGA_A3_A8OW	457.3625161	1295.166079	-1	a
TCGA_AK_3427	-1157.146901	-131.6470395	-0.99	a
TCGA_AK_3428	468.4966678	1440.594596	-0.99	a
TCGA_AK_3431	1414.678575	1548.392823	-0.95	a
TCGA_AK_3433	-882.003498	-145.5621884	-0.94	a
TCGA_AK_3440	-1207.156235	-179.9530063	-0.92	a
TCGA_AK_3443	-1526.649328	-724.167141	-0.92	a
TCGA_AK_3450	194.5996276	982.0613782	-0.92	a
TCGA_AK_3455	-32.15165601	2062.618194	-0.91	b
TCGA_AK_3456	-352.5895779	956.8079805	-0.9	a
TCGA_AK_3458	-8.542424097	1448.565809	-0.89	a
TCGA_AK_3460	713.9267328	1474.144847	-0.88	a
TCGA_AK_3461	745.8227061	1520.341319	-0.88	b
TCGA_AK_3465	-411.758508	-415.1917719	-0.85	a
TCGA_AS_3778	801.8155125	1275.382349	-0.85	b
TCGA_B0_4688	215.0578845	1134.671464	-0.85	b
TCGA_B0_4690	1192.72396	2639.0585	-0.82	a
TCGA_B0_4693	309.6980178	2063.815969	-0.8	a
TCGA_B0_4694	1228.430517	2686.085478	-0.79	b
TCGA_B0_4696	67.71679328	67.71368628	-0.79	b
TCGA_B0_4698	-412.779444	2425.159542	-0.77	a
TCGA_B0_4699	478.9078667	1896.847428	-0.77	a
TCGA_B0_4701	473.8566784	1972.096895	-0.75	a
TCGA_B0_4710	633.0646719	1441.913815	-0.75	a
TCGA_B0_4810	1128.789581	2289.116946	-0.74	a
TCGA_B0_4814	480.5597182	926.2469342	-0.74	a
TCGA_B0_4818	488.7899708	1910.689638	-0.74	b
TCGA_B0_4823	1148.869936	1821.282279	-0.73	a
TCGA_B0_4824	739.2775995	2324.645315	-0.73	a
TCGA_B0_4827	1320.307683	2065.83985	-0.73	a
TCGA_B0_4834	-654.4127583	-474.013581	-0.73	a
TCGA_B0_4838	471.3328457	2349.005591	-0.69	a
TCGA_B0_4846	835.481632	1962.249992	-0.69	a
TCGA_B0_4848	978.2633016	1974.239983	-0.68	a
TCGA_B0_4852	505.1585839	1291.577067	-0.68	a
TCGA_B0_4945	521.6803768	1038.635253	-0.66	a
TCGA_B0_5077	318.1119318	1396.566239	-0.65	a
TCGA_B0_5083	1260.496377	1826.941881	-0.63	a
TCGA_B0_5095	1501.691903	1609.04545	-0.63	a
TCGA_B0_5096	905.6720075	1907.790147	-0.61	a
TCGA_B0_5098	-1545.629494	-758.2353398	-0.6	b
TCGA_B0_5099	-167.8949849	-50.37604226	-0.58	a
TCGA_B0_5108	1670.581576	2661.57073	-0.57	a
TCGA_B0_5110	1018.125711	1304.768882	-0.56	a
TCGA_B0_5113	822.2854106	1754.174865	-0.55	b
TCGA_B0_5115	848.3139633	1507.624306	-0.55	b
TCGA_B0_5116	485.3094888	468.8851868	-0.54	a
TCGA_B0_5119	594.141088	1263.801909	-0.51	a
TCGA_B0_5120	1283.916665	1547.442985	-0.51	a
TCGA_B0_5399	838.9258219	1835.333144	-0.5	a
TCGA_B0_5402	866.7958499	1326.900803	-0.48	a
TCGA_B0_5690	887.3027713	1643.141266	-0.47	a
TCGA_B0_5691	1233.119502	1415.404951	-0.47	b
TCGA_B0_5693	620.0025183	548.0133658	-0.46	a
TCGA_B0_5695	450.7603918	889.7650009	-0.46	b
TCGA_B0_5696	475.4193558	997.4718405	-0.45	a
TCGA_B0_5697	494.3308741	2339.986495	-0.44	a
TCGA_B0_5698	423.8342715	2198.581755	-0.43	a
TCGA_B0_5699	59.30637555	1483.376813	-0.43	a
TCGA_B0_5700	349.0590352	1270.678922	-0.43	b
TCGA_B0_5701	148.6774296	1645.167666	-0.42	b
TCGA_B0_5705	367.3612901	1513.091462	-0.4	b
TCGA_B0_5707	-354.4339095	730.248315	-0.4	b
TCGA_B0_5709	1632.850055	2699.617291	-0.39	a
TCGA_B0_5710	804.2246598	1450.612219	-0.39	a
TCGA_B0_5711	787.4067082	1634.413819	-0.39	b
TCGA_B0_5712	-161.4428681	717.8508855	-0.39	b
TCGA_B0_5713	489.0778735	1372.105961	-0.38	b
TCGA_B0_5812	1175.005972	1616.861933	-0.37	a
TCGA_B2_3923	-770.3997019	1.352836043	-0.37	a
TCGA_B2_3924	683.1364357	2763.057696	-0.37	b
TCGA_B2_4099	497.3249147	2175.848647	-0.36	a
TCGA_B2_4101	841.4209737	2292.175767	-0.35	a
TCGA_B2_4102	678.7072775	2111.365132	-0.35	b
TCGA_B2_5633	989.4881588	1851.304008	-0.34	a
TCGA_B2_5636	831.2990129	931.8078725	-0.33	a
TCGA_B2_5639	370.0853879	1812.899502	-0.33	b
TCGA_B2_5641	749.0530299	2511.935169	-0.33	b
TCGA_B2_A4SR	634.8254027	1542.346892	-0.32	a
TCGA_B4_5377	494.2648563	1555.836138	-0.31	a
TCGA_B4_5378	360.3339605	533.5837211	-0.31	b
TCGA_B4_5832	1185.301715	1449.426374	-0.3	a
TCGA_B4_5834	870.4963467	1133.944929	-0.3	a
TCGA_B4_5836	981.1965599	1629.838076	-0.3	a
TCGA_B4_5838	792.9152781	783.5463136	-0.29	a
TCGA_B8_4146	572.9227773	1628.068823	-0.29	a
TCGA_B8_4148	508.3680106	2505.201015	-0.28	b
TCGA_B8_4151	118.2388714	843.3961021	-0.26	a
TCGA_B8_4154	582.8052208	1941.706167	-0.26	a
TCGA_B8_4619	-297.8917476	35.17102253	-0.26	a
TCGA_B8_4621	-304.3696941	1373.236833	-0.25	a
TCGA_B8_4622	762.0488111	2058.347401	-0.25	a
TCGA_B8_5158	628.1425346	2014.687306	-0.25	b
TCGA_B8_5159	444.3360552	1378.375145	-0.24	a
TCGA_B8_5163	1841.065897	2677.715622	-0.23	a
TCGA_B8_5165	1146.892598	1189.175222	-0.23	a
TCGA_B8_5545	1497.76201	1811.92011	-0.22	a
TCGA_B8_5546	-724.7498352	-206.712588	-0.22	a
TCGA_B8_5549	604.5034711	1644.525289	-0.22	a
TCGA_B8_5550	1471.74416	1485.759368	-0.22	a
TCGA_B8_5552	1494.856808	2000.066848	-0.21	a
TCGA_B8_5553	810.1239015	1963.292326	-0.2	b
TCGA_B8_A54E	-695.6218316	468.2301437	-0.19	a
TCGA_B8_A54F	862.0819198	1526.432244	-0.19	a
TCGA_B8_A54H	445.9230839	1501.178094	-0.19	a
TCGA_B8_A54J	635.3602019	1679.066191	-0.18	a
TCGA_B8_A54K	-451.7012858	-184.5170417	-0.18	b
TCGA_B8_A7U6	790.7981226	1439.901617	-0.18	b
TCGA_B8_A8YJ	1767.00676	2293.460597	-0.18	b
TCGA_BP_4158	505.7254709	1106.247574	-0.17	b
TCGA_BP_4160	1077.9217	2477.823996	-0.16	b
TCGA_BP_4161	579.992996	2552.387325	-0.16	b
TCGA_BP_4162	590.2219102	2323.269095	-0.15	a
TCGA_BP_4164	-75.54860838	803.0584759	-0.15	a
TCGA_BP_4169	1579.238716	2423.565838	-0.15	a
TCGA_BP_4170	1057.753957	2027.388533	-0.14	a
TCGA_BP_4173	1400.218865	3447.19173	-0.14	a
TCGA_BP_4174	393.4441761	1791.982835	-0.14	a
TCGA_BP_4176	1135.419352	2414.215826	-0.14	a
TCGA_BP_4177	326.392781	220.3715271	-0.14	b
TCGA_BP_4325	360.1442604	1867.045968	-0.13	b
TCGA_BP_4330	921.7917341	2611.164369	-0.13	b
TCGA_BP_4331	717.8144552	1946.70723	-0.12	a
TCGA_BP_4332	660.9162238	1103.894082	-0.12	a
TCGA_BP_4340	-154.2291851	664.1570591	-0.12	a
TCGA_BP_4342	859.0523883	1408.852747	-0.11	a
TCGA_BP_4343	1695.229195	2361.006097	-0.11	a
TCGA_BP_4344	1282.484752	1516.603917	-0.11	b
TCGA_BP_4347	577.108196	1163.568957	-0.1	a
TCGA_BP_4353	1235.747986	2247.193789	-0.1	a
TCGA_BP_4354	1508.410186	2984.125836	-0.09	a
TCGA_BP_4756	-727.3959166	868.0729826	-0.08	a
TCGA_BP_4760	441.9631159	516.070534	-0.08	a
TCGA_BP_4762	1596.088242	1947.576026	-0.07	a
TCGA_BP_4763	937.5134289	1158.862429	-0.07	a
TCGA_BP_4765	770.9154129	1088.224369	-0.07	b
TCGA_BP_4766	487.3820019	1160.843655	-0.06	a
TCGA_BP_4768	-54.51199652	693.2354228	-0.06	b
TCGA_BP_4769	734.6931037	86.64018778	-0.05	a
TCGA_BP_4770	1772.672526	1306.692846	-0.04	a
TCGA_BP_4775	352.4711222	1434.88005	-0.04	b
TCGA_BP_4777	945.9663624	2827.115501	-0.04	b
TCGA_BP_4781	827.2919114	1317.335614	-0.03	b
TCGA_BP_4782	802.6049622	1936.400695	-0.02	b
TCGA_BP_4784	686.6641803	674.5392583	-0.01	a
TCGA_BP_4789	973.2492033	805.5650479	0	a
TCGA_BP_4790	1363.507918	2203.417214	0	a
TCGA_BP_4795	1416.093715	1652.527876	0	a
TCGA_BP_4797	1009.527726	2004.564916	0	a
TCGA_BP_4801	1483.334203	2016.582182	0	a
TCGA_BP_4803	861.2992213	1291.624923	0	b
TCGA_BP_4807	1238.338135	1470.747049	0.01	b
TCGA_BP_4959	756.2206092	1928.450488	0.01	b
TCGA_BP_4961	908.9258523	1020.651238	0.02	a
TCGA_BP_4963	760.2253152	2050.311148	0.02	b
TCGA_BP_4964	660.2146198	1609.343753	0.03	a
TCGA_BP_4965	828.8973349	1229.181353	0.03	b
TCGA_BP_4967	297.5475471	984.3015848	0.04	b
TCGA_BP_4970	1489.076129	2231.842276	0.05	b
TCGA_BP_4972	1592.507224	1943.813292	0.06	a
TCGA_BP_4973	464.1264827	1793.53079	0.07	a
TCGA_BP_4974	876.1130994	1055.344629	0.07	b
TCGA_BP_4975	1019.045443	1088.766561	0.08	a
TCGA_BP_4976	449.6068267	825.6236338	0.09	a
TCGA_BP_4977	439.3925653	1518.850577	0.09	a
TCGA_BP_4982	1269.005178	1710.710432	0.09	a
TCGA_BP_4986	1304.721314	1734.871059	0.1	a
TCGA_BP_4987	709.4769984	1462.074088	0.1	a
TCGA_BP_4991	816.4951897	1388.808012	0.11	a
TCGA_BP_4994	-133.8261381	703.2977855	0.11	b
TCGA_BP_4995	145.5044361	1125.862071	0.12	a
TCGA_BP_4998	1382.981545	2229.337072	0.12	a
TCGA_BP_4999	970.3788456	1019.126931	0.12	b
TCGA_BP_5004	657.812487	1048.796541	0.13	b
TCGA_BP_5006	569.6035617	1352.901032	0.13	b
TCGA_BP_5007	419.3951476	1521.638041	0.14	a
TCGA_BP_5008	1187.719413	2082.779004	0.14	a
TCGA_BP_5168	386.2645931	1076.860623	0.14	a
TCGA_BP_5173	636.8969594	1784.736409	0.16	a
TCGA_BP_5176	556.2144095	1253.934302	0.16	a
TCGA_BP_5181	696.2821394	1270.070198	0.16	a
TCGA_BP_5182	1701.226237	2492.61675	0.16	b
TCGA_BP_5183	59.53660396	1987.179051	0.16	b
TCGA_BP_5184	1067.537551	1606.042677	0.17	a
TCGA_BP_5186	675.0530163	1057.91189	0.17	a
TCGA_BP_5187	872.4948308	1255.131625	0.17	b
TCGA_BP_5189	1138.931165	1879.724124	0.17	b
TCGA_BP_5192	82.09101971	390.1131259	0.18	a
TCGA_BP_5194	910.2268841	1454.838674	0.2	a
TCGA_BP_5195	1263.583643	1588.338815	0.2	a
TCGA_BP_5200	1210.79706	1913.157652	0.2	a
TCGA_CJ_4634	971.6891021	1012.853619	0.2	b
TCGA_CJ_4635	795.32552	2113.531965	0.21	b
TCGA_CJ_4639	568.2353639	1930.612824	0.23	a
TCGA_CJ_4640	885.9759499	2390.638083	0.23	a
TCGA_CJ_4641	1017.984546	2806.632705	0.23	a
TCGA_CJ_4643	1164.270546	1801.231804	0.23	a
TCGA_CJ_4644	922.0173643	1981.987151	0.24	a
TCGA_CJ_4871	989.3109375	1364.770321	0.24	a
TCGA_CJ_4874	746.6020739	2040.872084	0.24	a
TCGA_CJ_4885	266.5823533	895.9848309	0.27	a
TCGA_CJ_4886	1100.989616	1901.643309	0.27	a
TCGA_CJ_4889	1707.279425	2445.015918	0.28	b
TCGA_CJ_4892	661.6620684	1990.869258	0.28	b
TCGA_CJ_4893	855.444293	2084.794269	0.3	a
TCGA_CJ_4894	678.2341706	2268.537789	0.31	a
TCGA_CJ_4895	1419.150841	1996.290833	0.31	a
TCGA_CJ_4897	687.5774043	1031.088003	0.31	a
TCGA_CJ_4899	1277.046194	1464.233565	0.32	a
TCGA_CJ_4903	821.2975813	1867.472626	0.33	a
TCGA_CJ_4904	823.8696322	1556.632074	0.33	a
TCGA_CJ_4905	1265.683705	1241.330595	0.33	a
TCGA_CJ_4907	1180.082818	1273.270549	0.34	b
TCGA_CJ_4908	1172.289614	1503.473094	0.35	a
TCGA_CJ_4918	1655.616065	1954.503251	0.35	a
TCGA_CJ_4920	980.1278447	1376.501579	0.35	a
TCGA_CJ_5675	284.1511974	2627.122364	0.35	a
TCGA_CJ_5680	412.4935975	986.8590276	0.35	b
TCGA_CJ_5681	-391.4291635	241.1266078	0.36	a
TCGA_CJ_5683	444.1668249	1025.559272	0.36	b
TCGA_CJ_5684	647.5744593	1699.22578	0.36	b
TCGA_CJ_5686	775.3674521	2064.363476	0.36	b
TCGA_CJ_6027	350.4267624	2621.126377	0.39	a
TCGA_CJ_6028	992.1450797	2587.84419	0.39	b
TCGA_CJ_6030	992.7319165	2776.959467	0.4	a
TCGA_CJ_6032	289.9454297	1172.665432	0.41	a
TCGA_CW_5580	831.8760696	1349.444325	0.42	b
TCGA_CW_5581	201.0257028	1044.955333	0.43	a
TCGA_CW_5583	686.3833647	771.2933425	0.44	a
TCGA_CW_5584	838.8296502	1367.847902	0.44	a
TCGA_CW_5585	191.5295551	429.1526873	0.45	a
TCGA_CW_5587	1075.116112	2571.682919	0.45	a
TCGA_CW_5588	1361.979547	1830.855787	0.45	a
TCGA_CW_5589	884.9651478	1574.398622	0.46	a
TCGA_CW_5590	967.5386007	1624.350795	0.46	b
TCGA_CW_5591	508.1532897	171.3219738	0.47	a
TCGA_CW_6087	809.0091243	3341.447834	0.47	a
TCGA_CW_6088	766.9014499	858.1467413	0.47	a
TCGA_CW_6093	716.70159	1059.020844	0.47	a
TCGA_CW_6097	1391.372696	2616.572655	0.47	b
TCGA_CZ_4853	-38.04004039	1183.774201	0.47	b
TCGA_CZ_4859	-81.25641014	613.676742	0.49	a
TCGA_CZ_4860	462.6101445	1384.603951	0.49	a
TCGA_CZ_4861	539.6749171	2612.211459	0.49	b
TCGA_CZ_4862	796.0451395	2725.979749	0.5	a
TCGA_CZ_4863	751.902537	2399.778163	0.5	b
TCGA_CZ_4864	640.9809285	2567.844773	0.5	b
TCGA_CZ_4865	1097.349011	1926.719348	0.51	a
TCGA_CZ_4866	66.65374879	1265.202892	0.51	a
TCGA_CZ_5451	303.1785228	1472.551784	0.51	b
TCGA_CZ_5453	173.4602261	373.451208	0.51	b
TCGA_CZ_5454	721.598327	2306.801819	0.52	a
TCGA_CZ_5455	831.3589133	2392.887057	0.52	a
TCGA_CZ_5457	687.2027114	1547.724402	0.53	a
TCGA_CZ_5458	665.1212464	1773.245766	0.53	a
TCGA_CZ_5459	411.456729	1456.624377	0.53	b
TCGA_CZ_5461	1061.193592	1780.463803	0.53	b
TCGA_CZ_5462	182.6979961	1901.137387	0.54	b
TCGA_CZ_5463	228.0046506	1310.232603	0.56	a
TCGA_CZ_5465	249.3555545	800.7644478	0.56	a
TCGA_CZ_5466	764.2728736	2424.79018	0.57	a
TCGA_CZ_5467	616.0613724	1017.855517	0.57	a
TCGA_CZ_5470	552.8869007	2215.428117	0.57	a
TCGA_CZ_5982	386.8751886	747.9426882	0.57	b
TCGA_CZ_5984	407.4048043	1806.627043	0.58	a
TCGA_CZ_5985	416.1018617	2204.940429	0.58	a
TCGA_CZ_5986	390.8387006	1081.816477	0.58	a
TCGA_CZ_5988	878.7825613	1315.761492	0.58	a
TCGA_CZ_5989	983.387746	1768.48934	0.59	a
TCGA_DV_5566	323.6930827	974.0439257	0.59	a
TCGA_DV_5567	-87.44117505	-16.63286854	0.59	b
TCGA_DV_5569	802.7881664	1708.806582	0.6	a
TCGA_DV_5573	661.0844996	2413.910459	0.6	a
TCGA_DV_5574	1605.471972	2402.777253	0.6	a
TCGA_DV_5575	918.2108208	1673.551919	0.61	a
TCGA_DV_5576	-103.3716285	-260.0601124	0.61	b
TCGA_DV_A4W0	231.0750284	759.0750591	0.62	a
TCGA_EU_5904	921.0811467	1388.740737	0.62	b
TCGA_EU_5905	924.2278683	1246.061414	0.62	b
TCGA_EU_5906	951.9334442	1475.798118	0.62	b
TCGA_EU_5907	221.1527641	531.0163343	0.63	a
TCGA_GK_A6C7	592.0350608	1294.501878	0.64	b
TCGA_MW_A4EC	280.7196352	1106.395542	0.65	a
TCGA_T7_A92I	-708.8338239	567.7155681	0.66	a
TCGA_A3_3319	-43.24093493	1641.30508	0.67	a
TCGA_A3_3335	-37.10972266	1069.404425	0.67	a
TCGA_A3_3346	-26.17376073	2091.131623	0.67	b
TCGA_A3_3347	1622.205433	2498.977574	0.67	b
TCGA_A3_3374	97.27943833	1957.50623	0.68	a
TCGA_A3_3383	369.2243281	2169.338805	0.68	b
TCGA_AK_3425	1205.793234	2445.984329	0.7	a
TCGA_AK_3426	1151.583441	3414.257585	0.7	a
TCGA_AK_3429	446.8635987	2334.323165	0.7	b
TCGA_AK_3434	661.0409628	1675.336775	0.71	b
TCGA_AK_3436	229.7403328	993.9649972	0.71	b
TCGA_AK_3445	794.2711087	2069.067937	0.71	b
TCGA_AK_3447	-1046.402822	255.839478	0.71	b
TCGA_AK_3451	483.0179668	1787.239846	0.72	a
TCGA_AK_3453	126.5125715	2646.202432	0.72	a
TCGA_AK_3454	997.0623506	1730.92289	0.72	a
TCGA_AS_3777	-467.0001976	344.1914437	0.72	b
TCGA_B0_4691	663.3162524	2044.875523	0.74	a
TCGA_B0_4697	1053.554136	3181.127144	0.74	a
TCGA_B0_4700	1526.133648	2795.874805	0.76	a
TCGA_B0_4703	1608.759966	2062.729853	0.77	a
TCGA_B0_4706	221.1972902	1218.827235	0.78	a
TCGA_B0_4707	-9.352928756	849.9022172	0.79	a
TCGA_B0_4712	1035.368332	2152.230583	0.79	b
TCGA_B0_4713	0.749983464	1438.604412	0.81	a
TCGA_B0_4714	657.8988922	2705.227798	0.81	b
TCGA_B0_4718	455.6813879	1592.716943	0.81	b
TCGA_B0_4811	292.880169	1117.604481	0.82	a
TCGA_B0_4815	823.5245314	2978.470839	0.82	b
TCGA_B0_4816	986.1036519	2303.68855	0.83	a
TCGA_B0_4817	-350.3020925	2015.027395	0.83	b
TCGA_B0_4819	1248.139385	3347.754533	0.84	a
TCGA_B0_4821	-306.362435	1212.959799	0.84	b
TCGA_B0_4822	974.8543787	1878.373034	0.84	b
TCGA_B0_4828	-495.4922457	1203.949612	0.84	b
TCGA_B0_4833	517.0318677	1973.442751	0.85	a
TCGA_B0_4836	832.5096208	2020.699774	0.86	a
TCGA_B0_4837	891.2640027	1234.695799	0.86	b
TCGA_B0_4839	835.358104	1983.658323	0.87	a
TCGA_B0_4841	868.8137077	1340.215964	0.87	a
TCGA_B0_4842	600.1393803	2334.708766	0.88	a
TCGA_B0_4843	999.0694981	1329.518486	0.9	a
TCGA_B0_4844	113.9956127	1409.852756	0.91	a
TCGA_B0_4845	210.8411528	862.9811193	0.91	a
TCGA_B0_4847	-4.868469036	2712.910824	0.92	a
TCGA_B0_4849	516.1842377	1621.468538	0.92	a
TCGA_B0_5075	229.6795964	2255.184286	0.92	a
TCGA_B0_5080	1515.948032	1965.977194	0.92	a
TCGA_B0_5081	1291.647925	3094.051633	0.93	a
TCGA_B0_5084	-460.7144517	794.5607229	0.93	a
TCGA_B0_5085	42.75890354	1188.634943	0.93	b
TCGA_B0_5088	1090.361422	2125.404981	0.94	a
TCGA_B0_5092	664.458466	2793.466638	0.94	a
TCGA_B0_5094	-230.4889067	910.3971068	0.94	a
TCGA_B0_5097	1692.337412	1984.880096	0.94	a
TCGA_B0_5100	842.9791181	691.9239526	0.94	a
TCGA_B0_5102	-13.70468858	1159.234687	0.95	a
TCGA_B0_5106	832.8468174	2172.268184	0.96	a
TCGA_B0_5107	-774.387359	1849.848277	0.96	a
TCGA_B0_5109	280.2484508	2156.20171	0.96	b
TCGA_B0_5117	-485.6754757	-289.8646857	0.98	a
TCGA_B0_5121	737.2252774	1883.519076	0.98	a
TCGA_B0_5400	827.9300572	1970.753091	0.98	b
TCGA_B0_5692	104.6286518	2425.594467	0.99	a
TCGA_B0_5694	759.5083779	1473.775162	0.99	a
TCGA_B0_5702	702.9730446	1808.265729	0.99	a
TCGA_B0_5703	55.83357601	1379.229941	0.99	b
TCGA_B0_5706	705.7247281	2386.764096	0.99	b
TCGA_B2_4098	-18.30205158	1726.892397	1	a
TCGA_B2_5635	630.9513544	2253.570545	1	a
TCGA_B8_4143	716.0692159	2496.400265	1	a
TCGA_B8_4153	250.1699633	1156.101993	1.01	a
TCGA_B8_4620	1207.492862	1852.071891	1.01	b
TCGA_B8_5162	1764.688352	3206.86306	1.01	b
TCGA_B8_A54D	314.7835825	2539.780497	1.01	b
TCGA_B8_A54G	168.3292579	3124.108925	1.02	b
TCGA_B8_A54I	561.3241776	2393.941548	1.03	a
TCGA_BP_4159	1099.27785	1684.426113	1.03	a
TCGA_BP_4163	776.3502061	1747.206042	1.03	b
TCGA_BP_4165	548.3089302	1727.041193	1.04	a
TCGA_BP_4167	1768.134602	2894.397456	1.05	a
TCGA_BP_4326	811.0723711	1199.798413	1.06	a
TCGA_BP_4327	398.3148818	1132.099636	1.08	a
TCGA_BP_4329	1103.902047	1753.101046	1.08	a
TCGA_BP_4334	-925.6603218	145.767809	1.1	b
TCGA_BP_4335	749.9727686	1980.024844	1.12	a
TCGA_BP_4338	-106.3200505	1439.418613	1.12	a
TCGA_BP_4341	111.4386646	905.5834676	1.15	a
TCGA_BP_4345	1910.712405	2233.139311	1.16	b
TCGA_BP_4346	769.4815008	2960.538352	1.17	a
TCGA_BP_4349	591.1484047	1159.665662	1.17	a
TCGA_BP_4351	492.0808905	1194.161785	1.18	b
TCGA_BP_4352	-599.3871219	221.3368403	1.19	a
TCGA_BP_4355	935.9013873	840.7947235	1.2	a
TCGA_BP_4758	643.9945096	2320.720495	1.22	a
TCGA_BP_4759	623.8475761	1337.765417	1.22	b
TCGA_BP_4761	-263.3138485	1493.909204	1.22	b
TCGA_BP_4771	1114.271639	3252.025602	1.23	b
TCGA_BP_4774	542.7121912	1167.904661	1.24	b
TCGA_BP_4776	576.8562501	1513.124097	1.24	b
TCGA_BP_4787	1525.278655	2143.896285	1.25	b
TCGA_BP_4798	1337.526591	3204.830112	1.26	a
TCGA_BP_4799	975.792898	1990.903931	1.27	a
TCGA_BP_4804	1367.195526	2648.877111	1.3	b
TCGA_BP_4960	1004.12802	2096.563752	1.34	a
TCGA_BP_4962	1414.313675	2256.316212	1.34	b
TCGA_BP_4968	637.0002214	2030.184545	1.34	b
TCGA_BP_4969	44.85050862	304.5148031	1.35	a
TCGA_BP_4971	1364.179608	2463.777165	1.35	b
TCGA_BP_4981	129.1330358	1628.064942	1.36	a
TCGA_BP_4983	567.2016726	2816.698294	1.36	a
TCGA_BP_4985	759.4625376	1443.617224	1.36	a
TCGA_BP_4989	1063.061014	3157.593972	1.36	b
TCGA_BP_4992	-31.77254304	2723.200897	1.37	a
TCGA_BP_4993	1040.895412	1566.026695	1.38	a
TCGA_BP_5000	980.5158323	2009.46202	1.38	b
TCGA_BP_5001	153.5077299	1465.549282	1.38	b
TCGA_BP_5009	809.2168953	2104.640225	1.4	a
TCGA_BP_5010	1299.753292	1498.708233	1.4	b
TCGA_BP_5169	728.9556407	2484.526339	1.4	b
TCGA_BP_5170	1217.193242	1560.479873	1.41	a
TCGA_BP_5174	234.6277551	1063.067093	1.42	b
TCGA_BP_5175	432.1868827	1668.105367	1.43	a
TCGA_BP_5177	1146.379272	1067.478997	1.43	b
TCGA_BP_5178	773.4772348	2229.961731	1.44	a
TCGA_BP_5180	-86.82908788	1956.954246	1.44	b
TCGA_BP_5185	269.350544	1156.973302	1.45	a
TCGA_BP_5190	62.97069054	1110.793485	1.45	b
TCGA_BP_5191	297.0453431	2926.052968	1.46	a
TCGA_BP_5196	988.1118797	1808.001663	1.47	b
TCGA_BP_5198	1337.367965	1965.895667	1.49	b
TCGA_BP_5199	1330.245697	2603.97049	1.5	b
TCGA_BP_5201	185.7412113	2060.760184	1.5	b
TCGA_CJ_4636	1271.367627	2463.678256	1.51	a
TCGA_CJ_4637	1031.815838	3229.416156	1.51	b
TCGA_CJ_4638	-313.4488627	676.3191895	1.52	a
TCGA_CJ_4642	685.9373074	799.7954733	1.53	b
TCGA_CJ_4868	1541.838288	2480.346746	1.54	b
TCGA_CJ_4869	715.5557481	2813.974512	1.55	a
TCGA_CJ_4870	523.2672759	1194.251971	1.55	a
TCGA_CJ_4872	1405.543572	2108.73602	1.56	b
TCGA_CJ_4873	867.2658916	2761.801482	1.59	b
TCGA_CJ_4875	281.9964394	1991.796362	1.6	b
TCGA_CJ_4876	-293.6073522	1066.434334	1.61	b
TCGA_CJ_4878	161.7213765	741.0402817	1.63	a
TCGA_CJ_4881	1055.693493	2185.625097	1.63	b
TCGA_CJ_4882	1196.409673	2631.244234	1.63	b
TCGA_CJ_4884	632.484627	2252.39778	1.63	b
TCGA_CJ_4887	718.4317114	2632.947752	1.66	b
TCGA_CJ_4888	1182.388962	3151.891449	1.67	a
TCGA_CJ_4890	1975.97935	3234.658389	1.71	b
TCGA_CJ_4891	751.6352227	2174.325786	1.72	b
TCGA_CJ_4900	803.0862065	2702.098915	1.73	b
TCGA_CJ_4901	1005.072468	3072.17801	1.74	b
TCGA_CJ_4902	1350.947414	2149.463711	1.76	b
TCGA_CJ_4912	97.44299316	1154.263553	1.79	b
TCGA_CJ_4916	790.39991	2861.55239	1.82	a
TCGA_CJ_5671	1786.198842	2630.046411	1.83	b
TCGA_CJ_5672	776.9390447	2615.205048	1.84	a
TCGA_CJ_5676	1183.492533	2099.983436	1.86	a
TCGA_CJ_5677	1385.714213	1876.95137	1.86	b
TCGA_CJ_5678	395.336407	2600.725421	1.87	a
TCGA_CJ_5679	322.9373233	483.7413159	1.89	a
TCGA_CJ_5682	1118.639617	1339.370009	1.89	b
TCGA_CJ_6031	1596.701885	2444.181059	1.93	a
TCGA_CJ_6033	888.5713683	1439.481181	1.96	a
TCGA_CW_6090	1244.498865	2209.54769	2.03	a
TCGA_CZ_4854	448.9020916	1350.123839	2.03	a
TCGA_CZ_4857	793.122398	1766.049636	2.03	a
TCGA_CZ_4858	434.0315222	2220.900196	2.05	a
TCGA_CZ_5452	296.8681215	2791.635518	2.1	b
TCGA_CZ_5456	697.3621619	1990.172981	2.1	b
TCGA_CZ_5460	363.1644724	2045.753628	2.11	a
TCGA_CZ_5464	1096.244683	2368.955899	2.11	b
TCGA_CZ_5468	543.1533333	1501.859557	2.14	b
TCGA_CZ_5469	15.82460451	948.8911234	2.15	a
TCGA_CZ_5987	130.1276766	1862.472772	2.23	a
TCGA_DV_5565	815.9165022	1290.689055	2.33	b
TCGA_DV_5568	942.2524025	1809.189041	2.41	a
TCGA_DV_A4VX	-526.7359934	1130.710399	2.47	a
TCGA_DV_A4VZ	-474.6195708	-17.2967439	2.52	b
TCGA_G6_A5PC	-168.7992556	1609.615226	2.54	a
TCGA_G6_A8L6	396.274253	1973.20773	2.57	a
TCGA_G6_A8L7	-244.5375014	1077.77125	2.86	b
TCGA_G6_A8L8	-351.7895739	685.1382053	3.33	a
