# Supplementary material for: Cuproptosis in ccRCC: key player in therapeutic and prognostic targets
Source: Front Oncol. 2023 Oct 27;13:1271864. doi: 10.3389/fonc.2023.1271864 (PMC10642186; doi:10.3389/fonc.2023.1271864)
Supplement: Supplementary file 5 [file DataSheet_5.zip › Step5/tide/╔╜┬══╝.xlsx]

## Sheet: Sheet1
TIDE
-2.92
-2.65
-2.63
-2.62
-2.48
-2.38
-2.16
-2.13
-2.04
-2.01
-2.01
-1.95
-1.88
-1.86
-1.83
-1.75
-1.64
-1.54
-1.48
-1.46
-1.45
-1.44
-1.42
-1.33
-1.31
-1.27
-1.27
-1.27
-1.23
-1.18
-1.18
-1.14
-1.14
-1.12
-1.12
-1.06
-1.06
-1.04
-1.04
-1.04
-1.01
-1
-0.99
-0.99
-0.95
-0.94
-0.92
-0.92
-0.92
-0.91
-0.9
-0.89
-0.88
-0.88
-0.85
-0.85
-0.85
-0.82
-0.8
-0.79
-0.79
-0.77
-0.77
-0.75
-0.75
-0.74
-0.74
-0.74
-0.73
-0.73
-0.73
-0.73
-0.69
-0.69
-0.68
-0.68
-0.66
-0.65
-0.63
-0.63
-0.61
-0.6
-0.58
-0.57
-0.56
-0.55
-0.55
-0.54
-0.51
-0.51
0.52
0.52
0.53
0.53
0.53
0.53
0.54
0.56
0.56
0.57
0.57
0.57
0.57
0.58
0.58
0.58
0.58
0.59
0.59
0.59
0.6
0.6
0.6
0.61
0.61
0.62
0.62
0.62
0.62
0.63
0.64
0.65
0.66
0.67
0.67
0.67
0.67
0.68
0.68
0.7
0.7
0.7
0.71
0.71
0.71
0.71
0.72
0.72
0.72
0.72
0.74
0.74
0.76
0.77
0.78
0.79
0.79
0.81
0.81
0.81
0.82
0.82
0.83
0.83
0.84
0.84
0.84
0.84
0.85
0.86
0.86
0.87
0.87
0.88
0.9
0.91
0.91
0.92
0.92
0.92
0.92
0.93
0.93
0.93
0.94
0.94
0.94
0.94
0.94
0.95
0.96
0.96
0.96
0.98
0.98
0.98
0.99
0.99
0.99
0.99
0.99
1
1
1
1.01
1.01
1.01
1.01
1.02
1.03
1.03
1.03
1.04
1.05
1.06
1.08
1.08
1.1
1.12
1.12
1.15
1.16
1.17
1.17
1.18
1.19
1.2
1.22
1.22
1.22
1.23
1.24
1.24
1.25
1.26
1.27
1.3
1.34
1.34
1.34
1.35
1.35
1.36
1.36
1.36
1.36
1.37
1.38
1.38
1.38
1.4
1.4
1.4
1.41
1.42
1.43
1.43
1.44
1.44
1.45
1.45
1.46
1.47
1.49
1.5
1.5
1.51
1.51
1.52
1.53
1.54
1.55
1.55
1.56
1.59
1.6
1.61
1.63
1.63
1.63
1.63
1.66
1.67
1.71
1.72
1.73
1.74
1.76
1.79
1.82
1.83
1.84
1.86
1.86
1.87
1.89
1.89
1.93
1.96
2.03
2.03
2.03
2.05
2.1
2.1
2.11
2.11
2.14
2.15
2.23
2.33
2.41
2.47
2.52
2.54
2.57
2.86
3.33
