# Supplementary material for: Cuproptosis in ccRCC: key player in therapeutic and prognostic targets
Source: Front Oncol. 2023 Oct 27;13:1271864. doi: 10.3389/fonc.2023.1271864 (PMC10642186; doi:10.3389/fonc.2023.1271864)
Supplement: Supplementary file 5 [file DataSheet_5.zip › Step5/tide/╓∙╫┤═╝.xlsx]

## Sheet: Sheet1
	Cuproptosis 1	Cuproptosis 2
Responder	130	61
No_Responder	194	125
