# Supplementary material for: Cuproptosis in ccRCC: key player in therapeutic and prognostic targets
Source: Front Oncol. 2023 Oct 27;13:1271864. doi: 10.3389/fonc.2023.1271864 (PMC10642186; doi:10.3389/fonc.2023.1271864)
Supplement: Supplementary file 5 [file DataSheet_5.zip › Step5/vol/FigureYa59volcanoV2/easy_input_limma.csv]

	logFC	AveExpr	t	P.Value	adj.P.Val	B
KLK10	8.77804925804675	10.5067503201512	111.575473149318	3.80222884620736e-11	1.76031492645911e-07	15.4176397029454
FXYD3	7.74897113701092	10.4595781806295	107.272172065335	4.80904434008161e-11	1.76031492645911e-07	15.2979138719217
KLK7	9.13892437018136	10.59637995366	102.658320721775	6.25298293485193e-11	1.76031492645911e-07	15.157791375786
SPRR1B	9.64635676831598	10.5709845422298	101.278376898172	6.77934824252854e-11	1.76031492645911e-07	15.1133107373575
KLK8	7.41924762670562	8.59242514876449	100.428904126208	7.12908483830961e-11	1.76031492645911e-07	15.0853058605908
SPRR1A	9.0015591897057	10.6923749576999	98.4598388570983	8.02398947558077e-11	1.76031492645911e-07	15.0184984433262
RAB25	7.19097609253624	8.66965359085087	95.9229561818879	9.37756960313963e-11	1.76031492645911e-07	14.9283450999489
CDH1	8.20451928344356	9.14144758873015	94.0464078702102	1.05518652867323e-10	1.76031492645911e-07	14.8585347138446
KRT13	7.45928573612349	8.56496905277706	85.1157966947887	1.91458414707486e-10	2.612793706371e-07	14.4853118200487
AQP3	6.3236713315844	8.76848742694229	84.7986664862899	1.95773543111869e-10	2.612793706371e-07	14.4706831253281
CLDN1	6.14003742052768	8.80282963104311	81.2123984502653	2.53397463451724e-10	3.04421857142699e-07	14.2978831034813
SPRR3	7.01794203205164	8.73204564835971	80.1697707377408	2.73719637772545e-10	3.04421857142699e-07	14.2449837678527
RBM35B	6.24727400759745	8.56979594675581	76.9319938029396	3.50099874740112e-10	3.59417917560118e-07	14.0724776378825
ANXA3	5.63197722564425	10.3420323431582	74.7571172813498	4.15471511789492e-10	3.9053524573897e-07	13.9491603610414
KRT16	6.55674367763311	11.1915777272768	73.8307559187178	4.47576558358417e-10	3.9053524573897e-07	13.8947038369384
IVL	6.23914750486153	9.03144134709413	72.7963577728318	4.8690623215357e-10	3.9053524573897e-07	13.8324763698364
RBM35A	7.31614479075607	8.82446648319498	71.8275041600642	5.27447368545409e-10	3.9053524573897e-07	13.7727928694687
KRT81	7.07416627458703	9.82316403974828	71.7194076491113	5.32210443012259e-10	3.9053524573897e-07	13.7660481792907
SLPI	7.66267553312917	10.5860086611618	71.1962393542152	5.5598453986516e-10	3.9053524573897e-07	13.7331579559165
LCN2	8.7676374335912	10.6404271966613	70.3982873386124	5.94675792967207e-10	3.91314978899985e-07	13.6821925375993
ZNF750	5.30015159307092	7.1117031377758	69.9890115231512	6.15736142432165e-10	3.91314978899985e-07	13.6556702472654
KLK5	7.56717356050436	10.6517202095174	67.8803148559507	7.39082650144337e-10	4.48354411310287e-07	13.5147759342353
ERBB3	5.75311105547772	7.64399794263879	66.7400909173063	8.17714473504674e-10	4.74487711451886e-07	13.4355150867893
TMPRSS11E	6.90996376653018	8.4921750113908	64.2838442508439	1.02279345352116e-09	5.68758392945557e-07	13.2569853214563
TACSTD1	7.52971286259506	8.88286420428497	62.9623542447991	1.15776213676417e-09	5.98556312151986e-07	13.1562959323864
NCF2	5.2867669330445	7.4297538575503	62.8868921243614	1.16607703551264e-09	5.98556312151986e-07	13.1504441077718
MAP7	4.47390466148198	7.65640353758724	61.5788896605172	1.32189315907271e-09	6.5340689262905e-07	13.0472082063206
SERPINB2	7.46494008161172	8.98587582632362	60.8182266037062	1.42365825522555e-09	6.78576538365723e-07	12.9855646866383
GPRC5A	6.49186130287956	9.51414559860601	57.9696559835071	1.89540246506686e-09	8.72277286164907e-07	12.7436212590051
TRIM29	4.23969852896102	10.7727349108323	57.4473888586678	2.00055023788942e-09	8.89978115829073e-07	12.6972708670545
S100A14	7.68679821672577	10.2024177754221	56.5578975418624	2.19572573432759e-09	9.45295343559226e-07	12.6168380875647
ATAD4	5.66105215607204	8.24645057703324	55.1359833310563	2.55588487663599e-09	1.065963736362e-06	12.4842236703505
CD24	8.26531087481377	10.7278543956212	54.7629506873993	2.66150462403241e-09	1.07637699128292e-06	12.4485838605502
SPINT1	5.44610483904982	8.70815366464342	54.4104297010744	2.76602584561749e-09	1.08574649810621e-06	12.4145709950656
ITGB6	5.05886397423088	8.02521207581808	54.1072305741151	2.85977113920487e-09	1.09047158925223e-06	12.385055044281
PCOLCE	-5.62072071794641	7.20276175124444	-53.3834560381703	3.09894887573669e-09	1.11662978321139e-06	12.3136010547881
C1orf116	6.40734927642869	8.18563244017385	53.2761476086356	3.13636311648332e-09	1.11662978321139e-06	12.3028859942583
LYPD3	6.19950369716257	8.97974812080861	52.943945610645	3.2555758259177e-09	1.11662978321139e-06	12.2695134870955
IGSF3	4.21911770853471	8.95420526380261	52.7232734780654	3.33769052772556e-09	1.11662978321139e-06	12.2471756279427
PRRX1	-4.30526855607881	6.12726780432338	-52.6994217037611	3.34670997515778e-09	1.11662978321139e-06	12.2447530376872
SPINT2	4.38712942146536	10.1981394982627	52.0982291868483	3.58372689216628e-09	1.12478246397695e-06	12.1831595059849
CEACAM6	5.56332686139166	8.35437413287498	51.9391102428889	3.64970113399478e-09	1.12478246397695e-06	12.1666846830594
FGFR3	4.72778137792652	8.0170204113974	51.8924610329985	3.66931089487338e-09	1.12478246397695e-06	12.1618408835679
SCNN1A	4.73630387707438	9.25416646101078	51.6380010564271	3.7784672221066e-09	1.12478246397695e-06	12.1353080039703
KRT6A	4.98657447958142	12.7782459169521	51.6058252218305	3.79253790491254e-09	1.12478246397695e-06	12.1319395523973
CDH3	5.17565658026748	9.77979479062637	51.0289957146148	4.05546799852165e-09	1.15199522827449e-06	12.0710345867973
GJB3	4.36701998744262	9.96620144543301	51.0259133236632	4.05692909702542e-09	1.15199522827449e-06	12.0707064773562
C6orf15	4.33728372989805	7.69986226705207	50.6112440124195	4.25921108608845e-09	1.16503485364263e-06	12.0263060481886
CTSL2	8.05599235124278	11.4493015854379	50.5750094923424	4.27743951959307e-09	1.16503485364263e-06	12.0224015619488
ELF3	5.18906132142824	7.53969935804409	49.9553572360349	4.60371157767357e-09	1.18858854587047e-06	11.955007393851
VGLL1	6.43987497710837	8.3323342297331	49.6647157265662	4.76670136306718e-09	1.18858854587047e-06	11.9229863549681
DSC2	6.44976085517358	9.89130975339395	49.5736365202811	4.81915709075647e-09	1.18858854587047e-06	11.9128971788952
MAPK13	4.28021469546165	8.54210299973002	49.501613281916	4.86111518884286e-09	1.18858854587047e-06	11.9049003284378
KCTD12	-3.59785956323736	9.97682908417998	-49.2383529098987	5.01815102192508e-09	1.18858854587047e-06	11.8755297877458
INPP4B	4.21334229859636	10.0760901507476	49.1407092418284	5.07789554783959e-09	1.18858854587047e-06	11.8645798625818
LSR	5.42974469373867	8.23433921179887	49.0065270451418	5.16135615913423e-09	1.18858854587047e-06	11.8494823828166
IL18	5.88733348756537	7.99731142890521	48.8678461599659	5.24930221860875e-09	1.18858854587047e-06	11.8338175367087
ATP12A	5.24935893979066	8.21809708212296	48.7473214156689	5.32715734205407e-09	1.18858854587047e-06	11.8201527508515
TGFA	5.39751570752187	8.5954041285403	48.7054259983365	5.35453548710955e-09	1.18858854587047e-06	11.8153916501738
EVA1	4.96904084289691	8.56540408546429	48.6139206971306	5.41490610817739e-09	1.18858854587047e-06	11.8049727675884
SERPINB7	6.85758126324155	9.95995529323625	48.5872796323347	5.43263159733991e-09	1.18858854587047e-06	11.8019342247304
KCNK1	4.34800404865326	9.27530492570079	48.074638659339	5.78726771520901e-09	1.22922092882799e-06	11.7430075275802
SPOCK1	-4.11592005020489	9.10408019517801	-48.053368085944	5.80255646007518e-09	1.22922092882799e-06	11.7405435980359
SCEL	5.94932288267599	8.28205745583015	47.8837595405905	5.92616777555342e-09	1.23579117394587e-06	11.7208420860279
HERC6	3.4585037023505	7.83060941729462	47.4235938879003	6.27732731565213e-09	1.28599929986381e-06	11.6668978164934
IL1RN	6.45463108737411	8.43970192899996	47.3200508912817	6.35965486220675e-09	1.28599929986381e-06	11.6546596061531
EPS8L1	4.66762801260313	8.60775002097328	46.8420571945126	6.75643146598546e-09	1.32837694336836e-06	11.5976800113733
CRABP2	3.36359846100415	9.73146576303628	46.8282761021669	6.76829253327202e-09	1.32837694336836e-06	11.5960253449754
IL1A	4.99170340201043	8.5222654605533	46.3687325069111	7.17808890457768e-09	1.3736291683769e-06	11.5404626163665
TNFSF10	3.4840353613797	7.67179739580637	46.3399459845933	7.20470866075103e-09	1.3736291683769e-06	11.5369569422868
SPP1	-4.19772740769923	6.66549420411212	-46.1642149749024	7.36973328047597e-09	1.37931417470305e-06	11.515491244895
ST14	5.59951526463398	8.45388004552674	46.0534282410852	7.47603747610025e-09	1.37931417470305e-06	11.5019010121117
MMP10	5.13515872486692	7.63289189173776	45.8470720426378	7.67885291319752e-09	1.37931417470305e-06	11.4764678160768
CRCT1	5.28794910811958	7.36321634118027	45.789541840098	7.736535798086e-09	1.37931417470305e-06	11.4693494252587
CA2	6.9787161188931	8.65813086023801	45.7749184300302	7.75127851811246e-09	1.37931417470305e-06	11.4675380821016
CKMT1B	5.31171434815186	8.26571560849633	45.3678949322328	8.17508727861488e-09	1.43558835289992e-06	11.4168035294527
C19orf21	3.80940598793291	8.36157524421906	44.8465635921314	8.75805108440102e-09	1.49823865336189e-06	11.3509115007381
ZBED2	5.07438605419062	7.33083842641113	44.7773753951995	8.83900983334884e-09	1.49823865336189e-06	11.3420888332509
APOE	-3.42486326284268	9.02649044910821	-44.7522387881376	8.8686388142956e-09	1.49823865336189e-06	11.3388789330256
CALML5	4.92590656116971	7.48747764232366	43.9010420289293	9.94390523641846e-09	1.64550048895273e-06	11.2287294772318
CENTD1	3.69026479422998	7.59522156598248	43.8692477222987	9.98692788889336e-09	1.64550048895273e-06	11.2245597155147
AGR2	3.38248769744283	8.38174260189233	43.3047551911236	1.0788161332296e-08	1.74087410176729e-06	11.1498492951203
IRF6	4.26278877068768	10.0943400930163	43.2788762408138	1.0826655960339e-08	1.74087410176729e-06	11.1463931551448
EFNA3	3.25591498747224	8.96327857392954	42.5487292898651	1.1981795567726e-08	1.90367909103418e-06	11.0477374078643
OCLN	5.05754039500456	7.82868243327923	42.0508538573309	1.28521706823273e-08	2.01794199913341e-06	10.9791743138091
BAMBI	5.0375931083007	8.7728120766231	41.7509923533217	1.34119577687394e-08	2.06883274371841e-06	10.9373631375772
BSPRY	3.38812184585107	6.86951923874346	41.6629129925159	1.35817576926875e-08	2.06883274371841e-06	10.9250069799635
PRRG4	4.9018580152265	7.72241356295744	41.6323119253265	1.36413368385449e-08	2.06883274371841e-06	10.9207061263227
CDS1	4.12320463934605	8.57960072074758	41.3991690208962	1.41054082117046e-08	2.11517728082482e-06	10.887802641514
KRT18	2.96670345005884	12.6104050905063	41.2004203881099	1.45156136571084e-08	2.15250422075299e-06	10.8595617346357
FGFBP1	6.05321803907486	8.87256479539431	40.7320754843365	1.55385494729762e-08	2.27887342050924e-06	10.7923062873033
ITGB8	3.87464157529831	6.94642046396079	40.6489952009944	1.57286737724647e-08	2.28168348007949e-06	10.7802709431662
TCN1	3.87899790196995	7.14199001768712	40.5283979053209	1.60095050904698e-08	2.29745005309043e-06	10.7627439496027
COL17A1	4.26093652568237	7.9134836948716	40.3553093682096	1.6422861944333e-08	2.33169697350072e-06	10.7374699428361
C16orf30	-3.53932365490774	5.79812383397844	-40.2606496431518	1.66541839516064e-08	2.33964988440146e-06	10.7235886460651
IFI27	5.28699667611733	8.3189151938554	39.9073638233171	1.75517510482924e-08	2.44005905719281e-06	10.6714075117241
CELSR2	3.22577031947247	7.48232371701284	39.6888564990682	1.81351447494455e-08	2.49517156521753e-06	10.638835230804
GDPD3	3.32151737435616	7.47201056118131	39.574666012115	1.84490107354895e-08	2.51245405383513e-06	10.6217214996899
SLC5A1	5.84838972563884	8.29168387466143	39.3335331045576	1.91328564489452e-08	2.57926365825881e-06	10.5853742704034
MREG	2.87437504047507	8.64852999421583	38.2505599260631	2.25932374166968e-08	2.99280712882415e-06	10.4185586403931
ZNF185	2.81088471161979	8.86053304562699	38.2347270971055	2.26489974532624e-08	2.99280712882415e-06	10.416075532527
KLHL4	-2.79533648168581	5.42189129236007	-37.6492324249426	2.48283977109936e-08	3.23906314651586e-06	10.3233292567745
CXADR	5.12012685116717	8.17440845227914	37.606199436079	2.49980146928768e-08	3.23906314651586e-06	10.3164409960346
TPD52	3.75271677355764	9.49439711704151	37.4122538461674	2.57794391008297e-08	3.30819609845839e-06	10.2852730138608
FBXO2	3.52031596962208	7.79531968111482	36.9134373303675	2.79237353278026e-08	3.54923973033194e-06	10.2041726860989
KRT17	2.93754189312866	13.6990479243611	36.6952968724135	2.89264337604786e-08	3.64200174497497e-06	10.1682750639092
RAB38	2.69010690143587	11.0746387295419	36.4628614310359	3.00413937336125e-08	3.74703215671768e-06	10.1297316374698
SPINK1	4.47185908349612	7.47673615576843	36.329562182159	3.07034148761527e-08	3.79414606423272e-06	10.1074894493904
LAMB3	3.97866839778565	10.7172004612274	36.2082559214116	3.13207078202471e-08	3.83491895934879e-06	10.0871602779348
MALL	3.24583219336259	10.3236947466929	36.1514422601908	3.16147882004889e-08	3.83573603021568e-06	10.077610102967
SYK	2.65164659039365	6.70168234155215	36.0801639586141	3.19883089996516e-08	3.84608983702117e-06	10.0656021700206
CLDN7	4.33748556596269	9.53068659291371	35.6404440505625	3.44098245717929e-08	4.10029927442097e-06	9.99087080356773
EML1	-3.28743369725514	6.0807053988475	-35.5667456151195	3.48362917769358e-08	4.11438185889367e-06	9.97823437756534
SLC2A1	2.93749161446661	10.2776181081112	35.4780680951421	3.53576376403513e-08	4.13932484165025e-06	9.96298684956405
S100A7	7.97355413122472	9.52355633905566	35.2584165380888	3.66886800712971e-08	4.25780108027419e-06	9.92501666091323
SERPINF1	-4.8353595670633	9.86063524446526	-34.9358784053906	3.87506446832792e-08	4.43244368845094e-06	9.86873212214937
NMU	2.5834720226181	8.03788496820018	34.919670486222	3.88577784766042e-08	4.43244368845094e-06	9.86588699075959
KRT23	4.09686353239227	7.05994642171272	34.6665033564075	4.05768966219658e-08	4.58931578234538e-06	9.82123565665276
DAAM1	3.01710186853545	8.59006887551232	34.5953751911254	4.10757489752493e-08	4.60669702372838e-06	9.80861908458128
TUFT1	3.39175692359469	8.77046292295915	34.5389139986802	4.14768341533124e-08	4.61291523841756e-06	9.7985815874187
HBEGF	4.87650983396419	9.09232661100525	34.1582294545802	4.43036043337374e-08	4.88657771436413e-06	9.73037954127362
EPN3	3.00916208802415	6.94005539802582	33.8554638352583	4.67130796999487e-08	5.06221913683733e-06	9.67547536397652
SPAG1	3.4572436358252	7.03831161722485	33.8146387935798	4.70495353255461e-08	5.06221913683733e-06	9.66802660278577
KRT34	5.52045110139694	8.08827262951334	33.8106366836917	4.70826702250908e-08	5.06221913683733e-06	9.66729580992963
KDELR3	-3.21183779036191	10.0703444055308	-33.7708861051236	4.74132618091313e-08	5.06221913683733e-06	9.66003159758965
SPARCL1	-6.69543768337427	7.56575096936897	-33.6775324546981	4.82003562776577e-08	5.10541234033032e-06	9.64293100833761
NID1	-4.56952548596775	6.00454064663898	-33.2794113373368	5.1732849221142e-08	5.43642996618395e-06	9.56935576005135
PCDH1	2.7594756091286	7.38985961794137	33.1813107223444	5.2649109735695e-08	5.48949233228582e-06	9.55106338354571
PRSS8	5.00182297869797	7.92893141051306	32.7204179554356	5.72155811295595e-08	5.89155006887128e-06	9.46424571555021
JAM3	-3.03204828925955	6.59768253002189	-32.6656439516896	5.77884150547219e-08	5.89155006887128e-06	9.45383074257031
SNED1	-4.74658002603515	6.60975253859479	-32.6617358712271	5.78295413623661e-08	5.89155006887128e-06	9.45308684510475
C20orf42	3.65234990292135	11.3338993765676	32.606817342632	5.84110976434755e-08	5.90571597840776e-06	9.44262192170098
TSPAN1	4.68795462021721	10.9457489505043	32.4183264128109	6.04596583478572e-08	6.06687669406393e-06	9.40654361658752
TRIM2	2.72882512277859	10.0372835460973	32.2975751767791	6.18160638387676e-08	6.15669543277755e-06	9.38329940902605
MGP	-6.78111750279409	8.37888649950606	-32.234089491932	6.25434261350225e-08	6.18299677924452e-06	9.37103708244889
PRB1	3.87058585294331	9.03463208949729	32.1578230967591	6.34304590837883e-08	6.22458019803117e-06	9.35626809938332
EPHA1	2.64241062322	6.97447347870938	32.0942223815426	6.41814178517169e-08	6.25230074926287e-06	9.34391994331697
TACSTD2	4.08903831812563	12.9636899838328	31.9739905248081	6.5629566478936e-08	6.34704488570927e-06	9.32049716869885
FLRT3	2.33991932664958	9.14597742393284	31.8622798823572	6.70093438723956e-08	6.43386117497116e-06	9.29864057330524
EVI2A	-3.78303182836005	5.93942905019849	-31.6966819882426	6.91174613668408e-08	6.58886885287041e-06	9.26607308222536
KLK11	4.41926598663482	7.39084796999624	31.6558317974526	6.96493320534072e-08	6.59248216726789e-06	9.25800825249181
RAB11FIP1	4.41135136526327	9.82365067940827	31.4414196835925	7.25205297986843e-08	6.81590838516367e-06	9.21547530370144
KRT14	2.29744188414148	13.6669707326639	30.8715943783383	8.08477433245975e-08	7.54541246440615e-06	9.10075633797099
TP73L	2.89205212979374	6.88214723393935	30.762899507187	8.25601547399696e-08	7.57636081725074e-06	9.07859086537661
SYT1	-3.02026315794946	6.01501854677896	-30.7457447474488	8.28342645255811e-08	7.57636081725074e-06	9.07508421011364
MYO1E	2.49623518191904	8.81063496094084	30.742738304384	8.28824126568715e-08	7.57636081725074e-06	9.07446941797471
GSTA4	-2.19434751029223	8.55355975126541	-30.6007133217474	8.5194588823344e-08	7.73474137711802e-06	9.04534597937685
TSC22D3	-3.1827813464457	10.7736156012857	-30.5378092169343	8.6242659618951e-08	7.77699010320622e-06	9.03239634141675
CNIH3	-2.54940682522273	5.68130011317076	-30.316825531913	9.00456804156956e-08	8.00154976353707e-06	8.98665548545507
SRCAP	2.40487999949562	8.47867595450872	30.3022225973275	9.030380583759e-08	8.00154976353707e-06	8.98361915268142
CST6	6.90485810631889	9.8961440685364	30.2893790131808	9.05315461032593e-08	8.00154976353707e-06	8.98094722318588
BCHE	-3.97776736061406	6.23107168759136	-29.868611796466	9.83767457099286e-08	8.63773715950465e-06	8.89267496028225
PPARD	2.69119151640004	10.0499397152015	29.8005670596589	9.97186414925195e-08	8.69833326378539e-06	8.87826408763364
C1QL1	-2.65297761237638	6.31440091931267	-29.6803766871058	1.02141412087408e-07	8.84137540652208e-06	8.85271596063987
ST6GALNAC5	3.65687894638108	6.57350708248797	29.653942372025	1.02683439832978e-07	8.84137540652208e-06	8.84708087763314
LRRC1	2.26776611043132	8.27250666376372	29.5392973687545	1.05073369912953e-07	8.98916150550173e-06	8.82257408723772
PRKCZ	3.21658580334146	6.89610883768051	29.4645187524463	1.06667201481308e-07	9.06739153483782e-06	8.80652978798571
CDKN2C	-2.22812185308601	7.78697074698379	-29.4247247968767	1.07526858483571e-07	9.08261679317553e-06	8.79797247795498
GRB7	2.44583330998323	7.66799014150806	29.3384805007048	1.09417856352952e-07	9.18421830746222e-06	8.77938043411341
ARHGAP8	3.92416611697246	7.13728966349034	29.2884299866586	1.10533047400617e-07	9.21968165895457e-06	8.76856183990558
ABCG1	2.88232933520172	6.74941297629303	29.257802968937	1.11221995136497e-07	9.21968165895457e-06	8.76193116272905
SDC1	2.05570832217832	11.5981141987621	29.2169524952209	1.12148727771837e-07	9.23911679532673e-06	8.75307464427423
ETV1	-3.53567274532752	8.45844356125296	-28.8996322108499	1.19662421040001e-07	9.72865993049676e-06	8.68378845047302
FZD1	-3.53328354321268	7.03146281610838	-28.8414319885949	1.21103421933619e-07	9.72865993049676e-06	8.67098547124694
CALB2	4.89111672514507	7.61807363395543	28.835080114704	1.21261911919711e-07	9.72865993049676e-06	8.66958637715738
SAMD9	3.42180826965037	8.7339576482103	28.8222642858426	1.2158242555265e-07	9.72865993049676e-06	8.66676242212892
BLNK	4.75392444384564	8.02418410078558	28.816144834753	1.21735816603698e-07	9.72865993049676e-06	8.66541349782073
COL3A1	-8.55662891308697	8.95319743621356	-28.7122007153052	1.24376090627713e-07	9.86972466968028e-06	8.64245043485407
DDR1	2.65117860807388	10.407517652751	28.6887859158356	1.24980029160495e-07	9.86972466968028e-06	8.63726451605803
RICS	2.51074522947515	8.54190972240748	28.6154472748349	1.26893908100377e-07	9.9619182206331e-06	8.62098994175744
DUSP6	-2.59186822266382	10.9353434372607	-28.5214415698598	1.293973359246e-07	1.00990458786533e-05	8.60005900650013
FGFR2	2.77187589329441	6.88268820427622	28.4865227150525	1.30341885497256e-07	1.01136209525952e-05	8.59226395472797
METTL7A	-4.46003118371223	8.54132590796431	-28.3892887984993	1.33014717187152e-07	1.02467565585954e-05	8.57050028156973
ZHX2	3.27293855927095	6.83290238209797	28.3685421335495	1.33593259493152e-07	1.02467565585954e-05	8.56584554559672
FHL1	-3.9983300649154	8.98951086552738	-28.2916882164257	1.35762135503166e-07	1.02990194317041e-05	8.54856853630387
MCTP1	-2.37259140105732	5.57754097551686	-28.2838945257658	1.35984364177203e-07	1.02990194317041e-05	8.54681349114579
MFAP5	3.40251994217515	7.0869737918393	28.2627393645011	1.36589722719288e-07	1.02990194317041e-05	8.54204681414975
SERINC5	2.05033846477674	10.2828240688889	28.0404803457371	1.43143438976679e-07	1.06776325807957e-05	8.49171963716045
HOOK1	2.9251720037064	6.7113233760408	28.0382458013071	1.43211166788732e-07	1.06776325807957e-05	8.49121134822718
ATP1B1	2.84852177188391	11.7719308987887	27.9693952946622	1.45316420594083e-07	1.07744052736035e-05	8.4755273254857
MITF	2.0350077110817	6.74278978505573	27.8507825136137	1.49028522579957e-07	1.0979458591875e-05	8.44840403856534
HOP	-2.23408444655119	9.02023284924265	-27.8288377286052	1.49727368778754e-07	1.0979458591875e-05	8.44337148025152
GULP1	3.27512374070664	9.48416505571182	27.7667434068779	1.51725606015751e-07	1.09795100031942e-05	8.42910698519297
CNTNAP2	3.56463985080144	7.24881022528403	27.7536420955662	1.5215117864757e-07	1.09795100031942e-05	8.42609267416926
AP1M2	4.71571010979729	8.10052311872701	27.7522612192546	1.52196114985084e-07	1.09795100031942e-05	8.42577487191039
NUAK1	2.79173271153995	7.68777772309706	27.6778873859054	1.54639407512039e-07	1.10588811131499e-05	8.40863145563779
WFDC2	5.24754373526771	8.17707153194722	27.6471059846269	1.55663986610547e-07	1.10588811131499e-05	8.40152090779769
CALML3	5.25720765733192	8.10344279780309	27.6435687977527	1.55782230576367e-07	1.10588811131499e-05	8.40070323614282
LAD1	3.56207037014772	8.94336087301587	27.5716259585476	1.58210077675888e-07	1.11373843643141e-05	8.38404676681288
C1orf106	4.47940879304404	7.97702258789999	27.5168076381636	1.60089675199284e-07	1.11373843643141e-05	8.37132185691624
ARNTL2	2.61378290698616	9.02426147893884	27.5042944932471	1.60522366006169e-07	1.11373843643141e-05	8.36841316120829
MMP19	-2.16450492332714	5.76642373402252	-27.4890652607014	1.61050817482842e-07	1.11373843643141e-05	8.36487108065814
SPRR2B	8.15357459908924	10.8075594466115	27.4887829981199	1.61060631073927e-07	1.11373843643141e-05	8.36480540979138
TMEM51	2.51366234529839	8.08950321845467	27.2104383787982	1.71086681887052e-07	1.17697054456938e-05	8.29967129008164
HDAC9	4.31279246314327	7.81215089740151	27.0839844127507	1.75880925171848e-07	1.20324385999165e-05	8.2698307201425
CMKLR1	-2.74900480802706	5.70152169825133	-27.0625508984042	1.76708973893574e-07	1.20324385999165e-05	8.26475723451723
SEMA3F	2.27972259782989	9.87544832904749	26.9208892314738	1.82297606887363e-07	1.23499688401967e-05	8.2311102280045
ANK3	3.06070564921011	9.97364098221129	26.8766450984202	1.8408511940386e-07	1.24080808260804e-05	8.22056053463692
EHF	4.60164534130293	7.31077883813947	26.7282026792394	1.90233476903928e-07	1.26796972766708e-05	8.18502192380996
LTBP1	-5.03066233688726	8.47370035605072	-26.7183020358656	1.90652002011225e-07	1.26796972766708e-05	8.18264370299723
VTCN1	5.704451187302	7.86913509180357	26.7109138317913	1.90965019677119e-07	1.26796972766708e-05	8.18086834526669
TM4SF1	2.41532534192349	12.3532947920696	26.6388129014972	1.94051408274604e-07	1.2820842053628e-05	8.16351368376114
BLMH	-2.11888487765662	7.8733999536414	-26.4671396785291	2.01637251122952e-07	1.32564076526449e-05	8.12197843887918
TSPAN13	2.63949139763134	10.8405857896006	26.4346515053769	2.0311145137649e-07	1.32878697552482e-05	8.11408406244085
DUSP10	2.42652508577847	8.9725630607561	26.3876077371145	2.05268469856798e-07	1.33310866241686e-05	8.10263345678316
TRPV4	2.08995128855896	5.94896375455789	26.3714517889196	2.06015395155341e-07	1.33310866241686e-05	8.09869575920708
KIAA1212	-2.03228591800724	6.0748004887206	-26.355227109915	2.06768689585112e-07	1.33310866241686e-05	8.09473858419249
FLJ20273	3.71619327628589	7.71975666313747	26.3269409750817	2.08089679526213e-07	1.33517541488309e-05	8.08783309674568
ELMO3	2.05217728040689	6.08243182355805	26.1891429011649	2.14667442814661e-07	1.36841469592299e-05	8.05407306800798
CDSN	3.69225214110442	7.4024190277949	26.1588992698198	2.16143380621895e-07	1.36841469592299e-05	8.04663684625989
TCF8	-4.77200700590991	6.79164580688233	-26.1547642003232	2.16346096837817e-07	1.36841469592299e-05	8.04561937837039
STX3	1.87693454976276	8.54301454432253	25.9174272522886	2.28361716798277e-07	1.43760163791972e-05	7.98691705669778
EXO1	-1.8873877071173	5.54499174479868	-25.8234235569981	2.33334777231433e-07	1.46201217696277e-05	7.96350008553829
GUCY1B3	3.0822861824617	7.23540542955821	25.7759886867021	2.35892098898241e-07	1.47112894948408e-05	7.95164757667729
IFI6	2.74294586739296	10.7519519629213	25.62220228956	2.44410696633752e-07	1.51716518942979e-05	7.91305315952116
BIK	2.78298628858881	7.98403222424455	25.5947536008502	2.45968603983163e-07	1.5197671244256e-05	7.90613745582728
CYB5R1	2.16257521697596	10.9517967476392	25.5380550833848	2.49223457388418e-07	1.53278168769854e-05	7.89182606375864
RHOBTB3	-3.02907405133847	5.89383131044804	-25.4074155018068	2.56916061387817e-07	1.56779566416346e-05	7.85871601855902
TMEM40	2.79022869189266	6.10436597372561	25.4015808984528	2.57266035105498e-07	1.56779566416346e-05	7.85723284909112
KRT6B	9.17608403051396	11.4712065948811	25.3268870766484	2.6179582533799e-07	1.58303509047942e-05	7.83821199339332
CFH	-3.67191008987635	5.98595126838514	-25.3066898735499	2.63036609270746e-07	1.58303509047942e-05	7.83305805018909
CLDN4	5.92914902581833	8.34748618289642	25.3020084450174	2.63325183640365e-07	1.58303509047942e-05	7.83186278625298
FRY	-3.18085328796622	6.68935813449958	-25.2228203882727	2.68262903825758e-07	1.6054873159007e-05	7.81160718087528
LAMC2	3.50176518163541	10.7260516318454	25.1474067383293	2.73065908547181e-07	1.62491297142794e-05	7.79225132740354
CRYAB	2.95373021538973	11.9284730281393	25.133789596915	2.73943817302028e-07	1.62491297142794e-05	7.78874945745487
DHRS3	3.79234116511567	7.68896252809902	25.1050979009418	2.75804390563766e-07	1.62871035241771e-05	7.78136403034119
OSR2	3.96344079352488	6.92696240546311	25.0452181292185	2.79735092516537e-07	1.64220192890073e-05	7.76592041457163
FRMD4B	2.34825438562748	8.04584166156648	25.0329265918647	2.80550007335056e-07	1.64220192890073e-05	7.76274523916341
SERPINB13	4.91251685025499	7.44974302563627	25.0027308625809	2.82563729783073e-07	1.64676661034275e-05	7.75493767919458
ST6GALNAC2	2.49750339826766	8.23248034251329	24.8868455257584	2.9045006810408e-07	1.6853680908335e-05	7.72487659284356
AIM1L	3.05510164114746	6.49245029178767	24.8281253017046	2.9454397525177e-07	1.70172462931174e-05	7.7095851852914
GNG11	-5.0816357001958	8.45195609663253	-24.7937298913832	2.9697322277579e-07	1.70836406515763e-05	7.70060965542942
GPR177	-1.98403550420898	10.7070541602816	-24.5439685823168	3.15331171229497e-07	1.80618446833857e-05	7.63501887105549
DSC3	2.55594154346601	10.7082717252166	24.5197224048742	3.17182773688048e-07	1.80902619557295e-05	7.6286123169125
FRK	2.16259481931851	6.23804137475907	24.4784781199833	3.20361670410281e-07	1.81938163970026e-05	7.61769830923341
SNFT	-2.33981405080142	5.5696200056123	-24.4518376773924	3.22434725311982e-07	1.82339569661598e-05	7.61063797778506
DNAJC6	2.1610442365081	6.90746671235844	24.4209894462705	3.24854784523223e-07	1.82932993850082e-05	7.6024518946958
KRT15	7.28700948918489	11.3735370047725	24.4012051515565	3.26418019239873e-07	1.83040961545183e-05	7.59719581430249
TMPRSS4	4.06907347768197	7.6219238730497	24.3462392241959	3.30807336329805e-07	1.84726138521237e-05	7.58256840210608
CHRNB1	2.78009402639235	7.6054735790203	24.3114646423607	3.33619809680917e-07	1.85520415833396e-05	7.57329549125726
RAB9	1.87994435895935	11.5191091561908	24.2175284727913	3.41357572230225e-07	1.89035608256621e-05	7.5481736029355
HPCAL1	-2.23038076576636	10.1778732413285	-24.1652813752356	3.4575178649607e-07	1.89883152612345e-05	7.53415448147772
HSPB8	2.78452112865327	8.39145099191164	24.1558759562458	3.46549810976165e-07	1.89883152612345e-05	7.53162725164299
PKP3	2.9346212767773	8.83384203362481	24.1330283724502	3.48497327675513e-07	1.89883152612345e-05	7.52548361852714
SLC20A2	2.06401126558524	6.70078790613735	24.1165293083463	3.49911635767696e-07	1.89883152612345e-05	7.52104310800892
SERPINB1	4.04998452370614	10.0886610984473	24.0974889676453	3.51552108376864e-07	1.89883152612345e-05	7.51591449967587
ARHGEF5	2.15738724022952	8.21635399237971	24.0862636209092	3.52523459919928e-07	1.89883152612345e-05	7.51288881388812
TFAP2C	3.72695349869034	8.35098034028035	24.067886350364	3.5412044446378e-07	1.89883152612345e-05	7.50793205353325
GPM6B	-4.76915251150744	10.7469817634681	-24.0661676448489	3.54270230784309e-07	1.89883152612345e-05	7.50746826795756
MYO1D	2.57624312390385	6.76524440520899	24.0410060580295	3.56471558214399e-07	1.90298776637175e-05	7.50067435550508
NT5DC2	-1.98269723924703	8.19125977189829	-24.0107685293191	3.59138098260564e-07	1.90725378635431e-05	7.49249955739927
DOCK10	-2.3685801663447	5.6140329432331	-23.9996004939169	3.60128843219906e-07	1.90725378635431e-05	7.4894773938219
SYNE2	3.22238141926364	7.1940275008741	23.9549432679527	3.64122476831604e-07	1.92078204576861e-05	7.47737735051372
PSTPIP2	1.9648187152274	8.71603907703231	23.7878524082187	3.79530293617803e-07	1.99417767662331e-05	7.43188326703383
ALDH1A3	6.16532298862398	9.90896468426857	23.7101696540076	3.86951656138821e-07	2.02519874620734e-05	7.41061323873695
GUCY1A3	2.76016575880876	6.94429884103896	23.6896830043537	3.88936935938151e-07	2.02763763555881e-05	7.40499116703762
DPT	-5.56905569648203	6.46709227385651	-23.620004291373	3.95778662476808e-07	2.05527705424727e-05	7.38582966799701
KLF5	2.26307044467813	10.5052364035986	23.5487061523418	4.02925085540081e-07	2.08427836884416e-05	7.36615882018935
GLIPR1	-2.10612058648229	10.2876415986456	-23.5189822869724	4.05948752725044e-07	2.09181160381021e-05	7.35793892616527
PAMCI	2.59382404269075	6.70341780679237	23.4053247569275	4.17757166047468e-07	2.14437966848827e-05	7.32640302081021
CHST11	2.63617771209506	8.70853472728072	23.2690924573866	4.32442516181824e-07	2.21125587010062e-05	7.28838279447664
IGFBP2	-2.53157882569168	11.8159669038193	-23.233958537141	4.36326886807527e-07	2.21847787991255e-05	7.2785381712958
ITGBL1	-4.75236043734297	6.5163206220212	-23.2109278329009	4.38895210587413e-07	2.21847787991255e-05	7.27207611053909
LAMA3	3.91306552742141	11.6681206566291	23.2100959121115	4.38988313502962e-07	2.21847787991255e-05	7.27184255587498
UPP1	2.97220757142992	9.42392428227873	23.1965813608138	4.40503999832779e-07	2.21847787991255e-05	7.2680471849901
EFNA1	3.62206582422858	8.89980086488874	23.1707189633972	4.43421565230115e-07	2.224776018632e-05	7.26077738702737
LEPREL1	2.31055062658792	7.30793826624424	23.1191333654203	4.49308540681503e-07	2.23904702314791e-05	7.2462505351738
BAG2	-2.23337738499427	8.572423292442	-23.1164147318986	4.49621311406893e-07	2.23904702314791e-05	7.24548397262968
TMEM16A	3.43081616053461	6.47268291730541	23.0216617330604	4.60682632888042e-07	2.27725900674515e-05	7.21870547085204
CEACAM1	3.83095772303629	7.27537242756578	23.0214535990353	4.60707276952788e-07	2.27725900674515e-05	7.21864651764158
ISG15	2.48984405363818	11.0569474890526	22.9629005156633	4.6770168064443e-07	2.30045100299805e-05	7.20203855238861
RGL1	-4.18484210909598	6.86942095965381	-22.9534131645522	4.68846600341278e-07	2.30045100299805e-05	7.19934323906782
PRKCH	3.80794066051138	7.86175164907482	22.8156013193702	4.85851578401946e-07	2.37515573822431e-05	7.16005471992485
GRAMD3	1.81680215624265	9.68873466724273	22.7523525910002	4.93896074168423e-07	2.40503639661344e-05	7.1419370696802
ABCA6	-2.2704731519834	5.17045334594473	-22.7393582631672	4.95567967232652e-07	2.40503639661344e-05	7.13820807997346
HERC5	1.87757510442459	7.06028934032274	22.724317979846	4.97511343297347e-07	2.40571970566898e-05	7.13388907971741
SORT1	1.87229325152252	8.38187350556342	22.6385311186819	5.08767335542555e-07	2.43541028095441e-05	7.10919504429758
RPS6KA2	-3.41637398339314	7.53509224843063	-22.6384574298431	5.08777130977335e-07	2.43541028095441e-05	7.10917378922634
ST3GAL5	-3.045429343899	9.43038966742089	-22.6358345586557	5.09125931654638e-07	2.43541028095441e-05	7.10841719017865
FBLN1	-2.90075038532516	8.49976724511966	-22.5090060711023	5.26329628151433e-07	2.50871257761036e-05	7.07171843813517
KRT5	2.34129191253022	12.780640744997	22.4903526205554	5.2891663658556e-07	2.51207168393982e-05	7.06630208316204
TJP3	2.25165152322336	6.18068860571727	22.4723481858156	5.31427701979824e-07	2.51249006195727e-05	7.06106957802209
USP6NL	2.24972704615257	7.92257939316791	22.4627653079223	5.32769884260384e-07	2.51249006195727e-05	7.05828272589425
FLJ20054	2.15455228443732	7.69789299862053	22.4342420619807	5.36788308532314e-07	2.52252703016629e-05	7.04998011372309
MX1	2.96047990605234	6.98112555575652	22.3393916982608	5.50407444893917e-07	2.57745184545762e-05	7.02228870369411
TFAP2A	2.13687256231558	10.6537948637419	22.1963619262309	5.71713642834492e-07	2.66786373331089e-05	6.98029077939455
PTPRF	2.00822706669926	10.0642028003152	22.1615700575604	5.77040777911656e-07	2.67502945543385e-05	6.97003073622835
DOK4	1.76445978826806	6.76383922632403	22.1601595303825	5.77257967304772e-07	2.67502945543385e-05	6.96961440927925
KRT8	1.84776486704847	11.5697707686732	22.12529073411	5.82657389586287e-07	2.69070779287841e-05	6.9593135634719
PRAF2	-1.92002056309191	8.63081825197016	-22.046080909899	5.95143255031886e-07	2.73889030401916e-05	6.9358485627896
SYNGR2	3.02708569770649	9.39373006655446	21.954774733635	6.09924746708578e-07	2.79726998954388e-05	6.90868743310789
CD2AP	1.97713748350128	9.52793069704651	21.8675066892477	6.24453897232726e-07	2.85409647687259e-05	6.88261388880696
ARHGEF6	-3.49196380619839	6.10843305506274	-21.832783504893	6.30346835340588e-07	2.85782457837536e-05	6.87220837761634
RNF141	1.7265680023135	9.19484159839211	21.8281122858073	6.31144533061007e-07	2.85782457837536e-05	6.87080719648192
OGFRL1	2.28039245864812	7.69643800474307	21.8238720858188	6.31869645139419e-07	2.85782457837536e-05	6.86953502547717
GJB5	4.5796976839099	9.54222145286026	21.8124083466474	6.33834913231761e-07	2.85782457837536e-05	6.86609427565477
HEBP2	1.59107432543374	12.6551651104293	21.7966259943212	6.36552203586976e-07	2.86041269665717e-05	6.86135415380289
AMPD3	2.37884929310686	8.25422038245376	21.7654622995441	6.41957717947047e-07	2.87502271936956e-05	6.8519835313139
TFCP2L1	2.05741162893918	6.94249287463905	21.7399784329882	6.46417826450396e-07	2.88311605179931e-05	6.84431008063234
COL6A3	-7.20096984433984	8.401888633161	-21.7305027788942	6.48085430495875e-07	2.88311605179931e-05	6.8414544056385
C10orf56	-3.48215611191782	7.14887806317779	-21.7065048987236	6.52331254424367e-07	2.89236309685967e-05	6.83421619779741
WDR19	-2.36144971730656	7.71968749588465	-21.6493588454166	6.6257300440172e-07	2.92804613137263e-05	6.81694530897825
FLNB	2.42546339113896	8.81972006019475	21.6256085489213	6.66884596333803e-07	2.93737353883529e-05	6.80975303932102
IFIH1	2.74933170490038	8.61796620950888	21.5070548113296	6.88901887006927e-07	3.02436992894554e-05	6.77372468659809
ZBTB16	-3.85219119650254	7.28230600766843	-21.4243963296076	7.04754648144688e-07	3.08382148660295e-05	6.74847896235351
KIAA0323	1.65383084325548	8.80016825579345	21.3409107428373	7.21199288729733e-07	3.13950232852452e-05	6.72287476013918
MIA	1.94289932674374	10.2508471169044	21.3286266882606	7.23656506318598e-07	3.13950232852452e-05	6.71909833730456
PPP1R3C	-4.29815481823253	9.14050746054333	-21.324238129344	7.24536727997566e-07	3.13950232852452e-05	6.71774862258507
IL1F5	1.64448577227807	6.91953889467705	21.2645568728387	7.36631852274855e-07	3.16748244357926e-05	6.69936398545601
THADA	-1.75542380501731	8.46207007493813	-21.2605489493565	7.37452503409803e-07	3.16748244357926e-05	6.69812738416119
SEPX1	1.63696893242185	10.0180646709103	21.2573217428128	7.38114071596845e-07	3.16748244357926e-05	6.69713148385834
RAPGEF5	2.75768469120798	6.70811260231261	21.2017680634976	7.49611572249095e-07	3.19262562863695e-05	6.67996256319681
PIP5K2C	1.5796349450628	9.37662880156726	21.1908762359415	7.51890166766108e-07	3.19262562863695e-05	6.67659080900924
VDR	2.14556627861618	8.81536356090604	21.1889534898669	7.52293247260262e-07	3.19262562863695e-05	6.67599539775379
DAPP1	2.23916834585122	8.58654714332136	21.183004676678	7.53541939922554e-07	3.19262562863695e-05	6.67415288104978
NEK11	-1.51130333335386	5.62653148489306	-21.0351184385509	7.85374654086172e-07	3.31696523209939e-05	6.62817025961626
KIAA0040	2.90813865074862	7.30381378852991	21.0105627315205	7.90810728950838e-07	3.32938538248957e-05	6.62050178220461
RABIF	1.60349378907542	10.2604495528952	20.9993624329293	7.93304774188283e-07	3.32938538248957e-05	6.61700088446588
C3orf52	2.08956707965985	7.72669920761448	20.9770731059724	7.98295411843352e-07	3.339827763781e-05	6.6100279546898
STEAP3	-1.86108358922713	9.17546476470697	-20.929496371969	8.09070879823789e-07	3.37433123816509e-05	6.5951177852232
NLRP1	-2.27743447172632	5.88365842294552	-20.9180817573906	8.1168128482745e-07	3.37467240726079e-05	6.59153517529877
RFTN1	-2.34236732604725	7.42989101331011	-20.875537500815	8.21497569434654e-07	3.40487781418475e-05	6.57816383377364
HES1	2.40889112904501	9.1973315631963	20.8457831505021	8.28445069048421e-07	3.40495516607312e-05	6.56879504454471
LRRC8E	1.76075685948932	6.55952170760614	20.8380224133764	8.30268407613629e-07	3.40495516607312e-05	6.56634907558132
DSG3	4.81582679514323	11.1869507163827	20.8345442219587	8.31087105176819e-07	3.40495516607312e-05	6.56525253214211
SFRP1	3.23257650519003	6.10324691624048	20.8318521876582	8.31721402772245e-07	3.40495516607312e-05	6.56440370109515
STARD5	1.98111241778187	7.11877527753134	20.7787943717936	8.44338774909563e-07	3.44603831496729e-05	6.54765011469362
CBR4	-1.75838483895748	6.07165640454412	-20.7145371670631	8.59919232985148e-07	3.4949346305858e-05	6.52729929256022
GPR109B	2.11595244454311	6.12779956996663	20.7078630147421	8.61556641287823e-07	3.4949346305858e-05	6.52518169078539
PMP22	-2.03506333733504	9.61033022940962	-20.6705323354195	8.7078247009304e-07	3.52165540783688e-05	6.51332389892217
APOC1	-3.73092687930551	7.50224576729079	-20.6077083029122	8.86569882646515e-07	3.57467119450163e-05	6.49331699414802
NUDT11	-2.11520997132967	6.38173563226863	-20.5953485085531	8.89714976841908e-07	3.57654701232895e-05	6.48937329159481
CDC42EP1	2.56518141037854	6.55111189155588	20.5557963943443	8.99867202722397e-07	3.60412351526994e-05	6.47673632540682
IL1R2	2.90013204647814	6.69860532684883	20.5420503491209	9.03427099738211e-07	3.60412351526994e-05	6.47233840908152
CORO1A	3.05761535816016	6.9442088489624	20.532389326957	9.05938894904228e-07	3.60412351526994e-05	6.46924559163162
RABGGTA	1.48507718551247	9.088346440582	20.5268715881847	9.07377117586319e-07	3.60412351526994e-05	6.46747848679408
C13orf24	-2.07026632748402	7.62207981645716	-20.4733477346259	9.21467313363998e-07	3.64922930687119e-05	6.45031085329446
GRHL2	4.30941585514147	7.69703938472219	20.4576197143275	9.25656084705042e-07	3.65497222085014e-05	6.44525710134835
PLSCR1	1.5138032056151	11.6230382914419	20.4383848354448	9.30809018567387e-07	3.66447703887916e-05	6.43907092901962
RARG	1.74537879772862	7.38774306175369	20.4147636941451	9.37182808453262e-07	3.67871816518154e-05	6.43146564997925
NDRG1	1.58671669211671	12.2251018011183	20.3927025936887	9.43181619756301e-07	3.69140818101689e-05	6.42435424599338
RSNL2	3.42088501215109	8.76262671607692	20.3739522481781	9.4831537462936e-07	3.69173424088519e-05	6.41830366690958
MXD1	2.52413688607704	6.09172206942771	20.372198243332	9.48797276055462e-07	3.69173424088519e-05	6.41773736317714
CHRNA9	-2.01964387018718	6.46024638726619	-20.3504543332155	9.54795032257024e-07	3.70427165712274e-05	6.4107127703603
PSD4	1.74974613458863	6.51489188230995	20.3238778232813	9.6218589403044e-07	3.71987618522583e-05	6.40211617547797
CFLAR	1.94127470853203	10.5541293128027	20.3159921242595	9.64391697953049e-07	3.71987618522583e-05	6.39956313529643
SMURF1	2.32493956779613	7.88536488470476	20.2829960832493	9.73685560863861e-07	3.74361646264197e-05	6.38886911088167
MYO6	2.11278629214887	10.4456659816804	20.2718572055912	9.76846537693774e-07	3.74361646264197e-05	6.38525484877244
MAP1A	-2.37951350472395	5.33012731953058	-20.2644274399555	9.78961595580734e-07	3.74361646264197e-05	6.38284292614675
IL13RA1	1.4239004916428	9.1805512365	20.2511029763015	9.82768099403065e-07	3.74479573372654e-05	6.37851506946892
IRX5	2.06582733387254	8.36503722249089	20.2437298853192	9.84881839156314e-07	3.74479573372654e-05	6.37611895790072
TIAM1	1.91789464370179	8.73335075068171	20.2218741381403	9.91178704838014e-07	3.75803153260458e-05	6.36901084686887
MCM10	-2.13503736544224	5.39325369812428	-20.2011640548876	9.97188819366405e-07	3.77010821055639e-05	6.36226785161598
UST	-3.0552389261501	7.06577204487983	-20.1822775175435	1.00270678532599e-06	3.77181192589733e-05	6.35611222143611
KIAA1622	3.01053247257788	6.61735906413235	20.1802822766616	1.003291798062e-06	3.77181192589733e-05	6.35546156384362
TMEM97	-1.57230248993355	9.43845448888487	-20.1097362512624	1.02423411721188e-06	3.83972711469374e-05	6.33241244708394
COL4A6	-2.59140554212173	9.77108156035942	-20.0946827695301	1.02876859044805e-06	3.84592313952934e-05	6.32748306715003
C17orf63	1.52370001641085	8.42692824663449	20.0613544253724	1.03889137845244e-06	3.86142748523974e-05	6.31655557767834
HOXA2	-1.42585547214201	5.55395786446773	-20.0592930078104	1.03952129285186e-06	3.86142748523974e-05	6.31587906476704
KLF4	1.88553896021643	10.6899023590181	20.0525140419829	1.04159590490507e-06	3.86142748523974e-05	6.31365383726578
C12orf24	-2.48591074605349	6.92720720618953	-20.0102318863874	1.05464522419277e-06	3.89897372910711e-05	6.2997566066344
BACE1	-2.0972646648283	7.38415873553998	-19.9703041113114	1.0671431062398e-06	3.93427952924763e-05	6.28660478643981
SOX15	3.21318075896076	9.8425499914376	19.9359871453549	1.07802280111886e-06	3.96344140598687e-05	6.2752789703412
RSN	1.88406143869766	9.50202236955685	19.9214239676089	1.08267886989221e-06	3.96962423010481e-05	6.27046640187512
PHLDA1	-1.8931324294343	10.4272464653754	-19.8858781482117	1.09414214200763e-06	4.00066329513257e-05	6.25870431777316
JUP	4.33412379034031	10.4556198187622	19.8610426904358	1.10223534833658e-06	4.01924397784151e-05	6.25047315169009
STAP2	2.61065758362378	8.8248994220404	19.8385360122704	1.10962997027842e-06	4.03518299273455e-05	6.24300445341212
APOD	-2.73585164397701	9.77103663864024	-19.8020023401824	1.12175662225326e-06	4.0681967066826e-05	6.23086199929664
NPEPPS	1.75948006977681	10.9021565036374	19.7650207576096	1.13418950656666e-06	4.10213906629772e-05	6.21854667281616
PCOLCE2	-3.20098837584668	5.92189635625068	-19.7552601142683	1.13749768159574e-06	4.10298488069642e-05	6.21529221880138
FBXO5	-1.68471256814067	6.33513411080298	-19.7342471637641	1.14465783097848e-06	4.11330737481019e-05	6.20828021492788
FTS	1.89619251853008	8.94599239223507	19.7287969368298	1.14652356018986e-06	4.11330737481019e-05	6.20646019794846
RPL31	-2.38518962219713	7.40685706416021	-19.7010679740377	1.15607082411694e-06	4.13644000500394e-05	6.19719236576657
BCAT2	-1.88982784728661	7.96638543245859	-19.6778563773356	1.16413400671844e-06	4.15298105500534e-05	6.18942383297338
KIAA1026	1.40764730841237	7.88800621392479	19.6698873845895	1.16691735023753e-06	4.15298105500534e-05	6.18675452619327
TIMP1	-1.94132149099506	13.6884349175361	-19.6279970774444	1.18167657922902e-06	4.17827426508579e-05	6.17270419151746
PTPLB	1.64106779280796	10.5357014930117	19.6125784459953	1.18716371252956e-06	4.17827426508579e-05	6.16752473970207
PIM1	2.19213159082262	6.72178986362582	19.6110562342116	1.18770704071119e-06	4.17827426508579e-05	6.16701316418902
DDX58	2.51609733215237	7.45456987727124	19.6103095694322	1.18797365619298e-06	4.17827426508579e-05	6.16676221448577
RSAD2	2.22560970807414	5.77944176819411	19.6055411909648	1.18967797147655e-06	4.17827426508579e-05	6.16515935371376
PLD1	2.44126376601974	7.62209501806431	19.5620927207099	1.20533928502785e-06	4.22216747978524e-05	6.15053555815711
OSBPL2	1.80841480202624	9.03441580729089	19.5324882011138	1.21614808536872e-06	4.24887757783532e-05	6.14055181051637
NRP1	-3.21856671110358	9.77909643275053	-19.4900300120742	1.23184759437125e-06	4.292490337984e-05	6.12620560990463
IRX4	2.34886607150313	7.45377476945933	19.4440398179641	1.24912021027168e-06	4.34134331413695e-05	6.11062899380782
SPRY2	-1.6802819918736	9.82148818087797	-19.3994665216265	1.26613051332593e-06	4.38903320281764e-05	6.09549541455108
MTMR11	-1.47028692725169	7.29535260933761	-19.3552491868399	1.28327221093451e-06	4.41878640335715e-05	6.08044669025636
SPRR2C	3.72266422748752	6.59602337245997	19.3464399306799	1.28671950427207e-06	4.41878640335715e-05	6.07744429181031
BBOX1	3.3974174578319	6.44210628343706	19.3458874281103	1.28693607234975e-06	4.41878640335715e-05	6.07725593848538
HSPB1	1.3863059830808	14.3520618498249	19.3380460592895	1.29001428831009e-06	4.41878640335715e-05	6.07458213528226
BMP2	2.14190601365899	8.05561127082047	19.3348578227803	1.29126831807979e-06	4.41878640335715e-05	6.07349466443752
LEF1	-1.80784788576112	6.34131637412403	-19.2788216575166	1.31354258285411e-06	4.48351389022277e-05	6.05435070057215
STX2	-2.42431050464826	6.71992017044661	-19.2600695869198	1.32109623442227e-06	4.497793455255e-05	6.04793132708636
SRPX	-2.66125327280499	11.9013124689844	-19.234098386344	1.33164161442719e-06	4.51233192193277e-05	6.03902984150809
SSFA2	2.60104032272658	9.74624532548967	19.2329049253981	1.33212856079837e-06	4.51233192193277e-05	6.0386204875789
BCAT1	-1.93697088084593	7.87051462325966	-19.2124987847011	1.34048669360101e-06	4.52914820577193e-05	6.03161712652302
SLC27A3	-2.75922038650171	7.14801382544495	-19.1961538321767	1.34722549503036e-06	4.54042208501898e-05	6.02600195312595
TGM1	3.36957972012652	7.22233200598747	19.1583417599609	1.36296672431747e-06	4.58190274628237e-05	6.01299276845823
SMURF1	2.1490789519362	8.24481515156673	19.1151499798028	1.38121039953822e-06	4.6315663297078e-05	5.99809986652836
IL1B	3.46998034574825	7.83035996414961	19.1038855620388	1.38601502094592e-06	4.63195604115609e-05	5.99421002287784
ITGA10	-4.46157980698786	7.98726415076919	-19.0986192153578	1.38826795778693e-06	4.63195604115609e-05	5.99239062000291
MID1	2.77528482855879	7.77934488943438	19.0346226328604	1.41598939064859e-06	4.71266693456262e-05	5.97023934362511
DEFB4	4.3743032162491	7.63718730518201	19.0121561554421	1.42587376432221e-06	4.73020507972762e-05	5.96244455021277
PKD2	-1.92768833468748	7.12659109805902	-19.0065617827234	1.42834755517026e-06	4.73020507972762e-05	5.96050207714064
IGSF4	1.92680720518144	8.17198226352661	18.9882342067695	1.43648696752627e-06	4.74538491797167e-05	5.95413421601314
PTHB1	-1.66929239517418	6.53555598817754	-18.9615090247085	1.44845286353111e-06	4.76862693469218e-05	5.94483714293564
ELOVL4	2.30296549621608	8.11427376310236	18.9565881516388	1.4506687662858e-06	4.76862693469218e-05	5.94312379659905
PERP	2.99852240050377	12.2633171112289	18.9479833716377	1.45455305509232e-06	4.76964743814794e-05	5.94012667618387
ZMIZ1	1.37493815733608	9.40748406899296	18.9384725011005	1.45886046758789e-06	4.77204700990883e-05	5.93681230639745
C14orf132	-4.51501198776413	6.93897065694334	-18.9215789883204	1.46654812470894e-06	4.78546485876906e-05	5.93092093984312
CDH16	2.26574480627091	6.59160652968275	18.9002768967878	1.47630934688483e-06	4.80556696183535e-05	5.9234843323905
EPHX1	-1.56964547181271	9.09151934624492	-18.8582108299579	1.49580839574874e-06	4.8571919342245e-05	5.9087733105977
ACADM	-1.39236922624338	8.34456093364102	-18.8433684677506	1.50275982214868e-06	4.86128461431934e-05	5.90357460076671
SLAMF7	1.99032349320191	6.911677988724	18.835012874856	1.50668972127854e-06	4.86128461431934e-05	5.90064608234266
TRAF3IP2	1.57471045350405	9.11887128587152	18.8286494887646	1.50969065446411e-06	4.86128461431934e-05	5.89841489767445
TMEM142C	-2.05873762345126	7.21482506756095	-18.8245264325383	1.5116387793665e-06	4.86128461431934e-05	5.89696881767966
WNT5B	-2.5733325013739	6.48278819830354	-18.8034197428863	1.5216575771494e-06	4.88174087130671e-05	5.88956090151872
MCAM	-1.98641390959167	8.57312796040528	-18.788708409255	1.52868642093518e-06	4.89252972992829e-05	5.88439247723789
COL1A2	-6.71784315278122	7.98957652297666	-18.7374844023001	1.55345729462993e-06	4.95868859312284e-05	5.86636343355264
PLAUR	2.343831975145	10.4361137166108	18.7306674904793	1.556788940895e-06	4.95868859312284e-05	5.8639602587459
IDH1	1.44470689771023	12.1244280593504	18.7227781849104	1.56065509649663e-06	4.95916736139145e-05	5.86117789656352
KLK6	4.62386811677734	8.03569914822095	18.6722094043756	1.58570363496126e-06	5.01762360396621e-05	5.84331456205811
SH2B3	-2.93993320516063	8.1594509607097	-18.6645879438105	1.58951929148086e-06	5.01762360396621e-05	5.84061793693384
HES2	1.85006874020855	6.29713567282055	18.6629708176971	1.59033027459741e-06	5.01762360396621e-05	5.84004561831034
TTC9	4.31039177114858	7.44605625111112	18.6470898986261	1.59832016176984e-06	5.03093888655195e-05	5.83442244946743
PCYOX1L	-2.87580066886723	7.18373919074747	-18.6308312006337	1.60654859780381e-06	5.04494060853875e-05	5.82866036131636
COPS8	-1.67399874890797	12.5452183274654	-18.6198633297214	1.61212725007046e-06	5.05057518296722e-05	5.82477039454357
STCH	-1.63825505223783	8.43689567427661	-18.5940234294882	1.62535979237164e-06	5.07906878453435e-05	5.81559636509034
ANXA11	1.55184363573526	10.7926892090431	18.5865584482994	1.62920611473113e-06	5.07906878453435e-05	5.81294358330866
CYP1A1	2.19318686879979	5.91856584544814	18.5686971504766	1.63845223955022e-06	5.07906878453435e-05	5.80659184009007
ELF4	1.35898285056158	8.95965009147122	18.5520642887655	1.64711745327952e-06	5.07906878453435e-05	5.80067124431358
DSP	3.9410841381361	12.3312709088656	18.5475282291412	1.64948985839301e-06	5.07906878453435e-05	5.79905564313846
COL18A1	-2.3978236118466	6.2557662016827	-18.5420628715684	1.65235358468343e-06	5.07906878453435e-05	5.79710851089232
PPP4R1	1.35464313502597	10.7116071840576	18.5291243629005	1.6591561910142e-06	5.07906878453435e-05	5.79249655998618
RP11-301I17.1	-1.85007096942225	5.35138012328154	-18.5235835111705	1.66207934598188e-06	5.07906878453435e-05	5.79052049351651
SERPINB8	1.40110772216536	9.49010499074747	18.5227579356198	1.66251540339593e-06	5.07906878453435e-05	5.7902260111924
PSIP1	-2.05183082016577	8.64161858113477	-18.5102471061511	1.66913978631011e-06	5.07906878453435e-05	5.78576173881199
EGLN3	2.13432601778752	6.87664868283012	18.5082339175872	1.67020862278755e-06	5.07906878453435e-05	5.78504307517965
OAS1	1.82960923189914	6.85082826802451	18.5082282550087	1.6702116302722e-06	5.07906878453435e-05	5.78504105365048
PLS1	2.60513559833831	7.80822887051737	18.5073159807391	1.67069623588384e-06	5.07906878453435e-05	5.78471536519506
MDC1	-1.65615751402364	5.94659281549182	-18.4761628044297	1.68734370975568e-06	5.11802026145437e-05	5.77358345771546
PFAS	-2.52642080043696	6.85022651364076	-18.3366682396836	1.76429650165157e-06	5.33929730409111e-05	5.72349845614443
DOCK9	1.74416126777983	9.49676695202488	18.2945388953113	1.78833585479849e-06	5.39980323939834e-05	5.70829448714811
KRT7	3.02347463258855	11.0869294664897	18.2784259270816	1.79763076098338e-06	5.41561628354044e-05	5.7024699338895
VKORC1	-1.39120136847531	10.514927365711	-18.2490141800859	1.81474268280594e-06	5.45485491998381e-05	5.69182440047292
RRAS	-1.61813651192444	10.3578664655732	-18.2264922095001	1.82797443463669e-06	5.48228018082275e-05	5.68366060947532
EMP3	-2.95419213438178	11.3708869805708	-18.2185199314524	1.83268508571785e-06	5.48408411524449e-05	5.68076830917678
ALDH3B1	-1.84811370222751	6.58375776955345	-18.2110758305358	1.83709641750513e-06	5.4849863060455e-05	5.67806644740265
CTSC	1.62956253276653	11.9422665940163	18.2001148475349	1.84361436576768e-06	5.4882764739434e-05	5.67408604278014
SMARCA1	-2.50477556525146	8.30814317924845	-18.1931232544427	1.84778598653065e-06	5.4882764739434e-05	5.6715458001338
PSCA	2.2703870534663	6.1051583274488	18.1885254745143	1.85053530141955e-06	5.4882764739434e-05	5.66987474732704
SEMA3A	2.19995460172318	7.2862745642951	18.1665038679674	1.86376971004398e-06	5.51489077121379e-05	5.66186498751334
DARC	-3.70511938098765	6.49409436500554	-18.1598774190788	1.86777358653427e-06	5.51489077121379e-05	5.65945283368507
CAMK2N1	2.30218900556665	11.496162975596	18.1457045480374	1.87637088864442e-06	5.52804544809017e-05	5.65429058483548
CDH11	-5.60626686670842	7.45379427806535	-18.1279682106998	1.88719481317198e-06	5.54768766004255e-05	5.64782452883818
NID2	-1.88132331408239	5.17082942620481	-18.1103190959731	1.89803776334656e-06	5.56729933837871e-05	5.64138378317886
TTLL1	-1.99460185400819	6.34785145515349	-18.094245943089	1.90797567768265e-06	5.58417618297206e-05	5.63551251736404
NLRX1	1.94902833458637	7.89127305768563	18.0838868125798	1.91441277089716e-06	5.59075554494387e-05	5.63172563877601
UGDH	-2.29645501142976	8.58055431694897	-18.0722838311091	1.92165283899138e-06	5.59123192498123e-05	5.62748139933856
ARID5B	-1.44125107286606	8.95814912328802	-18.0702027281066	1.92295478313081e-06	5.59123192498123e-05	5.62671985795695
MTHFD2L	-1.77590948680837	6.72766166609673	-18.0600512884608	1.92932030053792e-06	5.5975453762998e-05	5.62300382725996
DUOX1	2.63878957413569	6.62603098716769	18.0249014393444	1.95155161062817e-06	5.64976307927192e-05	5.6101202208503
ANXA1	1.27740307469828	13.4489952531498	18.0028687712259	1.96563878514176e-06	5.67117468314123e-05	5.60203128356405
TCEA2	-2.04443794459612	6.57560104236686	-17.9994065322068	1.96786321153183e-06	5.67117468314123e-05	5.60075925041498
LAMC1	-2.31318430377515	10.1450292775116	-17.9934521142041	1.97169567883825e-06	5.67117468314123e-05	5.59857099578419
FST	2.02064097244186	8.47635208233957	17.9843971932933	1.97754040992102e-06	5.67575361522707e-05	5.59524187168382
POLG2	-2.21856417575159	6.38774477511577	-17.9306808665767	2.01263081247524e-06	5.76407099212329e-05	5.57545697647024
RIMS3	2.97003725937858	7.29904164741037	17.90673571891	2.02850642662873e-06	5.79709780937625e-05	5.56661776482357
WDR41	-1.50311657964818	9.81142660275985	-17.8305293053488	2.08001061534441e-06	5.93158582743302e-05	5.53840536921972
RARRES1	3.80056036405851	6.99407284645237	17.808446396679	2.0952189078104e-06	5.95852446471296e-05	5.53020684869343
RTP4	3.55917738581269	6.75106910192496	17.8020832078778	2.0996251844145e-06	5.95852446471296e-05	5.5278425036954
ASPH	-1.51512852045058	9.98857241866141	-17.7972848894534	2.1029549833084e-06	5.95852446471296e-05	5.52605903622413
NR1H3	-1.59747241172699	5.85803786293235	-17.7910143435803	2.10731571058333e-06	5.95852446471296e-05	5.52372761663193
RANGAP1	1.56106756072233	8.92181841157206	17.7658551283739	2.12491841259102e-06	5.99559432017754e-05	5.51436478920409
IL4R	2.06655476310981	8.08007102211887	17.7346648957879	2.14697900219546e-06	6.04505944373431e-05	5.50273860879047
NEFL	-2.90760248338014	8.1996577179719	-17.7265852928598	2.15273705994645e-06	6.04851132674639e-05	5.49972350242267
GLT8D2	-2.95673605753842	7.60366787779685	-17.7032042854457	2.16950150600656e-06	6.07367034036221e-05	5.49099032683259
MUC16	2.26189300027971	6.60857562422174	17.7014113707287	2.17079331061949e-06	6.07367034036221e-05	5.49032015548129
IL1F9	3.53817072782412	6.77123656433858	17.6843028631838	2.18316524461905e-06	6.09550697796774e-05	5.48392167643236
FADS1	-2.36621743023164	9.33405228911771	-17.6741919145553	2.19051552927821e-06	6.10326101330835e-05	5.4801372509462
HLA-F	1.56492844099059	11.4257908131207	17.6564319191428	2.20349627501154e-06	6.12663776798001e-05	5.47348447622712
RTN1	-2.20312597108292	5.59028662163564	-17.6460160702026	2.21115086891027e-06	6.13513918845664e-05	5.46957957021486
AVPI1	1.41721355759195	8.72868065821872	17.610954809627	2.23714586610513e-06	6.19438770312014e-05	5.45641767005061
PDGFRL	-4.18528713732943	6.55152137963175	-17.6005978632456	2.24489265199635e-06	6.20278563937474e-05	5.45252455217679
ZNF706	1.34390550711717	13.0441362548552	17.594492218136	2.24947418661575e-06	6.20278563937474e-05	5.45022837234297
TDRD7	1.36628039541501	9.04545955088318	17.5673332047092	2.26998608142738e-06	6.24644005004737e-05	5.44000462767265
ARL3	-1.35569256484618	9.23228364730032	-17.4969156494432	2.32419166516243e-06	6.37069588075173e-05	5.41342089685422
ESD	-1.31998336573806	11.9928170068122	-17.4962794555363	2.32468821663876e-06	6.37069588075173e-05	5.41318022374922
ROPN1B	2.17299170565484	6.65470818310557	17.469466586964	2.34572851509904e-06	6.41518294313766e-05	5.40302870804203
SULT1B1	-3.3664028321163	6.30174464325945	-17.438449868814	2.37034483658723e-06	6.46924789143009e-05	5.39126564344752
TSC22D1	-1.51991929201996	11.5924477181713	-17.4157751073124	2.38853102340026e-06	6.50557857924488e-05	5.38265268285623
IQGAP2	-1.44260865856453	5.10783761240481	-17.3963557719766	2.40423547719574e-06	6.51780836205111e-05	5.37526715013881
CSTB	1.37409530545398	14.1860723514511	17.3869660455334	2.41187207425948e-06	6.51780836205111e-05	5.37169303360994
MAD2L1	-2.36166360973129	7.47289405623624	-17.3865309004679	2.41222665888354e-06	6.51780836205111e-05	5.37152735154739
FAM65A	-1.33653431024618	8.9017499381775	-17.3861267151375	2.41255606987356e-06	6.51780836205111e-05	5.37137345364031
MMP2	-3.56608175492436	6.88044479342913	-17.3702815671903	2.42551123908224e-06	6.53957030238213e-05	5.36533735389805
RAMP1	-2.42719125959932	6.71018581515733	-17.3528959380569	2.43981923380923e-06	6.56488457548749e-05	5.35870792730658
SH3YL1	1.31616073773912	9.79351950075403	17.2896660302953	2.49269135382358e-06	6.68175260464195e-05	5.33453985703368
HK2	1.78048332044356	7.93230649796842	17.2889874184733	2.49326599513839e-06	6.68175260464195e-05	5.33427998409727
NMNAT2	-1.87312245284659	5.54123440395859	-17.2693209325036	2.50998657506866e-06	6.71308233083494e-05	5.3267442085642
TGFB1	-1.3345722730859	9.10749149207077	-17.2195016733606	2.55293090040608e-06	6.80136515613244e-05	5.30761518595147
MNS1	-1.55480220204983	5.79871062983979	-17.2192070155544	2.55318742935887e-06	6.80136515613244e-05	5.30750187838438
PPFIBP2	1.95691517647704	6.40478526781478	17.172758335655	2.59400356134917e-06	6.89032216077657e-05	5.28961569952378
DBNDD2	1.79320885783145	10.7053623985992	17.1694867250996	2.59690697352811e-06	6.89032216077657e-05	5.28835402404924
IQCK	-1.60692305787521	7.51965069917873	-17.1485854284537	2.61554553179438e-06	6.92600608478726e-05	5.28028777196892
PKP1	2.01620457272375	10.9378555476425	17.1336028911805	2.62900195960772e-06	6.94760094307262e-05	5.27449951164664
TSPAN14	1.61128994659739	8.51675853115302	17.1279365245849	2.63411215135227e-06	6.94760094307262e-05	5.27230905530064
DLG1	2.12547587620939	8.05961447673667	17.1145652840393	2.64621687246563e-06	6.96576141615904e-05	5.26713717839303
WNT5A	-2.48717772367871	6.02931277901725	-17.0819718815933	2.6759954054552e-06	7.03028241756006e-05	5.25451303395816
RPS6KA1	1.67310790174964	6.5038461958625	17.0666081129922	2.69016751756851e-06	7.05362980146746e-05	5.24855377710923
ZDHHC13	2.47475321384297	6.96441072554817	17.0559435261424	2.70005632311357e-06	7.06567680162229e-05	5.24441400580364
DLG1	1.6201943772491	10.1733634417059	16.9397926615894	2.81054513281978e-06	7.34041787526669e-05	5.19915489440197
SIRPA	2.17021425292401	6.87663739577454	16.9242962311089	2.82568066684647e-06	7.36553401947911e-05	5.19309267677816
PTGS2	1.61041573512786	5.87067032191074	16.9107568891246	2.83898241782447e-06	7.38578154937336e-05	5.18779144240391
WWTR1	-2.19446064469178	10.4682219222159	-16.8919081533413	2.85762198305087e-06	7.41980991941573e-05	5.1804041475252
SLC20A1	-2.16429925519348	12.1095134879054	-16.8798602503898	2.86961083497138e-06	7.43647110748117e-05	5.1756778704544
RECQL	-1.85938756297703	10.1776082362868	-16.8662611177558	2.88321373697521e-06	7.45724235148665e-05	5.17033893145751
TNFRSF21	1.27434029743389	12.2929354353913	16.8499379708679	2.89964066818325e-06	7.4852232799949e-05	5.16392476908972
TMEFF1	-1.38713219634851	5.51366321010844	-16.8419996287138	2.90766885219097e-06	7.49145723964107e-05	5.16080311956752
POFUT2	-1.69116368482922	6.15694514378816	-16.8173021378806	2.93281186567668e-06	7.5416776800233e-05	5.15108156598369
CREG1	1.29085824655018	11.0180890840088	16.8019381898654	2.9485806792494e-06	7.56408290866792e-05	5.14502659567514
MYBL1	-2.52735449891222	5.58718546258974	-16.7977850653238	2.95286017939157e-06	7.56408290866792e-05	5.14338887154558
OVOL1	2.10244168066281	6.96872471044593	16.7806777427678	2.97056447651803e-06	7.59485699302867e-05	5.13663850180952
SLC7A5	2.32314960529871	10.0161906162706	16.7375233505762	3.01577663475741e-06	7.69570840678249e-05	5.11957908196375
PTGFR	-3.35672955098256	5.99769527535108	-16.7105652618303	3.04442673905502e-06	7.73115321356209e-05	5.10889953239965
ANPEP	-3.14981631891599	5.62730923790726	-16.7044501590478	3.05096967311092e-06	7.73115321356209e-05	5.10647457416122
PRPSAP1	1.36029555745025	10.1605626808475	16.7039995962397	3.05145240588942e-06	7.73115321356209e-05	5.10629586674218
MICALL1	1.76462510672692	9.05534711998803	16.7027066968474	3.05283811145453e-06	7.73115321356209e-05	5.10578303486709
BGN	-2.47188656674166	6.13367395491465	-16.6742412621546	3.08353326600817e-06	7.78501567852048e-05	5.09448191324161
PCCA	-1.74257468017215	6.82642605661572	-16.6721767021166	3.08577348564164e-06	7.78501567852048e-05	5.09366149559241
OLFML2A	-1.41812633110339	8.10263839616334	-16.6645854248018	3.09402696259705e-06	7.79111015902269e-05	5.09064397578803
B4GALT4	2.17273876345406	8.79603370840954	16.6433212118551	3.1172832658755e-06	7.83488935336619e-05	5.08218404728146
LEPRE1	-3.05316061967249	6.86341811697635	-16.619193337119	3.14391839177265e-06	7.86851765612391e-05	5.07257151039546
VNN1	2.06794962777206	5.9255837149014	16.6109594632804	3.15306846045499e-06	7.86851765612391e-05	5.0692878943317
EDEM3	-1.44535955175726	8.63969677604247	-16.6102198990664	3.15389183339725e-06	7.86851765612391e-05	5.06899287998586
TJP2	1.69526894231624	11.1067298756396	16.6099016934541	3.15424617565285e-06	7.86851765612391e-05	5.06886594272523
EDG4	1.86430253860234	6.28251303120516	16.5861037612924	3.18087852814717e-06	7.886208799264e-05	5.05936556716124
PDE6D	-1.39937124662401	8.83439799265442	-16.5842488278557	3.18296536619486e-06	7.886208799264e-05	5.058624477731
MPZL1	1.33470001004145	10.1599460024763	16.580611845146	3.1870616742379e-06	7.886208799264e-05	5.05717117357183
PI3	5.05984105348997	8.71607025839484	16.5792202471442	3.18863064445863e-06	7.886208799264e-05	5.05661501848317
P2RY2	2.08629705460311	6.56720468141744	16.5723500117244	3.19638974642171e-06	7.886208799264e-05	5.05386861982745
GAS2L1	-1.23439260908535	9.65976049422926	-16.5681885798024	3.20110027086458e-06	7.886208799264e-05	5.05220451208575
CTNND1	1.32846124837269	10.3696060491297	16.5637760040009	3.20610390765186e-06	7.886208799264e-05	5.05043951145647
DKFZP586H2123	-2.49288298175209	6.49480225980192	-16.5615686479693	3.20861035366428e-06	7.886208799264e-05	5.04955640484516
EDNRA	-5.7266309662193	8.83861601019994	-16.555793412362	3.21517891544964e-06	7.88782680249832e-05	5.04724531585034
FLJ20160	1.93820495174062	8.08461155623885	16.5495224753744	3.22232900691076e-06	7.89086292224422e-05	5.04473493439447
SEPT6	-3.31281891326605	6.75450613166136	-16.5438509585153	3.22881158867956e-06	7.89225631181637e-05	5.04246368151199
PECI	-1.1721808610782	9.96413811467984	-16.5334560384477	3.2407325091533e-06	7.90691335779889e-05	5.03829881213848
TNKS	-1.95324103359239	6.88570701537024	-16.5237235693901	3.25194019713588e-06	7.91923425498589e-05	5.03439695453214
LAPTM5	-3.12937025378159	6.49281207334643	-16.5185272760162	3.25794260441242e-06	7.91923425498589e-05	5.03231274672233
KCNMA1	-3.42155697765081	8.76879887883897	-16.5124564210511	3.26497159043907e-06	7.91923425498589e-05	5.02987691412099
GALNT3	3.21076268162277	9.412584924252	16.5085382551267	3.2695175142344e-06	7.91923425498589e-05	5.02830433096656
SGPL1	1.50310077881104	9.82736094429288	16.4962191560246	3.28385842440031e-06	7.93956060363162e-05	5.0233575079005
ARL4A	-1.33563861941393	10.4902908335223	-16.4842404719637	3.29787331939936e-06	7.95368040399794e-05	5.01854378766058
CEBPA	2.11146426344053	6.34559263547793	16.4810501629745	3.30161767107362e-06	7.95368040399794e-05	5.01726114101462
ITPKA	-2.18806934184339	5.79413808286281	-16.4493296615229	3.33911739324371e-06	8.01604489625728e-05	5.0044943742404
TMEM30B	5.29991171773995	8.37741236782593	16.4489928851203	3.33951817946879e-06	8.01604489625728e-05	5.00435869571689
ARHGAP22	-3.01120323757912	6.53237777492643	-16.4356167243258	3.35548207561064e-06	8.0399037308976e-05	4.99896750813552
DLG3	1.40994233838774	6.99385998995855	16.4290566423905	3.36334372166246e-06	8.04429844252816e-05	4.99632187832972
NRIP1	1.55569358166113	9.17323898837376	16.3963120327959	3.40290717267817e-06	8.12436478113826e-05	4.98310020967021
MFHAS1	1.521178151106	8.23082980236722	16.3867749460965	3.41453199144448e-06	8.13756142103893e-05	4.97924428071198
DDAH1	-2.16530470307054	10.4284175226397	-16.3758631015099	3.42788926198866e-06	8.14906763120857e-05	4.9748297363692
CAST	1.57795131732463	12.1845905669213	16.3690205596505	3.43629629977801e-06	8.14906763120857e-05	4.97205996747659
THBS3	-2.28559885378791	6.88040680230342	-16.3678978390235	3.43767801316531e-06	8.14906763120857e-05	4.97160539332072
FGD6	2.01714176290666	7.67022694750047	16.3621673239714	3.44474054495987e-06	8.15133108387136e-05	4.96928469462962
VIL2	1.41727017652465	11.1822924791748	16.312103513487	3.50716502100862e-06	8.28435829564267e-05	4.94897518901337
MAST4	2.78282741441625	8.65214739869867	16.2948896209518	3.52893254092489e-06	8.32104835533279e-05	4.94197741278122
SH3GLB2	2.38496113609927	7.23022102456763	16.2788867401743	3.54930987774382e-06	8.35214182335146e-05	4.93546522526534
SLC5A3	-1.51026368102671	9.34007147503741	-16.2747219965007	3.55463551301036e-06	8.35214182335146e-05	4.93376936908404
LOC728871	-1.73322671218896	6.63007780312794	-16.260677093109	3.57266403443903e-06	8.37974942067194e-05	4.92804713961127
CDH18	-2.95464420154231	6.10898139177101	-16.2393681884434	3.60022053590646e-06	8.42956899512414e-05	4.91935583223245
C14orf139	-4.38481559960509	7.54261845882247	-16.2190012658677	3.62679038677722e-06	8.47690796881416e-05	4.91103795046135
ABHD3	1.57137147174767	8.94558334692941	16.2064124827146	3.64332733747595e-06	8.5006724905514e-05	4.90589139161143
LOC283537	2.48429883369212	7.25965619841551	16.1907119487856	3.6640751165138e-06	8.53416169371608e-05	4.89946701974828
DPYSL2	-1.35100715213827	11.3862065543418	-16.1836778035443	3.67341511816202e-06	8.53932312158602e-05	4.89658673391697
CYBRD1	-2.22590000494911	7.60764274363633	-16.1794156237092	3.67908796261948e-06	8.53932312158602e-05	4.89484087501561
ISGF3G	1.57777027244372	8.50838137260085	16.173118462165	3.68748798604084e-06	8.54396087876753e-05	4.89226060368439
TMC6	2.18969528003622	6.40815275078104	16.1514322773173	3.71658732500694e-06	8.59646004151518e-05	4.88336688586767
TMEM164	-1.70479518658409	9.1680264711468	-16.135928113516	3.7375553082125e-06	8.63000227394534e-05	4.87700107975772
COL5A2	-5.3598864811709	7.38699822312792	-16.1264196075423	3.75048282261695e-06	8.63538265555668e-05	4.87309395606585
SP100	-1.44633671297713	9.45750734360051	-16.1247000288344	3.75282627021046e-06	8.63538265555668e-05	4.872387118626
ITCH	1.19550538921352	9.17274589955033	16.1152938689311	3.7656752180179e-06	8.63767194778531e-05	4.86851934429803
KIAA0586	-1.22145089011771	6.09894380324999	-16.1144975295849	3.7667653780991e-06	8.63767194778531e-05	4.86819178820063
DBN1	-1.29996454444245	8.31093450730993	-16.1089894001617	3.77431587662458e-06	8.64014059853029e-05	4.86592569684675
KLF9	-1.42538531392717	7.30315844501954	-16.0944607144499	3.79431634983285e-06	8.67032694944174e-05	4.85994471779857
PLA2G7	3.4960382440089	7.38177416906959	16.0899901066753	3.80049547836312e-06	8.67032694944174e-05	4.85810322020222
STK38L	1.14938038281699	9.57934577080593	16.0739034922472	3.8228269847638e-06	8.70639060386649e-05	4.85147267440305
TPM2	-1.86605524704469	11.2760647466674	-16.0614013011404	3.84028810035555e-06	8.72007606999681e-05	4.84631492314515
IGFBP4	-3.36647645984141	8.46343977004335	-16.0602478468891	3.84190373831719e-06	8.72007606999681e-05	4.84583886408914
FAM63A	1.74319221408314	7.68686543813066	16.0531396726631	3.85187760356309e-06	8.72787071258965e-05	4.84290438364954
AKAP13	1.2806013613287	9.55829117478124	16.0344818295336	3.87820114676946e-06	8.77262245843818e-05	4.83519559322991
GLUL	-1.94320013597786	12.2742234481556	-16.0237745799495	3.89340208848988e-06	8.79210562994685e-05	4.83076763314521
KDELC1	-2.63223517520232	6.83308569865721	-16.0069611676742	3.9174120514418e-06	8.83138196596999e-05	4.82380845846449
TBC1D3	1.25682503458262	6.64118115765522	15.9883931033165	3.94412822118161e-06	8.87661639795781e-05	4.81611445452551
AKAP12	-1.80984641068032	9.18702106375779	-15.9799334195174	3.95637049903699e-06	8.88206240550858e-05	4.81260604890606
MAGED1	-1.95997520071099	10.6348241685227	-15.9775287218255	3.95985848289945e-06	8.88206240550858e-05	4.81160842943163
ZNF189	-1.77835930629011	7.44751711193239	-15.9701174105133	3.97063103343332e-06	8.89128217654381e-05	4.80853280043681
SNUPN	-1.33629034441927	9.03910102290651	-15.9493328672815	4.00102440159397e-06	8.94433361200555e-05	4.79989971945793
MMP9	2.91171634615518	7.49451104135625	15.9323337049131	4.02608381607205e-06	8.98530344637083e-05	4.79283050679419
TREM1	-1.85560715326776	7.11643313440533	-15.9023172214256	4.07078028295883e-06	9.06988875732363e-05	4.78032938628302
ACOT2	-2.14640451790596	6.29604406683785	-15.8958884382308	4.08042809530862e-06	9.0762322266648e-05	4.77764886832495
IFIT1	1.70023577687739	7.74758510041169	15.8805650592735	4.10353173353772e-06	9.11243502758643e-05	4.77125529421571
TIPRL	-1.6782395182825	9.2134515401128	-15.8681641711709	4.12234054013729e-06	9.13899615426451e-05	4.7660765612369
PCSK1N	1.46152458783634	5.45244047638032	15.8613419946065	4.13273072263128e-06	9.14683652143236e-05	4.76322581602566
DLC1	-2.83979014600424	6.93193912749668	-15.8482822153505	4.15270592663266e-06	9.15724795440072e-05	4.75776515468367
ANKRD28	-2.862315887562	8.02747960050029	-15.8420365460212	4.16229851589393e-06	9.15724795440072e-05	4.75515206383512
TSPAN4	-1.32233358158091	8.79570520884153	-15.8375069891666	4.16927150078819e-06	9.15724795440072e-05	4.75325631921774
MTUS1	1.5569617490524	8.2649722613986	15.8371307699203	4.1698512793628e-06	9.15724795440072e-05	4.7530988365403
MINK1	1.28848509432374	10.1172714604784	15.8341744978444	4.17441035603148e-06	9.15724795440072e-05	4.75186123125822
SFT2D2	1.61875281872503	8.25295000792666	15.8265265106764	4.18623180337092e-06	9.15724795440072e-05	4.74865842093181
NGFRAP1	-1.20732380373246	13.0187132926535	-15.818831096409	4.1981659038685e-06	9.15724795440072e-05	4.7454341773727
LPHN2	1.43749090717594	8.85287936961434	15.816043530539	4.20249864635038e-06	9.15724795440072e-05	4.74426584690965
PRKD3	-1.52259165993142	9.52185840276236	-15.8139211305397	4.20580100466652e-06	9.15724795440072e-05	4.74337616327753
OTUB1	1.1465082598446	9.71240675453965	15.8019922554415	4.22441808496043e-06	9.15724795440072e-05	4.73837349212288
PART1	1.76039428690656	6.84373546423179	15.801990564758	4.22442073035502e-06	9.15724795440072e-05	4.73837278282348
PPM2C	2.17644659432827	8.49955151167882	15.8018568780259	4.22462991468159e-06	9.15724795440072e-05	4.73831669643587
ALOX15B	-2.66175085218743	9.87470208952517	-15.8005769628143	4.22663325334246e-06	9.15724795440072e-05	4.73777970186156
IGSF4B	-6.08126663201058	7.70711889321473	-15.7900977692444	4.24307706418744e-06	9.1779751213364e-05	4.73338146002128
KLF3	1.67596285167723	7.36330269695163	15.7811892547386	4.25711476359527e-06	9.18750264631473e-05	4.72964014214029
COL6A2	-4.9800780011826	7.68891404522443	-15.7763413834021	4.26477656338287e-06	9.18750264631473e-05	4.72760328443786
EPPB9	-1.59251328463226	7.92307068777997	-15.7742202145547	4.26813400323328e-06	9.18750264631473e-05	4.72671186670017
TMEM62	1.64247675721395	6.75677633979238	15.7607603259049	4.28951049327306e-06	9.21864847716945e-05	4.72105256071069
PLCXD1	1.64570129198311	6.62970432728052	15.7499374642128	4.30678936937188e-06	9.24090207775516e-05	4.71649848681362
SPARC	-3.39301488040118	10.0906990354113	-15.7169920508172	4.35988802681002e-06	9.31114532455263e-05	4.7026162425553
PMS1	-2.32138630445816	8.10961938727931	-15.7167587775239	4.36026670451659e-06	9.31114532455263e-05	4.7025178437318
IFITM2	-1.67187982264927	10.5764513716251	-15.7166415994069	4.36045693679409e-06	9.31114532455263e-05	4.70246841536465
ZNF330	-1.37228555282932	8.28466322052976	-15.6848043726835	4.41250266031562e-06	9.40723011255148e-05	4.68902502486674
SHC1	-1.46497430742162	12.4894231325824	-15.6687901113169	4.43895499467924e-06	9.44679353868273e-05	4.68225257944446
SDC4	1.64982579022664	10.6555441807793	15.6623231667724	4.44968936581559e-06	9.44679353868273e-05	4.67951573273368
ANKMY2	-1.15381903631973	9.58880116379106	-15.6607560321806	4.45229517146069e-06	9.44679353868273e-05	4.67885234193355
PPL	1.90956779029006	10.2119344682959	15.6550141578666	4.46185785198107e-06	9.45205633214911e-05	4.6764211537393
EPB41L4B	4.35342459970942	10.1485755921095	15.6399026422846	4.48713945386531e-06	9.48074288426663e-05	4.67001845098431
WWC1	3.03240003895817	7.57563916400974	15.6384330308561	4.48960700049191e-06	9.48074288426663e-05	4.66939544987563
PPARG	-2.19504685917636	5.58343061386235	-15.623510874706	4.51475163555337e-06	9.51368133785328e-05	4.66306628542265
RND3	1.30272885335562	10.7713515480451	15.6207262597325	4.51946198726134e-06	9.51368133785328e-05	4.66188453209457
EGR1	-2.83496804604213	9.15349902586635	-15.5770528113695	4.59409189470054e-06	9.63969793938246e-05	4.64332240318198
PHLDA1	-1.69629969503597	7.01440401314333	-15.5757459074222	4.59634715864638e-06	9.63969793938246e-05	4.64276613759074
FAM59A	1.32753015520786	7.90291563274948	15.5728410650153	4.60136452758734e-06	9.63969793938246e-05	4.64152956393535
BIN1	-2.61446069002072	7.62133393448482	-15.5688793461134	4.60821765722015e-06	9.63969793938246e-05	4.63984271151096
KIAA1609	1.11228278237835	8.1416805983134	15.5621208032096	4.61993627431379e-06	9.64908756134457e-05	4.63696401122854
RGS17	-3.46951363063634	8.63909085788937	-15.5566677275784	4.62941663014138e-06	9.65378036654171e-05	4.63464044132182
SF3A3	-1.64021040453305	8.82472330140935	-15.5343355703345	4.66847880113466e-06	9.72004962245603e-05	4.62511612306689
ABCA12	4.63868236019226	7.89971954096926	15.5250858993905	4.68477005972479e-06	9.738775890512e-05	4.62116726185396
FZD3	2.66841534549533	6.86340535589784	15.514787761474	4.70298585442765e-06	9.76143844684159e-05	4.61676801516425
TCFL5	-1.70949870960333	7.2457596935797	-15.5052345191041	4.71995778250453e-06	9.78145288281141e-05	4.61268436221316
GNA15	1.49867637427178	10.701580856112	15.5008288030781	4.72780881925424e-06	9.78253279097165e-05	4.61080023429285
SMPDL3A	1.12764276391077	7.6356274123754	15.4967092908098	4.7351635894542e-06	9.7825840967269e-05	4.60903801747943
C6orf105	1.88093471020526	6.50760075232091	15.4760603575819	4.77223040050738e-06	9.84392379059839e-05	4.60019788029734
ITGA2	2.49776297268074	8.62533233258713	15.4617493922717	4.79811810510318e-06	9.87140198085301e-05	4.59406419402829
IL6ST	-1.20176325922841	8.78585640294155	-15.4605227704556	4.80034458682272e-06	9.87140198085301e-05	4.59353819883841
ANKRD25	-2.0823003707211	9.29164509074054	-15.4439032802161	4.83062998945692e-06	9.91839812912185e-05	4.58640737213279
CARD10	1.44133891582878	9.10629878163115	15.4214650950772	4.87187216026979e-06	9.98771211228274e-05	4.57676775442204
HTRA1	-3.0664219670747	9.67225434646444	-15.3895647489733	4.93121360491602e-06	0.000100938614679769	4.56303892580064
PMAIP1	1.11694255989671	10.8314116455744	15.3816774448376	4.94601509907618e-06	0.000101086550554779	4.55964010657052
ARMCX1	-1.31246345056799	9.51731439110048	-15.3667817048619	4.9741100393777e-06	0.000101431995617191	4.55321643417087
ABCC4	-2.28221434103177	7.1747916662154	-15.3618915960146	4.98337376172483e-06	0.000101431995617191	4.55110625455743
TFPI	-4.77916789978065	7.80112107178448	-15.3606559332684	4.98571775250093e-06	0.000101431995617191	4.55057293507515
LRIG1	-1.2524329369624	5.26376557669019	-15.3546765854838	4.99707841897719e-06	0.000101508384443941	4.54799160623774
EFHC1	-2.038693232861	7.11877989057246	-15.3209940662623	5.06164032076517e-06	0.000102628472460899	4.53343180683252
CHMP1B	1.23422554072271	11.0743756917101	15.3179110938915	5.06759803324837e-06	0.000102628472460899	4.5320975451945
UBE2H	2.08555501077571	11.0920065672557	15.3126824528493	5.07772082435869e-06	0.000102677669881653	4.52983405831389
RNF103	1.24488820135409	10.8168437193556	15.3070344283135	5.08868200061431e-06	0.000102719944109427	4.52738815152478
ULK1	1.51282462344881	5.94004905656294	15.3010441427456	5.10033750594683e-06	0.000102719944109427	4.52479304091614
OLFML3	-4.15217551515616	7.20491412300651	-15.2982475474151	5.10578957324369e-06	0.000102719944109427	4.52358115261673
FLJ20035	3.1037714870226	9.61346368604035	15.2957839087808	5.11059814840846e-06	0.000102719944109427	4.52251336571754
CYB5R4	1.19872268321544	8.94989018674855	15.2864938884055	5.1287780451385e-06	0.00010291861187005	4.51848535120417
NME7	-1.33040418806092	9.8936685842972	-15.282862146794	5.13590555263401e-06	0.00010291861187005	4.51691001703785
DLEU1	-1.53246288203681	8.88162038131811	-15.276121851946	5.14916434928144e-06	0.000102932277786695	4.5139852996554
DPH5	-1.36241506176122	9.107201168863	-15.2737363295587	5.15386643699176e-06	0.000102932277786695	4.51294987595978
EID1	-1.41374463692559	11.6019810018056	-15.270767479211	5.15972529891348e-06	0.000102932277786695	4.51166103608932
SOCS6	2.32062247543382	7.75306030789205	15.2345875177587	5.23175080313325e-06	0.000104213352565099	4.49593441839312
CAMSAP1	1.48369557114905	9.23028411212094	15.2243847454151	5.25227306852117e-06	0.000104466224102062	4.49149275948654
GAB1	2.05969644418495	5.64485634084659	15.2020639683518	5.29749748688287e-06	0.000105208930743957	4.48176529594635
KCTD3	-1.19895421729357	7.38106369910441	-15.1897287106528	5.32268445102028e-06	0.000105442853179333	4.47638343426883
ASCIZ	1.3031992578994	10.0164533854666	15.187695972937	5.32684839263701e-06	0.000105442853179333	4.47549613404655
WDR3	-1.48751699586615	8.60992749770623	-15.1847069504182	5.33297811299638e-06	0.000105442853179333	4.47419119541798
SNX16	1.69430180450452	6.21267926394804	15.1678605819665	5.36767958286304e-06	0.000105971969989483	4.46683166075847
AZGP1	1.92588527115603	5.62466339215543	15.1409065963231	5.4237495332995e-06	0.000106920769972548	4.45503951525169
MAF	2.35392202546683	6.98406647978013	15.1241925800137	5.45886050546774e-06	0.000107454206940962	4.44771674945082
COL4A5	-3.15130187515009	8.39255342956483	-15.1028589941391	5.50406069129157e-06	0.000108184379949893	4.43835832009122
SLC35A3	1.30382066152393	8.73927000575613	15.092527321832	5.52610718681006e-06	0.000108457980169363	4.43382137546976
KRT33A	2.04153108421499	7.31921669896079	15.0863354519145	5.53936910146267e-06	0.000108558619718239	4.43110085735195
CTSB	-1.15456955822354	12.8053908882851	-15.0747603770693	5.56426036169021e-06	0.000108886537811023	4.42601213775091
CHPT1	-1.23551742882869	9.5262545106246	-15.0680101422624	5.57883626591625e-06	0.00010901193090032	4.42304275200809
SULT1E1	-2.2171967447382	5.90148004083085	-15.0566259847572	5.60351904879668e-06	0.000109067325504859	4.41803192889721
IGFBP6	-2.33092939490419	9.74037247799051	-15.0563834430827	5.60404630101295e-06	0.000109067325504859	4.41792513127964
ACSL4	-2.2939742462246	6.7032893305103	-15.0547844138873	5.60752381551089e-06	0.000109067325504859	4.41722099284818
ACAT1	-1.21347766297961	9.47213327695297	-15.0504658167259	5.61692830901087e-06	0.000109067325504859	4.41531891016137
ATP9A	1.57208177539894	7.24597670137235	15.0478962974464	5.62253259009016e-06	0.000109067325504859	4.41418693322054
ENDOD1	1.68313192668165	10.1731716334502	15.0286751526119	5.66466208920895e-06	0.000109713322359738	4.40571313101537
SERPINH1	-2.28775983176188	9.4003345197633	-15.0244714692008	5.6739247335728e-06	0.000109713322359738	4.40385846359708
CA9	-1.45085893340156	7.09209549225826	-15.0202530586182	5.68323754869515e-06	0.000109713322359738	4.40199677896894
PAPSS2	-4.04551932601457	7.40157397588947	-15.0177747296176	5.68871714917868e-06	0.000109713322359738	4.40090279078522
CHMP2B	1.78099225514258	10.6768655433768	15.012070217402	5.70135323566978e-06	0.000109798355387083	4.39838401205344
CPEB1	2.86937313539238	7.2362226739485	15.0002597693922	5.72761854856732e-06	0.000110145240848962	4.39316617898995
MFGE8	-3.12092008270935	7.89817605796206	-14.9916675935082	5.74681521503724e-06	0.000110355389726456	4.38936760149075
SNX10	1.57326063141004	7.83664917144945	14.9833554377186	5.76545753457084e-06	0.000110554304966067	4.38569075713013
USP9X	1.0699298425764	11.4392882320094	14.9746877640873	5.7849721864119e-06	0.000110735712142406	4.38185448802841
ETV5	-1.95350514609294	7.36917635240172	-14.9717903703068	5.79151259369096e-06	0.000110735712142406	4.3805716231304
SLC6A15	-1.64087288848809	9.14287964269774	-14.9584082178552	5.82183253823038e-06	0.000111090251358893	4.37464326524919
SULT2B1	4.15658631989512	8.06209282324829	14.9562662033211	5.82670282865467e-06	0.000111090251358893	4.37369385255134
CLEC11A	-2.98654427874298	6.41516221592073	-14.9525772346134	5.83510153920239e-06	0.000111091676379736	4.37205846068543
SLC31A2	2.17987057648671	10.6939775351001	14.9401916374143	5.86340316000356e-06	0.000111471479449298	4.36656474567307
SOX4	1.82638448767309	10.7362801591669	14.9321050648581	5.8819675071035e-06	0.000111665346159037	4.36297544668134
NEDD4L	1.55648089640793	7.79788645646542	14.9191617178348	5.91182407405593e-06	0.000112072733085725	4.35722639806707
IL13RA2	1.78754857349437	5.44224472547664	14.8937167202247	5.97103391443433e-06	0.00011303463634332	4.34591001482482
LY6G6C	1.54139899741033	7.08293516660543	14.8610047207974	6.04817047191341e-06	0.000114247023990897	4.33133344068476
HSDL2	-1.57822249447138	9.37927865536083	-14.8593097202455	6.05219885820202e-06	0.000114247023990897	4.33057727411183
PDZRN3	-1.2936135293806	5.00225184903748	-14.8393043639455	6.09998077453017e-06	0.000114986360758305	4.32164608683293
PEX13	1.45765589420184	7.76028697530787	14.8351755122575	6.10989691268554e-06	0.000115010838077153	4.31980131389048
UBXD6	-1.21157945633475	8.52386117396853	-14.8297295415489	6.12300503197707e-06	0.00011509524669967	4.31736727130212
DKFZp586I1420	1.32698888174466	7.08559488717065	14.7869961147903	6.22700520803952e-06	0.000116885529545001	4.29823696127595
RUSC1	1.25499968706239	9.42351448363137	14.78040722604	6.24322277315031e-06	0.000117025352711326	4.29528245486167
ZNF435	1.53544177441897	6.04076020721444	14.7754689520063	6.25540981637896e-06	0.000117089339985124	4.29306723895431
KIAA0701	-1.05686513350524	7.2799046710367	-14.7607133950057	6.29198992183631e-06	0.000117609100135613	4.28644379515995
APOBEC3G	-2.36475760192961	8.82477905888226	-14.7499542431991	6.31881957207058e-06	0.00011794540700539	4.28161010543422
TYMS	-2.18315479607458	10.8095917798684	-14.7455050669152	6.32995318121416e-06	0.000117988205525816	4.27961023209287
C11orf61	-1.91456384346447	5.23800213528088	-14.7369616017643	6.35139638199057e-06	0.000118222783980539	4.27576832549413
ATP2B4	1.06839473386765	9.60930015916466	14.7328454551859	6.36175763651029e-06	0.000118250720636304	4.27391654870374
MAPRE2	2.08548572942297	9.40838200142654	14.7198970195426	6.39448018065195e-06	0.00011861918663285	4.26808794286306
OVOL2	1.39872081097147	5.71731767290462	14.7179739673955	6.39935668931906e-06	0.00011861918663285	4.26722186686841
TMEM158	-2.89361111348131	7.18088236979673	-14.708488274589	6.42347406635169e-06	0.000118901088612385	4.26294819684458
KLHL21	1.53427027194763	8.1550607766269	14.6924703660385	6.4644400620531e-06	0.000119393687035629	4.25572530315058
CASP1	1.33886256531968	9.65114214325331	14.691092517934	6.46797810031171e-06	0.000119393687035629	4.25510363073212
RCBTB2	-1.8170701285073	6.35521126976954	-14.6729482146829	6.51477983310092e-06	0.00012009150780741	4.24691169035121
TSPAN5	-1.50912587665441	10.3342963883587	-14.662184439126	6.54273026156542e-06	0.000120440383546003	4.24204722467585
PRKCA	-4.37414287097882	6.64971057672193	-14.6436203789889	6.59126423808096e-06	0.000121166683913813	4.23364925955535
MARCH5	1.13905316621416	9.59345121740474	14.6357180560787	6.61205111547188e-06	0.000121207724152198	4.23007122381141
C20orf44	-1.53230327258041	8.14703056320119	-14.634113030098	6.61628241127861e-06	0.000121207724152198	4.22934426180827
NQO1	-1.92006785220625	11.4605222203846	-14.6296170708095	6.62815179333794e-06	0.000121207724152198	4.22730749308635
TBC1D19	-1.70460625251967	8.20441514131412	-14.6289842012484	6.62982456399707e-06	0.000121207724152198	4.2270207394261
DLGAP4	1.47660914792087	8.14025347307351	14.6142540053039	6.66889780725563e-06	0.000121608776499383	4.22034300271414
MIR16	1.12861136028647	10.9987434353121	14.6138454527532	6.66998534373958e-06	0.000121608776499383	4.22015769588331
SDC3	-2.36235048298475	6.12767044254409	-14.6030814441049	6.69871279505093e-06	0.000121965922186562	4.2152736242838
EXTL3	1.0524328212431	6.65959494395651	14.5571778082796	6.82284933994131e-06	0.000124056876418061	4.19440516825742
TPK1	-2.4787006028704	5.59671152498577	-14.5482677531416	6.84725369737069e-06	0.000124331221557972	4.19034697997963
BMP6	4.13109817632422	7.85208860117567	14.5310060549902	6.89482245313908e-06	0.000125024864754883	4.18247793559697
PHACTR4	1.17387063199829	8.17116117776893	14.5100129855207	6.95319287407869e-06	0.000125754129349337	4.17289540765562
ADD3	1.14835547452885	11.0497109518729	14.5097653387777	6.9538848688604e-06	0.000125754129349337	4.17278228462315
MTA1	-1.09342465610321	7.28458281926047	-14.503356502428	6.97182085694609e-06	0.000125907877072804	4.1698541155378
PDLIM2	1.64552175643319	8.21461690266313	14.4916862669365	7.00461998003849e-06	0.000126297744277762	4.16451874797342
EPHB3	2.72691124603503	7.94736296338268	14.4889502750137	7.01233541958802e-06	0.000126297744277762	4.16326729953718
PPP5C	-1.352475928079	6.75874953919069	-14.4794479332231	7.03920871783186e-06	0.000126610888878954	4.15891909263941
ABLIM1	2.8887205306016	8.43443374306424	14.4728116153068	7.05804775199914e-06	0.000126778876578978	4.15588068511029
NSL1	-1.10539937765369	9.50519354547744	-14.4672468039924	7.07389023643078e-06	0.000126892660074469	4.15333179997661
HMGN3	-1.36475812292243	11.2636978333169	-14.4527482146761	7.11536098885481e-06	0.000127367875317876	4.14668636618542
ADSL	-1.46365808217511	9.9785071541041	-14.4513173210702	7.11946912836324e-06	0.000127367875317876	4.1460301583553
TPD52L1	2.68192246085523	11.0549819449092	14.4290034116478	7.1838913999769e-06	0.00012834834621699	4.13578868243192
BBS4	-1.3656834129569	7.49129164901501	-14.4233503087515	7.2003199105004e-06	0.000128469879044837	4.13319157769447
MXD4	-2.23985297021865	8.77465879184004	-14.4147123062496	7.2255073332991e-06	0.000128747157370107	4.12922123050619
ENPP2	-6.44181015685425	7.41936225663487	-14.4005004066244	7.26717097034611e-06	0.000129316885026986	4.12268379559392
FDX1	-1.15845179438262	10.5357415169427	-14.3858063259383	7.31054229730786e-06	0.000129915442742837	4.11591785505593
ENTPD3	1.34728259390039	5.87778288763267	14.3763338109977	7.33866116396384e-06	0.000130241717944497	4.11155258390995
SERPINB3	4.10618163233222	7.89197690476986	14.3710334300909	7.35445006439753e-06	0.000130348593040437	4.10910874093136
GLT8D1	-1.46822179508536	10.3837639076894	-14.350735779604	7.41527967262245e-06	0.000131133537057175	4.09974188170683
DIRAS3	-2.56833861909349	7.92354744230837	-14.3497034431481	7.41838906624957e-06	0.000131133537057175	4.09926513478695
SNN	1.37457526955378	6.80267993586219	14.3427628925221	7.43933339661897e-06	0.000131329819459361	4.09605901565975
MAN1A1	-2.13655431807388	9.17611814580386	-14.336733559669	7.45758381099807e-06	0.000131478089222695	4.09327258158316
SHROOM2	-2.62111300703735	8.09590357830433	-14.3132248840186	7.52924224786832e-06	0.000132566315356267	4.08239707855636
CXCL10	3.45365248734558	7.4490044789011	14.3071746650924	7.547813718185e-06	0.000132718210649403	4.07959529569846
TNFRSF6B	-2.3980303055761	7.07960070894471	-14.2982165800652	7.57540897535543e-06	0.000133028168664597	4.0754447684138
CASZ1	1.19931445724147	6.39812965514925	14.2900093364487	7.60079432911635e-06	0.000133170431446085	4.07163987471119
ALDH7A1	-1.36406393828267	9.42363467065466	-14.2891471446509	7.60346686362329e-06	0.000133170431446085	4.07124003587221
EPS8	-1.88792541203525	10.7067979548282	-14.2729281916092	7.65394496516895e-06	0.000133878832903204	4.06371410910298
DHRS1	1.85119740223615	9.24383949179705	14.2660478113935	7.67547638637867e-06	0.00013407972232017	4.0605189240033
JAM2	-1.72365186592817	5.63714708126933	-14.2612098903611	7.69065833550346e-06	0.000134149111636768	4.05827132829802
SCLY	-1.10497825320022	5.98425602519703	-14.2583810030261	7.69955188923755e-06	0.000134149111636768	4.05695673884875
LOC440434	1.51137363984204	10.2568079980083	14.2543132507117	7.71236120500209e-06	0.000134197096012983	4.05506599572461
PPAP2B	-2.24480786722473	7.65808784521826	-14.24919470873	7.72851468100677e-06	0.000134303068922808	4.05268607636704
MYD88	1.27307117236127	10.1589742017516	14.2315470769886	7.78451090491183e-06	0.00013510023736925	4.0444741610941
FMR1	1.11860398104096	9.19624034616665	14.2146078089838	7.83870379506183e-06	0.000135864079024539	4.03658242282921
STAC	1.67374084797317	7.02764328077371	14.2112087777509	7.84963092126525e-06	0.000135877009436065	4.03499775162303
STK3	1.78224106919922	9.83727636489883	14.1756721865131	7.96494042532288e-06	0.000137694423466786	4.01840775441943
MPV17	-1.21001594034474	9.43152475480653	-14.162894986839	8.00688068254626e-06	0.000138240400503574	4.01243280112087
ADAM12	-1.94905991103667	6.32077237457101	-14.1584580978484	8.02150449907501e-06	0.000138313952254076	4.01035675420792
RDX	-1.19871488306388	10.9119358488184	-14.154689412083	8.03395034611602e-06	0.000138349808153889	4.00859286051586
NUP160	-1.56384254277899	6.91241560622656	-14.1499079902928	8.04977302658129e-06	0.00013844364795458	4.0063543009749
RASAL2	1.90169273193899	7.47122340445876	14.1387335350242	8.08689306967757e-06	0.00013881981380099	4.00111975522535
MFAP3L	1.82616301220743	7.67936338014763	14.1370663425914	8.09244830939386e-06	0.00013881981380099	4.00033842897829
MGC5139	-1.16987916155029	9.09788355153422	-14.1262476341755	8.12860528704852e-06	0.000139261060540372	3.99526605958365
SOX9	3.27914123335295	9.68670837586559	14.1217972917723	8.14353319910366e-06	0.000139284855025485	3.99317839949025
HMGB3	1.19454304012198	9.28613749422368	14.1196143792232	8.15086705941135e-06	0.000139284855025485	3.99215415638896
TNFRSF1A	-1.09497541826316	8.30770607573877	-14.0957661100722	8.23149173157209e-06	0.000140482722058262	3.98095416596126
BDNF	-1.83642925004469	7.15801434093301	-14.0859920189479	8.26480304465937e-06	0.000140871087399775	3.97635852165837
DAPK3	1.25779899094275	8.09807125108215	14.0800479631617	8.28513778239523e-06	0.000140880111587205	3.97356217404937
ANKHD1	1.23403544463727	8.77599540217146	14.0796665916232	8.28644444747157e-06	0.000140880111587205	3.97338272032824
GPR64	-4.07693848148464	7.47992215840987	-14.0708958130706	8.31656135617181e-06	0.000141112868114162	3.96925432615882
SPTLC2	1.50791824717898	9.69385352117224	14.0677924530654	8.32724808249191e-06	0.000141112868114162	3.96779297259163
KIF18A	-1.48166878398121	5.47053247418766	-14.0664559903078	8.33185524306605e-06	0.000141112868114162	3.96716354267868
PLCG2	2.5271099130532	6.4034105123913	14.0622665493032	8.34631663976113e-06	0.000141178633554185	3.9651900729666
IFT122	-1.84154408095379	6.34706593399302	-14.054279893909	8.37396646658711e-06	0.000141467033497559	3.96142629337985
DUSP4	-1.84766669631749	10.7071883154359	-14.0390117176502	8.42712198137031e-06	0.000142185044201477	3.95422518025538
FILIP1L	1.64041203808998	8.23035398730768	14.0331201319411	8.44773814067343e-06	0.000142352920739176	3.95144440286125
IL27RA	-1.77668696752866	8.16994178093672	-14.0183180577671	8.49979369696898e-06	0.000142883245308713	3.94445288741304
CENTA1	1.4489972166597	7.50929687551681	14.0180834755368	8.50062166754966e-06	0.000142883245308713	3.94434202799295
FZD5	2.18740274895216	7.37391555523584	14.0144899724487	8.51331686072956e-06	0.000142916637513581	3.94264357404629
TNS1	-3.33123982213183	6.06984780712182	-13.9939453447725	8.58632209312554e-06	0.000143961123938258	3.93292502122556
GSTP1	1.06855374268337	11.8548517169692	13.9822624345897	8.62816190570444e-06	0.000144481115173816	3.92739221604032
TIMP2	2.09134904475452	8.42515579315924	13.9711322290616	8.66824301555332e-06	0.000144970390082174	3.92211693735022
SSBP2	-1.40479315448725	9.50428434106799	-13.9602802908246	8.70753067518844e-06	0.000145325685799471	3.91696957235044
CDC7	-2.20043679702263	5.94405851647118	-13.959251646555	8.71126544579474e-06	0.000145325685799471	3.91648145502902
COL4A2	-3.2535580970586	9.30512295890534	-13.9477319913502	8.75321816368452e-06	0.000145755099826734	3.91101267888617
R3HDM1	-1.52469799279689	8.52883327115291	-13.9461909054021	8.75884834864683e-06	0.000145755099826734	3.91028073625838
TFRC	1.28185681056869	12.1401959835141	13.9415528731838	8.77581830685094e-06	0.000145855630290452	3.90807741222225
MRPS27	-1.38568302208165	9.7120909090722	-13.9157056324255	8.87109324563274e-06	0.000147255734398277	3.89578534243642
CALCRL	-1.48857454585512	5.58936862951357	-13.856490225288	9.09393652709652e-06	0.000150767300485255	3.86753987518606
CRISPLD2	1.0455950449683	5.79510837178043	13.8490340630631	9.12245491053476e-06	0.000151052460590567	3.86397493582986
INSIG2	1.55304080724999	9.29943386505763	13.8365638106164	9.17038397214311e-06	0.000151657923782183	3.85800845450282
THY1	-4.22545495957579	8.12700179568693	-13.8273109272522	9.20613646010678e-06	0.000151976519506095	3.85357794007462
DOCK4	-2.18524503985416	7.84803688111396	-13.8256881321962	9.21242351868954e-06	0.000151976519506095	3.85280060539296
SPHK1	1.33868779885375	10.1587781599053	13.803077576399	9.30054318352965e-06	0.000153231698265124	3.84196062007694
EXTL2	-2.84727248648675	8.05493560589058	-13.7997211032066	9.31370767716769e-06	0.000153231698265124	3.84034997245906
SESN1	-2.13396871600719	8.7172200214239	-13.7973670163628	9.32295361840857e-06	0.000153231698265124	3.83922010413613
SQRDL	1.12535203731146	13.1439776150294	13.7816252418459	9.38505625320506e-06	0.000154008202463485	3.8316598213464
C5orf21	-1.59387354884672	7.99506443696053	-13.7770097638149	9.40335580956043e-06	0.000154008202463485	3.82944154831269
TMEM110	1.0084886907087	8.00023650521007	13.7748188519768	9.41205690861581e-06	0.000154008202463485	3.82838830615058
CKB	1.26034242951435	7.89044138106954	13.7707832315424	9.4281086940809e-06	0.000154008202463485	3.82644782358992
ZNF364	-1.4604930343831	9.44448336331967	-13.7670746962431	9.44288756258188e-06	0.000154008202463485	3.82466412532343
C21orf91	1.86610669220379	7.99776402915785	13.7656992145913	9.44837583586956e-06	0.000154008202463485	3.82400243883551
PRSS16	1.92613360494482	6.36049331841453	13.7650480285846	9.45097540968034e-06	0.000154008202463485	3.82368915800797
PTK2B	-1.34045131943774	7.02015873303228	-13.7607111277764	9.4683098087238e-06	0.000154102515496619	3.82160233662356
TTC26	-1.43536728836025	7.02067678980873	-13.7499353621632	9.51154034797152e-06	0.000154617560881885	3.81641448691395
SDPR	-1.70530287617386	5.79884492361748	-13.7423866209454	9.54196133877741e-06	0.000154923377162194	3.81277787487236
CLUAP1	-1.1812310188783	8.17658238062164	-13.7175988496384	9.64265329912346e-06	0.0001563679841192	3.80082258475575
IGF1R	1.07889883872466	8.60923072401273	13.7120508422807	9.66535909874001e-06	0.00015654597394634	3.7981438533758
SNRK	1.15468989714455	8.5337057730074	13.7023202461018	9.70533289081225e-06	0.000156829300870897	3.79344309134922
CAMK2G	1.26393163248913	7.32953137481093	13.7020722568852	9.70635415250718e-06	0.000156829300870897	3.79332324736902
LDHB	-0.97302607171731	13.3207668703967	-13.6791707698936	9.80120725577376e-06	0.000158170389402124	3.78224665706902
DDX50	-1.02281569698659	10.2628203934641	-13.6699844842181	9.83955746823767e-06	0.000158597504796014	3.77779849960137
ALDH3B2	2.017784923678	6.4410787637942	13.6653544359619	9.85895276033766e-06	0.000158718436115159	3.77555544301948
IPO4	-1.46369187088253	6.80241530774543	-13.6346694844319	9.98862154791136e-06	0.000160612220696898	3.76067112257626
C21orf6	-1.0392374823094	8.34214825552205	-13.6287355430954	1.00139254907787e-05	0.000160825330445166	3.75778897492182
C16orf45	-2.28455339824936	6.02147211138444	-13.6235959069517	1.00359025495888e-05	0.000160984561811071	3.75529163473105
CCDC102B	-3.27468957019944	5.65217891317209	-13.6170792680845	1.00638483434918e-05	0.000161239039606532	3.75212388783151
COL5A3	-2.33851057211094	6.66279037078871	-13.6083457509854	1.0101442948762e-05	0.000161647311264001	3.74787619077319
MLF1IP	1.49322541176734	10.3480459048344	13.5886561766719	1.01868000180961e-05	0.000162818003642528	3.73829005139611
LYN	2.33049505107454	8.97743098268727	13.5790530223994	1.02287351225884e-05	0.000163292702088595	3.73360970273301
DPY19L1	-1.70838449338997	8.15351193350415	-13.5746520361154	1.02480204202828e-05	0.000163405114132729	3.73146368703606
MYLK	1.30886476367446	8.7912122653176	13.5682741816138	1.02760435085166e-05	0.000163649229059492	3.72835250230918
CLTB	2.50297691847796	11.1056431402633	13.5655921898267	1.02878542770054e-05	0.000163649229059492	3.72704377207313
BBS1	-1.82981616897921	7.66452367139173	-13.5351707364137	1.04229329955815e-05	0.000165600552094084	3.71218132989682
TRIO	1.13982612022706	8.43413423286064	13.5114149242538	1.05298496756772e-05	0.000166930925965714	3.7005527184906
NISCH	-1.10571084970679	8.34571372722521	-13.5110100541314	1.05316828760026e-05	0.000166930925965714	3.70035435938857
CD9	1.18100192462452	12.9776382146735	13.5054055645524	1.05570974479908e-05	0.000167135258055618	3.6976079412006
MARCKSL1	2.58065716216178	11.1408927804039	13.4891082781975	1.06314065559616e-05	0.00016811226527946	3.68961531749953
BICD2	1.07789892097457	9.17834463240324	13.4841461155147	1.06541526735712e-05	0.000168272569918912	3.68717987098276
KCNG1	2.12606091336767	9.13319870255435	13.4534801093399	1.0795984807485e-05	0.000170311126762051	3.67210948188188
GALC	-2.23877091002297	6.33782470175233	-13.4463944129659	1.08290680466579e-05	0.000170631336659618	3.6686225528125
NES	-2.49479718098715	6.341653835275	-13.442697128334	1.08463775207844e-05	0.000170702540557063	3.66680237803958
BRP44L	-1.08341389846183	10.4088999404333	-13.4258586945962	1.09256175013357e-05	0.000171573359571913	3.65850663749981
MBP	1.62534237636275	7.88816575520229	13.4254771862187	1.09274206231175e-05	0.000171573359571913	3.65831856353573
GSK3B	1.51411958840987	9.26774468294902	13.4125465597114	1.09887396692896e-05	0.000172333395565616	3.65194101267737
MGAT2	-1.34741603864965	10.0884183033914	-13.397450368895	1.10608349532673e-05	0.000173260449866556	3.64448779873265
TINAGL1	2.18485997260716	6.77070684111275	13.3725749045313	1.11808364956391e-05	0.000174934869719578	3.63218855925428
NDRG2	1.66038669576417	7.54306334472955	13.3629763558409	1.12275449877845e-05	0.000175459971202543	3.62743677002603
NFE2L3	1.9286640173574	6.51570606168293	13.3585534371325	1.12491441308703e-05	0.000175591903591339	3.62524607352497
LIG4	1.11778216253327	7.3867846929318	13.3347299393789	1.13663193902143e-05	0.000177213666567523	3.6134340113912
SSH3	1.00656508090492	8.1172856181918	13.3163992870428	1.1457444714671e-05	0.000178425971017503	3.6043314076625
MAGED2	-1.3986902274934	8.62661451288339	-13.3067473071782	1.15057678232564e-05	0.00017896967059345	3.59953354645224
MPP5	1.17901151759286	8.49359976931984	13.3012107155106	1.15335939585648e-05	0.000179193649558796	3.59677985870451
GALNACT-2	-1.96591940236267	8.83469829934005	-13.2771627619828	1.16553670329576e-05	0.000180875033048665	3.58480638875942
FKBP5	-2.97579532076599	9.72772659244834	-13.2701918254275	1.16909451529244e-05	0.00018105689313363	3.5813316211363
LOC390183	-1.48351619615529	12.3538560651358	-13.2695516809023	1.16942186333875e-05	0.00018105689313363	3.58101244261595
C20orf116	1.03001875205696	10.3065558910853	13.2619922515904	1.17329556659827e-05	0.000181446148688534	3.57724215030869
EVL	-1.31078114028884	5.86863430061288	-13.2557581729107	1.17650134174863e-05	0.000181731329941866	3.57413131021196
SOS1	1.43768290741276	8.37153245809392	13.2456127129807	1.18174027657764e-05	0.000182179127892153	3.56906562951028
RHOD	1.94387235462951	11.2133040779297	13.2448592891021	1.18213041176835e-05	0.000182179127892153	3.56868929075687
CHST7	-1.31263444410959	7.0681021207298	-13.2351984994206	1.18714621799621e-05	0.000182526554238426	3.56386183780083
ZNF428	-1.21717077281428	5.62900819742293	-13.2349242681775	1.18728895738422e-05	0.000182526554238426	3.56372475574765
STX1A	-1.77845733286114	6.70485863518426	-13.2326226489953	1.18848775388275e-05	0.000182526554238426	3.5625741191646
WRB	-1.15471188216269	10.0201129625023	-13.2252294186762	1.19234804152433e-05	0.000182908930599812	3.55887674461558
PLA2G4A	-2.01338295029158	6.48618333144951	-13.2116362418977	1.19948365697582e-05	0.000183792294902403	3.55207352038977
GFOD1	1.22623726534323	7.49824469813746	13.2048384802161	1.20307069274972e-05	0.000183849901647608	3.54866877199148
S100A4	-3.20844157091108	9.2021085446411	-13.2038868697756	1.20357383184226e-05	0.000183849901647608	3.54819200963634
RSU1	-1.11976315389451	10.2000350099097	-13.2030957297688	1.20399231260309e-05	0.000183849901647608	3.54779561851112
IL22RA1	1.48420707917558	6.90712231071084	13.196256879019	1.20761684429902e-05	0.000184020627256648	3.54436813388068
ANK2	-1.04204950618715	5.11740806480607	-13.1957837893273	1.20786804643207e-05	0.000184020627256648	3.54413096777519
GABARAPL1	1.15573555810647	9.11438943229191	13.1809659306374	1.21576689496351e-05	0.000184797815459318	3.53669840015227
GENX-3414	1.39946749758482	9.00109211525212	13.1794501853855	1.21657826217387e-05	0.000184797815459318	3.53593765249921
AFTPH	1.12531608908355	9.99690009000168	13.1784325812625	1.21712333125086e-05	0.000184797815459318	3.53542687264635
FLJ38984	-1.2765955391714	8.00051038147333	-13.1707535275001	1.2212457025363e-05	0.000184963734788687	3.53157118662231
HPGD	-3.59761778357447	7.54010247804641	-13.1687520845004	1.2223228084246e-05	0.000184963734788687	3.53056589518439
UCHL5IP	-1.48990158621524	7.05616292098681	-13.1686572907194	1.22237385046922e-05	0.000184963734788687	3.53051827817314
GIPC1	1.91679960773352	10.0017080237385	13.1501737261606	1.23237389957861e-05	0.000186265708536536	3.52122721668707
PCF11	-0.961360471492735	6.24969638507415	-13.1267205740324	1.24519980682547e-05	0.000187991364501049	3.50941986573537
CD55	1.43716463048709	10.0255747027993	13.1079608684073	1.25557076619013e-05	0.00018934290898953	3.49996067190502
RNF128	2.78633204349248	7.41778489821117	13.102841208539	1.25841849180517e-05	0.000189558162433768	3.49737691025664
CD53	1.43265062646832	6.91930034343275	13.0934629416554	1.26365449147511e-05	0.000190132275571891	3.4926414000082
CEP70	-1.20919992903509	6.00355732125276	-13.0800899433979	1.27116465994439e-05	0.000191046886842544	3.48588308236978
MLLT3	-1.15805981289269	7.03434520229702	-13.054583452447	1.28563322027043e-05	0.000193004060266919	3.47297427947933
C11orf17	1.50112218012018	6.98144693684063	13.0317307761317	1.29875919113488e-05	0.00019475550747063	3.46138780891198
TGOLN2	-0.940668696063886	11.1203869997702	-13.0281780186187	1.30081376048637e-05	0.000194844673933234	3.4595847690366
SLC12A2	1.64500092698731	8.57812772412565	13.0253000229571	1.30248088310445e-05	0.000194875671142512	3.45812382479574
MARK2	1.46580816440669	6.52280468276174	13.0148456592876	1.30855766102058e-05	0.000195476700490392	3.45281429244449
SYPL1	0.939208940128323	12.304185649988	13.0133541306776	1.30942732083329e-05	0.000195476700490392	3.45205644274827
FCMD	-1.8728349633913	6.82984557951279	-12.9895383123948	1.32340492474385e-05	0.000197342593582473	3.43994416349487
GSPT2	-1.57901644760701	7.99978688401857	-12.9822162434414	1.32773707764426e-05	0.000197555568379938	3.4362159783784
EGR3	1.67380328710828	7.60319898103395	12.9816599106316	1.32806690899267e-05	0.000197555568379938	3.43593262672142
TRIM38	1.03867913316506	8.95561390877392	12.9796253520195	1.32927394279323e-05	0.000197555568379938	3.43489628446633
GPRC5C	-1.40095596576989	6.37179180872542	-12.9768160577302	1.33094269699854e-05	0.000197583550991574	3.43346505716521
CMAS	1.09737202200739	9.03505376275819	12.971095080106	1.33434855936964e-05	0.000197746231257325	3.43054951263616
CSPG2	-1.68313999381804	7.6330832177236	-12.9699995651049	1.33500190591076e-05	0.000197746231257325	3.42999107061147
TMEM132A	1.67284112977499	7.7341334641094	12.9670177145112	1.33678211504431e-05	0.000197790400303563	3.42847083235519
RMND1	-1.14225078184455	8.15411856966514	-12.9560869399686	1.34333158624506e-05	0.000198445009694149	3.42289509842498
MICAL2	-1.54595744930581	10.9868388249748	-12.954675184238	1.34418019454152e-05	0.000198445009694149	3.42217463721632
ERCC1	-1.10183032429671	10.8747812280167	-12.9430951083487	1.35116455871103e-05	0.000199255714923286	3.41626211162959
DENND4A	-1.19123654352162	5.38148073842483	-12.9368835486825	1.35492835161407e-05	0.000199590218329375	3.41308852207227
SLC12A6	0.95562170255302	6.64147386538415	12.9342976487532	1.35649882657556e-05	0.00019960124960835	3.41176690843249
PLEKHG3	1.21990947377851	7.23313130321562	12.928015165709	1.36032314080057e-05	0.000199943531245864	3.40855496398778
TRADD	0.939326206398926	9.75687122133277	12.9139050058422	1.36895813610439e-05	0.000200991367265667	3.4013355874016
SLC27A2	2.58336102852377	6.2329207398912	12.9058272187147	1.37393016783386e-05	0.000201499692526491	3.39719920622941
C5orf30	-1.59880054172381	8.05412912377877	-12.9018175141336	1.37640600997067e-05	0.000201641214150039	3.3951450334834
C2orf43	-1.10930647574791	7.90720508369174	-12.8837110152597	1.38765086449859e-05	0.000202974671292084	3.38586138372242
DTYMK	-1.7163115255781	8.21136916176336	-12.8822706891967	1.38854993923028e-05	0.000202974671292084	3.38512235201736
PIK3CB	0.994215944957769	9.41841550605207	12.8760198398288	1.39245967268673e-05	0.000203126288203738	3.38191411469941
HEY1	-2.37777925282802	8.51746562106615	-12.8757461452671	1.39263115320261e-05	0.000203126288203738	3.38177360709106
ITGA6	1.70453602902096	10.0604644491004	12.8671602961253	1.39802301017983e-05	0.000203676407005006	3.37736439266885
EHD2	-1.39828760781672	8.40513155283068	-12.8648864888447	1.39945500692036e-05	0.000203676407005006	3.3761962160481
PEG10	-2.41122734735897	10.6018009946332	-12.8620060770461	1.40127147872991e-05	0.000203718618247597	3.37471610799218
ROD1	1.75026877335918	9.10388378043599	12.8364900690509	1.41748282784526e-05	0.000205731929922664	3.36159064532561
DZIP3	-2.11942383243544	6.10535902320772	-12.8353643874183	1.41820302359397e-05	0.000205731929922664	3.36101101374096
IRF7	1.39141078269843	7.59621975066674	12.8249332835247	1.42489696793806e-05	0.000206478555201968	3.35563753633082
GGTLA1	-2.64179598782826	5.61940072206084	-12.8066159732528	1.43674077892856e-05	0.000207969006893499	3.3461913494673
HMG4L	1.05436116010979	8.13974076646913	12.8002072897564	1.440911564294e-05	0.00020834675771471	3.34288333154448
VGLL3	0.945461941116172	5.83000893139864	12.7907670936712	1.44708091977594e-05	0.000209012358823914	3.33800760505314
ITPR3	0.969313794605599	10.2829687186102	12.7860235082742	1.45019253143304e-05	0.000209235346210869	3.33555630102244
FHOD1	-1.40163543248274	7.01947896257193	-12.7797650297986	1.45430975932502e-05	0.000209390269013308	3.33232081621903
DBF4	-1.10544023413487	7.28714771061891	-12.7796217735466	1.45440416136173e-05	0.000209390269013308	3.33224673825707
TCEAL4	-1.17964013553052	11.3222524166798	-12.7753434215082	1.45722676559512e-05	0.000209570564802074	3.33003402880879
GPR56	3.28076827984413	9.69566535821825	12.7728946126635	1.45884520952151e-05	0.000209577482952358	3.32876721447047
TAX1BP1	1.04620089012509	11.7957186504847	12.7506203238173	1.4736628335194e-05	0.000211478539528494	3.31723355113172
MPDZ	-1.46944182114138	6.41118284563552	-12.7348723728895	1.48424448229011e-05	0.000212768279920986	3.3090675154809
ADIPOR1	1.06438372293373	10.0640468112302	12.7167922907593	1.49650223065325e-05	0.000213989512217558	3.29968015974814
TUBA1	1.88738263532668	11.8705318856926	12.7142599998689	1.49822842198973e-05	0.000213989512217558	3.29836434344459
SLC35E3	-0.968804617102871	8.89705832816859	-12.7132789673087	1.49889778596705e-05	0.000213989512217558	3.29785451640003
SPRY4	-2.82730792381044	8.3453665002502	-12.7128695505768	1.49917723605138e-05	0.000213989512217558	3.29764173782142
C6orf120	-1.2840159900836	9.389105883871	-12.7050639557063	1.50451659349002e-05	0.000214349744412782	3.29358381797518
PCTP	1.24962093530138	8.58364085298538	12.7044854985666	1.50491316135754e-05	0.000214349744412782	3.29328299806416
SYNE1	-1.18772440536358	5.41030744962302	-12.7020419759169	1.50658968687817e-05	0.000214359765043455	3.29201212699448
PCDH9	-2.11193552257067	8.20968283647119	-12.6904942760335	1.51454210246427e-05	0.000215228489569716	3.28600300609597
CDK5RAP2	-1.42230620450636	6.78930198407191	-12.6884995425129	1.51592072677606e-05	0.000215228489569716	3.28496446585899
LIMK2	2.69795505017919	9.54146564315245	12.684782804344	1.51849337540596e-05	0.000215256913874524	3.28302895998397
GTPBP2	1.04538081720789	7.48464474191713	12.6835515864477	1.51934671714223e-05	0.000215256913874524	3.28238767811291
C19orf54	-1.29481954094865	7.45756837446804	-12.6728865484403	1.5267618869373e-05	0.000215992482302423	3.27683026709343
TNFRSF10D	-1.2140743232287	7.69252602979408	-12.6714335335412	1.52777538808247e-05	0.000215992482302423	3.27607277181128
CPNE3	1.16571457392866	10.7310932051592	12.6651405258111	1.53217389631368e-05	0.000216385109208491	3.27279109449084
RABL2B	-1.19440752860505	6.74764786378064	-12.6599465729124	1.53581530519732e-05	0.000216670095805111	3.27008137021924
HOXB6	-1.30566112480322	6.65001866944794	-12.6453778892753	1.54608299254828e-05	0.000217709272640117	3.26247506758518
PRCP	-1.13281640463593	9.84802390194755	-12.6448679809646	1.54644380685472e-05	0.000217709272640117	3.26220869205509
C10orf61	-0.986875210994176	9.97668863710499	-12.6268921616364	1.55922635434011e-05	0.00021927750184429	3.25281153680618
TIAF1	1.41233339291364	6.81653136461145	12.6236852580279	1.56151965649124e-05	0.000219368856163496	3.25113372310183
MAP2K4	0.939543958471839	8.27941066981863	12.6096992632993	1.5715671680822e-05	0.000220548216879338	3.24381162367684
GPR37	-1.61512445244954	5.43677639744293	-12.6060882813093	1.57417347857424e-05	0.000220681924842981	3.24191989526777
PPIB	-0.89980342563647	12.7899528476036	-12.5918229644362	1.5845190335156e-05	0.000221899171262321	3.23444145642572
C1RL	-1.18151333397852	6.00170074212438	-12.5672502654427	1.60252558220037e-05	0.000224185601887276	3.22154037340738
ULBP2	2.04649846432903	8.61802284569254	12.5593915843528	1.60833441860151e-05	0.000224508101358425	3.21740931825865
TRIM33	0.928098482369318	9.0718440842845	12.5573144341523	1.60987385383681e-05	0.000224508101358425	3.21631701258559
BTN3A2	-1.10801726595344	7.96193810921801	-12.5573094984539	1.60987751386193e-05	0.000224508101358425	3.21631441685584
HCCS	1.0329675992595	10.0117306855885	12.5425321269524	1.62087902414673e-05	0.000225806382633217	3.20853846348577
LLGL2	2.09651945072758	6.41721162091536	12.5374878403086	1.62465439297462e-05	0.000225936933227547	3.20588211154225
PIGA	0.944905692582179	8.45602957222014	12.5361840248261	1.62563188762212e-05	0.000225936933227547	3.20519534751948
ZNF302	-1.22973239556051	7.8279164432792	-12.5345007295201	1.62689489608626e-05	0.000225936933227547	3.20430859712917
ACPP	1.89261539321392	6.26856677524497	12.5283005482413	1.63155685387249e-05	0.00022631062442881	3.20104139058972
RSC1A1	1.59009675237492	6.005129481115	12.5244760136629	1.63444028683061e-05	0.00022631062442881	3.19902526505962
RIOK2	-0.948187038093904	9.12138257448122	-12.5224658230862	1.63595820421897e-05	0.00022631062442881	3.19796534453132
COL4A1	-3.47870168337338	9.74684343792857	-12.5219227124369	1.63636859413908e-05	0.00022631062442881	3.19767894857382
CRYL1	-1.25841311417519	7.01376923122624	-12.4990341733385	1.65377306761291e-05	0.000228480904351573	3.18559839387998
ZNF430	1.20467425593124	8.73518289110331	12.4897784473339	1.66087213825678e-05	0.000229224400798087	3.18070720004869
NR2F1	-3.00557200826104	5.69290960226415	-12.4869513152188	1.6630475812594e-05	0.000229287531193057	3.17921250716503
LRRTM2	-0.991155495884135	5.09589872517126	-12.4837849966501	1.66548795524223e-05	0.000229387020130679	3.17753810241924
ROS1	-1.46198834019834	5.24652928503836	-12.474152082262	1.67293794565752e-05	0.000230175565182941	3.1724415426833
UROS	-1.5986688001424	8.23625346411278	-12.4514145788055	1.69067695518415e-05	0.00023237666986496	3.16039665416737
SPFH2	-0.950622653008146	8.64157232168821	-12.4475169156136	1.69373966996733e-05	0.000232558123820822	3.15832980220979
ITSN2	1.30793489126947	9.32552597119496	12.4309009501591	1.70686872291684e-05	0.000234119938088881	3.14951172711002
G6PC3	-1.21573821636832	10.0526445794942	-12.4280911459269	1.70910054969183e-05	0.000234185379221635	3.1480194505033
MCL1	-1.70112985236356	11.6602775072942	-12.4196166990721	1.71585236128443e-05	0.0002346608157696	3.14351674456137
RASA2	1.07534485694647	7.55640932240858	12.4193230313819	1.71608688888902e-05	0.0002346608157696	3.14336065809874
LMNB1	-2.7707082053967	6.20441413356331	-12.4017646640417	1.73017719586945e-05	0.000236345392590314	3.1340218296645
SLCO3A1	1.25375887326908	8.54168675478081	12.3984077475667	1.73288634729984e-05	0.00023647342731149	3.13223493306756
SPFH1	-1.05226042772293	9.66763216416402	-12.3915006381918	1.73847614833917e-05	0.000236993898628545	3.12855680027991
LGALS1	-1.89342039121293	13.4963368254787	-12.3755587732319	1.75145777446265e-05	0.000238519953652842	3.12006003294931
LOC81691	-1.12203103213029	5.96876041950921	-12.3639223956677	1.76100451956856e-05	0.000239461315077291	3.11385140532827
WWP1	1.72558919076311	10.3375677519119	12.3594389737782	1.764698942687e-05	0.000239461315077291	3.11145776802297
HMGB2	-3.20439269612209	8.82201743096893	-12.3573482191126	1.76642484136943e-05	0.000239461315077291	3.11034125870765
DAG1	1.18351712559333	10.2893546228282	12.3551620929328	1.7682315658334e-05	0.000239461315077291	3.10917362552661
WASF1	-1.89099308702749	6.78485304017058	-12.3548534518674	1.76848681520765e-05	0.000239461315077291	3.10900876113214
SNAI2	-2.14109150948317	10.6803780960035	-12.3540413195054	1.76915866165022e-05	0.000239461315077291	3.10857493188144
PPP1R3D	1.37244441984835	6.43774876954595	12.3519018289214	1.77093000135835e-05	0.000239461315077291	3.10743191657901
SUCLG2	-1.32636839319062	9.38618179106425	-12.3494143069583	1.77299207614507e-05	0.000239497492391013	3.10610272851862
PRDM1	1.71368584349665	6.79106327714734	12.325812272877	1.79269681501154e-05	0.000241817286860819	3.0934784031877
KIAA1462	-2.4574679743845	5.78637566429785	-12.3221504276438	1.79577674044098e-05	0.000241817286860819	3.0915176726893
FBXO3	0.97562927616708	8.76991335413611	12.3190751383353	1.7983680716798e-05	0.000241817286860819	3.08987058223456
BEST2	-1.32619447764693	5.62070081831516	-12.317765778779	1.79947269569517e-05	0.000241817286860819	3.08916918458135
CANT1	1.22160556075676	9.22815869342077	12.3164637496684	1.80057191713546e-05	0.000241817286860819	3.08847164299006
CYP4B1	-3.40600619620549	7.54589220612904	-12.3132608535264	1.80327924234543e-05	0.000241817286860819	3.08675544166907
GPX7	-1.03852447928409	5.12961558708307	-12.3119743283506	1.80436803977036e-05	0.000241817286860819	3.08606596532061
HOXA5	-1.14264123576439	8.63473827320441	-12.3108542001345	1.8053166359483e-05	0.000241817286860819	3.08546560855229
MGEA5	1.09374186034997	10.2836805083451	12.3094082106794	1.80654204901171e-05	0.000241817286860819	3.08469052221202
SCRG1	-4.59623889622894	6.57708172265158	-12.3073540506259	1.80828452185746e-05	0.000241817286860819	3.08358929158699
SDC2	-4.11546009956544	6.22613832088632	-12.3036666973584	1.81141727619937e-05	0.000241993743424993	3.08161206875378
ARHGDIB	-1.92353205032479	9.85377329155712	-12.263782007225	1.84570915050943e-05	0.000246328343226988	3.06018893006597
XDH	1.80409256159754	6.81615519344672	12.2423588483968	1.86443931123879e-05	0.000248153558763208	3.04865447608955
NEK7	1.25703283218463	11.1569831399284	12.2413630186632	1.86531531622728e-05	0.000248153558763208	3.04811784206915
AUTS2	2.28726093391462	6.59759992954685	12.2402872512987	1.86626217748585e-05	0.000248153558763208	3.04753808430414
GTF2IRD1	0.987646023475911	8.72222918542179	12.2396505862113	1.86682281581193e-05	0.000248153558763208	3.04719494674494
ATP6V1G1	0.990368189849436	12.3684724181623	12.2343474314746	1.87150030861493e-05	0.000248441851876128	3.04433609142587
APH1A	0.973465166227321	10.1120550551931	12.2313409881054	1.87415810034042e-05	0.000248441851876128	3.04271483489205
SWAP70	0.893237993869283	10.5092381015865	12.2308684486476	1.87457623886753e-05	0.000248441851876128	3.04245997836291
NAP1L1	-1.3666881583936	12.5070112398387	-12.2217669328571	1.88265112881319e-05	0.000248896822977216	3.03754938738192
ARSJ	-1.36095716322914	6.43199729987106	-12.2207647072687	1.88354277316779e-05	0.000248896822977216	3.03700843769591
LRFN4	-0.864625408929896	6.27001046063646	-12.2192278670549	1.88491099806323e-05	0.000248896822977216	3.03617884833102
CYB5R2	4.35340585832217	8.84565580628922	12.2186015104498	1.88546896470826e-05	0.000248896822977216	3.03584071123328
FLJ22167	-1.22505067610905	6.63369568623873	-12.2028343480465	1.8995779626898e-05	0.000250511536463025	3.02732339137839
OXTR	1.34246672089007	5.66117147940153	12.2004852080454	1.90169053382368e-05	0.000250542565295269	3.02605350203143
C14orf135	-1.52181908170009	6.54502894313821	-12.1951634593318	1.90648646066275e-05	0.000250926709112477	3.0231758276352
SLC38A6	-2.76442100787659	6.42255290224856	-12.1888290933614	1.91221327628382e-05	0.00025135030334273	3.0197490296355
CTSH	3.20738147584616	7.15105796627288	12.1863578171701	1.91445294076077e-05	0.00025135030334273	3.01841164506867
CALU	-1.19153069984332	10.7377685354164	-12.1852493978649	1.91545846703772e-05	0.00025135030334273	3.01781171592352
DKK3	-3.4864300036051	10.1768612387425	-12.1832892162873	1.91723818974149e-05	0.00025135030334273	3.0167506451352
DTX4	0.901190690573914	7.16638336917862	12.1749641506928	1.92481826367952e-05	0.00025209641361204	3.0122423675541
SEPT11	-0.925716286782809	10.227027343723	-12.1705896079629	1.92881528711156e-05	0.000252372243350892	3.00987224014727
TMCC1	1.26266663723307	7.79891549155536	12.1436618739492	1.95363257839717e-05	0.000255369053783434	2.9952648747439
ACP5	1.26010103370814	5.32778381765051	12.1211508945732	1.97466422527495e-05	0.000257674551502148	2.98302972750482
IL15	0.900977210507084	7.46830009686606	12.1206537899093	1.97513162135994e-05	0.000257674551502148	2.98275929728958
GLS	2.33922376545553	9.36739732893685	12.1082007481279	1.98688246494205e-05	0.000258954427510905	2.97598125936167
CCDC93	1.43790890382655	7.61217724217819	12.1032663565229	1.99156106511861e-05	0.000259310965610468	2.97329369300674
CCDC25	-1.27070222948867	6.74014710600824	-12.0948804122205	1.99954167896427e-05	0.000260096327947925	2.96872380821013
HIGD2A	-0.919047490916235	11.5140170113253	-12.0906995670737	2.00353431681917e-05	0.000260361918133093	2.96644434679512
N4BP1	1.34956306958638	9.29127867344827	12.0861030348402	2.00793461962164e-05	0.00026060879319989	2.96393737977466
FZD7	1.05196426992379	7.60565238235987	12.0830923214228	2.01082288731677e-05	0.00026060879319989	2.9622948324499
CEBPG	1.19218004712294	9.1549624227803	12.0826035871249	2.01129219987927e-05	0.00026060879319989	2.96202815814148
KIAA0226	1.03210865995593	7.89465069523327	12.0802518209414	2.01355228930105e-05	0.000260648582473442	2.96074479040032
TOLLIP	1.00958441825938	8.09373196905556	12.0736891716446	2.0198747295462e-05	0.000261012136337982	2.95716226907254
RP6-213H19.1	1.00458393454405	8.94539102269827	12.0732773273286	2.02027226762427e-05	0.000261012136337982	2.95693738324825
KRT75	1.73031243208102	6.49147910526467	12.0708089800298	2.02265677721864e-05	0.000261067479194971	2.95558939968707
QPCT	-2.36002106362954	8.6529332164289	-12.0661997644012	2.02711819675481e-05	0.000261390526124538	2.95307156862134
HDHD3	2.20284653780299	6.63067685562804	12.0587930750616	2.03431135002599e-05	0.000262064857890414	2.94902367047693
FAM29A	-0.951334225476573	5.75504917912774	-12.0464647385934	2.04635010192242e-05	0.000263361508777788	2.94228074664493
ABHD14A	-1.04352865419205	7.19691827962579	-12.0326193801415	2.05996900950284e-05	0.000264858828524324	2.9347002614632
MALT1	0.957959314187057	9.09209616194562	12.0062936743733	2.08615558207892e-05	0.000267967588050292	2.92026373181274
LOC441453	1.28745196071473	5.33201313649411	12.0008528743263	2.09161571936266e-05	0.000268410609525135	2.91727634408733
RIPK4	1.93867361447677	8.52331782742096	11.9896191081017	2.10294200967017e-05	0.000268799715099528	2.9111041276326
DOCK1	-1.66896897055433	5.95731806513175	-11.9889762625313	2.10359230156598e-05	0.000268799715099528	2.91075075993148
IL32	2.2351120370942	6.18921722497745	11.9874242376801	2.10516326688227e-05	0.000268799715099528	2.90989754851085
TOB2	-1.05508493829425	7.73542919222849	-11.9867168767771	2.10587971218788e-05	0.000268799715099528	2.90950864850694
SEC24D	-1.93410883456834	7.18113145369215	-11.9859939119241	2.10661225446272e-05	0.000268799715099528	2.90911114706171
TEAD3	1.49025079552831	5.60967655068287	11.9856996071533	2.10691054276513e-05	0.000268799715099528	2.90894932551466
ATP6V0C	1.00882607929695	12.3026082900523	11.9838892789556	2.10874645368804e-05	0.000268799715099528	2.9079538453505
CHST2	-2.94383767376898	6.78435078240956	-11.9800388982589	2.11265742774106e-05	0.000269041278918246	2.90583608665607
BAZ2B	0.976849710310004	6.69383736570393	11.9770252431146	2.1157243862302e-05	0.000269175001512186	2.90417808633288
ITGA3	-0.902520900838646	7.74967199824712	-11.9712211612151	2.12164570720252e-05	0.000269671272460237	2.90098378011002
DAP	-1.27662087755699	9.11345126841661	-11.9659436990904	2.12704648230525e-05	0.000270100498124128	2.89807802395648
ANXA6	-3.19716748358809	8.28442500032388	-11.9550326742591	2.13826316256865e-05	0.00027126673163157	2.89206658018908
SNX17	-0.947256658227742	9.26455563171042	-11.940530089658	2.15327851575353e-05	0.000272703722188856	2.88406828833572
CCNG1	-1.38290102078181	11.8678324970101	-11.9401468811185	2.15367693081863e-05	0.000272703722188856	2.88385682063941
CUEDC2	-1.14516537344471	10.0595110065218	-11.9266536089845	2.16776037600449e-05	0.000274026931998055	2.87640665523416
ARHGEF10	-1.26781839975875	7.9051249630812	-11.9262020996736	2.16823347961896e-05	0.000274026931998055	2.87615722083913
EMP1	1.31811073224559	12.6422943443497	11.9237633746896	2.17079091515586e-05	0.00027409059180388	2.87480980258241
WDR71	-1.13115463084774	9.18134520035167	-11.9142017014206	2.18085187481622e-05	0.00027510065332039	2.86952436380335
GLUD2	-0.913475590577102	9.10687601077505	-11.8738979991095	2.22385967954543e-05	0.000280179206275245	2.84720120608818
CTPS2	1.43158248394547	6.70810401305478	11.872554081881	2.22531064477566e-05	0.000280179206275245	2.84645560780199
TUBA3	-1.06547872128631	12.6825121310021	-11.8561843050097	2.24307287629954e-05	0.000282149393092306	2.8373673091539
PVRL3	-2.82774536124115	6.3176759878015	-11.8468712397137	2.25325159258333e-05	0.000283162860212967	2.83219149775963
MLPH	-2.70281335636157	10.2882257809066	-11.8178182400254	2.28535143852315e-05	0.00028692662557413	2.81602023677483
EDEM2	-1.34287952144707	7.55152759662805	-11.7990393469378	2.30638226868955e-05	0.000289294903739951	2.80554761378088
HSD17B11	-3.63035376553401	7.58134880892281	-11.7955658741655	2.31029685811966e-05	0.000289513820361173	2.80360879539699
C20orf27	-0.932079964834827	7.46637040844638	-11.7862351926951	2.32085075385371e-05	0.000290563547475906	2.79839792954223
FAM26B	-1.85598333471122	7.71607671752318	-11.7815764268336	2.32614121285837e-05	0.000290952958076924	2.79579470602092
TRAK1	1.46393599287176	8.89236716547953	11.7610086875144	2.34966579465401e-05	0.000293620221867532	2.78429020984901
FUT3	3.05112644355398	8.42435288937917	11.7473703784481	2.36541709878745e-05	0.000295312035551144	2.77665116172678
VPS37B	0.913495520273419	8.38399249079469	11.745289313685	2.36783135067021e-05	0.000295337170149949	2.77548478409226
S100A3	-2.17053351363574	7.32876018966167	-11.7319438954251	2.38338160536732e-05	0.000296803052119701	2.76800040566249
THRAP4	-1.67850264221128	8.54782789712085	-11.7311422785042	2.38431942866046e-05	0.000296803052119701	2.76755058640518
CIB1	-1.03908842030249	10.7524643011276	-11.725713726052	2.3906816585468e-05	0.000296803052119701	2.76450364351363
CPA4	1.2832060724128	6.39165908224402	11.7254728778756	2.39096438747021e-05	0.000296803052119701	2.76436842911748
EFS	2.77483609832843	5.91076302051347	11.7237501029098	2.39298786572149e-05	0.000296803052119701	2.76340117069298
PCTK1	1.1210833879304	8.66429124976732	11.7230501863014	2.3938105178405e-05	0.000296803052119701	2.76300816149958
PROCR	-1.9261221544494	8.73858329046839	-11.7210593819839	2.39615222015923e-05	0.000296803052119701	2.76189018640934
USP47	0.90625336226781	9.88881296568858	11.7200205857315	2.3973751699763e-05	0.000296803052119701	2.7613067587549
CAMK1	-1.32581961489177	5.70708207087509	-11.7141829505594	2.4042611718796e-05	0.00029728120082893	2.75802720993198
ZFAND5	1.2987601510419	11.5076634148008	11.7129721264381	2.40569231901127e-05	0.00029728120082893	2.75734678258805
LOC727942	-1.05003365125161	8.14376012089896	-11.7034794056554	2.41694668591677e-05	0.00029832915584009	2.75201000512921
G6PD	-2.42826277924297	8.98072389973843	-11.7013900765939	2.41943195080912e-05	0.00029832915584009	2.75083484143756
TLR1	1.79834028519593	6.19146691682538	11.7001749328676	2.42087873351429e-05	0.00029832915584009	2.75015128064687
MXI1	1.08130313220759	10.678507168065	11.6910699053426	2.43175144281012e-05	0.000299392571547452	2.74502724812158
RBPSUH	-1.05702380971583	10.6586743639311	-11.6855271528705	2.43839804552328e-05	0.000299934196456716	2.74190610819602
PVRL2	1.83106304565611	8.1013042817976	11.6777163780544	2.44780018952822e-05	0.000300741004817828	2.73750546237354
PTRF	-1.40556870030256	10.3408115362342	-11.6763377628884	2.44946405092896e-05	0.000300741004817828	2.73672845203314
OSTF1	1.18175427950729	8.73763977912257	11.6732458771491	2.45320044915603e-05	0.00030092291539004	2.73498549873704
TRMT11	-1.02765331255404	8.1764917251349	-11.6706053002403	2.45639670160004e-05	0.000301038295496365	2.73349661119906
ANXA5	-1.5147146788792	12.0597136106219	-11.6654822351464	2.462611650134e-05	0.000301523074153104	2.730607066313
HNRPH3	-0.999621795119937	10.494940670234	-11.6547707080963	2.47566522099802e-05	0.000302843520068191	2.72456160457877
TRAM2	-2.26436922553624	8.28774347097487	-11.651790662123	2.4793111170986e-05	0.000303011778102545	2.72287876796501
SPINK5	1.65573913912936	6.13773595279568	11.6468328530124	2.48539050174404e-05	0.00030306961088977	2.72007818449433
SFRS14	-0.841898216196937	7.98901573436345	-11.6466839387498	2.48557337154098e-05	0.00030306961088977	2.71999404790129
CAV1	-1.44535949534538	12.7005236457922	-11.6458506852698	2.48659691236549e-05	0.00030306961088977	2.71952324074327
UNC84A	0.988282698698688	10.068159123437	11.6228793908954	2.51500772686649e-05	0.000306252674477739	2.70653139570438
THYN1	-1.41120497404428	8.77601225770069	-11.6197731882085	2.51887832031697e-05	0.000306444394375117	2.70477276443438
CNKSR1	1.45131296987603	6.61877711614255	11.6157719959685	2.52387434327962e-05	0.000306772559065663	2.70250676502869
BLVRB	0.954690304095193	10.1018730489195	11.6108445567308	2.53004272487326e-05	0.000307242495051488	2.69971519071654
REEP4	1.45486519069599	7.69715484379479	11.5988829649036	2.54508971714271e-05	0.000308788794227151	2.6929338581384
LOXL2	-4.27732551891931	8.32468193485253	-11.5890056740726	2.55759313303496e-05	0.000310023959613847	2.68732919335519
BTN3A3	-1.25708082500726	8.92676336485421	-11.5868538917085	2.560326472018e-05	0.000310073657854376	2.68610761109878
PLEKHA5	1.0397734584309	8.71693904363378	11.5787245322937	2.57068358541066e-05	0.000311045721948238	2.68149058342446
CIDEC	-0.867844353107612	5.41293648176848	-11.5746551851803	2.57588635181381e-05	0.00031139292800097	2.67917827038688
NOV	-4.52390319469778	7.07371807282627	-11.569509354273	2.58248294319903e-05	0.00031190784941117	2.67625317222849
C1orf123	-1.07506230491918	9.15564317949478	-11.5636997405474	2.58995403974921e-05	0.000312527365411329	2.67294927836891
ZNF7	-0.864916792460473	7.32474910320642	-11.5559453185322	2.59996526919377e-05	0.000313452000746703	2.66853694388323
MAP3K8	1.26125266060375	5.20412344291933	11.541165894105	2.61917069712788e-05	0.000315482419890512	2.66011958652172
NNT	-1.62209471214504	7.90006054714787	-11.5383495103587	2.62284916026006e-05	0.000315640621215787	2.65851441307437
FTO	-1.13375184330105	9.41206035462043	-11.5353913988416	2.6267191924961e-05	0.000315821570658135	2.65682806550687
CDKN2AIP	0.851201341728533	8.73297166731212	11.526636649218	2.63821173842736e-05	0.000316667590943941	2.65183480665801
SAR1A	0.919510794285953	10.5049925173477	11.5264167674902	2.63850113239669e-05	0.000316667590943941	2.65170935143709
CFH	-1.50620143270267	5.09749309182402	-11.5137917696593	2.65517930194115e-05	0.000318144205965503	2.64450227752704
FUT8	-2.31307272520957	6.58853117637646	-11.5134955805185	2.65557204739675e-05	0.000318144205965503	2.64433310639964
ANXA8	4.28246774719569	10.9688402459006	11.5061384685977	2.66534922029061e-05	0.000319029154206264	2.64012970894202
DNM1	-0.986633853662028	5.20306129158054	-11.4926114897826	2.68343504649971e-05	0.000320906130202376	2.63239462303238
KIAA0746	1.58782465276878	8.36122057991562	11.4899611015598	2.68699533458685e-05	0.000321044223235417	2.6308780563466
CDC34	0.988252156518524	9.79392517768924	11.4794144180168	2.70121721049878e-05	0.000322454784358826	2.62483992173935
HERPUD1	-1.06634020356702	11.0191877805507	-11.4614878807103	2.72559157264003e-05	0.000324955758772078	2.61456472025694
CTNNAL1	-1.87858089515159	8.07738599741785	-11.4604301637332	2.72703768788197e-05	0.000324955758772078	2.61395798161238
ZFP36L1	-1.50847932625029	9.78339992358145	-11.451914883356	2.73871231959043e-05	0.000325932557824372	2.6090714374278
YWHAZ	1.01332287255129	13.8483689442651	11.4508914569605	2.74011936069943e-05	0.000325932557824372	2.60848390803443
SLC39A8	1.72584700241915	9.77229600595314	11.4436226417336	2.75013695225484e-05	0.00032683283851107	2.60430959934545
CADPS2	-1.8526538055751	5.29277297522811	-11.4362782993728	2.76030183453698e-05	0.000327506723052617	2.60008938363834
TICAM1	1.21004620906635	7.20940688911173	11.4359802292817	2.76071529622504e-05	0.000327506723052617	2.59991805239353
AP1G2	0.967009225479726	6.94989646311568	11.4292662054065	2.77004758818986e-05	0.000328321981456322	2.59605770592856
ITPKB	1.23664299885466	6.61141219756618	11.4205353213939	2.7822380796528e-05	0.000329474262742203	2.59103453970767
HSPC157	-1.1815860991759	6.64576472795879	-11.4180970021073	2.78565369776706e-05	0.000329586296546091	2.58963104908935
IDS	2.11445262758177	10.3028143149356	11.4145965999972	2.79056560312236e-05	0.000329715512511883	2.58761573356501
CCDC85B	-2.23250016364949	8.99119556574696	-11.4137985499161	2.7916868660155e-05	0.000329715512511883	2.58715618425606
PITX1	1.67559220337316	6.93240125379677	11.4112860252733	2.79522038753629e-05	0.00032984094864774	2.58570917434302
DPYSL3	-2.9686162815396	7.46976297363976	-11.3996423512123	2.81166354502335e-05	0.000331488177313442	2.57899945309997
DET1	-1.87580200377511	6.77337733901344	-11.3976505218588	2.81448763224483e-05	0.000331528260723209	2.57785100712885
C12orf11	-1.01878797970311	9.62018552804445	-11.3897241115209	2.82575865083997e-05	0.000332229582819619	2.57327894019893
PECAM1	-1.39028927078134	5.26083177833611	-11.3890489444672	2.82672112870087e-05	0.000332229582819619	2.57288935602613
AEBP1	-1.15956597917869	5.69877970608523	-11.3882156616868	2.82790953156817e-05	0.000332229582819619	2.57240850616988
SPATA7	-1.67924766396669	6.35517416819423	-11.3782829362979	2.84212003504736e-05	0.000333605400068092	2.56667423246254
UTX	1.2199063587319	7.50548270141238	11.3730834036382	2.8495919193209e-05	0.000334188521575191	2.5636706088245
MTSS1	1.03501981576855	11.1654997539603	11.3605406641082	2.86771024282118e-05	0.000336018093948125	2.55641971039665
SEPT2	-0.912675505407986	11.8544675226909	-11.3534405082419	2.87802586538888e-05	0.000336905840062481	2.55231181128753
HIPK2	-0.997401659144182	6.68263670966656	-11.3518549163489	2.88033540769737e-05	0.000336905840062481	2.55139411445682
FSTL3	1.46006105284973	7.75602455406264	11.3497080638165	2.88346590025675e-05	0.000336976671670986	2.55015138368008
CHN2	-0.95216390039942	4.85508814728099	-11.3471989227558	2.88712968001693e-05	0.000337109647502239	2.5486986582503
C1orf9	1.51459258447529	8.73270154718434	11.3352685788037	2.90462413734747e-05	0.000338855889309785	2.54178718120334
TINF2	1.08938171097521	9.07145911437301	11.327574357008	2.91597208013142e-05	0.00033988264961951	2.53732614902069
GCA	1.08367563175543	5.1342558973595	11.321513611228	2.92494710483342e-05	0.000340631274529728	2.53381018749762
BACE2	1.15733004135406	10.5247894819776	11.3182492751164	2.92979436328002e-05	0.00034089830490266	2.53191574819616
IQCG	-1.37667801224708	6.67090787850264	-11.3100499022873	2.94201090321841e-05	0.000342021581135478	2.52715502632299
DIXDC1	-2.66334980039108	7.92813752630567	-11.287954852606	2.97522654215815e-05	0.000345582014200545	2.51431006171927
CBLC	0.970505859133206	5.56599513462975	11.2815412773427	2.98494947844411e-05	0.000346409875994044	2.51057711298569
PLA2G4B	1.63718731397639	6.65800235802963	11.2714899460622	3.00026151036705e-05	0.000347884362444472	2.50472284616147
MMP7	-3.07589922934901	7.06159211233614	-11.2676259792	3.00617205763084e-05	0.000348267120496018	2.50247102702016
MPG	-0.92876319648707	9.01199676556903	-11.2627699011699	3.01361936933417e-05	0.000348827095430475	2.49964000497449
F11R	2.69563252008559	11.2215496666868	11.2391068610138	3.0502169541734e-05	0.00035275732643326	2.48582841677025
TBC1D9	-0.85644045519093	8.32326786100523	-11.2201399431588	3.07992418761291e-05	0.000355884573228415	2.47473817324018
PIK3C2B	1.46671942380436	6.77127767686664	11.2174904273348	3.08410070520669e-05	0.000356058892834676	2.47318756432056
PRMT2	-1.75958837764915	8.08210011733093	-11.2113577980222	3.09379300543398e-05	0.00035686915687573	2.46959717430658
C11orf49	-1.27631947190214	9.30036701246303	-11.1989940858357	3.11344088051075e-05	0.000358825405797033	2.46235316229272
ECM2	-1.16549657988281	6.14665430592854	-11.1877882361785	3.13137392283077e-05	0.000360580814271781	2.45578108476812
COL6A1	-5.11607569859411	8.76510511530273	-11.1815793247818	3.1413618189042e-05	0.000361419093405995	2.45213699136445
STRN	1.18611687738168	6.46210844655943	11.1759767663483	3.15040605423836e-05	0.000362147452195221	2.44884714983494
CCL5	1.29386336713216	5.89760667007404	11.1595520780536	3.17709515416591e-05	0.000364744471391437	2.43919362062221
PRKCBP1	-1.04447933136227	10.4635116194347	-11.1587139317235	3.17846411080654e-05	0.000364744471391437	2.43870064808954
MAGEH1	-2.64047193568036	7.35823427454361	-11.1563582186695	3.1823153983965e-05	0.000364872691640891	2.43731490292948
MT1F	-3.80249052487318	10.7435811590717	-11.1397952263547	3.20954716775518e-05	0.00036767911159537	2.42756401499882
RNMTL1	-1.06221535333792	7.67034385008479	-11.1323625706553	3.221855284286e-05	0.000368772561098465	2.4231838913612
IL6ST	-1.29167947070762	10.7981964893501	-11.1296191703703	3.22641205442493e-05	0.000368977680191561	2.42156649310941
ATG4B	-0.985579705421355	6.32148000468126	-11.1254404312093	3.23336729230211e-05	0.000369456505848151	2.41910216097549
LOC643854	0.912250008503115	7.76855601933715	11.1054707707311	3.26684667326021e-05	0.000372962666392907	2.40731348084868
TMEM100	-2.24522326581152	5.1383657407391	-11.1022141827851	3.27234444889825e-05	0.000373002542257602	2.40538914361122
AHDC1	0.991505814175595	6.95982360828713	11.1006166926419	3.27504525814541e-05	0.000373002542257602	2.40444498446555
SLC24A1	-0.952680243755315	6.99363028781076	-11.1003002596557	3.27558054492664e-05	0.000373002542257602	2.4042579491043
KCNS3	1.28483475808295	6.65254351856934	11.0973353683822	3.28060097190982e-05	0.000373161445134378	2.40250523660683
IPPK	1.6702505383935	7.56305840853186	11.0961750945799	3.28256808472771e-05	0.000373161445134378	2.40181921506117
RAB13	-1.44165850595372	12.3135997135865	-11.0907092786173	3.29185318663026e-05	0.000373734641354756	2.39858660478217
LAMP2	1.01312111873442	10.8914130172843	11.0899114886872	3.29321098631196e-05	0.000373734641354756	2.39811464894764
PET112L	-1.16805222202057	7.36630483728441	-11.0800191516947	3.31010136608669e-05	0.000375332309530951	2.39225991507387
PTPRR	1.92309920599522	5.6640277673983	11.0689437020957	3.3291312166892e-05	0.000377169653802496	2.38569917029913
DYNC2H1	-1.13609429803693	6.27334353056726	-11.0608371198951	3.3431404371146e-05	0.000378435557877281	2.38089320479724
NXN	0.946754458798553	10.9946559203718	11.0586799551135	3.34687981120435e-05	0.000378490548154668	2.37961378189814
FOSL2	1.57397855817401	7.83704111556169	11.0572863287806	3.34929819699283e-05	0.000378490548154668	2.37878709285734
PCYT1A	0.811233965349585	8.60306663472831	11.0541500842055	3.35474800035195e-05	0.000378785675234324	2.37692633978232
GPR87	3.90363951531832	10.1513810461359	11.0428131408096	3.37453403394404e-05	0.000380697643423645	2.37019595254393
MDS032	-1.1841396289781	8.57561936622169	-11.0355372496226	3.38730376872647e-05	0.000381815507579591	2.36587308897941
CYP4F3	1.38118701449425	5.39423613444905	11.0313769056111	3.39463067741299e-05	0.000382187945579451	2.36340008755994
TNNT1	1.76046955256382	8.36089199886731	11.0291853609495	3.39849766736182e-05	0.000382187945579451	2.36209703478393
LETMD1	-1.10649155952342	8.42873637348626	-11.0287882339568	3.39919894652187e-05	0.000382187945579451	2.36186088443207
FNDC3A	-1.5532540158722	9.96397301523978	-11.0183070948837	3.41776822931596e-05	0.000383952313034098	2.35562544022284
EREG	-2.69499171317864	6.73733282606309	-11.0145477964845	3.42445718325519e-05	0.000384184565774087	2.35338760954239
RGS19	1.15786146639489	9.01018458089701	11.0139103314096	3.4255929362443e-05	0.000384184565774087	2.35300806950954
PRR3	-1.41417826765941	5.34095940363941	-11.0064426993412	3.43893040007258e-05	0.000385356550120643	2.34856039442676
FLJ21127	-1.11585065821088	7.53092427441549	-10.9998828250359	3.45069630571188e-05	0.000386350611543882	2.34465105380448
PIK3R1	-2.60937042873068	10.4100303883642	-10.9979220096064	3.45422232110681e-05	0.000386421216240498	2.34348208912153
ANKH	-1.35103235547511	4.95974216624744	-10.9865345854833	3.4747824601453e-05	0.000388395701114734	2.3366894935612
GLS2	1.2507505338485	5.80864651771002	10.9842560450504	3.47891342191085e-05	0.000388532037898094	2.33532955750396
LOC391020	-1.0543026303666	6.93614687444263	-10.968797498786	3.5070904936446e-05	0.000391219044254912	2.3260962547646
CLMN	1.78166639583782	5.44758349067229	10.9657617484961	3.51265496435202e-05	0.000391219044254912	2.32428159507265
PCBD1	1.64525571348634	8.80637666777627	10.9640352240665	3.51582421890743e-05	0.000391219044254912	2.32324933374225
RAB8B	1.89041939369	9.37261337437317	10.9632023422271	3.51735426527477e-05	0.000391219044254912	2.32275131291292
KLHL24	1.69789906845005	7.37205721766058	10.9630524809211	3.51762965012659e-05	0.000391219044254912	2.3226616997624
MT1M	-3.03534612219717	11.5370819044608	-10.957685297196	3.52750888736948e-05	0.000391881754751322	2.31945151203748
FBXO31	-1.70919324686661	6.31262349309928	-10.9566268016487	3.52946103110361e-05	0.000391881754751322	2.31881823826302
PALMD	1.09083230246219	5.68668590110409	10.9540853584902	3.53415323922553e-05	0.000392076551377422	2.31729751820761
ZNF227	-1.1356995599405	6.3179169725021	-10.9500523067828	3.5416142333319e-05	0.000392577936528634	2.31488359217621
S100A13	-0.918852027857048	11.5723943588214	-10.9457164123597	3.54965586708528e-05	0.000392932506532026	2.3122874808861
SV2A	-0.885315923903911	5.03746317193168	-10.9451535424063	3.55070135529465e-05	0.000392932506532026	2.3119503930431
WWP2	1.12528805824396	6.75765760276689	10.9245565995127	3.58920548129803e-05	0.000396864427120161	2.2996043260089
FLJ22671	1.09727517477451	5.46321416650357	10.9225865779124	3.59291357554347e-05	0.000396945567708635	2.29842233603228
CTSD	1.16404710302297	8.25195132487348	10.9187136762511	3.60021635106905e-05	0.000397423386446381	2.29609806211572
SEPT6	-1.88576224182465	5.92571187487242	-10.9132731093227	3.61050423559029e-05	0.000398229665522215	2.29283167809725
FBLN5	-7.42280497450397	8.55905150165471	-10.9097267545821	3.61722860576096e-05	0.000398580406456414	2.29070171778023
HLA-C	0.805800712032275	12.5398706839828	10.9084478110062	3.61965722032949e-05	0.000398580406456414	2.28993341924243
TMBIM1	1.48649698624927	11.4041516426176	10.9007749219436	3.63426722145294e-05	0.000399859277308417	2.28532233305669
AASDHPPT	-0.950594131840836	9.3999360802536	-10.8827426465196	3.66887273383289e-05	0.000403334229866011	2.27447380130366
NEDD9	-1.35455997233656	9.07442698401256	-10.8804563356715	3.67328761247111e-05	0.000403487213794564	2.27309712377798
SIRT7	1.23898105666697	7.99486618241753	10.8759427672459	3.68202144353172e-05	0.00040411396534025	2.27037853781978
C5orf15	-1.04516475664478	10.6952017026612	-10.8585033205913	3.71599419142008e-05	0.000407507464902978	2.25986465623567
DST	-1.11579331158853	10.1321970988527	-10.8422403931789	3.7480030818439e-05	0.000410680206324209	2.25004593468726
ATP6V1B2	0.864806906160581	10.8359016845981	10.8379760242831	3.75644911892003e-05	0.000411268006079628	2.2474690648941
USP52	-1.1598430084708	6.10881621753035	-10.8315522064572	3.76921389105414e-05	0.00041232728352466	2.24358550774394
AKR1C2	-1.46990719878015	9.74548565779068	-10.8144239464548	3.80349615920962e-05	0.000415459546037367	2.23322006026755
ISG20	2.39442298451814	9.67772889194193	10.8141373409641	3.80407287020577e-05	0.000415459546037367	2.23304648672217
CDC25B	-2.43848980925367	8.32786534901299	-10.8100703885404	3.81226738249239e-05	0.00041601406775751	2.23058300568232
RABL4	-1.17356132647222	7.47307703691777	-10.8000730766333	3.83249817357883e-05	0.000417672553197283	2.22452366357681
RABL3	-0.80544005749019	6.74214490518792	-10.799469018348	3.83372454418306e-05	0.000417672553197283	2.2241573789537
PHF15	-1.86151837368493	8.21488875618188	-10.792118955701	3.84868330762191e-05	0.000418960256309315	2.21969897693997
HSPH1	0.81568103759389	11.5565834171575	10.7896625978254	3.85369754532056e-05	0.000419164200813758	2.218208371354
NR2F6	0.862766191782677	11.0098966851979	10.7774757324027	3.87868730212132e-05	0.000421538768193087	2.21080829119394
BET1	-0.834487200009322	9.35608108480086	-10.7723671403941	3.88921859437442e-05	0.000422339392681213	2.20770395645847
MRC2	-1.38694148577641	8.94430700872756	-10.7670129988634	3.90029169830032e-05	0.000423197504109887	2.20444894419343
RAD51AP1	-1.16277196577266	5.81945642630693	-10.7621307756825	3.91042069679877e-05	0.000423748480532851	2.20147952366811
SEMA3B	0.853770764413245	6.46546825300823	10.7615056508544	3.91171982628857e-05	0.000423748480532851	2.20109922590643
ERO1L	1.59195697670144	9.54050427237263	10.7564089476673	3.92233045493965e-05	0.000424553302932884	2.19799785756581
DIAPH1	0.948203025612242	9.61670704566865	10.7502228522662	3.93525392821968e-05	0.000425354713840238	2.19423175939982
BLVRA	-1.05000198888886	10.3251402779699	-10.7498145125639	3.93610873364824e-05	0.000425354713840238	2.19398309134918
PGAP1	-1.21054939924786	5.21658604961096	-10.7425787680241	3.95129159164902e-05	0.000426649980438089	2.18957526312855
TRIM44	-0.991545643620384	9.66179424825513	-10.7341970238885	3.96896411061851e-05	0.000428211762492439	2.18446588315833
EXPH5	2.01825001695195	6.09676596819737	10.7299046828495	3.97804980057661e-05	0.000428540828996989	2.18184790880691
RIG	-2.39835086391366	6.50710453317894	-10.7297224175161	3.97843613912236e-05	0.000428540828996989	2.18173672051252
MTM1	1.24430560922285	7.47590980617495	10.7177250300104	4.00396236828674e-05	0.00043094259489641	2.17441404202582
MYC	-1.45782862286604	11.173059253142	-10.7061751257492	4.02871614211207e-05	0.000433257418474035	2.16735731659264
TUSC2	0.973191973989527	8.78293353750075	10.7000349593458	4.04194799954832e-05	0.000434330418695426	2.16360294793962
FURIN	1.10397992563253	7.9343957410957	10.6973125881448	4.04783074408904e-05	0.000434612623576929	2.16193773224825
SOCS2	-1.02650757891197	8.32501439813601	-10.6908726986551	4.06178620977502e-05	0.000435760440158018	2.15799702980747
C16orf44	1.22400944100514	6.49025710461017	10.6868441776989	4.07054452766693e-05	0.000436119042748252	2.1555307774541
TGFBR2	-1.32604999380234	10.7120809967239	-10.683327247737	4.07820851878695e-05	0.000436119042748252	2.15337701699065
CBS	-0.848382920099404	6.20550077670391	-10.682196183445	4.0806768568103e-05	0.000436119042748252	2.15268421626357
C17orf39	1.21509570678441	7.19010267989916	10.6808392549457	4.08364038819556e-05	0.000436119042748252	2.15185297943291
HOXC4	-1.15935796044656	6.59064850995321	-10.6801901248815	4.08505897067812e-05	0.000436119042748252	2.15145529622685
MYO5C	2.04794641953495	8.50617757093498	10.6791705025576	4.08728836601382e-05	0.000436119042748252	2.15083058942038
PHC2	-1.46010931934068	10.6109084996688	-10.6788436543454	4.08800331543581e-05	0.000436119042748252	2.15063032290895
B3GNT1	-1.52361925606454	8.04838453064138	-10.675827722749	4.09460722786936e-05	0.000436291392686473	2.14878213312571
C7orf23	-1.38095513476005	9.1408849356651	-10.6751207705299	4.0961570136082e-05	0.000436291392686473	2.1483488366558
NEK9	-1.41303679795988	8.72428105641771	-10.6653131545953	4.11772768210082e-05	0.000437951591251195	2.14233493461225
RBM13	-0.825648067842866	8.27468540854784	-10.6650505937983	4.11830696103888e-05	0.000437951591251195	2.14217386550425
GOLGB1	0.753168499088304	9.27179410479562	10.6538606877566	4.14308294590088e-05	0.000440235549331155	2.13530595812313
SEMA3C	1.06921222974925	10.6213836316352	10.6450450546507	4.1627237552588e-05	0.000441662263531223	2.12989058621872
ELF1	0.973767582026595	10.3217041826446	10.6447599982586	4.16336064734116e-05	0.000441662263531223	2.12971540923554
DUT	-0.981230035359534	11.3075130543788	-10.6433834532125	4.16643780747647e-05	0.000441662263531223	2.12886941382941
TAGLN2	-0.934029221850098	12.2510492904181	-10.6391644769784	4.17588544684464e-05	0.000442312437885624	2.12627589062828
BSCL2	-1.14742552785376	8.09435352983571	-10.6375234878326	4.17956685685533e-05	0.000442351302708891	2.12526687185211
GFOD2	0.907365893379488	7.05006924960345	10.6347301130735	4.18584219975903e-05	0.000442664421537116	2.1235489382822
FGFR1	-2.40349944200679	7.79729503266818	-10.6331290594174	4.18944390815534e-05	0.000442694524134926	2.1225640977189
DSG1	0.859078524165443	5.55229571681553	10.6272479524168	4.20270485042101e-05	0.000443610131417701	2.11894533359535
SLC25A4	2.13818885073412	8.96021557470091	10.6259282143898	4.2056873294358e-05	0.000443610131417701	2.1181330179992
HSPC159	1.7683248641778	8.30153682939942	10.622512615706	4.21341765289023e-05	0.000443610131417701	2.11603024074132
PPAP2C	2.78894359758745	8.62448348161547	10.6223745317021	4.21373051667811e-05	0.000443610131417701	2.11594521765201
SLC35A1	-0.915750306074184	8.64393670687891	-10.6219342089162	4.21472835784239e-05	0.000443610131417701	2.11567408889167
IFT57	-1.18850365099101	9.63369511892401	-10.6138505288276	4.23309604293831e-05	0.000445192275721471	2.11069471775823
FKBP11	-1.71230221370075	10.3595788584203	-10.6099895393813	4.24190170592798e-05	0.000445767087931613	2.10831519655178
PTS	0.763665859592157	10.8909286395468	10.5975939237218	4.27031599536381e-05	0.000448399978553308	2.10067039369856
ZHX3	-1.16293836941055	5.58844298097591	-10.5927590427745	4.28145871700501e-05	0.000449216572619095	2.09768631877675
PPT1	-0.922115445577971	11.9265655099542	-10.5890060420548	4.29013132899518e-05	0.000449772920006046	2.09536911071562
ZNF365	1.59762814475288	9.49846956837757	10.5873082951986	4.29406125433429e-05	0.00044977772911562	2.09432062517432
IER2	0.942262987327224	10.8797072628664	10.5852030410662	4.29894027251948e-05	0.00044977772911562	2.09302025797538
ROR1	-1.70306558358779	8.23986736633574	-10.5846221715178	4.30028759442179e-05	0.00044977772911562	2.09266142617597
TNS3	-2.83451498133249	9.5156139679927	-10.5763622773493	4.3194994369726e-05	0.000451416794379739	2.08755691493693
PRSS2	1.42147353863291	6.80109990116222	10.5749803548049	4.32272338691223e-05	0.000451416794379739	2.08670254503427
GPR175	0.855604574435405	6.48773286334328	10.5724845320083	4.32855307894037e-05	0.000451516114250379	2.08515924831789
C10orf118	1.22457569265558	5.80004395198869	10.5716772007498	4.33044077806447e-05	0.000451516114250379	2.08465996159028
DNAJB6	0.892297315480931	10.3362695347797	10.5688049065558	4.33716451082176e-05	0.00045186414958179	2.0828833320228
RPS6KA3	0.842565225922604	9.40533894225954	10.5662963807665	4.34304660601819e-05	0.000452124024991566	2.08133134355561
POSTN	-3.35601294888269	6.67264293499532	-10.5508659811454	4.37943258198555e-05	0.000455556564607788	2.07177730052431
BCR	0.940454119421693	7.33803536613768	10.5459038245373	4.39120873133592e-05	0.00045642579227733	2.06870214386887
DHX8	0.826463396281621	7.57408832199364	10.5398600809259	4.40560132629163e-05	0.000457565410900297	2.06495490230018
KIAA0182	1.04352013286837	8.0162323204427	10.5375260078493	4.41117433421582e-05	0.000457787967841714	2.06350720036702
MLH1	-0.862289027414697	10.312049671809	-10.5316302911579	4.42528783201149e-05	0.000458895815120632	2.05984908322922
IMPACT	-1.12917298468485	5.72883015463054	-10.5214349139805	4.44981785728222e-05	0.00046108128201311	2.05351869962676
ACTR3B	-1.07347854130247	5.27410666379201	-10.5171223400524	4.46024131642748e-05	0.000461802797587597	2.05083929042848
BCAM	1.01261734425442	6.52448619313255	10.5150208091564	4.4653309594944e-05	0.00046197137197994	2.04953323912464
STON1	-0.895929228853068	4.89692500548834	-10.511282355674	4.47440167866087e-05	0.000462551237826553	2.04720928517408
HS2ST1	-1.84261182934477	7.89458407056828	-10.5040853886465	4.49192411833397e-05	0.000463646234570232	2.04273325388995
ATP6V1C1	0.927115911217152	11.7336814036963	10.5028245827087	4.49500198400322e-05	0.000463646234570232	2.04194882640394
PRSS1	1.0871947659571	6.75491631336529	10.5008261070425	4.49988565256106e-05	0.000463646234570232	2.04070527006295
LIMA1	0.941166576173719	9.71911754735805	10.4996406136	4.50278554634253e-05	0.000463646234570232	2.03996749091881
MFSD5	1.08112381872171	9.5615220750327	10.4991571202426	4.50396886528164e-05	0.000463646234570232	2.03966657199014
CNN2	0.928713458310403	8.59344797624433	10.4983936269333	4.50583820049146e-05	0.000463646234570232	2.03919135936031
PELI1	0.859549293103864	9.48446211051907	10.476562777143	4.55967137456511e-05	0.000468824146108983	2.0255899505302
MAP3K4	1.63146919355951	8.47284567270487	10.4684753148109	4.57980347653467e-05	0.000470531618151129	2.02054454759904
FLJ10292	-0.982163716881558	7.03356082089386	-10.4633201565654	4.59268998787748e-05	0.000471492619832406	2.01732660527206
CD1D	-2.64565261236583	5.46666801352933	-10.4503633786888	4.62526451188469e-05	0.000474471792279885	2.00923230919186
HAS2	-2.16500712681643	6.29632226156078	-10.4468071694147	4.63425194786639e-05	0.000475028621322772	2.00700907715498
TTC3	-0.807179847788197	10.8916920158988	-10.431424483886	4.67336182864602e-05	0.000478669892287873	1.99738427709645
C21orf33	-0.804273597572552	10.1333953406713	-10.422845954855	4.69533857368076e-05	0.000480444662134828	1.99201110559211
PSG3	0.959053914174333	5.77948588069348	10.4213413279694	4.69920551371864e-05	0.000480444662134828	1.99106826194751
PMM1	-1.12196618046491	7.48113409532058	-10.4204534773183	4.70148905101218e-05	0.000480444662134828	1.99051184982728
ZNF354A	-1.30730565647095	7.99231680738873	-10.4186851580246	4.70604097335993e-05	0.000480541873224649	1.9894035220769
STX12	0.75966740690504	10.1182909720991	10.4152899438733	4.71479510185243e-05	0.000481067702059041	1.98727502246566
PDCD6IP	0.926499256000696	12.0167568498911	10.4085504087303	4.73222813506603e-05	0.000482477591219184	1.98304803966245
HLA-B	0.860286215872035	12.8042414842263	10.3979945918121	4.75968309650926e-05	0.000484906340503913	1.97642246044448
RUVBL1	-1.0397964708336	9.90650155464372	-10.3833341684289	4.79812080110751e-05	0.000488449429531509	1.96721028617793
METTL8	-1.87689584143186	7.19359563871844	-10.381926214176	4.80183117695969e-05	0.000488454564692866	1.96632494123547
IL17RB	-0.972727916828738	10.8107925334294	-10.3767429640039	4.81551926857098e-05	0.000489473877824435	1.96306467778964
MFN1	0.758156110139964	8.85304377127334	10.3734594838682	4.82421379250917e-05	0.000489984454146327	1.96099859596552
MBNL1	-1.27433513662041	9.90533630854509	-10.3715875806919	4.82917866218226e-05	0.000490115729471365	1.95982045966786
CSTA	1.29597797120964	13.7334788808284	10.366439928723	4.84286241040021e-05	0.000491131016179341	1.95657962996679
FLJ20701	-2.92101939645717	6.17530425965834	-10.3620653348656	4.85452651902008e-05	0.000491940098123326	1.95382433700528
LIF	2.57073998724795	7.35095088655562	10.3596352447085	4.86102001034684e-05	0.000492224378285955	1.95229330860466
NADK	-0.921285715187915	8.35936745016379	-10.3424911131232	4.90711837927155e-05	0.000496515556404535	1.94148263101634
KIF1C	1.05060895778035	7.91089927082739	10.3407379862916	4.91186081157481e-05	0.000496597947866483	1.94037622532015
MFAP2	-2.10578821267428	7.90184367706261	-10.3385090520078	4.91789803826291e-05	0.000496597947866483	1.93896928717291
RAB7L1	-1.17235965143581	9.62233039667205	-10.3380673235127	4.91909551235944e-05	0.000496597947866483	1.93869042822494
SLC30A9	-0.833390803427548	8.67599899438815	-10.327906763726	4.94673313083252e-05	0.000499010584762591	1.93227314734452
COL7A1	-1.79633227783401	7.04461895608981	-10.3166184806161	4.97764959743605e-05	0.000501750087064815	1.92513682125263
SLC26A2	-2.55941493658994	10.0474342084997	-10.303621679547	5.01352318327392e-05	0.00050498475776584	1.91691152229285
GABARAPL1	0.869152983161195	7.02014235200497	10.3009112307045	5.02104224442742e-05	0.000505360707346368	1.9151949599807
LAMB1	-3.72787402990617	9.06633599114662	-10.2879314780296	5.05723109102065e-05	0.000508619488626688	1.90696897643664
TLE1	0.986771174920246	9.86728369176463	10.2864866394864	5.06127811611507e-05	0.000508643205855961	1.90605271497406
GCH1	2.88961799593983	8.42535478605817	10.2813875727154	5.07559075138012e-05	0.000509697774024974	1.9028181394044
DYRK3	-1.54668469423089	6.50438389390544	-10.2798616451359	5.0798830143123e-05	0.000509745253451217	1.90184988693873
SART2	0.787529032942496	10.7757509559485	10.2775529921299	5.08638499749242e-05	0.000510014231228654	1.90038471866266
GPC1	-0.946812786737102	9.59503689492356	-10.2695716428515	5.10893774417098e-05	0.000511891014517312	1.89531709661991
DEGS1	-1.34194305663284	10.7150923209436	-10.2681556254089	5.11295105405105e-05	0.000511908812958479	1.89441764393017
ABI1	1.59859485546037	10.5036771230585	10.2564530447505	5.14625905735943e-05	0.000514742559178507	1.88697982939783
TMEM39B	-1.17834828601614	6.98751020836154	-10.2555050119394	5.14896835383866e-05	0.000514742559178507	1.88637694779316
ATM	-1.85859263452645	5.87839460454744	-10.2428693033027	5.18523713248748e-05	0.000517916495200607	1.87833666173056
MGC87042	1.86476557387365	5.77721989533438	10.2417449954989	5.18847860095318e-05	0.000517916495200607	1.87762080878094
ANAPC13	-0.726862139140792	11.6817891350293	-10.2358501331486	5.20551244777078e-05	0.000518970807871385	1.87386634095192
NIP30	-0.943608262407362	7.5163003891465	-10.2352269254361	5.20731706022976e-05	0.000518970807871385	1.87346930122923
CD320	-1.97365504400042	7.26146340794209	-10.2340571052972	5.21070644798183e-05	0.000518970807871385	1.87272396021917
P2RY5	-1.32944758892279	7.06789956536172	-10.2308729228616	5.21994512566741e-05	0.000519270393868702	1.87069479063483
ST3GAL2	-0.742472951698545	4.87807045139798	-10.2303390102601	5.22149609300014e-05	0.000519270393868702	1.8703544900321
PTGER2	-2.20190201125116	5.95409089232826	-10.2180273899339	5.25740883395464e-05	0.000522283568353213	1.8625029086656
NME3	-1.29085465651914	7.65807754468907	-10.217271955095	5.25962172835845e-05	0.000522283568353213	1.86202085804728
RBPMS	1.28711695187112	9.30811033462832	10.213197448807	5.27157580668127e-05	0.000523081417962589	1.85942031255844
RAB22A	0.734450547708805	10.1733825337431	10.1944106922554	5.32710271538197e-05	0.000528198460917442	1.84741742696553
UBAP1	0.998822158919809	9.23910914661219	10.1807934812605	5.36777425008271e-05	0.000531836044109902	1.83870473471533
ROBO3	1.22231615929562	8.2334659265505	10.1689968856565	5.40329919069161e-05	0.000534958686935981	1.83114831971857
GAN	0.923921741524705	5.51444208703772	10.1528078549335	5.45249630227769e-05	0.000539429322833195	1.82076525629208
CRIM1	1.11985494181524	8.29954207508203	10.1490131645965	5.4641030377615e-05	0.00054017717882937	1.81832929261387
KRAS	0.797061883230429	10.3613580474276	10.1367759327875	5.50172833434851e-05	0.000542641733907573	1.81046805967155
NR2F2	0.814655883730534	9.6657146586998	10.1364050470776	5.50287336062013e-05	0.000542641733907573	1.81022966650531
DIP13B	-0.956359272065295	7.00571289662789	-10.1360958712089	5.503828082715e-05	0.000542641733907573	1.8100309323207
CES1	-1.32463137002369	5.00076145528053	-10.1356203730016	5.5052967758943e-05	0.000542641733907573	1.80972527753378
FUT6	1.37881843649676	6.54695946099384	10.1290163753901	5.52574188330022e-05	0.000544254990217895	1.8054788123307
PTPLA	-1.97826834311349	8.54765340012275	-10.1244566906391	5.53990942545663e-05	0.000545248017641181	1.80254539615654
CERK	-1.09490768842236	8.11305660937091	-10.122571573957	5.54577902905933e-05	0.000545423485053986	1.80133227798311
MAP3K15	-0.99199147552045	7.65310768647529	-10.1124270987879	5.57748945606836e-05	0.000547771271863159	1.79480052476858
MSX1	-0.791018934067584	5.26122977512293	-10.1123090422914	5.57785972172961e-05	0.000547771271863159	1.79472447623362
MFAP4	-0.736527146847077	5.11153183536093	-10.1100440626715	5.58496899378084e-05	0.000548066148463229	1.79326528604791
TTC33	-0.994554410036076	5.88251625266168	-10.1039094754714	5.60427691155953e-05	0.000549439347461304	1.78931164374395
ASMTL	-1.77643240466978	8.08924317789766	-10.102984111963	5.60719609802409e-05	0.000549439347461304	1.78871507207267
TSPYL2	-1.00922917615235	7.19379227190095	-10.0957166941069	5.63018353460561e-05	0.000551230357718352	1.78402811620561
TYK2	-1.2208920712813	7.44542243316664	-10.0945971286943	5.63373451167265e-05	0.000551230357718352	1.78330580474498
PRR16	-3.72011088646441	6.04079419203771	-10.0880417151061	5.65457878615384e-05	0.000552864530989078	1.77907497500673
PTGER4	-2.97809239943918	7.86360384039896	-10.0830504251052	5.67050955618074e-05	0.000554016255759796	1.7758519430573
FLJ10815	0.936462023313672	7.24544382346562	10.0768339082183	5.69042368799014e-05	0.000555429915234228	1.77183571158994
ABLIM3	-1.31035046899501	9.31795454463932	-10.0759373911624	5.69330229312472e-05	0.000555429915234228	1.771256323306
SNX7	-1.60841040858203	10.6135473961838	-10.0713417284965	5.70808492043398e-05	0.00055616329160196	1.76828556669314
TMEM9B	0.896229490981082	10.4091014387182	10.0689194334393	5.7158944893704e-05	0.00055616329160196	1.76671923508755
TAF6	-0.750852730294829	8.41764124175554	-10.0687823528357	5.71633681237612e-05	0.00055616329160196	1.76663058423494
SLC16A3	-1.03737257981947	10.3153768637234	-10.0684254418112	5.71748865636063e-05	0.00055616329160196	1.76639976256993
DHRS7	0.810062846523522	11.8708600568914	10.0647705902508	5.72929929844366e-05	0.000556906252272608	1.76403566652314
NFIC	-1.48502571402426	8.21333460524088	-10.0501508916447	5.77682641909458e-05	0.000560817599256806	1.75457127326271
ARTN	2.33011305653609	6.40486221694417	10.0498092697607	5.77794244701115e-05	0.000560817599256806	1.75434996684108
PLOD1	-0.839461337106844	9.6948000214952	-10.0443778439483	5.79571971620448e-05	0.000562134268404542	1.75083050961967
TFDP2	1.27071634391241	8.90753496177839	10.0425546828156	5.80170119706944e-05	0.000562305767437101	1.74964874891589
PFKM	-1.15054411420868	9.70727898729776	-10.0397228224406	5.81100623962954e-05	0.000562798906198083	1.74781276916172
HMGA2	-0.76538816619942	11.5047911150229	-10.0363939065581	5.82196664985738e-05	0.00056345153668598	1.74565393107081
PDIA5	-1.09713486910101	9.98669526597182	-10.0333458300779	5.83202341508527e-05	0.000564015829693681	1.74367664916946
DNAJA2	0.947970070849362	9.981018517456	10.0303685049838	5.84186618499642e-05	0.000564558624945418	1.74174473611108
URG4	0.812182776433525	8.31581063217502	10.0276875225749	5.85074574709336e-05	0.000565007617515976	1.74000466630379
KCTD14	-0.952999879751715	8.01096323345979	-10.0254056029272	5.85831591449148e-05	0.000565150734603782	1.73852327165774
TMEM159	0.887209111505801	8.40385425587709	10.0246885759053	5.86069696307234e-05	0.000565150734603782	1.73805772308405
IBRDC3	1.86408861881113	7.49031074642307	10.0102056471613	5.90903169563599e-05	0.000569309618167483	1.72864781576603
PROS1	-1.36787257075611	9.54995462046516	-10.0092143869681	5.91235674194613e-05	0.000569309618167483	1.72800331780014
IDH3A	0.935499412495755	9.86200751793389	10.0032678113592	5.93234929046192e-05	0.000570822881258146	1.72413575267437
FANCL	-1.2744213653139	8.17175105974233	-10.0004344542802	5.94190266239636e-05	0.000570883471002759	1.72229224410601
ISOC2	-0.829312837825208	8.37365065366909	-9.99911488639725	5.94635799942529e-05	0.000570883471002759	1.7214335123726
SGCE	-1.56936761070668	10.4469130345659	-9.99890780215361	5.94705754187287e-05	0.000570883471002759	1.72129873935536
CD99	-1.0817221639632	11.518366529125	-9.9975699250541	5.95157926628048e-05	0.000570883471002759	1.72042797107855
OAS3	1.73953200118983	8.21381505428089	9.99674574621945	5.95436678881942e-05	0.000570883471002759	1.71989149483188
ZNF165	1.91595197945762	6.46665414021941	9.99410959573079	5.96329289212323e-05	0.000570995106579329	1.71817529629607
APEX1	-1.21892329354829	11.8591733355074	-9.99387501100094	5.96408795572894e-05	0.000570995106579329	1.71802255596682
PARP12	1.38585461724054	8.38518080375218	9.99206616502962	5.970222693074e-05	0.000571172702951724	1.7168446899147
C1orf34	0.819646773116413	4.8936141826476	9.99073685167845	5.9747357474515e-05	0.000571195009208365	1.71597895759486
CASK	0.759227567400748	9.24205342807081	9.98585808788832	5.99133319348811e-05	0.00057237174517031	1.71280070339708
C20orf11	1.05883194706204	9.07761452827517	9.98061929167781	6.00921497861283e-05	0.000573669407042681	1.7093863367571
RGC32	-4.31955191112786	7.71230285160022	-9.96597180625083	6.05954090915334e-05	0.000578060278581561	1.69983124811339
HDLBP	-0.707606798032895	11.685681858756	-9.96325357235283	6.06893387035515e-05	0.000578542795955427	1.69805664277009
HLA-C	0.757966262564718	12.2312558175717	9.96167410702187	6.07439952254658e-05	0.000578650506980062	1.69702528328214
ARMC8	-0.828710148828669	7.96476609104191	-9.95483063726193	6.09814695843775e-05	0.000580099379489175	1.69255491828406
GCLC	1.07217639303764	10.509302332628	9.95478596345516	6.09830233345805e-05	0.000580099379489175	1.6925257268184
CORO1C	0.774844884026558	12.0680520047306	9.95303275337203	6.10440360322833e-05	0.000580266171571833	1.69138002266699
APOBEC3A	1.34809485674063	6.66804364484885	9.94936234327204	6.11719975520173e-05	0.000581010818615461	1.68898085561488
RRAGC	0.762436897034318	10.9916308851441	9.94828998434183	6.12094418532398e-05	0.000581010818615461	1.68827975560513
CCND3	-0.92773853165361	10.4187891092294	-9.94317412109972	6.13884419655819e-05	0.000581701213179944	1.6849340996127
CCNC	1.23751262716787	11.5797435083	9.94312609229719	6.13901253278763e-05	0.000581701213179944	1.68490268249096
CABC1	-1.01509965901591	7.35079052161833	-9.94247549435468	6.14129334160453e-05	0.000581701213179944	1.6844770927393
RAPGEF2	0.713373288809127	10.0050448044868	9.93788136282085	6.15742701689397e-05	0.000582815751542318	1.68147111461477
TIMM9	-1.03991717982322	8.05111293625588	-9.93503400372088	6.16745102532913e-05	0.000583164786494347	1.67960743139655
DNAJB6	0.73227469759852	10.3772360523683	9.93435230320231	6.1698537279336e-05	0.000583164786494347	1.6791611657849
DMD	1.15732262185222	7.11051947153149	9.93198111389571	6.1782196067467e-05	0.000583542242545234	1.67760868389005
UCP2	2.48392595911548	6.78165177527827	9.92747604554938	6.19415033557088e-05	0.00058463317099384	1.67465816746917
IL1R1	-2.19171832881113	9.38573120121448	-9.92292046947342	6.21030808721088e-05	0.000585743969836865	1.67167333714967
MAP3K3	-1.03557855049896	6.77146572395697	-9.9127587259132	6.24652611414694e-05	0.000588026705829017	1.66501084671707
ASB7	1.27287265733731	6.53159298697757	9.91153833668425	6.25089220862417e-05	0.000588026705829017	1.66421028901331
TXNDC13	-2.52687891360901	8.93065005502063	-9.91130124303388	6.25174085082387e-05	0.000588026705829017	1.66405474864044
RAB6IP1	-2.49750743316372	7.1096129162593	-9.91119122524265	6.25213468883093e-05	0.000588026705829017	1.66398257260449
PRKCI	1.25051585726065	10.5394658126454	9.90556485379227	6.27231416378432e-05	0.000589509188942715	1.66029048137533
C1orf80	-1.41722008941497	9.60781179675873	-9.90278446140698	6.28231413903899e-05	0.000590033529202071	1.65846525352794
LOH11CR2A	1.31055963791432	7.77609533723551	9.89771319911178	6.30060108028034e-05	0.000591334894637281	1.65513495570488
DDR2	-1.45520016767898	5.27164868919231	-9.89367418843575	6.31520985752186e-05	0.000592289464219864	1.65248143146216
FBXW2	1.05344499216634	9.04917259828491	9.88790818756089	6.33613307539029e-05	0.000593834494551677	1.64869161914799
MAFF	1.04149742246685	10.8433823684603	9.88422196330152	6.34955144611111e-05	0.000594674481402097	1.64626773011745
YIPF6	1.05784151985027	10.5683093806454	9.87220690881774	6.393517019171e-05	0.000597954803544668	1.63836150508479
CCND2	-1.04855482530504	10.2805916468289	-9.87210011903973	6.39390936337554e-05	0.000597954803544668	1.63829119552431
ABCB1	-0.918582301847536	4.92992487553368	-9.87055202822619	6.39960016247691e-05	0.000597954803544668	1.63727186721529
TRAF6	0.889120043632463	7.08105150434836	9.86976426713198	6.40249823366799e-05	0.000597954803544668	1.63675311651618
B4GALT5	1.17761102671298	8.81486954203175	9.86664263977544	6.41399725713568e-05	0.000598609841914215	1.63469711663101
ARHGEF10L	1.01654301204722	7.22195328022863	9.864715716585	6.42110733599946e-05	0.000598854636661417	1.63342769179127
ACTA2	-2.07336934532633	10.3479306197235	-9.8626669073983	6.42867717520042e-05	0.000599141938409391	1.63207772430906
APIP	-0.896899881764666	8.87615850290118	-9.86034387235652	6.43727272093119e-05	0.000599524366598379	1.63054676141004
AGTPBP1	-0.898214548172885	7.24575395682129	-9.84774263334231	6.48413167624207e-05	0.000603467373438819	1.62223640459953
C1orf56	1.54686478173829	5.946605226791	9.84578858749403	6.49143332485772e-05	0.00060372591744635	1.62094687473771
ATM	-1.83116954033344	6.83362943437019	-9.84387728874822	6.49858445785705e-05	0.000603970112636213	1.61968533091657
PLAU	4.25539803148226	9.14586982673116	9.84158724807206	6.50716467721231e-05	0.000604346692985912	1.61817350846727
MID2	0.934538944749784	8.43919740807257	9.83681469353431	6.52508847742281e-05	0.000605589922250937	1.6150217752915
EIF4G3	-0.967303144829793	8.17263920000329	-9.83337676786098	6.53803539043305e-05	0.000606369842395549	1.61275055676802
RASIP1	-0.991703139744387	5.35669541306385	-9.8315741474343	6.54483578560105e-05	0.000606579016629387	1.61155939331063
FBXO34	0.940835624367518	8.99905076292603	9.82907665632371	6.55427112981725e-05	0.000607031939615135	1.60990873607355
CETN2	-0.931112156420816	11.0479622881343	-9.82140354678005	6.58335832348538e-05	0.00060923738897917	1.60483500404596
PSCD2	1.19153007986926	8.95147060784299	9.82038943562283	6.5872137891274e-05	0.00060923738897917	1.60416416973937
SCYL2	1.00538015960219	9.11402718762513	9.81863185831435	6.59390197423797e-05	0.000609433627064958	1.60300138442636
HPS1	1.10819766673136	7.45760049685715	9.81146936783575	6.62123918590432e-05	0.000611369189510613	1.59826084796735
PLA2R1	-1.17034288076811	4.86792101760123	-9.80967519041256	6.62810760537383e-05	0.000611369189510613	1.59707287128372
PPOX	-1.10406260533284	6.74362497851668	-9.80906123702546	6.63045981958317e-05	0.000611369189510613	1.59666630992954
ATP5G2	-0.700023720933789	12.4697696554976	-9.80835471406307	6.6331678885911e-05	0.000611369189510613	1.59619842033273
EDG2	-2.15504475913654	8.13761543129633	-9.80540339827746	6.64449400576173e-05	0.000611916843926808	1.59424360397577
PLEKHB1	0.743409180684336	4.61505958150039	9.80441820688973	6.64827981188275e-05	0.000611916843926808	1.59359093999249
KCTD7	-0.90272679765077	6.06672727885552	-9.80034098767822	6.6639739805488e-05	0.00061293864055413	1.59088925687748
GPNMB	-1.08881641295462	7.9324499370025	-9.79891368496127	6.66947814063172e-05	0.000613022419179552	1.58994324496546
SH2D4A	1.30581272750951	8.06334826317931	9.79650401328973	6.67878260171556e-05	0.00061345514523397	1.58834583939904
NFE2L2	-0.835243717433881	10.885831046094	-9.79378610196745	6.68929531841565e-05	0.000613998179639444	1.58654367143848
HOXA1	1.2754513111278	7.77458340424216	9.79006435734022	6.70372191323382e-05	0.00061472418040547	1.58407515792317
ID2	2.00435105002596	6.56222955177318	9.78937012455151	6.7064169539215e-05	0.00061472418040547	1.58361460185822
CSPP1	-0.737849275276085	6.36456389497974	-9.7867617271908	6.71655408435407e-05	0.000615230822304663	1.5818839197801
C11orf67	-1.42000260792786	8.27682839648089	-9.78284468900209	6.73181040438126e-05	0.000616205361158247	1.57928416674816
DOPEY2	1.05464294846733	6.32611610119335	9.78068346916049	6.74024523881133e-05	0.000616554578184894	1.57784935461607
C11orf71	-0.960118979725284	6.49156550035639	-9.77599522252757	6.75858470241439e-05	0.000617808708482346	1.57473589063294
WASL	0.863232882773124	9.81385272116942	9.77024738360057	6.78114800486116e-05	0.000618796540921866	1.57091691186463
TRPC1	-1.19758734561672	6.06357131157696	-9.76998436822917	6.78218256497686e-05	0.000618796540921866	1.57074211069392
HMOX2	1.36613339774892	9.82163915035077	9.76970010470883	6.78330090940124e-05	0.000618796540921866	1.57055318313445
RPS6KB2	0.71371190138752	6.97021383948251	9.76742746876586	6.7922495575576e-05	0.000619189635212867	1.56904256271815
NAPG	1.08788734704822	8.64300643086882	9.75269813503806	6.85057988594352e-05	0.000624080813363838	1.5592442830294
RPGR	-1.92898444019088	7.52807934602645	-9.74837202922622	6.86782199634334e-05	0.000624219254259031	1.55636392506467
GTF2H2	-0.797596262738039	7.96172775272723	-9.74658623529216	6.87495410378603e-05	0.000624219254259031	1.55517459210422
GOLGA2	1.05233562120641	9.07888059921452	9.74561480080882	6.87883742344461e-05	0.000624219254259031	1.55452753735594
SMC4	-1.27290769534199	9.51623185551978	-9.74547617723147	6.8793917797942e-05	0.000624219254259031	1.55443519798298
HLA-E	0.708428409035827	11.7570474144928	9.7454551977807	6.87947568122663e-05	0.000624219254259031	1.55442122313344
APITD1	-0.854930761109744	9.1035438467038	-9.74528340372641	6.88016276798318e-05	0.000624219254259031	1.55430678651156
ZFHX4	-1.78633106675629	6.50272592508415	-9.74362781151615	6.88678835041395e-05	0.00062423147968805	1.55320385892732
SFN	2.06127297058605	13.9939369192141	9.74268579273789	6.8905615528753e-05	0.00062423147968805	1.55257622647659
CHN1	-4.36387952017683	9.21507064073908	-9.74174570826086	6.89432939502612e-05	0.00062423147968805	1.55194982821971
HIBCH	-0.941310174087465	8.05008063239742	-9.73521466486498	6.92057168376749e-05	0.000625842424135887	1.5475965499334
PDE4D	-1.30613077689765	5.32245074320538	-9.73452308305802	6.92335728687319e-05	0.000625842424135887	1.54713542071274
ACTN4	1.14469676833208	9.93987478159689	9.73382024156242	6.92618957327068e-05	0.000625842424135887	1.54666675355479
WDR61	-1.0351977325904	10.2120492638126	-9.72350900715674	6.96789609236016e-05	0.000628871300049211	1.5397875307793
PHF17	-1.16538772408719	8.06933270602589	-9.72320399476447	6.9691342182885e-05	0.000628871300049211	1.5395839392015
MCCC2	-0.865872808755817	9.19800764284632	-9.71318643695953	7.00994010978325e-05	0.000632126085845724	1.53289415641322
PPWD1	-0.928927783998434	8.75495894874726	-9.70434590438231	7.04618148429904e-05	0.000634965145776199	1.52698523213387
PPP1R13L	1.8300739823677	8.70922965156767	9.70152809871482	7.05777853139053e-05	0.0006355810545205	1.52510081966614
ABHD5	1.46450408964596	9.39618445484577	9.69815854596889	7.07167540181201e-05	0.000636403101231174	1.52284677806562
OXR1	0.927540769851799	8.98121491696985	9.6916131487965	7.09876091974234e-05	0.000638410129615103	1.51846625850291
PDZD2	-1.157295868737	6.87575472642357	-9.68812871729375	7.11322885033745e-05	0.000639280486441776	1.51613320942024
C19orf58	0.88392495568139	10.1197552998929	9.68552503151194	7.12406207702398e-05	0.000639823233377941	1.51438938254557
CKS2	-1.82032099574773	11.1173925074277	-9.67744010968172	7.15782322727239e-05	0.000642423058447729	1.50897178938262
ARL4D	-0.923721604797594	6.65742393188844	-9.67020350443327	7.18819920754462e-05	0.000644307081461471	1.50411918532277
RAP2A	-0.707465483926587	10.1965178505648	-9.67013908387232	7.18847028544981e-05	0.000644307081461471	1.50407597256677
PPP2R2A	0.832314713381308	10.9213490611032	9.66857301254176	7.19506386475601e-05	0.000644465250597542	1.50302538574355
NCAPH	-0.849694756077382	5.14187382504287	-9.66245254397595	7.22089994394244e-05	0.000646345611347122	1.49891804781575
BHLHB3	-1.43692623512256	8.41837112377445	-9.65984701365324	7.23193115607928e-05	0.000646899150194598	1.49716881228293
REV3L	-1.52883191707958	7.91347323258811	-9.65684429446415	7.24466818944759e-05	0.000647396730520695	1.49515239558898
GLUD1	-0.721270798811773	11.1044989632822	-9.65597644528537	7.24835429903657e-05	0.000647396730520695	1.49456950358146
HIRIP3	-0.722956703951858	7.17804414389137	-9.65510769847976	7.25204639688625e-05	0.000647396730520695	1.49398596148685
FLNA	-1.02825481327979	8.4461181487169	-9.65267775279453	7.2623850251602e-05	0.000647823483810996	1.49235350255351
ARPC5L	1.05908212737009	11.6634466311806	9.65170349783459	7.2665349562795e-05	0.000647823483810996	1.49169888568346
HOMER2	1.68882639598171	6.45350452819783	9.64825081857162	7.28126409929251e-05	0.000648703275495046	1.48937849890789
PIGL	0.918444455840859	6.23348518090503	9.64443749828055	7.29757193821613e-05	0.000649722448882138	1.48681487400491
PAK6	1.54354098388783	5.8210890035217	9.63410910971239	7.34195464012571e-05	0.000653238177514118	1.47986670926344
ZFHX1B	-1.53012845416592	4.99379538701257	-9.63167722725435	7.35245023912467e-05	0.000653736181821172	1.47822974739087
C11orf60	-0.838533687451038	8.71590589288312	-9.61500235191681	7.424886090942e-05	0.000659737215510732	1.46699545014742
C20orf30	-0.68750670415421	11.087838938827	-9.61268939774942	7.43499871845883e-05	0.00066019622685663	1.46543577060198
C10orf10	2.34412454922615	10.3554668458459	9.60679546158328	7.46084019806039e-05	0.000662050354277353	1.46145982603496
ITGB3BP	-0.851409589491766	10.246517369507	-9.60525545425708	7.46760936308666e-05	0.000662210727971791	1.46042060347979
LGALS8	1.05264694140426	10.0342028642814	9.60248982881752	7.47978364609177e-05	0.000662849884068664	1.45855393775097
WARS	1.52742329734382	11.4723390988164	9.59535810365561	7.51128370179226e-05	0.000665199683371729	1.45373813385415
C1orf38	2.07665390558407	8.37860468993932	9.5895485680276	7.53705736868849e-05	0.000667039573226237	1.44981278260114
CD302	-2.24223476213546	5.54682000500833	-9.588366446522	7.54231431351359e-05	0.000667062470696835	1.4490137926654
DSG2	0.84191397006364	12.1489881254189	9.58117789775903	7.57437366693131e-05	0.000669454244760697	1.44415318467753
C14orf130	-0.965799431523852	8.95139439581686	-9.57857172289718	7.58603559257554e-05	0.000670041237713522	1.44239018555475
CCDC86	-0.739724056864778	9.30098009502979	-9.55270351634725	7.70292332247691e-05	0.000679915440884768	1.42486774846354
PSD3	-0.928701336699394	8.64196680631756	-9.55002326184013	7.71515309407206e-05	0.000680544832739496	1.4230497830855
IGFBP3	-1.4050988874135	12.0585865879453	-9.54881931619331	7.72065391201784e-05	0.00068058023190086	1.42223302089405
RB1	-1.04512086420056	8.85454582802043	-9.54009657102548	7.76064399278868e-05	0.00068365382658586	1.41631271232933
LMAN2	-0.712266320559149	9.36909908403582	-9.52546417008343	7.82826724182745e-05	0.000689156033043727	1.40637049483554
PWCR1	-1.14792676662281	5.47506091580749	-9.52106109067762	7.8487493285591e-05	0.000690503681865193	1.40337607442272
TLR5	1.4050532375028	6.04671521287551	9.51659609827873	7.86958281369738e-05	0.000691880449483565	1.40033828173542
C5orf3	-0.746339613602062	7.9756289308411	-9.51230082081475	7.88968486461232e-05	0.000693191140244345	1.39741475117235
SLC6A14	2.45217436976159	5.89767489757866	9.50692853356096	7.9149111035839e-05	0.000694950023608097	1.393756502215
KCTD9	0.807760414101258	9.31479483814195	9.50493182423368	7.92431069584099e-05	0.000695317886566034	1.39239637494968
EAF2	1.53065010218501	7.54004637748846	9.49829775848073	7.95563377725897e-05	0.000697607676683957	1.38787551544627
HIST1H2BG	2.65118040735234	6.80940641844113	9.48235846578352	8.03147975468856e-05	0.000703795986907902	1.3770019416143
RBP1	2.59937954743741	6.6802459581668	9.47844190582695	8.05024434583896e-05	0.000704747472714643	1.37432761381487
NEFH	-1.38707235718218	7.43163702936139	-9.47788868514847	8.05289896515683e-05	0.000704747472714643	1.37394978085003
RANBP5	-0.758491572446395	10.31427206964	-9.4745579841273	8.06890270949868e-05	0.000705354209723243	1.37167459599318
ANP32E	-0.678988729330266	10.3899205499681	-9.47424630096163	8.07040220476091e-05	0.000705354209723243	1.37146165021426
SLC12A8	1.50619782616932	7.19250106300458	9.47104357683433	8.08582908803158e-05	0.000706240019691554	1.36927314661693
VPS16	-0.996738841644878	6.86847765807344	-9.46907985055785	8.09530485034955e-05	0.000706605222581852	1.3679309547421
NT5E	-1.91533759517908	10.4204228153151	-9.46624009082273	8.10903057239781e-05	0.000707290758881466	1.36598956043713
C14orf124	-0.799320616210865	9.45557237730658	-9.46495159552561	8.11526728310131e-05	0.000707290758881466	1.36510851225995
BGN	-2.64844181158859	5.87576375947761	-9.46416905790796	8.11905771471906e-05	0.000707290758881466	1.36457337582304
LRBA	0.967471567516126	9.14767038309303	9.46015881816568	8.13851458772694e-05	0.000708223027787867	1.36183036223446
HISPPD1	-1.20579712511395	7.79013297817935	-9.45821878616628	8.14794660283844e-05	0.000708223027787867	1.36050300261846
GALNT11	-1.17182058976604	8.95279676276616	-9.45701709444337	8.15379531496239e-05	0.000708223027787867	1.35968068944238
OASL	2.08017342174325	6.84178303307358	9.45679962082182	8.15485429263195e-05	0.000708223027787867	1.35953186307156
EIF4EBP2	0.838693648651377	8.58851976551852	9.45650432537355	8.15629247497342e-05	0.000708223027787867	1.35932977504565
FHL3	-1.31077718644501	6.39236733215654	-9.45283447187894	8.17419034776528e-05	0.000709315633168241	1.35681780794662
LITAF	1.22824930503312	10.611148646872	9.44719195514206	8.20179767674161e-05	0.000710339629065317	1.35295387776774
TRIM16	1.59461840818157	10.6993126147649	9.44547349090412	8.21022709789525e-05	0.000710339629065317	1.35177668366826
DNAJB2	1.23921453263268	7.07352654784759	9.44535029926928	8.21083176343068e-05	0.000710339629065317	1.35169228674313
IRF5	1.29887217927678	5.98745037077929	9.4451661205892	8.21173586984103e-05	0.000710339629065317	1.35156610658263
DHRS9	-1.26207844059167	5.76141603767708	-9.44410176990216	8.21696287102091e-05	0.000710339629065317	1.35083688063852
AXL	-1.68861005404429	9.4645903806695	-9.44390576325586	8.21792587499513e-05	0.000710339629065317	1.35070258124378
HCG4	0.894115908130102	7.11242147655711	9.44188572565399	8.2278581763039e-05	0.000710737833145319	1.34931835130256
ID2	2.64207955269789	8.90078933232797	9.43822512919388	8.24589235780576e-05	0.00071183492501472	1.34680925480833
MRPL16	-0.867250812470171	9.63592391777519	-9.42902231579738	8.29143316075554e-05	0.000715303600280824	1.34049749388759
SLC35E2	-0.948870394308864	8.35288298421171	-9.42363422665821	8.31823164956443e-05	0.000717151935368779	1.33679951239047
LHFP	-1.69106707934694	7.90130096213997	-9.41921555972138	8.34028342254583e-05	0.00071849748419288	1.33376546061712
UGT1A10	0.787326635724517	5.09810844243411	9.41835102467736	8.34460587815798e-05	0.00071849748419288	1.33317168406733
TJP1	0.726186439768943	11.2202111005169	9.41115556340261	8.3806821495991e-05	0.000721138516882976	1.32822783725842
DDHD2	-0.926013673380908	8.29655635852296	-9.40768299709195	8.39815732024836e-05	0.000722176595335275	1.32584070450289
RAB33B	-0.92520922095675	5.5727476519928	-9.40473505326127	8.41302551908701e-05	0.00072298930185277	1.32381359374917
CHSY1	-1.11506261180759	9.23988466381318	-9.40037432876782	8.43507510909288e-05	0.000724274750967718	1.32081396499903
PRR5	1.05617015998738	6.39798781219719	9.39942042204404	8.43990736158347e-05	0.000724274750967718	1.32015763192939
PLXNA1	-1.01656171455249	10.2935245638856	-9.39774328234562	8.44841110376663e-05	0.000724274750967718	1.31900353617077
IL1RL1	3.1546511554085	7.45478109437753	9.39749098667427	8.44969119778763e-05	0.000724274750967718	1.31882990720612
TKT	-0.907667524331929	12.1865443382574	-9.38686723288241	8.50379819482995e-05	0.00072844474138768	1.31151490192148
AFF4	1.10775705120935	6.85641716886999	9.37946505744046	8.54173475179487e-05	0.00073122509299201	1.3064137547459
PCOLN3	0.88902720797739	8.36948513750099	9.37819072089427	8.54828554613693e-05	0.000731316787812458	1.30553519424401
RASSF7	0.864499722120595	8.10071254209279	9.37641361993428	8.55743054007264e-05	0.000731630160075653	1.30430983726248
RBMS3	-0.77651364009296	5.21065153009028	-9.37281678749912	8.57597458620674e-05	0.000732746202480891	1.30182909475047
PRKCSH	-0.791788466392264	9.53792834726373	-9.36754530271021	8.6032366850998e-05	0.000734605225843518	1.29819180756937
PARP3	-1.06920537988322	5.54950785959896	-9.36314744613457	8.62605749408123e-05	0.000736021234725208	1.29515592162539
GLCE	-1.1755909575277	7.08296973499896	-9.36222559366615	8.63084993514874e-05	0.000736021234725208	1.29451939622821
HSD17B4	-0.840588695797925	10.3125829542486	-9.3551163358852	8.66791260094135e-05	0.00073870984401126	1.28960868280683
CHEK1	-0.917109962086485	8.65472958118379	-9.35221098018624	8.68311208735796e-05	0.000739227144511259	1.28760085394051
AMPH	-1.39892447866214	5.44607652287433	-9.35183898698089	8.68506041206095e-05	0.000739227144511259	1.28734373730922
F2R	-3.51264072805319	7.85096262691208	-9.34717370860053	8.70953795669611e-05	0.000740838072466962	1.28411838673348
RAB7	0.717989265173081	10.6563312148247	9.3443504483674	8.72438967798532e-05	0.000741628691989759	1.28216582306277
S100PBP	-1.2541588098292	7.7625183781315	-9.34174524233664	8.73812034025508e-05	0.00074229414532109	1.28036359931762
UGCG	1.04321005600372	10.3413235135436	9.34075578513562	8.74334179862696e-05	0.00074229414532109	1.27967899750217
MMP24	-1.16375661511838	8.10595662703437	-9.33818755112424	8.75691147187389e-05	0.000742973556920718	1.27790174442765
IFT74	-1.2194931897159	7.51831985933489	-9.33106101103054	8.79469354283369e-05	0.000745705082736076	1.27296780101746
MPDU1	-0.875875209701743	9.54126519621306	-9.31931684137342	8.85736891725011e-05	0.000750542511553143	1.26482959442058
KYNU	-2.64710634840511	6.71195275376732	-9.31674832402271	8.8711451915981e-05	0.000751232891669215	1.26304850570604
TERF2IP	-0.821225484920507	9.8219853418825	-9.31097553829163	8.90219820838806e-05	0.000753384510394084	1.25904388419599
TMEM142B	-1.02742171293794	6.12595367420911	-9.30517084191788	8.93354981244846e-05	0.000755558655240413	1.25501489847887
SNAPC1	-1.20924016144992	7.37524642795709	-9.30153271611206	8.95326475456739e-05	0.000756746494075088	1.25248856952332
LMO2	1.25597381775323	5.46341093305294	9.29534117125688	8.98693252741069e-05	0.000758919129788165	1.24818711543137
SLC26A6	-1.26196743396466	5.65346266004166	-9.29389773285039	8.99480256379116e-05	0.000758919129788165	1.24718394880368
GNAQ	1.10740093158975	9.95548554090393	9.29367287931134	8.99602924715178e-05	0.000758919129788165	1.24702766671786
WEE1	0.970518474442796	9.15264514340206	9.28450649949135	9.04620145869548e-05	0.000762489172466298	1.24065380770206
XYLT1	-1.34698813958986	6.79580054278228	-9.28293662406942	9.05482662339359e-05	0.000762489172466298	1.2395616310074
CDYL	0.904770852327221	9.23882691976638	9.28187689120395	9.0606543587869e-05	0.000762489172466298	1.23882427235073
GALNT2	-1.09701233539919	8.62162868420349	-9.28177760769431	9.06120056594896e-05	0.000762489172466298	1.23875518737706
BXDC2	-0.935024304978727	6.88347944335801	-9.27614129636924	9.09227125802669e-05	0.000764621627029768	1.23483216562747
C3orf9	-1.5681305011914	8.53386367527327	-9.2728430287677	9.11051045393108e-05	0.000765673000744107	1.23253550170778
AGPAT1	-0.692859094395294	8.04284770884677	-9.26809526469052	9.13683967061586e-05	0.000767402531428819	1.22922824361579
HLA-DOB	1.010458245752	4.91379051374838	9.26287292805058	9.16590244852078e-05	0.000769359333823638	1.2255886632239
KIAA0652	1.05419412775032	8.84300641724763	9.26063452939112	9.178392088378e-05	0.000769923449475128	1.22402810777846
BDH1	1.90003851034075	8.47026773692336	9.25098275289875	9.23247237513136e-05	0.000773973469337331	1.21729529294147
SMAD3	-0.901948506060252	10.9778661251725	-9.24631107674419	9.2587808428883e-05	0.000775691708281151	1.21403421961238
ANKZF1	0.864830188353372	8.00378510260294	9.23788354498603	9.30646010236574e-05	0.000779197092385026	1.20814766307751
C3orf37	0.879365850091325	10.0895446186658	9.22818176544696	9.36170075199868e-05	0.000782532277839846	1.20136515249395
ANKRD26	-0.91536223858286	6.07247698879133	-9.22816909143829	9.36177316390451e-05	0.000782532277839846	1.20135628796252
DRAM	-1.8086015291631	7.78447186554369	-9.22779957207012	9.36388466739273e-05	0.000782532277839846	1.20109783175451
MT1E	-3.11685596681257	12.3735997469846	-9.20452309275667	9.49800854834934e-05	0.000793244193280791	1.18479883025929
WASF3	-2.02572784045852	7.43781377816851	-9.20242072259167	9.51023193600902e-05	0.000793768326566457	1.1833248787825
C5orf14	-0.945193888971309	9.97012626671654	-9.19654895074569	9.54446753704098e-05	0.000796127898433431	1.1792066548648
KCNK2	-0.829330454018707	4.6661880755075	-9.19205396892336	9.57077210790602e-05	0.000797537789636838	1.17605248115963
WBP5	-0.670787350884543	12.0142549624269	-9.19161901743778	9.57332188669425e-05	0.000797537789636838	1.17574719884203
FUCA1	-1.41354026472755	7.71535344170416	-9.18918229777209	9.58762100575751e-05	0.000798230754478102	1.17403668533997
RNF138	-1.0743837516316	9.28754124548656	-9.18411759794404	9.61742074266985e-05	0.000800212576257306	1.17048011262213
ZCCHC11	-0.907519590530055	7.04724816362624	-9.18088766844756	9.63648101023948e-05	0.00080090637265598	1.16821105923827
LSS	-1.44045051925949	8.84044553673004	-9.18067096269696	9.63776138532522e-05	0.00080090637265598	1.16805879626922
GGA1	0.660192151740485	9.34732571506991	9.17120024341478	9.69391056649256e-05	0.000805071128938455	1.16140131732003
SNRP70	-0.765289520030235	8.34622639419919	-9.16353702752781	9.73962076297422e-05	0.000807989820240725	1.15600997352857
ITGA5	-1.87769389805891	10.7667267718149	-9.16327919247808	9.74116305085663e-05	0.000807989820240725	1.1558285080536
SPRED2	-1.34875740783411	8.50464884023071	-9.1614015262941	9.75240318409665e-05	0.000808419707422074	1.15450686179227
TBC1D4	-0.681406502909489	7.97398814710846	-9.15539938610101	9.78843414398201e-05	0.000810902806241986	1.15028048419837
RMND5B	1.52918585706461	7.74810246772681	9.14558167495747	9.84770262731679e-05	0.000815306695187158	1.14336210367851
JMJD1A	1.08006356370348	9.2353597943552	9.14231583368709	9.86751013222968e-05	0.000815956162374881	1.14105926254356
BCS1L	-1.17525991967595	8.60522505892107	-9.14227222066492	9.86777495933656e-05	0.000815956162374881	1.14102850479094
COL1A1	-4.29373422057962	8.48647260364922	-9.14079239885737	9.87676561284274e-05	0.000816193893925692	1.1399847947928
SDHA	-0.68159505572385	9.69239165953619	-9.13637187927329	9.9036789676536e-05	0.000817911506821194	1.13686613709358
MDFI	0.914520053766075	6.19360542431468	9.13292291108774	9.92473618872553e-05	0.000819143655997099	1.13443197802653
PTGDS	-1.52158665101105	6.43526212202199	-9.12384632854188	9.9804000894457e-05	0.000823228798478012	1.12802216331981
DCAKD	-0.710567118062889	5.60165948384346	-9.10296715061311	0.000101098225102199	0.000833239448948758	1.11325602696981
TBCCD1	-0.781218308875191	7.35939657902127	-9.10225823855964	0.000101142507664992	0.000833239448948758	1.11275414643745
H1FX	0.774229601500439	8.55016752270677	9.09878595903421	0.00010135972985322	0.000834513852326389	1.11029541683774
EML2	0.93680701239306	8.45771156140576	9.08435944044286	0.000102268037105949	0.000841473010614052	1.10007108422562
FAM49B	0.72843944419264	8.92210429368952	9.08301615438547	0.000102353089901614	0.000841570646009995	1.09911834403353
RAP1GAP	0.986407633353772	5.62982987133617	9.08194676186533	0.000102420859103728	0.000841570646009995	1.09835977689268
SAA1	1.30157421933054	10.5500177749525	9.08045196669454	0.000102515673805757	0.000841570646009995	1.0972993208357
HEATR2	-0.71709614154728	9.05326712860418	-9.08019261563316	0.000102532134752904	0.000841570646009995	1.09711531311882
RPRC1	0.815672990911491	9.19608968577993	9.07171466250243	0.00010307191597801	0.000845076227650239	1.09109771119604
FAM127A	-1.0076825528411	11.2593475327346	-9.07132546380452	0.00010309677461898	0.000845076227650239	1.09082134112051
ZBTB43	1.04481068197482	7.3118946191572	9.07050507962495	0.00010314919637661	0.000845076227650239	1.09023875188111
LMNA	-0.703342326666613	11.4338089665571	-9.06645213140808	0.000103408628799274	0.000846180832708219	1.08735990102679
DTL	-2.59797247061611	6.64409323600524	-9.06636466962549	0.000103414235612724	0.000846180832708219	1.08729776351051
AAAS	-0.714146011678551	6.85240454225532	-9.06542909566601	0.000103474233401754	0.000846180832708219	1.08663304878024
C1orf41	-0.975804016928832	7.77880863899527	-9.06080258833309	0.000103771521129484	0.000847661674136114	1.08334507796176
NR2C2	0.777815166732277	5.81051760492729	9.06063443342332	0.00010378234493769	0.000847661674136114	1.08322554558183
FLJ21511	2.10416531178732	7.51397097538888	9.05774511421957	0.000103968529045598	0.000848662989995446	1.08117137662834
C5orf23	-2.66857239061967	6.48024992696429	-9.05467390943482	0.000104166857454323	0.000849762151335812	1.07898726208503
ATP6V1H	0.840923406501219	10.7384330652796	9.05281835455641	0.00010428689525125	0.000850221688468654	1.07766735122329
SMPDL3B	1.23512609640276	5.02162479001215	9.05077284706523	0.00010441940677034	0.000850782297165423	1.07621204506306
PTHLH	2.08119488113919	6.31845483436628	9.04333291649945	0.000104903023848244	0.00085381719151656	1.07091635176853
OFD1	1.6884601067472	9.50236824016071	9.04307492141266	0.000104919840707864	0.00085381719151656	1.07073264369746
ZNF228	-0.777911219008966	4.91465962489261	-9.03761676520723	0.000105276350990685	0.000856196331701208	1.06684502424656
ZDHHC17	-1.72580624892837	7.07951127823826	-9.03441760532772	0.000105485961838784	0.000857378591169556	1.06456543292506
GTF2H1	-0.698333323098687	9.29065500016084	-9.03160543307866	0.000105670615854348	0.00085813731663935	1.06256100585722
SLC35F2	-0.999402749979859	9.21414819904619	-9.03027039880722	0.000105758408309712	0.00085813731663935	1.06160924336073
TK2	-1.02231795177611	7.17983405327024	-9.03006066993131	0.000105772207842929	0.00085813731663935	1.06145971377775
AASS	-0.890920045587897	4.93703047023404	-9.02466884155203	0.000106127690204547	0.000860498270637837	1.05761447222487
TFE3	-0.659819605023959	9.15250263033774	-9.02365415167745	0.000106194742963005	0.000860519149717225	1.05689060880174
TPMT	1.07807842711288	8.02601672555054	9.01988856074797	0.00010644400960988	0.000862015626367389	1.05420367009801
TEX261	-0.76913608616478	9.44198898132236	-9.01863081112929	0.000106527418215058	0.000862167934201431	1.05330598236306
RABL5	-1.26171985889977	5.83532530756409	-9.01028447790096	0.00010708283107919	0.000866137856716891	1.04734619900062
PCID2	-0.732734710844825	8.77993499663854	-9.00781584659968	0.000107247749397357	0.000866946373989783	1.04558251667533
PLEKHA1	1.20216189757082	9.80989451772779	8.98136215319349	0.000109033573256452	0.000880848709855091	1.02665626606447
SPSB1	1.22523076017647	6.89137106666007	8.98021163845255	0.000109112018851489	0.000880949185476091	1.02583202013597
C8orf70	-1.01445879867421	7.9826779795385	-8.97269034881706	0.000109626454679479	0.000884522979587399	1.02044136751975
GOLGA4	0.938418703068173	10.1181907641404	8.97180474520255	0.000109687211989895	0.000884522979587399	1.01980637704161
DPYD	-5.13074034745471	7.36685690650008	-8.96829807673376	0.000109928171628813	0.000885930784153468	1.0172915044288
CXorf45	-1.03693292903481	6.42270322336153	-8.95713501587577	0.000110699324928214	0.000891607236265508	1.00927994932644
KIAA1704	-0.676067451807208	5.18208446001929	-8.9544498556087	0.000110885750431687	0.000892570099675089	1.00735154279106
PCMTD2	-0.67326777306849	8.3986300430891	-8.95189720050482	0.000111063313142462	0.00089346050464093	1.00551782669561
PTPN3	1.190913543538	7.48978617894819	8.9501032844812	0.00011118829474308	0.000893927097374181	1.00422888084954
SYTL2	2.28832058196516	6.63686232447215	8.94824706738472	0.00011131778812709	0.000894429380098821	1.00289493220412
TSPAN9	-0.887581903594127	6.78073812748959	-8.93497435513923	0.000112248818805332	0.000901367470382645	0.993349566642488
PRSS23	-1.81839333337901	11.4819892079337	-8.93333686384483	0.000112364305596041	0.000901752268481519	0.99217106595562
DMTF1	-0.876237888559976	8.33354866035351	-8.93120817648901	0.000112514640314797	0.000901919914768268	0.990638768519663
TMOD3	1.23201152958594	7.75511717320023	8.93112732317129	0.000112520355019419	0.000901919914768268	0.990580561389772
HIP1	-1.17565580824261	5.32158033831258	-8.92330618567494	0.000113074742566611	0.000905819636430967	0.984947857463947
PDGFC	-1.35842961052471	11.2193833141043	-8.92208263749449	0.00011316175710429	0.000905972891609991	0.984066278634016
ZNF167	-0.690573369995177	4.78781011588358	-8.91772540253148	0.000113472258269061	0.000907914124016124	0.980925985155373
PRSS22	2.32386820514942	6.79268157400258	8.90825444191643	0.000114150573918627	0.000912568281609257	0.974095544670536
DPP3	0.660361637092524	8.671439270003	8.90769627723928	0.000114190696110255	0.000912568281609257	0.973692798571228
POLE2	-1.45340776250701	6.57212221650266	-8.9041943997743	0.000114442791804239	0.000913665554362246	0.971165498928132
TRIM22	-0.839811552440858	10.101530539085	-8.90388745762546	0.000114464918844124	0.000913665554362246	0.970943937706759
RBMX	-0.794894183166218	10.6703779923379	-8.89826128669896	0.000114871379687779	0.000916361884825525	0.966881590594742
MKRN1	1.00721862120821	9.21207672850758	8.89398702088643	0.000115181288617137	0.000917696848015989	0.963793874170895
TIMP3	-2.16393968383933	8.85637820718339	-8.89386710381713	0.000115189997231627	0.000917696848015989	0.963707227695508
CP110	-1.68096423610334	5.82546778376506	-8.89310980948485	0.000115245011035126	0.000917696848015989	0.963160018517666
FLT3LG	-0.698439784454374	5.53343593112887	-8.88907576065518	0.000115538577919022	0.000919485903939933	0.96024438885096
RLN2	1.3729445361494	5.26550184170744	8.88643534904123	0.000115731194970938	0.000920469921383876	0.958335389807955
IVNS1ABP	-0.99834616875345	9.62422843664968	-8.88445898313968	0.000115875613178049	0.000921069644713661	0.956906165899834
EDN1	2.76674461443908	7.38001080213937	8.87993843405588	0.000116206725761484	0.000922906782949472	0.953636049274918
SCFD1	-0.691808631078109	9.78287098159278	-8.87941630841429	0.000116245039872476	0.000922906782949472	0.953258255256994
PUS1	-0.663719650581911	6.61231520108969	-8.87707111243903	0.000116417313022258	0.000923725005704552	0.951561103723488
CDH13	-1.87234487126623	8.61430465564199	-8.87462610422165	0.000116597232630567	0.000924602891674119	0.949791302728663
C14orf112	-1.41516393871982	7.05348953946164	-8.87185289422689	0.000116801692814111	0.00092567422345435	0.947783418394854
SLC35A2	0.79089320524484	9.12701818590827	8.86928349825762	0.000116991496552524	0.000926628197620171	0.945922610744681
FBXW7	-0.664020841299181	7.75660332414713	-8.86403462998897	0.0001173803452034	0.000929156635281477	0.942119808536431
LDB1	1.11374398586124	7.83313298579382	8.86083283831777	0.00011761827546441	0.000930488147212813	0.939799144055456
STX18	0.762847788193596	9.31503958933656	8.85917551014521	0.000117741653220536	0.000930873039010357	0.938597621229299
SLC29A3	0.943289724596099	7.6185956646077	8.85830622241619	0.000117806426111831	0.000930873039010357	0.937967329996725
POLR1E	-1.50607875574087	7.25798348471927	-8.85492351724635	0.000118058872766664	0.000932315808250826	0.935514129189153
ARHGAP17	0.817054643573721	9.39789325236227	8.84340772534703	0.000118922982730967	0.000938584345078344	0.927156510038124
CORO2A	1.20529755526793	6.55907896043251	8.84039780226079	0.000119150042416643	0.000939807364491179	0.924970480240104
PCNA	-0.708158674885757	11.6348947891712	-8.83948788865781	0.000119218782263117	0.000939807364491179	0.924309505223071
SAP30	-2.17982820183976	10.4432401780316	-8.83663045364441	0.000119434946847532	0.000940955608398564	0.922233434246264
UBE2S	-1.29614694494567	9.12461379147496	-8.83440050770459	0.000119603956878101	0.000941731214451405	0.920612857902702
MBNL2	1.581394152729	9.23792083585233	8.83276326831929	0.000119728221116265	0.000942153796590608	0.919422793508641
AKR1C3	-1.22477701671344	11.2229029427452	-8.82358890312652	0.000120427311432631	0.000946663032820969	0.912750628662245
MUC3B	0.68579042828587	6.23705539610898	8.82338220408785	0.000120443116269295	0.000946663032820969	0.912600234514846
MAOA	-1.58748070704598	9.32583884479157	-8.81834887123834	0.000120828721552567	0.000949134854526521	0.908937032515334
ZFYVE21	0.697872074012917	10.1336070890385	8.81548943162935	0.00012104841996502	0.000950253074549684	0.906855151138386
CDC42BPA	-0.950345845815363	9.88300918428462	-8.81464383129767	0.000121113478181404	0.000950253074549684	0.906239379137222
CDC40	-0.927459511872368	7.33737252298174	-8.81313478366995	0.000121229680739054	0.000950605945442663	0.905140351975794
B4GALT6	-1.06611145036995	5.44755811094044	-8.81098861331174	0.000121395166366651	0.000950846867716573	0.903577030257845
DNASE1L1	-1.35199356157383	9.61221138067863	-8.81088843879719	0.000121402896942083	0.000950846867716573	0.903504052623925
TMPRSS2	0.869843017780815	5.32503456216469	8.80946624923492	0.000121512710279483	0.000951148757413481	0.902467902224107
UAP1	-1.1430454807327	11.065336810209	-8.80688949372249	0.000121711965304047	0.000952149993521579	0.900590208992577
HECA	0.812639250340636	8.6120024870122	8.80387476636766	0.000121945567542121	0.00095318394706581	0.898392754457525
SGCB	-1.36045125084762	10.3060027231259	-8.80292763576093	0.000122019064865782	0.00095318394706581	0.897702249071001
SKAP2	-0.841196515301132	10.218643458302	-8.80206177496439	0.000122086300474314	0.00095318394706581	0.897070936648046
PLCD1	1.2495958356691	9.79935272077114	8.80150165123421	0.0001221298178842	0.00095318394706581	0.89666251293006
FAM114A1	-0.772278679066648	10.371352846994	-8.7985264463248	0.000122361269862296	0.000954432207821276	0.894492711235962
NOD2	1.79600549313977	6.93786014670989	8.79048472537396	0.000122989407007462	0.000958771393645786	0.888624717668902
ARHGEF18	0.680665329969621	9.31637477590342	8.78326927390495	0.00012355617977234	0.000962627422791386	0.883355657722555
XBP1	-1.03922308286898	8.90138976098994	-8.77817323318668	0.000123958293036267	0.000965196837142365	0.879632013915757
SLC2A9	0.993417218109115	6.99567442940085	8.76905370888503	0.000124681670324308	0.000970263307375054	0.872963726708734
IFT52	-0.878121548670519	9.04123695686801	-8.76421304106085	0.000125067623373863	0.000972699592976441	0.869421724125502
HIST1H2BG	2.25511331785681	6.21384300258572	8.7606901134503	0.000125349379794651	0.000973262717974734	0.866842862663114
TGFBR3	-1.82460881581775	5.45080209374096	-8.76063983153493	0.000125353406546591	0.000973262717974734	0.866806048636501
PTPN2	-0.955233455105899	9.95167690095682	-8.76057242353428	0.000125358805050095	0.000973262717974734	0.866756695415848
RNF144	-1.02192493977211	5.24333860044201	-8.75861577853864	0.000125515624057647	0.000973913673647302	0.865323980320184
ETNK1	1.64365651965139	8.3991928858815	8.75538690849665	0.000125774904204221	0.000975358437832384	0.862959092966694
PHF10	0.67442656049713	8.60922934962611	8.75141365379698	0.000126094809195523	0.000976763879680712	0.860047960156566
ZFP95	-1.17694519167394	6.38380765442667	-8.75131809112936	0.000126102514962526	0.000976763879680712	0.859977928908865
NOC3L	-1.40989199679424	8.61843748002122	-8.74688747414546	0.000126460379599737	0.000978967648571975	0.856730305140855
PLOD3	-0.74524371728551	10.3457961907376	-8.74580056695414	0.000126548349272162	0.000979080735876098	0.855933387718348
C2orf33	-0.968504599496498	8.76011236537069	-8.74184095106703	0.000126869422755292	0.000980549926736774	0.853029477958129
ATG12	-0.77420364747638	10.3094080288801	-8.74164682171179	0.000126885188331666	0.000980549926736774	0.852887077574993
SLC39A2	1.75898414802603	6.41383646537029	8.73115021356648	0.000127741017928874	0.000986592375740022	0.845183359335971
SEMA5A	-2.31232070670651	5.58306620783289	-8.72876753318696	0.000127936215475584	0.00098752847411055	0.84343352841889
CFDP1	-0.820233500839795	9.25407962236145	-8.71918618149547	0.000128724642872514	0.000993039932818831	0.836392820484731
DHX32	1.18133825714807	10.1428900267998	8.71405375991125	0.00012914928782684	0.000995740263048532	0.832618569210709
TBX3	-0.954052629957845	7.74056379498766	-8.71260043999787	0.000129269826302662	0.000996094169650883	0.831549483499941
USP18	1.08275828821525	6.34078124055354	8.70235975626919	0.000130122886297389	0.00100208888662721	0.824011868109785
SDCBP	-0.842569125979406	12.367869166402	-8.70049154205317	0.000130279211556357	0.0010027141623017	0.822635944049914
SEC23A	-1.1201539267867	9.57375712991738	-8.69606760381555	0.000130650256930636	0.00100447960341067	0.819376725668493
ATP6V0B	1.02208407533941	10.97963211883	8.69596212937725	0.000130659118201777	0.00100447960341067	0.819299002592787
STIM1	1.5013723135049	7.04850996225465	8.69048816012504	0.000131119960418857	0.00100744213687396	0.815264162733516
GDAP1	0.646467992296364	6.02364098656998	8.68598792765262	0.000131500233531448	0.00100978257578291	0.81194540468482
CEP68	-1.30559898767426	6.69008116826533	-8.68404025431385	0.000131665208626647	0.00101046685149044	0.810508602812515
CSTF3	-0.86521793874954	9.98498915744935	-8.68314912430667	0.000131740770387635	0.00101046685149044	0.809851121311899
NUDT4	-0.686615773030168	8.95547951822262	-8.67445462419951	0.000132480641447861	0.00101555809348831	0.803433183359152
CHST12	-1.15180499361579	7.37180181801994	-8.66331722662166	0.000133435422860177	0.00102228998478297	0.79520382370303
S100P	6.47395150998591	11.0582754766653	8.66241172561492	0.000133513398241137	0.00102230052376719	0.794534350271379
HLA-A	0.674958930959964	13.4007701038187	8.65594396469365	0.00013407189066996	0.00102598821839523	0.789750705451619
AARS	-0.752800888489675	9.317050560088	-8.65323105699401	0.000134306954396919	0.00102719805924429	0.787743277632025
SOX17	-1.61221274030474	5.47706980886933	-8.65037044360258	0.000134555332469636	0.00102850828587616	0.785625962420733
PIGF	-0.88305876128614	10.4780561409808	-8.64765471334485	0.000134791622223375	0.00102921361820333	0.783615321590455
PRSS3	1.55355813517081	10.2587566008779	8.64745071927055	0.000134809390661236	0.00102921361820333	0.783464268696086
CMTM6	0.758310367880945	12.1286750000794	8.64645016173514	0.000134896581157159	0.00102921361820333	0.782723334188352
STARD13	-1.3051627136881	6.24046435856381	-8.64537519242854	0.000134990328683484	0.00102921361820333	0.781927213222891
DUSP14	1.57072423824783	10.666932394505	8.64379734749285	0.000135128068167097	0.00102921361820333	0.780758507559607
ECM1	-1.03588586280213	6.53797270040412	-8.64375708269523	0.00013513158524634	0.00102921361820333	0.780728681105519
CHGB	-1.43770459251317	5.08978048654098	-8.64311788661669	0.00013518743239251	0.00102921361820333	0.780255175613158
ELP4	-0.72996355054641	9.12226451724423	-8.64149593128812	0.000135329263896011	0.00102970601821902	0.779053522516245
SCAMP2	0.72884111674073	9.57836537361362	8.63817299743072	0.000135620374579106	0.00103075594036216	0.776591059297173
CITED2	0.669075463188586	8.9377829602575	8.63815769648687	0.000135621716714817	0.00103075594036216	0.77657971861758
FLJ21839	-1.00841160786745	7.45913171428386	-8.63087100890267	0.00013626262310253	0.00103503754577482	0.771177025317595
PPAT	-1.50478758776875	7.88555160243191	-8.62668187514299	0.000136632666342845	0.00103725800057543	0.768069212831026
C1orf78	-1.21428255520907	5.85455687179618	-8.61643606431972	0.000137542625682234	0.00104357241748442	0.760462586300058
VPS13D	0.822982945762981	6.92146720258982	8.61377628437848	0.00013777999219931	0.00104477941812045	0.758486648160527
NPHP4	-0.866379440872385	6.03734500346373	-8.61091616285698	0.000138035766275331	0.00104612455236262	0.7563612869924
DALRD3	-1.10173517889295	9.00092334438478	-8.60232199969034	0.000138807630961293	0.00105137720931295	0.749971266614912
RPS6KA4	0.712941286787406	7.69741889698082	8.59631720615554	0.000139349898357389	0.00105488584428685	0.745503237643133
BZW2	-0.891310082271787	11.2107456965906	-8.5902230123536	0.000139902744137009	0.00105847053472365	0.740965923092533
MACF1	1.0929726831764	10.2884414117099	8.58650989395651	0.000140240829108704	0.00106042725511884	0.738200025550393
EGFR	0.796997048897463	10.0289955861228	8.58545861765068	0.000140336720841199	0.00106055145885993	0.737416742950447
WDR43	-0.865650869218727	7.82464303544081	-8.58418071904451	0.000140453385896282	0.00106083242114985	0.736464497287306
CASP8	-0.9509462760474	8.43742099715334	-8.58020421887884	0.00014081713605473	0.00106297822272988	0.733500562168075
ORMDL2	0.850289037774392	11.6442568370387	8.5784141255799	0.000140981240064615	0.00106361539282213	0.732165905162306
SSR2	-0.886754439384216	11.3664191768777	-8.57693919114251	0.000141116618476783	0.00106403524869556	0.73106604302132
SPA17	-1.32860551198086	8.69546661650401	-8.56985674064262	0.000141768785225599	0.00106834907262611	0.725782361559038
CDK5R1	1.99127461566404	6.08229675856461	8.56729889974004	0.000142005172219192	0.00106952653975019	0.723873220917001
BAG3	0.717382820366046	11.2965452314716	8.54236789985609	0.000144333227901592	0.00108644741092761	0.705239168798053
ADORA2B	-1.82490139407553	8.83357095681704	-8.54077961118772	0.000144483030582439	0.00108696196513711	0.704050449854856
RHOBTB1	-1.62356668157576	6.10671966856606	-8.53684034643708	0.000144855346468382	0.00108845025814628	0.701101371085976
SMAD4	-0.722773097271539	8.28660212404663	-8.53516984484472	0.000145013567047963	0.00108845025814628	0.699850416979997
LIPG	2.04248459721984	6.66880669964426	8.5345660048646	0.000145070808535047	0.00108845025814628	0.699398179724961
SIX2	-1.16838649437643	6.14201241191905	-8.53450211490536	0.000145076866561523	0.00108845025814628	0.699350328643153
PIP5K2B	-0.941686090242425	7.63124183217781	-8.53437794148442	0.000145088641483758	0.00108845025814628	0.699257326719946
HRBL	-1.14211514808614	5.75328411870914	-8.53073250963139	0.000145434817423606	0.00109043431086261	0.696526493735677
APRIN	-0.77458751758168	7.51305710557825	-8.52926907328762	0.000145574056075318	0.00109086544210062	0.695429933946045
CAMLG	-1.04316773061291	10.3479604075193	-8.528352960977	0.00014566129798427	0.00109090666829297	0.69474340393781
MAD1L1	-0.896861154642481	6.82276282471871	-8.52554677465783	0.000145928908975367	0.00109229793560586	0.69264006542693
KLHL9	-0.810236150711308	10.1173192222281	-8.52332655629399	0.000146141041976017	0.00109327261558964	0.690975507469751
PHLDB1	-0.664555215096065	6.00924103009635	-8.52146438139839	0.000146319240176294	0.00109399248145256	0.689579095670956
ARL8B	0.631209864958196	11.4953883849005	8.51892779332829	0.000146562379522326	0.00109431422407768	0.687676529475306
C4orf20	-0.735989728126489	8.97166115476244	-8.51882720222793	0.000146572031092384	0.00109431422407768	0.687601071104961
IPW	-1.07684835343627	7.12845458175881	-8.51844968782948	0.000146608259602195	0.00109431422407768	0.687317871981394
RBKS	-0.978321849640098	7.26211697006153	-8.5144972468783	0.000146988181131064	0.00109653676096992	0.684352227547084
RGS2	-1.00051570754991	10.8119662746934	-8.51272005549901	0.000147159381281122	0.00109720061596528	0.683018355984682
SMAD3	1.01100833005342	7.54974821326055	8.5090564100204	0.000147513034707398	0.00109902245665033	0.680267847061456
RPS4X	-0.724672318150713	14.4537399606427	-8.50848348519632	0.000147568428167045	0.00109902245665033	0.679837627105645
RHOF	1.27499346846266	6.57457301392053	8.50384064294336	0.000148018210926078	0.00110168891252955	0.676350307675662
POLD2	-0.831952781620453	9.38466703508894	-8.50308508900461	0.000148091556202459	0.00110168891252955	0.675782642571319
SERPINB4	2.54214026048603	7.64338172794504	8.4958383046238	0.000148797173900396	0.00110632149463771	0.670335754882517
SSPN	-1.72131000153567	6.81468427019842	-8.49484544529844	0.000148894150661787	0.00110642613292439	0.669589181661634
ATF2	-2.19431015355198	6.33144578433193	-8.48600618670731	0.000149760745367345	0.00111209661251743	0.662939247376265
TIMM17B	0.607743469943321	8.27577996921788	8.48536436750042	0.000149823895497253	0.00111209661251743	0.662456162619099
MMP1	3.75559560261504	8.14543495460165	8.48051946754482	0.000150301590883404	0.00111502225232346	0.658808484507805
SACS	-1.81472591353779	7.76651248553393	-8.47913174848738	0.000150438740692326	0.00111541968515543	0.657763353366708
IRS2	-1.37309651269099	11.1762842719686	-8.47044015595676	0.000151301036953912	0.00112119024940972	0.651214110001327
PRKACB	-1.05339168711721	9.043924270038	-8.46565442974247	0.000151778268139369	0.00112410253417759	0.647605522338015
CNTN1	0.801045331940637	5.81483755721036	8.45625709266069	0.000152720437748882	0.00113045311269916	0.64051451975862
C2orf24	0.633959674824126	8.01517955553794	8.45508447765823	0.000152838476761478	0.00113069972885736	0.639629216768574
FZD8	-1.5925513414983	5.32478745323777	-8.45341064064054	0.000153007152993005	0.00113132047858429	0.638365317108104
WDR26	0.723990746329253	10.968542611346	8.45124608637009	0.000153225598894951	0.00113230832937543	0.636730561643676
AOF2	0.789109366988759	10.0273307621261	8.44360288400414	0.000153999835478117	0.0011370347393224	0.630955233613674
APOL6	1.32147489996897	7.98808878867834	8.44325112062768	0.000154035576854106	0.0011370347393224	0.630689327195595
MRPS17	0.725955904719777	11.010838985759	8.44081612281381	0.000154283250940886	0.00113758033315533	0.628848392188115
ABCA5	0.741207397814637	6.73832314855943	8.44038518440867	0.000154327131441915	0.00113758033315533	0.628522541593108
SLC9A3R1	1.1522304281424	9.39281601997358	8.43980224871001	0.000154386512084531	0.00113758033315533	0.628081736691714
LOC339290	-0.82790228654577	5.21544545652151	-8.4391749685335	0.000154450439358418	0.00113758033315533	0.627607370075374
FKBP14	-1.28989158314707	8.0842883308653	-8.43782029213563	0.000154588601287815	0.00113796992431725	0.626582822808412
CCDC69	1.01252538038802	5.1916234344729	8.43300954260338	0.000155080399502581	0.00114094455520026	0.622943289413758
PKP4	-0.976004767072713	7.87992772347573	-8.43154033096614	0.000155230955731286	0.00114094455520026	0.621831413290506
OAS2	1.08125458332461	6.60329307156178	8.43136277841313	0.000155249161714647	0.00114094455520026	0.621697033040949
PICALM	0.649750055081924	10.5989643956698	8.43038274504814	0.000155349697326233	0.00114105506907865	0.620955253198998
TEGT	0.835999315742832	13.1433967021135	8.42829451608803	0.000155564166922707	0.00114156088618074	0.619374441081167
CDCA4	-1.13277215714238	8.40472412127553	-8.42804677388915	0.000155589633745149	0.00114156088618074	0.61918687518105
FARP1	-0.638173472284452	6.16326784334087	-8.42646861995838	0.000155751974233962	0.00114212409237718	0.617991941731356
PPFIA1	0.784200930688005	9.08235500220731	8.42480992795378	0.000155922810431364	0.0011424383749675	0.616735819684738
VPS13C	-1.12056785539841	7.6986088364485	-8.42439057077363	0.000155966036204915	0.0011424383749675	0.616418208180773
ABTB2	0.930579759098159	6.71733401776188	8.42179318219825	0.000156234073969779	0.00114377397213421	0.614450702774732
NT5C2	1.00945721745224	8.59952209826253	8.41064264014417	0.00015739081820335	0.00115161066871815	0.605998306667701
PTAFR	1.03563524675244	6.02209544667923	8.4025124756787	0.000158240470976431	0.00115719305515148	0.59982936130927
ICK	-1.00069517787662	5.89531433654523	-8.400763531742	0.000158423938359435	0.00115790026360625	0.598501640531254
RNF130	-0.939764256651696	9.04002996250996	-8.39929631379571	0.000158578041750098	0.0011583921976994	0.597387610490532
PLD3	-0.789614453063029	8.84204937379092	-8.3984039685623	0.000158671850364663	0.0011584433889315	0.596709988371011
PLK2	2.07580849821261	8.86955823303891	8.39520783514019	0.000159008373268554	0.00116012810138153	0.594282426170013
THOC6	-0.720645903009615	5.72136602479666	-8.39456213726683	0.0001590764592783	0.00116012810138153	0.593791902294528
LCMT1	0.882460419253752	10.2100745816177	8.39213480765844	0.000159332712005068	0.00116051769481257	0.59194761822576
ATP2B1	-2.19293662533854	9.7630219720972	-8.39185689185761	0.000159362081937779	0.00116051769481257	0.591736428687863
RBMS2	1.29360266351538	6.74624734086168	8.39158568520123	0.000159390748882919	0.00116051769481257	0.591530331671052
RPS28	-1.32274385595984	5.92203214529389	-8.38790963622009	0.000159779900920554	0.001162716770821	0.588736241856255
RBM15	-0.770828541393384	8.30786684993142	-8.38465149277301	0.000160125730619827	0.00116459836558704	0.586258914600592
LMAN1	-0.957636387263463	8.19662952246291	-8.38276446601452	0.000160326421049482	0.0011654228841647	0.584823737124687
MAP1B	-1.24807991430702	5.17374893692107	-8.38064574937404	0.000160552098699019	0.00116642803986778	0.583212017516745
PLP2	-0.636761666950241	12.6601000843893	-8.37580169823077	0.000161069448655287	0.00116954997919122	0.579525806656671
TWIST1	-3.21605590971273	8.97068103440782	-8.37495396378293	0.000161160185493714	0.00116957250440408	0.578880512279637
PCLO	0.826536447193819	5.55260146497627	8.37359038839343	0.000161306259019061	0.0011699963765589	0.577842442859081
CLSTN1	0.710008687511712	10.3297211346025	8.37122464043331	0.000161560053683492	0.00117102127928964	0.576041090419523
KIF11	-1.88174888528136	5.83605837398828	-8.36989373063784	0.000161703034861501	0.00117102127928964	0.575027503270437
OXSR1	0.834022106186774	10.1373108483161	8.36982157242462	0.000161710791078286	0.00117102127928964	0.574972545454118
POLA1	-0.743191587071668	7.52338669786309	-8.36778594405212	0.000161929775986705	0.00117187998660996	0.573421983569324
GATM	1.39667367219518	6.50108869847247	8.36708752196138	0.000162004988408166	0.00117187998660996	0.572889912766149
FSTL1	-2.48175269669218	10.0880696573476	-8.3656149873362	0.000162163696559973	0.00117239257545471	0.571767983953647
CREM	-1.27168090017059	7.38171440010089	-8.36169315428274	0.000162587264305159	0.00117481842415628	0.568779100464786
MAP3K5	-1.66271695109267	7.30604784553332	-8.35878547356999	0.000162902126179172	0.00117645658873768	0.566562340469797
EHHADH	-0.804732891949621	5.43419414023624	-8.35417170266392	0.000163403180863967	0.00117943691282342	0.563043532869237
SLC22A4	-2.05275961885579	6.55974514963709	-8.35193413174912	0.000163646821569156	0.00118055701657403	0.561336393630464
C9orf77	0.826723172005757	7.84597754503366	8.34616991644032	0.000164276400709116	0.00118397686432045	0.55693681920973
NAGLU	-0.702555987830563	6.13696997991592	-8.3459698453239	0.000164298303066198	0.00118397686432045	0.556784066890256
ETHE1	0.77643087155851	11.1136643861536	8.34315359847916	0.000164606963855138	0.00118556100356755	0.554633557271522
LOC729580	-0.694700219751244	9.66012446745197	-8.34123113774294	0.000164818050335294	0.00118644104626474	0.55316519297426
SPG7	-0.719543898587242	8.83183473795462	-8.33812723772855	0.000165159519333427	0.00118810265836139	0.55079384020822
TGFB1I1	-1.19310737639089	10.083802579538	-8.33751541161216	0.000165226924465663	0.00118810265836139	0.550326321132545
NCOA2	0.917118697318596	6.08245464892986	8.33229463630306	0.000165803393660642	0.00119160586526383	0.546335737063565
CNGA1	1.29681955124674	5.59874181836803	8.32743169125401	0.000166342442546466	0.00119483651142364	0.542616739758145
PDHB	-0.732109902093965	11.5259392015534	-8.32444768662957	0.000166674216323774	0.00119657562724964	0.540333764684508
NT5C	-0.642134414389505	5.95039316993975	-8.32310041053831	0.000166824262374274	0.00119700892776723	0.539302773397065
DUSP22	0.749671900707749	9.7354193335706	8.32203916236701	0.000166942563371856	0.00119721410572853	0.53849056189431
FIBP	-0.730596073337876	10.1196590400762	-8.32101473013188	0.000167056852293716	0.00119723478837047	0.537706442854804
ATP6V1A	0.68080129027056	11.4974717000026	8.32040550549853	0.000167124862185987	0.00119723478837047	0.537240092074077
C5	-0.910656683278779	5.52130712248331	-8.31745150433251	0.000167455081550759	0.00119895682316332	0.534978441461979
CYP4F11	1.05759792751355	5.62017915072136	8.31237752209336	0.000168024048168281	0.00120238549429162	0.531092080181519
RND1	0.946624228284379	6.46955671713102	8.29985517152294	0.000169437812283917	0.00121185264884307	0.521492030613164
IFI44L	-2.02438366867133	7.00455950255744	-8.29842966511128	0.000169599620248014	0.00121236022058382	0.520398404896428
TNFAIP1	0.690247829700153	9.80589608352222	8.2906038924602	0.000170491102401119	0.00121808043503497	0.514391734523466
FLOT2	-0.84807453148114	6.83499319187517	-8.27704540129369	0.000172048477057307	0.0012285494782273	0.503973436830524
TENC1	-1.64897266188057	6.46624122580383	-8.27457684867426	0.000172333788200184	0.00122992873653457	0.502075040778051
LMBRD1	0.683776625128784	10.9748961067083	8.27015776293189	0.000172845904451799	0.00123292434036008	0.498675413916358
CARHSP1	0.801839242588896	9.8727361943099	8.26833034226089	0.000173058192963272	0.0012337791897905	0.497269115778828
HPS5	1.06830744352501	9.47259093774784	8.26715224971593	0.000173195209708132	0.00123409677990643	0.496362369728807
NAT1	0.831818336880284	9.52194973082352	8.26318150661609	0.000173657946198008	0.00123673369795017	0.49330538311872
ZNF22	-1.96169662857787	6.52184154801819	-8.26175283542882	0.000173824787696686	0.00123726166218665	0.492205174230175
HADHA	-0.612757956353205	10.3334332706804	-8.26028998738446	0.000173995812242853	0.00123777202822722	0.491078477712685
MKKS	-0.962239468234388	8.61919454639917	-8.25955359084864	0.000174081979393263	0.00123777202822722	0.490511235138525
APOBEC3B	4.25129798586327	9.21123811208115	8.25590673070782	0.000174509432403814	0.00124015063091656	0.487701440639158
CASP4	1.21806307600003	9.39274826511129	8.25452849150175	0.000174671293055262	0.00124064027520784	0.486639273570958
COX17	0.924672229178855	11.1572835209102	8.25242191790072	0.000174919024560804	0.00124173899031302	0.48501550886127
CEP57	-0.709852649967635	8.40526099295876	-8.25121494913565	0.00017506114603094	0.00124208721686812	0.484085007776715
CHPF	0.636006980928816	7.69016935577933	8.24868180254021	0.00017535985978908	0.00124354553068282	0.482131724830927
SEMA4D	1.04809914129316	6.23499363774345	8.2471861411396	0.00017553650756389	0.00124413713751868	0.480978195624148
XPO6	-0.694771273230588	9.66017661235463	-8.23857988772392	0.000176556966774978	0.00125024721510006	0.474337151205969
CIB2	0.967132869102834	6.21424686046735	8.23833634678027	0.000176585943388552	0.00125024721510006	0.474149135954317
BTBD3	-1.28334388660377	7.83774982698518	-8.23410563398731	0.000177090192944152	0.00125315255303958	0.470882240680963
FXR1	-0.728446813613429	11.2093804652951	-8.23271878037184	0.000177255850776718	0.00125366008715743	0.46981102092041
FLJ22222	-0.687616767944451	7.63706834802304	-8.23081311051646	0.000177483772498727	0.00125460721809746	0.468338811308309
CCNG2	0.830217017972046	9.53355564750051	8.22962046326531	0.000177626587545885	0.00125495205790756	0.467417293634501
TH1L	-0.700702427479412	10.0434869851034	-8.22870318740096	0.000177736518185232	0.00125506432365085	0.466708468555177
PPP2R3A	0.640415402527788	9.2841541651378	8.22765901221325	0.000177861752666815	0.00125528447968869	0.465901500034057
NCAPG	-2.64725903511878	6.02787129570962	-8.2249033736619	0.000178192743286796	0.0012569557885336	0.463771444378134
ELOVL5	-0.834089250462986	11.1998416950514	-8.22119310774461	0.000178639522179281	0.00125944166033	0.460902519283323
NP	0.622248870269539	11.4677688440263	8.21322056000633	0.000179603935338079	0.0012655723975829	0.45473409484844
DUSP7	0.746757479298206	5.15045113497883	8.21021669079217	0.000179968862002386	0.00126747463445057	0.452408654196327
PQLC1	0.779436813320854	7.99160619724748	8.20740371822241	0.000180311373990913	0.00126921708717444	0.450230338871576
FUT4	-1.13566842935398	5.62227311769765	-8.20388475228636	0.000180740909166589	0.00127044751113736	0.447504419805908
UBD	1.8044024830519	5.78318085341944	8.20368019367579	0.000180765914498615	0.00127044751113736	0.447345930649716
C3orf14	-0.647195502860967	11.0070049080086	-8.20363243096687	0.000180771753607811	0.00127044751113736	0.44730892428505
RPIA	-0.748034172912805	7.89166083572609	-8.1989349872336	0.000181347093206796	0.00127382016101995	0.443668466460633
RAB32	-1.12920614542115	8.85184872527992	-8.19705641903184	0.000181577770575008	0.001274311449048	0.442212103571528
SPRY1	-0.996421249526935	6.78667289653987	-8.19681043884781	0.000181608000606121	0.001274311449048	0.44202138602383
SEPT10	-1.3917865757639	10.3892798379193	-8.19597988169388	0.00018171011587507	0.00127435796451323	0.441377388309071
MET	0.722616223730919	10.0509988509878	8.19477528130078	0.00018185833681204	0.00127472760666675	0.440443266116814
RHOB	-0.822595816002607	10.2441106696354	-8.1920381106998	0.000182195653282379	0.00127642162136831	0.438320259038795
ZMAT3	-1.16265727991214	9.37917850518017	-8.1904728727517	0.000182388870757768	0.00127710486313388	0.437105956303585
EDD1	0.647358608582199	10.0614983079198	8.18352159943693	0.000183249819487982	0.00128246045667887	0.43171081154782
MAP2	2.21766113915691	6.21635742126088	8.1755617846425	0.000184241449969383	0.001288160016366	0.425528110906797
CRSP2	1.41422032233099	8.53949313344343	8.17543523093952	0.000184257265940558	0.001288160016366	0.425429770349723
PREI3	0.662811774597978	10.7690240893045	8.1726190547803	0.000184609621726692	0.00128994765003373	0.423241081218992
CREB3L1	-1.41049617155846	5.93542814730874	-8.17127328607523	0.000184778276993083	0.00129003075344954	0.42219494392241
BST2	1.70946488645512	6.39804847457965	8.17098175437392	0.000184814835950511	0.00129003075344954	0.421968301590221
HLA-G	0.741120296941467	10.8494818669777	8.16920782921063	0.000185037471636666	0.00129090961655146	0.420589069998464
MINPP1	-1.02868013416306	9.70479171510877	-8.16786694480173	0.000185205964244778	0.00129141003072665	0.419546359824077
ENO1	-0.625634479910156	13.5278940929579	-8.15960494807336	0.000186248065723972	0.00129764611140988	0.413118382918672
GABRP	1.8409347207916	6.19612015615834	8.15795144435803	0.000186457437457625	0.00129764611140988	0.411831264264071
HIG2	0.968307528908625	8.69921097053838	8.15784331787486	0.000186471138229327	0.00129764611140988	0.411747088839167
ZFAND6	0.809528923890499	10.5581155421781	8.15770056462807	0.000186489228359369	0.00129764611140988	0.411635955360977
TBC1D5	-0.703034576601654	8.49425327787184	-8.15082182677711	0.000187363329159477	0.00130304897913621	0.406278895836909
THAP1	-1.20679027616387	7.44324081727033	-8.14994207113863	0.000187475463023175	0.00130314975495172	0.405593478229363
WIPI1	1.02061363474754	9.78239175975508	8.14831283125279	0.000187683331002538	0.0013039155312649	0.404323971528944
MYCN	1.37938353793123	6.01931649456113	8.1460293301651	0.000187975121462223	0.00130512283050466	0.402544300531858
RNF6	0.718258412252855	10.186021263641	8.14542297950089	0.000188052690173869	0.00130512283050466	0.402071663491117
MST1R	1.58532769312026	5.84573871012387	8.13865143288645	0.00018892147040934	0.00131047086490803	0.396791361260759
CDC2	-2.695411881232	6.82640294150577	-8.13705113660752	0.000189127462634802	0.00131121824224627	0.395542940910401
CRKRS	0.653097285194335	7.93741990961126	8.13548561407025	0.000189329229694137	0.0013119355656791	0.394321446561637
ACN9	-0.929706905583679	8.24827337346288	-8.13337205160035	0.000189602023373397	0.00131311655503791	0.392672029223263
SSR3	-0.858512922042994	7.74694086311336	-8.13264132682527	0.000189696442238356	0.00131311655503791	0.3921016893611
JUND	0.767517792931054	11.1789787376837	8.12921038565086	0.000190140489564505	0.00131468309065174	0.389423215257386
HHAT	-0.615439141205784	5.24658270742196	-8.12919795734548	0.000190142100269741	0.00131468309065174	0.389413510959658
LETM1	0.695500518630029	7.62238283301592	8.12861035592918	0.000190218271245955	0.00131468309065174	0.388954684318339
KIAA0367	-0.707695460517771	4.83236746132035	-8.12684307437717	0.000190447576962798	0.0013155866263693	0.387574538728098
TRIP6	-0.948597532303424	10.233877689233	-8.1146909423441	0.00019203299235932	0.00132560434698775	0.378077521811568
RBM8A	-0.603900315259164	10.1059634248453	-8.11420719247218	0.000192096418932587	0.00132560434698775	0.377699216780067
CLIC3	3.90984112939747	8.45748745683844	8.1115406090888	0.000192446480794429	0.0013273337119806	0.375613535738145
MERTK	-0.653023031218036	5.00679201394112	-8.10744186728579	0.000192985989486513	0.00133036726016891	0.372406551719157
C1orf163	-0.953749849111368	9.28451643917548	-8.10329838859104	0.000193533162286333	0.00133345048212359	0.369163167385823
PTPRK	0.584312205275152	11.0342122127311	8.09651338007316	0.000194433038159584	0.00133895940520011	0.363849041488532
CXCL11	1.09694615998093	4.96036727979022	8.09567082807343	0.000194545120154653	0.00133904031644353	0.363188878182097
OXCT1	-0.807817780318311	9.31175704092531	-8.09443316656755	0.000194709897578804	0.00133948365623027	0.36221902988594
NAV2	-1.56936156551572	8.80062175148885	-8.09266862008263	0.000194945101078816	0.00134041077743322	0.360836090216258
SFRS2B	0.730482162731288	11.1496849579037	8.09014513326451	0.000195282036930494	0.00134203607872007	0.358857897471784
ZNF32	-0.751281370615834	8.2212068605149	-8.08770167645046	0.000195608927927618	0.00134359071133401	0.356941943331469
B3GALT4	1.11836065258913	5.81522111837685	8.08583792819367	0.000195858688923541	0.00134435794669068	0.355480218605596
PPP2R2D	0.791584260686951	9.11651057111676	8.08536526170787	0.000195922089488488	0.00134435794669068	0.355109464247475
AREG	-1.08101371915815	12.1691664561085	-8.08428549302259	0.000196067011890884	0.00134466101782926	0.354262436813325
THBD	-1.39425776339356	7.30241880123923	-8.08159461149599	0.000196428710426768	0.00134644970177486	0.352151150854798
KIAA0251	0.770613393247835	9.22660370640624	8.07493066189381	0.000197327774864757	0.00135191811260013	0.346920003576573
GTPBP8	0.583384936609683	9.4931395749389	8.07193886491064	0.000197732956483839	0.00135399899293654	0.34457027866444
CLNS1A	-0.686226366679042	11.2915271072983	-8.06901902752854	0.000198129318802051	0.00135601737883701	0.342276359573885
TMEM63A	0.733747911086509	7.06498129330694	8.06347536472893	0.000198884386727484	0.00136048745528703	0.337919145489801
KIAA0406	-0.970817853197107	8.04218602042086	-8.06088798618869	0.000199237934048096	0.00136197737214307	0.335884647804075
PTCD2	-1.03944016786743	6.81069707622767	-8.05964691071252	0.000199407775801731	0.00136197737214307	0.334908574097458
ZNF33B	0.957346543722037	7.14785675969646	8.05915019593141	0.000199475798272337	0.00136197737214307	0.334517885185537
VANGL1	0.761319728847825	7.0237015137275	8.058783537598	0.000199526027380564	0.00136197737214307	0.334229478563172
TMEM161A	-0.807486091843099	8.22868728963643	-8.05712837238064	0.000199752952872234	0.00136197737214307	0.332927418324005
NME1	-0.594172029256493	12.331380272684	-8.05702296462414	0.000199767414511527	0.00136197737214307	0.332844490092643
BPGM	-0.935301238527138	8.98216223204168	-8.05666488245932	0.000199816551375403	0.00136197737214307	0.332562766587529
B3GNT2	0.817264691257146	8.55108730380256	8.05534183750616	0.000199998223702377	0.00136210529106139	0.33152176043744
YIPF1	1.00561094270151	8.62455627949221	8.05504186687637	0.000200039440317723	0.00136210529106139	0.331285715652941
PPP6C	0.830160961168806	11.1562556071697	8.05199571003246	0.00020045854464334	0.00136426299684346	0.328888295312732
CA11	0.88840765978064	5.64527535534867	8.04758169047834	0.000201067645487711	0.00136771090554485	0.325412964038595
MRPL24	-0.698483925230576	9.36180450206031	-8.04196587308729	0.000201845675577611	0.00137230381368252	0.320989081310554
RIPK2	1.43623617856102	10.3049817493901	8.03757419474999	0.000202456531988359	0.00137575604680073	0.31752770041785
DNALI1	-0.790515282493323	5.35844580924633	-8.03249688771071	0.000203165416450768	0.00137987055875417	0.31352393762578
TMEM14A	-0.72776827467745	10.1781742820474	-8.02890706068329	0.000203668350579403	0.00138258281120687	0.310691852885704
SEH1L	-0.973493250847818	9.14994692697687	-8.0265805641608	0.000203995059718472	0.00138409662786107	0.308855863384681
ALOX12B	0.81313214621738	5.33514161327936	8.02241256278672	0.00020458188450113	0.00138737288137809	0.305565499388525
MKNK1	0.85328726674976	8.51171966957994	8.01890059392462	0.0002050778574137	0.00139003000764004	0.302791910022291
NDRG3	-0.708249522268392	9.10956986073381	-8.01515700691546	0.000205608068973502	0.00139291639011185	0.299834270718502
GNPDA1	-0.810209218802319	9.60943719723451	-8.01313541881528	0.00020589504822807	0.00139350352951182	0.298236620521855
NFATC2IP	0.976234672745008	9.10333149692295	8.01307548286322	0.000205903563629351	0.00139350352951182	0.29818924827242
KIAA0947	-1.00712306775281	8.87178485702788	-8.00813525549615	0.000206606846013913	0.00139683241488534	0.294283557600725
DHCR24	-0.682294018973051	9.45339999728416	-8.00715120813692	0.000206747264209692	0.00139683241488534	0.29350533766598
NUPL2	-0.860211423947041	6.3111664997578	-8.00670116263021	0.000206811519952936	0.00139683241488534	0.293149398667257
RRAS2	1.34382226222203	10.689192100898	8.00668316194424	0.000206814090500032	0.00139683241488534	0.29313516165355
MT1X	-3.14793779224665	12.1590740498529	-8.00382555795847	0.000207222632109843	0.00139888378762669	0.290874697334093
EFNA4	1.14624576188125	7.53021644759	7.99933462793544	0.000207866568151267	0.00140252134405804	0.287320839970796
HEMK1	-0.665335009134049	8.36980892729514	-7.9974633423795	0.000208135565493788	0.00140362670898439	0.285839518461591
BFAR	-0.906172663055077	8.34614914844758	-7.99628378648433	0.000208305333106466	0.00140406210890853	0.284905624424896
PANK2	-0.602440555093851	9.53379365593124	-7.99220280715126	0.000208893922259959	0.00140686043347267	0.281673680064092
LOC221362	-0.833846731184744	5.37788719600745	-7.99186395062341	0.00020894288090532	0.00140686043347267	0.281405259054031
KIAA1005	-1.34477151888588	5.65854019050236	-7.99121462954484	0.000209036733071804	0.00140686043347267	0.280890880593734
KIAA0513	-0.986108636377019	5.64665678533551	-7.98999738382342	0.000209212803568458	0.00140733572400436	0.279926509322216
GRINL1A	-0.838718828804664	8.60277085596647	-7.98395827274609	0.000210088875554323	0.00141251694365139	0.275140151114064
PLAG1	-1.19867829309519	7.18906598526015	-7.98040535428293	0.000210606262348317	0.00141528256661663	0.272322824965828
CHCHD7	-1.17143820701944	8.53745401068263	-7.97713349764252	0.000211084020964102	0.00141777923693352	0.269727435570362
FAM49A	1.58490980981443	5.70789359982752	7.97617046109375	0.000211224882339186	0.00141801171011005	0.268963339301378
GSTO1	-0.728507450222452	13.1101503437208	-7.97524499201414	0.00021136035101731	0.00141820776504626	0.26822897677433
ATP6V1F	0.727522468651118	12.2740822181779	7.97096745967895	0.000211987793422576	0.00142170306081291	0.264833809540391
TFPI2	-0.855297758742916	9.59054919627795	-7.97010913713697	0.00021211395374601	0.00142183466935924	0.264152356183669
COL4A3BP	0.687219522752399	8.88876956487469	7.96794970774667	0.000212431740313235	0.00142325000312271	0.262437633763543
LOC63920	-1.32336442520684	5.86579496073668	-7.96606581974374	0.00021270942636809	0.00142398799730844	0.260941389051995
DZIP1	-1.24007135936437	6.90748304339337	-7.96575496019676	0.000212755287474377	0.00142398799730844	0.260694465738014
PHTF2	-1.88379643639062	6.78749985950064	-7.96413593984733	0.000212994326076666	0.00142455593386356	0.259408307321037
ANKRD10	-0.669865097166487	6.95483862581295	-7.96327582659064	0.000213121442666763	0.00142455593386356	0.25872493927119
KRT86	2.00115580370564	6.36081473333819	7.96257146759739	0.000213225605454526	0.00142455593386356	0.258165273192795
TRIM25	0.872652198328418	6.68901512513863	7.96229096811011	0.00021326710294166	0.00142455593386356	0.25794238370389
TERF2	-0.884290643775438	8.39423305369564	-7.96127630464114	0.000213417291525173	0.00142484600935215	0.257136060313734
[truncated: 11,347 more rows]
