# Supplementary material for: Cuproptosis in ccRCC: key player in therapeutic and prognostic targets
Source: Front Oncol. 2023 Oct 27;13:1271864. doi: 10.3389/fonc.2023.1271864 (PMC10642186; doi:10.3389/fonc.2023.1271864)
Supplement: Supplementary file 5 [file DataSheet_5.zip › Step5/vol/FigureYa59volcanoV2/easy_input_selected.csv]

gsym	pathway
KLK10	pathway1
KLK7	pathway1
KLK8	pathway1
KRT16	pathway2
KLK5	pathway2
KRT6A	pathway2
KCTD12	pathway3
KCNK1	pathway3
KRT18	pathway4
