# Supplementary material for: Cuproptosis in ccRCC: key player in therapeutic and prognostic targets
Source: Front Oncol. 2023 Oct 27;13:1271864. doi: 10.3389/fonc.2023.1271864 (PMC10642186; doi:10.3389/fonc.2023.1271864)
Supplement: Supplementary file 5 [file DataSheet_5.zip › Step5/vol/╗≡╔╜═╝.xlsx]

## Sheet: Sheet 1
drug	logFC	pvalue
KRAS (G12C) Inhibitor-12	-10.5212	6.22e-10
Vinorelbine	-7.10449	2.82e-18
IGF1R	-5.22169	5.75e-26
WZ4003	-4.16841	0.0343795
AZ960	-3.17719	2.79e-13
Alpelisib	-3.04799	3.77e-21
AT13148	-2.93483	0.266521
Staurosporine	-2.8471	6.96e-17
AGI-6780	-2.19236	3.54e-25
GDC0810	-1.97653	6.22e-09
SCH772984	-1.81653	0.114752
ULK1	-1.7402	2.86e-06
AZD7762	-1.65595	0.522518
Linsitinib	-1.51239	4.11e-37
Alisertib	-1.48435	1.37e-22
JAK	-1.43886	3e-21
Ulixertinib	-1.4259	8.51e-16
LGK974	-1.3812	4.13e-09
Navitoclax	-1.36384	6.87e-14
YK-4-279	-1.33479	5.22e-08
Fulvestrant	-1.3024	8.46e-26
AGI-5198	-1.17562	3.9e-22
BIBR-1532	-1.17356	7.52e-18
Uprosertib	-1.152	1.16e-11
OF-1	-1.04584	6.81e-12
ABT737	-1.03891	6.16e-14
Carmustine	-1.0176	2.86e-10
I-BET-762	-0.985097	4.06e-18
OTX015	-0.929736	4.65e-06
WEHI-539	-0.861701	1.44e-13
Fulvestrant	-0.825323	0.1785
AZD5363	-0.824455	9.17e-09
AZD8186	-0.817182	2.4e-15
Afuresertib	-0.768498	0.000476856
Cyclophosphamide	-0.762662	4.65e-05
MN-64	-0.753232	7.26e-12
Ipatasertib	-0.693836	0.0744806
Obatoclax Mesylate	-0.664799	6.72e-05
Dihydrorotenone	-0.62007	4.21e-24
Taselisib	-0.564227	6.9e-06
Temozolomide	-0.559943	0.725742
AMG-319	-0.544248	0.0109022
Uprosertib	-0.536114	0.89305
Gallibiscoquinazole	-0.521556	0.00871371
Niraparib	-0.517563	0.705894
ERK	-0.494703	0.0602659
TAF1	-0.489235	0.000103498
Crizotinib	-0.464381	0.11908
Dasatinib	-0.451016	7.11e-06
Leflunomide	-0.431948	6.8e-06
VE821	-0.30424	0.00102164
RVX-208	-0.278534	8.5e-06
Entinostat	-0.271483	0.818852
Foretinib	-0.251826	0.0613717
ML323	-0.218866	0.0552166
GSK2606414	-0.204623	0.262814
BMS-536924	-0.20088	6.67e-07
Wnt-C59	-0.195331	0.0750857
BPD-00008900	-0.146218	0.271608
CZC24832	-0.0683699	0.796349
5-Fluorouracil	-0.0608353	0.980027
Picolinici-acid	0.0652909	0.623783
Nelarabine	0.0653428	0.511722
GSK591	0.0663103	2.47e-11
BDP-00009066	0.0665224	0.000234266
PRT062607	0.0771411	1.38e-06
XAV939	0.0977084	0.37656
Zoledronate	0.0992893	0.104472
Entospletinib	0.163369	2.62e-06
MIM1	0.219094	0.00564478
PAK	0.244306	1.64e-07
LY2109761	0.267876	0.000215692
EPZ004777	0.438546	0.000354353
AZD1332	0.465642	0.00771023
UMI-77	0.476745	1.62e-12
AZD5153	0.484069	1.04e-09
Savolitinib	0.666901	1.78e-05
GSK2578215A	0.718981	9.19e-06
PCI-34051	0.738644	5.01e-08
GSK1904529A	0.753723	1.84e-05
IRAK4	0.875691	0.000389335
Palbociclib	1.00499	1.42e-22
IWP-2	1.0185	0.000117772
Nutlin-3a (-)	1.10148	0.000543803
Afatinib	1.37598	0.15718
JAK1	1.4261	1.92e-05
PD0325901	1.46194	1.85e-14
MIRA-1	1.62883	5.14e-15
IAP	1.66503	2.17e-12
LJI308	1.95859	0.011823
Docetaxel	2.03556	1.05e-10
Sepantronium bromide	2.04119	3.31e-09
I-BRD9	2.22807	1.11e-17
Vincristine	2.25261	0.000425533
PFI3	2.3859	8.05e-12
AZD3759	2.39719	7.36e-07
VX-11e	2.57458	5.22e-08
MK-8776	2.612	8.69e-08
WIKI4	2.65492	5.2e-06
MK-2206	2.823	4.29e-13
Nilotinib	2.91573	3.78e-17
Cisplatin	3.32056	1.93e-05
Oxaliplatin	3.32323	1.79e-12
PD173074	3.60785	3.04e-12
GSK343	3.83426	1.54e-11
Sapitinib	4.33432	5.29e-10
Vorinostat	4.59143	6.66e-12
Dactinomycin	4.69652	1.1e-07
Erlotinib	5.19399	5.02e-06
Pictilisib	5.6844	0.00252314
AZD6738	5.68799	8.31e-06
Ibrutinib	5.74974	3.35e-07
Osimertinib	5.92517	1.63e-08
Gefitinib	6.03193	2.67e-09
PRIMA-1MET	6.70588	2.57e-12
Ulixertinib	7.11819	2.21e-07
Sinularin	7.29321	4.36e-17
Docetaxel	7.40226	9.37e-14
NVP-ADW742	7.73627	1.09e-14
Cytarabine	7.79576	6.19e-09
AZD5582	7.88678	1.02e-08
VE-822	8.51343	3.41e-13
AZD4547	9.3094	4.26e-05
EPZ5676	9.71217	1.33e-14
AZD1208	9.9685	1.04e-11
