# Supplementary material for: Cuproptosis in ccRCC: key player in therapeutic and prognostic targets
Source: Front Oncol. 2023 Oct 27;13:1271864. doi: 10.3389/fonc.2023.1271864 (PMC10642186; doi:10.3389/fonc.2023.1271864)
Supplement: Supplementary file 5 [file DataSheet_5.zip › Step5/yao/1.csv]

id	Gender	Age	Grade	Stage	Tc	N	M	OS	OS.time	Riskscore	Risk
TCGA_AS_3778	Male	¡Ü60	G1-2	Stage I	T1-2	NX	M0	Alive	43	1.050679931	Low-risk
TCGA_EU_5904	Female	¡Ü60	G1-2	Stage I	T1-2	NX	M0	Alive	551	0.353909517	Low-risk
TCGA_T7_A92I	Female	¡Ü60	G1-2	Stage I	T1-2	NX	MX	Alive	356	0.822753701	Low-risk
TCGA_A3_3325	Male	¡Ü60	G1-2	Stage I	T1-2	NX	M0	Alive	1137	1.003741424	Low-risk
TCGA_A3_3319	Female	¡Ü60	G1-2	Stage I	T1-2	NX	M0	Alive	1508	0.782894266	Low-risk
TCGA_B0_5690	Female	¡Ü60	G1-2	Stage I	T1-2	NX	M0	Alive	3392	0.440072432	Low-risk
TCGA_A3_3322	Male	¡Ü60	G1-2	Stage I	T1-2	NX	M0	Alive	1106	0.988061253	Low-risk
TCGA_A3_A6NJ	Female	¡Ü60	G1-2	Stage I	T1-2	NX	MX	Alive	468	1.215755977	Low-risk
TCGA_B4_5834	Male	¡Ü60	G1-2	Stage I	T1-2	N0	M0	Alive	38	0.32835354	Low-risk
TCGA_B8_A54K	Male	£¾60	G1-2	Stage I	T1-2	NX	MX	Alive	469	0.797408816	Low-risk
TCGA_BP_4165	Female	£¾60	G1-2	Stage I	T1-2	N0	M0	Alive	3037	0.854448264	Low-risk
TCGA_CW_6093	Male	£¾60	G1-2	Stage I	T1-2	NX	M0	Alive	3146	0.657550393	Low-risk
TCGA_DV_5568	Male	¡Ü60	G1-2	Stage I	T1-2	NX	M0	Alive	370	1.310728186	Low-risk
TCGA_DV_5569	Female	¡Ü60	G1-2	Stage I	T1-2	NX	M0	Alive	355	0.947192164	Low-risk
TCGA_A3_3349	Female	¡Ü60	G1-2	Stage I	T1-2	N0	M0	Alive	1385	0.443698446	Low-risk
TCGA_DV_5574	Male	¡Ü60	G1-2	Stage I	T1-2	NX	M0	Alive	2016	0.839199981	Low-risk
TCGA_B8_5546	Female	¡Ü60	G1-2	Stage I	T1-2	N0	M0	Alive	505	0.26105425	Low-risk
TCGA_CZ_5988	Male	¡Ü60	G1-2	Stage I	T1-2	N0	M0	Alive	693	0.569575167	Low-risk
TCGA_CJ_4908	Male	¡Ü60	G1-2	Stage I	T1-2	NX	M0	Alive	1531	0.81804005	Low-risk
TCGA_BP_5194	Male	¡Ü60	G1-2	Stage I	T1-2	NX	M0	Alive	408	0.392312928	Low-risk
TCGA_B0_5117	Male	¡Ü60	G1-2	Stage I	T1-2	NX	M0	Alive	1608	0.316600738	Low-risk
TCGA_DV_5567	Female	¡Ü60	G1-2	Stage I	T1-2	NX	M0	Alive	2004	0.543780246	Low-risk
TCGA_BP_4758	Male	¡Ü60	G1-2	Stage I	T1-2	NX	M0	Alive	2208	0.804199808	Low-risk
TCGA_DV_5573	Male	¡Ü60	G1-2	Stage I	T1-2	NX	M0	Alive	1130	0.160402818	Low-risk
TCGA_BP_4987	Female	¡Ü60	G1-2	Stage I	T1-2	NX	M0	Alive	1124	0.640687845	Low-risk
TCGA_B8_5552	Female	¡Ü60	G1-2	Stage I	T1-2	NX	M0	Alive	1046	0.809018878	Low-risk
TCGA_B8_4146	Female	¡Ü60	G1-2	Stage I	T1-2	NX	M0	Alive	511	2.124089973	High-risk
TCGA_B8_5545	Male	¡Ü60	G1-2	Stage I	T1-2	N0	M0	Alive	1525	0.408463956	Low-risk
TCGA_CJ_4899	Male	¡Ü60	G1-2	Stage I	T1-2	NX	M0	Alive	1528	0.524141726	Low-risk
TCGA_B8_5165	Male	¡Ü60	G1-2	Stage I	T1-2	N0	M0	Alive	737	0.37109382	Low-risk
TCGA_BP_5001	Female	¡Ü60	G1-2	Stage I	T1-2	NX	M0	Alive	1177	0.690362244	Low-risk
TCGA_BP_4765	Male	¡Ü60	G1-2	Stage I	T1-2	NX	M0	Alive	2184	1.342108345	Low-risk
TCGA_BP_5174	Female	¡Ü60	G1-2	Stage I	T1-2	NX	M0	Alive	2257	0.938561923	Low-risk
TCGA_BP_4965	Male	¡Ü60	G1-2	Stage I	T1-2	NX	M0	Alive	1871	0.303738126	Low-risk
TCGA_A3_3385	Female	¡Ü60	G1-2	Stage I	T1-2	N0	M0	Alive	1993	0.477399002	Low-risk
TCGA_A3_3365	Male	¡Ü60	G1-2	Stage I	T1-2	NX	M0	Alive	873	0.894614409	Low-risk
TCGA_CZ_4862	Male	¡Ü60	G1-2	Stage I	T1-2	NX	M0	Alive	3271	0.939124523	Low-risk
TCGA_B0_5399	Male	¡Ü60	G1-2	Stage I	T1-2	N0	M0	Alive	1411	1.169036082	Low-risk
TCGA_BP_5008	Male	¡Ü60	G1-2	Stage I	T1-2	NX	M0	Alive	1071	1.600065322	High-risk
TCGA_BP_4961	Male	¡Ü60	G1-2	Stage I	T1-2	NX	M0	Alive	1935	0.38008078	Low-risk
TCGA_B0_5693	Female	¡Ü60	G1-2	Stage I	T1-2	NX	M0	Alive	4074	0.550899083	Low-risk
TCGA_BP_4789	Male	¡Ü60	G1-2	Stage I	T1-2	NX	M0	Alive	1489	0.369675691	Low-risk
TCGA_A3_3370	Female	¡Ü60	G1-2	Stage I	T1-2	N0	M0	Alive	2274	0.651113734	Low-risk
TCGA_A3_A6NL	Female	¡Ü60	G1-2	Stage I	T1-2	NX	MX	Alive	689	0.877945063	Low-risk
TCGA_B8_A54F	Female	¡Ü60	G1-2	Stage I	T1-2	NX	MX	Alive	519	1.525769191	High-risk
TCGA_A3_3387	Male	¡Ü60	G1-2	Stage I	T1-2	N0	M0	Alive	617	2.164458101	High-risk
TCGA_BP_5186	Female	¡Ü60	G1-2	Stage I	T1-2	N0	M0	Alive	693	0.502824443	Low-risk
TCGA_BP_4759	Male	¡Ü60	G1-2	Stage I	T1-2	NX	M0	Alive	2372	0.653731074	Low-risk
TCGA_B0_5697	Male	¡Ü60	G1-2	Stage I	T1-2	N0	M0	Alive	2630	0.964583269	Low-risk
TCGA_CW_5583	Female	¡Ü60	G1-2	Stage I	T1-2	NX	M0	Alive	2489	0.290846218	Low-risk
TCGA_A3_3376	Male	¡Ü60	G1-2	Stage I	T1-2	N0	M0	Dead	1696	0.36094799	Low-risk
TCGA_A3_3320	Male	¡Ü60	G1-2	Stage I	T1-2	NX	M0	Alive	1478	0.532218624	Low-risk
TCGA_A3_3374	Female	¡Ü60	G1-2	Stage I	T1-2	N0	M0	Alive	1314	0.897737374	Low-risk
TCGA_CW_5589	Male	¡Ü60	G1-2	Stage I	T1-2	NX	M0	Alive	2378	0.424076438	Low-risk
TCGA_BP_4331	Male	¡Ü60	G1-2	Stage I	T1-2	N0	M0	Dead	2454	0.726276926	Low-risk
TCGA_A3_3324	Male	¡Ü60	G1-2	Stage I	T1-2	NX	M0	Dead	1170	0.747307832	Low-risk
TCGA_DV_5575	Female	¡Ü60	G1-2	Stage I	T1-2	NX	M0	Alive	1729	0.999903474	Low-risk
TCGA_A3_3383	Male	¡Ü60	G1-2	Stage I	T1-2	NX	M0	Alive	861	1.249309081	Low-risk
TCGA_BP_4776	Male	¡Ü60	G1-2	Stage I	T1-2	NX	M0	Alive	411	1.315420794	Low-risk
TCGA_B0_5699	Male	¡Ü60	G1-2	Stage I	T1-2	N0	M0	Alive	3841	0.449525447	Low-risk
TCGA_DV_A4VZ	Male	¡Ü60	G1-2	Stage I	T1-2	NX	MX	Alive	365	0.774258896	Low-risk
TCGA_BP_5180	Male	¡Ü60	G1-2	Stage I	T1-2	NX	M0	Alive	2263	0.99652667	Low-risk
TCGA_BP_4326	Female	¡Ü60	G1-2	Stage I	T1-2	N0	M0	Dead	1625	1.768675104	High-risk
TCGA_BP_5196	Male	¡Ü60	G1-2	Stage I	T1-2	NX	M0	Alive	1018	2.500466299	High-risk
TCGA_BP_4991	Male	¡Ü60	G1-2	Stage I	T1-2	NX	M0	Alive	1413	0.450180058	Low-risk
TCGA_A3_3380	Male	¡Ü60	G1-2	Stage I	T1-2	N0	M0	Alive	567	0.596582676	Low-risk
TCGA_BP_5187	Male	¡Ü60	G1-2	Stage I	T1-2	NX	M0	Alive	406	0.750793534	Low-risk
TCGA_BP_4964	Female	¡Ü60	G1-2	Stage I	T1-2	N0	M0	Alive	1862	1.383513971	High-risk
TCGA_EU_5906	Male	¡Ü60	G1-2	Stage I	T1-2	NX	M0	Alive	206	0.446197989	Low-risk
TCGA_BP_4775	Female	¡Ü60	G1-2	Stage I	T1-2	NX	M0	Alive	1843	0.506038991	Low-risk
TCGA_BP_4782	Female	¡Ü60	G1-2	Stage I	T1-2	NX	M0	Alive	354	0.676213395	Low-risk
TCGA_DV_5576	Female	¡Ü60	G1-2	Stage I	T1-2	NX	M0	Dead	727	0.707622928	Low-risk
TCGA_BP_5170	Male	¡Ü60	G1-2	Stage I	T1-2	NX	M0	Alive	2412	0.831276809	Low-risk
TCGA_BP_4999	Male	¡Ü60	G1-2	Stage I	T1-2	NX	M0	Alive	1266	0.283433768	Low-risk
TCGA_B2_5633	Male	¡Ü60	G1-2	Stage I	T1-2	N0	M0	Alive	963	0.307495945	Low-risk
TCGA_B0_5121	Male	¡Ü60	G1-2	Stage I	T1-2	N0	M0	Alive	1485	0.721013282	Low-risk
TCGA_BP_4801	Male	¡Ü60	G1-2	Stage I	T1-2	NX	M0	Alive	1124	0.380476759	Low-risk
TCGA_B0_5710	Male	¡Ü60	G1-2	Stage I	T1-2	N0	M0	Alive	2430	0.566256174	Low-risk
TCGA_A3_3308	Male	¡Ü60	G1-2	Stage I	T1-2	NX	M0	Dead	1191	0.936179211	Low-risk
TCGA_BP_4774	Female	¡Ü60	G1-2	Stage I	T1-2	NX	M0	Alive	1885	1.000337426	Low-risk
TCGA_A3_3358	Female	¡Ü60	G1-2	Stage I	T1-2	N0	M0	Alive	1307	1.344892018	Low-risk
TCGA_BP_5181	Female	¡Ü60	G1-2	Stage I	T1-2	NX	M0	Alive	1495	0.400239877	Low-risk
TCGA_B8_4619	Male	¡Ü60	G1-2	Stage I	T1-2	N0	M0	Alive	523	0.692869247	Low-risk
TCGA_AK_3460	Male	¡Ü60	G1-2	Stage I	T1-2	NX	M0	Alive	2508	0.992156949	Low-risk
TCGA_MM_A84U	Female	¡Ü60	G1-2	Stage I	T1-2	NX	MX	Alive	700	1.27105952	Low-risk
TCGA_BP_5192	Male	¡Ü60	G1-2	Stage I	T1-2	NX	M0	Alive	714	0.293376737	Low-risk
TCGA_CZ_4859	Female	¡Ü60	G1-2	Stage I	T1-2	N0	M0	Alive	1787	0.46977661	Low-risk
TCGA_CZ_5982	Female	¡Ü60	G1-2	Stage I	T1-2	NX	M0	Alive	2439	0.6598069	Low-risk
TCGA_BP_4804	Male	¡Ü60	G1-2	Stage I	T1-2	NX	M0	Alive	1459	1.195786602	Low-risk
TCGA_DV_5565	Male	¡Ü60	G1-2	Stage I	T1-2	NX	M0	Alive	1329	1.781850505	High-risk
TCGA_CW_6088	Male	¡Ü60	G1-2	Stage I	T1-2	N0	M0	Alive	3222	0.31064245	Low-risk
TCGA_CJ_4634	Female	¡Ü60	G1-2	Stage I	T1-2	NX	M0	Alive	3498	0.439016319	Low-risk
TCGA_A3_3362	Female	¡Ü60	G1-2	Stage I	T1-2	N0	M0	Alive	1559	0.954275775	Low-risk
TCGA_B8_A8YJ	Female	¡Ü60	G1-2	Stage I	T1-2	NX	unknow	Alive	431	1.323568246	Low-risk
TCGA_B0_5695	Female	£¾60	G1-2	Stage I	T1-2	N0	M0	Alive	2150	0.378293887	Low-risk
TCGA_B4_5836	Female	£¾60	G1-2	Stage I	T1-2	N0	M0	Alive	141	0.44019703	Low-risk
TCGA_B2_4102	Male	£¾60	G1-2	Stage I	T1-2	NX	M0	Alive	952	0.51542948	Low-risk
TCGA_B0_5119	Female	£¾60	G1-2	Stage I	T1-2	N0	M0	Alive	1552	0.674704754	Low-risk
TCGA_BP_5006	Male	£¾60	G1-2	Stage I	T1-2	N0	M0	Alive	840	0.891569798	Low-risk
TCGA_BP_4353	Male	£¾60	G1-2	Stage I	T1-2	N0	M0	Dead	375	1.933042753	High-risk
TCGA_B4_5378	Male	£¾60	G1-2	Stage I	T1-2	N0	M0	Alive	175	0.510656351	Low-risk
TCGA_CJ_4905	Female	£¾60	G1-2	Stage I	T1-2	NX	M0	Alive	1496	0.515884071	Low-risk
TCGA_BP_4756	Female	£¾60	G1-2	Stage I	T1-2	N0	M0	Alive	374	0.912635375	Low-risk
TCGA_BP_4969	Female	£¾60	G1-2	Stage I	T1-2	NX	M0	Alive	1794	0.685245734	Low-risk
TCGA_BP_4769	Male	£¾60	G1-2	Stage I	T1-2	NX	M0	Alive	1876	0.910436194	Low-risk
TCGA_BP_4325	Female	£¾60	G1-2	Stage I	T1-2	N0	M0	Alive	2964	0.994846795	Low-risk
TCGA_B0_5106	Male	£¾60	G1-2	Stage I	T1-2	N0	M0	Dead	1598	1.089861922	Low-risk
TCGA_BP_4176	Male	£¾60	G1-2	Stage I	T1-2	NX	M0	Alive	1955	1.201420922	Low-risk
TCGA_CJ_4920	Female	£¾60	G1-2	Stage I	T1-2	NX	M0	Dead	139	1.754971238	High-risk
TCGA_B0_5705	Female	£¾60	G1-2	Stage I	T1-2	N0	M0	Alive	4537	0.294520218	Low-risk
TCGA_BP_4162	Female	£¾60	G1-2	Stage I	T1-2	N0	M0	Alive	3074	0.58177953	Low-risk
TCGA_BP_4177	Male	£¾60	G1-2	Stage I	T1-2	NX	M0	Alive	1670	0.616011594	Low-risk
TCGA_CJ_4892	Female	£¾60	G1-2	Stage I	T1-2	N0	M0	Alive	1521	0.975427474	Low-risk
TCGA_B8_5553	Female	£¾60	G1-2	Stage I	T1-2	N0	M0	Alive	435	0.30817988	Low-risk
TCGA_BP_4784	Female	£¾60	G1-2	Stage I	T1-2	NX	M0	Alive	1854	0.620422549	Low-risk
TCGA_DV_5566	Female	£¾60	G1-2	Stage I	T1-2	NX	M0	Alive	1398	0.794754356	Low-risk
TCGA_AK_3425	Male	£¾60	G1-2	Stage I	T1-2	N0	M0	Alive	3343	0.698975433	Low-risk
TCGA_6D_AA2E	Female	£¾60	G1-2	Stage I	T1-2	NX	MX	Alive	362	1.158239355	Low-risk
TCGA_BP_4349	Female	£¾60	G1-2	Stage I	T1-2	NX	M0	Alive	372	1.251691205	Low-risk
TCGA_CZ_4854	Male	£¾60	G1-2	Stage I	T1-2	N0	M0	Dead	1404	2.635755545	High-risk
TCGA_BP_4760	Male	£¾60	G1-2	Stage I	T1-2	NX	M0	Alive	2361	0.70568792	Low-risk
TCGA_BP_4158	Male	£¾60	G1-2	Stage I	T1-2	N0	M0	Alive	3377	0.787152644	Low-risk
TCGA_3Z_A93Z	Male	£¾60	G1-2	Stage I	T1-2	N0	M0	Alive	385	1.042870288	Low-risk
TCGA_BP_4340	Female	£¾60	G1-2	Stage I	T1-2	N0	M0	Dead	562	0.510990849	Low-risk
TCGA_A3_3317	Male	£¾60	G1-2	Stage I	T1-2	NX	M0	Alive	1130	0.662184622	Low-risk
TCGA_BP_4159	Male	£¾60	G1-2	Stage I	T1-2	N0	M0	Dead	2601	1.243282072	Low-risk
TCGA_CZ_4865	Female	£¾60	G1-2	Stage I	T1-2	NX	M0	Dead	166	1.74033914	High-risk
TCGA_B0_5702	Male	£¾60	G1-2	Stage I	T1-2	N0	M0	Alive	2172	0.190214573	Low-risk
TCGA_B0_5110	Female	£¾60	G1-2	Stage I	T1-2	N0	M0	Alive	2009	0.506394994	Low-risk
TCGA_BP_4170	Female	£¾60	G1-2	Stage I	T1-2	N0	M0	Dead	2343	0.639595524	Low-risk
TCGA_AK_3461	Male	£¾60	G1-2	Stage I	T1-2	NX	M0	Alive	2217	0.709048023	Low-risk
TCGA_B0_5120	Female	£¾60	G1-2	Stage I	T1-2	N0	M0	Alive	1169	0.76252571	Low-risk
TCGA_MW_A4EC	Female	£¾60	G1-2	Stage I	T1-2	NX	MX	Alive	498	0.897177836	Low-risk
TCGA_BP_4768	Female	£¾60	G1-2	Stage I	T1-2	N0	M0	Alive	400	0.929034686	Low-risk
TCGA_AK_3434	Male	£¾60	G1-2	Stage I	T1-2	NX	M0	Alive	2087	1.864876468	High-risk
TCGA_B2_4098	Female	£¾60	G1-2	Stage I	T1-2	NX	M0	Dead	51	3.192095834	High-risk
TCGA_B2_3924	Male	£¾60	G1-2	Stage I	T1-2	NX	M0	Alive	1092	0.76842633	Low-risk
TCGA_B8_4154	Female	£¾60	G1-2	Stage I	T1-2	N0	M0	Alive	1380	0.81633478	Low-risk
TCGA_B2_5635	Male	£¾60	G1-2	Stage I	T1-2	NX	M0	Alive	755	0.581132463	Low-risk
TCGA_BP_4795	Female	£¾60	G1-2	Stage I	T1-2	N0	M0	Alive	620	0.629103828	Low-risk
TCGA_BP_5168	Male	£¾60	G1-2	Stage I	T1-2	NX	M0	Dead	1463	0.389847619	Low-risk
TCGA_A3_3328	Male	£¾60	G1-2	Stage I	T1-2	N0	M0	Alive	1624	0.485765369	Low-risk
TCGA_BP_5173	Male	£¾60	G1-2	Stage I	T1-2	NX	M0	Dead	62	0.509632694	Low-risk
TCGA_BP_5195	Male	£¾60	G1-2	Stage I	T1-2	NX	M0	Alive	749	0.701468328	Low-risk
TCGA_A3_A8OV	Male	£¾60	G1-2	Stage I	T1-2	NX	MX	Alive	340	0.887397467	Low-risk
TCGA_BP_4344	Female	£¾60	G1-2	Stage I	T1-2	NX	M0	Alive	1666	0.937643711	Low-risk
TCGA_B0_4945	Female	£¾60	G1-2	Stage I	T1-2	N0	M0	Dead	2145	1.700975218	High-risk
TCGA_BP_4790	Male	£¾60	G1-2	Stage I	T1-2	NX	M0	Dead	1111	0.318080521	Low-risk
TCGA_A3_3347	Female	£¾60	G1-2	Stage III	T1-2	N1	M0	Dead	1610	2.604810984	High-risk
TCGA_B0_5700	Male	£¾60	G1-2	Stage I	T1-2	N0	M0	Alive	1790	0.639407352	Low-risk
TCGA_CW_5588	Female	£¾60	G1-2	Stage I	T1-2	NX	M0	Alive	2017	0.524675945	Low-risk
TCGA_BP_5176	Female	£¾60	G1-2	Stage I	T1-2	NX	M0	Dead	1590	0.566396859	Low-risk
TCGA_B2_5636	Male	£¾60	G1-2	Stage I	T1-2	NX	M0	Alive	919	0.37633396	Low-risk
TCGA_A3_3326	Male	£¾60	G1-2	Stage I	T1-2	N0	M0	Alive	1385	0.570926637	Low-risk
TCGA_BP_4763	Female	£¾60	G1-2	Stage I	T1-2	NX	M0	Dead	1270	1.970002572	High-risk
TCGA_B0_4839	Female	£¾60	G1-2	Stage I	T1-2	N0	M0	Dead	1639	0.786595637	Low-risk
TCGA_A3_3359	Female	£¾60	G1-2	Stage I	T1-2	N0	M0	Alive	2504	0.495004687	Low-risk
TCGA_CZ_4853	Male	£¾60	G1-2	Stage I	T1-2	NX	M0	Alive	774	1.031413999	Low-risk
TCGA_B0_4833	Female	£¾60	G1-2	Stage I	T1-2	N0	M0	Dead	2386	1.068103941	Low-risk
TCGA_AK_3450	Female	£¾60	G1-2	Stage I	T1-2	N0	M0	Alive	1508	0.734841434	Low-risk
TCGA_A3_3329	Female	£¾60	G1-2	Stage I	T1-2	N0	M0	Alive	1257	1.425182694	High-risk
TCGA_B0_4823	Male	£¾60	G1-2	Stage I	T1-2	N0	M0	Dead	454	0.714055576	Low-risk
TCGA_B0_5707	Female	¡Ü60	G3-4	Stage I	T1-2	N0	M0	Alive	3744	1.792691421	High-risk
TCGA_BP_5000	Male	¡Ü60	G3-4	Stage I	T1-2	NX	M0	Alive	563	0.36485913	Low-risk
TCGA_BP_4975	Male	¡Ü60	G3-4	Stage I	T1-2	NX	M0	Alive	1433	0.577187206	Low-risk
TCGA_BP_4968	Male	¡Ü60	G3-4	Stage I	T1-2	N0	M0	Alive	1746	1.334418087	Low-risk
TCGA_BP_4982	Male	¡Ü60	G3-4	Stage I	T1-2	NX	M0	Alive	1014	0.411126138	Low-risk
TCGA_BP_4762	Male	¡Ü60	G3-4	Stage I	T1-2	NX	M0	Dead	1343	0.491364585	Low-risk
TCGA_BP_4807	Male	¡Ü60	G3-4	Stage I	T1-2	NX	M0	Alive	211	0.520481779	Low-risk
TCGA_CJ_4886	Female	¡Ü60	G3-4	Stage I	T1-2	NX	M0	Alive	1952	0.614109196	Low-risk
TCGA_BP_4766	Female	¡Ü60	G3-4	Stage I	T1-2	NX	M0	Alive	1462	0.669512928	Low-risk
TCGA_BP_4338	Male	¡Ü60	G3-4	Stage I	T1-2	N0	M0	Alive	2859	1.134428111	Low-risk
TCGA_CW_5581	Male	¡Ü60	G3-4	Stage I	T1-2	NX	M0	Alive	2799	0.333112356	Low-risk
TCGA_BP_4970	Male	¡Ü60	G3-4	Stage III	T1-2	N1	M0	Alive	433	0.53239535	Low-risk
TCGA_BP_4777	Male	¡Ü60	G3-4	Stage I	T1-2	NX	M0	Alive	1731	0.835990774	Low-risk
TCGA_BP_5177	Female	¡Ü60	G3-4	Stage I	T1-2	NX	M0	Alive	293	0.958485265	Low-risk
TCGA_A3_A6NI	Male	¡Ü60	G3-4	Stage I	T1-2	NX	MX	Alive	1018	1.513967373	High-risk
TCGA_B8_A54I	Male	¡Ü60	G3-4	Stage I	T1-2	NX	MX	Alive	150	0.52141984	Low-risk
TCGA_AK_3458	Male	¡Ü60	G3-4	Stage I	T1-2	NX	M0	Alive	1168	1.074216744	Low-risk
TCGA_CJ_4635	Male	¡Ü60	G3-4	Stage I	T1-2	NX	M0	Alive	1416	1.502910328	High-risk
TCGA_B0_4834	Male	¡Ü60	G3-4	Stage I	T1-2	N0	M0	Dead	2090	0.246862781	Low-risk
TCGA_BP_4959	Male	¡Ü60	G3-4	Stage I	T1-2	NX	M0	Alive	2660	0.569073129	Low-risk
TCGA_BP_4998	Male	¡Ü60	G3-4	Stage I	T1-2	NX	M0	Alive	932	1.18592912	Low-risk
TCGA_B0_4824	Female	¡Ü60	G3-4	Stage I	T1-2	N0	M0	Dead	1657	1.508064964	High-risk
TCGA_CJ_4903	Male	¡Ü60	G3-4	Stage I	T1-2	NX	M0	Alive	1560	0.920223993	Low-risk
TCGA_B8_A54G	Male	¡Ü60	G3-4	Stage I	T1-2	NX	MX	Alive	53	2.524431533	High-risk
TCGA_CJ_5671	Male	¡Ü60	G3-4	Stage I	T1-2	NX	M0	Alive	3987	0.741217255	Low-risk
TCGA_A3_3323	Male	¡Ü60	G3-4	Stage I	T1-2	NX	M0	Alive	1186	0.763179056	Low-risk
TCGA_CZ_5984	Male	¡Ü60	G3-4	Stage I	T1-2	N0	M0	Alive	2067	1.149003458	Low-risk
TCGA_BP_5009	Male	¡Ü60	G3-4	Stage I	T1-2	NX	M0	Dead	1092	2.757660464	High-risk
TCGA_B8_5549	Male	¡Ü60	G3-4	Stage I	T1-2	N0	M0	Alive	194	0.218486912	Low-risk
TCGA_B0_5812	Male	¡Ü60	G3-4	Stage I	T1-2	NX	M0	Alive	3834	0.657314382	Low-risk
TCGA_BP_5004	Male	¡Ü60	G3-4	Stage I	T1-2	NX	M0	Alive	1126	0.719090763	Low-risk
TCGA_B0_5088	Male	¡Ü60	G3-4	Stage I	T1-2	N0	M0	Dead	563	1.018962671	Low-risk
TCGA_B0_5092	Female	¡Ü60	G3-4	Stage IV	T1-2	N0	M1	Dead	459	2.636394509	High-risk
TCGA_B0_5098	Female	¡Ü60	G3-4	Stage I	T1-2	NX	M0	Dead	1584	7.354211044	High-risk
TCGA_A3_3373	Female	¡Ü60	G3-4	Stage I	T1-2	N0	M0	Alive	1621	0.324881541	Low-risk
TCGA_BP_4994	Male	¡Ü60	G3-4	Stage I	T1-2	NX	M0	Alive	1308	0.350432211	Low-risk
TCGA_CJ_6031	Male	¡Ü60	G3-4	Stage I	T1-2	NX	M0	Alive	1906	0.68582504	Low-risk
TCGA_BP_5184	Male	¡Ü60	G3-4	Stage I	T1-2	NX	M0	Alive	1133	0.960268708	Low-risk
TCGA_B8_A7U6	Female	¡Ü60	G3-4	Stage I	T1-2	NX	unknow	Alive	495	1.555534593	High-risk
TCGA_DV_A4W0	Male	¡Ü60	G3-4	Stage I	T1-2	NX	MX	Alive	2470	0.702604046	Low-risk
TCGA_BP_5182	Male	¡Ü60	G3-4	Stage I	T1-2	N0	M0	Alive	1165	0.54438966	Low-risk
TCGA_BP_5185	Male	¡Ü60	G3-4	Stage I	T1-2	NX	M0	Alive	1132	0.744044365	Low-risk
TCGA_BP_4977	Male	¡Ü60	G3-4	Stage I	T1-2	NX	M0	Alive	454	0.786080385	Low-risk
TCGA_AK_3440	Male	¡Ü60	G3-4	Stage I	T1-2	NX	M0	Alive	2865	0.378640477	Low-risk
TCGA_BP_4993	Male	¡Ü60	G3-4	Stage I	T1-2	NX	M0	Alive	177	0.615355543	Low-risk
TCGA_CJ_5686	Female	¡Ü60	G3-4	Stage I	T1-2	NX	M0	Alive	2038	0.834573328	Low-risk
TCGA_A3_3311	Male	¡Ü60	G3-4	Stage I	T1-2	N0	M0	Dead	735	1.084945129	Low-risk
TCGA_A3_3378	Male	¡Ü60	G3-4	Stage I	T1-2	N0	M0	Alive	630	1.464286201	High-risk
TCGA_BP_5175	Male	¡Ü60	G3-4	Stage I	T1-2	NX	M0	Alive	932	2.77111133	High-risk
TCGA_B8_5159	Female	£¾60	G3-4	Stage I	T1-2	N0	M0	Alive	722	0.299225562	Low-risk
TCGA_CZ_5986	Male	£¾60	G3-4	Stage I	T1-2	N0	M0	Alive	373	0.306504501	Low-risk
TCGA_BP_5190	Male	£¾60	G3-4	Stage I	T1-2	NX	M0	Alive	1011	1.336473866	Low-risk
TCGA_B8_A54E	Female	£¾60	G3-4	Stage I	T1-2	NX	MX	Alive	909	0.560284965	Low-risk
TCGA_G6_A8L8	Female	£¾60	G3-4	Stage I	T1-2	NX	MX	Dead	1091	1.595875976	High-risk
TCGA_B8_4148	Female	£¾60	G3-4	Stage I	T1-2	N0	M0	Alive	1520	0.724162995	Low-risk
TCGA_BP_4963	Male	£¾60	G3-4	Stage I	T1-2	NX	M0	Alive	1834	0.823478375	Low-risk
TCGA_B8_4621	Male	£¾60	G3-4	Stage I	T1-2	N0	M0	Alive	788	1.028374922	Low-risk
TCGA_B0_5083	Male	£¾60	G3-4	Stage I	T1-2	N0	M0	Dead	1045	1.414714948	High-risk
TCGA_B0_4837	Male	£¾60	G3-4	Stage I	T1-2	N0	M0	Dead	1378	1.644967794	High-risk
TCGA_CJ_6030	Male	£¾60	G3-4	Stage I	T1-2	N0	M0	Dead	2299	1.171624272	Low-risk
TCGA_B0_5691	Female	£¾60	G3-4	Stage I	T1-2	N0	M0	Alive	3431	0.577548558	Low-risk
TCGA_EU_5905	Female	£¾60	G3-4	Stage I	T1-2	NX	M0	Alive	119	0.592929174	Low-risk
TCGA_A3_3306	Male	£¾60	G3-4	Stage I	T1-2	N0	M0	Alive	1120	1.225894035	Low-risk
TCGA_BP_4995	Male	£¾60	G3-4	Stage I	T1-2	N0	M0	Alive	1371	0.44135224	Low-risk
TCGA_CW_6090	Male	£¾60	G3-4	Stage I	T1-2	NX	M0	Alive	2552	1.082167835	Low-risk
TCGA_A3_3346	Male	£¾60	G3-4	Stage I	T1-2	NX	M0	Dead	137	4.986764743	High-risk
TCGA_B0_4838	Female	£¾60	G3-4	Stage I	T1-2	N0	M0	Dead	834	1.031777808	Low-risk
TCGA_A3_3382	Male	£¾60	G3-4	Stage I	T1-2	NX	M0	Alive	574	1.242512588	Low-risk
TCGA_A3_3367	Male	£¾60	G3-4	Stage I	T1-2	N0	M0	Alive	2270	1.138075138	Low-risk
TCGA_CJ_4874	Female	£¾60	G3-4	Stage I	T1-2	N0	M0	Alive	2283	0.388815594	Low-risk
TCGA_B0_5703	Male	£¾60	G3-4	Stage I	T1-2	N0	M0	Alive	2246	1.015965663	Low-risk
TCGA_BP_4161	Male	£¾60	G3-4	Stage I	T1-2	NX	M0	Alive	2746	1.178861825	Low-risk
TCGA_B0_5102	Female	£¾60	G3-4	Stage I	T1-2	NX	M0	Dead	2764	1.379398088	High-risk
TCGA_BP_4986	Male	£¾60	G3-4	Stage I	T1-2	N0	M0	Alive	785	0.890392138	Low-risk
TCGA_CJ_4893	Female	£¾60	G3-4	Stage I	T1-2	NX	M0	Alive	750	0.493909101	Low-risk
TCGA_BP_4976	Male	£¾60	G3-4	Stage I	T1-2	NX	M0	Alive	1632	0.424361142	Low-risk
TCGA_B0_5077	Male	£¾60	G3-4	Stage I	T1-2	N0	M0	Dead	1317	1.396852925	High-risk
TCGA_B0_5698	Male	£¾60	G3-4	Stage I	T1-2	N0	M0	Alive	3631	1.734124781	High-risk
TCGA_BP_4781	Male	£¾60	G3-4	Stage I	T1-2	NX	M0	Alive	2080	0.755734668	Low-risk
TCGA_CJ_5683	Male	£¾60	G3-4	Stage I	T1-2	NX	M0	Alive	1889	1.316749434	Low-risk
TCGA_B2_5641	Male	£¾60	G3-4	Stage I	T1-2	N0	M0	Alive	656	0.488266546	Low-risk
TCGA_CZ_4866	Female	£¾60	G3-4	Stage I	T1-2	NX	M0	Alive	3267	0.926984791	Low-risk
TCGA_G6_A8L7	Female	£¾60	G3-4	Stage I	T1-2	N0	MX	Alive	2133	2.032115984	High-risk
TCGA_CZ_5462	Male	£¾60	G3-4	Stage IV	T1-2	NX	M1	Dead	311	0.7142551	Low-risk
TCGA_B2_4099	Male	£¾60	G3-4	Stage I	T1-2	NX	M0	Alive	972	0.823149295	Low-risk
TCGA_CJ_5672	Male	£¾60	G3-4	Stage I	T1-2	NX	M0	Dead	1972	0.558013268	Low-risk
TCGA_AK_3454	Male	£¾60	G3-4	Stage I	T1-2	NX	M0	Alive	874	1.537113111	High-risk
TCGA_CJ_4872	Male	¡Ü60	G3-4	Stage I	T1-2	N0	M0	Alive	1435	1.017045563	Low-risk
TCGA_CZ_5461	Male	¡Ü60	G3-4	Stage IV	T1-2	NX	M1	Dead	330	2.595625107	High-risk
TCGA_G6_A5PC	Female	¡Ü60	G3-4	Stage IV	T1-2	N0	M1	Dead	242	2.837276497	High-risk
TCGA_BP_5189	Male	¡Ü60	G3-4	Stage I	T1-2	NX	M0	Dead	822	1.528182139	High-risk
TCGA_CJ_4889	Female	£¾60	G3-4	Stage I	T1-2	NX	M0	Alive	1946	2.072996235	High-risk
TCGA_BP_4992	Male	£¾60	G3-4	Stage I	T1-2	NX	M0	Alive	501	0.630950603	Low-risk
TCGA_BP_5169	Male	£¾60	G3-4	Stage I	T1-2	N0	M0	Alive	193	0.587965769	Low-risk
TCGA_A3_3335	Female	£¾60	G3-4	Stage I	T1-2	NX	M0	Alive	1043	1.705611682	High-risk
TCGA_CJ_6027	Male	£¾60	G3-4	Stage I	T1-2	NX	M0	Dead	3615	4.86914225	High-risk
TCGA_AK_3436	Male	¡Ü60	G1-2	Stage IV	T1-2	N0	M1	Alive	3331	1.018792057	Low-risk
TCGA_CZ_5469	Male	¡Ü60	G1-2	Stage II	T1-2	N0	M0	Dead	946	2.593182991	High-risk
TCGA_A3_3351	Male	¡Ü60	G1-2	Stage II	T1-2	N0	M0	Alive	910	0.6304718	Low-risk
TCGA_BP_5007	Male	¡Ü60	G1-2	Stage II	T1-2	N0	M0	Alive	1140	1.219561221	Low-risk
TCGA_B0_5706	Male	¡Ü60	G1-2	Stage II	T1-2	N0	M0	Alive	3205	1.225322393	Low-risk
TCGA_CJ_4642	Male	¡Ü60	G1-2	Stage II	T1-2	NX	M0	Alive	3205	1.302146865	Low-risk
TCGA_CJ_4639	Female	¡Ü60	G1-2	Stage II	T1-2	N0	M0	Alive	3229	0.488073205	Low-risk
TCGA_CJ_4869	Male	¡Ü60	G1-2	Stage III	T1-2	N1	M0	Alive	2554	0.883788591	Low-risk
TCGA_A3_3363	Male	¡Ü60	G1-2	Stage II	T1-2	N0	M0	Alive	319	1.165391249	Low-risk
TCGA_AK_3429	Female	¡Ü60	G1-2	Stage II	T1-2	N0	M0	Alive	3328	0.664815463	Low-risk
TCGA_CZ_5985	Male	¡Ü60	G1-2	Stage II	T1-2	N0	M0	Alive	1997	0.628391127	Low-risk
TCGA_AK_3453	Female	¡Ü60	G1-2	Stage II	T1-2	NX	M0	Alive	2531	0.808648052	Low-risk
TCGA_BP_4962	Male	¡Ü60	G1-2	Stage II	T1-2	NX	M0	Alive	1785	1.016802559	Low-risk
TCGA_B2_3923	Male	¡Ü60	G1-2	Stage II	T1-2	NX	M0	Alive	992	0.19150163	Low-risk
TCGA_CZ_5989	Male	¡Ü60	G1-2	Stage II	T1-2	N0	M0	Alive	1905	0.050447254	Low-risk
TCGA_B8_A54J	Male	¡Ü60	G1-2	Stage II	T1-2	NX	MX	Alive	528	0.928767856	Low-risk
TCGA_B8_5162	Male	£¾60	G1-2	Stage II	T1-2	NX	M0	Alive	36	1.843477817	High-risk
TCGA_CZ_5454	Male	£¾60	G1-2	Stage IV	T1-2	N0	M1	Dead	722	1.360949609	High-risk
TCGA_CZ_4861	Male	£¾60	G1-2	Stage II	T1-2	NX	M0	Dead	446	3.210399613	High-risk
TCGA_A3_3316	Male	£¾60	G1-2	Stage II	T1-2	N0	M0	Alive	1491	0.204074154	Low-risk
TCGA_CZ_5453	Male	£¾60	G1-2	Stage II	T1-2	NX	M0	Dead	2419	0.478520705	Low-risk
TCGA_MM_A564	Male	£¾60	G1-2	Stage II	T1-2	NX	MX	Alive	607	0.761317993	Low-risk
TCGA_CZ_5452	Male	£¾60	G1-2	Stage II	T1-2	N0	M0	Alive	1789	0.88148605	Low-risk
TCGA_BP_4327	Female	£¾60	G1-2	Stage II	T1-2	N0	M0	Dead	109	3.26469158	High-risk
TCGA_CZ_5463	Male	£¾60	G1-2	Stage II	T1-2	NX	M0	Alive	662	0.876483473	Low-risk
TCGA_BP_4169	Female	£¾60	G1-2	Stage II	T1-2	N0	M0	Dead	701	1.984542305	High-risk
TCGA_B0_4852	Female	£¾60	G1-2	Stage II	T1-2	N0	M0	Dead	1121	1.28828133	Low-risk
TCGA_AK_3447	Male	£¾60	G1-2	Stage II	T1-2	NX	M0	Alive	1217	0.135993674	Low-risk
TCGA_B0_5115	Male	¡Ü60	G3-4	Stage IV	T1-2	N0	M1	Alive	1604	1.277647675	Low-risk
TCGA_BP_4960	Male	¡Ü60	G3-4	Stage II	T1-2	N0	M0	Alive	2172	1.14755859	Low-risk
TCGA_BP_4173	Male	¡Ü60	G3-4	Stage II	T1-2	N0	M0	Alive	1893	1.670587828	High-risk
TCGA_AK_3451	Male	¡Ü60	G3-4	Stage II	T1-2	N0	M0	Alive	2868	0.342248014	Low-risk
TCGA_AK_3456	Male	¡Ü60	G3-4	Stage II	T1-2	N0	M0	Alive	1143	1.223413688	Low-risk
TCGA_BP_4174	Male	¡Ü60	G3-4	Stage II	T1-2	N0	M0	Alive	1879	0.900235356	Low-risk
TCGA_B0_4816	Male	¡Ü60	G3-4	Stage II	T1-2	N0	M0	Dead	1371	1.410566393	High-risk
TCGA_B2_4101	Male	¡Ü60	G3-4	Stage II	T1-2	NX	M0	Alive	648	0.954305603	Low-risk
TCGA_G6_A8L6	Male	¡Ü60	G3-4	Stage IV	T1-2	NX	MX	Dead	313	2.033438031	High-risk
TCGA_B0_4691	Male	¡Ü60	G3-4	Stage IV	T1-2	N0	M1	Dead	139	2.553976341	High-risk
TCGA_A3_3313	Male	¡Ü60	G3-4	Stage II	T1-2	NX	M0	Alive	1493	0.351540717	Low-risk
TCGA_CJ_4876	Male	¡Ü60	G3-4	Stage II	T1-2	N0	M0	Alive	1955	1.151412064	Low-risk
TCGA_CZ_5456	Male	¡Ü60	G3-4	Stage II	T1-2	N0	M0	Alive	2422	1.19036542	Low-risk
TCGA_CJ_4912	Male	£¾60	G3-4	Stage II	T1-2	NX	M0	Alive	1657	2.545660443	High-risk
TCGA_A3_3357	Male	£¾60	G3-4	Stage II	T1-2	N0	M0	Alive	2688	0.496904971	Low-risk
TCGA_CJ_5678	Male	£¾60	G3-4	Stage IV	T1-2	N0	M1	Dead	574	1.431126225	High-risk
TCGA_AK_3431	Female	£¾60	G3-4	Stage II	T1-2	NX	M0	Dead	2241	3.729488012	High-risk
TCGA_CJ_6032	Female	£¾60	G3-4	Stage II	T1-2	NX	M0	Alive	3639	0.373962833	Low-risk
TCGA_B0_4841	Male	£¾60	G3-4	Stage IV	T1-2	NX	M1	Dead	204	1.486564359	High-risk
TCGA_CJ_4643	Female	£¾60	G3-4	Stage II	T1-2	N0	M0	Alive	1793	0.854739644	Low-risk
TCGA_B0_5712	Female	£¾60	G3-4	Stage IV	T1-2	N0	M1	Alive	2722	0.89162556	Low-risk
TCGA_B0_4818	Female	£¾60	G3-4	Stage II	T1-2	NX	M0	Dead	510	1.332912993	Low-risk
TCGA_B8_A54H	Female	£¾60	G3-4	Stage II	T1-2	N0	MX	Alive	256	0.683034084	Low-risk
TCGA_CJ_5675	Male	£¾60	G3-4	Stage II	T1-2	NX	M0	Alive	3936	0.943065365	Low-risk
TCGA_CZ_5470	Female	£¾60	G3-4	Stage II	T1-2	N0	M0	Alive	386	0.836045731	Low-risk
TCGA_CZ_5451	Male	£¾60	G3-4	Stage II	T1-2	N0	M0	Alive	1929	0.36566187	Low-risk
TCGA_A3_3343	Male	£¾60	G3-4	Stage II	T1-2	N0	M0	Alive	945	0.874769073	Low-risk
TCGA_BP_4342	Male	£¾60	G3-4	Stage II	T1-2	N0	M0	Dead	2256	1.207911019	Low-risk
TCGA_B0_4828	Male	£¾60	G3-4	Stage IV	T1-2	NX	M1	Dead	307	3.065769518	High-risk
TCGA_CZ_4864	Male	£¾60	G3-4	Stage II	T1-2	N0	M0	Dead	1315	0.661874505	Low-risk
TCGA_CZ_4858	Male	¡Ü60	G3-4	Stage II	T1-2	NX	M0	Dead	2105	3.833587954	High-risk
TCGA_A3_3331	Male	¡Ü60	G3-4	Stage II	T1-2	N0	M0	Alive	1886	0.375906547	Low-risk
TCGA_BP_5200	Male	¡Ü60	G3-4	Stage II	T1-2	NX	M0	Alive	1063	0.462517263	Low-risk
TCGA_CJ_4637	Female	¡Ü60	G3-4	Stage IV	T1-2	NX	M1	Dead	2227	2.875917422	High-risk
TCGA_BP_5199	Male	¡Ü60	G3-4	Stage II	T1-2	N0	M0	Alive	1355	3.032578761	High-risk
TCGA_B0_5107	Female	£¾60	G3-4	Stage IV	T1-2	N0	M1	Dead	927	9.387684444	High-risk
TCGA_B0_4822	Male	£¾60	G3-4	Stage II	T1-2	NX	M0	Dead	1111	1.351464339	High-risk
TCGA_BP_4332	Male	¡Ü60	G1-2	Stage III	T3-4	N0	M0	Alive	1133	1.253179025	Low-risk
TCGA_A3_A8OW	Male	¡Ü60	G1-2	Stage III	T3-4	NX	MX	Alive	323	0.457120413	Low-risk
TCGA_MM_A563	Male	¡Ü60	G1-2	Unknow	T3-4	NX	MX	Alive	591	2.262692763	High-risk
TCGA_CW_5585	Male	¡Ü60	G1-2	Stage IV	T3-4	N0	M1	Alive	2609	0.326283703	Low-risk
TCGA_B8_4151	Female	¡Ü60	G1-2	Stage III	T3-4	N0	M0	Alive	1299	0.425046934	Low-risk
TCGA_BP_4164	Female	¡Ü60	G1-2	Stage III	T3-4	NX	M0	Dead	992	0.762216402	Low-risk
TCGA_BP_4351	Female	¡Ü60	G1-2	Stage III	T3-4	N0	M0	Alive	970	1.224758392	Low-risk
TCGA_B4_5838	Male	¡Ü60	G1-2	Unknow	T3-4	N1	M0	Alive	166	0.213107889	Low-risk
TCGA_B0_4846	Male	¡Ü60	G1-2	Stage IV	T3-4	N0	M1	Dead	1200	1.039414089	Low-risk
TCGA_B0_5108	Male	¡Ü60	G1-2	Stage III	T3-4	N0	M0	Alive	1782	2.75665023	High-risk
TCGA_CZ_5460	Male	¡Ü60	G1-2	Stage IV	T3-4	NX	M1	Alive	2873	1.277566687	Low-risk
TCGA_CW_5591	Male	¡Ü60	G1-2	Stage IV	T3-4	N0	M1	Alive	2271	0.558605547	Low-risk
TCGA_B0_4718	Male	¡Ü60	G1-2	Stage III	T3-4	NX	M0	Alive	1778	1.249718345	Low-risk
TCGA_CJ_4870	Female	¡Ü60	G1-2	Stage III	T3-4	NX	M0	Alive	1498	0.686068247	Low-risk
TCGA_BP_4167	Male	¡Ü60	G1-2	Stage III	T3-4	NX	M0	Alive	2718	0.377064055	Low-risk
TCGA_B0_5097	Female	¡Ü60	G1-2	Stage III	T3-4	N0	M0	Alive	665	2.620031712	High-risk
TCGA_BP_4330	Female	¡Ü60	G1-2	Stage III	T3-4	N0	M0	Alive	1888	0.50555378	Low-risk
TCGA_CZ_5987	Male	¡Ü60	G1-2	Stage IV	T3-4	NX	M1	Dead	445	2.723774991	High-risk
TCGA_CJ_5684	Male	£¾60	G1-2	Stage III	T3-4	NX	M0	Alive	2231	0.421915649	Low-risk
TCGA_CW_5587	Female	£¾60	G1-2	Stage III	T3-4	N0	M0	Alive	2226	0.456146744	Low-risk
TCGA_AK_3428	Male	£¾60	G1-2	Stage III	T3-4	N0	M0	Alive	3728	1.326588381	Low-risk
TCGA_B0_5094	Male	£¾60	G1-2	Stage IV	T3-4	N0	M1	Dead	333	1.69450821	High-risk
TCGA_A3_3372	Male	£¾60	G1-2	Stage III	T3-4	NX	M0	Alive	735	0.355489696	Low-risk
TCGA_B4_5832	Male	£¾60	G1-2	Stage III	T3-4	N0	M0	Alive	155	0.080665286	Low-risk
TCGA_BP_4341	Male	£¾60	G1-2	Stage III	T3-4	NX	M0	Dead	1589	0.441600451	Low-risk
TCGA_BP_4160	Male	£¾60	G1-2	Stage III	T3-4	N0	M0	Alive	2881	0.750916304	Low-risk
TCGA_CZ_5466	Male	£¾60	G1-2	Stage III	T3-4	NX	M0	Alive	685	1.530654252	High-risk
TCGA_B0_5113	Female	£¾60	G1-2	Stage III	T3-4	N0	M0	Alive	1175	0.475897254	Low-risk
TCGA_CZ_5464	Male	£¾60	G1-2	Stage IV	T3-4	NX	M1	Alive	2128	1.257697989	Low-risk
TCGA_B8_A54D	Male	£¾60	G1-2	Stage III	T3-4	NX	MX	Alive	830	1.821931459	High-risk
TCGA_B0_4845	Male	£¾60	G1-2	Stage IV	T3-4	NX	M1	Dead	1986	1.018625257	Low-risk
TCGA_B8_4620	Female	£¾60	G1-2	Stage III	T3-4	N0	M0	Alive	777	2.111836148	High-risk
TCGA_CJ_4878	Female	£¾60	G1-2	Stage III	T3-4	NX	M0	Alive	2186	2.22300225	High-risk
TCGA_BP_4347	Male	£¾60	G1-2	Stage III	T3-4	NX	M0	Alive	1367	0.616723359	Low-risk
TCGA_BP_4329	Male	£¾60	G1-2	Stage III	T3-4	N0	M0	Dead	845	1.008532819	Low-risk
TCGA_CZ_5465	Female	£¾60	G1-2	Stage III	T3-4	NX	M0	Dead	2564	0.737290507	Low-risk
TCGA_BP_4967	Male	£¾60	G1-2	Stage III	T3-4	N0	M0	Alive	205	0.890159604	Low-risk
TCGA_B0_4713	Female	£¾60	G1-2	Stage III	T3-4	NX	M0	Dead	202	2.197190681	High-risk
TCGA_B0_5075	Female	£¾60	G1-2	Stage III	T3-4	N0	M0	Dead	637	1.440941511	High-risk
TCGA_B0_5081	Female	£¾60	G1-2	Stage III	T3-4	N0	M0	Dead	362	2.217232708	High-risk
TCGA_BP_5191	Male	£¾60	G1-2	Stage III	T3-4	N0	M0	Alive	967	3.134914585	High-risk
TCGA_B0_5084	Male	¡Ü60	G3-4	Stage IV	T3-4	N1	M1	Dead	222	10.72459227	High-risk
TCGA_BP_4797	Male	¡Ü60	G3-4	Stage III	T3-4	N0	M0	Alive	1107	0.612418758	Low-risk
TCGA_AK_3426	Male	¡Ü60	G3-4	Stage III	T3-4	N1	M0	Dead	885	5.083739603	High-risk
TCGA_BP_4971	Male	¡Ü60	G3-4	Stage III	T3-4	N0	M0	Alive	1487	0.371292118	Low-risk
TCGA_CJ_4881	Male	¡Ü60	G3-4	Stage III	T3-4	NX	M0	Alive	2014	3.150915598	High-risk
TCGA_CJ_4868	Male	¡Ü60	G3-4	Stage IV	T3-4	N0	M1	Dead	646	3.145233467	High-risk
TCGA_CZ_5458	Male	¡Ü60	G3-4	Stage III	T3-4	NX	M0	Alive	2789	0.299065345	Low-risk
TCGA_BP_4972	Female	¡Ü60	G3-4	Stage III	T3-4	NX	M0	Alive	1502	0.639620085	Low-risk
TCGA_CJ_5681	Female	¡Ü60	G3-4	Stage IV	T3-4	NX	M1	Dead	552	2.272299418	High-risk
TCGA_B2_5639	Male	¡Ü60	G3-4	Stage IV	T3-4	NX	M1	Dead	1003	0.565891099	Low-risk
TCGA_CJ_5676	Male	¡Ü60	G3-4	Stage III	T3-4	NX	M0	Alive	4067	0.647724424	Low-risk
TCGA_BP_4973	Male	¡Ü60	G3-4	Stage III	T3-4	NX	M0	Alive	1384	0.93704512	Low-risk
TCGA_B0_4810	Male	¡Ü60	G3-4	Stage III	T3-4	N1	M0	Dead	478	2.039502945	High-risk
TCGA_CJ_4901	Male	¡Ü60	G3-4	Stage III	T3-4	NX	M0	Alive	1450	4.418294662	High-risk
TCGA_CJ_4887	Male	¡Ü60	G3-4	Stage IV	T3-4	NX	M1	Dead	932	1.317907404	Low-risk
TCGA_B0_4811	Male	¡Ü60	G3-4	Stage III	T3-4	N0	M0	Dead	1417	1.419361643	High-risk
TCGA_CJ_4644	Female	¡Ü60	G3-4	Stage IV	T3-4	N0	M1	Dead	336	6.626151294	High-risk
TCGA_B0_5711	Male	¡Ü60	G3-4	Stage III	T3-4	NX	M0	Alive	3989	0.437458234	Low-risk
TCGA_CW_5590	Male	¡Ü60	G3-4	Stage IV	T3-4	NX	M1	Dead	1075	0.594680444	Low-risk
TCGA_CZ_4863	Female	¡Ü60	G3-4	Stage III	T3-4	N0	M0	Alive	1928	0.83411382	Low-risk
TCGA_CJ_4636	Male	¡Ü60	G3-4	Stage III	T3-4	N0	M0	Alive	1924	0.956080437	Low-risk
TCGA_B0_4849	Male	¡Ü60	G3-4	Stage III	T3-4	NX	M0	Dead	69	1.258557115	Low-risk
TCGA_B0_5116	Male	¡Ü60	G3-4	Stage III	T3-4	N0	M0	Alive	1274	0.762079982	Low-risk
TCGA_B0_4848	Male	¡Ü60	G3-4	Stage III	T3-4	NX	M0	Dead	883	0.908523237	Low-risk
TCGA_CZ_4857	Male	¡Ü60	G3-4	Stage IV	T3-4	N0	M1	Dead	1432	1.635284247	High-risk
TCGA_BP_4334	Male	¡Ü60	G3-4	Stage III	T3-4	N0	M0	Dead	645	2.257925998	High-risk
TCGA_B8_4622	Male	¡Ü60	G3-4	Stage IV	T3-4	N0	M1	Alive	1525	0.780182567	Low-risk
TCGA_B0_4843	Male	¡Ü60	G3-4	Stage III	T3-4	N0	M0	Dead	320	0.883894493	Low-risk
TCGA_BP_4346	Male	¡Ü60	G3-4	Stage III	T3-4	N0	M0	Dead	1493	0.88969402	Low-risk
TCGA_CJ_4882	Male	¡Ü60	G3-4	Stage III	T3-4	NX	M0	Alive	1883	1.185728763	Low-risk
TCGA_BP_5183	Male	¡Ü60	G3-4	Stage III	T3-4	NX	M0	Alive	1291	1.950565328	High-risk
TCGA_CJ_4894	Male	¡Ü60	G3-4	Stage III	T3-4	N0	M0	Dead	841	0.635104998	Low-risk
TCGA_BP_4989	Male	¡Ü60	G3-4	Stage III	T3-4	N0	M0	Alive	118	0.65743994	Low-risk
TCGA_CJ_4907	Male	¡Ü60	G3-4	Stage III	T3-4	NX	M0	Alive	1499	0.691253577	Low-risk
TCGA_B0_4696	Male	¡Ü60	G3-4	Stage III	T3-4	N0	M0	Dead	866	6.998102068	High-risk
TCGA_CJ_4904	Female	¡Ü60	G3-4	Stage IV	T3-4	N0	M1	Alive	3302	0.40707898	Low-risk
TCGA_BP_4163	Female	¡Ü60	G3-4	Stage III	T3-4	N0	M0	Alive	2839	1.17459084	Low-risk
TCGA_B0_4847	Male	¡Ü60	G3-4	Stage IV	T3-4	NX	M1	Dead	793	1.694245777	High-risk
TCGA_B0_4844	Male	¡Ü60	G3-4	Stage IV	T3-4	NX	M1	Dead	313	3.085043271	High-risk
TCGA_CJ_4902	Male	£¾60	G3-4	Stage III	T3-4	NX	M0	Alive	1520	1.087127911	Low-risk
TCGA_B0_4836	Male	£¾60	G3-4	Stage IV	T3-4	NX	M1	Dead	1238	2.447596925	High-risk
TCGA_B0_5709	Female	£¾60	G3-4	Stage III	T3-4	NX	M0	Alive	3974	0.70308787	Low-risk
TCGA_BP_4345	Male	£¾60	G3-4	Stage III	T3-4	N0	M0	Alive	1516	1.615636121	High-risk
TCGA_B8_5163	Female	£¾60	G3-4	Stage III	T3-4	N0	M0	Alive	822	1.063774139	Low-risk
TCGA_B0_5080	Male	£¾60	G3-4	Stage IV	T3-4	N0	M1	Dead	342	1.119872315	Low-risk
TCGA_CZ_5459	Male	£¾60	G3-4	Stage III	T3-4	NX	M0	Alive	1683	1.39392026	High-risk
TCGA_CJ_4885	Male	£¾60	G3-4	Stage IV	T3-4	NX	M1	Alive	3451	0.491421045	Low-risk
TCGA_BP_4343	Male	£¾60	G3-4	Stage III	T3-4	N0	M0	Dead	1912	0.589415054	Low-risk
TCGA_BP_4335	Female	£¾60	G3-4	Stage IV	T3-4	N0	M1	Dead	475	2.897882507	High-risk
TCGA_A3_3307	Male	£¾60	G3-4	Stage III	T3-4	N0	M0	Alive	1436	0.769698268	Low-risk
TCGA_B0_5692	Female	£¾60	G3-4	Stage III	T3-4	N0	M0	Alive	3944	1.036666506	Low-risk
TCGA_B0_4701	Female	£¾60	G3-4	Stage IV	T3-4	N0	M1	Dead	238	3.207194255	High-risk
TCGA_B8_4143	Female	£¾60	G3-4	Stage IV	T3-4	N0	M1	Dead	709	4.424601862	High-risk
TCGA_CJ_4875	Male	£¾60	G3-4	Stage IV	T3-4	NX	M1	Dead	3554	1.772967097	High-risk
TCGA_B4_5377	Female	£¾60	G3-4	Stage IV	T3-4	N0	M1	Alive	365	0.766111771	Low-risk
TCGA_B0_4821	Female	£¾60	G3-4	Stage III	T3-4	N0	M0	Dead	1230	3.269802896	High-risk
TCGA_AK_3445	Male	£¾60	G3-4	Stage III	T3-4	NX	M0	Alive	2392	1.512547472	High-risk
TCGA_CJ_4916	Female	£¾60	G3-4	Stage III	T3-4	NX	M0	Alive	1373	1.88038612	High-risk
TCGA_BP_4799	Male	£¾60	G3-4	Stage III	T3-4	N0	M0	Dead	1133	3.611548794	High-risk
TCGA_B8_5550	Male	£¾60	G3-4	Stage III	T3-4	N0	M0	Alive	1476	0.416444807	Low-risk
TCGA_B0_5694	Male	£¾60	G3-4	Stage III	T3-4	N0	M0	Dead	480	1.781106295	High-risk
TCGA_AK_3455	Female	£¾60	G3-4	Stage III	T3-4	NX	M0	Dead	683	2.031459407	High-risk
TCGA_BP_5198	Male	£¾60	G3-4	Stage III	T3-4	N0	M0	Alive	603	0.935722091	Low-risk
TCGA_CJ_4884	Female	£¾60	G3-4	Stage III	T3-4	NX	M0	Alive	1759	1.464695064	High-risk
TCGA_B0_5100	Male	£¾60	G3-4	Stage III	T3-4	NX	M0	Dead	1913	2.021927238	High-risk
TCGA_CW_5580	Female	£¾60	G3-4	Stage IV	T3-4	NX	M1	Dead	1964	0.695447986	Low-risk
TCGA_CW_5584	Male	£¾60	G3-4	Stage III	T3-4	N1	M0	Dead	164	0.390468866	Low-risk
TCGA_B8_4153	Male	£¾60	G3-4	Stage III	T3-4	NX	M0	Alive	762	0.680340386	Low-risk
TCGA_A3_3352	Male	£¾60	G3-4	Stage III	T3-4	N0	M0	Dead	561	4.621428687	High-risk
TCGA_B0_5713	Female	£¾60	G3-4	Stage III	T3-4	N0	M0	Alive	2782	0.458042639	Low-risk
TCGA_B0_4710	Female	£¾60	G3-4	Stage III	T3-4	N0	M0	Alive	1755	0.935493055	Low-risk
TCGA_BP_4981	Female	£¾60	G3-4	Stage III	T3-4	NX	M0	Dead	1097	3.330359991	High-risk
TCGA_B0_5085	Female	£¾60	G3-4	Stage III	T3-4	N0	M0	Dead	770	0.679664066	Low-risk
TCGA_B0_4712	Male	£¾60	G3-4	Stage IV	T3-4	NX	M1	Dead	1337	3.241562608	High-risk
TCGA_CJ_4897	Female	£¾60	G3-4	Stage III	T3-4	NX	M0	Alive	3341	0.36625718	Low-risk
TCGA_BP_4803	Male	£¾60	G3-4	Stage III	T3-4	NX	M0	Alive	204	0.559207299	Low-risk
TCGA_EU_5907	Male	£¾60	G3-4	Stage III	T3-4	NX	M0	Alive	127	1.033081046	Low-risk
TCGA_B0_4714	Male	£¾60	G3-4	Stage IV	T3-4	NX	M1	Dead	99	1.42158515	High-risk
TCGA_B0_5095	Male	£¾60	G3-4	Stage III	T3-4	N0	M0	Dead	245	1.987168322	High-risk
TCGA_B0_4817	Male	£¾60	G3-4	Stage III	T3-4	N0	M0	Dead	1019	3.257353432	High-risk
TCGA_CJ_4873	Female	£¾60	G3-4	Stage III	T3-4	N0	M0	Alive	1776	3.144479731	High-risk
TCGA_B0_5099	Female	£¾60	G3-4	Stage III	T3-4	NX	M0	Dead	485	0.674534427	Low-risk
TCGA_CW_6097	Male	¡Ü60	G3-4	Stage III	T3-4	NX	M0	Dead	571	1.964954044	High-risk
TCGA_CJ_4638	Female	¡Ü60	G3-4	Stage IV	T3-4	N1	M1	Dead	431	1.616032419	High-risk
TCGA_B0_4697	Female	¡Ü60	G3-4	Stage IV	T3-4	NX	M1	Dead	578	6.242108906	High-risk
TCGA_CJ_4640	Male	¡Ü60	G3-4	Stage III	T3-4	N0	M0	Alive	3480	0.554835149	Low-risk
TCGA_B0_4703	Male	¡Ü60	G3-4	Stage IV	T3-4	N0	M1	Dead	182	1.593348216	High-risk
TCGA_CJ_6033	Female	¡Ü60	G3-4	Stage IV	T3-4	N0	M1	Dead	224	1.852981111	High-risk
TCGA_CJ_5677	Female	¡Ü60	G3-4	Stage IV	T3-4	NX	M1	Dead	782	2.331523934	High-risk
TCGA_CJ_4641	Female	¡Ü60	G3-4	Stage IV	T3-4	NX	M1	Dead	1661	1.875872832	High-risk
TCGA_B8_5158	Male	¡Ü60	G3-4	Stage III	T3-4	N1	M0	Alive	1218	1.306596894	Low-risk
TCGA_BP_4761	Male	¡Ü60	G3-4	Stage III	T3-4	N1	M0	Alive	182	1.295592228	Low-risk
TCGA_CJ_4891	Female	¡Ü60	G3-4	Stage III	T3-4	N0	M0	Dead	819	7.994036602	High-risk
TCGA_CJ_6028	Male	¡Ü60	G3-4	Stage IV	T3-4	NX	M1	Dead	1625	0.823652061	Low-risk
TCGA_BP_4974	Male	¡Ü60	G3-4	Stage IV	T3-4	N0	M1	Dead	211	1.677887808	High-risk
TCGA_BP_4355	Female	¡Ü60	G3-4	Stage III	T3-4	NX	M0	Dead	953	1.757997938	High-risk
TCGA_CJ_4888	Male	¡Ü60	G3-4	Stage IV	T3-4	NX	M1	Dead	1567	2.229087761	High-risk
TCGA_DV_A4VX	Male	¡Ü60	G3-4	Stage IV	T3-4	N0	MX	Dead	1626	2.476986992	High-risk
TCGA_BP_4787	Female	¡Ü60	G3-4	Stage IV	T3-4	N0	M1	Dead	480	2.729862471	High-risk
TCGA_B0_5400	Female	¡Ü60	G3-4	Stage III	T3-4	N0	M0	Alive	1733	3.208828766	High-risk
TCGA_CJ_5682	Male	¡Ü60	G3-4	Stage IV	T3-4	NX	M1	Alive	3736	0.881985305	Low-risk
TCGA_B0_4819	Female	¡Ü60	G3-4	Stage IV	T3-4	NX	M1	Dead	183	6.985659623	High-risk
TCGA_B0_4706	Male	£¾60	G3-4	Stage III	T3-4	NX	M0	Dead	65	1.855134747	High-risk
TCGA_CW_6087	Male	£¾60	G3-4	Stage IV	T3-4	N1	M1	Dead	41	2.912416704	High-risk
TCGA_CZ_5457	Male	£¾60	G3-4	Stage III	T3-4	NX	M0	Alive	2754	0.339776346	Low-risk
TCGA_BP_4771	Male	£¾60	G3-4	Stage IV	T3-4	N0	M1	Dead	162	1.623552981	High-risk
TCGA_CJ_4895	Male	£¾60	G3-4	Stage IV	T3-4	NX	M1	Dead	1200	3.205632782	High-risk
TCGA_BP_5201	Male	£¾60	G3-4	Stage IV	T3-4	N0	M1	Alive	951	0.753535369	Low-risk
TCGA_CZ_5455	Male	£¾60	G3-4	Stage IV	T3-4	NX	M1	Dead	561	0.808799444	Low-risk
TCGA_CJ_4871	Male	£¾60	G3-4	Stage IV	T3-4	NX	M1	Alive	2423	0.890098098	Low-risk
TCGA_BP_5010	Male	£¾60	G3-4	Stage III	T3-4	N0	M0	Dead	878	2.526316493	High-risk
TCGA_B0_4707	Male	£¾60	G3-4	Stage III	T3-4	NX	M0	Dead	600	3.456497161	High-risk
TCGA_CJ_4918	Male	£¾60	G3-4	Stage IV	T3-4	N0	M1	Dead	93	0.704521067	Low-risk
TCGA_B0_5701	Male	£¾60	G3-4	Stage III	T3-4	N0	M0	Alive	2461	0.927078649	Low-risk
TCGA_CJ_5680	Female	£¾60	G3-4	Stage IV	T3-4	NX	M1	Dead	768	0.940590459	Low-risk
TCGA_B0_4815	Male	£¾60	G3-4	Stage III	T3-4	NX	M0	Dead	1588	3.829702231	High-risk
TCGA_BP_4983	Female	£¾60	G3-4	Stage III	T3-4	NX	M0	Alive	1413	0.532735336	Low-risk
TCGA_B0_5696	Male	£¾60	G3-4	Stage III	T3-4	N0	M0	Alive	2609	0.526658283	Low-risk
TCGA_B0_5109	Male	£¾60	G3-4	Stage III	T3-4	N1	M0	Dead	587	7.049892206	High-risk
TCGA_BP_5178	Male	£¾60	G3-4	Stage IV	T3-4	NX	M1	Dead	1912	2.635312629	High-risk
TCGA_CJ_4890	Male	£¾60	G3-4	Stage IV	T3-4	N0	M1	Alive	3519	0.546367005	Low-risk
TCGA_BP_4985	Male	£¾60	G3-4	Stage III	T3-4	N0	M0	Dead	952	1.228423245	Low-risk
TCGA_B0_4694	Male	£¾60	G3-4	Stage III	T3-4	NX	M0	Dead	106	1.572092612	High-risk
TCGA_B0_4693	Female	£¾60	G3-4	Stage III	T3-4	N0	M0	Dead	77	2.053438115	High-risk
TCGA_CJ_5679	Male	£¾60	G3-4	Stage III	T3-4	NX	M0	Dead	679	1.567410197	High-risk
TCGA_B0_4842	Female	£¾60	G3-4	Stage III	T3-4	N0	M0	Dead	1724	3.320794798	High-risk
TCGA_BP_4798	Male	£¾60	G3-4	Unknow	T3-4	N0	M1	Dead	334	1.534927457	High-risk
TCGA_BP_4352	Female	£¾60	G3-4	Stage IV	T3-4	N0	M1	Dead	344	5.42058809	High-risk
TCGA_B0_4827	Female	£¾60	G3-4	Stage III	T3-4	N0	M0	Dead	885	0.705883313	Low-risk
TCGA_CZ_5468	Male	£¾60	G3-4	Stage IV	T3-4	NX	M1	Dead	59	4.082513355	High-risk
TCGA_CZ_5467	Female	£¾60	G3-4	Stage III	T3-4	N0	M0	Dead	73	0.574042518	Low-risk
TCGA_B0_4814	Male	¡Ü60	G3-4	Stage IV	T3-4	N0	M1	Dead	168	1.091513994	Low-risk
TCGA_B0_4690	Male	£¾60	G3-4	Stage IV	T3-4	N0	M1	Dead	43	9.865002833	High-risk
TCGA_BP_4354	Male	¡Ü60	G3-4	Stage IV	T3-4	N1	M1	Dead	1034	7.485922278	High-risk
TCGA_B0_4688	Male	¡Ü60	G3-4	Stage IV	T3-4	N0	M1	Dead	101	8.241824238	High-risk
TCGA_B0_4700	Male	¡Ü60	G3-4	Stage IV	T3-4	NX	M1	Dead	1980	2.725745693	High-risk
TCGA_CZ_4860	Male	¡Ü60	G3-4	Stage IV	T3-4	NX	M1	Dead	206	4.041146659	High-risk
TCGA_B0_5402	Male	£¾60	G3-4	Stage IV	T3-4	NX	M0	Alive	1290	0.42806544	Low-risk
TCGA_CJ_4900	Female	£¾60	G3-4	Stage IV	T3-4	N1	M1	Dead	1714	5.115692282	High-risk
TCGA_BP_4770	Female	£¾60	G3-4	Stage IV	T3-4	N0	M0	Dead	329	4.080401935	High-risk
TCGA_B0_4699	Male	£¾60	G3-4	Stage IV	T3-4	N0	M1	Dead	110	6.832374874	High-risk
TCGA_B0_4698	Male	£¾60	G3-4	Stage IV	T3-4	NX	M0	Dead	42	10.05823928	High-risk
