# Supplementary material for: Cuproptosis in ccRCC: key player in therapeutic and prognostic targets
Source: Front Oncol. 2023 Oct 27;13:1271864. doi: 10.3389/fonc.2023.1271864 (PMC10642186; doi:10.3389/fonc.2023.1271864)
Supplement: Supplementary file 5 [file DataSheet_5.zip › Step5/yao/3.csv]

id	Axitinib	Bosutinib	Gefitinib	Lapatinib	Metformin	Nilotinib	Pazopanib	Sorafenib	Sunitinib	Temsirolimus	Tipifarnib	Vorinostat	risk
TCGA_AK_3426	3.169102237	2.72385588	1.969421626	4.126150338	11.14363479	4.43041495	4.600430511	4.172642284	4.057245282	-1.455314031	4.410596723	1.166809544	Cuproptosis 2
TCGA_AK_3445	4.525238504	4.795878364	2.338887804	2.895701935	10.45630011	4.989472393	4.61387799	3.786949993	4.015104865	-0.393195931	3.665706334	3.180127994	Cuproptosis 2
TCGA_B0_4842	4.035873931	4.178061357	3.192384889	4.417936076	10.67705368	4.620770816	4.622838946	3.94910267	4.148465044	0.654872945	2.605188658	2.707607704	Cuproptosis 2
TCGA_B0_4847	3.520656173	2.793716687	2.074612433	4.097368135	10.44696504	4.406709408	4.509277607	3.841429298	3.730857122	-0.632199157	1.867387395	1.087434961	Cuproptosis 2
TCGA_B0_5075	4.258028778	3.890883679	2.214964697	4.051096028	10.75004746	4.603987314	4.6307855	4.024156141	4.099961804	0.661282182	2.71040941	2.749704541	Cuproptosis 2
TCGA_B8_5162	3.922843038	3.608672566	1.172678805	2.992569482	10.22535316	4.564440684	4.459446265	3.79313528	3.500716189	-1.793008151	2.36156952	1.445948316	Cuproptosis 2
TCGA_BP_4326	3.23486551	2.969571505	2.30549175	4.351634004	10.66512274	4.358349563	4.442899344	3.929129746	3.745245111	-1.395820378	3.313072199	1.234813498	Cuproptosis 2
TCGA_BP_4327	3.512520831	3.157085353	2.348617661	3.914754958	10.61854498	4.451999467	4.442283045	3.857475239	3.768563678	-0.935668059	2.184867577	1.430973636	Cuproptosis 2
TCGA_BP_4345	3.399880646	3.95032702	3.046256746	4.345179712	10.94313228	4.572197375	4.543506192	4.082175214	3.985355052	0.070772566	2.829486586	2.385775303	Cuproptosis 2
TCGA_BP_4771	3.168720191	3.024414272	2.494547431	4.536068732	10.66810357	4.269868631	4.462565517	4.025119223	3.819085076	-0.765130031	2.459821328	1.147800567	Cuproptosis 2
TCGA_BP_4981	3.370123835	3.101272865	2.453427965	4.275112985	10.54438604	4.299308061	4.47351872	3.895827456	3.872785851	-0.743830735	1.673196347	1.163551637	Cuproptosis 2
TCGA_BP_5191	3.496760247	3.212713366	2.290319781	4.142607431	10.45850265	4.452361995	4.486814544	3.842264106	3.887090313	-0.912086618	1.885598491	1.388008311	Cuproptosis 2
TCGA_BP_5199	3.433868113	3.048510573	2.373080971	4.088858995	10.47269683	4.408776893	4.479087811	3.822835175	3.820565987	-1.039808487	1.454085097	1.278512057	Cuproptosis 2
TCGA_CJ_4888	3.627113559	3.023503286	2.192666505	3.943569332	10.50026271	4.441046521	4.45091223	3.89265456	3.744008435	-1.177146333	1.781037556	1.133127198	Cuproptosis 2
TCGA_CJ_4891	3.479483203	2.977541331	2.468199532	4.132798283	10.61355392	4.394527385	4.467979351	3.910526105	3.829289513	-0.920968102	2.349312024	1.168111324	Cuproptosis 2
TCGA_A3_3319	3.507724289	2.921136182	2.409461079	4.149152075	10.54844633	4.370826225	4.436239497	3.820075039	3.804608188	-1.036095146	1.504305704	1.1287702	Cuproptosis 2
TCGA_A3_3374	4.030250677	3.80868071	2.838849842	4.149346674	10.71360893	4.524745466	4.562785588	3.939364192	4.032047564	0.323561233	2.405739387	2.059287525	Cuproptosis 2
TCGA_A3_3374	3.199915872	3.037713641	2.2642157	4.242716245	10.76349446	4.466308024	4.551630704	4.050697139	3.937179948	0.044559464	3.296850071	1.811045568	Cuproptosis 2
TCGA_AK_3429	3.172264479	3.016247495	2.657938889	4.688145245	10.66646259	4.200647191	4.437877277	3.944151191	3.700542236	-0.845557459	2.242645522	0.847006912	Cuproptosis 2
TCGA_AK_3453	3.224053093	3.259982232	2.695764357	4.312443174	10.61301239	4.314774404	4.429922581	3.925538719	3.794568623	-1.230103751	2.367778253	0.956024007	Cuproptosis 2
TCGA_AS_3777	3.315884915	2.796036402	2.191278757	4.336985236	10.57308176	4.336148067	4.490577242	3.985883818	3.811898598	-0.770442051	2.116850017	1.34489146	Cuproptosis 2
TCGA_B0_4833	3.524357986	3.300492716	2.002180375	3.612127543	10.6505289	4.528329511	4.392564283	3.937040911	3.518334241	-1.377479021	3.09474195	1.42101792	Cuproptosis 2
TCGA_B0_4839	4.330663419	4.850473304	3.358783936	4.243897336	10.71765163	4.803797753	4.595399805	3.921307177	4.111363218	0.638099458	1.844153294	3.076231941	Cuproptosis 2
TCGA_B0_4845	3.258711173	3.044140269	2.550439659	4.513349337	10.63416239	4.279736567	4.448329041	3.914242069	3.809971743	-0.852267326	2.24600048	1.013549697	Cuproptosis 2
TCGA_B0_5080	3.568938837	3.209239025	2.111575718	3.765958671	10.49783108	4.482172058	4.454875711	3.779695921	3.784145717	-1.462877109	1.884660072	1.347315531	Cuproptosis 2
TCGA_B0_5702	3.369481664	2.892863178	2.440365615	4.550124631	10.5683989	4.286304793	4.512528072	3.924398091	3.799189704	-0.434402331	1.853284587	1.13281499	Cuproptosis 2
TCGA_BP_4165	3.543049193	2.64631037	2.085070266	4.123641071	10.38967239	4.388929953	4.487428682	3.879362821	3.818965141	-0.523999264	1.558697708	1.425070213	Cuproptosis 2
TCGA_BP_4341	3.575711862	3.004395532	2.406402129	4.00755975	10.49503611	4.426834456	4.471279144	3.856227308	3.809377762	-0.696171793	1.477629272	1.29683171	Cuproptosis 2
TCGA_BP_4774	4.068838224	4.318316396	3.194246612	4.238790366	10.53807825	4.750861179	4.625499589	3.906533079	4.144149579	0.958568714	1.752693834	2.627871097	Cuproptosis 2
TCGA_BP_4993	3.444428762	3.049468383	2.343169084	4.096025193	10.59168289	4.41591981	4.446028836	3.802565417	3.831537032	-1.298443854	2.219417513	1.371073017	Cuproptosis 2
TCGA_BP_5201	3.239252989	2.887388965	2.292537085	4.284084946	10.47630655	4.437287585	4.467462825	3.722779142	3.783082802	-1.43380712	2.030727048	1.202960545	Cuproptosis 2
TCGA_CJ_4869	3.23375315	3.195071659	2.648662503	4.359094851	10.68459731	4.284459962	4.397749788	3.889002065	3.723546446	-1.026850824	2.030610239	0.891995522	Cuproptosis 2
TCGA_CJ_4870	3.540983852	3.159209955	2.043292867	3.851232544	10.52817787	4.437301068	4.438835061	3.846795414	3.795618629	-0.931726801	2.016030047	1.300333128	Cuproptosis 2
TCGA_CZ_5456	3.153144044	3.078754953	2.457837252	4.231282805	10.74961942	4.366487514	4.42497869	3.904287666	3.494605923	-1.300030022	2.39051954	0.959559735	Cuproptosis 2
TCGA_DV_A4VZ	3.303085333	2.569267857	1.881881062	4.205917525	10.6323237	4.324482128	4.437191819	3.966629029	3.814144097	-1.25772263	2.311691182	1.179487854	Cuproptosis 2
TCGA_A3_3347	3.48440274	2.910855675	2.715551473	4.1928882	10.68212402	4.318152487	4.406513064	3.913447023	3.766945688	-1.199538697	2.016983264	1.079353664	Cuproptosis 2
TCGA_B0_5102	3.600942686	2.970861781	1.893073909	3.651169155	10.53478583	4.466045458	4.49280711	3.859760802	3.832907064	-0.391686888	2.884377216	1.591086271	Cuproptosis 2
TCGA_B0_5694	3.809104433	2.954496247	2.257919341	4.114864267	10.70250154	4.466509565	4.447806611	3.899846839	3.768247427	-0.733726802	2.874788549	1.374698945	Cuproptosis 2
TCGA_G6_A8L6	3.35770072	3.158197812	2.447133161	4.291731514	10.57342226	4.33489749	4.470168371	3.888606173	3.781593078	-0.704827032	1.913169037	1.005328621	Cuproptosis 2
TCGA_MM_A563	3.354398284	2.378775189	2.206091391	4.027990064	10.76427839	4.397784546	4.515552259	3.993640561	3.848514802	-0.939341164	2.591011175	1.31955808	Cuproptosis 2
TCGA_AK_3447	3.268218578	2.969264646	2.095709637	4.390562956	10.51434992	4.3653845	4.495650943	3.902408237	3.785807748	-0.951014996	2.0304606	1.30709744	Cuproptosis 2
TCGA_AK_3451	3.547011185	3.131720011	2.147442613	3.964382649	10.5949019	4.451033306	4.445921514	3.912887962	3.801694015	-1.077432509	2.721834995	1.448506225	Cuproptosis 2
TCGA_B0_5106	3.103452875	2.941895949	2.498855024	4.540945107	10.65773011	4.320362728	4.480453899	3.956673642	3.791611093	-0.803971035	2.599011662	1.215243758	Cuproptosis 2
TCGA_BP_4969	3.438227753	3.192024313	2.22061543	4.209929181	10.66517987	4.366964478	4.444314457	3.911207823	3.749916132	-0.684697864	2.27816622	1.301603667	Cuproptosis 2
TCGA_BP_4992	3.406697282	2.803856148	2.031040068	3.603845258	10.54137742	4.436829725	4.406048482	3.925076167	3.64394455	-1.445113534	2.590266109	1.407714352	Cuproptosis 2
TCGA_AK_3434	3.416900677	2.810660941	2.111800847	4.280399085	10.51070165	4.399687203	4.482877377	3.839152441	3.850830258	-0.481948607	1.979906339	1.387990242	Cuproptosis 2
TCGA_B0_4816	3.482769448	3.206160015	2.552619826	4.149768129	10.55677791	4.452624808	4.495721851	3.986155263	3.886088333	-0.120179394	2.623906158	1.715110722	Cuproptosis 2
TCGA_B0_4828	3.5526955	3.231210651	2.328108494	3.986947127	10.5060846	4.444950841	4.469319919	3.870216026	3.821814727	-0.650984914	1.962855709	1.375996426	Cuproptosis 2
TCGA_B0_5097	3.603593215	2.872553566	2.03049381	3.496990472	10.54556288	4.40107653	4.417512544	3.763571572	3.734994972	-0.80158651	1.647629963	1.29077479	Cuproptosis 2
TCGA_B8_4620	3.388560369	2.863676064	1.547255351	4.073217179	10.51118296	4.4284195	4.516816717	4.156292013	3.711383736	-0.705300204	3.042677041	1.929190333	Cuproptosis 2
TCGA_B8_4620	3.558163774	2.848999068	1.90111725	3.770539729	10.53997597	4.471484679	4.462775095	4.011953451	3.771740648	-1.269566243	2.594807574	1.7139491	Cuproptosis 2
TCGA_BP_5180	3.633675163	2.840986441	1.672778643	3.55555281	10.47039941	4.462343239	4.406165081	3.75270026	3.646207301	-1.523858308	1.956674967	1.182644754	Cuproptosis 2
TCGA_CJ_5682	3.574602705	3.348069702	2.462299182	4.183295683	10.50261882	4.416911174	4.474110406	3.954735713	3.853943659	-0.101124454	2.537591649	1.560594706	Cuproptosis 2
TCGA_CJ_5679	3.078481649	3.110125022	2.606397586	4.347356315	10.69338969	4.315475638	4.408872241	3.940243355	3.634241188	-1.232016932	2.716074403	0.867071917	Cuproptosis 2
TCGA_AK_3429	3.63698164	2.913363558	2.456753102	3.788520848	10.59156629	4.393869314	4.480608226	3.929289637	3.883232869	-0.378587728	1.933121482	1.359998348	Cuproptosis 2
TCGA_B0_4822	3.322407026	3.059339629	2.160673263	4.473621737	10.53582539	4.325291235	4.485612925	3.91463727	3.817253656	-0.475615638	1.948607307	1.082308199	Cuproptosis 2
TCGA_AK_3426	3.535751322	3.250690543	2.408414261	3.785003966	10.4148151	4.441190924	4.457720773	3.728864718	3.912137543	-1.417372275	2.080415789	1.416255324	Cuproptosis 2
TCGA_B0_4712	3.516420728	2.958208076	2.383661911	4.161125005	10.55174807	4.379610121	4.472669072	3.798190793	3.855910158	-1.094400304	1.806294087	1.509904574	Cuproptosis 2
TCGA_B0_5107	3.248890567	2.71404302	2.420772271	4.057788003	10.63946169	4.315619407	4.37187068	3.838814901	3.556866034	-1.428052402	2.324362861	0.989398477	Cuproptosis 2
TCGA_BP_4335	3.461106095	3.080587967	1.397572197	3.40855217	10.65435059	4.576292023	4.488947318	4.188715981	3.634408858	-1.232251761	4.160564437	2.354346584	Cuproptosis 2
TCGA_A3_3383	3.564702202	3.125606714	2.000844532	3.958254213	10.50266284	4.503185127	4.457095169	3.783469759	3.746573192	-1.262583116	1.70375366	1.113432355	Cuproptosis 2
TCGA_BP_4351	3.248747229	2.980239014	2.197832624	4.218496697	10.56133523	4.320584574	4.429436926	3.945370006	3.709462822	-0.978568769	1.968846741	1.064227547	Cuproptosis 2
TCGA_B0_4691	3.370643556	2.938058755	2.28950316	4.274883678	10.47218877	4.393698739	4.486891179	3.853202323	3.8323962	-0.939249424	1.782412799	1.142813231	Cuproptosis 2
TCGA_B0_4714	4.048992401	2.320459113	1.216960746	3.460366858	10.5872771	4.537076623	4.519129834	4.068454912	3.843328948	0.009597446	1.627412269	1.712186552	Cuproptosis 2
TCGA_BP_5010	3.430357331	2.471764038	1.95786574	4.179096374	10.57302132	4.294321312	4.470269298	3.913206252	3.767133344	-1.173137917	2.164247076	1.211072039	Cuproptosis 2
TCGA_CZ_5987	3.856354744	2.489065261	1.752183145	3.384536391	10.57297173	4.404739767	4.487283451	3.877997571	3.794878261	-0.513791312	2.896686949	1.792329085	Cuproptosis 2
TCGA_G6_A8L7	3.588637551	2.910899306	1.855028842	3.933682997	10.51452626	4.380624523	4.474050515	3.993763171	3.823203191	-0.570640239	1.9384002	1.649057224	Cuproptosis 2
TCGA_A3_3383	3.67564458	3.143159814	1.893107708	3.339766206	10.54107082	4.561951496	4.41441106	3.927948375	3.658817139	-1.499692978	2.447862869	1.620356686	Cuproptosis 2
TCGA_BP_4985	3.490465374	2.827071297	2.507342092	4.303093566	10.57898604	4.397042367	4.454367613	3.813729569	3.762710884	-1.267621778	1.614450078	1.140682508	Cuproptosis 2
TCGA_BP_5174	3.344678875	3.161896207	2.612410052	4.310024772	10.62469428	4.326631472	4.435169396	3.8901304	3.698999844	-0.832055946	1.768724289	0.893224619	Cuproptosis 2
TCGA_BP_5178	3.562319618	2.978624122	2.471994408	4.114636193	10.58376868	4.490453425	4.480071798	3.905535184	3.984919846	-0.377988935	2.248608328	1.762261048	Cuproptosis 2
TCGA_B2_5635	3.588254284	3.153011141	2.159188196	3.788693375	10.27122708	4.522177894	4.464861448	3.689696538	3.751764698	-1.283447934	1.332465259	1.09855322	Cuproptosis 2
TCGA_B2_5635	3.401370134	2.699407586	2.057592767	4.286155967	10.54143491	4.306629998	4.487551575	3.864808472	3.757218772	-0.60039668	2.366812427	1.314627179	Cuproptosis 2
TCGA_CJ_4882	3.492047185	2.959734877	1.798119115	3.828402907	10.39566904	4.501670122	4.464352461	3.828796008	3.744088088	-1.234201382	2.029139454	1.459453658	Cuproptosis 2
TCGA_CJ_4887	3.474264957	3.211312746	2.375560068	4.051291285	10.6762306	4.380316661	4.410210684	3.851704036	3.601932244	-1.172766001	2.305555093	1.067762962	Cuproptosis 2
TCGA_CJ_6031	3.353686882	2.983886461	2.08806152	3.969873493	10.48376365	4.43876242	4.466590283	3.914511471	3.68863469	-1.097344705	1.840462396	1.385738117	Cuproptosis 2
TCGA_B0_5100	3.386109525	2.750536547	2.436141459	4.455515105	10.47658291	4.275243455	4.447529243	3.861427156	3.713657682	-0.987977726	1.477385468	0.923781903	Cuproptosis 2
TCGA_A3_3319	3.409206654	3.114684173	2.31421378	3.623325028	10.64974837	4.412744374	4.385679503	3.920324109	3.711402347	-1.399939609	2.272113039	1.353408995	Cuproptosis 2
TCGA_BP_4355	3.241644822	2.556099586	2.176626549	4.266617643	10.68824924	4.273827837	4.43168375	3.924513861	3.751874117	-1.027046066	2.448697993	0.93877744	Cuproptosis 2
TCGA_A3_3346	4.039032005	4.474875878	3.142354308	4.309536168	10.72683462	4.688731336	4.541121104	3.983043592	3.821439818	1.056455881	2.705737748	2.973405194	Cuproptosis 2
TCGA_BP_4329	3.671574024	2.758279516	1.907714469	4.048019212	10.46112817	4.467793988	4.510145378	3.841786334	3.932050799	-0.549215135	1.680507868	1.635333375	Cuproptosis 2
TCGA_CJ_5676	3.275321798	3.037851595	2.32893576	4.118330807	10.67340229	4.438476927	4.384512796	3.906890013	3.67548656	-1.436684306	2.982250399	1.336963023	Cuproptosis 2
TCGA_B0_4697	3.26305152	3.154305969	2.541880792	4.422874056	10.62395714	4.294207703	4.442357873	3.922593688	3.742630253	-0.777217841	2.005281461	0.919329909	Cuproptosis 2
TCGA_DV_5565	3.52082044	2.890561681	1.813154613	3.53123675	10.41117985	4.538279334	4.444394444	3.854249877	3.761790708	-0.9470837	2.102657204	1.743524033	Cuproptosis 2
TCGA_B0_4836	3.469813916	2.97395278	2.379166731	4.019226372	10.49643399	4.37662562	4.451082205	3.853795227	3.876929285	-0.561349278	1.484053243	1.272974315	Cuproptosis 2
TCGA_BP_4334	3.622495751	2.668763411	1.983082655	3.864626187	10.35535048	4.429926093	4.455459824	3.744407793	3.772246676	-1.336729069	1.518089756	1.175663997	Cuproptosis 2
TCGA_A3_3347	3.912073681	2.502288061	1.932787125	3.608449284	10.48613022	4.494782351	4.460035955	3.822623148	3.783005257	-0.539362793	1.150397568	1.344355866	Cuproptosis 2
TCGA_G6_A5PC	3.136662376	2.769618871	1.857273933	4.518595312	10.54412619	4.308736324	4.496815409	4.023289071	3.823189204	-0.528150106	2.238345954	1.390646588	Cuproptosis 2
TCGA_MM_A564	3.600399911	2.110160892	1.129690117	3.50132531	10.40951818	4.384492767	4.454046194	3.866837542	3.744640093	-1.705725635	2.309499003	1.407655469	Cuproptosis 2
TCGA_BP_5000	3.631872127	3.0980364	1.654057771	3.544145855	10.51663517	4.51674328	4.440420401	3.910586069	3.720914556	-0.941510263	2.878752434	1.642448563	Cuproptosis 2
TCGA_B0_4811	3.27904907	3.189396977	2.356047143	4.145568688	10.65248875	4.397411829	4.432007532	3.917568687	3.64369201	-1.388592468	2.668584823	1.153253203	Cuproptosis 2
TCGA_CJ_4884	3.559676754	3.50716082	2.268227619	3.603566364	10.53476097	4.543194944	4.432761943	3.688596999	3.757110339	-1.457580139	2.140190041	1.594371246	Cuproptosis 2
TCGA_BP_5185	3.468939984	2.55873843	1.830612087	3.99655174	10.45882574	4.371522947	4.496712787	3.881543647	3.841542482	-1.227973892	2.194652154	1.511423241	Cuproptosis 2
TCGA_MM_A84U	3.658014047	2.823280145	1.742742804	3.952237776	10.47009571	4.497347176	4.466616869	3.758231665	3.945802968	-1.352798553	2.498535689	1.672484454	Cuproptosis 2
TCGA_A3_3335	3.686270868	2.755546789	1.83341479	3.859424762	10.37137278	4.420938199	4.468757156	3.870952228	3.74527389	-1.431188387	1.438205493	1.325894915	Cuproptosis 2
TCGA_CJ_4890	3.458505397	2.827702956	2.052371555	4.280752697	10.39490206	4.372225682	4.453158338	3.885254028	3.791140507	-0.745176299	1.610694773	1.230309131	Cuproptosis 2
TCGA_B0_4843	3.580519546	2.745727635	1.464778618	3.664550895	10.26443239	4.501122743	4.505236849	3.747638283	3.8200249	-1.273236168	1.662448613	1.303895193	Cuproptosis 2
TCGA_B0_4849	3.241757531	2.852861876	2.639331864	4.23320251	10.62951751	4.372738797	4.382192737	3.792581645	3.679820672	-1.720339153	1.781970016	0.914198068	Cuproptosis 2
TCGA_B8_4620	3.287824989	2.682567584	2.289978703	3.894652352	10.56766182	4.351330217	4.45032944	3.900512221	3.765357677	-1.078125042	2.112905615	1.123471777	Cuproptosis 2
TCGA_B0_5085	3.312598161	2.505361449	2.080183863	4.295334303	10.52385281	4.313658965	4.492287669	3.83539491	3.751349646	-1.097391261	2.053693913	1.100441122	Cuproptosis 2
TCGA_B0_4815	3.243356674	2.725259189	2.04740241	4.357911685	10.55005966	4.35935991	4.478997055	4.043066681	3.622352212	-1.167550655	2.978372659	1.052122688	Cuproptosis 2
TCGA_CJ_5671	3.405821414	2.839540449	2.002071455	3.954235394	10.57655517	4.397250826	4.434179437	3.896240163	3.584261422	-1.109691328	2.089343742	1.130318558	Cuproptosis 2
TCGA_BP_4346	3.595577097	3.001764107	2.441921005	3.942997544	10.79530017	4.420073536	4.417974833	3.941906007	3.756601798	-1.216127041	2.787904893	1.691289265	Cuproptosis 2
TCGA_BP_5009	3.535252096	3.320993113	1.929348077	3.552839455	10.63419377	4.543039356	4.433704994	3.923116876	3.687355514	-1.480668983	2.78010718	1.376193409	Cuproptosis 2
TCGA_BP_4798	3.352030355	2.88073568	2.103611311	4.247784517	10.57889977	4.421597681	4.515128754	3.927213327	3.851683651	-1.038868906	2.304158372	1.354816229	Cuproptosis 2
TCGA_CJ_4875	3.556892415	3.342506257	2.204953302	4.043718399	10.4351979	4.488948088	4.458720822	3.794582133	3.781450964	-1.071394034	2.222694849	1.302939958	Cuproptosis 2
TCGA_CJ_4872	3.610871282	2.646167916	1.52920132	3.904411894	10.45779646	4.465683851	4.48360476	3.905487333	3.662852482	-1.134358486	2.084138953	1.577685643	Cuproptosis 2
TCGA_B0_4700	3.557869514	3.035027804	1.947639164	3.92416161	10.44226646	4.500989301	4.459135355	3.848787511	3.704652529	-1.527294174	1.910925507	1.334106339	Cuproptosis 2
TCGA_B0_5400	3.496700323	2.778938882	1.395092529	3.547615606	10.48905323	4.516133473	4.476059199	3.976059245	3.797170954	-1.552144559	2.90218701	1.813574888	Cuproptosis 2
TCGA_B2_4098	3.662369169	2.976342578	2.040305048	4.341048293	10.526182	4.434652072	4.438935791	3.785115183	3.761214695	-1.350567762	1.749366725	1.269946567	Cuproptosis 2
TCGA_BP_4971	3.491955047	3.199093301	2.108762411	3.761836595	10.52272167	4.527713218	4.469119234	3.882086312	3.861499828	-0.648167132	1.615154849	1.828682157	Cuproptosis 2
TCGA_BP_4799	3.38391843	2.672073769	2.034987536	4.077950153	10.4922448	4.35085356	4.442205832	3.892856369	3.673232109	-0.786172851	1.602670665	1.01193076	Cuproptosis 2
TCGA_CZ_5460	3.869628002	4.076869255	2.515323722	3.915852233	10.78084301	4.616848281	4.510270647	3.917494171	3.800413291	-0.246622062	2.772117606	2.101931886	Cuproptosis 2
TCGA_B0_4718	3.27262897	2.46075305	1.824786595	4.410498868	10.53234298	4.313403942	4.517318793	3.992395208	3.668291861	-1.003074331	1.929597919	1.280531935	Cuproptosis 2
TCGA_BP_4989	3.287251779	2.788780859	2.255299358	4.087521716	10.44155825	4.418417244	4.487115299	3.797660815	3.777452085	-0.776532528	1.596554607	1.16699413	Cuproptosis 2
TCGA_B0_4844	3.253403008	2.217515394	2.253173869	4.379949708	10.67039512	4.275647183	4.466458691	3.972884073	3.715328857	-1.374701716	2.074081552	1.258837118	Cuproptosis 2
TCGA_B0_4837	3.653514129	3.369839046	1.710907443	3.418160168	10.75331018	4.588298881	4.487120002	4.244685129	3.687516573	-1.261481172	4.54615399	2.004229299	Cuproptosis 2
TCGA_CJ_5678	3.432323259	2.786900188	1.824634051	4.205124645	10.4324747	4.382577052	4.522046482	3.85774336	3.755469426	-0.932526182	1.881111971	1.24035167	Cuproptosis 2
TCGA_B0_5692	3.274006249	2.25514532	1.969258958	4.045797305	10.57874982	4.338995749	4.41196708	3.900423665	3.674644888	-2.149076343	1.773605907	1.180644782	Cuproptosis 2
TCGA_BP_4167	3.530897907	2.654792698	1.923961727	4.100541399	10.31699521	4.371158312	4.454928644	3.853050222	3.791871754	-0.949764707	1.206660075	1.220031313	Cuproptosis 2
TCGA_CZ_5452	3.242271639	2.743638493	2.395158193	4.238827411	10.68072041	4.269381324	4.410257648	3.894824261	3.746679006	-1.479392186	2.296705786	1.084179149	Cuproptosis 2
TCGA_BP_4349	3.362081521	2.530886674	1.839683713	4.007981411	10.57272891	4.3840312	4.499523365	4.086914251	3.628776684	-1.265417379	3.400754538	1.468109017	Cuproptosis 2
TCGA_CJ_5677	3.741833666	3.008716032	1.631314892	3.784815311	10.42862563	4.458865306	4.445269105	3.787116514	3.674910192	-1.1191297	2.294938438	1.21331974	Cuproptosis 2
TCGA_DV_5568	3.225544465	3.082116615	1.929015204	3.980462685	10.48405125	4.378406744	4.411894607	3.993517702	3.680463688	-1.669485196	2.770230681	1.415698443	Cuproptosis 2
TCGA_BP_4960	3.135038408	3.060653015	2.739682684	4.789794393	10.624986	4.244626429	4.482033902	3.978302309	3.74275357	-0.421231126	2.40907887	0.849625822	Cuproptosis 2
TCGA_BP_5169	3.342593537	2.883594897	2.308566599	4.155815652	10.59460881	4.393746959	4.479939388	3.957544584	3.861630106	-0.680166761	1.854404373	1.261887127	Cuproptosis 2
TCGA_BP_5001	3.34822681	3.030365503	2.496905253	4.235853688	10.73567779	4.354811936	4.368898045	3.880459696	3.83989472	-1.497798436	3.175516096	1.349124616	Cuproptosis 2
TCGA_CJ_4902	3.440126636	2.819899276	2.405208847	4.091734744	10.58295362	4.319748376	4.422088558	3.926352432	3.754393324	-1.038519913	2.344567281	1.190460937	Cuproptosis 2
TCGA_B0_5094	3.17150043	3.00402017	2.434829659	4.558504456	10.65810864	4.260967358	4.457005188	4.010939128	3.730908078	-0.848178542	2.217302087	1.13677227	Cuproptosis 2
TCGA_BP_4163	3.448707666	2.479945378	1.60450482	3.844719138	10.55073739	4.438846441	4.501523439	4.030871883	3.71825478	-1.203736043	2.358208084	1.615987754	Cuproptosis 2
TCGA_BP_4163	3.47623305	2.800452018	1.888207576	3.813903557	10.56026743	4.438745718	4.433478047	3.864268127	3.733137469	-1.607864306	2.324309395	1.356222385	Cuproptosis 2
TCGA_B8_A54D	4.198053232	2.496620955	1.805736662	3.253973131	10.38903303	4.632370675	4.456091458	3.816787084	3.917168387	0.124767782	0.502670473	1.725060033	Cuproptosis 2
TCGA_CJ_6033	3.620532634	2.530358504	1.645160495	4.265377885	10.47987693	4.378713136	4.549103533	4.058702953	3.77432038	-0.173845059	2.136531668	1.465670662	Cuproptosis 2
TCGA_B8_4143	3.430352504	3.270739851	2.456214838	3.808412766	10.52611895	4.446231865	4.374534482	3.741534456	3.695889289	-1.946066226	2.145190866	1.253896718	Cuproptosis 2
TCGA_G6_A8L8	3.29489033	2.839975025	2.000989161	4.021583861	10.48219137	4.348552114	4.448244199	3.951900909	3.677968395	-0.858183436	2.014350676	1.352920617	Cuproptosis 2
TCGA_BP_4167	3.259014623	2.613032234	2.099995963	4.373997435	10.55424879	4.33594746	4.491130703	3.910216227	3.68340957	-1.170804607	1.99392829	1.24585224	Cuproptosis 2
TCGA_CJ_4900	3.361588323	2.856558216	2.182000382	3.682128345	10.66097148	4.398793886	4.445498063	3.875867852	3.817147329	-1.722236772	2.956512048	1.062880584	Cuproptosis 2
TCGA_BP_4962	3.505736704	3.170360998	2.238359025	3.660039586	10.64544922	4.423259765	4.381210107	4.02619149	3.65266517	-1.168523047	1.936670101	1.277210675	Cuproptosis 2
TCGA_B0_5117	3.394119106	2.960206013	2.334275698	4.201804085	10.46380543	4.369624202	4.416384477	3.822452296	3.603913188	-1.480639886	1.638934381	1.066826613	Cuproptosis 2
TCGA_CJ_5672	3.227428687	3.050410081	2.475471503	4.108800278	10.68932784	4.348270602	4.414532241	3.890042751	3.635800815	-0.731698998	1.858840397	0.96277818	Cuproptosis 2
TCGA_B0_5703	3.471972598	3.042179453	1.857798479	4.253133057	10.86600181	4.54423711	4.593255678	4.041665388	4.070177282	-1.507334029	3.390140558	1.387353437	Cuproptosis 2
TCGA_CJ_4636	3.399250753	2.696220003	2.153134673	4.307696354	10.49369437	4.309142446	4.431941598	3.827343086	3.752266486	-0.988364275	1.715581135	1.071269988	Cuproptosis 2
TCGA_CJ_4636	3.422369314	3.02280157	1.684550725	3.468430723	10.36717911	4.522068813	4.506642295	3.899199714	3.784280531	-0.923569313	2.675997703	1.58596236	Cuproptosis 2
TCGA_BP_5198	3.109653167	2.5908141	2.212374594	4.152436435	10.69646874	4.349341059	4.454482855	3.934897588	3.595942307	-2.040601012	2.614910768	1.233049109	Cuproptosis 2
TCGA_DV_A4VX	3.634017591	3.340731901	2.044861943	3.374202284	10.5399129	4.51428233	4.383968319	3.825239721	3.646292215	-1.371048012	2.679020465	1.299453416	Cuproptosis 2
TCGA_BP_4787	3.404776092	2.812022102	1.969612943	4.035408374	10.59181284	4.371537528	4.420057382	3.8979094	3.702755927	-1.715367284	2.697188188	1.285850582	Cuproptosis 2
TCGA_BP_5175	3.356521546	2.5375969	1.847537155	3.949133839	10.60016375	4.345559573	4.477083417	4.010122828	3.736062066	-0.672067771	2.613756024	1.769127226	Cuproptosis 2
TCGA_B0_4821	3.590703654	2.647818016	1.885552919	3.610556518	10.44522147	4.499053537	4.435176493	3.90258989	3.689993855	-1.585995572	2.035223161	1.40375634	Cuproptosis 2
TCGA_B0_4703	3.345397704	2.668929387	2.22526143	4.050636713	10.54493565	4.328984728	4.432121304	3.811969086	3.770191985	-1.478792159	1.98338243	1.021176471	Cuproptosis 2
TCGA_CJ_4878	3.147703877	2.880106407	2.842060419	4.318687725	10.69610786	4.334473801	4.407475618	3.921472094	3.646420559	-1.028992387	2.730140046	0.84924066	Cuproptosis 2
TCGA_BP_5196	3.291580821	2.710284482	2.05028615	4.398725528	10.48164497	4.352492386	4.471574548	3.956102422	3.649496397	-0.871786405	1.95637309	1.204683949	Cuproptosis 2
TCGA_B2_4098	3.56709043	2.864595559	2.051546129	3.677293945	10.569667	4.440599532	4.415947249	3.800331201	3.712651119	-1.389184609	2.372451109	1.350802931	Cuproptosis 2
TCGA_BP_4761	3.237461408	2.921441495	2.432298921	4.506952264	10.65837858	4.28335331	4.416627351	3.947212907	3.607398363	-1.033287939	2.19821265	0.87910799	Cuproptosis 2
TCGA_CZ_4857	3.308170169	2.799307706	1.887818161	4.297180366	10.62048901	4.34887099	4.498755681	4.006708288	3.713103979	-1.113089971	2.282164331	1.379368044	Cuproptosis 2
TCGA_CW_6090	3.627694666	2.220519641	2.588662238	4.25927948	10.66387945	4.380639577	4.441642993	3.855505904	3.56416732	-1.051230329	1.165836302	0.862361233	Cuproptosis 2
TCGA_CJ_4901	3.428278544	2.619628612	1.700071352	4.16703275	10.40990498	4.386331389	4.517458095	3.992780882	3.804484779	-0.783379796	2.144233855	1.568121792	Cuproptosis 2
TCGA_B8_A54G	3.52893351	2.664223826	1.212446396	3.354808591	10.66835662	4.526267673	4.496207428	4.088562707	3.529068449	-1.633845724	3.481397855	1.914264446	Cuproptosis 2
TCGA_B8_A54I	3.294076352	2.67147239	1.61841416	3.875507967	10.52701572	4.378277819	4.466903302	3.992180949	3.637859633	-1.301963653	2.202006321	1.635281091	Cuproptosis 2
TCGA_BP_4159	3.658338611	2.62317138	1.726191022	3.883348659	10.66834354	4.499796554	4.52009249	4.010267995	3.857171099	-0.039579828	2.143865308	2.09493214	Cuproptosis 2
TCGA_CJ_4916	3.191555796	2.710437291	2.242441034	3.99360034	10.54238748	4.365347704	4.427913384	3.835485377	3.685009534	-1.325151204	2.197057441	1.170122445	Cuproptosis 2
TCGA_BP_4804	3.325200986	2.542323375	1.885859561	4.155213613	10.56621684	4.430336589	4.452272478	3.942744338	3.729164248	-1.099014361	2.104572815	1.223856844	Cuproptosis 2
TCGA_B0_5092	3.755034549	3.319556493	2.444911726	3.532673222	10.52257379	4.586591378	4.375919205	3.730366774	3.5890463	-1.513089261	2.308830226	1.486828608	Cuproptosis 2
TCGA_B0_4706	3.577617523	2.704331336	1.286330551	3.489904304	10.49957084	4.495840395	4.487899119	4.078098947	3.752559417	-1.343309956	3.298117045	1.682129309	Cuproptosis 2
TCGA_AK_3436	3.520883167	2.625127791	1.859502429	4.107541001	10.42312324	4.384814543	4.466346476	3.995262867	3.634850538	-0.746224248	2.713656639	1.507725236	Cuproptosis 2
TCGA_AK_3436	3.336308649	2.766048364	1.77255427	3.400537713	10.49123481	4.468766723	4.391644061	3.842232023	3.586326929	-1.815789236	2.331398554	1.398717405	Cuproptosis 2
TCGA_B0_5088	3.416578991	3.032676677	1.785977455	3.620786571	10.93217723	4.626725348	4.450811747	4.041836541	3.698808876	-1.659842589	4.289280074	1.927647631	Cuproptosis 2
TCGA_CJ_4873	3.33495211	2.150956932	1.900508978	4.211253804	10.48146963	4.305475902	4.521657794	3.830041204	3.609453758	-1.285526038	2.181760133	0.963241976	Cuproptosis 2
TCGA_AK_3453	3.396620754	3.371405183	3.007747696	4.962409499	10.69693269	4.382768312	4.425789924	3.837586561	3.66848382	-2.222544354	3.216273433	1.204570997	Cuproptosis 2
TCGA_AK_3425	3.78128159	3.052527052	2.285775023	3.997727877	10.64846143	4.564225794	4.375890577	3.898606764	3.682342767	-1.511028954	2.351011515	1.665935483	Cuproptosis 2
TCGA_B0_4817	3.294234444	2.256722453	1.735866229	4.201628905	10.6348389	4.419570356	4.465317123	4.007866208	3.599465436	-1.659474389	2.648405127	1.29013981	Cuproptosis 2
TCGA_CJ_4881	3.067767408	2.215564818	2.410918242	4.851336162	10.49828492	4.304739202	4.488411703	3.95701745	3.622244652	-0.757429355	1.931492808	0.934119565	Cuproptosis 2
TCGA_BP_5177	3.484380826	1.93406547	1.645222852	3.77126438	10.53782913	4.41469394	4.481669674	3.867148301	3.695346297	-1.649417424	3.066387566	1.151912677	Cuproptosis 2
TCGA_BP_4758	3.036888052	2.496859416	1.941127883	4.334840215	10.62504724	4.316945351	4.474690267	4.027950851	3.477124436	-1.621480526	2.361367545	1.035148186	Cuproptosis 2
TCGA_BP_5190	3.153487528	4.460773733	3.897458664	4.609360536	10.72812533	4.531590255	4.306429438	3.740365782	3.490575556	-0.5072894	2.158280798	1.095963245	Cuproptosis 2
TCGA_CZ_5469	3.209940346	2.419150126	2.723333863	4.807096292	10.60519492	4.331343301	4.401311257	3.946168581	3.623311391	-1.1249957	2.524294963	0.87086721	Cuproptosis 2
TCGA_B0_4819	2.753180539	3.434235986	3.937120223	4.704428726	10.81268446	4.47117343	4.310167489	3.889296569	3.381666251	-0.402826246	1.649308874	0.745224995	Cuproptosis 2
TCGA_CJ_4876	3.285343217	2.490780803	2.386758251	4.584058394	10.59226944	4.423182993	4.429804441	3.8260924	3.61754408	-1.242285506	2.301719756	0.988798614	Cuproptosis 2
TCGA_AK_3431	3.210676253	2.479998585	1.553251813	3.284508479	11.21440165	4.529278751	4.534881307	4.117086983	4.104608754	-2.61686573	5.276448316	1.326033026	Cuproptosis 1
TCGA_B0_5698	3.914491649	3.83674168	2.647239124	3.338553833	10.51058639	4.78882649	4.524185341	3.778839054	4.016215074	-1.195311153	1.546538283	2.082731529	Cuproptosis 1
TCGA_B8_A54F	4.130183432	4.617445509	3.125305743	4.393323634	10.74160165	4.602207574	4.629569197	3.984369021	4.134154678	0.673933603	2.807070274	2.657014474	Cuproptosis 1
TCGA_BP_4763	3.664239994	3.530016603	2.764077259	4.237698845	10.6272344	4.474970739	4.496719307	3.963978378	3.970099873	-0.065802405	1.493004447	1.411242386	Cuproptosis 1
TCGA_CJ_4889	3.369848038	3.025999297	2.233815072	4.119641877	10.57629499	4.368365954	4.469003088	3.858338601	3.854341212	-1.078170518	2.22065478	1.40775693	Cuproptosis 1
TCGA_CW_6097	3.156294973	2.899182939	2.377269638	4.572401713	10.59948184	4.296691908	4.499478148	3.952291689	3.87622274	-0.558263601	2.006448782	1.20549452	Cuproptosis 1
TCGA_6D_AA2E	2.739627727	1.995662845	2.180535095	4.98555797	10.97988492	4.009027914	4.550799193	4.244961024	3.854999458	-0.665384142	3.569861866	0.949492266	Cuproptosis 1
TCGA_A3_3323	3.432515506	2.979490983	2.485667024	4.325938159	10.58567533	4.298406853	4.470498668	3.902674509	3.853308474	-0.492919979	1.898643341	1.071118495	Cuproptosis 1
TCGA_A3_3324	4.206413877	4.634572877	2.571665272	3.916977897	10.80272895	4.723849156	4.590920198	4.126673138	3.952512663	0.409897225	3.847956576	3.058923785	Cuproptosis 1
TCGA_A3_3331	3.160745126	2.876306215	2.236955297	4.376384087	10.63674092	4.261925392	4.462212394	3.996987085	3.751181166	-0.885353569	2.047557633	0.948830131	Cuproptosis 1
TCGA_A3_3331	3.321179813	3.228567022	2.355519145	3.935285104	10.64046399	4.484969597	4.470406729	3.872306213	3.870220248	-0.474367988	2.363635423	1.546028358	Cuproptosis 1
TCGA_A3_3343	3.549950838	3.327755803	2.53896955	4.232423253	10.47536232	4.436732197	4.45367575	3.893511661	3.868100151	-0.867233819	1.666668192	1.55283392	Cuproptosis 1
TCGA_A3_3349	3.417297897	3.278030867	2.612323481	4.311786386	10.60208046	4.345986885	4.417872883	3.855702021	3.785514006	-1.177312727	1.696730735	1.116433047	Cuproptosis 1
TCGA_A3_3358	3.512226371	2.969005536	2.179512148	3.952563689	10.45015388	4.39931557	4.465485044	3.757674618	3.852479102	-0.720138542	1.967385627	1.339243049	Cuproptosis 1
TCGA_A3_3365	3.271477483	2.925217798	1.960492296	4.237118192	10.51714099	4.479177393	4.455624052	3.812590659	3.803887726	-1.593515362	1.894152488	1.335443579	Cuproptosis 1
TCGA_A3_3373	3.963016583	3.333216252	1.337069242	2.709904627	10.3160594	4.732579038	4.475097188	3.723430514	3.79289647	-1.707406978	2.620806362	1.663422042	Cuproptosis 1
TCGA_A3_A6NL	3.441846776	3.174458233	2.569080762	4.232261167	10.58656034	4.371546814	4.447632086	3.89953227	3.809228328	-1.087050989	1.693885248	1.184051236	Cuproptosis 1
TCGA_A3_A8OW	3.181656524	2.764438056	2.513042684	4.746852916	10.67329458	4.20424011	4.475728337	3.967301266	3.790941542	-0.684618688	1.935543753	1.098955787	Cuproptosis 1
TCGA_AK_3440	3.397532559	2.794221235	2.446905037	4.419874884	10.45791373	4.371242437	4.458160969	3.892199158	3.793273433	-0.992948605	1.6549513	0.97768647	Cuproptosis 1
TCGA_AK_3440	3.554989657	2.837487726	1.662249272	3.531705345	10.61368694	4.468223612	4.443822091	3.963721832	3.63813321	-1.354661028	2.962106535	1.613874402	Cuproptosis 1
TCGA_AK_3443	3.539200144	3.014640406	2.11452647	4.130743753	10.44538314	4.435557048	4.460372857	3.886690784	3.809851294	-1.117584875	1.675657124	1.378452686	Cuproptosis 1
TCGA_AK_3450	3.502942007	3.338452057	2.283107615	3.983977074	10.59022827	4.474653644	4.451496802	3.848662801	3.831409407	-0.86067408	2.134764633	1.5639359	Cuproptosis 1
TCGA_AK_3460	3.222275734	3.245709011	2.553798205	4.182585827	10.60325382	4.346687912	4.47493579	3.851724799	3.777070471	-0.590133616	2.360141398	0.980700597	Cuproptosis 1
TCGA_AK_3461	3.165014851	2.736752662	2.005595186	4.4701096	10.77127584	4.273378905	4.454356609	4.140786739	3.60637061	-0.385372553	2.780983053	1.4367888	Cuproptosis 1
TCGA_AK_3465	3.765868772	3.093425744	2.066664102	3.92443619	10.56355587	4.473676347	4.470987805	3.836214761	3.892701259	-0.681023762	2.405375582	1.722302557	Cuproptosis 1
TCGA_B0_4710	3.446398885	2.870080177	2.801353475	4.254973739	10.6759539	4.259028767	4.448715377	3.908522378	3.815032073	-0.706467758	1.540107403	0.804020639	Cuproptosis 1
TCGA_B0_4838	3.510013182	3.213842983	2.49484074	4.089289188	10.47864893	4.425884726	4.454324108	3.804492029	3.813961619	-1.031659294	1.339662122	1.151972851	Cuproptosis 1
TCGA_B0_4846	3.33272944	3.190320027	2.266934441	4.136998006	10.57205092	4.346574616	4.421102158	3.877782583	3.696703428	-1.099580975	2.020008029	1.165380381	Cuproptosis 1
TCGA_B0_5110	3.382060114	3.184631181	2.339434703	3.953560213	10.50250076	4.451454889	4.448223605	3.87922579	3.783400339	-1.45571416	2.05364059	1.332356895	Cuproptosis 1
TCGA_B0_5115	3.488250079	2.65172038	2.331066507	3.799021694	10.50738997	4.363337619	4.409587143	3.823501154	3.768872242	-0.993590618	1.836623475	1.131274806	Cuproptosis 1
TCGA_B0_5120	3.341667455	2.872165477	2.233293092	4.166257988	10.61057208	4.352562419	4.455175858	3.875872746	3.76203334	-1.08143412	2.140485743	1.112721314	Cuproptosis 1
TCGA_B0_5695	3.631055874	3.139406511	2.101914648	3.844968035	10.4656249	4.427129762	4.442449588	3.832935795	3.772578648	-1.052403856	1.579586212	1.369875544	Cuproptosis 1
TCGA_B0_5713	3.409010876	3.204066452	2.409854648	4.197021062	10.63563195	4.388286368	4.448774395	3.923137555	3.797836821	-1.079291311	2.207712181	1.166965614	Cuproptosis 1
TCGA_B2_3924	3.369538573	3.046421746	2.550121852	4.072281663	10.59058814	4.346177402	4.417170923	3.869163523	3.706805203	-0.886922356	2.041669307	0.89911544	Cuproptosis 1
TCGA_B2_3924	3.238782058	2.809238903	2.398909174	4.509561667	10.61137525	4.261801945	4.453963743	3.941134159	3.773284514	-0.815293764	2.107176309	1.022001904	Cuproptosis 1
TCGA_B2_4099	3.406187979	3.383085138	2.101807745	4.164393905	10.50079913	4.440811204	4.396213307	3.795948224	3.797393053	-1.659923256	2.877923588	1.259812393	Cuproptosis 1
TCGA_B2_4101	3.462799566	3.093111264	2.053115436	4.000436438	10.44969519	4.427573126	4.468805673	3.827027174	3.754139056	-1.309072971	2.06703016	1.233581873	Cuproptosis 1
TCGA_B4_5377	3.466540526	3.250120311	2.233407478	4.13121514	10.42411473	4.373787345	4.452274164	3.801863584	3.760341287	-0.99748049	1.830228557	1.090257819	Cuproptosis 1
TCGA_B4_5378	3.321529535	3.213069493	2.541990154	4.222058654	10.50574987	4.456709344	4.456266008	3.861842274	3.847452162	-0.705175092	1.646959876	1.311907536	Cuproptosis 1
TCGA_B4_5836	3.626228105	3.172667939	2.071731333	3.799376617	10.35159941	4.553998915	4.471092884	3.741382237	3.902412658	-0.645201534	1.264437091	1.564179637	Cuproptosis 1
TCGA_B8_4148	3.452752374	3.297269294	2.400315878	4.212957802	10.55219168	4.39902947	4.462989262	3.840282188	3.827004889	-1.117633388	2.336589131	1.359705745	Cuproptosis 1
TCGA_B8_4151	3.255069474	2.572235169	2.292613392	4.193137298	10.60264057	4.337545571	4.437914444	3.879149204	3.788043709	-1.472353602	1.891766544	1.023827585	Cuproptosis 1
TCGA_B8_4619	3.276284618	2.850553604	2.395860536	4.271638497	10.51694047	4.315410448	4.455544704	3.868506613	3.809358847	-0.652794356	1.609431694	1.117708054	Cuproptosis 1
TCGA_B8_4619	3.401134208	3.069143988	2.834048798	4.307608861	10.60055668	4.302571938	4.424113236	3.89008422	3.705685497	-0.91858869	2.166640731	0.953282732	Cuproptosis 1
TCGA_B8_4621	3.460747736	2.984685619	2.489922837	3.987724437	10.57367107	4.415259737	4.4180562	3.809785499	3.798370295	-1.443767428	1.721898967	1.088709504	Cuproptosis 1
TCGA_B8_5545	3.872267251	3.600334077	2.720516096	4.174335228	10.68037835	4.47092327	4.539525199	3.909233733	3.971927969	0.072742407	2.432546613	1.817889544	Cuproptosis 1
TCGA_B8_A54E	3.350109367	3.003632	2.105562451	4.318373475	10.5129131	4.389803042	4.490861953	3.977516339	3.790630689	-0.656369365	2.347180082	1.515115514	Cuproptosis 1
TCGA_B8_A54K	3.229213209	2.917167946	2.615440097	4.498684231	10.57159611	4.244426988	4.421426324	3.883992474	3.709562629	-0.982272918	1.521410817	0.861758814	Cuproptosis 1
TCGA_BP_4162	3.403488298	3.151083372	2.602518957	4.312295528	10.52362384	4.373711055	4.46634931	3.86552145	3.832021194	-0.856668058	2.053012272	1.053159329	Cuproptosis 1
TCGA_BP_4330	3.391642944	2.786761121	2.46329211	4.490645004	10.66333128	4.256084741	4.473566726	3.983806163	3.786873629	-0.580730403	2.335020633	1.141893948	Cuproptosis 1
TCGA_BP_4331	3.375051645	2.944463747	2.449763544	4.220034498	10.57093184	4.349136594	4.457606743	3.734961492	3.737423989	-1.308242361	1.944012262	1.074809594	Cuproptosis 1
TCGA_BP_4340	3.451819903	3.037010712	2.367391746	4.498596698	10.45225673	4.30459211	4.485765369	3.876922248	3.815644576	-0.879409432	1.730065257	1.116616455	Cuproptosis 1
TCGA_BP_4343	3.220647918	2.995232769	2.473970907	4.294754973	10.66471947	4.369492117	4.446893202	3.938995604	3.76961392	-0.837504988	2.407249799	1.168444904	Cuproptosis 1
TCGA_BP_4756	3.743690435	3.503214037	2.487694694	3.916336938	10.42033865	4.52614805	4.48798583	3.706865491	3.981089293	-0.497696299	2.188923382	1.688623106	Cuproptosis 1
TCGA_BP_4760	3.032211176	2.511111511	2.475691468	4.510241931	10.64605335	4.252759331	4.462681666	3.893634652	3.803586286	-1.178333496	1.332852296	0.9192025	Cuproptosis 1
TCGA_BP_4768	3.219311611	2.577900221	2.167354809	4.347673893	10.47789785	4.464431629	4.521521558	3.90429369	3.919025379	-0.648651832	1.841974091	1.649986624	Cuproptosis 1
TCGA_BP_4769	3.477511487	3.382995718	2.339984566	3.994529728	10.48114689	4.497777317	4.473031107	3.879473407	3.857423207	-0.688395422	2.200905721	1.525787478	Cuproptosis 1
TCGA_BP_4789	3.220464299	2.823952819	2.412652074	4.574843975	10.55857563	4.299794068	4.494726686	3.880018521	3.810942465	-0.969621382	1.602672318	1.026861699	Cuproptosis 1
TCGA_BP_4963	3.560570515	2.603080442	1.924996131	3.922006503	10.53143744	4.358644999	4.45900324	3.818715283	3.723738639	-1.217740316	1.854561575	1.141210464	Cuproptosis 1
TCGA_BP_4965	3.480822435	3.537099161	2.513528544	3.84439771	10.55846524	4.457228686	4.41068418	3.77040807	3.68131797	-0.98424003	1.889226272	0.905642499	Cuproptosis 1
TCGA_BP_4987	3.543121006	3.312295979	1.931179369	3.635264382	10.47361397	4.501586975	4.438041243	3.81890924	3.859003299	-1.629598308	1.50839462	1.348610257	Cuproptosis 1
TCGA_BP_5168	3.35199933	2.84873386	2.299758957	4.421464818	10.47120217	4.351298163	4.493177402	3.893892121	3.803017126	-0.582717556	1.717473791	1.200595946	Cuproptosis 1
TCGA_BP_5173	3.573497326	2.810234959	1.596784664	4.012573673	10.51266824	4.460864579	4.531120749	3.907487521	3.841549341	-0.824872561	2.360123495	1.642881721	Cuproptosis 1
TCGA_BP_5182	3.282476213	3.063348469	2.27677779	4.178429532	10.50802466	4.35515978	4.446606988	3.877159639	3.789106498	-0.897708863	1.50922753	1.060962194	Cuproptosis 1
TCGA_BP_5184	3.20117424	2.568843367	2.028587798	4.514777685	10.55354801	4.272790543	4.500856586	3.890381865	3.694838875	-0.904089453	1.514901217	1.013726636	Cuproptosis 1
TCGA_BP_5187	3.322649804	2.998425329	2.322335467	4.561895995	10.56281889	4.398831686	4.526940325	3.921965206	3.882351255	-0.542402329	2.533359276	1.35627926	Cuproptosis 1
TCGA_BP_5200	3.223407295	3.040537079	2.703393992	4.477358155	10.603389	4.296166664	4.458445727	3.921532113	3.822520995	-0.710893392	1.760734882	0.956845786	Cuproptosis 1
TCGA_CJ_4634	3.546615836	2.891756757	2.675720391	4.228432815	10.64214616	4.341691372	4.485062218	3.971944453	3.883235141	-0.204898231	1.595926486	1.123976152	Cuproptosis 1
TCGA_CJ_4634	3.353631614	2.948849652	2.188560289	4.302810335	10.53988616	4.418428222	4.535495396	3.868785253	3.92014924	-0.42338529	2.147977619	1.458354306	Cuproptosis 1
TCGA_CJ_4643	3.295582219	2.407061173	2.205705927	4.355357561	10.54107561	4.277629701	4.495667997	3.901552589	3.803353491	-0.73911504	1.660957517	1.02629086	Cuproptosis 1
TCGA_CJ_4871	3.730124388	2.453388031	1.367670417	3.653892086	10.57730078	4.473938232	4.485094035	3.94858941	3.655441033	-1.680416966	2.947272973	1.769102281	Cuproptosis 1
TCGA_CJ_4892	3.325112927	3.270398477	2.600222681	4.52509691	10.62607316	4.296158556	4.46729617	3.962598013	3.747657896	-0.581900103	2.008608264	1.042543419	Cuproptosis 1
TCGA_CJ_4903	3.441494005	2.980581633	2.240854466	3.708045297	10.5611449	4.375542567	4.398988011	3.788644361	3.699608282	-1.457521325	2.082978441	1.057449447	Cuproptosis 1
TCGA_CJ_5684	3.592428301	3.442419992	2.443471196	3.570502426	10.39813486	4.499619584	4.412722972	3.695637043	3.781143476	-1.710734486	1.790000222	1.38989701	Cuproptosis 1
TCGA_CW_5590	3.368984331	2.986279327	2.436429738	4.62183544	10.53090541	4.300815711	4.513261922	3.900538832	3.92546478	-0.298073975	1.702375809	1.315005963	Cuproptosis 1
TCGA_CZ_4853	3.494269619	2.79488052	2.19868226	4.078247539	10.68020182	4.332342746	4.42383434	3.916756495	3.719680923	-1.001503999	1.72467375	1.062721346	Cuproptosis 1
TCGA_CZ_4862	3.166773622	2.250704874	2.404959876	4.926847416	10.56289028	4.309161439	4.453108473	3.936659961	3.607706292	-0.68307064	2.279938022	0.78410407	Cuproptosis 1
TCGA_CZ_4864	3.735357905	2.912828919	2.544449908	3.70544496	10.63118537	4.411139584	4.474865781	3.951463272	3.925577789	-0.01604141	1.439528903	1.38896474	Cuproptosis 1
TCGA_CZ_5451	3.384678572	3.041728986	2.12442773	3.935440688	10.57800062	4.399935308	4.435350706	3.84749731	3.636711752	-0.580536966	1.911903396	1.189778343	Cuproptosis 1
TCGA_CZ_5467	3.286423781	3.159109171	2.562303996	4.343397732	10.45058696	4.343117812	4.44689112	3.837912098	3.822451258	-1.173866032	1.853904464	1.094859764	Cuproptosis 1
TCGA_CZ_5982	3.727979746	2.998530459	2.144386078	3.468261952	10.50147451	4.539038319	4.463576948	3.766121085	3.786952148	-0.990968866	2.179250779	1.212293848	Cuproptosis 1
TCGA_DV_5566	3.622405739	2.788836229	1.799140095	3.678735707	10.53452745	4.441242311	4.451442789	3.837991034	3.657281361	-1.076487162	2.136088636	1.495367368	Cuproptosis 1
TCGA_DV_5567	3.733176349	3.196224155	2.466349701	3.549267333	10.55647612	4.488498604	4.472588339	3.939453563	3.88227695	0.044710708	1.805330196	1.206622703	Cuproptosis 1
TCGA_MW_A4EC	3.941922218	4.02696484	2.197932017	4.109652753	10.4763141	4.537624602	4.52180707	3.920877244	4.01222046	-0.437549751	2.776080208	2.172947402	Cuproptosis 1
TCGA_T7_A92I	3.614267812	2.725804837	1.838977922	3.632493769	10.40821473	4.454331158	4.453168075	3.831836991	3.831900137	-1.08349837	1.842701629	1.37357808	Cuproptosis 1
TCGA_AK_3455	3.560248569	3.224345362	2.025034997	3.526013123	10.48810725	4.526626816	4.417503209	3.813931032	3.72617773	-1.27269209	1.896426501	1.46103816	Cuproptosis 1
TCGA_BP_4353	3.22492889	2.431603086	2.033304372	4.560219557	10.49095464	4.292878262	4.499901369	3.905307554	3.701996293	-0.990617752	1.672760811	1.069322816	Cuproptosis 1
TCGA_BP_4964	3.493548769	3.101579329	2.494271275	4.177494125	10.52622365	4.353467918	4.403958521	3.876658428	3.828358684	-1.071745361	1.221745706	1.079810514	Cuproptosis 1
TCGA_CZ_4861	3.298108986	3.252052918	2.28100733	4.141209375	10.54310678	4.37819462	4.449044391	3.835011157	3.791748405	-0.972807826	2.096141219	1.204173748	Cuproptosis 1
TCGA_3Z_A93Z	3.457082929	2.91432309	2.186402733	4.396436492	10.5750434	4.36842518	4.48882503	3.866009307	3.80365103	-0.75045138	1.822449354	1.309634803	Cuproptosis 1
TCGA_A3_3306	3.29031828	2.63274614	1.842941174	3.840714964	10.65037901	4.445517177	4.47039639	3.986461775	3.5177366	-1.760048179	3.616912651	1.70466099	Cuproptosis 1
TCGA_A3_3322	3.457287732	3.24700384	2.228000417	3.67746251	10.62099131	4.523037406	4.443552278	3.749094753	3.740715349	-1.942080389	2.851307242	0.989318329	Cuproptosis 1
TCGA_A3_3322	3.376508377	2.908710503	2.533811455	3.769498834	10.6924558	4.435900255	4.413199705	3.849674647	3.694324779	-1.291937397	2.074260143	1.288860023	Cuproptosis 1
TCGA_A3_A8OV	3.208784787	2.776535086	2.36912119	4.162331446	10.58296138	4.349601421	4.428421381	3.791977462	3.746433323	-1.273949101	1.982500969	1.102365836	Cuproptosis 1
TCGA_AK_3456	3.337051748	3.235152338	2.400363643	4.185814684	10.58678899	4.364015041	4.442917064	3.84268843	3.744071919	-1.194301723	1.775205453	1.073168523	Cuproptosis 1
TCGA_AK_3456	3.441484287	3.020517551	2.240263116	4.134792299	10.59929316	4.4012842	4.424815879	3.927374165	3.708602425	-1.013726423	1.960555281	1.193804504	Cuproptosis 1
TCGA_B0_4834	3.725706683	2.898896246	2.098687685	3.472131189	10.53962747	4.507613608	4.48177051	3.873510503	3.847120912	-0.283334964	1.385450595	1.27646328	Cuproptosis 1
TCGA_B0_5399	3.865046871	2.983027769	2.19973318	3.595372305	10.59013269	4.437890633	4.458651221	3.894611687	3.785233843	-0.549452665	1.682545251	0.998912124	Cuproptosis 1
TCGA_B0_5699	3.607572902	2.534982688	1.975435027	3.875614171	10.5770171	4.407650806	4.497643125	3.844586443	3.824980965	-0.929219605	2.135352118	1.313356311	Cuproptosis 1
TCGA_B2_3923	3.608352622	3.218846169	2.541731986	3.784493206	10.70157403	4.397618916	4.425477853	3.90090248	3.662591436	-0.488032801	1.611090716	0.953835619	Cuproptosis 1
TCGA_B8_4148	3.268751011	2.394117216	2.312888722	4.73862361	10.55873772	4.176626826	4.488508188	3.971091774	3.749151728	-1.034373904	1.511665793	0.885422992	Cuproptosis 1
TCGA_B8_4619	3.208693036	1.92222146	1.176144778	4.756748924	10.69068339	4.259191849	4.569688671	4.374034815	3.696762244	-0.282078004	3.280206056	1.615304045	Cuproptosis 1
TCGA_B8_A54H	3.107506612	2.363214742	2.315612945	4.129477347	10.53197801	4.31576605	4.505027369	3.895730254	3.723169502	-0.811012426	1.947954399	0.88083672	Cuproptosis 1
TCGA_BP_4344	3.518901559	3.295630848	2.064498466	3.900856051	10.3133732	4.518184997	4.44537092	3.840159725	3.742934716	-1.394940605	1.839405808	1.470430383	Cuproptosis 1
TCGA_BP_4347	3.406111824	2.959733059	2.102924366	3.95606725	10.49815981	4.420511624	4.458595113	3.804949731	3.770643925	-1.071059057	1.775451857	1.17255394	Cuproptosis 1
TCGA_BP_4972	3.360359002	2.601971155	2.120896287	4.443339048	10.5648845	4.304153716	4.483360706	3.905121557	3.809257568	-0.576280095	1.802529156	1.215854367	Cuproptosis 1
TCGA_BP_5194	3.207115594	2.92805581	2.254882549	4.673772701	10.59034201	4.299426356	4.49158738	3.936642667	3.760573825	-0.782397562	1.685792203	1.205249979	Cuproptosis 1
TCGA_CJ_4899	4.030449444	4.322514589	2.765048236	4.238815924	10.71548331	4.647610525	4.587842641	3.992987677	4.003731287	0.825488564	2.930069807	2.737516344	Cuproptosis 1
TCGA_CJ_5686	3.576311534	3.197902438	1.890890768	3.786314677	10.59997087	4.522643547	4.432191968	3.959624312	3.682873674	-1.566811942	2.936075979	1.691764322	Cuproptosis 1
TCGA_CW_5587	3.286886489	3.171595544	2.460241281	4.185727094	10.60673686	4.356149999	4.436026494	3.887131065	3.751428001	-1.355003013	1.96830855	0.865795685	Cuproptosis 1
TCGA_CW_6093	3.184462891	2.630483639	1.866268708	4.438190437	10.66339246	4.349364905	4.471161209	4.023455537	3.648540521	-1.091972797	2.422692164	1.349635559	Cuproptosis 1
TCGA_CZ_5463	3.466154396	3.062657123	2.611647189	4.506694146	10.60226641	4.325305527	4.453688834	3.892025307	3.841486432	-0.825658387	1.882568432	0.993947656	Cuproptosis 1
TCGA_CZ_5465	3.575527367	2.951513522	2.134279792	4.297232906	10.61658749	4.405588017	4.46380755	3.933028413	3.930836986	-0.505809007	2.11775753	1.300449325	Cuproptosis 1
TCGA_CZ_5986	3.24752036	2.662365591	2.185732687	4.489410634	10.54852991	4.305212277	4.49831204	3.934088059	3.786360824	-1.007414287	1.735159351	1.134242205	Cuproptosis 1
TCGA_A3_3378	3.224559056	2.835833258	2.344837044	4.424924174	10.63872077	4.255624791	4.493943132	4.006459534	3.848034185	-0.544065873	2.661392876	1.075756742	Cuproptosis 1
TCGA_A3_3378	3.619801017	2.90478854	2.013627837	3.749164789	10.41453283	4.553282888	4.460991057	3.740975674	3.76711108	-1.766548012	1.605816759	1.301280461	Cuproptosis 1
TCGA_A3_3372	3.387825447	2.754154294	2.259929315	4.22281602	10.42336679	4.351909655	4.467927925	3.819044858	3.808026632	-1.106690335	1.489918971	1.078579979	Cuproptosis 1
TCGA_AK_3428	3.463087242	3.399760476	1.793457682	4.280013499	10.53651642	4.524896499	4.511696559	3.95832664	3.854623592	-0.769756513	2.685012723	2.010134288	Cuproptosis 1
TCGA_B0_4823	3.462069346	3.249314531	2.081399761	3.764755408	10.63165534	4.440964508	4.414198802	3.898550015	3.576272727	-1.465028625	2.82359617	1.229918585	Cuproptosis 1
TCGA_BP_4158	3.627434898	3.336576979	2.231521456	3.737838421	10.47077406	4.489744802	4.438764515	3.789036656	3.761965073	-1.051916214	1.702839545	1.390279472	Cuproptosis 1
TCGA_BP_4174	3.257456413	2.751375064	1.583146768	4.107740062	10.48448631	4.41188889	4.523391264	4.007964316	3.758476386	-0.951757827	2.512652381	1.76289062	Cuproptosis 1
TCGA_BP_4795	3.273960882	3.099115559	2.574800069	4.188579284	10.66715189	4.337183013	4.430554794	3.89010488	3.762455699	-1.215425758	2.327356297	1.146042868	Cuproptosis 1
TCGA_BP_4807	3.554338028	3.518345246	2.832490449	4.095593092	10.85634402	4.558920895	4.558828953	4.047032267	4.011406719	-0.184216566	2.503940451	1.96050248	Cuproptosis 1
TCGA_BP_4998	3.350785671	2.566774474	2.350819211	4.084372183	10.57912123	4.332158696	4.445100172	3.896030582	3.812995713	-1.085285795	2.248596855	1.152228752	Cuproptosis 1
TCGA_CJ_4640	3.236164196	2.802051493	2.216406658	3.921097656	10.61073936	4.354605051	4.397921402	3.886876824	3.693093271	-1.372611449	1.992640023	1.087089221	Cuproptosis 1
TCGA_CJ_6028	3.264373221	3.071647633	2.487690321	4.184721794	10.59596511	4.338897419	4.425410042	3.899911796	3.659356107	-0.7109988	1.836591377	0.913551309	Cuproptosis 1
TCGA_A3_3320	3.688117438	3.011387859	2.361974893	3.587038631	10.65045559	4.442889993	4.453200381	3.933087168	3.841540961	-0.207549125	1.734878739	1.288987099	Cuproptosis 1
TCGA_A3_A6NJ	3.398211051	3.12446286	1.939516704	3.926073178	10.49881048	4.464357219	4.424135359	3.858693398	3.648076165	-1.230221089	2.213752387	1.139120917	Cuproptosis 1
TCGA_B0_5116	3.467415205	3.235179709	2.127475523	3.923282406	10.53761832	4.405391657	4.423735257	3.877915863	3.717417216	-1.032054438	1.651075825	1.214833515	Cuproptosis 1
TCGA_BP_4784	3.558279364	2.52193201	1.972760106	3.404404631	10.45384285	4.496756075	4.46619139	3.77459436	3.86383945	-1.539909164	2.125366523	1.325880287	Cuproptosis 1
TCGA_BP_4994	3.223721851	3.088510693	2.665648711	4.481226029	10.65818812	4.400220525	4.464877585	3.912436897	3.85563066	-0.46363479	2.13408532	1.279552651	Cuproptosis 1
TCGA_CW_6088	3.349524726	3.164881006	1.967901624	3.923871774	10.7024495	4.452566396	4.469697331	4.072725623	3.67133537	-1.025670322	3.261842863	1.657403932	Cuproptosis 1
TCGA_CZ_5470	3.391702411	2.666461581	2.121690994	4.513891939	10.52267077	4.297680424	4.515757565	3.899822757	3.755785296	-0.231106214	1.447104695	1.086994978	Cuproptosis 1
TCGA_GK_A6C7	3.394457017	2.708223926	2.302494668	4.424095549	10.37911155	4.330977985	4.47227787	3.844801714	3.789318118	-0.613230966	1.500397209	1.062952072	Cuproptosis 1
TCGA_BP_5008	3.190204261	2.357289284	1.93895307	4.394728251	10.58720231	4.290161033	4.469213839	4.008723069	3.833466947	-1.331574058	2.017766992	1.239512429	Cuproptosis 1
TCGA_CJ_4920	3.277314604	2.958367709	1.920905492	4.118059294	10.64204738	4.353043499	4.446809438	4.051004735	3.775475892	-1.207421689	2.662784562	1.228418725	Cuproptosis 1
TCGA_B0_5812	3.611331557	2.758362726	1.875873252	3.942489738	10.48243856	4.47334219	4.491825464	3.927413137	3.734888375	-1.166370689	2.155213276	1.450414625	Cuproptosis 1
TCGA_B8_4622	3.591747729	2.89904634	2.272424671	3.862798383	10.57165202	4.423458505	4.447895588	3.782986754	3.861486326	-1.094838722	2.198004809	1.251083215	Cuproptosis 1
TCGA_BP_4170	3.309040258	2.979332786	2.042497902	4.291693428	10.52856855	4.310204369	4.457976141	4.000098615	3.713940174	-1.257670208	2.467128382	1.307255992	Cuproptosis 1
TCGA_BP_4177	3.514767962	2.896261731	2.396483002	3.778870356	10.55568022	4.438474387	4.416433759	3.895872252	3.741790935	-0.911623594	2.557411822	1.443088305	Cuproptosis 1
TCGA_BP_4332	3.391594415	2.496077146	1.922382816	4.249938602	10.48445919	4.337231687	4.508720972	3.823725377	3.932390252	-0.686753647	1.835620835	1.440760056	Cuproptosis 1
TCGA_BP_5186	3.125936848	2.333572614	1.937227723	4.501151106	10.58326721	4.1717135	4.465539208	3.953795017	3.706868185	-1.072241343	2.150982294	1.001435759	Cuproptosis 1
TCGA_CW_5580	3.599408748	2.825529763	2.060212565	4.050474137	10.47234054	4.409928205	4.480879309	3.8183018	3.87347663	-0.511337991	1.690719535	1.309111186	Cuproptosis 1
TCGA_CZ_5455	3.374604949	2.798203316	2.086411662	4.416135221	10.45839999	4.390220802	4.497287834	3.817638767	3.739951272	-1.300800651	1.528204224	0.99219024	Cuproptosis 1
TCGA_B2_5633	3.317425281	2.799623037	1.831566151	4.330801954	10.55275385	4.354140804	4.488620731	3.995080235	3.816185459	-0.87534721	2.248307847	1.418040367	Cuproptosis 1
TCGA_B2_5633	3.684182465	3.223320496	2.035587905	3.703625209	10.33954891	4.520264412	4.448180628	3.843361048	3.777930549	-0.779393628	1.970331835	1.397898125	Cuproptosis 1
TCGA_B4_5838	3.430276088	2.371518891	2.256914571	4.041029825	10.54425031	4.356614419	4.501052619	3.970395817	3.915596961	-0.488920157	1.312508392	1.378151597	Cuproptosis 1
TCGA_B8_4622	3.43329772	3.186838174	2.113550141	3.949414851	10.54966488	4.499562964	4.474710981	3.968845341	3.625372894	-1.186478747	2.657482708	1.467067928	Cuproptosis 1
TCGA_B8_5553	3.296490745	2.056093289	1.448153943	3.878289911	10.3972287	4.381048798	4.532507212	4.022258119	3.660080804	-1.262095793	2.376475133	1.352115721	Cuproptosis 1
TCGA_CZ_5985	3.570142151	3.058720861	2.044571639	3.639320474	10.33979227	4.570009279	4.481113923	3.680830381	3.788708939	-1.292895805	1.579845057	1.275032533	Cuproptosis 1
TCGA_DV_5573	3.209603895	3.009198632	2.570246084	4.63383764	10.64977631	4.241345882	4.435026114	3.944832804	3.720649349	-0.958033217	2.377706123	0.922421711	Cuproptosis 1
TCGA_B8_4154	3.291910091	2.890954026	2.089371209	4.392886459	10.72101572	4.395523411	4.499345324	3.926875542	3.740198547	-1.307351148	3.053400732	1.217593161	Cuproptosis 1
TCGA_BP_4325	3.467282887	2.985829519	2.054950146	3.825279701	10.53046782	4.434745956	4.392906854	3.842934184	3.697683624	-1.787053514	2.151397816	1.066535765	Cuproptosis 1
TCGA_CJ_4639	3.553134873	2.918724641	2.383351486	4.171935662	10.48345833	4.425726165	4.473384687	3.777472912	3.771893435	-0.893221653	1.442449054	1.087550382	Cuproptosis 1
TCGA_CJ_4639	3.318404285	2.639207712	2.064756407	4.065246152	10.55580767	4.384917136	4.440972861	3.910159303	3.799943142	-1.486264309	1.788724438	1.037044206	Cuproptosis 1
TCGA_CJ_4640	3.563141563	2.944794113	1.810432454	4.028773299	10.53743615	4.484106465	4.501606432	3.882194475	3.706389189	-0.863640762	2.337788778	1.344772508	Cuproptosis 1
TCGA_CZ_5457	3.249917155	2.822661815	2.358807436	4.337477151	10.62139538	4.271375253	4.473264625	3.875884704	3.778117202	-0.488909193	1.566451119	1.058416116	Cuproptosis 1
TCGA_EU_5904	3.37196387	2.444515832	1.986803792	4.377344773	10.46202965	4.329669866	4.478434528	3.833591141	3.774884701	-1.13056382	1.353186258	1.123175347	Cuproptosis 1
TCGA_B0_5083	3.298205014	2.729048705	2.182883787	4.296064649	10.57093245	4.38140693	4.510898433	3.907785884	3.88857679	-0.807889639	1.774772486	1.144529292	Cuproptosis 1
TCGA_A3_3316	3.39222433	2.446496153	2.091992526	4.057626888	10.38190305	4.393550461	4.471602651	3.788622324	3.720965765	-1.306326146	1.563467266	1.067934348	Cuproptosis 1
TCGA_B0_4814	3.613120103	2.692147425	1.722685862	3.707870159	10.4299783	4.486130535	4.461706452	3.873842225	3.675208015	-1.513533614	2.239636585	1.260670913	Cuproptosis 1
TCGA_B8_5550	3.175550624	3.003011752	2.182777356	4.09551727	10.60894886	4.386522868	4.454431579	4.046731716	3.660431994	-1.384353973	3.667737594	1.262597257	Cuproptosis 1
TCGA_BP_4803	3.576939851	2.693843185	1.330541045	4.123384338	10.2410992	4.43429634	4.491564443	3.83457079	3.866379796	-1.079168948	1.265270137	1.522781425	Cuproptosis 1
TCGA_BP_5007	3.199091522	2.253307336	1.910596274	4.369076731	10.48220112	4.274419113	4.516977918	3.944997944	3.649067054	-0.758397474	1.622828693	1.081489804	Cuproptosis 1
TCGA_BP_5195	3.549133963	3.535919075	2.334910267	3.710596969	10.55903813	4.480558023	4.40185965	3.859942953	3.78862753	-2.01937684	2.629644969	1.364712389	Cuproptosis 1
TCGA_CW_5591	3.633600687	3.089339202	2.302093947	4.1638082	10.67541643	4.500673114	4.464502017	4.000340976	3.835027579	-0.253200164	1.908718956	1.723972457	Cuproptosis 1
TCGA_A3_3370	3.415296823	3.078128615	2.342263803	4.063253616	10.4804229	4.444695137	4.454024951	3.868129429	3.795603382	-0.862105276	2.110622001	1.325112118	Cuproptosis 1
TCGA_AK_3443	3.607376129	2.945929	2.209632637	3.647220277	10.41033637	4.498655789	4.462610879	3.872744026	3.889207942	-0.94239288	1.633861523	1.536699384	Cuproptosis 1
TCGA_BP_5006	3.245893092	3.215390242	2.583021286	4.376467165	10.58032137	4.345218898	4.465766536	3.892208746	3.796382836	-0.851420337	1.82581049	0.960664732	Cuproptosis 1
TCGA_CJ_4885	3.665455502	3.095971236	2.017370886	4.168439772	10.31283217	4.439871192	4.484382859	3.798596533	3.82815593	-0.919252021	1.532539179	1.301300633	Cuproptosis 1
TCGA_B0_4693	3.643514604	3.179927809	2.406843562	4.025655565	10.46890841	4.460979671	4.435286229	3.609804736	3.900472022	-1.171319965	2.026617141	1.469727905	Cuproptosis 1
TCGA_A3_3382	3.45750974	2.727337114	2.167326119	3.667323859	10.48503316	4.349750281	4.417013992	3.734354127	3.73941987	-1.754207283	1.988096316	0.981189724	Cuproptosis 1
TCGA_AS_3778	3.632730426	3.230198954	2.512673033	3.779810838	10.64561428	4.383937513	4.439074574	3.980951205	3.832331979	-0.395221479	1.763846001	1.313786992	Cuproptosis 1
TCGA_B0_5711	3.340292976	3.002425627	2.433822343	4.458404099	10.59269759	4.423404458	4.531409382	4.003320574	3.900902037	-0.186081157	2.347260327	1.745466777	Cuproptosis 1
TCGA_B8_5546	3.164438347	2.410827753	2.054659668	4.167260327	10.56882833	4.38202651	4.471604914	3.847096613	3.76643929	-1.014336665	1.802913751	1.243805096	Cuproptosis 1
TCGA_BP_4342	3.733745809	2.655542425	1.814450937	3.817070052	10.49976114	4.444731967	4.445512655	3.846341506	3.833958288	-1.992043479	2.665499946	1.339705207	Cuproptosis 1
TCGA_BP_4790	3.488393606	3.002339299	2.415367136	4.189064272	10.41899022	4.384806414	4.448535917	3.837411199	3.735745097	-1.189447182	1.691950143	1.07711687	Cuproptosis 1
TCGA_BP_4999	3.296423872	2.269743819	1.985598661	4.301000524	10.54507309	4.348867776	4.466732634	3.947397546	3.897811747	-1.074835935	1.753577695	1.515917138	Cuproptosis 1
TCGA_CJ_4643	3.180240088	2.92336638	2.478303591	4.513276467	10.47011651	4.324080565	4.498803822	3.889686549	3.773611161	-0.881235954	1.937531519	1.139796411	Cuproptosis 1
TCGA_DV_5576	3.301722598	2.421205979	2.030553651	4.506571471	10.57267004	4.304584744	4.486760866	3.951238807	3.817499628	-0.945932641	1.717534513	1.288536192	Cuproptosis 1
TCGA_CJ_4904	3.313199234	2.371738637	2.170692698	4.374259742	10.5432235	4.300416184	4.500087362	3.892445913	3.722832975	-0.696122769	1.573878552	0.912038249	Cuproptosis 1
TCGA_CZ_5459	3.470915568	3.086411494	2.266469	3.987920286	10.51555115	4.4575855	4.444110651	3.847972644	3.720102782	-0.912024404	1.934390548	1.173979932	Cuproptosis 1
TCGA_A3_3362	3.319432672	3.139181862	2.279719603	4.249893138	10.46652064	4.391649088	4.474941478	3.857828741	3.796474005	-0.599956986	1.952611994	1.156847186	Cuproptosis 1
TCGA_A3_3362	3.096439623	2.628900697	2.276933151	4.555110025	10.59823922	4.249671918	4.480736253	3.927366711	3.722082622	-1.125512361	2.107704219	0.902654033	Cuproptosis 1
TCGA_A3_3367	3.561660221	2.708815324	1.679651562	3.966901564	10.5699054	4.400517302	4.484440919	3.939798465	3.732264894	-0.836425143	2.312918857	1.538252838	Cuproptosis 1
TCGA_B2_4102	3.296742503	3.45449539	2.38813904	4.007601475	10.66327929	4.433190061	4.393022145	3.895348139	3.646504601	-1.190824488	2.17845766	1.289105105	Cuproptosis 1
TCGA_CJ_5675	3.365477224	3.26099577	2.329953121	3.987378601	10.49808239	4.428739615	4.433930953	3.835759927	3.740171835	-0.990508778	2.076492507	1.036231536	Cuproptosis 1
TCGA_CJ_4635	3.347899216	2.969432485	2.031768866	4.181444401	10.42454886	4.37672724	4.481132265	3.846217583	3.745874072	-1.041971585	1.417507394	1.192596822	Cuproptosis 1
TCGA_B2_4102	3.383122778	2.98631757	1.886451775	4.135256656	10.52212869	4.399031436	4.479902382	3.947474275	3.783843143	-1.027521379	2.103569376	1.347451612	Cuproptosis 1
TCGA_B8_5549	3.580947162	2.802818533	1.869995702	4.229326429	10.48121592	4.430498696	4.527718104	3.88345227	3.850008187	-0.752598631	1.707588099	1.433393878	Cuproptosis 1
TCGA_B0_4694	3.532068413	3.107187921	2.22587015	4.139657417	10.54122655	4.394452363	4.453594024	3.861654974	3.754890825	-0.534010659	1.779379514	1.199293814	Cuproptosis 1
TCGA_CW_6087	3.43670633	3.112275591	2.463803831	4.309497596	10.50429235	4.381570615	4.478852499	3.951329187	3.792598272	-0.521393579	2.234705774	1.280924622	Cuproptosis 1
TCGA_B0_5691	3.380977782	2.878357447	2.172457161	4.228337772	10.47150414	4.385185811	4.48096734	3.821216942	3.777521821	-0.701661272	1.941897227	1.290891573	Cuproptosis 1
TCGA_B0_5712	3.501695961	3.339951579	2.066164255	3.913595021	10.55841824	4.438689731	4.452184833	3.867515695	3.745113203	-1.524867945	2.436370712	1.308597286	Cuproptosis 1
TCGA_BP_4973	3.477383441	2.921966218	1.634116373	3.801079651	10.51474377	4.521955889	4.468755958	3.964494396	3.789398241	-0.984368219	2.375960242	1.66652729	Cuproptosis 1
TCGA_B0_5119	3.248570423	2.921289142	2.432649078	4.38797359	10.53828465	4.35770388	4.507338488	3.938882916	3.786369683	-0.796160197	2.368038865	1.29305082	Cuproptosis 1
TCGA_A3_3323	3.360381405	2.95784995	1.982478593	4.234840311	10.4902001	4.403501363	4.47431798	3.95086181	3.663702883	-0.788934518	2.438686369	1.484795516	Cuproptosis 1
TCGA_B0_5402	4.072735646	2.647445347	1.627107148	3.476246988	10.57343311	4.592085443	4.480137044	3.888271734	3.917896556	0.119696071	1.684106502	2.106546664	Cuproptosis 1
TCGA_CJ_5680	3.422599976	2.693684372	2.178058384	4.227425466	10.54367482	4.326966323	4.489349134	3.917181879	3.811217526	-0.710204123	1.54374806	1.193486141	Cuproptosis 1
TCGA_B0_5690	3.377259153	2.62842613	2.275065342	4.210140527	10.51766848	4.327498243	4.487433422	3.873481848	3.824409211	-0.934839611	1.656029268	1.02636314	Cuproptosis 1
TCGA_BP_4801	3.540473432	3.076703028	2.087966908	4.125949263	10.39067825	4.428889778	4.452180325	3.784527765	3.747446286	-1.439813633	1.656163613	1.24313242	Cuproptosis 1
TCGA_CJ_6030	3.419452913	3.014993573	2.441974707	4.031635907	10.72063821	4.370196505	4.403755998	3.845344297	3.58569959	-1.601266986	2.531960782	0.953900072	Cuproptosis 1
TCGA_A3_3351	3.312643743	2.799017425	2.068399181	4.174280323	10.47226763	4.392116569	4.498815509	3.992155855	3.739364639	-0.754452495	2.124557649	1.411580136	Cuproptosis 1
TCGA_B8_A54J	3.249416041	2.879090198	2.478736207	4.351576912	10.63127	4.309864325	4.431179897	3.936571959	3.620813522	-1.075536335	2.207366354	1.010218196	Cuproptosis 1
TCGA_BP_4160	3.233710666	2.324673885	2.224340064	4.411590017	10.60178417	4.265825355	4.445129186	4.004514628	3.723596924	-0.691026682	1.813023594	1.102758683	Cuproptosis 1
TCGA_BP_5176	3.199785321	2.771545025	2.138959806	4.268533731	10.4295246	4.32323507	4.474571475	3.892824004	3.78958026	-0.997071179	1.802467205	1.199961672	Cuproptosis 1
TCGA_CJ_4918	3.364989007	2.95285379	2.643977679	4.086661148	10.62220002	4.38557113	4.366284308	3.882797092	3.598405698	-1.22250673	1.979750285	0.732990224	Cuproptosis 1
TCGA_CW_5583	3.745979649	3.007610504	1.641387493	3.590987648	10.516264	4.591166526	4.449493882	3.801336533	3.803255887	-0.968408216	3.23350356	2.135910618	Cuproptosis 1
TCGA_A3_3351	3.374083237	2.739561292	1.964851276	4.247574958	10.52606866	4.319713104	4.48927663	3.913412059	3.773065506	-0.914708113	1.978110029	1.304731132	Cuproptosis 1
TCGA_B0_5113	3.369219697	2.787272844	1.919863764	4.122485843	10.62997338	4.422988202	4.443371985	4.042513095	3.6308504	-1.107983743	3.014958451	1.540905843	Cuproptosis 1
TCGA_B0_5705	3.576037474	2.697520795	1.901752821	3.756715259	10.50219172	4.422310786	4.485102936	3.791709242	3.795283565	-1.497768125	2.438842296	1.27061632	Cuproptosis 1
TCGA_BP_5183	3.385863115	2.772392852	2.22288472	3.84592169	10.4678297	4.449598444	4.490950944	3.850320635	3.916005445	-1.252856149	2.570369588	1.4782374	Cuproptosis 1
TCGA_BP_4777	3.560884116	3.354937876	2.097166014	3.862089372	10.46816628	4.504324121	4.468421219	3.8774985	3.823082684	-0.57388459	1.796307982	1.742916652	Cuproptosis 1
TCGA_BP_4976	4.082851779	2.380544437	1.625370235	3.412583928	10.29477784	4.559523321	4.528793452	3.815265997	3.968228098	0.244154146	0.411096852	1.649924444	Cuproptosis 1
TCGA_CJ_4874	3.29560774	2.716868743	1.93093923	4.08424372	10.43006818	4.358744941	4.474812989	3.820227143	3.699906801	-1.241525065	1.684117912	1.037629554	Cuproptosis 1
TCGA_B0_4945	3.394579147	2.483503019	2.059880251	4.002930187	10.54167102	4.359944439	4.454428853	3.834864669	3.713452765	-1.414483404	2.06408173	0.967497554	Cuproptosis 1
TCGA_CJ_5681	3.332158122	2.48221422	2.104841786	3.854159897	10.45433669	4.303341715	4.449977134	3.845359325	3.771285867	-0.391437313	1.463949413	1.072389363	Cuproptosis 1
TCGA_A3_3320	3.39541088	2.572909056	1.900436895	4.33113848	10.58725162	4.245331464	4.469316685	3.911049408	3.720265017	-0.639639429	1.804764295	0.993570309	Cuproptosis 1
TCGA_B2_A4SR	3.555183977	2.270107892	2.206865698	3.756796268	10.52973586	4.398358132	4.402949551	3.767130842	3.784797997	-1.426495787	1.923158675	1.428405221	Cuproptosis 1
TCGA_B0_5108	3.586198091	2.92178264	2.1226699	3.864361098	10.60021314	4.384487314	4.462953521	3.7716186	3.774665662	-0.99381675	2.22370912	1.252214024	Cuproptosis 1
TCGA_A3_3313	3.225811588	2.574559916	2.186327534	4.574330131	10.57716517	4.267218129	4.469557103	3.957555573	3.724472351	-1.286506765	3.093292895	1.123501037	Cuproptosis 1
TCGA_BP_4766	3.509374678	2.86483598	2.128192787	4.257607079	10.42509659	4.387594532	4.474749696	3.827892506	3.750946813	-1.081956497	1.365448043	1.098774551	Cuproptosis 1
TCGA_BP_4775	3.41497854	2.858554142	2.110687293	4.319528921	10.5465689	4.364076106	4.47566327	3.93101064	3.778429342	-1.071734108	1.811704043	1.34928541	Cuproptosis 1
TCGA_A3_3313	3.58589327	3.081219387	2.187666431	4.053407768	10.68664294	4.471971257	4.470436681	3.98458564	3.917284839	-0.328175984	1.981694918	1.763960161	Cuproptosis 1
TCGA_A3_3376	3.222810244	2.764323618	1.849261243	4.580262372	10.53334571	4.278239186	4.505450416	3.987754044	3.751868443	-1.027193576	2.355419202	1.258930262	Cuproptosis 1
TCGA_BP_4169	3.367422172	2.878355329	2.184512153	4.122067191	10.72313757	4.43764388	4.452822015	3.979563084	3.690306041	-1.657810426	2.685406471	1.487718483	Cuproptosis 1
TCGA_BP_4162	3.443396347	2.200755682	1.885979265	3.906690232	10.41853037	4.392423957	4.476551222	3.793924691	3.871350025	-1.46848826	1.721699069	1.097143943	Cuproptosis 1
TCGA_CJ_5683	3.235105869	2.682062316	2.475539224	4.591440484	10.67974797	4.227538171	4.448666223	3.843342341	3.849008112	-0.564906931	1.997384944	1.139832703	Cuproptosis 1
TCGA_A3_3382	3.754773444	3.002870866	1.959070078	3.744096835	10.21196539	4.544043049	4.459471469	3.725409159	3.638469736	-1.443286687	1.370592841	1.340569887	Cuproptosis 1
TCGA_A3_3372	3.24543547	2.659978587	1.936166335	4.380736059	10.59727468	4.342537785	4.482248603	4.013269665	3.713408252	-1.148647675	2.454299589	1.447668895	Cuproptosis 1
TCGA_B0_4818	3.315033562	2.841864697	2.068991547	4.213705359	10.56699732	4.357223151	4.465781636	3.967540836	3.744488244	-0.849285702	2.209556983	1.378118082	Cuproptosis 1
TCGA_A3_3325	3.602715942	2.971485622	2.058157654	4.232083158	10.5129921	4.363676595	4.501135062	3.931220819	3.834371504	-0.552261906	1.813147747	1.147912237	Cuproptosis 1
TCGA_B0_4824	3.552660239	3.243839558	2.077903043	3.955365335	10.48584212	4.441653357	4.4759644	3.889763361	3.647773559	-1.379728898	2.360773318	1.243421613	Cuproptosis 1
TCGA_B2_3923	3.401674221	2.738781115	1.947757794	4.402175768	10.47632171	4.338681218	4.48681798	3.917896702	3.778806053	-0.757308878	1.466054574	1.198423321	Cuproptosis 1
TCGA_BP_4164	3.533674492	2.815636478	1.425113764	3.610503494	10.5165578	4.44290318	4.425301369	3.963020306	3.664195914	-0.99358962	2.256907473	1.602482907	Cuproptosis 1
TCGA_BP_4977	3.612852702	2.805843178	1.992468357	4.013463923	10.50912191	4.450026973	4.473295923	3.865182761	3.725595516	-0.868794943	2.005602135	1.544427247	Cuproptosis 1
TCGA_A3_3307	3.143561381	2.932841205	2.33345864	4.576284112	10.53916584	4.259974328	4.453706708	3.874099454	3.739918023	-1.083708229	1.643737433	0.947121511	Cuproptosis 1
TCGA_BP_4164	3.956561489	2.723648351	1.581280534	2.946465543	10.32653166	4.582106579	4.421555921	3.897518422	3.64851921	-1.103342811	1.960659627	1.75677615	Cuproptosis 1
TCGA_A3_3385	3.783828057	4.764560089	3.065521684	3.133963569	10.46276487	4.788050437	4.589239046	3.8558841	3.832191754	-0.479573522	4.224002525	2.197194149	Cuproptosis 1
TCGA_BP_4961	3.600660934	2.907542805	1.635688549	4.106552385	10.40832984	4.381121887	4.621934106	4.095106145	3.696962283	-1.350191285	4.946781555	1.100048073	Cuproptosis 1
TCGA_DV_5575	3.407528179	2.409298541	2.135278469	3.910867979	10.56043476	4.358836483	4.44829595	3.758232825	3.698641797	-1.686095062	2.613304243	1.285577326	Cuproptosis 1
TCGA_B0_5693	3.498639142	3.153739845	2.053324945	3.939061925	10.53923183	4.503086677	4.391887485	3.910192906	3.680098403	-1.527803054	2.349039919	1.292396181	Cuproptosis 1
TCGA_CJ_4907	3.464927067	3.202257706	2.058610244	3.968525582	10.49692333	4.458583355	4.463995309	3.979809404	3.684191731	-1.041201814	2.366008599	1.481597696	Cuproptosis 1
TCGA_BP_5189	3.004308555	3.122417776	2.977910709	4.730653173	10.7999181	4.259864641	4.380287349	3.933449945	3.590609208	-0.744648949	2.143433	0.826483015	Cuproptosis 1
TCGA_BP_4797	3.623060893	3.027072864	2.189680332	3.848527366	10.445464	4.47297735	4.467367312	3.8218546	3.853983687	-1.570617746	1.859397089	1.02833405	Cuproptosis 1
TCGA_A3_3324	3.329565991	2.882933021	2.068562032	4.131676672	10.41589914	4.407206215	4.479345228	3.834002535	3.766099305	-0.881026369	1.407737372	1.165173073	Cuproptosis 1
TCGA_CZ_5458	3.284022283	3.032902874	2.460341461	4.446235314	10.52137101	4.363604269	4.455052903	3.85738859	3.826426204	-0.638103125	1.859333169	1.058630631	Cuproptosis 1
TCGA_BP_4970	3.445112268	2.76404122	2.013278029	4.021021939	10.49170632	4.407230824	4.477581014	3.817687803	3.743477719	-0.924236544	1.840983871	1.358206769	Cuproptosis 1
TCGA_A3_3352	3.284305493	2.622144125	1.981819988	4.226600988	10.59093745	4.366061444	4.464744689	4.059666948	3.58495356	-1.138301361	3.109384875	1.506723716	Cuproptosis 1
TCGA_A3_3311	3.33177697	2.787227346	1.97255435	4.074130207	10.57391037	4.371109893	4.465317061	3.890618649	3.759093517	-1.081546858	2.211834961	1.254449477	Cuproptosis 1
TCGA_A3_3311	3.549479386	2.693691812	1.47799076	3.868801334	10.37586836	4.417048569	4.46896491	3.955125713	3.695987383	-0.931011476	2.206627393	1.40729777	Cuproptosis 1
TCGA_BP_4161	3.436942929	3.005890619	1.854771183	4.337757842	10.51852065	4.385734889	4.472154608	3.921437733	3.766194213	-0.759836568	1.937219888	1.418477502	Cuproptosis 1
TCGA_EU_5905	3.167064173	2.636369066	1.666893898	4.359360126	10.57039765	4.357268965	4.534354559	4.101992782	3.705222158	-0.984672123	3.004383553	1.60958213	Cuproptosis 1
TCGA_B0_5077	3.667044207	2.908738571	1.825990433	3.411863761	10.31405905	4.564992309	4.479345563	3.728864347	3.71436421	-1.867364409	1.908295398	1.243511687	Cuproptosis 1
TCGA_B8_A8YJ	3.472635302	2.688959039	1.882699052	3.96742206	10.47689945	4.421950846	4.515434783	3.912024665	3.821912202	-0.38878528	1.980260658	1.587031096	Cuproptosis 1
TCGA_AK_3465	3.375675015	2.510873846	1.902822871	3.959788562	10.52530979	4.399065557	4.500686884	3.89156536	3.756101012	-0.930020759	2.200091699	1.361068267	Cuproptosis 1
TCGA_AK_3427	3.236542059	2.18528679	1.687655842	4.540440304	10.57661529	4.268310253	4.486250007	3.974504189	3.785076081	-1.455338553	2.528462863	1.141432906	Cuproptosis 1
TCGA_B0_4827	3.433618145	2.184511522	1.6102324	4.267001848	10.45915565	4.20722204	4.475510537	3.934391332	3.756631073	-0.710895639	1.542329634	0.961893276	Cuproptosis 1
TCGA_CZ_4866	3.539986377	2.600948821	1.829019895	3.746295893	10.4421311	4.408201576	4.454309337	3.758184215	3.665996487	-1.435175814	1.406946077	1.289221457	Cuproptosis 1
TCGA_BP_4991	3.686382807	3.009269958	1.924238781	3.281039409	10.53013633	4.526631648	4.410087581	3.849722725	3.800099637	-1.603153658	3.30586221	1.919977078	Cuproptosis 1
TCGA_BP_4354	3.259412462	3.117928615	2.661411697	4.41134532	10.71476525	4.2694013	4.364333045	3.968442861	3.597030533	-1.086499334	2.047308527	0.990279521	Cuproptosis 1
TCGA_CZ_4860	3.509117075	2.435512607	1.904036638	3.898307849	10.34805459	4.419263755	4.484763221	3.856960923	3.861664503	-0.632721076	1.235468482	1.539951559	Cuproptosis 1
TCGA_CZ_5461	3.140103739	3.477168905	2.839389907	4.34275131	10.78206685	4.347297484	4.372037692	3.955988222	3.545975069	-1.4373774	2.910835649	0.971547677	Cuproptosis 1
TCGA_EU_5907	3.537742788	3.007224767	1.74503796	3.831438041	10.43297743	4.482465289	4.499370494	4.046236316	3.790299053	-0.426315494	2.549640255	2.004354738	Cuproptosis 1
TCGA_CJ_4644	3.289814557	2.509569521	1.988880518	4.444112482	10.55252126	4.309775456	4.48627344	3.973637679	3.596187425	-0.799630994	2.316113836	1.034812023	Cuproptosis 1
TCGA_CJ_4644	3.218303752	2.277596489	1.842170387	4.447950605	10.55700314	4.293027794	4.450986117	3.875077767	3.728905082	-1.359159743	2.320682433	1.003117138	Cuproptosis 1
TCGA_B4_5832	3.339572297	2.516620018	2.287299887	4.408594895	10.57209589	4.303696433	4.453892393	3.885542753	3.582108329	-1.388644728	1.527935244	0.843817026	Cuproptosis 1
TCGA_BP_4161	3.276656056	2.094939974	1.433568558	4.019822344	10.42956517	4.372659047	4.514697981	4.045688465	3.644822249	-1.169860059	2.258718713	1.43491698	Cuproptosis 1
TCGA_DV_5569	3.404649238	2.219925841	1.891835021	4.083614159	10.51051617	4.294611184	4.453083093	3.83942029	3.854706684	-1.871647753	1.426657156	1.385061796	Cuproptosis 1
TCGA_B0_4852	3.49056306	2.629207837	1.683761173	4.094794556	10.50349524	4.407939991	4.489103677	3.95688084	3.896631673	-1.458696051	2.758132134	1.606905916	Cuproptosis 1
TCGA_A3_3317	3.623334497	2.706466281	1.860667272	4.085196469	10.51541779	4.464004813	4.464071105	3.884944244	3.801413123	-1.172202308	1.607189921	1.338429628	Cuproptosis 1
TCGA_A3_3317	3.727733869	3.367126828	2.103004183	3.537174368	10.51565557	4.492173306	4.419928146	3.814657024	3.665488922	-0.906131768	1.743486676	1.185367505	Cuproptosis 1
TCGA_AK_3458	3.346052333	3.176840114	2.810073457	4.417124394	10.66813289	4.35370578	4.427919435	3.971440347	3.775639842	-0.949949168	2.320142637	1.315400524	Cuproptosis 1
TCGA_CW_5584	3.709386296	3.384835898	2.077097383	4.116434776	10.67844522	4.489177785	4.408232017	3.977515594	3.716034137	-0.840373508	2.322589549	1.488053952	Cuproptosis 1
TCGA_CJ_4908	3.125718366	2.687318825	2.458689936	4.267235687	10.74272574	4.402555607	4.411911586	3.862413546	3.529709808	-1.679835436	2.470242557	0.930588268	Cuproptosis 1
TCGA_B0_4699	3.52428311	2.941767699	1.947079828	3.826987626	10.54592284	4.424893909	4.457135702	3.910322947	3.733512066	-1.199160642	2.405295301	1.377865513	Cuproptosis 1
TCGA_CZ_5466	3.296277974	2.642118465	2.006817558	4.185683304	10.45720393	4.355148757	4.492557411	3.865651077	3.731849747	-0.907218501	1.790428268	0.984935427	Cuproptosis 1
TCGA_CZ_4859	3.351660456	2.72838976	2.224014177	4.427160334	10.72145244	4.321334106	4.455413661	3.902549815	3.721983113	-1.224868904	2.453745039	1.051804113	Cuproptosis 1
TCGA_CJ_4897	3.298436193	2.393313886	2.023735241	4.186465241	10.46828272	4.366816106	4.473902916	3.818456784	3.739348957	-1.5810477	1.750137185	1.220679548	Cuproptosis 1
TCGA_CJ_4886	3.317298588	2.581388883	2.417655296	4.323534548	10.64628424	4.370782403	4.423305829	3.816267624	3.665369509	-1.501677361	1.996731362	0.796311369	Cuproptosis 1
TCGA_CW_5585	3.196045817	3.061481996	2.69699038	4.566493511	10.63140494	4.307893714	4.445817322	3.929737007	3.64366075	-0.903626261	2.192547508	0.878163192	Cuproptosis 1
TCGA_BP_5181	3.098857007	3.130624321	2.711536008	4.44861734	10.65846799	4.26830199	4.38934296	3.915577157	3.632659224	-1.095042856	2.381370466	0.8692398	Cuproptosis 1
TCGA_BP_4959	3.470272544	2.864602157	2.085621174	3.872787027	10.33158415	4.447845735	4.503589297	3.661793361	3.84870812	-1.821625974	1.287585665	1.050990871	Cuproptosis 1
TCGA_BP_4995	3.643049394	2.753812847	1.455103708	3.831154166	10.46455663	4.549810555	4.465216006	4.008249468	3.673073129	-1.785166361	3.389392719	2.015936093	Cuproptosis 1
TCGA_B8_5159	3.430125659	2.576424566	1.914263273	4.198594864	10.39437065	4.343252188	4.455869739	3.872997252	3.672383802	-1.504587895	1.727883063	1.087186121	Cuproptosis 1
TCGA_BP_5004	3.422980032	2.699716371	2.142980387	4.271399599	10.50559195	4.360834919	4.502649545	3.876199694	3.830192866	-0.803445185	1.331451396	1.18499001	Cuproptosis 1
TCGA_CJ_4894	3.374211513	3.004300825	2.440124025	4.130763318	10.71796859	4.334566466	4.431131286	3.931900977	3.731910231	-1.152326902	3.198231708	1.296806497	Cuproptosis 1
TCGA_B0_5696	3.227032398	2.625890129	2.284905195	4.098442245	10.61909449	4.369881577	4.447009563	3.92928088	3.532413772	-1.150439549	2.338495778	1.15825931	Cuproptosis 1
TCGA_DV_5574	3.5297069	2.895606567	2.025458125	4.323405177	10.54444272	4.457218757	4.499937349	3.926060091	3.82384227	0.111972578	1.630102313	1.579300698	Cuproptosis 1
TCGA_B8_A7U6	4.380918642	4.308775616	2.382997817	3.64213625	10.64192591	4.692030295	4.608485705	4.154823222	3.966638782	0.115062129	3.372511037	3.219010429	Cuproptosis 1
TCGA_B0_5701	3.5990783	3.989540491	3.104564302	4.770003225	10.53549082	4.460988576	4.530283909	3.804097637	3.924231094	-0.009991485	2.097912121	1.445902749	Cuproptosis 1
TCGA_CZ_5988	4.109706114	2.612767119	1.285397139	3.463400394	10.32558352	4.512656293	4.488285164	3.904873912	3.851487072	-1.335728969	2.678182536	2.024467907	Cuproptosis 1
TCGA_BP_4967	3.325599904	2.494583926	2.1989616	4.118709433	10.52367942	4.324490573	4.379285893	3.887655706	3.663280654	-1.682574613	1.29101285	1.032436813	Cuproptosis 1
TCGA_A3_3359	3.57522024	2.133684139	1.656838431	4.290019209	10.37527271	4.350835429	4.515745184	3.851322266	3.685102947	-0.749459948	1.197502111	1.125445717	Cuproptosis 1
TCGA_B0_5098	3.273174028	3.303486927	2.077173038	3.742444631	10.69917037	4.410040363	4.416672315	4.113823068	3.578908097	-1.323467928	3.449457493	1.446677491	Cuproptosis 1
TCGA_BP_4782	3.513969528	2.576611356	1.898610782	3.803477285	10.4485186	4.492697905	4.401988091	3.925317183	3.744626584	-1.278643408	1.870696194	1.682593877	Cuproptosis 1
TCGA_CZ_5453	3.14309449	2.605322274	2.371220941	4.357317611	10.63615126	4.310979126	4.433060999	3.891419794	3.616088925	-0.942420435	2.16407821	0.966766113	Cuproptosis 1
TCGA_B0_5709	3.591625685	2.758378291	1.828134358	3.42669584	10.58736288	4.531685458	4.432402628	3.926002504	3.630418567	-1.476656349	3.419398008	1.819259883	Cuproptosis 1
TCGA_CZ_4865	3.529383853	2.686045091	2.003468149	4.173286377	10.63342083	4.3935173	4.480655805	3.921516118	3.794328866	-0.74575659	2.201514364	1.474765503	Cuproptosis 1
TCGA_A3_3357	3.563607306	2.1970103	1.638340402	3.439382318	10.54103027	4.381740918	4.453751658	3.951771127	3.756778155	-1.407283838	2.588429971	1.570456157	Cuproptosis 1
TCGA_B8_5163	3.450407041	2.995522353	2.130186606	3.933210208	10.57056202	4.467617344	4.404142745	3.855467836	3.513887153	-1.751690885	2.538322964	1.121836138	Cuproptosis 1
TCGA_CJ_4905	3.423666145	2.608883346	1.920617019	3.935137159	10.66948449	4.404776209	4.442484657	3.978936506	3.706317333	-1.494525647	2.717469433	1.439374169	Cuproptosis 1
TCGA_A3_3363	3.672923382	3.060981934	1.666999495	3.190841695	10.62256194	4.561998492	4.433083447	4.045760156	3.57877959	-1.713664776	3.355700515	2.00236493	Cuproptosis 1
TCGA_BP_4781	3.618708477	2.899052628	1.390299105	3.552574117	10.31808394	4.548333308	4.47719462	3.950259319	3.71841914	-1.159382246	2.251819154	1.937698925	Cuproptosis 1
TCGA_B0_5099	3.300290462	2.53923653	2.226245139	4.428319723	10.53968537	4.351307402	4.488375416	3.881417422	3.630358352	-0.674673353	1.89342774	0.975474195	Cuproptosis 1
TCGA_BP_4176	3.282601738	2.884909784	2.245066034	4.65581904	10.58879097	4.256889133	4.436553626	3.958959375	3.61387218	-1.196318654	2.037040923	0.967217237	Cuproptosis 1
TCGA_CJ_6027	3.636013951	2.63927892	1.420307668	3.816298215	10.39550958	4.488608041	4.461321933	3.92653064	3.716811567	-1.654274268	2.474631849	1.584699553	Cuproptosis 1
TCGA_B0_4810	3.528742282	3.008994557	2.497803228	4.14184663	10.64187925	4.425332232	4.379754039	3.918657021	3.55085487	-1.524792655	2.252640683	1.145522715	Cuproptosis 1
TCGA_DV_A4W0	3.680486613	2.580609963	1.784848291	3.615528811	10.50644881	4.367911157	4.456694612	3.861609405	3.694418097	-1.311992768	2.592696679	1.303311883	Cuproptosis 1
TCGA_B0_5710	3.306448998	2.701795998	2.061055674	4.449691426	10.48510378	4.343032756	4.478629991	3.90137584	3.738726437	-0.727120359	1.689801414	1.126301658	Cuproptosis 1
TCGA_B8_5158	3.622946644	3.168532614	2.135334872	3.493799566	10.53334019	4.511108867	4.361542773	3.869774375	3.671876257	-1.547463676	2.093407371	1.734972483	Cuproptosis 1
TCGA_CJ_4895	3.425031299	2.789168667	1.86325213	4.208005781	10.52968365	4.355976006	4.486495389	3.960670766	3.754038021	-0.590975568	2.28743459	1.519356071	Cuproptosis 1
TCGA_BP_4975	3.461504567	2.686198603	1.493803391	3.844293217	10.51706685	4.426522995	4.464530244	4.040775473	3.695627054	-0.989325729	2.421534303	1.658076312	Cuproptosis 1
TCGA_B0_5096	3.308636266	2.834394779	2.117104319	3.801917734	10.60173527	4.488490281	4.479060416	4.017011196	3.717011331	-0.782129682	3.430445283	2.083911914	Cuproptosis 1
TCGA_CZ_5984	3.418502281	3.371166558	2.666797746	3.905592738	10.58203281	4.412782251	4.3989292	3.799389958	3.724193501	-1.55843198	1.927247138	0.868290591	Cuproptosis 1
TCGA_CJ_6032	3.111402617	2.635272094	2.528625621	4.837460497	10.61005776	4.470943614	4.431817514	3.743848152	3.804241125	-2.097951541	2.863631763	1.108360864	Cuproptosis 1
TCGA_CW_5581	2.929895202	3.677563755	3.718291223	4.638974822	10.87539455	4.360699227	4.270599029	3.971176833	3.408451355	-1.142373628	2.625949005	0.548979388	Cuproptosis 1
TCGA_BP_5192	3.319377766	2.790514732	2.356291114	4.384616616	10.46513617	4.323240087	4.510137557	3.795399958	3.824704823	-1.118206325	2.270876426	1.245420849	Cuproptosis 1
TCGA_CZ_5454	3.775273332	3.17811069	2.649155303	4.0165312	10.45913162	4.507166903	4.392971432	3.699586979	3.691751186	-1.729521045	1.961080703	1.865716806	Cuproptosis 1
TCGA_B0_4701	3.490387096	2.581632638	1.687189665	4.019707039	10.63893978	4.35988686	4.479033771	4.04882114	3.473464875	-1.234210297	2.892138438	1.466980041	Cuproptosis 1
TCGA_B0_5707	3.150035275	2.750846216	2.086856496	4.266512779	10.5802051	4.415564076	4.485738588	3.976969711	3.599025504	-1.141767119	2.404948126	1.320699166	Cuproptosis 1
TCGA_B2_5639	3.489742506	2.681942894	2.50460075	4.429367851	10.64544987	4.381789116	4.378732423	4.156544606	3.803623727	-0.387455359	2.22254308	2.196088427	Cuproptosis 1
TCGA_CW_5589	3.559756044	3.047472082	1.98480231	3.820937771	10.45669814	4.471772339	4.44362764	3.704312179	3.820658262	-1.889037264	1.827142118	1.288844209	Cuproptosis 1
TCGA_EU_5906	3.897781964	4.148275238	3.415833927	4.693434988	10.73448251	4.559855008	4.490929573	3.906062116	3.763987094	-0.089189874	2.296352835	1.675583292	Cuproptosis 1
TCGA_CZ_4863	3.34976762	2.744931117	1.905243429	4.194035287	10.68719516	4.387910029	4.493817618	4.076131805	3.582435648	-0.772207986	2.552908775	1.273603848	Cuproptosis 1
TCGA_BP_4770	3.505714302	2.315244438	2.02427229	3.991258114	10.54812405	4.56767608	4.514045303	3.842632162	3.567893205	-0.201593904	1.768509171	0.881658967	Cuproptosis 1
TCGA_CJ_4641	3.38993451	1.996167618	1.801742617	3.940929579	10.46664921	4.47588622	4.514533358	3.95095435	3.750960665	-0.992410079	2.310340321	1.363925397	Cuproptosis 1
TCGA_CJ_4893	3.648583118	2.884599591	1.787636877	3.666807349	10.65625455	4.456637662	4.404287094	4.035491825	3.610349803	-1.473169269	3.172255594	1.957214161	Cuproptosis 1
TCGA_BP_4974	3.345395563	1.74963234	1.47480514	3.909831192	10.2616432	4.327689098	4.467521819	3.831082414	3.689998658	-0.769168088	1.095573744	1.089237072	Cuproptosis 1
TCGA_CJ_4641	3.234052651	3.022393257	3.959420031	5.227210551	10.76857016	4.443299323	4.4032341	3.957723838	3.345925828	0.31482739	0.504075612	0.549307974	Cuproptosis 1
TCGA_A3_3326	3.573305621	1.945584279	1.534236762	3.635663142	10.54655047	4.518114691	4.472321204	3.932276258	3.620942408	0.026741222	1.796453552	1.473787889	Cuproptosis 1
