# Supplementary material for: Cuproptosis in ccRCC: key player in therapeutic and prognostic targets
Source: Front Oncol. 2023 Oct 27;13:1271864. doi: 10.3389/fonc.2023.1271864 (PMC10642186; doi:10.3389/fonc.2023.1271864)
Supplement: Supplementary file 5 [file DataSheet_5.zip › Step5/yao/calcPhenotype_Output/DrugPredictions.csv]

	Camptothecin_1003	Vinblastine_1004	Cisplatin_1005	Cytarabine_1006	Docetaxel_1007	Gefitinib_1010	0vitoclax_1011	Vorinostat_1012	Nilotinib_1013	Olaparib_1017	AZD7762_1022	Afatinib_1032	Staurosporine_1034	PLX-4720_1036	Wee1 Inhibitor_1046	Nutlin-3a (-)_1047	Mirin_1048	PD173074_1049	Alisertib_1051	MK-2206_1053	Palbociclib_1054	Dactolisib_1057	Pictilisib_1058	PD0325901_1060	Obatoclax Mesylate_1068	5-Fluorouracil_1073	Dasatinib_1079	Paclitaxel_1080	Crizotinib_1083	Rapamycin_1084	Sorafenib_1085	Irinotecan_1088	Oxaliplatin_1089	BMS-536924_1091	GSK1904529A_1093	PRIMA-1MET_1131	Erlotinib_1168	Niraparib_1177	MK-1775_1179	Di0ciclib_1180	Gemcitabine_1190	Bortezomib_1191	Tamoxifen_1199	Fulvestrant_1200	EPZ004777_1237	YK-4-279_1239	BMS-345541_1249	AZ960_1250	Talazoparib_1259
TCGA.B4.5838	0.01214517	0.018701465	15.6804883	0.196477094	0.004656287	0.532967122	10.94589513	3.163010269	1.545705121	88.327155	0.961411611	2.076910733	0.333383024	220.0067137	0.793125632	21.81072542	33.45415171	0.966901203	16.67279328	1.987272366	12.55387677	0.01862307	1.993900396	0.052746826	3.064779241	62.28282963	12.9989377	0.024345812	27.91720442	0.001506417	1.263342153	2.727313793	1.033787188	10.35919611	37.67572093	2.230833857	5.763918538	103.666156	2.356053653	0.018159384	0.003711838	0.001639488	8.19218337	11.70434582	67.05891857	31.14277487	5.031896657	153.8767548	4.69687057
TCGA.B0.4814	0.088501158	0.022637816	40.985191	5.614136094	0.023173787	48.74365061	10.49213963	3.918788964	60.1083542	165.0221915	1.008396454	5.560577235	0.064169586	291.1331428	8.346529939	120.0091275	181.8781006	50.793216	8.640992321	18.03808882	29.75758311	0.155574283	3.107771154	6.193911655	5.413529488	94.31276693	5.935402442	0.131624959	29.42117594	0.079582317	20.46414974	15.96415896	37.95020601	8.197383724	90.33286995	44.88060869	18.789246	95.89933784	1.437191339	0.060569558	0.28358902	0.009112284	45.656178	31.07400196	285.4018323	26.38988035	24.2463616	6.179450246	43.79283001
TCGA.B0.4690	7.441543367	0.02774268	95.630004	263.6964803	0.02441899	697.9006245	23.45590837	18.43405244	292.1719431	1043.564942	4.171831274	16.51679511	0.005523212	3.153857729	125.3895454	611.1843494	293.6675652	1196.037729	8.488701797	182.6424322	223.8231537	12.4803116	12.00967219	9.995423068	3.29166151	250.4717362	1.884833035	0.166795205	23.9650132	3.155507477	246.2043129	717.264299	3049.731661	7.140675681	261.5894858	6529.658501	104.4568999	129.4630263	6.142828018	1.263838358	9688.349313	0	262.8462426	12.50161671	303.2408689	3.401056936	788.0102492	0.461027301	431.286112
TCGA.CZ.4860	2957.879096	0.177837532	884.2643159	1920.826298	0.016162641	3412.052164	14.09248079	40.02979557	1270.199947	8503.217153	0.741835037	12.32839899	0.001536097	7.843036558	98.71606753	3003.85046	395.3286775	1643.327302	13.6187578	282.1194771	84.37504918	61.36871629	10.98079196	54.87179393	1.491773499	51.43112596	1.898001704	0.221266181	24.2559022	18.14162452	796.0187944	18742.26878	7843.060756	6.27897806	356.793782	3513.782593	613.07809	160.1900358	1.940716403	0	235691.1741	0	2563.394052	25.40016601	1329.946748	3.951677098	1101.231065	0.020435383	3615.919382
TCGA.BP.4354	0.325199956	0.002745543	6.635593415	14.06886903	0.005213993	259.80778	33.5622869	4.062189042	6.721185966	313.0953465	2.540045166	29.99649093	0.007936226	2.820899743	19.36383922	34.44169105	240.3070896	244.4872438	4.039867948	46.58024699	14.22466028	0.343847407	6.256228556	0.717959899	2.336673049	34.07706109	0.619323235	0.005929848	7.935308989	0.311170717	17.22023308	49.45096813	384.1405019	6.143749112	105.2066511	1301.908284	58.42376939	96.7893055	2.081728969	0.14069556	8.199001184	0.042649806	58.53165794	4.744076204	207.303484	0.744060713	116.7544303	0.465290193	71.3240095
TCGA.B0.4688	0.227170056	38.812672	725.1467158	54.64361571	0.616387137	16.49560296	480.1491134	107.7396372	297.8418265	401.8245747	10.41651267	16.30236224	0.90480688	957.0597007	109.8511737	10827.3714	142.2074483	106.1041037	127.0491912	325.7844077	224.8972731	0.24226334	78.37339895	32.51517584	13.80101035	1629.531223	8.49390586	1.406894976	717.7700284	0.265341682	28.78258685	41.09552313	61.69350581	19.72368238	1103.741934	141.265084	4.480788806	1879.467803	570.1510778	0.203405057	109.9316704	0.002058664	16.62790661	246.5323662	409.4753024	305.3885888	22.62222616	1313.518195	102.4982504
TCGA.B0.4699	0.016959186	1.112242171	218.0258607	6.946676649	0.04369417	39.69184499	30.90104175	19.1402821	109.0645378	62.43204115	2.341891465	27.55640173	0.450971272	163.0844613	5.851972607	760.1876224	204.7970027	69.58906537	18.58411042	143.0520756	49.24466672	0.125716512	29.00961401	0.593969938	15.82468829	213.4284198	8.266814163	0.220200184	86.47636227	0.038558531	7.670433302	3.794949859	12.92000782	10.89649046	148.5270289	885.0174912	7.691232897	618.0450943	22.99189096	0.055105893	0.10474131	0.002668887	9.052444534	76.67464625	292.1411741	51.79449919	26.21454396	478.8237269	3.18592828
TCGA.B0.4846	0.001048002	0.023375086	2.136991668	0.03179675	0.008334204	0.108769378	7.030988129	2.186584153	0.754183756	6.781864906	1.073097846	2.952106716	0.990857775	547.6142032	2.367103745	14.12929419	75.30186239	0.620430352	12.29652661	5.62683804	19.10130515	0.022961586	1.680139904	0.34845332	11.44919712	34.40548202	6.641782902	0.014928548	35.13540366	0.001408684	2.977813507	0.154141119	0.334257342	8.03915642	38.45484452	8.438807768	0.427490761	40.06508447	1.006283432	0.008837536	0.000143509	0.001447322	7.805317341	17.99895679	110.2803643	25.03880929	4.339680018	364.1605653	0.006567693
TCGA.CW.5591	35.11285107	560.6873569	320969.0548	2007.741189	0.005574416	0.295923607	1.909792489	10.52541836	332.5602588	28.99495109	21.58968348	6.309515224	0.188333447	5666.597442	721.6032613	17609.49061	669986.713	150.6606325	87.72000367	24.76555954	178.9186334	0.072943147	4.688332473	63.08502561	29.30399082	2956.864066	9.772991587	0.033987582	639.4077421	0.121330771	4.746849519	8830.924651	21.6792504	21.29605024	332.3076614	216.7956556	0.703282303	2767.728333	3658.300807	0.053472422	844.3812932	0.001281102	18.80103572	404.8970184	191.904266	152.9622721	111.4302628	10864.80022	945.0313437
TCGA.CW.5585	0.017472738	0.003227322	7.59598837	0.577787276	0.003682736	2.570345169	28.00406625	2.076978269	2.237922857	75.44472725	0.329096633	6.978614753	0.249461463	332.4255075	0.666874509	68.32995058	39.34383236	6.177887915	48.61858508	6.799831857	22.83960918	0.041683087	3.262982504	0.870403533	2.204598438	125.3583672	8.377295118	0.037098177	15.6436487	0.012794754	4.165345107	2.596440797	5.979431513	12.21123411	43.95456624	2.755644401	7.350964057	51.33723031	0.5499804	0.033400629	0.002992021	0.002463512	24.72918189	11.55776599	89.62897921	11.6973599	6.01068931	43.23059127	9.830411272
TCGA.B2.5639	0.130649361	0.075714706	112.4085762	16.6465139	0.016798801	14.07479497	22.99018016	5.244270983	43.73864722	179.0245695	3.490565008	4.887745512	0.093461876	53.65483945	17.24474347	172.077417	293.0935001	114.6677443	12.8968945	20.26584711	38.21305983	0.160797274	2.855795325	0.934162334	8.664306535	525.3043819	6.9340901	0.079491628	33.84027796	0.089403774	15.52749197	20.51338551	64.97959123	7.200190909	109.821974	909.300199	10.50921813	276.865709	4.843006614	0.068129994	10.85731277	0.008892268	22.99330818	26.14204001	323.3310988	18.96255504	77.71892039	34.45326445	33.51866332
TCGA.B4.5377	0.003261837	0.005132029	2.752202685	0.058017177	0.003325748	0.168766789	40.72750505	2.005976381	0.356893442	16.60573376	0.451630623	8.877811426	0.769308471	264.9474097	0.60613348	33.42991823	51.15830285	0.537673979	34.33237907	4.71177109	6.162420811	0.018761877	2.374265114	0.043513866	4.565720251	26.48547027	9.757756608	0.009329195	20.28622627	0.004184471	2.724668328	0.466892888	0.489725263	8.917705897	34.39184591	4.513130356	1.898166388	60.02209478	0.476808833	0.015594531	0.000488271	0.001494921	10.22001423	14.60066384	102.586477	10.07937583	3.918368409	293.8048032	0.415133369
TCGA.CJ.5681	0.004499186	0.798162548	862.1668929	0.247345055	0.008025682	0.45995561	248.1565274	7.748785098	20.84830363	154.4768355	12.97960471	4.007664825	41.72801423	673.8677012	3.357717899	1178.316086	198.2139644	16.37849846	148.162781	12.6611831	10.87569297	0.03504131	3.528286767	0.05839394	45.52403204	760.7211599	36.24691331	0.013941889	84.57984182	0.007228703	1.530352362	1.255147503	1.324969872	11.32856784	70.83786916	533.130463	1.479676055	914.5572091	24.69840656	0.045082224	0.00749053	0.002218429	2.26927847	90.4463102	471.2273699	238.6542852	8.37971896	71196.50403	1.561963313
TCGA.CW.5590	0.17426281	0.010671423	24.16588401	14.17241696	0.007338284	61.60405664	28.51905749	5.272240456	44.23348398	148.6221328	1.049474425	13.99250296	0.030231646	31.40337532	5.953358989	101.8935157	103.7426592	74.91414454	9.465671142	26.81115631	47.43358723	0.162282805	4.398668713	2.966758771	3.533023793	174.1357133	4.152065783	0.064938522	16.5939844	0.131778691	23.24383937	23.92337037	107.9984391	8.858439567	68.13704048	101.8933394	30.65947501	50.97373984	1.943196135	0.087683108	2.965729954	0.013658642	51.88521321	12.77603379	155.7975137	7.02185966	50.07210769	2.799478621	52.66264892
TCGA.CJ.4885	0.047081163	0.049474711	95.23538429	8.091250564	0.005783135	1.422433309	15.63104225	4.352165443	52.34233025	126.3038627	1.330272615	1.072840057	0.204556354	576.1166367	11.47335884	834.2686428	424.1060517	72.11687194	11.48792841	18.21811822	70.88685957	0.076630988	2.171129483	2.023513841	12.48302114	855.6374598	5.643712294	0.047830285	45.11017246	0.025475093	18.05560045	8.185760135	35.377081	8.072450852	100.1273331	179.6719392	3.640764385	257.4057555	1.743820265	0.062665288	0.571702865	0.004693244	22.60544899	54.36955521	313.3461985	24.03459038	20.35476416	108.9071403	19.0070833
TCGA.CW.5580	0.858006881	0.007891028	70.03947542	17.86119553	0.00481574	98.73295038	50.04698997	5.305710799	69.11274853	313.1043338	1.202850339	7.877805942	0.038554241	84.96316549	5.912700409	185.3472232	119.3514459	131.5470902	37.92369382	29.86284317	37.91484663	0.257340217	4.85093903	3.18075355	2.862418937	264.7530334	3.908180202	0.087738778	14.86126212	0.29058803	32.19821312	145.3041261	238.4576093	10.02932948	111.5460892	136.9871845	38.08224546	78.85862803	1.381391388	0.273185602	6.926026351	0.026541931	82.22992083	12.20791103	232.7604098	6.531271661	44.46843485	3.554478181	141.7851969
TCGA.CJ.4644	0.015154169	0.008245803	4.551449994	0.920957081	0.004162695	0.672913174	3.140065409	2.724723497	2.191373636	46.18030562	0.59773977	2.185862419	0.113777156	43.22240331	1.323330617	75.92813061	51.46857132	14.10433843	6.468598227	7.297958746	44.65342336	0.075359151	2.577840018	0.043646229	3.014498366	56.29945394	6.37626868	0.016003749	9.495335934	0.019144721	3.493405482	1.780139367	4.749561728	7.204988803	40.92930987	20.84444496	4.755986846	32.0808892	0.523067222	0.025169108	0.016131594	0.003578563	17.66846033	8.059902169	96.26921214	5.126129882	8.91810728	17.89508469	3.473083321
TCGA.B8.4622	0.00798208	0.005152115	3.963465631	0.713034257	0.002213353	5.676525933	11.99423149	1.897500399	3.730787506	14.47414532	0.810110991	9.997427488	0.133755177	63.21430071	1.818509276	58.13631428	89.27976213	10.04185074	18.18531407	11.10762349	15.50628952	0.038416443	3.075264811	0.177626963	3.1606219	104.6259583	7.374451048	0.010683272	15.81362677	0.027576702	5.535775661	0.890806869	9.523753962	9.448616408	30.57281468	32.99341257	6.809593393	23.91007768	0.816674523	0.031770674	0.010965485	0.004700473	13.32636775	10.89638671	105.9538493	4.946590447	15.4803461	27.01282552	1.905089565
TCGA.CJ.4904	0.020213865	0.020242829	10.80272063	0.928109364	0.006226833	4.690945011	17.69307908	3.389499345	13.20561284	22.56939596	1.04119039	14.94610461	0.210370352	140.0839987	4.316859807	67.29342395	81.38630159	13.66014644	14.2340518	15.89866518	27.5745873	0.071478984	3.557097864	0.508337819	5.175208816	99.09299275	5.861878165	0.037780889	20.49302294	0.036151507	9.936332516	2.976125732	9.538435743	8.162337607	55.9808766	60.7457462	4.887004213	38.30090085	1.502947302	0.033613703	0.048068187	0.003914533	20.3474561	16.41733826	160.2636648	13.71255656	15.72408489	38.14583924	2.515171592
TCGA.B0.4701	0.869478579	0.019142056	57.7891806	21.97886984	0.017099407	244.2199482	25.57827144	10.74327544	185.4525149	186.7172313	1.355814206	15.63734222	0.016551219	47.35205085	15.71829284	134.1762754	220.6595162	199.0119574	7.820142747	55.93820066	41.02851276	0.538000257	4.81268616	9.32473153	3.862221937	64.49938607	3.45704375	0.121972651	30.55873508	0.840059809	80.29138405	105.8285359	253.8498374	7.204849803	108.4262109	595.3525167	41.01894502	99.75624306	1.792724721	0.138558079	20.85783018	0.050474963	84.24592642	22.36314453	282.464825	7.165327945	80.91594738	1.284663861	139.3545563
TCGA.CJ.4641	0.010326723	0.018027443	2.748319769	0.356066277	0.012674457	11.19358818	3.317513534	3.372519428	3.021567498	21.94300794	1.099231509	8.800469746	0.058928833	18.31545993	4.878265074	5.331707603	85.69719233	24.45364356	0.587795337	6.982786395	13.03825371	0.148989548	2.442051039	0.135626323	4.600445779	6.996221054	3.703556127	0.01536605	7.630933654	0.036972942	4.365864231	1.562011502	4.045611352	4.933293713	48.42688128	90.2382029	9.165072465	43.16669892	1.047282953	0.017451533	0.014886742	0.004337824	20.39906797	8.393374426	123.443286	5.282340511	12.54635183	4.180255514	1.073681493
TCGA.CJ.6028	0.004490286	0.15385695	9.348807828	0.650572974	0.010644094	0.598459813	22.76217177	5.074257904	16.95090215	30.44152018	1.448659135	3.59962583	0.570049319	626.4994434	16.2007915	72.07266181	166.2452702	11.74697443	23.57617066	19.50514206	44.33431317	0.047074392	3.576304638	0.401606252	18.10755307	136.9189562	5.979707169	0.031652326	58.92020039	0.006048468	8.026102976	0.986250693	4.941173593	9.280052035	65.49000377	85.04965741	1.276847044	130.2045315	4.867985592	0.021641373	0.004288871	0.00258308	14.42355483	28.67140065	218.9594792	43.8479645	12.48269716	238.5134229	0.958914088
TCGA.CJ.4895	0.054044059	0.017871864	14.63017598	9.45169264	0.008908885	27.04775377	19.4786585	4.469826094	25.13558703	79.65216296	2.482511039	4.321620121	0.046936693	60.4008923	19.7445679	51.23039776	184.736998	101.7471512	7.187201195	33.17275458	53.17673797	0.262220698	2.955626972	2.150708529	7.258923805	144.0997889	3.831049991	0.039181179	25.48089871	0.138976585	17.07822063	10.30147933	69.1641391	6.933822796	72.181682	294.3751443	11.90407503	89.00779264	4.082954422	0.05685728	0.443476014	0.010355928	38.74632547	16.35451865	176.4871069	10.12566271	48.61828957	9.498663449	23.29637682
TCGA.CJ.4871	0.281953324	0.158100317	35.33314499	30.83413467	0.076998964	72.53257228	3.340160015	28.20456228	232.6612464	121.8452746	1.759704839	13.30974379	0.037416405	62.15311864	87.01245702	89.08082768	122.2684545	146.3442527	4.343369716	54.06446528	249.4444328	1.872498498	6.925283204	6.82287426	7.097433946	73.79386275	4.381323159	0.517077228	38.84648079	0.458625463	84.32950366	38.26223424	88.38171357	8.510465436	142.3877426	274.4305379	22.08242581	58.28309794	4.135240217	0.076269596	3.156333554	0.016785532	131.7983247	18.19026247	265.7892524	21.38443151	115.6488423	1.924318359	40.44679735
TCGA.CJ.5680	0.048720516	0.01318233	75.19602656	4.043625048	0.008613159	7.747202687	15.18232974	2.279200049	15.53077311	108.2287074	1.870400944	2.642969362	0.148477062	175.8321352	1.986079767	50.66068977	119.5045795	32.76994536	30.18074753	9.151008911	8.115004711	0.08703872	2.350903684	0.704172526	6.706119735	91.37880195	12.42568578	0.024831654	31.55388357	0.054003854	4.311083679	7.873686932	14.09774739	7.66736826	71.32720927	121.2546034	8.488883292	342.3108789	2.25215058	0.033893492	0.179834005	0.00415484	16.9862948	22.91768168	238.6141301	21.0188797	30.4288522	50.8988668	30.74781448
TCGA.CW.6087	0.027693783	0.080992717	1.426424961	5.202010536	0.135037509	56.04960806	1.192048788	5.159219602	3.518264487	47.3508216	4.095606068	61.98693689	0.024564926	0.02790027	20.47110202	2.863712242	65.9261834	62.72083278	0.314205752	29.76543391	49.7421937	2.219242601	9.746700786	0.052618138	4.364237866	5.937368557	1.13150651	0.013663775	7.576554883	0.241887766	9.099473776	3.106587906	16.92005384	3.383994799	95.08704529	920.1866618	30.22600885	25.46543619	1.838377611	0.021373742	1.743746423	0.009198982	29.21454818	3.787783724	137.6643434	1.684889407	46.37279241	0.56063942	1.377664586
TCGA.BP.4974	0.007028178	0.024580489	10.32017864	0.138600338	0.014306735	2.391004266	10.24265142	2.003174067	3.012447045	30.47585221	0.907751526	1.829346064	0.490323752	930.526043	5.584207862	25.36944723	70.49424387	5.261204666	11.36951301	8.607036504	19.20765059	0.036559622	2.652978682	1.83617485	5.874997972	93.36188811	7.582891289	0.052152651	27.83000053	0.003977794	4.835133776	1.790987535	2.853386407	9.747739329	45.13222655	3.878317341	1.928646672	59.64281123	1.376541629	0.019250335	0.002072441	0.001962948	16.83908038	36.87968626	148.6530699	52.9833302	4.048672972	71.52522928	3.447592806
TCGA.CJ.4918	0.026143909	0.06451075	34.68029342	2.421648947	0.013155645	5.494918572	12.3077848	4.367140324	19.83309637	32.21358579	2.096960014	2.846272774	0.285095452	441.8268454	26.49625506	43.88554441	197.1830558	27.86867696	12.26862208	24.24890608	69.5657833	0.09911566	4.086696455	2.066148102	10.36720057	394.6585976	5.490249623	0.069273443	52.66210967	0.030254877	12.52389768	4.878873767	26.42552172	8.914465299	72.25844808	146.2443597	2.341163356	102.6409815	3.850906577	0.033610338	0.135415361	0.003376501	20.91015748	34.59653124	255.2873278	29.5975925	22.11694222	59.80507185	6.700704828
TCGA.CZ.5455	0.009543876	0.02240642	4.562879907	0.889502356	0.006985406	5.213805742	7.339670813	3.348479699	8.386663694	16.70048219	1.79150369	14.59319179	0.140714638	43.3245348	7.27674244	25.76744407	92.36370574	15.62165177	4.686298834	16.16189402	27.53938337	0.117660015	3.731296069	0.119923733	8.224519174	42.34938421	3.354059277	0.012508819	21.1251852	0.037605251	9.414689922	1.432485303	8.311487939	6.115298274	62.61757894	134.0586241	5.225432037	37.53891462	1.693805524	0.024472891	0.026980977	0.004323637	16.93551401	7.605169392	129.056465	5.806967058	22.86583362	14.79538055	0.691978414
TCGA.CZ.5454	41.83554844	0.011187593	2.000142992	0.521781389	0.009713499	1.155050329	14.47149663	15.43471673	399.1928355	675.4661296	0.617669648	4.345292731	0.000682315	218.9459895	21.85134347	527.7512878	1857.11938	149.2011762	29.44406733	16.98425247	9.838868193	1.5752171	6.591531673	0.001709425	2.983630668	55.83247472	1.687951768	0.051208105	96.80365109	11.27612229	12.51915783	517.7809764	509.0694722	5.611382108	58.87415903	776.6955136	17.69440812	146.8874683	0.642112217	0	134.3669808	0	593.9047219	3.570014663	1184.86987	1.643273295	276.9488268	0.697180294	480.3462498
TCGA.B0.5115	0.03890715	0.019465349	13.6332437	2.255795053	0.013763896	52.17354635	6.556081469	4.019835438	38.30507908	89.62783208	0.595457184	5.254611285	0.053617442	197.6733661	9.585739862	72.8811248	115.9262823	53.04060762	3.029743774	21.86564581	34.03286031	0.216842838	3.452705338	5.621259094	4.725318795	49.32555113	4.296763151	0.059829576	16.58226612	0.087058419	20.52635277	7.253805887	20.65062305	6.764627794	86.54829959	39.76881908	16.99752115	54.77019034	0.965948522	0.038597325	0.053283577	0.006765602	62.70116164	27.68642798	219.1898671	14.4362949	12.30475147	2.696712464	15.85890573
TCGA.B0.5712	1.822985664	0.004828637	151.305954	21.54631635	0.004457595	85.56486101	9.727177034	3.434385265	57.70015435	144.2645118	1.16491923	6.03855615	0.034376466	26.21770917	2.783899903	349.1416144	187.0257238	134.20919	6.430693894	17.28753173	28.18675745	0.131451789	3.826073458	1.579925296	2.819103342	262.9712148	7.555040074	0.058959565	17.25838526	0.345258889	12.50724589	190.0397376	175.7933436	9.304134695	84.30970822	323.0885513	35.18504355	149.5485944	1.168776521	0.112353819	27.94772602	0.019725659	63.49921463	15.62375523	163.0223168	3.950986363	75.5780745	4.89759094	170.122881
TCGA.CZ.5462	0.021032998	0.02734158	9.359166871	1.41933299	0.004911745	0.897271029	2.014589475	4.809148169	25.54566718	20.96002569	0.670785219	1.265004157	0.136938511	426.4791932	5.201409309	37.32148042	65.1036418	19.45524483	9.322166045	4.896577217	23.68210663	0.054156248	1.348068641	0.805016555	3.749422064	10.59584517	6.496243492	0.047394656	45.49897197	0.01068038	4.331468726	3.4992478	2.693233644	6.700561052	90.34222763	11.70103288	1.488157753	57.6271175	1.033698801	0.025583512	0.009584089	0.002544289	16.83528533	17.38966921	76.73696905	12.87833507	6.995935082	44.68188394	3.002411911
TCGA.CZ.5461	2.848890238	0.02402535	136.4963784	145.3925006	0.012044858	310.9194436	26.53537004	6.640938612	153.8772411	678.2643582	3.661579792	10.34074206	0.016442954	29.7360425	38.18853729	410.5224538	202.8752161	422.5103805	10.5891736	73.01915932	67.17291632	0.915386722	6.47529072	9.141765223	4.392384414	486.6569653	2.891051366	0.107280433	27.99219677	0.996589876	87.52518845	313.2276962	659.3599609	7.721046929	162.3392075	1073.558293	76.11449272	124.5442318	5.039768932	0.258818781	1029.763025	0.076430231	98.68479605	19.49115228	324.7946023	7.018369532	125.5548506	1.101002076	302.9487711
TCGA.B0.5402	0.021644175	0.001961001	4.195080457	3.529689277	0.000826888	30.39240236	20.5050924	2.191067016	9.395267669	4.908521483	0.709364213	56.35875833	0.067552966	12.30504581	1.004589609	98.6341732	79.55878439	6.483974899	35.39614865	15.75871888	17.19476513	0.039724594	5.003805854	0.517382154	1.821215235	121.4436568	8.300512847	0.00568929	11.57787583	0.127089528	10.069541	1.933798098	41.31223779	10.94930517	23.05279845	40.17022848	13.83532006	4.45950187	0.747254892	0.06175289	0.10776893	0.00975455	14.45491882	5.016596012	69.69081782	1.10101791	58.94442905	9.278568699	3.695970388
TCGA.B0.4698	0	0.01347101	5963.527771	39818.27016	0.779687214	219965.9906	103.4110207	1155.856317	12646.22065	213784.5587	1.420641254	592.5984637	4.07E-05	0.038859283	125.6341216	4867.056634	538.3336619	10239.22278	2.519394377	7626.6285	104.3136087	0	426.7349483	707.6368169	0.45343983	29.15284603	0.110195389	16.17882741	37.2710361	6140.403806	0	676646097.3	738261.6178	6.118049293	2446.336291	158803.445	5493.897661	358.8881336	7.439423465	0	5.86E+27	0	98293.63604	9.611325054	713.890963	0.968499656	0	0.000249017	64647.92011
TCGA.BP.4770	20366137.27	0.017494846	919.7904194	4279.674886	0.064383006	7565.381914	20.28067258	140.7439931	1994.604342	1429.046231	5.29541642	60.66497472	0.000854014	3.927090017	630.1944854	1082.504147	394.2163131	1094.858148	2.115005952	376.2786792	495.1505589	288.8788836	25.9290343	185.9494477	1.38587505	378.6270762	1.30455213	1.536148692	81.39123707	84.6719394	0	196701.7624	52830.24378	11.7207202	899.5730506	2922.675763	931.8285618	80.88196888	8.308476252	0	36725329358	0	6478.355383	12.92027988	498.9500009	2.074494809	1689698.675	0.012474362	5900.315513
TCGA.A3.A8OW	0.050725044	0.002560827	4.729716958	1.306481365	0.003468963	48.75109991	4.897405232	1.313593174	3.384465133	218.7479328	0.282812915	9.820807235	0.020868148	12.11388166	0.918925663	35.25346792	31.04496587	33.29162604	6.123582262	8.634277228	10.38002911	0.136686123	3.722832149	0.168797639	0.875775117	56.29751601	4.21110815	0.018977322	0.966750274	0.057051511	4.834128958	9.178022804	24.40498889	8.777971955	29.36687866	8.983326075	49.92233507	19.0266617	0.369162998	0.035819165	0.046394608	0.005700382	48.10396619	6.176373318	52.88083862	4.858413543	7.211739144	1.164769008	36.77765068
TCGA.A3.3372	0.001822205	0.022594865	7.598665518	0.245499731	0.005077525	1.085564985	35.22049858	1.297060861	1.267430851	9.187711592	1.890196001	5.791707583	0.979478506	377.6902281	4.851048952	55.58761876	106.5103427	4.000074197	17.12058811	16.63660574	17.94774418	0.036864788	3.262965832	0.815550558	12.47566289	187.5880071	7.550987327	0.013413708	33.83979225	0.00635361	5.49655944	0.332383869	2.762850242	8.694956009	36.16115698	34.42269033	1.06408804	61.56365127	2.2429111	0.014963561	0.001981663	0.002225666	10.98829217	23.70910808	145.7398989	14.37852609	7.185609067	284.8206717	0.163737123
TCGA.BP.4164	0.001127496	0.005179666	0.918800747	0.002670032	0.002623067	0.004393192	6.425877001	0.837623414	0.013613194	17.86156029	0.199614484	1.127763406	0.989907225	507.5571424	0.308516459	22.75530728	28.94774719	0.095677374	23.38817515	1.818010958	7.289571107	0.011834251	1.869384462	0.01210352	1.958035252	37.56992185	12.44313912	0.016686103	8.720693712	0.00046076	0.982722073	0.169857629	0.079256412	9.90127137	20.68451302	0.343585614	0.662172347	36.94559203	0.231638656	0.009178261	1.80E-05	0.000992532	7.49720395	12.70052793	49.37003072	17.24663709	1.280269963	621.8411573	0.133425556
TCGA.CJ.5684	0.029356575	0.03193304	6.993701752	1.047945436	0.018141428	4.38026225	2.140421425	4.132203594	12.22880778	122.8837159	0.517914431	3.656160855	0.072316902	107.5387881	4.577004378	50.59845596	56.12172508	36.27953803	5.094807959	10.58596503	63.60085295	0.175495269	2.972438048	0.824030364	3.594403296	76.6432482	5.261062041	0.115251876	13.65855506	0.023184917	6.694339137	4.609430709	8.257195109	7.49428756	67.09699472	17.53140258	9.549566727	70.04488364	0.789267351	0.028425781	0.017048792	0.004054655	43.22754492	15.59644435	145.1560718	26.36451741	10.98324405	8.259355023	9.152708978
TCGA.CZ.5466	0.373118994	0.011442379	1.643797682	0.039941031	0.027722289	5.396358529	0.007552468	15.43069379	214.3961288	30.02598666	0.039369848	0.215947994	0.006419678	295.6366678	2.63794412	5.134564672	27.80404878	9.894649705	0.460074463	2.274387701	19.40927549	1.345864331	3.343989886	0.56943071	0.417422643	0.150662903	6.832960501	0.189743983	25.0101183	1.020053179	4.451483395	16.83067981	1.985521816	6.127603494	72.46239502	0.479434527	3.434662541	3.732936722	0.062925906	0.023486835	0.00710044	0.003290961	99.55571678	8.318831673	201.7087147	1.841145822	3.779604295	0.075042328	20.34476171
TCGA.BP.4332	0.091607326	0.049607233	34.04829383	2.174239029	0.009635931	2.422219425	11.59393242	4.094189857	75.81625833	132.7236395	0.813509037	1.491883229	0.046608759	814.5779328	11.2531524	323.9881796	242.7641219	42.67788922	20.56620725	13.9868799	28.57542057	0.118905941	2.980413802	0.981353093	5.518468398	239.4014069	6.372886848	0.076594349	53.41745147	0.068785388	12.20287605	14.97043766	36.27385049	8.514472555	60.24630905	60.40612206	5.353188219	140.4524116	1.870046079	0.095228503	0.329684601	0.006475661	35.87090554	33.8794109	365.0496581	27.90748918	17.35143302	19.90467304	50.30671757
TCGA.B8.4151	0.053122356	0.003217736	5.000084752	1.21965847	0.002648471	15.15119153	6.734849062	2.327482275	9.717261011	77.85319973	0.199531808	11.49383789	0.027636985	28.14071541	0.528147262	156.7717256	62.69091228	19.67564082	26.12222704	10.35868196	13.88868177	0.068976666	3.821307632	0.146593903	1.516473862	55.67428679	7.693397245	0.024022361	7.129457536	0.069142999	4.091696353	4.096756473	12.34981641	8.43262796	32.91610175	21.18545956	28.44926243	42.13882551	0.27969464	0.061070723	0.032763723	0.006207104	20.29208648	6.937883859	96.34964258	5.337369518	14.29925657	6.353526029	16.32962299
TCGA.B0.5108	0.059471286	0.022831495	3.106195425	0.458449982	0.014833388	3.656945838	11.13048775	9.643047757	69.39566682	42.47859173	1.15806016	10.33683846	0.014391873	170.0606675	20.13778218	29.90383012	166.4292961	29.92687102	9.984395352	24.23728766	16.99084846	0.261235048	4.261883534	0.11399906	4.820510039	15.89778356	2.583225555	0.027468588	55.82722854	0.19806735	10.47831039	6.996575064	24.3908811	6.430943037	51.37181583	150.1321072	4.871707875	62.50628998	1.78748709	0.062981945	0.083911046	0.010133672	58.12414651	7.388421879	253.0447357	5.985920657	33.52957444	4.509628586	16.39057578
TCGA.BP.4330	0.001044887	0.011380231	0.652891106	0.002461607	0.009824329	0.226769703	1.692359509	1.313305984	0.030349593	7.727716882	0.422528542	4.054986921	0.437666448	164.0197587	1.354365286	1.585120466	32.56413621	0.417503731	2.150071108	2.950468207	17.84614832	0.035220475	1.908562234	0.094181595	4.529401561	12.50615304	5.914458366	0.011933829	7.519543177	0.001402201	1.756240985	0.123907794	0.163051383	6.542098262	29.86917787	1.370510303	1.276505711	15.240559	0.428889507	0.007364867	4.13E-05	0.001381095	12.3493989	9.474721644	61.66085298	16.06460904	2.597893752	46.658099	0.005105018
TCGA.BP.4160	0.258850019	0.018367663	14.33254971	8.946003077	0.011390917	76.13101619	3.084748002	5.517071374	51.47015445	114.6262848	1.090312343	9.137111502	0.018384754	16.70975291	7.632831172	68.55098651	83.55910275	89.84759717	2.545018865	34.00339273	51.49822305	0.589572386	5.40352228	0.557614433	3.036237105	47.19530548	3.144784878	0.049949077	15.63872814	0.298865479	14.60077002	28.56569761	70.56336405	5.691750358	66.16367637	252.4021892	27.72422203	56.47946154	1.250283192	0.053999315	4.144681187	0.011833021	38.00816868	7.703013444	162.4888509	4.582581177	40.92140237	1.316093785	34.74655653
TCGA.B0.5113	0.02076292	0.065015886	22.16739427	2.46774645	0.015651945	7.93257532	14.06400477	3.095369472	19.68019045	61.62890619	1.573534786	3.289710112	0.264798842	409.5422348	13.69445221	98.18872578	124.6372285	37.48993971	17.6669785	22.85097383	51.92262115	0.127500674	3.73583644	3.790979394	8.949925199	175.2986536	4.267363772	0.06148092	36.81490498	0.033336415	12.48623744	4.893378666	17.78387687	8.557406828	87.39863213	52.41500208	5.158566651	89.04356738	2.086595424	0.026526293	0.04058169	0.004132435	40.06114993	31.78817462	249.1602159	28.87556353	10.46817408	24.78056805	6.945096337
TCGA.BP.4967	0.037764473	0.187039119	223.3014244	24.99313694	0.006616647	11.95449099	59.21057048	5.699426103	69.03430189	96.84204777	2.197236161	15.13332345	0.301760441	254.3975862	12.92558014	769.1790706	496.1662362	87.1077821	64.64612065	39.1389303	51.25565482	0.062811212	4.758897926	2.704190942	15.36140065	1695.846594	9.306841284	0.066335465	57.34289075	0.041192747	18.1612233	9.650103307	69.19699289	12.63384838	85.49352454	395.4358253	11.18932581	366.9080227	12.36564943	0.111052119	1.78968039	0.005728804	19.84353656	59.95811942	301.2408498	46.85070411	58.64913952	210.9948554	22.41764339
TCGA.BP.4347	0.017434262	0.009651862	21.88368009	1.373111614	0.004406557	6.689509461	31.34208272	1.917547662	5.881603625	32.86143229	1.759216133	6.798803913	0.194820589	131.4528624	3.162243499	62.35341646	103.5594748	15.01110189	12.98945524	20.22264191	26.92769295	0.040489713	3.413312787	0.470250649	6.478947923	259.9043008	7.607425197	0.029742663	27.9765916	0.012046131	5.0611988	3.886512759	18.71529289	8.866441792	43.05998598	81.01077711	5.641404717	118.1786261	2.296702462	0.035427733	0.069218894	0.003653293	11.59733459	15.32152817	87.26035474	14.26498853	14.87362129	86.92457031	7.290521881
TCGA.CZ.5465	0.028078505	0.019621463	18.24437969	0.852977057	0.006496276	4.221222108	4.60260355	4.720393294	37.38910605	21.14111696	0.236586792	1.535481275	0.168508618	637.7757842	3.773578051	115.5979887	79.2805702	11.06514878	15.63193996	11.2289035	28.69766827	0.073932382	3.629600518	4.820425151	3.182758159	23.48862387	8.95376849	0.066294218	40.01828021	0.045586297	10.80390905	3.902536892	5.549058083	10.23472385	72.3138243	7.335496431	2.559258341	46.09444264	0.4266858	0.026124801	0.005198575	0.00260708	28.46114204	26.93665841	213.4256393	11.0157092	6.761840952	14.05140064	7.353191569
TCGA.CW.5587	0.001534115	0.007257933	0.17985765	0.005307978	0.015571307	0.691206157	0.464887654	1.147254441	7.21E-12	26.73212311	0.469246048	8.110025756	0.116612924	2.951179768	0.69187417	0.161303169	13.13710065	0.631747302	0.43385929	2.049902786	15.25462	0.090088564	2.049280219	0.000133531	2.190749455	2.58527471	4.110276483	0.007640772	0.35891311	0.002096805	1.008971062	0.195588801	0.102313893	4.118821543	23.39537296	1.239755656	9.73976571	4.734028636	0.29054781	0.005377811	0.000104422	0.001816231	17.09469281	2.282667065	29.81951114	8.955648593	2.290607283	5.091432356	0.015775348
TCGA.AK.3428	231.076632	0.015353928	387.0587554	443.0551109	0.009849237	1954.4203	24.08686776	24.21666905	1046.893755	1059.472306	0.804870623	23.13944905	0.00558942	43.96228513	32.62450699	1834.166333	251.3315651	1025.015159	27.0105724	176.543104	93.82564217	17.25116535	12.93112563	27.23259464	2.118246974	258.3445173	2.064755805	0.332623138	39.05056229	19.01438221	634623.1172	2856.469996	3674.232054	10.70101853	313.5903631	1498.432627	194.5176823	110.084588	1.814329409	9.140423672	21022.72443	0	607.0692399	16.13605574	810.5720745	3.897986681	1214.746825	0.164882516	988.7585579
TCGA.B4.5832	0.000769474	0.00683111	1.489834591	1.153023937	0.000273849	6.61E-06	109.0993837	5.020366888	4.639906973	0.233135173	0.549303793	8.484556393	14.96139683	1499.797823	1.881112675	416.8332302	188.8275776	0.006097132	190.6254494	9.434714374	22.22685169	0.003630997	4.578858301	0.043089439	11.47816122	393.6637643	12.85732784	0.002816966	65.71637284	0.000777583	4.795502326	0.107070318	0.802001205	15.27710056	30.60983539	37.64325089	0.007992863	7.481715238	1.214631716	0.022922373	4.55E-05	0.001561923	2.865587469	11.45829794	50.26701506	1.575371523	5.682904605	24971.19489	0.000159539
TCGA.BP.4972	0.012857693	0.052337655	12.1149527	0.350738108	0.013116057	0.549783426	21.84782785	2.829021898	2.425194516	41.16385119	1.370039435	2.171914231	0.380584541	400.647872	11.81766661	27.59648047	155.5162347	15.92019018	21.34617779	11.72064423	37.98643703	0.064219455	2.907963291	0.276784739	13.37220749	227.1856014	5.182843238	0.051205116	28.35158015	0.012977668	5.818940298	3.068600938	6.388816758	7.97600897	62.33959122	43.6081201	1.742677944	141.5946694	2.178625215	0.024016144	0.012938856	0.002818611	23.82908982	25.86378639	269.7107959	34.52411792	9.484639765	175.0952622	2.966233517
TCGA.CZ.5458	18.70361786	0.302448711	1056.990119	1080.403031	0.006128006	104.134122	7.542556167	8.835824567	361.65923	249.612572	2.668904852	52.16045931	0.016053507	277.0139387	60.88200934	5754.841193	968.4234761	492.432634	23.08282159	83.14841396	265.9711875	0.611770247	9.523199633	50.40631823	5.102511798	1517.890059	3.176419312	0.09007182	70.98394497	1.020591934	37.52195603	1745.361934	503.9048464	15.24266846	173.364123	363.3847893	44.18077269	263.2615433	18.07331276	0.611700268	2492.957608	0.013801158	102.6741485	37.10932193	201.699453	19.28580692	233.7614807	9.858131258	839.5227342
TCGA.BP.4973	0.008778413	0.035732178	15.72618656	1.116937882	0.007846079	6.887463153	11.60199342	2.257892074	14.51505382	39.97945205	0.965876917	4.742147583	0.165109928	174.5054814	6.160420848	50.49682086	128.4885203	24.88546308	13.4802485	15.11570817	23.51513286	0.063545948	2.55094456	0.682598496	6.746842552	124.4467818	7.517138705	0.041705727	19.32857678	0.015305862	8.172240759	1.758432547	10.19183657	7.780835455	49.05400054	65.0479173	6.060760318	90.50864496	1.790932769	0.028278482	0.017483345	0.004326701	17.36516096	26.08648443	165.1212931	29.50169073	14.48607771	31.10711778	3.455141711
TCGA.BP.5183	0.194511102	0.030346315	38.14477122	23.28953073	0.025702724	139.5865409	6.63322151	6.415231268	57.57663603	215.6669902	2.914525239	18.12968971	0.046963792	19.50897416	18.48953027	77.79313794	156.5421531	147.6051856	5.602628266	29.79885015	69.94675825	0.624152704	4.281838114	3.413397816	4.991435865	133.1559391	4.307204983	0.102868946	22.43502474	0.339093162	30.17608356	29.23708414	110.9422441	6.841653058	119.2222685	302.1223039	48.44194258	97.69751571	2.65201699	0.069883529	4.482506528	0.030350958	89.51291747	19.15827857	251.1364232	12.23890565	88.44713074	2.295141363	69.1915197
TCGA.B0.5709	0.008669711	0.045560097	2.542424714	0.624405237	0.047666714	27.30650076	7.745647238	4.639217823	5.66819134	52.33031506	1.901793674	26.62722059	0.091743319	11.79051468	13.38421402	1.788194093	63.02263247	27.35093077	2.931514011	10.51194948	35.84087054	0.305229371	2.952535433	0.482631799	7.252490546	22.92097707	3.119696465	0.033458226	6.636337368	0.037352192	10.16152182	1.481353479	5.841014693	5.834071956	101.4610088	71.22731677	20.49641561	30.77839171	2.403515179	0.01712454	0.018734899	0.004951188	55.98512079	8.074691924	192.7844089	13.546547	27.90180011	4.475171096	0.552030332
TCGA.CJ.4897	0.161369478	0.011082335	17.27630592	2.57406264	0.010887555	11.34367161	6.213271034	2.978302587	9.766821685	326.3537456	0.395773762	4.020941452	0.047142022	80.21777317	1.482937847	76.58513692	37.30770713	34.5083036	14.70576195	10.64314603	45.9328745	0.128388381	3.652902011	0.338441086	1.979750125	124.7441402	6.122542793	0.145236342	8.570204036	0.036269393	4.548336113	25.09185094	22.66529192	9.010659039	60.1424843	7.554999214	21.07820014	77.62008415	0.603899898	0.039880156	0.099060025	0.004060489	45.8800695	10.00854719	102.9215421	18.19262113	8.853303024	5.919201142	48.09455387
TCGA.BP.4803	0.127582203	0.060473001	110.2238776	17.55047761	0.007872755	28.04603993	38.95604776	6.282922777	109.4707141	119.7641226	2.131116298	3.894055652	0.095513716	225.333602	34.27627776	277.9405444	320.2297192	148.0474676	31.71837437	50.99032874	91.36468551	0.211104489	4.601166538	5.164310852	9.831406192	705.0126512	6.619154811	0.096510938	51.46920384	0.165140331	36.17178811	25.9088465	174.4764892	10.37996559	96.4984962	602.4314661	12.22866044	188.7594368	6.276285271	0.116410881	4.273590852	0.012296519	39.34529534	36.07542315	377.9838899	21.93253639	80.15907236	17.95463214	47.67460973
TCGA.EU.5907	1.363696654	0.179234198	114.6827855	113.229519	0.053671117	185.2813405	25.6300078	14.92827706	164.9513372	2340.079875	1.564532235	14.77644584	0.024208507	28.7894511	22.5735011	300.132542	123.652028	283.841404	23.01499415	35.51828901	39.03620631	0.52702963	4.946194787	6.206272596	3.851738503	161.6875888	4.624687077	0.548159995	24.91292624	0.393890685	53.56325362	215.2705076	128.6073702	8.06563175	159.8208518	99.26332478	77.62253989	177.2206627	8.024861569	0.270572067	56.13970287	0.016988804	145.2492487	27.79951188	368.5128298	22.82179477	75.39182208	2.316500595	297.1690658
TCGA.B0.4810	713839.3525	0.007058796	304.7427064	2119.143981	0.048633079	10854.77415	35.64409381	31.55301695	763.8942827	13311.60537	4.231697031	87.41883799	0.000577475	0.168668955	118.1908315	671.9403745	363.8983123	2947.453417	3.56386548	372.5704497	152.8640939	602.9764484	16.03948384	36.35418929	1.53934354	343.8838179	0.636809575	0.600052325	10.7153933	40.51351945	168379819.7	136871.4242	45458.16347	7.121169147	203.5213645	11520.41367	1115.810348	79.48685298	7.94189382	0	11096916619	0	6872.522996	8.326980398	359.6010127	2.095570679	60699.53047	0.007431802	6189.805413
TCGA.CJ.4894	0.001886945	0.048337537	2.752569284	0.117592709	0.015707695	2.07481838	6.061195752	1.617305242	1.391327961	17.51356051	1.434508608	4.556073817	0.519072921	110.9813041	5.484750957	5.957676109	61.50629178	5.892891178	2.782029748	6.623312035	14.17552248	0.053324195	1.910679087	0.250393862	8.399220973	50.89477543	6.375604072	0.021368485	13.16966781	0.003957695	3.774502715	0.297302993	0.817878403	6.240484677	55.23709577	21.90618091	2.202698186	44.91730996	1.825646411	0.010460829	0.00094739	0.002122579	13.29674201	18.01641586	111.9216251	25.6232028	6.712519559	47.29304685	0.054980746
TCGA.B0.4696	29.88692268	0.133552892	8031.433219	1019.658555	0.45562053	767.4669959	1858.463109	53.17432917	238.6590363	1621.189076	1182.242089	177.4330534	0.1259566	235.4175902	1323.0254	3216.727465	24289.71204	287.390077	32.09171472	124.800938	481.2336753	1.719090089	41.49365832	424.3984646	44.26982977	13213.28684	11.17620829	54.94444677	502.7928459	2.403637354	77640.78163	1338.074049	19858.1494	23.76514326	193.5365825	4117.727091	276.1058355	630.6431963	38433028.04	0	8337957.243	0	563.0985578	78.42012836	1478.760416	77.28207812	8572.007838	23.2828227	2989.442592
TCGA.B8.5163	0.159628783	0.079463526	8.009120097	14.56902328	0.0558682	174.1389992	3.943253501	12.24913731	33.55666541	141.614436	3.212198666	42.86312203	0.03019698	7.95473089	123.0233833	23.98260138	81.39356148	178.0791846	1.560424205	34.62619513	141.7933862	1.825590744	9.630295038	3.160022452	5.238591434	60.49613284	1.23063783	0.087769845	9.440795769	0.313315357	26.03411634	28.66953125	45.0244951	6.830801139	191.9176795	328.6918217	64.42523655	35.98652932	5.422383134	0.050055559	1.812923755	0.012829236	127.3322449	8.834943914	210.7431584	7.650062492	83.94286334	0.98186898	21.74071939
TCGA.BP.4343	0.178186137	0.122637999	45.5375501	11.26016085	0.007545585	21.01460905	3.344598059	8.994694228	84.16376349	61.55332485	0.962819365	3.167795049	0.046318407	105.3190157	22.8112308	216.0982303	127.0538641	69.16344041	7.18053287	38.92935544	80.81295087	0.599726763	10.2416125	0.747886929	4.246517018	131.6099587	5.839363612	0.067211137	40.82537213	0.300208043	11.1241466	20.60142164	47.10178014	8.193462007	111.4618243	225.2765818	13.10005504	98.91299613	2.040451598	0.063324355	1.707177896	0.008756172	18.5005741	15.90030236	306.4525936	7.095816778	38.24861312	6.397146979	19.644449
TCGA.B8.5550	0.036050217	0.019140076	15.70564853	2.882798573	0.011574117	11.26747576	7.152557533	4.624213413	9.131241659	116.7460525	0.64851676	5.427886848	0.062772059	10.95975922	2.077047721	25.59804692	51.51540801	27.41921893	4.238893315	12.60686852	35.01934195	0.172522856	4.03502991	0.175346725	2.331937647	37.46920043	6.994986761	0.039445603	6.671923713	0.086609479	3.726573038	5.873264156	20.12686867	8.172535162	47.40722469	99.97183008	18.11473325	77.93819027	1.087310272	0.02033493	0.405268062	0.004742454	17.77983828	7.442766085	99.96303296	7.887272446	15.87026133	3.584365166	16.79561753
TCGA.A3.3352	0.001958433	0.005985236	0.749629288	0.002445192	0.004305924	0.064227769	0.72539605	1.303949083	0.104504968	10.33209977	0.127189916	0.717333953	0.308050093	350.7190297	0.667626349	3.494652332	24.07641614	0.235628239	1.655315718	1.621201059	7.812389372	0.025051286	1.706107806	0.103850386	2.123103986	3.310296293	9.442375527	0.015339996	7.473221752	0.00181658	1.490199319	0.236935911	0.056128047	7.30898701	28.52989789	0.30128817	0.547937596	11.28520086	0.174619835	0.00712444	2.20E-05	0.001122018	10.43978778	9.6787164	54.13640772	10.0084681	1.490271343	30.38394154	0.061241436
TCGA.B0.4710	0.011649546	0.049056228	22.88256698	0.742569451	0.015090651	2.816506322	9.419380253	3.145259696	19.05713631	59.83871646	0.768687649	2.582519891	0.545197242	1380.839667	6.431679545	78.05028098	109.4727246	8.191572776	21.93781513	8.934175724	19.01199584	0.046529514	2.735599928	5.129893349	5.941518905	72.93924808	8.718383466	0.059664782	41.45210228	0.007876904	6.341332821	2.536133079	3.289992375	10.42918782	73.60531256	7.868737743	2.797193046	89.36701111	1.519925282	0.024983617	0.004857204	0.002158787	19.74301216	63.75018098	202.0871574	56.50770208	5.701772051	69.74807462	7.238457069
TCGA.B0.5095	0.290466883	0.02917448	45.56997798	13.96318521	0.028488159	139.7274305	29.93276219	12.13410888	115.5583187	304.7094813	1.255719675	11.6542155	0.032641044	291.208718	37.49789142	129.7245519	181.1042104	95.41786506	10.48642683	24.62390232	44.32276264	0.306012371	4.618114494	23.6616852	3.677579187	115.2094541	2.790587127	0.194418672	35.88270508	0.124831951	84.74182625	55.35209633	134.5174642	10.08688476	148.4154749	38.0617579	36.09410573	76.88884918	4.791386326	0.135807209	3.395882517	0.01078669	148.1475395	31.37380413	303.779173	24.18744168	31.83334758	1.85168955	134.0237253
TCGA.B0.5711	0.05744575	0.01292199	15.82235729	3.137219408	0.006786982	22.3050047	20.37036215	2.389874132	11.79827122	172.5205858	1.024803544	3.870417558	0.068021758	118.0501505	5.354339105	90.91990718	95.66696377	71.69085359	10.42496398	18.62573361	31.28088977	0.139624189	3.826337845	0.869068645	4.071127209	268.9467979	4.011808442	0.051784597	11.90436145	0.047739366	11.00825304	12.00075762	34.07272953	8.278949187	85.9518182	72.59333873	14.53913406	96.01153759	1.601975834	0.048376674	0.177936636	0.005348151	40.69621965	15.7731107	165.2266819	14.06898795	16.14939502	11.12713929	25.51912637
TCGA.B0.4848	0.679217803	0.058255094	43.60675312	42.82944227	0.02502812	79.2678498	25.44752734	15.64787443	133.836749	333.6034397	4.476653794	6.535952243	0.030180023	42.50964134	101.1183827	155.5678869	180.4845328	307.2570407	12.84242425	54.17547473	105.5146466	1.369933228	4.769303577	5.162814294	7.734378698	134.3646594	3.743419491	0.138260021	45.97352912	0.809656767	79.85092868	84.79608773	260.3702124	8.001559032	166.7506926	980.9570696	33.26246044	167.0525313	8.900065177	0.138860194	38.70561384	0.050613359	137.2117946	18.00096774	341.5209874	12.09769806	160.7886555	2.943962416	129.4056548
TCGA.CJ.4907	1.59960731	0.041826624	134.713391	69.71910552	0.02858985	330.5564724	45.05397314	8.181335147	126.854876	826.9540948	2.767810294	24.72451594	0.028469585	55.43429017	34.99881195	136.3688232	155.1248926	256.9302233	24.18192304	62.41118577	86.68818703	0.725770048	6.57175219	10.14615633	4.314117569	717.2227784	3.068494987	0.301436885	24.44191249	0.472098164	73.13023274	222.449894	508.9715068	9.826023382	153.3805967	298.0816051	82.19427339	146.4037611	7.745921265	0.291683145	123.0316239	0.031890034	155.7737901	22.01059558	318.3840694	21.34924227	134.3097132	1.910209183	252.2417859
TCGA.CZ.5459	0.198154153	0.033729689	44.94798906	7.867520245	0.017114915	40.55165223	4.760421553	8.729608657	145.2640303	93.45111115	0.609353099	3.00174927	0.025843637	138.536389	9.591746971	88.53425955	129.5752479	85.2514305	4.267611659	28.84797378	42.06949081	0.34163889	4.090638035	5.011530617	3.742963471	37.68602964	5.820680606	0.165259083	39.7547851	0.212742529	19.50865755	26.81899967	57.00966286	7.330366016	90.9958636	115.5649415	13.48501993	79.79225234	1.187321175	0.051124409	0.749251783	0.008635335	37.10720237	24.51226375	259.6635125	11.88445222	29.43022748	2.040282088	43.26239534
TCGA.AK.3455	0.002542892	0.014049538	1.448028559	0.051885384	0.004963449	0.32076327	0.689164812	2.626871132	7.587205134	6.920553816	0.221243379	1.618705434	0.154559255	148.380963	1.151935996	26.52387739	50.35894467	1.101393477	2.141401389	3.438464109	8.978293874	0.034877628	1.691207995	0.085736641	3.035515479	6.154844243	8.311532177	0.012060504	16.22410192	0.004411223	3.190784997	0.239475948	0.362658007	5.569138527	38.31602621	7.517175183	1.359198617	23.50194913	0.309538769	0.011431615	0.000345035	0.00178254	8.095531604	11.6704936	77.18666387	7.608745248	4.184414132	25.17806543	0.060060188
TCGA.B0.5099	0.019584862	0.01851042	28.60920716	0.52497333	0.006905839	0.848363324	18.41390649	2.323965861	7.472094967	39.53746877	1.019779654	1.445173228	0.490508472	1103.76688	4.03960499	121.8896176	119.3540535	9.713616138	24.34821502	11.12095339	38.55862283	0.03492234	2.679320114	1.628224763	7.567987636	210.3311412	10.04872662	0.076355437	51.47356524	0.007272604	3.697356553	5.359695954	7.724918052	11.43925215	51.04359312	19.11671762	1.943213927	177.688428	1.442489126	0.025901814	0.007875634	0.002214193	17.27592968	44.47499104	130.3147186	45.40104831	5.606018447	349.7289611	8.85862083
TCGA.CW.5584	0.015442154	0.039038316	29.04645563	2.410101919	0.018971271	7.360457068	147.0861076	5.759973338	18.22021261	92.98365275	2.973234704	3.583263676	0.333233269	384.8270166	11.66606429	33.67067821	138.6231226	59.03153794	39.96358356	31.34531028	78.66438851	0.091735955	2.906737629	1.747934752	12.04711278	166.9437827	6.34204345	0.092612495	52.52327371	0.024645929	15.52931742	3.867172827	18.80781763	10.81975975	97.88871726	132.3294825	4.865216966	167.1398865	7.307924538	0.027523692	0.093644111	0.004668261	34.5968333	41.84804834	394.8076399	46.84887429	25.40426246	89.69975973	11.13796061
TCGA.BP.4797	0.0051207	0.096205769	10.59983684	0.358686022	0.007109337	0.149218074	3.733485335	2.696205721	4.623763741	14.02445015	1.222135257	1.937067604	0.45913197	392.8778433	4.584093199	28.83475082	83.32671138	8.835350086	10.06292497	8.524377102	54.42703352	0.041600298	2.512225633	0.186640798	8.604734477	74.85674992	9.495140273	0.032496724	36.27858441	0.004373555	2.19894486	1.16151252	1.414336763	8.902753563	44.96587734	27.28832823	0.948163244	126.308741	2.47248765	0.014680151	0.002886034	0.001572455	8.361181872	20.89720705	91.68621301	41.2069266	7.463712532	364.5244289	0.7900071
TCGA.CZ.4863	0.008096132	0.014462183	3.21521342	0.380513654	0.017007696	7.491767243	3.122030365	3.234452789	5.081030044	22.27733166	1.4306923	7.780202025	0.11108151	32.09853463	2.793639932	6.836336657	45.66591331	13.48421685	2.598017596	11.55380122	29.59067642	0.137898411	2.95158145	0.171291653	3.837120965	12.57480217	4.35411068	0.026247247	13.79806364	0.022453572	4.381623873	1.147511592	2.645408821	6.196224138	50.77621223	39.55755435	6.229793186	27.39485353	1.208152395	0.015967775	0.016274221	0.003436825	17.45326222	7.80587595	83.06717126	9.335110507	10.96032435	9.799717484	0.703932996
TCGA.B0.5116	199.2243724	0.451134292	1821.333994	459.8833662	0.090043618	480.1155016	56.64134783	22.13306593	682.3911207	3384.678899	4.53836246	5.938921622	0.017548031	205.5091929	929.07583	2791.338594	1230.107557	1069.56716	87.42464412	108.17205	148.3564577	1.642542222	6.568868853	49.72135057	8.00023119	2803.590182	3.615662155	4.959594881	79.89353297	1.60746358	3182.035888	6439.466963	3306.197827	11.4614097	368.4045476	1314.693857	118.0234724	404.1526871	23.37497307	15.69762917	48834.26687	0	581.7498955	88.84361572	1226.319994	88.10694107	760.6447395	2.499929184	1487.033117
TCGA.A3.3307	0.027313522	0.007296031	16.14261188	3.088987393	0.003682972	22.36306849	23.61693766	3.496312449	13.36875209	27.52271449	1.545948525	39.50603597	0.155005163	48.02395559	2.387453939	117.9978652	123.3936495	23.36670474	26.95522106	23.0051754	25.26439055	0.069144401	5.054124561	0.344948965	4.340374933	211.1525919	5.994596106	0.018291561	18.80286377	0.067242292	10.97382656	3.533575327	23.50040102	9.545594802	45.17373799	159.579786	14.58340113	58.7642204	1.412567348	0.057932505	0.178297913	0.007168755	17.1342975	11.11358427	129.9477234	5.147895626	33.67250683	35.89074409	6.127687584
TCGA.B0.5713	0.010258752	0.01330849	14.60786874	1.171136944	0.004745524	2.050385376	22.69309118	2.060092941	3.250176063	45.53321497	1.593320012	6.105819554	0.35836536	198.1435623	2.512852643	118.8571451	101.0509603	16.2200697	23.44835981	12.87619582	28.15546614	0.040428444	2.623003369	0.32641146	7.823325878	301.949656	6.498326638	0.021088958	23.71890724	0.009324681	6.510931549	1.910107153	8.397093322	9.240321503	54.04396383	56.13007372	3.676997681	112.009163	1.690032246	0.025290462	0.016486648	0.003030757	16.06244385	20.71734766	136.6528938	24.50635057	11.02498636	161.125558	2.8441444
TCGA.CW.6097	0.313296108	0.058434537	28.69771	31.5719883	0.04352614	232.381039	59.01882538	8.332272651	41.07313839	473.3260998	3.237341932	17.75518858	0.034827971	13.29313453	53.18948139	56.75703367	190.7863325	198.2445822	12.59562009	39.04851563	40.46651446	0.601012584	6.77973179	4.973629282	6.242769089	140.8980962	3.066860605	0.076997102	15.2904771	0.211566835	56.22300809	57.55770979	202.9301028	7.641827868	163.6600925	553.6599344	67.74557133	97.96908407	4.015050068	0.115110973	23.53809771	0.027749455	98.90458986	15.71785943	504.9464113	10.94066041	109.2265693	1.349584935	80.66409876
TCGA.CZ.5457	12.5138561	0.009964134	15.74226963	20.23255412	0.012906602	42.8025272	9.053513927	7.277197791	146.2312761	849.2588001	0.94133644	6.92580547	0.003764076	18.43279008	6.872684604	228.9639833	121.6258204	175.5642144	9.261414879	26.1157435	52.3337264	0.881607911	5.175706847	0.203641735	2.064587784	166.6183835	2.699156199	0.136135527	18.41088869	0.976137207	20.24962486	589.2264511	496.4203499	7.263657009	68.99652682	243.5206599	57.36985307	50.08629252	0.970908089	0.704530542	345.1183711	0.544666171	168.9651412	5.07681816	180.8778389	3.732720882	119.8931355	0.382422043	372.9989103
TCGA.B8.5158	0.322484807	0.020969017	27.97235815	17.84499623	0.021772416	73.90358031	8.686483272	10.54643558	61.79428956	268.5726013	1.332281061	4.327147051	0.028493502	57.86962432	14.74477667	71.1959057	155.7473166	128.7952801	4.973683767	31.67865489	44.17303088	0.512471305	5.109229322	3.285547142	3.490968386	29.13120776	3.012195244	0.117198583	34.72795637	0.355006692	22.0455458	53.14073969	78.73348735	6.873146509	117.9178833	174.8396849	19.52252844	132.1528375	1.936976599	0.072404876	3.1699662	0.011188865	62.72184351	21.16529906	347.5454601	7.467383871	41.62626471	2.265350461	107.0289918
TCGA.CJ.4640	0.872479923	0.347649276	57.901398	177.0944173	0.056796871	76.60083649	2.189554044	15.52445714	181.229873	70.06182664	6.69276679	32.92370844	0.018211337	19.02056457	127.6120336	230.7312658	244.6223756	225.3744659	2.346466482	42.84961055	131.3281857	1.795328832	5.054965303	6.311423316	9.165729298	60.9151387	3.396335399	0.102455946	39.73219249	0.592345903	23.01300672	92.10567796	77.6480353	6.95166171	152.9004928	718.2976371	32.83459341	92.3363883	20.86900386	0.078045167	143.0557012	0.016006778	69.05674202	14.13950578	187.7899013	11.99907489	437.9586374	2.506655107	63.47701975
TCGA.B0.5696	0.532252753	0.043236517	89.07888137	21.06820712	0.023128118	29.60438784	10.75203803	7.343840831	53.60410046	495.151845	2.424554151	11.17312228	0.064504156	66.70807617	10.73717842	397.724696	138.4414265	155.3816688	8.971638259	23.53561651	80.48582031	0.286117135	5.395215537	1.152831871	5.526432262	472.4527462	5.90688657	0.223228603	25.00686668	0.126798993	16.4537569	61.46585308	90.58014075	8.534231278	119.7822191	253.9100097	31.93556374	176.857742	4.054427989	0.152807948	5.561712493	0.013076747	68.90536418	26.51418119	228.8125905	27.78058338	51.56125222	16.9624312	112.8188524
TCGA.B0.4693	0.004320473	0.056907637	18.30805937	0.159476649	0.015020611	0.751138584	17.2031716	3.723815181	9.642904413	20.00235037	1.790987566	2.076722201	1.052247425	954.1979931	7.024425028	52.29629172	123.6312499	12.26262345	20.82933213	13.88912992	41.61921213	0.040082071	2.843434037	0.391367845	12.08210357	136.4733072	9.47763912	0.070825533	65.42774998	0.006321625	4.818312981	0.824274347	2.593305287	8.933495875	66.54351408	44.4137194	0.910238418	167.8803013	2.472752403	0.018946829	0.001989946	0.002150972	14.69244728	63.21518421	229.1651014	66.21940185	7.098162883	564.4699806	1.031958235
TCGA.CZ.5467	9.256314297	0.047781818	509.5574863	117.9127141	0.021037539	199.1311982	21.52491372	11.61220403	390.2409025	296.9680747	1.419142163	8.065640238	0.024669887	252.8258087	43.19248635	893.4107786	195.4386101	323.5907095	21.83953004	75.34037923	93.076718	1.077745119	6.67121447	22.52268958	3.396910951	294.0119631	3.448706553	0.321824024	63.11273105	1.32465894	254.7257768	519.5113656	497.5503749	8.749158975	187.8236845	321.1394051	34.95903402	138.1289307	2.292742299	0.387397084	391.9945319	0.024953838	135.5321554	38.59278893	552.8405212	11.60040336	75.02775426	1.800092896	414.2833972
TCGA.B0.4694	144.0535362	0.040986287	100.1303038	324.7842189	0.072821475	1211.306396	7.515828204	39.09437915	675.947331	1584.493121	2.156861728	44.94360957	0.001721558	4.150385612	108.0364027	179.3995114	308.7760828	835.4891797	6.328151131	167.0210686	174.4537614	117.2136303	12.92563734	3.645721948	2.66360831	53.37805948	1.777749715	0.453213439	20.32526399	15.9058035	387.1256014	2570.950206	3191.15257	5.97726364	143.8008216	4496.082832	205.1907391	92.88753599	5.665295829	7.665775388	446901.2243	0	509.8812363	6.99220677	631.6278235	3.475254092	11275.69447	0.055861605	1007.282422
TCGA.B0.5701	2.437049952	0.02409215	130.086833	159.2293481	0.006695565	161.0436969	63.28302998	8.12715935	149.9859096	593.8020647	3.021663753	20.4816944	0.01732003	6.862078469	11.61039025	567.0426108	171.0611237	293.24255	20.14546152	46.7475227	58.23406855	0.296902154	4.92484427	1.379501107	2.74374012	769.2779931	5.054914662	0.083975209	16.0637685	0.29990607	42.33142227	228.3593327	792.8338847	7.888177246	117.0387914	1008.482058	106.2210482	100.480478	5.007566425	0.757886554	1078.275774	2.10760337	58.50157107	12.29960183	222.0810574	8.405752583	322.2748838	1.899955174	334.0529507
TCGA.B0.4827	0.505535374	0.050044133	117.333834	40.21775379	0.023741938	48.19363023	14.26930648	10.44175184	60.7142858	145.4008643	6.129809331	12.31019006	0.047000372	77.35426976	49.01875841	143.3963845	398.4561495	134.4388013	6.459003926	31.19880614	107.3611134	0.28559812	4.299121005	4.553529852	9.437531014	272.9588075	4.049619958	0.090058469	47.37802369	0.205904002	15.0658435	83.19024741	175.552724	8.782528044	93.31515019	652.9448643	23.56133028	166.9710453	10.63931169	0.094528424	29.09096732	0.012340719	60.62463911	24.5004923	252.662018	14.87551071	146.3064669	10.14690622	99.45369399
TCGA.B0.5096	43.24608728	0.052629487	958.7477472	365.6608623	0.012011574	539.4650221	120.1575724	20.73162063	152.7944567	930.1573296	16.72426791	14.86385259	0.060747968	49.61045077	1182.795405	608.9797151	772.2048405	623.4909863	70.82640869	242.6106481	96.27454076	0.94900397	10.44835581	1.456540699	7.218264293	435.0749346	3.165572185	0.114108716	38.90108722	0.57017849	438.2674072	4842.754602	2010.705622	9.277364136	297.6856147	4930.691048	134.558132	300.1863746	157.913651	5.322990651	60249.4257	0.203811725	140.0558041	20.56903026	291.8658035	6.559690825	800.9569981	6.03366257	910.3664642
TCGA.BP.4970	0.054542779	0.03784788	12.70705101	4.909092388	0.017322869	20.03440082	14.2135741	3.66356818	6.062970617	139.9616055	2.808226667	14.79917952	0.073730317	35.24741983	14.03232033	24.03156112	90.62075068	65.65857551	7.950725033	19.42241529	65.11962513	0.238640958	4.007560387	0.677619531	6.904828234	160.6501876	2.554178696	0.055318113	15.35217887	0.034067606	11.56256426	14.84136866	26.06654105	8.652581972	95.16843524	80.72776681	20.22345689	108.4338395	5.146069993	0.038740792	0.345716455	0.004528658	57.00178752	14.23339302	146.0768351	19.01584747	27.33398642	11.63084929	17.79612316
TCGA.B8.A54J	0.022907456	0.012902467	7.37668801	0.864030466	0.014540775	8.58664497	6.921862688	2.865588999	10.90661392	118.2184755	0.423590506	5.615569701	0.083848589	194.6098011	2.825575286	70.52602482	56.94923071	28.78580262	4.751709957	14.07906106	20.22395937	0.126260224	2.933799332	0.71334558	3.379409379	37.10593616	4.52927733	0.056237859	10.16026929	0.025529776	8.90110237	4.036457932	8.323023263	8.396127593	59.71372559	22.28367035	9.204973513	69.74486364	0.684615103	0.024571304	0.01356185	0.00312645	41.81163937	21.37871088	114.7869116	27.29160002	7.43862691	10.16076283	14.12274829
TCGA.B8.A54H	0.023837105	0.013054719	19.9220655	1.549207646	0.010464242	7.31148934	18.4343188	3.044311614	9.390155315	155.4922539	0.913636656	4.16286331	0.156263318	192.712711	3.606408393	51.64450223	79.15781605	31.47390887	8.490643558	13.1638166	18.79773271	0.090650236	2.887653215	0.668613158	4.466390446	88.99178517	5.869646584	0.051713395	17.57738106	0.021445983	7.346328064	5.431182424	8.978835977	7.991413237	72.15200596	32.78350262	9.172930355	119.8804463	1.419680707	0.026871393	0.0250937	0.003527575	32.3075475	26.79871283	154.8428645	23.5985304	8.05112377	21.18976744	19.97514274
TCGA.B2.3923	0.00025485	22.06482391	99.57697573	0.002679843	0.005516467	0.000700596	9.154912615	3.800369883	7.746385967	1.219335492	1.159541661	1.496596648	508.8207286	3509.042203	1.065180912	411.9366171	89.76870928	0.206263789	53.2891722	18.86945974	17.84018534	0.009359234	10.63002301	0.013868931	66.45064151	155.1380666	66.03537033	0.02244079	162.5289505	0.00030254	0.90099286	0.031764066	0.042174092	15.15590769	24.33651067	144.7118349	0.003038272	864.7420874	12.50586388	0.006362351	1.52E-05	0.000477433	0.762195191	308.9407896	119.8349564	237.1135553	2.30237095	1764400.442	4.69E-09
TCGA.CZ.4861	4.145699106	0.015991019	31.16108582	46.29825237	0.022111164	444.1410047	5.854892033	5.563200027	133.5954772	227.259763	1.115005177	8.803791714	0.008091004	15.09692891	32.51989172	77.65933817	171.6947797	371.3174677	3.161984365	114.4817209	98.36666743	3.751868175	8.145669007	5.856785684	2.8353375	31.94911544	1.765454456	0.106983103	12.79787294	1.604665122	56.52768378	311.9016714	463.0350726	4.49391219	134.6366496	643.7863534	67.61473322	60.97951279	1.204829543	0.121090828	115.8366526	0.141721986	197.3662834	9.231750027	267.939573	2.403307199	77.99277364	0.172501621	148.4199508
TCGA.CZ.5453	0.001382363	0.018116273	7.276467838	0.014289759	0.002815404	0.000191229	13.37920213	1.293842131	0.266085105	8.454602351	0.778660235	0.351611879	3.176288955	1685.628166	1.492851227	82.06359992	105.4412225	0.687176645	18.83277459	4.394040722	27.90045202	0.009160565	1.452290704	0.045498868	12.26831264	350.5592043	15.14017341	0.017420682	55.10939442	0.000310714	1.549885109	0.259025649	0.384254169	9.26828069	30.27271872	8.720371	0.065610741	196.8566304	0.875383437	0.010321531	0.000143069	0.001014349	5.050078075	45.94605305	100.2435086	48.78056642	2.906917713	8092.099584	0.06467464
TCGA.CZ.5463	0.002425961	0.043448355	16.11603405	0.109459358	0.004635832	0.035583627	15.72583604	1.665490067	1.086907888	11.61307808	1.325856149	0.923943595	1.841678938	808.0994964	3.161413241	47.43488977	109.4265691	2.212104047	11.47299299	5.760781894	14.77306687	0.022966242	1.91011885	0.297470251	17.11598296	73.79086906	9.929062068	0.015036068	46.99169011	0.001967134	2.79298103	0.46604443	0.6754868	6.352792395	56.54079156	25.67286154	0.295456074	174.3467199	1.518166634	0.011432051	0.001400109	0.001384805	5.006331441	25.33984255	131.3104348	23.73241611	3.62382554	1147.964264	0.074961768
TCGA.BP.5007	0.541484782	0.020216936	68.96520942	41.83452062	0.010720814	249.8413496	25.67376946	6.230807932	112.9328463	247.1826567	1.287723302	27.52474359	0.021155326	43.84027903	12.17342106	273.0188546	198.834226	196.18357	19.25036869	54.95032855	55.82182148	0.368583034	5.313925984	6.34071905	3.555291283	461.2084215	3.819115023	0.149282272	16.59190471	0.395319616	72.73170001	69.43196435	465.3817834	8.982014538	78.33083272	323.0177805	76.33969899	79.13548834	2.569055718	0.413955617	18.55116098	0.076450653	101.1122851	19.23706838	261.1995581	13.63901423	129.92174	1.920207928	153.7631836
TCGA.CJ.4639	0.001452908	0.012614673	1.032913656	0.004245467	0.008593663	0.050400329	2.269205749	1.293932227	0.105672339	15.98766378	0.240016374	0.68536254	0.655492661	683.3302819	1.072061884	8.036837356	26.97497555	0.478537244	4.25407009	2.631408921	18.5786612	0.031357553	1.964099085	0.298130719	3.652978144	12.9317678	6.425249498	0.017488032	8.907712652	0.000798637	1.769497866	0.24857173	0.08546174	7.674188177	37.07854225	0.454092192	0.625957438	22.44166547	0.294325938	0.007333439	3.35E-05	0.001107091	12.32966844	14.3737209	73.68577423	27.24576257	1.369408532	63.35369203	0.048415871
TCGA.A3.3363	67.88730097	0.197592219	2458.944632	412.5670124	0.030871647	423.6823834	50.08114091	14.41746381	410.1224836	14769.64641	4.932925148	19.22577109	0.012692822	4.370285878	19.81886188	3455.064036	448.6237536	1163.513738	18.81070888	115.4879176	26.00526543	1.981038539	6.78319801	0.115559465	5.476739334	1249.980302	8.729646483	0.2690942	21.69402394	2.234266852	78.78968224	1680.030846	1328.588592	7.762128121	140.9470737	8372.213293	279.7209729	784.7807787	11.44765834	0	569794.3734	0	64.62200434	28.32555462	870.5119431	20.85708111	1922.757997	2.472675847	1948.846345
TCGA.CZ.5985	0.733163193	0.053362119	115.2717352	59.89904012	0.013100215	94.89344857	10.46106048	7.407098726	112.4453559	145.7662269	5.414899272	25.36737481	0.027923622	78.90441297	71.81363379	263.7257835	381.1612111	326.4150679	10.2594788	38.8864859	63.66732316	0.605552062	5.002679515	3.486357238	7.789482643	106.0497952	4.003301752	0.08521167	49.5280493	0.65603468	21.43935589	214.4459594	147.2655742	8.815613894	163.1071074	523.5236082	32.57984452	202.5411304	9.382193604	0.156320491	39.45517404	0.029059329	89.63550927	17.77848761	284.5723514	10.73551985	155.0095531	7.754107181	157.2032601
TCGA.CZ.5989	0.000713304	0.133136664	8.705455937	0.160478463	0.002314921	1.17E-05	20.92993616	1.366007103	1.178620591	1.873346683	1.221077853	0.227897878	25.41141703	6616.024925	7.444967377	81.94096628	214.2886026	0.196300408	57.17215317	7.749781161	28.50281026	0.008884322	2.669344415	0.13035422	48.71677352	869.8114308	8.453502259	0.013091916	61.84327453	0.000149251	3.071043977	0.245372239	0.217606871	8.990846988	60.7703216	18.61680574	0.001258859	86.25124102	3.09160913	0.008349096	5.23E-05	0.000860289	2.60583374	28.33206004	100.7059655	43.89971076	2.453212462	29766.65395	0.00075722
TCGA.A3.3317	0.001265017	0.082732101	11.29302355	0.021104676	0.007431346	0.012237299	20.63422434	1.295989718	0.827111552	4.07977311	1.174070619	0.956541854	5.128521333	730.7888902	4.686427316	9.213942381	97.73369179	0.634661864	9.41673729	5.626040058	12.12169635	0.016623393	1.829512199	0.229292868	15.83889739	50.33015166	19.7945858	0.024166768	57.51554815	0.001720765	1.73192271	0.221814864	0.29395153	8.220979346	32.5705848	23.95015015	0.0678947	190.9281406	2.90899563	0.008307524	0.000453163	0.001048148	3.699374155	43.38661861	140.7843051	46.91238911	4.219660963	2107.984953	0.023658467
TCGA.BP.4169	0.139082846	0.019362678	27.76155719	9.282719875	0.021431439	203.3028524	22.76429193	10.49234395	77.59638857	166.8329784	1.574058924	16.4302493	0.02946986	76.10925712	23.03603831	79.7629412	191.0662534	139.7148994	9.358059527	47.39378281	79.52090164	0.458527168	5.579520904	6.119443064	6.135630585	139.8089696	2.713502085	0.129773974	22.14636483	0.268920202	56.04964521	25.77736891	176.9964093	8.542984279	105.067168	208.2896107	37.19036828	59.85539305	3.806426618	0.121080899	1.605482006	0.019219547	102.7667431	21.03504074	302.3527057	10.51270886	52.7822526	2.806031926	43.65324949
TCGA.B0.4852	0.005224246	0.022727171	9.905891617	0.314084424	0.004481518	0.399305071	6.027160626	2.26657217	9.328324191	11.63694951	0.614103011	1.895946654	0.486228375	630.6836284	2.736763954	92.40535372	105.950845	4.064419799	15.28554525	9.31233112	23.07211808	0.025489101	2.554448501	0.390705743	7.038312504	90.39481219	10.72550493	0.027470492	36.91251607	0.004740916	4.096954077	0.897653392	2.061421207	9.016192563	45.27963006	16.66885872	0.870843704	61.98922506	0.848465893	0.020088877	0.001587566	0.002013962	8.965706545	27.34794746	114.7612589	22.52095368	6.297538793	205.3256633	0.772523069
TCGA.A3.3351	0.010169148	0.021681778	3.164367032	1.204394509	0.014568404	44.31464022	2.387198984	1.847442705	2.715358375	47.65513823	1.104962544	24.94763197	0.044128725	29.25507922	5.761459311	7.89119207	63.12294509	25.08077514	1.366502865	10.59204471	14.90921825	0.205562689	2.97646324	1.318117971	3.433366839	17.26388185	2.365451074	0.011803667	5.787276637	0.033353893	4.240571778	1.815260677	4.392001289	5.423818878	61.27293884	19.72029955	23.52540978	34.60335315	1.326661158	0.016635853	0.008865588	0.00435051	33.04567944	9.418778586	92.95034041	9.491461809	9.651686938	2.378245171	3.16127223
TCGA.A3.3316	0.021009354	0.097517394	26.57211361	3.122399843	0.010993453	5.675067526	9.684749619	5.024729471	37.06885694	26.49907705	1.325591267	3.134440018	0.200504362	316.4332561	27.90816524	91.59299908	199.7270519	38.23266885	13.75907459	28.4709867	72.90337837	0.089439954	3.968878549	1.297101973	9.58289133	241.9998167	6.99547516	0.064496691	54.32274995	0.031820854	11.54067187	4.616000449	20.33687781	8.515886784	93.60040984	143.7636109	2.823221234	106.8139063	3.109223857	0.032044085	0.050308119	0.004120811	20.59975112	34.04425537	203.4189538	28.94381253	20.5549187	63.73464977	5.007901652
TCGA.AK.3431	2.098972463	0.025924392	119.3194261	42.16653056	0.008442266	174.0544249	14.70001836	13.13759273	260.497202	225.8063583	1.082681328	5.619344857	0.026661284	228.2552088	37.1670018	493.8524391	194.898138	225.4926945	12.03265114	67.60402668	103.9846925	0.954666624	8.257783979	14.83609628	3.49500812	284.7339362	3.203941736	0.176313013	47.92566378	0.971878238	206.9605565	171.0527517	460.320247	9.943924206	145.3965818	302.9678732	30.62288147	76.33855927	2.420113628	0.255421796	93.09794381	0.019041944	100.1992699	26.77827158	479.7757452	5.17680741	84.48179738	1.269655456	179.42929
TCGA.CJ.6032	0.067658944	0.009532748	22.99404596	4.660050836	0.008670749	7.204874722	53.18397961	2.818188063	7.128324238	236.8774208	1.447942686	6.351404728	0.119272172	134.9517153	1.891656183	118.5120471	62.0907836	42.7558145	72.50734593	24.78766583	27.14399506	0.064277841	3.461716423	0.235429859	4.608538924	313.2486122	5.506484339	0.066811337	27.28876945	0.024621081	5.891962616	16.00461941	28.74548462	9.760925842	73.97444792	47.45066774	12.92451498	155.4567628	1.419376772	0.038887826	0.204437505	0.004973051	28.12128291	15.27767054	116.6544063	27.64267841	11.07482832	73.15068681	41.92375625
TCGA.B0.4818	0.002277952	0.006997969	2.725457604	0.056175987	0.004474026	0.162461867	6.080614284	1.537588103	0.785286739	9.04277208	0.727050464	1.613155279	0.566826612	431.328284	1.775688828	23.78222579	86.56355159	1.550715228	6.04206365	5.500728071	21.70589019	0.024425802	1.852215903	0.228873915	7.401501497	65.43923245	7.913300411	0.011751758	26.60199284	0.00247257	2.836210393	0.336330485	0.990484775	8.187199064	34.64908084	9.798427668	0.680470732	48.08998818	0.680228396	0.012123167	0.000445872	0.001599316	9.315963517	19.77561015	85.54006751	12.2971623	4.903229902	205.6246401	0.16242206
TCGA.BP.4173	1.090751857	11.07032963	41.88772143	706.7050133	0.131473898	79.94199891	0.011754214	13.25083292	209.0645907	10.02672321	5.292371642	224.5565328	0.002992104	11.26370764	1572.386117	94.01027357	659.2396101	205.2283472	0.16987081	39.24702971	524.5817249	13.2177013	9.133361509	101.1395917	9.246810427	5.584694483	0.79102742	0.027425522	40.05477205	1.35355326	9.616679657	129.4119033	24.27587303	6.804119938	169.2808031	462.3489274	18.89041024	48.29075884	36.512741	0.025723309	80.87266977	0.007466953	121.3911169	9.258463514	61.79509889	7.967188553	436.0064679	0.624479259	58.21827479
TCGA.AK.3456	0.003075026	0.044023798	15.71820233	0.09730938	0.004385197	0.035490926	13.32084873	2.116156189	2.220415935	11.1755253	1.414490612	0.718891062	1.436081116	660.7167334	2.130091984	63.42696139	114.0670234	3.270996407	18.45226857	9.413685435	19.42672003	0.015515561	2.417121299	0.010505789	15.91977572	346.5555167	15.31591529	0.021629852	44.39449306	0.002558622	1.645140471	0.630927933	0.886688643	8.025683015	40.93351394	40.67813168	0.264573284	283.1939085	1.76696561	0.015261878	0.001228304	0.001343955	4.126111366	27.13827841	114.6827577	28.99624075	5.65724751	3050.202077	0.258059502
TCGA.BP.4174	1.558776554	0.029261601	43.06303025	15.32365397	0.026916045	49.15677189	1.954507661	10.62372271	138.0765638	141.393242	0.466194569	3.398012193	0.017896252	57.99161382	8.863743174	151.4647796	72.76234435	81.78215311	2.295131997	16.72619672	33.35416585	0.825743355	4.697246937	1.043642274	2.071397375	9.380907042	5.422558092	0.154349187	18.65377077	0.674920651	17.23319475	92.00475507	47.31016772	5.641915668	112.2194056	93.90745218	20.03656188	53.22053587	0.730316903	0.070923379	26.24364733	0.011655978	62.38829911	12.09125215	206.0237787	5.444889198	22.56192342	0.745715255	106.4647577
TCGA.A3.3357	0.002612457	0.012160645	1.709267989	0.00768715	0.004304973	0.06445758	5.389045063	1.465658533	0.440996532	20.75511888	0.520611109	1.12123726	0.22768346	232.042156	1.118652584	10.88276482	48.39357491	3.049705157	4.409551795	3.85158338	11.1627093	0.02442131	1.785422423	0.003366747	4.862238659	25.52623744	8.829123637	0.017017959	14.52698985	0.001854294	1.226145421	0.439859063	0.467948921	6.678460451	28.98825865	6.943272229	1.123654203	90.45825522	0.630729949	0.01272517	0.000222361	0.001563717	8.499263194	10.9394265	66.3603659	20.49120141	2.958507515	188.7798352	0.278771859
TCGA.CZ.5470	1.433539423	0.017188576	36.28680162	30.29394899	0.017105155	254.3729027	0.497986553	9.045240318	186.390609	105.646902	0.645194616	12.02707427	0.00557914	7.879431598	7.955122917	132.2150683	128.8791259	214.9315215	0.682998172	33.55990253	68.37728836	1.606586804	5.097224032	3.146518532	1.847911685	25.60119187	3.661535129	0.09539614	8.571026561	1.826844543	25.853047	85.70821224	182.5463374	5.28169781	93.62352615	420.9767542	61.03683373	40.1093355	0.758588471	0.087822701	75.58633448	0.062880252	92.95693956	9.870107731	191.5373609	2.517573554	88.49128035	0.21730113	87.28125288
TCGA.CZ.5451	0.075183642	0.005099383	7.1087014	3.865119427	0.003083367	38.07843737	9.49912963	2.812527343	18.00783677	50.63286657	0.416871664	34.31321533	0.030402168	14.6847165	1.377532386	79.04648518	68.57809867	31.37267946	14.74357082	17.21705876	21.51735621	0.15786907	5.391588813	0.210473124	1.712287575	60.24491426	5.878912881	0.023032614	6.064899083	0.201221331	11.02470847	5.980157479	33.89770732	8.306334032	37.57587098	44.98846668	34.50062738	18.23173396	0.622116506	0.094066922	0.202194171	0.010419492	41.11253183	6.380344036	123.0256529	3.80119835	35.28262866	2.680465963	17.85401218
TCGA.A3.3343	0.006309067	0.003345596	3.237207171	0.600990642	0.001609254	10.97991274	13.13821667	1.680271257	3.314066401	8.466298833	0.498231725	20.15835368	0.104718625	33.72057896	1.081960308	35.23259963	110.209604	7.794398174	13.61557534	10.79593886	8.779427184	0.03466579	2.946606061	0.220763659	3.037433602	66.72832988	6.8871305	0.00480118	7.910771907	0.035982693	5.880051215	0.621674766	6.027760023	7.337914557	30.23341837	44.88410485	11.31525976	18.85427101	0.570827642	0.028726307	0.008318562	0.004970717	13.96332546	9.194981847	118.4236046	2.45379317	17.49232506	17.47282346	0.875803994
TCGA.BP.4342	0.020627164	0.029254306	20.32181699	2.858916258	0.011407373	18.55255497	15.42354802	4.274614758	20.28237899	21.93007673	1.10227904	5.929854202	0.184217819	308.8112294	10.6348661	28.88030892	210.531312	16.56696742	13.59518661	19.18002458	25.76683145	0.071026325	2.724375059	7.056124018	6.162427051	161.6859761	7.067610991	0.056468573	49.56621461	0.05579055	13.08304032	4.117146399	23.13002404	8.321491374	51.01750668	43.52390437	5.475051368	73.33397695	2.044152891	0.039428377	0.03199305	0.004809721	23.15239499	33.25667334	191.1865485	11.65011148	18.40264491	22.27117658	8.181947367
TCGA.CZ.4864	0.000475933	0.052811882	0.546551834	0.009534351	0.019483488	0.474564172	1.010331886	2.070769818	0.668605931	3.225152945	1.245386314	6.958659133	0.462286991	39.43354131	2.907826001	0.672977997	45.9538398	1.527896911	0.820693529	5.925072549	15.06793866	0.07324261	1.798471884	0.106248118	9.19105475	5.42065186	6.305474569	0.012075756	10.74519338	0.00406192	2.46723757	0.044564711	0.096070175	4.565374684	36.01935987	19.57365702	0.802856418	15.54735949	0.870038472	0.007261575	0.000101262	0.001915143	9.064848928	8.930404199	79.41057421	11.23424555	5.396346879	34.12501271	1.25E-06
TCGA.B2.4101	0.004934839	0.007638501	3.949368707	0.185651743	0.003077299	3.820930011	11.11261134	1.656348362	1.44876767	9.076085158	0.692347138	5.38530936	0.201001935	92.12347113	2.839464746	16.62951815	84.49177447	5.183670955	5.288884163	8.183681841	8.830258272	0.033401467	2.776332686	0.425935434	3.977557533	66.67202645	5.87091008	0.010602817	14.3248768	0.012144382	4.760029933	0.693700419	3.335190641	7.490323999	38.57922419	21.72282978	2.540968846	34.90656078	0.943631077	0.019442739	0.003115082	0.002532518	11.21954434	13.65742049	94.64700379	5.408340341	7.895902247	25.13207436	0.51745694
TCGA.CJ.5675	0.174728546	0.109922182	2.908265618	19.50878904	0.27655699	269.1102018	0.285220799	15.26522221	75.83551522	98.5968662	1.568327423	53.87260934	0.00762632	0.077132826	38.97854718	5.228282116	54.2284748	242.2959663	0.242274978	31.73545462	144.427123	35.5734659	5.199158091	1.09549508	3.759325926	4.484334043	2.23644143	0.070028771	4.280293243	1.760939758	50.27848388	10.72457418	41.52650622	3.626508914	122.3917056	359.1308034	102.2864375	11.90523794	1.563136179	0.029003745	4.312334571	0.139788127	471.3533044	5.309184975	226.1223171	4.672541217	220.0402003	0.07001384	8.374845356
TCGA.CJ.4643	0.001298414	0.004709029	1.826925877	0.028039911	0.002023298	0.221748748	17.86548508	1.300657904	0.174925669	4.243629711	0.538340903	5.628288063	0.888314216	287.1694703	0.985563535	12.15275759	58.0913095	0.348342271	19.48979979	5.920585468	12.58241991	0.016305758	2.233559591	0.112163654	4.708251377	50.25544055	9.05488065	0.00552914	16.9935637	0.002807573	2.753751366	0.163614271	0.592867896	9.085099139	22.93848494	4.220195115	0.81748555	20.01464529	0.597352489	0.011931939	0.00015976	0.001641447	7.715211873	12.34690637	78.72868572	7.72472018	3.973263484	194.3541556	0.037844013
TCGA.BP.5200	0.003442543	0.029184515	3.371094896	0.065857858	0.008949203	0.108160421	16.19014435	1.721474276	0.410933464	39.65654384	1.035516003	3.23382016	0.594887283	265.5610929	2.512919601	19.3625781	66.6326952	3.463523915	22.42255743	6.787215011	19.95095884	0.029476189	2.257005778	0.049462213	8.618966988	152.5507313	6.915761664	0.029209384	20.66872053	0.00202236	2.736261562	0.640473523	1.503194619	8.8965996	47.88542441	13.51078492	1.140025762	117.0754279	1.249571433	0.015477118	0.000844332	0.001714451	13.14856565	20.09231574	106.2000224	56.11342259	5.446437956	466.503226	0.385824504
TCGA.AK.3443	0.000382736	3.045552755	69.37279815	0.003326396	0.004168549	0.002081873	15.24256137	2.993555419	2.950257216	1.273777263	3.174906298	0.737552949	171.244656	2921.863955	1.427174343	183.5069165	97.93548421	0.057498315	29.68214849	15.47627253	19.58569772	0.013089519	8.06088602	0.009456872	50.26518052	167.1350539	52.19579168	0.017463098	128.8169669	0.000695176	0.905163813	0.04539112	0.13232809	13.471258	24.55450743	130.1819885	0.00703335	805.3554716	10.33640156	0.007273378	3.51E-05	0.000575523	0.894003432	157.7749354	128.7915609	282.0030464	3.195480257	1354615.555	0.000140121
TCGA.AK.3433	0.000276224	12.52635714	41.2103537	0.002386305	0.005144959	6.80E-05	7.234632529	3.133855224	5.417132393	1.051856721	1.539643768	0.781240204	214.3753033	4435.330025	1.901753166	143.6802562	120.5712104	0.224848703	51.95437541	12.69059942	16.21265582	0.010056623	6.42120606	0.009095093	67.63914468	154.6760558	54.8196624	0.034316667	166.6778319	0.000379675	0.945435297	0.029436486	0.050757733	15.71382126	32.63783843	76.63714823	0.001829406	555.4509586	17.35361619	0.007140384	1.70E-05	0.000565223	0.919381284	208.760667	132.8147084	306.6685547	3.162733251	1688863.376	8.90E-08
TCGA.B2.A4SR	0.003525693	0.001116908	0.866530703	0.014748688	0.002294297	0.492448358	11.17130225	0.47412956	5.58E-09	126.2677829	0.186172605	2.259482969	0.134435154	110.8027342	0.294772918	10.1925724	14.50954059	0.662494365	6.712340076	2.875346778	6.91777807	0.021375284	2.481162396	0.008467049	1.113676635	65.65976913	4.630011737	0.009495785	0.653265153	0.000456841	1.016530653	0.991120197	0.798434817	10.11969199	19.78882501	0.213581174	8.526223728	24.19362839	0.225993537	0.009519111	0.000105916	0.001347471	13.87508597	4.642921418	21.57358976	11.84767723	1.063601596	27.46232027	2.099012887
TCGA.T7.A92I	0.003103651	0.522513291	109.4715599	1.051395055	0.027717129	0.004984099	62.50494067	2.824632952	0.616064548	14.43296794	6.168090163	0.992915574	47.92561558	1258.412084	5.335227475	74.99341882	190.7727503	0.209594308	41.92234828	3.337797986	9.966864215	0.006371385	1.29016854	0.104527286	31.83786438	928.4762321	25.57514992	0.054599	67.26428012	0.00025563	1.610315468	0.545461668	0.359828845	9.238682564	41.39968235	14.14617152	0.197903083	351.9133218	12.92794508	0.019941546	0.002118084	0.001033428	3.273577572	104.4534661	236.9371975	369.9197387	5.430250633	35281.67737	0.190505038
TCGA.A3.A6NJ	0.005639765	0.012690706	1.764561069	0.146145161	0.026051573	2.360592591	1.440423914	3.349879214	4.147624903	24.43211119	0.558188394	7.365150956	0.122136082	62.92186334	2.788438395	4.346334581	36.7336081	6.757498386	1.595854931	9.181651615	30.98298669	0.161329743	3.014292329	0.10201791	3.977969702	5.100947167	4.089548019	0.028929126	8.109202693	0.013888616	5.153256677	0.912111049	1.120289875	6.27522724	51.22806186	12.96959565	3.981964552	22.14309073	0.552205529	0.010140027	0.001428769	0.002473841	35.24898795	10.63862273	86.61665883	15.24070156	6.005787533	9.475882478	0.550675632
TCGA.B8.A54K	0.950644837	0.116986461	967.7075227	30.34805277	0.038187931	113.1050216	33.21931465	7.919097882	259.779467	161.7263167	1.642985603	2.946501242	0.148733978	1098.859326	34.50466978	256.2476047	142.5082027	71.14562335	21.69964393	36.45908991	44.56866129	0.390725305	4.647896541	37.13758972	4.451344084	329.4362103	8.539676105	0.47030713	97.62853617	0.256189638	62.90753346	194.3770667	157.2182079	12.66693729	122.6702098	35.98845464	23.19470699	170.2006603	3.819217205	0.10539023	5.662815098	0.005296423	89.52939827	90.23382862	603.521664	43.30956239	22.14178869	5.920443745	193.2453927
TCGA.B8.A54F	52.08970442	0.00532354	276.9060053	221.0681703	0.008061625	1347.767517	23.61713468	6.156419185	122.9525839	560.8268919	2.35780902	64.62436844	0.010592313	11.2683156	25.20537298	463.4286282	239.2213091	439.7557471	21.64997138	76.54258761	43.79237329	2.092234088	14.43461827	8.678158036	1.712620189	619.9437308	1.952266926	0.095167972	19.56513572	4.450907153	435.235548	1264.278494	3734.746956	9.144043006	99.85810148	607.833032	181.5109684	57.01549255	1.734660022	3.212506174	4889.760921	0	276.0869723	16.5367079	471.528786	2.910648429	183.2735008	0.170166458	817.0380212
TCGA.MW.A4EC	0.185368763	0.002570168	10.51776174	1.614105094	0.005203332	12.81365286	1.960367888	3.301824641	18.34212592	142.5227289	0.172997925	2.413375969	0.024033989	72.3215775	0.799984709	89.5141337	31.17746816	23.63814158	4.198167592	10.70976052	25.12920621	0.141781196	4.627745465	0.682018857	0.827756029	20.78914702	6.115344928	0.062299468	14.05792496	0.065896867	4.182786235	22.68536343	13.02285988	9.056951479	46.46433272	4.039861675	15.95290855	38.61510248	0.220518608	0.036287567	0.061683648	0.003602114	36.91545365	11.66630902	84.39371288	4.350296689	5.294192609	1.868504106	67.4655092
TCGA.A3.A8OV	0.080059999	0.008093063	13.16891925	1.653798733	0.00709002	6.246298176	1.69854212	2.43945326	16.016031	329.7801162	0.164066148	0.923699088	0.023581769	62.95768778	1.311748354	83.26006321	50.78836059	42.04488913	6.602089807	5.851519886	20.1059083	0.188619238	2.344700326	0.370363736	1.066931118	29.09305965	7.626426399	0.062652219	8.066839386	0.05237793	4.440329435	10.82253371	13.74161907	6.990690005	37.34016594	9.135727435	17.35984148	52.75188196	0.282231796	0.039271719	0.046153913	0.005561745	43.65988566	15.95142713	124.7637786	9.978193484	5.682664415	1.890847239	50.88282389
TCGA.B8.A8YJ	0.019446993	0.012169412	11.82050686	0.698949023	0.012462432	14.22364151	88.21432778	4.362059215	3.584859446	53.58401011	2.021781964	23.85210492	0.192344244	127.4321921	18.32383763	24.6512432	152.36998	32.93276216	24.15206439	19.74943879	45.53784483	0.087565672	5.359350069	0.336419021	6.569372225	437.9917327	3.327644956	0.059186288	25.02580583	0.029907077	18.35666663	4.196323057	53.74182326	11.40940698	66.67895235	106.0128801	5.936698864	78.76566124	4.348319078	0.04759045	0.055179753	0.004103227	41.64842192	25.47810712	269.9668061	15.16374984	21.29640366	59.09183432	8.042728532
TCGA.A3.A6NL	0.461118857	0.018634908	29.64793773	15.59542417	0.03950158	275.7114318	8.783807547	5.944492811	61.55542801	666.2272567	0.696286745	15.16692735	0.017045956	46.51356078	10.62119129	59.4403044	69.86749854	175.7246918	5.014944655	31.00536744	35.01666902	1.446337411	6.596294112	4.872849225	1.987583358	57.39662628	2.28448945	0.158586424	7.170659903	0.402470954	33.47273711	57.75734166	94.43052017	7.773903568	114.1291658	54.73497993	73.15200957	52.26748606	1.171037801	0.090912233	2.443180764	0.015236334	181.6886598	16.55677646	264.7782775	14.27191669	21.45526323	0.445585617	151.3115339
TCGA.6D.AA2E	0.000346802	0.002213817	2.249142238	0.000420556	0.000980943	1.31E-05	5.09977406	0.956419128	0.027278849	1.786210524	0.260890194	0.385024084	5.157127688	925.7458014	0.339853005	10.38649864	34.76982772	3.23E-05	1.198392591	2.706951295	2.697714674	0.004663291	2.489991668	0.010887962	6.910539631	26.75701601	30.6227432	0.001973447	12.2281266	0.000297915	0.658409806	0.038236337	0.031495481	6.307051676	9.695327381	5.102144527	0.006029833	88.82562949	0.25401059	0.003622439	1.04E-05	0.000617944	1.452044068	17.84755562	25.40489259	4.75861728	1.888204606	2825.013497	0.000195143
TCGA.B8.A7U6	1918.193265	0.00318716	180.1233706	361.0811217	0.014057687	3774.182328	18.30382208	10.26050009	327.4840928	5611.52202	0.611880423	64.10566204	0.001564204	3.025141664	4.671637843	777.9867911	117.7949698	1016.902584	13.59393933	125.0122184	49.8214868	5.103318252	12.25822221	12.02720304	0.673634227	259.7414331	1.393993677	0.267879807	6.616405573	7.683535301	406.4158306	12085.29144	4942.920389	9.343529061	153.3619943	580.1277295	537.8907057	67.55706379	0.697125317	97.20761006	139131.1086	0	1057.909536	11.7323589	281.0882964	3.027005233	408.6130837	0.049359812	2643.429033
TCGA.A3.A6NI	10662644.76	0.00752956	1178.825439	1749.610454	0.053538397	5156.308838	41.6094979	13.05117324	501.0482602	57548.15294	2.453964015	44.14156222	0.001018072	0.415113068	32.97316471	742.7359107	181.1802674	3422.687211	11.61701899	203.712722	106.7830518	213.9965232	13.5163259	12.05724821	1.088418187	649.8068669	1.24785207	1.523288656	8.897507407	25.01401008	2466.913133	346064.6289	32665.46189	8.138480144	247.0984696	5713.590496	1004.696013	316.3735888	3.650290582	0	745127984.9	0	7930.601856	13.50983202	435.1004897	6.31572065	5292.762827	0.025216164	10366.0106
TCGA.DV.A4W0	0.048228568	0.047921868	104.9680239	3.538456861	0.012418814	15.83777413	26.60249304	4.123423024	70.82741884	62.62188079	1.779205532	7.962849394	0.231095986	766.1436056	14.91858247	251.3143707	362.2875199	53.27553273	18.64092572	24.56623454	27.88403255	0.082916534	3.267196937	1.585388392	12.54650885	252.6185669	9.859983606	0.087838303	60.5440892	0.067959345	15.26745453	10.68938385	32.05273251	9.447959481	86.7344089	173.6078939	5.740034425	242.8456494	3.125618964	0.061293843	0.087717629	0.004595902	30.88558496	88.03315949	377.9457589	57.77074961	22.05606354	172.277426	20.9404856
TCGA.B8.A54E	0.000441467	0.096285743	35.2947594	0.01568338	0.002634048	2.79E-07	16.31514365	1.912742857	0.041208594	2.704193541	1.349540457	0.219967381	44.49308472	944.8715153	1.02886857	76.03060312	102.5716425	0.007881114	10.47018917	2.542835904	10.53833113	0.004216491	1.59964276	0.001335893	24.1816032	218.0598511	44.76802361	0.006684463	76.93631001	4.80E-05	0.660408162	0.068953419	0.053765047	8.831169783	19.33020333	23.68437557	0.003053097	383.127159	3.494243546	0.006355417	3.92E-05	0.000698953	0.862940511	43.19028991	81.07422124	63.77455133	2.527307936	117740.9653	0.001012784
TCGA.GK.A6C7	0.008649888	0.012202829	6.974382223	0.162131286	0.00805791	2.167042265	20.23880094	2.021048837	1.857862187	137.7881224	0.351906616	3.55566316	0.242716644	392.0586326	1.498277949	41.77090243	37.22729971	11.85728989	20.05756763	8.1158278	14.13181447	0.052153291	2.124011536	0.408430996	3.438723962	57.33167987	6.828589451	0.049080476	8.301876682	0.005635829	3.650938614	1.878688952	2.032278618	8.928378729	52.94499551	5.437418127	5.352075354	75.18831568	0.602634798	0.021784431	0.001098504	0.002079157	31.62221362	23.13480887	111.7702644	38.69137683	2.790621621	42.49402585	4.175207756
TCGA.EU.5904	0.006186994	0.003507054	3.333820204	0.361830751	0.00184876	2.653296547	27.77816785	1.495373832	1.021007748	13.34838613	0.403616038	17.36033911	0.248527773	92.27306982	0.845447261	61.30872364	56.51914557	3.981456484	46.8794741	9.011413714	21.2272176	0.028871762	3.78671455	0.104320003	2.300518429	168.0494729	6.877718778	0.010921177	8.93431897	0.010282956	5.379553421	0.748405437	5.911759509	11.66367452	31.45484932	8.873037367	5.729080626	16.68627379	0.510629374	0.029727822	0.002272954	0.00322397	17.69606384	9.201513264	89.17231357	6.376562465	10.43943847	62.92542061	1.083718959
TCGA.B4.5834	0.039469431	0.0070234	20.77245998	3.813401804	0.002168848	19.12061228	43.53217155	2.581931273	18.14429955	24.19605003	0.625357951	24.56173732	0.188368739	152.7204618	2.744460197	199.9032178	87.53315698	23.30695443	46.50978444	20.24572855	23.87480637	0.08951234	6.469006081	1.458928218	2.523989985	293.1494802	5.662508439	0.022946141	20.99273144	0.106652932	22.12698409	4.285188333	32.11896634	11.06605043	56.08902665	43.8269911	9.619744889	29.14751793	1.026047884	0.07648592	0.150774489	0.005408286	23.34308644	12.35964892	184.3716638	4.842674828	26.86970426	16.71791771	10.58314624
TCGA.AS.3778	0.874196315	0.024363322	98.37796728	20.80607963	0.019247131	128.3541357	30.94911118	4.993429218	47.61888274	835.4621899	0.886833145	12.03555068	0.029423614	102.0646942	9.112667467	143.2231115	130.3073179	168.6466794	27.58044052	23.64941855	30.93571499	0.393460692	4.711250144	3.218255873	2.287527649	288.5189634	3.827807666	0.17301625	12.65514014	0.276146591	27.13957588	133.0140407	176.0367289	9.4747304	83.43214763	79.07517057	63.5104504	133.7330085	2.273007865	0.148186329	9.096530678	0.01939057	141.5539348	27.30359765	329.9835447	31.07865299	35.9100706	2.41853134	299.0355242
TCGA.A3.3326	0.020452124	0.006087471	3.980220653	1.131076276	0.007106383	39.32801786	6.146592183	1.763540831	2.918440716	71.11878891	0.790235139	11.93645952	0.037147358	16.43954375	2.468828902	11.92019165	79.49672449	36.51940697	3.042736071	14.4765054	19.05354937	0.131909985	2.760252032	0.382935126	3.549005964	46.17883482	3.399615637	0.015327126	5.243170882	0.052665387	6.234054403	3.504816253	17.64557457	5.828367128	45.62856553	49.59026485	24.16427437	35.42375311	0.774211557	0.025229697	0.033728801	0.0076563	30.97685739	8.858198695	106.340323	5.863134148	15.17456773	3.529646773	6.350940561
TCGA.CW.6093	0.013600154	0.010160978	18.91863639	0.516705289	0.003863681	1.33502468	23.39874151	2.259930944	8.875504532	58.53263626	0.466113463	1.41829063	0.337941474	641.0305934	2.285452093	131.4066766	68.11722365	13.14029571	31.31808118	13.24131589	15.78145673	0.041044972	2.971373891	0.945690827	4.612391415	140.269334	6.487831833	0.023466694	22.5255973	0.009704314	9.391613548	3.544371568	4.938313955	9.749019932	64.17074455	16.62560723	1.915067413	78.48361899	0.697725279	0.026549416	0.015973617	0.002190121	14.19056438	26.14403248	152.9895598	18.65646814	5.273821436	54.7506891	6.263613531
TCGA.A3.3320	0.001183372	0.003541344	2.000820715	0.010026442	0.001603681	0.075617075	18.90883297	0.687286319	0.000488093	5.497148826	0.379432908	4.689637696	1.915143912	339.440535	0.464155141	14.86270848	39.39390291	0.105060147	39.57046384	3.371843399	6.324305258	0.012132032	2.380408892	0.024883382	3.549602763	49.94093733	12.15203254	0.005239201	11.19347613	0.001149721	1.422094662	0.170674789	0.255186836	10.1840088	18.19427681	1.228009695	0.794036639	30.44967261	0.385158811	0.010269389	5.04E-05	0.00125759	6.766723264	12.70811082	66.59569693	9.965445906	2.281443258	628.2999819	0.041886892
TCGA.B0.5690	0.016053076	0.030239785	20.88705115	1.496812729	0.011474897	9.981044236	26.67815478	3.472331535	19.62073124	94.76308005	0.956149707	3.946333818	0.187808255	397.9837413	10.81502422	57.39089392	102.945238	50.33309925	14.65590219	17.69740037	30.4665372	0.099884151	3.125590232	2.39767374	5.633403849	249.6225724	4.251494854	0.069909063	23.34049425	0.02274909	17.1032759	4.14556538	15.95743618	10.3428651	96.79471337	45.86510998	4.522012981	82.94131109	2.646272004	0.03477275	0.032724225	0.003473624	28.71150606	37.37903023	239.9895672	40.01000444	12.35907926	26.8786731	11.08647583
TCGA.A3.3323	0.012127333	0.026097316	13.47975463	1.601088458	0.007942596	15.10266507	17.2623326	2.571445012	8.277542731	26.65541397	2.700532117	7.832361438	0.252686379	220.6445288	18.06906299	35.34222189	166.0932517	23.85118966	10.86069804	22.95215714	30.55060347	0.099800453	4.091010493	1.416751168	8.117955633	151.4867229	4.700748571	0.020279049	29.62237924	0.038063009	10.11473047	2.711676698	10.94675768	8.79615885	63.76820798	61.72672911	6.009364472	65.41943866	3.975677625	0.02476962	0.02918865	0.004247329	22.44274036	22.60760358	193.2340998	16.05101442	16.29356068	28.79926277	4.693431697
TCGA.A3.3311	0.007993228	0.060563119	17.53529744	0.450846386	0.008540176	0.315829344	12.47333886	2.609087986	4.684096041	19.63593895	2.119750848	1.134027701	0.870541906	432.3629158	9.06090698	31.93869241	149.4559024	10.85460937	12.83965545	9.41554632	29.20520477	0.038791638	2.222023316	0.372572098	13.11769165	139.1343689	8.500486156	0.036542107	51.782406	0.006576472	4.596581378	1.37994529	2.82588968	7.908111813	63.22430481	69.16751884	0.751101605	145.5579753	2.802636254	0.018644224	0.011283722	0.002151543	10.03891571	35.61507447	179.8476257	36.73056948	10.45760555	327.059641	1.073287745
TCGA.B0.5699	1.204686457	0.011058509	67.06038334	38.21371357	0.013184282	324.8983685	38.56618203	2.949072017	56.19682331	1355.601704	1.117522656	17.94338603	0.013100073	29.61271652	4.839466537	228.5206884	131.5090239	332.0564926	21.32602006	33.24508259	24.17280666	0.480856327	3.943166125	3.5978676	3.288306001	308.6848056	3.483170713	0.122623236	7.810374258	0.423807118	29.21608061	165.3484079	269.8742779	7.839330646	112.5752722	225.5057654	114.9015851	155.2994598	1.886694355	0.20522147	18.39955721	0.049937714	114.0442375	13.21967279	258.7889569	15.61691555	62.31829525	1.61448022	228.1489199
TCGA.A3.3380	0.018939092	0.001960444	2.696109482	0.312084703	0.001280393	6.233627102	7.312464612	1.611238492	3.064603767	15.64689693	0.16744043	14.08824615	0.058722418	40.20042038	0.510571568	36.16352916	38.11387848	3.851976085	14.45239689	7.18520801	13.86143483	0.03739975	4.315146006	0.084328579	0.933812656	46.82783499	8.044848399	0.013661374	4.426527685	0.028615004	3.101741186	2.070704768	7.034141673	10.29242839	18.31004238	3.776513693	10.75579545	9.066928161	0.248715523	0.037736029	0.005100495	0.003523254	14.43629441	5.266519758	49.97717322	2.184141889	7.433467827	7.616555952	6.034202465
TCGA.CZ.4859	0.012792464	0.002687664	3.918341009	0.042478101	0.004420177	0.046596917	6.383952049	1.224152011	0.104635112	82.08248934	0.167995455	0.464392899	0.226304073	635.8677258	0.345897517	43.35342129	26.24558215	0.816999425	22.83584493	2.21013121	9.020133575	0.023079141	1.822022775	0.070359789	1.653992815	26.31560807	10.71701953	0.034109274	10.98172506	0.002918139	1.372511281	2.605206221	0.585851388	8.985498017	26.46394887	0.495873588	1.220730196	65.34963312	0.18314194	0.011338024	0.000803055	0.001489518	15.58961385	11.7531816	84.65753268	17.1437655	1.860102549	72.67043296	6.084664509
TCGA.BP.4353	0.106243822	0.001089288	3.388227054	5.122507659	0.000663329	146.6860005	22.6993151	3.357479115	22.24784727	11.72242415	0.329003496	81.75981333	0.009247901	1.524805088	0.968745104	100.4104556	84.37184616	46.96816157	18.14072825	38.69864899	15.17775677	0.136094361	12.05681863	0.157708057	0.887323929	45.11879594	3.264088594	0.005163959	4.576012884	0.868147358	16.76360698	7.279784558	119.3678866	8.534328494	30.97901418	105.1347958	47.73193984	2.222303603	0.370666836	0.224014376	1.210297996	0.100024498	26.04626532	2.680093682	89.1195079	0.388863847	59.56016843	0.483699523	15.00494638
TCGA.B4.5378	0.010444997	0.042320873	59.94750139	1.511882364	0.005068621	2.110016705	53.04633333	2.681796741	15.25153679	9.929668933	1.953934637	3.56713769	2.589523879	1434.721401	6.840665623	95.9349008	87.62470973	2.171120111	42.62632565	13.02591344	25.52118426	0.037015317	3.370961825	3.004021103	5.955774826	646.3619172	11.41634473	0.020839967	84.10339982	0.013730121	9.283872434	2.158308338	7.074318179	12.97120233	43.06165135	10.24428418	1.671673595	58.93772323	3.218425279	0.024347897	0.015777374	0.001839417	11.98193392	46.56171364	292.5817786	21.99447459	9.062593712	173.068398	2.129781888
TCGA.B0.5705	0.001369609	0.024914023	1.103244718	0.013753801	0.013881976	0.085141653	1.052227227	1.720173703	0.06685276	13.35780397	0.501221133	3.001038294	0.687877225	93.44026984	1.165011379	5.268611971	35.92760338	0.845411242	4.052415112	2.141523108	16.61227029	0.038955575	1.679959122	0.034797602	6.518087215	12.25793396	8.882280875	0.014731995	8.358889072	0.002028221	1.874097669	0.161972379	0.095159636	6.951939327	39.36231016	2.569915247	1.397325981	32.10401859	0.449403728	0.007215366	7.07E-05	0.001358921	12.71593214	10.24143185	80.57030493	27.95855143	3.47023683	114.9197901	0.00646273
TCGA.A3.3331	0.001449244	0.032778534	3.985039505	0.057364497	0.007324962	0.110340284	10.96433983	1.685246118	0.56408227	8.78320447	1.400524499	1.853020151	1.792183699	556.2321233	3.551757095	12.65317553	102.8565081	2.534373358	14.70880636	6.498391206	24.08026771	0.024328392	1.82440304	0.298063768	14.3438762	99.2785899	7.935889998	0.017366295	30.750813	0.002233869	3.196012104	0.23659665	0.594660506	8.263710304	42.81357767	14.62290051	0.421058989	70.74787848	1.694094087	0.009883523	0.000290957	0.001646482	10.21590939	27.22617714	130.9439113	36.14115151	5.395845431	566.8186306	0.046831807
TCGA.DV.5569	0.594914381	0.064773148	57.75515365	14.98399376	0.04726001	87.20677087	11.12667906	10.63866029	99.75865746	397.4782695	1.327869752	7.301344611	0.033068089	100.8715017	18.82690423	131.8922742	132.0019997	160.101201	12.51887395	34.94674261	86.37286947	0.598306527	4.930285635	4.159700299	4.162006021	131.512787	3.482611729	0.329758959	27.95641051	0.234619277	35.65452936	97.15242417	110.03832	8.222340752	141.770303	124.7677642	31.55210686	127.5177308	2.139876764	0.082312882	4.76021011	0.012136481	118.0699532	29.65721289	327.5585622	29.81378758	37.79817787	4.08875556	117.7332841
TCGA.DV.5574	0.124156391	0.056662775	22.44148676	19.0928514	0.013011777	27.34322882	5.338590201	6.454307332	44.51658122	49.35367002	2.248238352	16.07993062	0.031273711	35.54712295	52.83304076	72.67925842	275.7075513	125.8018943	3.096642921	40.43052366	124.1453782	0.488567152	5.888258198	1.505721372	8.426577064	154.6595986	2.650164915	0.041183271	21.88044224	0.213006716	22.8246124	21.32955738	74.2933072	7.265424257	87.28989981	589.5034461	13.21010357	67.05664803	4.645690988	0.067282136	6.248348634	0.011526911	41.43702045	13.49282098	209.6820125	6.619860053	84.96326423	4.48423628	24.09714357
TCGA.CJ.4908	0.063486216	0.012651785	21.06940146	4.51544209	0.006145491	49.66959223	40.32785287	2.551536113	18.2821555	84.14150948	1.701216867	7.287143883	0.081916149	119.8692402	10.89959354	84.81390797	116.8850094	77.82290908	10.67627168	31.88230918	34.64630348	0.134145575	4.142090476	2.805598023	5.206263582	299.7803943	3.568393408	0.03433298	18.13042916	0.071861462	20.20546058	13.84358723	67.19430368	9.498052808	71.08682554	141.539664	13.48002595	73.40411353	2.64062275	0.056816166	0.653656774	0.00663383	34.82201303	20.65109114	155.1257938	11.6641522	21.25897512	9.750764063	27.09088684
TCGA.BP.5194	0.56703381	0.017856443	56.4104654	20.87534152	0.007438188	140.4399041	33.60780951	4.355116261	76.85232281	273.8152868	1.514751336	8.158350076	0.032762499	109.7605196	18.42624255	241.3464571	251.1027084	213.1676222	31.6100718	50.37556891	57.16550779	0.34122499	5.968544349	3.98917577	4.444423192	640.1351545	3.591493499	0.112128185	22.56082379	0.425227614	49.48571956	85.68230764	293.2815989	9.252802041	92.49667848	308.4702035	32.98866904	90.92707551	2.900901222	0.20394954	19.79968385	0.027361274	86.61205635	17.46387263	331.0877435	9.644865511	89.91657461	4.050995567	126.1203509
TCGA.DV.5567	1.40841516	2.708060021	3410.183118	42.56263897	0.126658094	39.92371512	216.0766489	13.70755567	252.2834014	549.7288626	11.28789527	3.288982247	0.718095981	2554.027115	567.5795019	748.1777986	308.1415934	123.6549038	124.1287303	46.77460248	89.50877705	0.300942381	4.415021367	20.41606741	19.79773371	2990.412738	8.451131035	1.376967548	190.4753698	0.157153595	102.8023922	446.905088	243.1030228	14.92742829	213.4333464	120.6620752	16.48095743	708.1154544	58.30586372	0.171631732	46.47117957	0.00460165	129.2589381	235.186792	1949.405894	416.9496562	62.92137905	119.0982924	280.2784355
TCGA.DV.5573	0.019073059	0.179840994	7.07200766	2.78299149	0.104924897	24.53829574	1.804209196	8.288863417	48.42088055	24.86011229	2.138963632	23.46347021	0.067217451	10.85457155	21.21974962	10.1794784	62.30728553	44.8358486	0.937632503	24.74043787	97.73225369	1.010507372	4.343901588	1.268472386	6.848067697	21.00906991	4.37062836	0.083632165	22.37225703	0.133775013	19.47227917	2.351519663	9.081210202	5.459470253	85.30721125	147.7539083	11.10359961	34.41764614	2.757994553	0.019040339	0.075235351	0.006823262	50.98513982	10.97537169	166.8370947	14.61511073	40.25618594	2.621238582	1.254672642
TCGA.BP.4765	0.011501022	0.006435491	7.15569671	0.258037687	0.004958354	2.921627384	5.805738121	2.045197096	6.912896034	22.53990236	0.394777928	2.099680634	0.196672247	590.9918739	1.660438473	39.58280561	65.36013341	4.134780054	15.46533798	9.135168663	18.68739778	0.03812156	2.810532418	1.103051023	3.142994777	56.38085476	7.062615986	0.028351267	25.54064102	0.013953046	5.176985259	2.271212261	3.075863048	9.638552803	41.27011668	6.276005764	2.48509931	47.53685634	0.480516837	0.022920015	0.004299571	0.00215791	18.00080372	22.60197191	121.7941441	12.57105179	5.315057107	38.23336409	3.199457945
TCGA.A3.3365	0.010246827	0.028087441	16.049561	0.959320698	0.006372929	3.062930402	26.99897278	3.274817209	11.82723673	34.12189741	1.653837677	4.998997646	0.346699614	505.593924	6.535325063	141.4381999	139.6939539	13.15209849	14.01507438	22.89963022	41.87994933	0.056103684	4.361178309	0.640480738	11.97392362	334.6617812	6.443349469	0.029585202	40.93761646	0.011462737	7.228559341	2.1021565	7.358053155	9.849981246	56.38214329	68.8545846	2.983155378	127.6073831	2.618333111	0.03263995	0.017203591	0.002580817	14.15958009	24.0375068	151.0282111	22.85013009	10.39020139	158.3048609	2.515292123
TCGA.BP.5008	0.03296132	0.060626958	33.6454038	1.416858524	0.01939675	7.97013873	14.53054431	3.697506797	26.8413556	64.93653282	1.686525935	3.395786422	0.231730305	520.2976143	19.15012856	76.17886236	178.3875025	30.66509787	16.39923978	17.4736734	53.23518607	0.105234546	3.550446706	2.845040768	9.41422098	262.3357643	6.755619139	0.137264774	47.42063487	0.030668991	12.67792905	7.985181228	27.01568041	9.49346305	79.58080964	65.92868032	4.417242129	147.1948031	2.638265066	0.044502136	0.068154317	0.003778036	30.14286307	42.23487367	322.0726141	42.75555839	17.86335475	61.38712415	12.21740174
TCGA.BP.4965	0.123694806	0.033346987	47.40465736	8.539496507	0.009384451	28.92299454	34.93801849	3.709015274	21.54936358	246.3177995	1.720863626	5.197881961	0.086879218	130.1771525	9.38461952	141.4656312	98.3800114	101.9541288	28.38308543	23.93630635	31.77180187	0.160808768	3.62614578	1.014767307	4.325235111	462.1753655	4.316040864	0.094180515	18.39280696	0.06043677	14.7893012	30.05477104	61.46606194	9.032009992	86.96985934	125.2081679	17.33181924	123.7310606	3.751842628	0.072441973	1.568854987	0.007443924	39.15707155	20.80051096	218.5135368	24.22489924	20.18020131	15.53323534	45.74089068
TCGA.BP.4961	0.109594272	0.00847274	29.66652325	4.958235918	0.004597154	41.01686434	52.71498741	2.601693149	14.94384624	114.8129461	1.331079837	8.605352835	0.103168509	161.2648588	5.791911572	82.66978184	92.70318606	55.89041178	35.42160672	27.63793384	33.34896639	0.098611872	4.858154371	2.560341956	3.17138528	437.0346237	4.065301194	0.042727055	18.38158632	0.07059213	14.38237881	24.6748478	88.19010951	11.03711356	58.84250769	60.75161829	16.26369559	77.4679112	2.049418094	0.071229451	0.725264231	0.005605174	32.4677917	16.32121513	164.249634	9.593512541	20.79737028	11.57100292	43.69977143
TCGA.BP.4789	0.10613055	0.026950805	37.13844215	4.128871006	0.007577584	16.85396748	22.71545183	3.737545209	50.63423469	102.4577435	0.863486527	2.32140115	0.122243305	513.3146037	15.66039749	104.3815671	97.01666996	48.62951909	15.31702673	22.79997415	40.14780249	0.137449112	4.27470948	5.356709976	4.518281649	279.0271359	5.195444116	0.110257138	28.55431178	0.066250792	19.00601924	24.41862919	34.20494362	9.316922003	77.8341718	42.44333167	7.464229583	76.10585757	2.610739176	0.066619964	0.382455543	0.004015811	33.02491729	27.19154246	211.6206741	21.16095085	15.44974137	11.00606496	42.29241036
TCGA.CW.5583	0.01189367	0.012029362	8.031559827	0.06392989	0.010841501	0.395084955	13.26732695	1.680433067	0.472499831	110.3860639	0.523939808	1.31582766	0.770994349	928.0186785	1.565528279	25.72046124	30.58632118	2.513495365	32.43304163	3.135374762	21.18620388	0.03803208	2.138623356	0.359767439	2.897080057	107.7037539	8.232353414	0.080398759	11.02437029	0.002827335	2.529421751	3.111209545	1.6428339	9.799194005	40.22073832	0.717096838	4.300661827	48.34521253	0.649619084	0.01772739	0.001122957	0.001641865	30.50258703	21.19245598	126.9413864	58.46681062	2.153352763	72.95688127	5.280266326
TCGA.A3.3322	0.001444854	0.027413116	6.000888651	0.012745003	0.004108285	0.011448887	8.126812135	1.139152484	0.325615722	11.89200476	0.433706461	0.319273133	1.358278228	781.9425469	2.243596647	16.71555556	84.62802855	1.455240745	11.16487448	3.939242608	12.45572431	0.016476222	1.631082412	0.088058072	8.344403508	89.99959939	13.24659291	0.017890058	25.62937661	0.000868856	2.076376931	0.273447473	0.396014761	8.07656061	29.0366692	5.740945838	0.181775839	98.87456826	0.789982538	0.010307945	0.000138351	0.001221504	6.536070961	40.06522122	107.3655974	38.54119842	2.521026735	596.8489604	0.104492264
TCGA.DV.5575	0.02226278	0.059087982	20.25815007	2.322824849	0.019743489	5.636442791	23.69295852	5.251528163	16.40143201	82.70211143	1.668896564	9.00064666	0.257626008	279.1499734	8.978188095	83.19330046	104.7760591	28.23761981	20.82198197	20.87246504	63.30346168	0.134249583	3.592052849	1.224342588	9.294632446	186.7499262	5.696772775	0.095086076	35.00908651	0.019392522	14.86691558	5.08938036	13.71907155	9.883064393	71.10410464	56.25441522	6.115599081	114.3507379	3.777656337	0.032018504	0.061863348	0.003826917	38.38449798	33.58776024	264.9129853	52.0655102	19.40138955	53.52930711	8.495828822
TCGA.A3.3325	0.006981179	0.01293002	4.869578137	0.208813844	0.007707791	1.229695616	4.912147374	2.114361804	1.38900441	30.07993751	0.68435646	2.615121946	0.297165843	203.7238572	2.570648697	24.65510139	63.34507182	6.262841945	5.921305671	6.34375188	22.271161	0.039032121	2.556426409	0.367261581	4.792724402	68.83654783	8.358377836	0.029958538	22.12066755	0.007105225	3.335150897	1.014302656	1.777855413	8.615488164	43.07592609	7.09622498	2.329569339	71.15989794	0.794545231	0.015256231	0.001610425	0.002060845	14.55510652	19.82855363	126.3565663	15.30634309	5.491191122	48.15813348	1.480233463
TCGA.CW.5589	0.060683354	0.014981385	7.843641866	0.777136433	0.013544424	7.839508311	5.56189471	3.386595263	11.00446325	139.1937454	0.569849215	3.732947067	0.057591924	132.7822466	3.916796449	31.40862959	53.61344111	29.83734859	6.40963191	7.542334973	29.85345602	0.16680437	3.463005556	0.299734028	2.514371966	64.91525274	4.664508504	0.074337767	11.96461426	0.053977296	6.725454184	10.65707335	10.80117631	8.335194747	67.91108575	13.5147529	13.61648263	49.85289779	0.785780867	0.032215223	0.04575422	0.004434426	49.05932407	11.72355354	178.0599161	15.31755722	10.02689735	5.779770414	18.56952813
TCGA.BP.5187	0.043168327	0.027566012	20.45095559	2.020620761	0.006029433	9.483951799	8.328417984	6.429197379	57.21501045	21.17388199	0.558766215	2.468909439	0.104922532	545.7835798	15.65090391	110.4165616	167.3033448	30.95895806	11.50163706	18.41733207	54.66831508	0.091525652	3.460766094	4.549225093	4.870321863	72.91530594	6.144609065	0.081580514	49.23152558	0.065144178	24.9462353	6.812505909	22.98412842	8.557770657	79.4758235	37.31054227	4.5011261	44.82612757	1.107468731	0.052069106	0.069960062	0.005118369	35.64824538	32.51034334	292.0908655	10.16592117	14.91530338	9.446057262	8.977526335
TCGA.BP.4991	0.033861375	0.025820531	29.44684154	3.760871638	0.007468324	25.64596553	48.87185843	2.340956623	13.00767524	81.83894587	2.169038755	6.414890882	0.208426451	306.0710154	16.97351899	100.8177882	148.6088576	54.04651302	20.111445	29.01321204	26.11584076	0.090213607	3.990216947	2.241078163	7.616162331	517.6351533	4.383286531	0.042645051	21.62888749	0.036527193	14.23182928	9.935590322	33.71566794	10.42722562	77.39627464	78.56551639	8.432739519	94.95673223	5.694285537	0.046382883	0.169733034	0.00459623	31.56652052	29.42439796	189.1869242	24.55876028	15.39159263	34.55400162	18.12411694
TCGA.BP.4782	1.609310481	0.031772345	310.1248485	76.00566611	0.018350754	76.25516072	93.28487111	8.160658716	81.16469899	654.5762509	10.79887855	19.53067774	0.049530699	60.79244686	35.15660883	332.4093149	247.635689	229.5491553	36.92877778	51.46649099	79.66016137	0.283216727	5.42765098	1.384819255	9.338364665	1192.930466	3.603246439	0.131003707	49.03965027	0.233873597	40.5594575	273.0214955	552.3644099	10.70113721	127.9910817	1051.225963	44.6905341	300.8476739	11.81888647	0.253006543	749.6077212	0.04893944	88.80226158	21.98741488	287.3173174	23.59045285	175.3709861	13.45253678	284.517602
TCGA.DV.5576	0.39593428	0.693401799	2653.053855	39.10349133	0.042451465	21.11168775	96.89012803	8.15854365	145.6881245	192.7904231	10.46996223	3.159438396	0.798398357	1501.342538	133.1424158	449.4557863	240.8454439	71.25772642	71.20051914	34.32564731	79.42109203	0.18010128	3.510372231	13.98072479	15.56086431	2694.839678	10.21837858	0.336764719	154.0708744	0.072412632	42.87473991	162.2560718	147.093092	14.58667595	132.7439744	149.536672	10.17213089	443.0537731	47.60291029	0.067459951	11.16721678	0.003837296	42.54416057	156.6404555	668.9402893	238.4265379	46.91335533	186.8703203	148.4954826
TCGA.BP.4775	0.007753433	0.020947469	10.33214348	0.78300939	0.006230043	1.71713385	17.73708765	1.839768845	1.542665841	63.34382952	0.880834861	7.189055769	0.5438778	146.9471762	1.301084336	47.58344648	63.09507254	4.640541287	25.2032891	6.662913422	9.385626823	0.033269528	2.925866718	0.115747064	4.090551516	94.12799658	11.3076542	0.027309428	15.00615033	0.006102887	2.487187378	1.513366473	2.244979415	10.54505527	30.46176831	8.186189267	6.541093216	68.79400652	1.682438085	0.02655766	0.005940545	0.002382632	10.52220997	18.24520577	103.9438876	28.74489327	7.220257004	117.023165	4.326289952
TCGA.BP.4999	0.00436553	0.002588306	5.052824229	0.430145082	0.00066983	3.952809768	46.9699174	1.124696657	0.753912303	2.827532293	0.969640153	29.59114888	0.531181013	93.87290727	0.883406028	62.88922939	115.5877194	1.797501962	60.33968488	14.79515956	11.83675841	0.014974345	4.431142787	0.111760252	3.344854301	551.1456857	10.25955637	0.004210965	17.65147632	0.018389487	4.203612106	0.454022379	9.941180361	11.99909607	16.90101928	31.42379011	3.37554345	14.20604631	0.927326084	0.048354547	0.006357626	0.003272577	6.420263448	8.559604464	78.98774343	2.26875922	18.75891139	172.8733563	0.39335213
TCGA.BP.4801	0.064114321	0.023228378	5.849497865	0.527426916	0.013737416	2.258567504	15.99298216	3.834905812	6.00991124	166.8345025	1.570298224	5.659176295	0.062193128	113.7011744	9.207099027	33.23705528	115.2100093	39.63531317	11.79937336	11.86275527	48.74279526	0.167103928	4.000052576	0.100176802	6.62473912	196.4881282	3.843906844	0.061684296	21.35515633	0.06110256	5.528527385	10.93315642	24.12676322	7.230251027	66.54917278	63.22554716	9.169339478	109.8277879	1.810444646	0.06245306	0.110184665	0.006774298	59.36669914	10.10570114	240.2854571	14.71619022	17.38201539	20.83710765	17.55301892
TCGA.AK.3460	0.069354633	0.007061783	14.72847335	5.058020815	0.002877866	36.16121842	10.96171001	3.581598781	48.38185473	23.93810432	0.592393367	16.88991292	0.042840045	50.66362669	3.38668216	152.4340663	151.5626355	45.54272254	12.64161875	32.49339139	43.06231631	0.124913754	5.263736701	0.833927901	3.000660076	191.8658682	6.369209748	0.029432403	18.76029594	0.199538375	15.44981577	8.282554422	67.68890518	8.726799157	43.14982054	147.5453662	16.74677442	37.20790651	0.800634451	0.105387925	0.477851773	0.011663389	25.89939138	12.08851659	137.3471535	3.848703539	41.55206649	7.096665151	15.89108262
TCGA.CZ.5982	0.016475672	0.046044756	52.93759404	1.618440413	0.007502787	0.790270724	120.6909804	4.881898813	16.88393795	41.32323551	2.398782765	4.2383974	1.178808662	1533.7394	7.039573656	257.4327055	160.7794766	15.32969317	87.6036424	25.85555704	37.98118072	0.03736481	3.059977042	2.952337943	14.24753977	317.3821555	8.30598039	0.049119673	101.4471404	0.013407072	11.92409887	4.292598468	10.42413496	11.13146181	81.56475356	60.57093024	1.425499819	259.067889	4.792228865	0.030066099	0.035040624	0.002272516	16.45508118	89.24032816	303.9297274	64.52245413	9.704207993	912.5455133	8.443270509
TCGA.BP.5192	0.069579472	0.023094984	35.76821001	1.311866278	0.011788582	2.519173612	12.92779136	1.820223572	5.64882973	341.0790378	0.592606534	1.439031835	0.249122022	726.7171371	2.551625639	219.0380257	57.28280837	25.68804481	32.45516466	7.29212485	43.40349166	0.0517141	2.521369064	1.876171428	3.352337493	422.3330495	7.325715896	0.146301623	19.2511782	0.006442307	4.754558531	17.30419091	12.84911505	10.50801157	67.23067556	4.331664785	9.787671248	160.6430353	0.794650028	0.037710188	0.024899035	0.002622139	43.5869615	33.62055149	176.2404635	75.33808647	5.063404853	64.3290719	41.48938154
TCGA.CJ.4905	0.077251109	0.031549299	45.3004031	5.424752436	0.010645763	23.71788233	57.0720204	4.1705559	46.57897503	127.1539324	1.351023738	4.412288125	0.131475784	392.9522351	17.28946492	139.3874764	113.7714022	84.46848435	31.33454145	32.55479795	49.38136011	0.197267611	4.336989272	6.042132417	6.455589399	377.1074644	4.269724389	0.103218097	31.0298144	0.102923301	39.35887683	17.01968295	57.6645478	10.80864534	101.7175478	115.9339976	9.375492443	91.30250588	3.469437712	0.068744134	0.881087959	0.00526178	54.08181231	31.14890042	345.0325867	23.11264638	22.70972415	13.34357193	34.13720521
TCGA.BP.4769	10816615.77	0	31494833.91	26921.0237	0.037998401	2.055249842	3.051418594	57.35225774	2865.011568	31.22356674	116.1607972	30.70544614	0.122964164	42701.85965	0	130108.4	0	380.6168256	83.39777918	93.30742364	6408.327552	0.461122988	12.05391675	5545.026947	136.6138603	18361.06478	7.608141948	1.338263871	2333.929339	0.463414792	45.77393255	5727648.204	687.0826041	48.42193113	880.3500493	305.2516194	1.717271755	3181.885021	0	1.647831897	1008923.565	0.00190302	242.0209068	5798.31535	363.4123742	1182.626654	1484.480174	6981.793446	9295.204461
TCGA.BP.4177	1.037378146	0.69429953	978.8869196	16.85910211	0.080515739	13.45472273	24.63088448	17.89875804	310.6411263	123.3090266	2.174032329	1.342536744	0.441729575	2342.642747	79.71641741	449.7207199	228.6175627	56.88698961	16.6332374	22.74676155	156.1217068	0.219825901	3.657980589	59.68965764	10.01762492	422.1409022	9.267489927	1.481967372	218.3683388	0.105050787	79.39968974	148.099925	73.14069113	12.6040893	193.0381383	29.68768208	5.752097789	281.5836841	5.474411415	0.118941799	3.269107554	0.003444471	87.94051807	215.4073031	1389.662399	87.87354097	36.98262554	31.69947087	117.9420842
TCGA.DV.5566	0.155021955	0.033192259	61.84957991	6.772605264	0.015769345	17.47511937	11.76073424	6.975570476	52.71980369	221.852621	1.64409966	3.793561274	0.069539924	161.6931606	7.094099192	219.4713585	154.88432	70.57715084	9.625493543	16.84469384	39.4245696	0.142466897	2.924857126	1.832829671	5.055857583	182.9504415	6.170701628	0.110860794	43.23644022	0.079093964	13.38354587	25.11037167	45.39100892	8.428711837	93.36790295	122.6784855	16.44985967	179.8576238	2.158372902	0.051221704	1.886376371	0.006604422	33.8746954	36.11192591	301.1186467	21.24094519	29.19206544	16.90560451	58.15117783
TCGA.BP.4784	12.91873101	0.1312703	646.485562	140.3013454	0.019638012	82.23242928	66.826728	19.22740163	658.7130416	230.993682	3.268517727	6.057373225	0.039820247	684.8620319	329.5291256	1405.903052	454.2346162	344.6461415	26.59747767	120.1034459	184.9078881	0.881806246	7.897107524	30.19717041	6.314919684	768.5292847	3.958955352	0.356290217	140.2361866	1.088819468	332.7876258	1513.044763	776.8545257	14.40250464	210.5529954	486.0191116	22.10247754	247.006346	16.06614539	0.676248121	545.9140698	0.014620553	177.2271088	56.21711506	839.8363098	17.91500993	226.2435477	6.85361044	591.1710215
TCGA.BP.4760	0.580740862	2.088799186	1021.112215	23.58762897	0.083598899	15.64403151	179.5473056	21.13288773	327.4501407	198.9408073	7.938829935	3.261521914	0.542792162	1625.150879	258.5241888	439.5192583	402.4039771	98.3076565	99.42467743	56.15736346	127.2334408	0.244513349	4.884101506	5.855693103	15.91880467	1504.28193	8.356100322	0.895183573	243.237352	0.137320298	116.5060581	143.3374261	151.4919494	14.31680246	207.6658891	196.5489289	10.14648602	533.2798383	49.41899378	0.217147452	11.49480963	0.004166449	95.58264938	225.4608471	1956.097756	171.1605933	95.43595271	164.0530173	140.6809853
TCGA.CZ.4865	38.55399469	3.729311465	3326.821255	1929.31184	0.025750019	65.77626791	5.773757354	29.49830972	572.2036418	222.814267	19.57013757	42.82176618	0.0255336	389.2702716	1081.46427	6224.145553	3630.248572	632.6734375	18.52330875	118.3942385	654.1960707	1.050776795	10.05603104	60.25861338	16.10272594	1733.622889	3.25366018	0.258179295	204.2660149	0.773870215	29.61534012	3848.365061	382.3786851	15.61156744	312.2451569	1341.687785	25.6659425	675.8745411	548.2739568	0.334643807	17658.36903	0.011664308	95.76159135	67.06489415	241.0309593	57.65724468	685.5791636	50.69121632	895.365557
TCGA.AK.3461	0.01346315	0.002664451	5.642856035	0.801949024	0.001543385	13.18208595	22.58002224	2.059043013	8.409876263	7.508613546	0.51300217	29.26785226	0.118891072	104.8265701	0.913443962	53.55227299	70.72289628	4.538577453	31.78125929	17.5876378	15.43961369	0.039630264	3.924968313	0.583108576	1.991031553	72.33686234	7.100211046	0.009189942	22.40996745	0.060805951	8.270174105	1.439345069	14.75626052	10.64418761	23.73634529	22.03792105	7.219404894	20.74740784	0.559644839	0.038418955	0.014531688	0.004151515	16.6842896	10.41207291	92.81031267	2.414226703	16.43022859	20.31916684	3.221786166
TCGA.BP.4344	0.036627282	0.02313313	25.67042212	3.621520777	0.007126142	14.7751275	17.90176486	2.808935969	25.52348901	38.59160264	1.58800409	4.532890889	0.178096647	272.9071641	10.64315453	82.60577745	127.2448197	37.21998997	16.82473492	28.46994037	44.83209864	0.088381575	4.192555294	3.105452857	5.991508058	346.131298	4.849844123	0.04507571	37.04730821	0.043276363	16.0821643	6.79479026	30.90930062	9.348353059	77.60205783	60.03919586	6.169626998	56.62973061	2.765146899	0.045914446	0.18407923	0.004686105	25.82431716	26.92185905	192.7957449	15.88383812	19.66890348	24.02384618	10.57413846
TCGA.BP.5173	0.003595054	2.293509271	1.920731352	0.037458556	0.616689717	0.134224478	0.015430193	13.33992247	23.82413456	4.351738853	0.243748495	1.783670968	0.264855355	99.93795071	11.7242822	0.785147316	19.24815044	0.505088002	0.07926226	2.068105222	104.2074348	0.448484552	2.377786614	1.396678121	4.119587061	0.761342852	9.670529914	0.244024338	24.88144769	0.013042513	4.389678781	0.222828174	0.044262014	4.660667395	62.75039672	0.830427726	0.572429401	4.469325736	0.331587895	0.006167912	0.000179232	0.00170048	26.20865672	13.63807906	147.6472612	45.14484495	3.858837403	1.867179198	0.003072958
TCGA.BP.5195	0.201202236	0.054126621	92.50024624	26.29273108	0.016128501	49.41958939	31.16263059	6.729656791	76.65548072	119.8225907	3.899212995	6.860983693	0.102514557	151.687466	59.79281607	138.9437868	266.5643648	165.8359204	16.64406862	62.74017266	135.3263576	0.307650488	4.787679224	5.230003827	10.54180378	710.3477208	4.279715101	0.139836939	47.84048748	0.197804941	52.58982268	40.61720596	183.8216696	9.542821746	130.5641051	660.9891516	14.80795605	165.4374023	7.090003473	0.087933133	10.83744213	0.012185534	61.66448786	31.43870052	363.5267937	19.84998409	105.2996185	13.43170696	54.4896867
TCGA.BP.5168	0.007749038	0.016988891	3.257419766	0.04852759	0.010213783	0.242508776	1.909729358	2.149213919	1.924544584	50.64579616	0.259088537	0.722786092	0.235126548	537.7657715	1.428137136	31.48358171	37.20741659	6.100124957	6.669982591	4.699955779	40.61377805	0.050457451	1.97894607	0.170027697	3.339973295	47.25991077	7.558982219	0.080790486	15.88077803	0.003374826	2.552621916	1.181120283	1.052660537	7.920284422	45.01198622	2.216974851	1.842596442	42.81968097	0.349662661	0.014447372	0.000399677	0.001749048	22.33157115	19.05646778	110.2418417	38.87780264	2.949737846	52.64898912	1.366541254
TCGA.BP.4790	0.001004391	0.090073666	3.368156766	0.018696405	0.008861497	0.002964328	23.00982125	1.70167706	0.239247871	10.0059156	1.007676697	0.999846995	3.297402163	1089.957744	5.705427436	6.838849463	92.74225363	0.57870942	21.38214418	3.906816164	20.99707713	0.01752874	1.746415366	0.271325068	15.53656054	79.8165675	8.073745646	0.015556485	33.13510137	0.000345611	2.43650134	0.188188129	0.216678009	8.76445218	37.87636485	6.290709104	0.176606784	101.7715815	2.266286751	0.00882295	0.000152678	0.001090938	7.498835745	33.60194874	148.6667938	69.34404259	3.441815269	1537.778743	0.019928538
TCGA.BP.5176	1.300358128	0.022586461	130.5642386	43.06917852	0.01302176	53.45634741	12.62125761	6.934472899	106.8788002	292.5843221	1.510531321	5.783517613	0.032365865	93.8956646	14.73027757	461.5716149	279.0826139	203.9083199	12.5185883	44.1241963	129.970995	0.272250341	3.689351172	4.08323888	5.489600992	464.0467064	4.501896182	0.146864009	35.56579006	0.235000941	51.30087143	136.5677679	308.1390919	8.553551227	98.29930433	415.0976471	27.04630319	176.2491264	2.276821724	0.171071716	76.32124305	0.02044612	85.32219314	28.20169431	330.7568099	14.87212035	132.3715332	5.460244154	179.6753793
TCGA.CW.5588	26.39227295	0.065770856	94.74664564	69.13785666	0.057263163	281.6891616	3.115514827	21.81955809	366.3019171	734.5189329	0.511027936	4.101329521	0.008311066	40.30448451	68.19881587	107.5852286	89.20916079	428.7471989	9.924022524	40.082462	93.92059392	6.969653131	7.929057396	18.06798576	1.723625747	25.59822448	2.465300856	1.029158431	30.23218889	2.861595137	172.9210443	1121.760236	401.6266535	7.958528843	223.2028853	135.9352132	51.76487784	64.39667499	1.027037441	0.253856001	378.4613694	0.087806795	273.9216331	16.72315613	456.3542487	10.13623958	76.96349337	0.101955652	523.8006698
TCGA.BP.4763	28.66837308	0.013083233	128.4835797	113.7680518	0.007626244	350.0230262	11.79470885	14.00653517	315.7385607	345.2305163	0.744568814	4.6824148	0.007244473	50.44789921	29.490671	496.9203937	182.430448	380.7703779	10.13299183	76.45782383	80.10545139	1.813993008	9.372281997	10.44474618	2.321349689	121.8405698	2.725173635	0.26522133	27.00506364	2.664531743	154.421054	1270.802215	1193.096405	7.160400504	138.4382328	655.4226819	56.79081094	44.07810947	1.418216927	0.966892739	854.4838191	0.539430127	166.1864501	13.07238506	280.0955564	4.228445971	105.4485491	0.221462027	515.8352118
TCGA.B2.5636	0.323090525	0.138782851	357.7596954	20.08010083	0.036934173	24.84266138	88.30008817	5.829448395	63.48280137	198.0179179	6.136692	2.238671737	0.450307925	700.4678279	144.1847612	92.29568438	98.9215115	75.46423128	38.81819759	26.78903991	69.0920956	0.346822734	4.241678772	26.42373101	6.688151806	1018.220815	4.719480174	0.160450171	74.7194581	0.100384325	69.19152663	125.3527997	109.8287727	13.85354935	153.539169	61.63110588	12.57095479	167.2487776	15.87204693	0.054467434	13.63151939	0.004078373	63.92674632	66.14543018	585.7140871	65.15301617	22.74671312	21.22412897	101.2899946
TCGA.CZ.4853	0.031161576	0.040607686	20.12062897	2.196158699	0.011385692	8.82260586	9.612440313	3.339325161	21.77409486	61.27540689	0.874901525	2.90141789	0.151161616	171.6556221	7.568844741	55.45181887	131.3077649	48.70239543	8.878488135	16.50362558	31.84629185	0.125481311	2.994526892	1.80511504	6.27438588	96.63068766	8.437232749	0.089531086	29.48230226	0.052494581	9.891233762	5.266914576	12.81878412	7.808157555	63.84520668	70.93900806	6.406058296	112.8493511	1.873979111	0.041088385	0.053488752	0.004674717	26.63239296	32.30697045	216.6114993	26.13306737	18.45661768	22.84750476	11.29267648
TCGA.B8.5545	0.195885959	0.025382987	41.35062559	13.01582448	0.01518395	37.77474444	51.36879311	4.465826891	13.83282049	308.0392978	3.700428844	8.76638869	0.077142109	62.99252334	22.13954948	96.3936771	139.2099189	103.1154021	15.93448867	27.91304978	34.4257405	0.237038766	5.075300364	0.903552446	6.87238765	473.9887894	2.787921856	0.057181631	17.32905175	0.090492845	19.89325658	51.85382176	79.69518681	8.315562677	99.93685401	206.7650679	24.25638085	140.7115386	6.77944513	0.068077875	11.13949802	0.006312139	38.61000368	16.3665042	249.1906137	12.84467157	30.67729503	12.96621029	61.69749042
TCGA.B8.5165	0.008307439	0.027952724	11.83882249	0.241838634	0.005776867	1.336946622	21.75567493	2.218825381	3.83704621	29.58977547	0.825577831	1.451460613	0.522406178	603.9109376	4.519161262	30.60828766	68.89067661	8.43295	29.5925625	11.64688292	37.52871089	0.040849438	3.06439683	0.628930391	5.265452863	192.2479845	7.423762638	0.036632939	27.66290963	0.009597795	4.763136611	1.991941546	3.288351382	9.251574116	48.90946986	12.2515583	1.524897388	76.87327527	1.748411338	0.017986412	0.007983619	0.001987919	14.55465687	21.7556478	167.6712861	25.98850984	6.303304019	107.6802209	2.032049419
TCGA.A3.3385	0.001555136	0.003639315	3.079216936	0.01999678	0.000951397	0.009280511	4.964863954	0.774509398	0.101893528	2.730151321	0.243129045	1.413296816	0.917654107	240.8257871	0.348175711	51.24560475	61.2779152	0.109836391	29.66586777	2.354038732	4.656274919	0.007506835	1.496855282	0.021591302	3.543534271	55.06368341	21.37780058	0.004489611	13.77476967	0.001466877	1.48527321	0.172554597	0.303956469	9.155518975	15.61364597	1.787241775	0.43648655	18.8767769	0.253254914	0.014140647	0.000116141	0.0015748	4.50784756	13.97077231	69.57220984	5.434359937	3.382096772	487.4481901	0.035074286
TCGA.A3.3387	7.362358059	0.026048251	186.0618329	138.0210121	0.025717735	878.0670984	17.1486224	13.01803576	218.6631104	807.8963533	4.09808358	34.33585263	0.011207197	8.534799415	110.2034039	170.626256	282.6514232	808.2376875	6.970002752	85.30114583	86.86552087	5.26803622	9.167420365	3.769425902	3.916664499	295.5272589	1.887382257	0.174378328	14.81704592	3.125583158	426.3565295	729.3242887	1321.315795	7.781907269	268.6731292	2841.224786	128.0942064	125.5099666	4.822228319	0.961048526	5153.859364	27.74571525	317.1459928	14.86014499	361.2327569	5.513018194	544.6807903	0.505365376	436.7969778
TCGA.BP.5186	0.009354882	0.016276934	10.459028	0.2639761	0.010456568	0.428404727	14.29154899	2.330666166	4.040721058	63.33550106	0.642365603	1.101684798	0.439948831	849.0878467	2.589547631	37.19628971	77.41900085	5.646625964	18.37610408	6.4123161	21.86882346	0.032104983	1.678904863	0.830363586	6.695798109	87.58659506	7.136415116	0.04160053	26.23512558	0.00401632	5.260625842	2.329130273	2.239415917	8.75782815	57.66792676	7.079189289	1.999787589	95.03811019	0.957362203	0.015730432	0.004039929	0.002041368	22.64180143	36.38301968	182.5131852	47.8968825	5.111109599	102.643378	3.776761565
TCGA.B0.5697	4.393276306	0.174909392	229.1182907	66.44913748	0.129533895	97.79417134	19.61457324	23.6275935	269.826704	513.0721593	13.33358825	18.25491072	0.036686861	18.12422045	106.3903919	219.9894592	202.3849076	353.7174141	5.161974165	65.45282372	90.51454426	2.621248245	4.991458459	0.771166866	8.106179487	237.5967611	3.947112266	0.330410653	49.88079078	1.009937425	85.55379475	340.9586428	288.6474512	7.116568199	231.4876588	1589.234254	44.66123448	314.4943772	11.41753727	0.405365863	691.0172525	0.057483539	176.7559271	24.05640034	534.9066206	16.79165602	443.7662914	2.860240693	267.4450841
TCGA.A3.3376	0.021868538	0.004566757	4.619775616	0.428396727	0.004749796	9.426388322	18.88167402	1.306382333	0.204886776	162.3871861	0.556212877	3.077636437	0.098221835	94.95787565	2.758279627	13.03210269	42.3723724	21.45223397	8.508632771	9.701355796	16.83682318	0.078684045	3.283197908	0.274615076	2.256723453	171.6570783	2.51238377	0.020032694	3.795993334	0.011704624	5.287573069	6.422119868	9.845271356	8.519026246	41.47068227	6.226598836	8.572300203	42.10485565	1.008754814	0.023234414	0.020099606	0.002527547	29.83825055	10.64542077	82.3236184	9.009999201	4.25937094	6.121617492	14.70833498
TCGA.BP.4331	0.035207406	0.013654293	15.40955775	1.212710862	0.015701098	14.88837063	9.268634214	3.47708655	12.67900812	84.98663737	0.792818003	4.723877154	0.094970583	114.2820211	3.580373321	19.51541237	82.80290292	40.80489138	8.177719221	14.24719574	15.85052282	0.148360189	3.205735203	0.95046623	3.156995485	30.09279901	5.620011392	0.04468344	24.14486433	0.055751086	6.161338634	5.640321192	8.57427791	6.466834776	72.66530733	41.76613951	7.896880472	117.6837184	0.892666087	0.027803621	0.052232945	0.003844952	26.70597504	20.59094333	197.0393952	11.27613704	10.22638161	9.627454301	16.21215265
TCGA.BP.4964	0.090795711	0.02215286	23.3074674	4.376430912	0.008639269	25.05331943	9.700409209	4.968757194	59.04493617	38.8239528	0.983043297	3.818464822	0.071633271	210.6261129	13.20619072	103.0492022	190.8191596	54.90837668	12.87523764	24.82134718	47.3460018	0.133975565	3.831626316	4.953998318	5.31556023	132.079097	5.070237461	0.084202867	40.09600489	0.122848162	21.56793991	12.39793603	50.86373839	8.555539871	79.4429638	85.56950122	8.897880174	51.15163735	1.525709224	0.061626294	0.351643522	0.00811487	37.60572623	24.72812003	256.7986737	10.26233892	30.27768488	7.716853509	17.72896983
TCGA.A3.3358	0.037731084	0.026270301	11.00407234	1.219739949	0.009880911	4.293863222	4.349157867	4.969801111	31.9807286	41.44406197	0.761998596	3.707777782	0.065724002	114.5261509	7.33889206	45.03224094	130.3582435	30.82122867	6.547183989	12.40691841	23.90432728	0.110182815	3.270753163	0.234790862	5.272739586	60.80803283	5.752799721	0.042660579	29.53070678	0.051582359	7.459269954	4.988056649	11.69579537	7.447122578	68.63798229	76.43027541	4.552752804	72.99590582	1.038083279	0.034377089	0.062177987	0.005524502	22.28569452	15.16893001	184.3876811	9.991233408	18.58182582	13.15344259	7.879929318
TCGA.B8.4619	0.00029366	0.670682923	27.2005264	0.00157079	0.002452673	2.77E-06	9.904799141	1.833401323	0.632879505	1.027656192	1.43199315	0.29804517	138.3375887	3675.939702	1.432809901	48.41739026	133.3762406	0.039943167	33.09503492	6.7867375	11.80810964	0.006261332	2.729182384	0.026375708	44.14290963	229.7687412	42.37451128	0.013391664	104.6858466	0.000125526	0.947566898	0.034286333	0.059747124	11.21780938	24.07615892	40.98835041	0.001660078	348.6262788	4.408557112	0.008415553	1.73E-05	0.000634015	0.906849575	93.88239712	95.76450687	114.6024587	2.885581974	404991.3631	3.39E-06
TCGA.A3.3362	0.014301157	0.010287388	14.32718098	0.391035579	0.006431291	2.210981354	7.969865739	1.815117322	2.985937127	56.03338991	0.673169856	2.0971867	0.209611897	319.4642236	1.715030713	64.89697547	72.77184074	8.85462627	13.2823172	8.252216546	19.79757746	0.043029738	2.796885119	0.381816172	3.530762872	115.2311763	8.562303541	0.032442869	21.11693758	0.011183429	3.242911474	2.996534192	3.758463507	8.292957508	39.22733895	12.52966976	3.8826819	113.0466854	0.759785939	0.020825086	0.010290247	0.002252184	14.48486751	20.24105474	121.1920824	16.44133127	5.564353001	62.97942682	8.225430929
TCGA.BP.5006	0.020471225	0.012686779	12.12204845	0.474321195	0.00655861	1.767759757	6.840748112	2.56036967	7.383566711	33.69202958	0.715478368	2.1631459	0.188798874	293.7533133	2.636304248	45.97418642	83.64353695	10.71124404	11.8667719	10.42969048	25.21669661	0.041075591	2.673041677	0.506202131	4.670399555	110.4558593	7.850031191	0.048668147	29.56573937	0.011391403	4.351845063	3.680164073	5.26903619	8.646342736	51.08229386	19.20652765	2.713706088	91.27546371	0.873889618	0.022611982	0.013519458	0.002379064	16.25644611	22.81252657	117.963845	17.65677896	7.979028897	69.8766227	4.570447148
TCGA.3Z.A93Z	6023.937928	0.004547442	143.5691298	423.5638555	0.025902804	2537.293731	7.382819763	12.04334379	289.0042776	3744.502165	0.571115681	70.36490736	0.001489155	0.706578417	5.119745919	549.9281795	83.56729996	797.3245053	5.313519913	97.61101661	120.1699347	20.11516708	15.14413796	10.45879501	0.63981071	254.9394263	1.973097964	0.85454351	5.045767195	8.691644156	212.9126643	12564.96171	4977.000863	9.052849466	102.2325712	584.3451933	587.4863289	42.79192502	0.74794275	2507.558554	233387.3226	0	1539.805289	6.439527544	177.0070089	3.183444815	555.597358	0.030670978	2693.805142
TCGA.B0.5110	0.002676999	0.061761059	11.22133523	0.080782762	0.011092626	0.227796364	19.13064196	1.960879701	1.042166185	18.22596861	1.815930261	2.033833496	3.333638914	1362.787957	6.271423103	29.42472537	90.76200341	2.94043946	30.79299346	7.89729331	24.04738582	0.027430515	2.195943162	0.47210625	15.98431019	185.1000784	8.71975999	0.029457523	44.77175376	0.001733359	4.081581124	0.617749034	1.102862074	9.362674166	64.09479793	12.00144684	0.596392874	143.1602957	2.376788077	0.012027226	0.00051007	0.001394743	12.13614276	44.50618869	183.1234254	94.61968707	4.25143994	1069.326749	0.309948233
TCGA.BP.4768	20.71363069	0.015930751	485.5928203	204.3318193	0.012601646	410.12057	29.40790172	5.983996769	216.7066397	2803.370334	1.892802145	7.572383394	0.013076432	39.84589324	20.33321446	593.9761762	271.6863196	588.1578569	18.6009857	52.88193524	49.57200384	0.740751636	3.377226871	10.71939881	3.230415628	760.7387928	4.361924046	0.222986047	25.25538469	1.032813081	92.09747028	1722.832202	1500.738013	7.719312731	146.708049	636.7026118	140.994849	265.8767766	3.264022325	1.388397074	3130.783605	15.3685657	226.0056555	37.62661047	326.6176353	14.85574561	138.5758878	0.918442612	1227.623878
TCGA.B0.5120	0.107150789	0.139923403	62.98972538	9.310695197	0.032834214	18.5602757	14.49007666	7.596155766	59.17650962	73.64588772	1.872091373	3.833662615	0.219442606	394.6615014	62.23799564	140.0591543	236.7797253	69.96857456	19.3450206	26.97329872	120.6274795	0.272425036	5.212078763	6.887219993	9.601503101	293.3092245	5.08899751	0.241854397	63.57882777	0.106485549	33.21193156	17.7596476	56.51176408	10.40697832	136.3347297	79.47086356	7.024156605	116.8094672	4.222209032	0.057873921	0.546042162	0.005312607	71.01927535	51.87669156	523.3118677	30.87044013	31.17716642	19.9566157	23.7811072
TCGA.B8.4154	356.1279492	0.005360931	52.46426197	170.6983813	0.011530993	1675.711196	1.273470745	11.55958284	464.631598	2446.649494	0.260751896	11.79535222	0.001097061	2.603262842	3.929368194	508.3245005	96.49843298	743.6078248	3.244197765	61.89415398	43.36162973	13.37491967	9.167143422	3.008094166	0.688483801	50.53615188	2.534287573	0.317365123	4.163718198	9.098539952	92.21426925	2579.603353	1429.163802	6.929158771	104.4150638	394.6414863	364.9494127	32.24733227	0.454955649	3.092056346	5148.349051	0	331.7760741	5.817470196	209.7616754	2.314624671	256.1273729	0.022140462	1290.45514
TCGA.BP.4795	0.850422019	0.439795297	619.1897587	15.30268963	0.112047005	21.57820594	134.6011585	14.17037996	175.7211268	159.7017488	15.98069469	8.760561505	0.30884952	1078.060186	1500.897381	235.6901192	774.6095313	100.58102	53.92706491	36.55253682	320.9223558	0.311672673	5.552994863	21.8606961	28.21533194	3391.594164	6.261184698	1.9046636	194.4319673	0.125339279	254.8550103	200.1547918	401.7383289	14.90590868	143.89229	282.2029219	14.05013257	358.20155	126.9882145	0.539182484	68.72414224	0.006787126	154.5237691	102.7217132	1517.823224	141.1845727	227.8900594	95.80472534	171.8739551
TCGA.B0.4945	0.022697248	0.067032427	67.69660429	3.862045325	0.013466305	5.30359114	47.46202999	4.544109819	37.21927418	76.98390405	4.21633639	6.481139168	0.483730373	529.9618399	14.22962047	300.7858551	348.3900572	54.53254257	47.02560089	28.64622294	35.21880194	0.053246024	3.37138545	1.357181444	15.97003958	803.1761875	7.323497921	0.091334689	68.99547799	0.014546177	12.45274983	5.653750035	30.45694777	10.09111358	105.9372735	321.8306271	4.459438113	330.3774542	6.117539887	0.064322932	0.098012447	0.004064196	17.49562578	58.15219057	264.2851491	73.3737446	26.57724004	482.7500538	11.03784892
TCGA.B0.5700	0.103295329	0.035981878	12.73077814	1.540923397	0.028624976	11.44542041	1.229330325	5.255844412	38.54014464	208.5255772	0.284031035	4.178246526	0.035666413	66.80382317	3.162352415	61.29750455	49.47413146	47.49515275	3.550208301	11.80270517	52.82204133	0.262756177	3.648519728	0.757462514	2.292376375	38.30157538	6.282241345	0.201668425	13.07249512	0.060908571	8.401369352	11.67324658	10.27417087	6.995506446	70.84402068	18.10184254	18.39433054	72.03351787	0.539812232	0.03773578	0.052245383	0.0046435	65.13948652	19.41549898	162.1195134	31.6122681	11.55679874	3.590535939	26.2274957
TCGA.A3.3359	0.005121429	0.00349621	1.770886474	0.127108888	0.0034223	4.354425848	9.795247964	1.442191423	0.134706991	18.08475846	0.64275863	22.6061076	0.163474266	28.59744534	0.707454665	14.88823256	44.23803386	2.751319952	16.23107189	6.513865457	12.16901331	0.04051832	3.330353389	0.022619452	2.212039864	53.32749033	6.318479956	0.010698004	5.363285022	0.009615985	2.543610665	0.622940737	2.596537307	8.386297046	21.88517721	7.713596807	11.1044036	18.16529704	0.528646388	0.018837153	0.001499154	0.003222391	15.14554839	5.654083969	57.31838623	5.814321993	6.661361518	31.33855301	0.823855539
TCGA.AK.3450	0.009578444	0.002538193	4.563284274	0.181859524	0.001533676	0.804879724	12.68848892	1.974442456	1.554670358	7.67259208	0.541882704	5.498719103	0.28843853	146.4081635	0.770685022	51.3766657	68.05037261	1.15728906	14.37386396	3.743056574	8.274157321	0.015340147	2.021968376	0.04939722	2.648007529	47.33136202	11.27864578	0.009848504	15.89253206	0.00819474	2.748739852	1.244243889	2.763249205	8.654165051	32.00518065	11.28304766	3.3461649	39.28486741	0.49252958	0.022110242	0.003784266	0.002401875	9.475118382	9.409419825	68.00775305	4.088164747	7.309157913	140.1427459	1.192183066
TCGA.B0.4823	0.437159902	0.031117847	25.80436759	4.626722371	0.020700461	24.29509382	12.68011513	6.908031803	60.03147414	285.9476219	1.028421348	5.779914401	0.034722936	128.1735888	17.03822363	118.1018745	109.159688	136.1983943	11.81291168	26.54890034	80.68791834	0.427525962	5.591835198	1.657647984	4.655391166	129.0961232	3.871077905	0.200812918	27.13449362	0.194150691	20.10881308	58.42530317	84.21638966	8.24532712	102.2638918	86.75716499	22.15130998	127.4614753	1.618576701	0.111908946	1.706808781	0.010506847	113.4484926	16.06769531	310.6534988	15.48533358	26.72641621	4.547591565	78.90087391
TCGA.B8.4146	0.000946244	0.008069913	2.19834409	0.278293708	0.000703423	0.00050444	60.90553042	1.589078228	1.273506427	0.96408171	0.405741884	3.146047417	4.904712985	2079.074688	1.197200008	184.6877946	160.3943148	0.000343892	155.2822877	4.01120352	5.238749038	0.006537365	4.464835724	0.069164075	11.13309992	128.0863304	9.826721474	0.003138122	28.09756896	0.000546289	3.482616806	0.163568666	0.273148325	11.43361195	25.8322152	5.982146578	0.026648697	7.687409428	0.724624345	0.016475995	0.00010042	0.001303647	2.49068272	7.62281966	83.22364101	4.153149028	2.586221459	4281.62647	0.000591074
TCGA.B8.5552	0.037162876	0.05144347	15.87593909	1.924044126	0.01564564	2.629567218	17.98555732	2.810491663	5.780735858	72.31552154	2.071875951	5.901753696	0.22358355	352.5678815	15.73073143	52.70661501	99.84941375	27.82254781	20.4139354	16.65328455	56.98218375	0.108312559	3.515173702	0.532637802	8.124462383	246.3497769	3.983407336	0.044267368	25.51247288	0.020560193	7.752562819	9.524906451	14.88193203	9.329014952	67.80947579	41.36209343	5.088224063	100.108811	3.319557896	0.029099059	0.101796133	0.003534809	40.06238097	19.34404494	199.3663118	33.89404092	11.76825388	52.85603509	13.1964638
TCGA.BP.4987	0.002005446	0.018420876	3.902123584	0.038016542	0.00425194	0.03475695	7.633976062	1.385884186	0.905815713	15.60766462	0.364027852	0.319781419	0.783949633	728.9227238	1.96446351	16.43166871	52.86850314	2.053645985	16.93103342	4.243074868	10.88040846	0.027836105	1.477842987	0.34156268	6.005559813	29.00943287	10.23559007	0.018583998	20.88243367	0.002007921	2.751060789	0.390538122	0.548456375	8.823995442	36.64607283	3.384546832	0.309675507	48.56977253	0.687790702	0.01007523	0.000219507	0.001377145	10.41929585	28.99969194	112.6680697	25.31560011	2.650108516	135.501037	0.325372825
TCGA.CJ.4899	0.322731848	0.029541892	43.58090331	9.532860154	0.027688533	84.36178174	41.80027244	3.651443791	22.10125383	657.3159988	3.999556088	17.90994255	0.056722597	208.3429107	21.67652146	115.337969	98.54555126	104.2582052	25.68791748	31.58373849	53.41937152	0.203367101	4.731449877	2.876258865	4.962842154	940.3301937	3.258811748	0.173766084	17.31765623	0.078194318	16.10786629	96.01723315	150.5710528	10.14144624	72.59805564	72.24847069	41.36232525	112.8081726	5.889878838	0.125890708	5.657787222	0.014622581	92.74480886	18.11779309	255.052899	46.02721044	26.99672371	8.106803009	134.1047372
TCGA.CZ.4862	0.004050297	0.02197425	4.212994901	0.475767207	0.01362432	3.75482471	6.630433751	2.658922316	2.372436625	16.82788102	2.142349704	6.694366553	0.203134104	75.65185037	5.060742559	7.991816239	71.86636343	9.361406224	2.717178191	10.11272853	13.93036181	0.071284856	2.571508177	0.407138874	6.936188304	28.4828984	3.497566021	0.015018726	19.47211636	0.009878329	4.713411419	0.759849176	1.676019176	5.644030152	48.63582834	49.84405504	2.656670965	50.45466593	2.77744219	0.012979437	0.011403715	0.002214597	10.39706009	15.46158418	110.7411484	9.9108186	8.075876653	30.8655731	0.292293199
TCGA.B0.5693	0.01173467	0.008045148	5.830057383	0.138884733	0.006675271	1.897632957	5.028853272	2.554058408	4.948573989	47.90276466	0.265219849	2.286768053	0.2008101	488.0976761	1.24673782	49.22970454	46.05785812	3.984276158	9.349546403	5.072845772	15.12332608	0.040848416	2.764295104	0.851513136	2.501535595	40.07112006	6.467337301	0.034990516	13.36348986	0.007896726	4.35726673	2.242036013	1.816668164	9.060240711	49.26217701	2.237396773	3.271425634	26.981105	0.34970299	0.016478436	0.001333242	0.002053712	24.95172147	19.7614703	117.5802958	18.63515235	3.490337213	21.06472992	3.328581787
TCGA.EU.5906	0.022327786	0.006991774	5.16321903	0.637115148	0.005938012	6.854467113	9.388159217	1.562407337	0.978975244	119.9453628	0.687373995	7.293227043	0.112590097	76.75669685	1.3855685	30.00803404	38.68306965	13.57327174	14.37632776	7.81598433	15.42435502	0.078911035	3.731669638	0.063753156	2.260052254	96.7473217	4.58269232	0.0234652	5.566436003	0.0160777	3.798613567	4.524122322	4.244573187	8.510785408	44.01172193	8.072753303	11.70068724	34.61873694	0.77441033	0.025263483	0.021121245	0.003342247	21.50763209	7.469099944	93.56457848	13.646302	6.403573063	14.38183592	7.219343987
TCGA.BP.5181	0.507490936	0.012085983	32.44906875	10.94042533	0.012137984	65.41906712	16.64248821	5.117898624	45.91897399	418.5067017	0.726332187	4.231830185	0.026846363	86.86739419	6.310159448	131.5133367	112.5865376	164.0084364	17.9484866	19.45652773	39.50313784	0.369115277	3.651737937	4.884593935	3.136873472	137.4095155	3.691969253	0.124349448	17.74606073	0.307135511	27.8476484	74.55027023	117.0696627	8.839248389	107.5030217	76.20511802	32.8662471	96.98887626	1.228733363	0.08714017	3.509942182	0.013767046	116.2752559	18.03219238	281.3142397	11.16820522	34.24071503	1.889562993	121.207661
TCGA.CJ.4634	0.002764523	0.017695126	7.313457305	0.087472123	0.007261301	0.107827821	29.62751795	1.639636856	0.676042666	22.99164097	0.892088111	1.412778571	1.565530447	1241.557944	2.718133424	31.60190113	91.27545747	1.925889069	32.33461809	6.493345319	16.44276412	0.0227553	1.977384882	0.877637258	10.97602648	111.5236765	8.691697674	0.022650401	35.28199603	0.002004787	3.923738185	0.61330631	0.853269973	9.019255036	44.27427284	5.297573513	0.616125833	89.69049414	1.391350881	0.011904382	0.000685761	0.001579638	12.20300629	38.93119386	171.6411334	44.23208894	3.698140977	400.1582695	0.720632964
TCGA.B2.4102	0.004474735	0.009259249	7.252773029	0.215354127	0.005280246	2.305196688	10.83772841	1.40527858	0.869317679	25.3016954	1.41234323	3.189959874	0.398605125	155.5466926	3.134766764	11.03851108	85.43945688	12.05955218	6.121818924	9.183244163	12.87509198	0.042328135	2.455564143	0.210422316	6.96934668	63.66211159	5.500083952	0.010921231	15.91154132	0.006714138	3.411977844	1.004667729	2.19128708	6.936495994	53.0026182	32.99223043	2.822508069	109.5650405	1.406648542	0.015235251	0.0052609	0.002191839	10.8427268	18.06315875	112.0251096	10.98539004	7.040186354	83.75087667	0.96868929
TCGA.CJ.4920	12.54117961	0.028075344	398.7275653	260.4010582	0.027292496	622.3582563	109.1574622	13.69477956	195.7987225	982.1774749	7.311262684	23.01315999	0.022843118	38.79501652	164.0352825	574.8168889	638.4198404	503.2639119	36.6914731	136.0404968	126.5351711	0.851344959	8.6687756	14.74996508	6.309412781	1491.481358	3.079057359	0.31134886	38.29394704	1.034485372	554.520079	1214.065184	2809.213251	11.97952968	206.2926582	2127.329628	124.1319115	172.4116935	13.85957795	2.761941068	19478.90241	18.8436891	245.5994156	29.36547978	478.8626334	12.37441891	773.0853685	2.059773919	763.8803559
TCGA.BP.4176	0.028508124	0.040462133	8.663657776	4.900478645	0.004891974	8.293366768	33.51453826	3.649308751	12.95367867	50.09514777	2.08257454	16.7526199	0.084508578	35.55463433	12.11914256	158.7920673	234.8339475	68.90192728	17.5045473	29.18809462	27.49544151	0.090876226	5.029934065	0.055845681	8.464964245	256.1018693	5.928572019	0.019785626	23.86385339	0.067483544	8.211632457	4.537826857	28.69834702	7.644549437	65.95965043	407.3046223	12.67483154	111.5223823	4.490684904	0.070583976	0.309820915	0.009399533	21.20304029	15.08292456	212.7171184	8.350393739	40.25240016	59.31051793	6.91022233
TCGA.B2.3924	0.004931487	0.012113509	0.678603538	0.887158415	0.005723014	24.8367095	0.845098529	3.952153024	4.997233219	5.632991151	0.734172123	71.2287548	0.032946857	0.264761832	2.282757967	5.381924488	50.22361431	7.612611701	1.628750129	13.04682285	28.24597343	0.324341468	4.540450255	0.042176226	2.365092671	7.521648265	4.25130318	0.006823359	3.336756464	0.106942636	7.883420377	0.299168444	5.094135576	4.44723624	22.26204632	76.08931443	25.01261021	1.567445567	0.664793485	0.019141633	0.016653967	0.011388401	17.70247303	2.585306242	69.0155647	1.501339923	37.59243832	0.786448517	0.08417419
TCGA.A3.3349	0.032378225	0.020809998	24.3170979	2.740728691	0.010726424	21.744608	41.54682544	2.477772896	8.388548151	158.417216	1.017385655	5.72722452	0.125884992	229.8592328	9.049389931	51.04098869	113.021104	52.05003069	16.24330461	19.06550676	19.84464504	0.116570247	3.859349858	1.214714587	4.964941766	212.881198	3.728260101	0.04172936	17.20992955	0.030146065	12.86051256	7.603606804	21.40878582	8.575934673	82.67424568	53.45958742	12.07763847	112.0725231	2.595224747	0.035574095	0.110173177	0.004302014	34.94068722	27.36344524	230.0301069	28.96842566	12.2834006	12.14030652	28.40617462
TCGA.B8.5546	0.001923468	0.800574319	53.1196369	0.02326839	0.011255659	0.017340634	7.126236623	7.33010615	11.42677988	3.720178254	1.897576312	0.665975758	18.37054398	2711.667812	4.271794716	47.9064111	76.80003389	0.168371182	25.54804389	2.921118361	17.76555302	0.020145887	1.564754142	0.390361725	18.67311841	90.09508123	32.1275051	0.046506881	119.186763	0.002346588	1.782996774	0.294103309	0.16795915	8.780053668	58.58439641	7.232779688	0.087198893	159.8107742	1.768657903	0.01364089	0.000139351	0.001068226	2.894962571	44.58837992	177.3939026	117.7813529	3.016793054	3758.45476	0.049339276
TCGA.CZ.5988	72481381.35	0.135340914	16794.61891	11809.65454	0.055491683	10613.74922	749.1342412	33.64802714	1313.266775	42785.93852	46.57699863	147.9461134	0.003068783	3.499589974	11850.52792	7689.219718	14972.02874	4374.566976	197.6869123	664.4538983	300.5555501	42.67872064	20.95541879	48.34075703	6.589454659	33408.99246	1.348743624	4.507692806	40.29752349	23.01592731	0	1475251.824	193752.9171	14.76863895	523.8451098	101010.2745	1194.175627	655.5912604	618.6966073	0	2.45E+16	0	3222.991894	32.93948553	1800.809356	22.92243225	0	0.419830908	11102.01174
TCGA.B0.5399	0.023204327	0.017375136	7.867004267	1.51407621	0.015207052	14.75886872	3.659310628	3.783843039	19.83742874	81.73875414	0.571753223	3.231284762	0.055269949	120.3179041	6.418064716	52.57414962	98.30267972	33.96048399	2.750427248	12.78745206	37.29153601	0.164909555	2.705160123	2.345230612	3.970088491	37.94827918	4.391778048	0.053838649	18.90191516	0.054030878	13.02544855	3.816443199	11.39479166	6.972336508	73.48753151	26.80048994	9.785099106	56.37024632	0.76806956	0.021688134	0.01752249	0.004852948	47.75746223	20.57075012	219.5348526	13.14736799	11.61373611	3.597528746	9.108920616
TCGA.A3.3370	0.000648692	0.004915386	0.4907236	0.002148805	0.00280922	0.123777027	4.289665804	1.086993061	0.001025802	1.818654172	0.569417898	16.00460447	0.971006937	61.33045522	0.626956464	1.464948413	34.80764132	0.0147919	7.231650781	2.15605777	8.501484888	0.015473632	2.007533372	0.016968421	3.687448813	15.05626127	9.565878922	0.004289164	6.279031785	0.001399145	1.472622066	0.05601254	0.146235913	8.140290939	14.15596153	1.798777151	1.396459924	4.680425929	0.447250409	0.009281931	4.00E-05	0.001605767	6.797525932	5.846250871	48.67384746	6.557372257	3.597878515	118.9466698	0.000629213
TCGA.B2.5633	0.000416264	0.016806335	2.64940233	0.011810311	0.001568107	0.022860077	27.78738077	0.796852488	0.031363993	2.515603168	0.878835277	0.896505044	5.03407705	789.1994732	4.630565736	1.551991498	137.2322535	0.149787437	14.53378547	4.052446855	2.577618313	0.007303908	1.522773115	0.058808824	9.269792892	69.41715069	6.901479215	0.00394267	14.67515482	0.000203827	2.46331638	0.114694817	0.107188043	7.618555703	27.66681863	5.788350833	0.030277947	26.98448961	2.285218059	0.009055679	4.33E-05	0.001374124	2.72684927	19.39226597	59.56814037	18.01949076	2.522192095	547.2175945	0.001415372
TCGA.B0.5710	0.049838161	0.017134644	31.91456556	11.08293536	0.004879468	45.06325364	63.1239605	4.660388331	50.43996044	58.66592319	1.500336516	12.85454091	0.092681704	100.6552794	14.555887	198.2267071	136.5425464	100.3205877	14.15404744	42.54854889	61.36181858	0.233874875	5.723478812	2.667093461	5.368010168	473.7188943	3.511269087	0.045683141	22.49800913	0.134361273	69.07022216	9.106483259	93.37521054	10.23188913	101.0984738	294.1640394	12.04437695	54.652252	3.877692522	0.081159537	1.137103317	0.01062414	39.7817813	15.88678567	204.1751885	8.634899389	51.14889544	9.152534807	19.75252928
TCGA.CW.6088	0.023484873	0.017061432	35.73828601	2.14241632	0.008089921	4.451522693	114.4984548	1.753392052	3.408337913	167.4283892	3.21293926	3.970874954	0.484242951	385.6967571	6.626559834	124.6262155	104.2161422	22.87737654	50.42230861	12.38454365	20.24798944	0.050464762	2.892556314	0.475016145	9.3129349	778.0241469	5.637295341	0.043328268	21.73503367	0.013235929	9.532313928	8.792833246	16.43197653	11.01020711	68.8611571	42.58656455	6.326102297	159.4082487	5.182903125	0.038242798	0.115850808	0.003192964	23.53608004	26.63542949	187.9247422	45.1923879	11.04452642	172.3988271	15.33168425
TCGA.B4.5836	0.142789116	0.00489967	28.43816107	16.8701052	0.002744145	45.11318392	48.20691591	3.85457251	14.16900069	82.81125332	2.240681636	43.90534637	0.062008811	15.59492543	2.299312316	195.9388028	122.6096625	52.49362257	33.91289822	23.69360849	24.3743749	0.109483097	5.260014633	0.160671922	3.099642165	353.692637	4.435620784	0.017985831	12.35756933	0.149941021	18.68542208	14.5667184	118.1506683	9.817146102	47.86213874	290.6939375	41.12897608	36.62103088	2.483580243	0.171726221	8.476575605	0.024590548	30.76646796	7.19979612	143.8514039	4.128038706	104.9087363	7.162456246	48.07192979
TCGA.B0.5119	0.023515093	0.025666317	24.51207723	1.499979289	0.0070986	1.271717559	39.3412221	2.981502372	11.00993202	36.98289625	1.158309786	2.15182504	0.407102367	530.1640741	6.350276355	120.0050246	134.8084805	22.32561887	32.86526739	15.43971782	38.36967139	0.064869876	2.692510051	1.873182735	10.20384675	226.7782427	7.220050993	0.054265892	47.18099022	0.022733072	11.74502935	4.541439423	11.86457758	9.780261326	58.3461388	43.17900735	2.105638238	112.2166859	2.595242615	0.035653989	0.058490699	0.003276405	23.131255	33.70133336	234.9660254	27.94662114	15.51355878	92.11531431	8.380155258
TCGA.B0.5695	0.183304547	0.021936558	68.56948402	14.96494818	0.00860315	39.50429659	30.60446247	4.825609256	59.79463113	240.6167297	1.580869105	8.243914687	0.08586024	183.7257984	8.384700635	364.1370377	173.9070449	110.4203601	22.07760172	33.08642301	42.6558685	0.205454574	4.187830914	4.385648462	6.215251611	449.4059506	4.822473743	0.070222332	28.53214624	0.124157264	39.23927658	29.07037495	92.50481514	9.628974539	105.6233176	190.439322	22.05163928	139.2163651	2.517862232	0.094252025	2.471733519	0.011544162	57.14644877	27.47632824	279.4773282	18.97137935	43.36649412	11.11826398	74.10550397
TCGA.BP.4756	0.009539161	0.026270403	41.14001474	0.303037408	0.008351697	0.322889208	42.22644886	2.361668033	1.686520886	27.45372711	2.972787181	0.849935273	1.260446949	428.6413976	3.249422574	52.50649839	123.7465059	4.475502939	21.56012686	8.184512761	15.72265977	0.020324295	1.584509632	0.290943045	14.57618044	385.6197472	17.5352325	0.049103292	46.98657182	0.004606919	1.855646951	2.460755086	5.715323604	7.928759723	40.05877384	37.24764857	1.226723953	243.0630347	2.78338671	0.021750682	0.007298246	0.002486028	6.556532193	33.02785097	134.2861259	45.08438028	7.157796995	1002.273281	4.295217279
TCGA.BP.4325	0.001289809	0.020717674	2.824062045	0.037610801	0.004461457	0.015616192	5.273448663	1.502854405	0.786031348	8.006016767	0.447492175	0.606041245	0.73465549	529.667826	1.781154861	24.98175489	78.29907199	1.048590951	9.237316652	4.437920805	16.01462336	0.020834719	1.375326426	0.231086597	9.06770793	26.33312719	10.79975729	0.012304374	29.87145292	0.001292125	2.479620346	0.193737649	0.382709244	6.917581693	31.68356598	6.82892028	0.230520674	45.34700922	0.764390751	0.009214998	0.000214474	0.001545278	6.693072791	27.95804528	111.5245283	25.76404952	3.456585949	242.7851236	0.042858961
TCGA.CJ.4892	0.011768613	0.005776294	1.407730511	0.09119723	0.013451278	2.164819478	0.910174568	2.153567886	2.250581866	64.78112141	0.198253741	3.387732664	0.05633751	62.98830369	0.829424511	8.740659616	24.91628481	4.185929142	2.385793631	4.033967122	25.51511123	0.105540228	2.333311729	0.29770902	1.50856978	10.03710945	6.24299701	0.040925553	5.272208491	0.01103035	2.79716409	1.373863887	1.707700024	6.832842963	29.44447498	1.443974934	10.03351682	20.39958687	0.245785554	0.015293287	0.001024876	0.002642211	35.25284266	7.866301822	67.53018944	11.79608927	4.092568016	3.080638016	3.507895227
TCGA.BP.4162	0.00701799	0.00495032	1.456623044	0.36524787	0.004995149	5.478314237	4.840425928	1.702228854	1.47330286	27.2991433	0.423081588	19.69594179	0.062016001	13.04890584	0.873660673	19.64228148	34.85379481	5.643924215	8.573582396	8.708984228	20.16466136	0.066979795	3.403619673	0.030723292	1.885615455	24.55907962	4.578705837	0.011956687	3.723574282	0.015448832	3.661464402	0.873760499	4.434440395	6.99754308	28.07742471	10.90571162	12.58241046	12.39253652	0.393798585	0.020485277	0.004151559	0.004104054	20.41930725	4.759762069	53.26265695	5.814852972	8.169840198	7.46323989	1.273414792
TCGA.B8.5553	0.044358321	0.014944123	20.34670312	3.211510793	0.007107934	21.07275315	15.76480838	3.897746514	7.696929395	60.68945535	1.822788303	31.80619159	0.198545017	25.0251798	3.87956347	33.251778	76.09051263	30.03854738	16.99925311	16.0492666	28.43595555	0.150987844	4.375659327	0.302808442	3.646009254	103.504409	4.471131554	0.020264828	15.33693191	0.082841224	10.94464957	7.14925352	23.53013821	8.267699253	78.10654737	108.7633489	17.29864234	75.18530582	1.310645298	0.034156425	0.416944266	0.005673124	28.71936445	11.75145999	208.7025557	5.601478916	30.13878024	8.839932745	10.64384639
TCGA.BP.4158	0.010371861	0.009518133	5.441966832	0.229716692	0.003898352	0.763760754	3.589067848	1.350247605	3.478950622	38.14786305	0.264160823	0.873528979	0.113400444	259.3731061	1.364939125	73.28461864	61.54182109	8.406329778	6.046871764	8.016696141	21.4820058	0.041212911	2.238101442	0.265672525	2.952197616	94.28165931	8.828669595	0.031820758	14.34851834	0.00707018	2.964689389	1.651458028	4.252142892	7.738385407	30.27145967	6.42651801	2.882816067	49.32614268	0.371921619	0.023886647	0.002381487	0.002523453	13.53910338	19.16317195	89.2290231	15.00195114	4.246620494	27.61811192	3.376387902
TCGA.BP.4340	0.002296969	0.005851465	2.249279394	0.016208265	0.00541567	0.217502266	9.263597679	0.748642725	0.010291154	32.33398922	0.534868176	1.875366409	0.55714368	269.5011042	0.621036317	18.57244403	35.79544482	0.4997147	7.836885921	2.34036451	5.110762532	0.012660448	1.216215679	0.042519531	5.07785097	53.5271809	12.74361982	0.013773268	6.941402421	0.000569257	1.302345953	0.461626643	0.256644319	7.245518863	33.59560248	1.043891457	2.464932301	76.48243629	0.448405319	0.009582753	0.000153539	0.001519386	8.544450629	12.29748913	45.58244914	35.42631687	1.886797324	268.7494194	0.116534411
TCGA.BP.4170	0.030266649	0.014040415	8.390028312	1.7579648	0.005722764	6.020517015	5.63901802	3.39028457	14.98517268	39.81705252	0.610468762	3.393452778	0.087539988	94.32132482	4.187211064	67.25172678	91.42779434	29.06722441	9.698052202	16.02190382	40.83495245	0.125058214	3.353682783	0.709749255	3.965892969	60.94873846	5.143206533	0.030866442	17.3712419	0.053572685	10.21310563	4.063397147	15.05857327	7.605241313	55.98431879	47.75788758	6.836848453	37.39608903	0.812431883	0.032117835	0.070116649	0.005017152	24.62956082	13.89932957	165.7540265	6.980986226	17.21025585	9.02841608	7.133077211
TCGA.A3.3329	0.000957899	0.006959132	2.059328291	0.016688101	0.001812717	0.045942196	11.49898077	1.441488711	0.191970013	3.44953162	0.664152752	3.330124647	1.498118548	376.7540069	1.07934167	31.92777811	72.27092615	0.154886631	11.12269142	4.316463147	8.342444187	0.011104264	2.143688829	0.029580421	7.541313028	62.18874559	10.62639233	0.005868151	23.1247114	0.000916736	2.007840411	0.110965087	0.279416049	8.744859839	25.76154548	5.915715081	0.455828865	38.48256231	0.701994007	0.009844574	0.000106944	0.001230036	4.782829115	13.84591713	65.33952159	9.865140024	3.540507855	783.1840607	0.009343276
TCGA.A3.3328	0.000967839	3.458202157	167.2481316	0.006213784	0.008873491	3.70E-05	17.00898612	5.174555019	12.47307188	2.478076661	5.149063092	0.401510331	298.2930572	4362.324802	1.944275968	785.3748695	96.31820532	0.353300074	55.03311562	10.84844858	27.2057386	0.009538131	4.219207262	0.110617047	55.39684931	79.8677112	49.42137946	0.026905985	273.5864481	0.000404548	1.096172094	0.13441635	0.173215281	15.7483706	25.88539601	88.14881918	0.004455117	839.6220341	12.60003238	0.010752189	0.000146216	0.000618148	1.685999994	985.924053	232.7719844	316.2283032	2.940749384	1319748.167	0.002047248
TCGA.B0.5098	134239.0455	0.405965853	8949.137962	749.8801094	0.320121207	688.6737357	22.79958635	63.04977387	3028.037509	1584.346622	1.914107394	1.442866844	0.02409191	471.2467627	321.610244	4109.821296	236.8469751	571.7789259	10.9208929	136.0906294	158.5002355	6.957717625	7.476074922	151.4845685	2.957901117	260.9744834	6.906233743	17.38499822	180.6710846	5.136825301	906.8314319	62882.24616	1837.40529	10.48921774	590.4542922	203.5238314	69.59844714	348.4066767	2.657016896	41.44105986	158583.013	0.061636353	314.0048419	146.706883	1461.243393	36.60621007	134.8478393	0.789209639	2796.021583
TCGA.EU.5905	724979.4344	0.009073305	114.8073848	1289.295651	0.066239121	6018.524817	59.07772166	17.31828702	239.6282899	40442.02077	1.882188977	195.5696764	0.001454901	0.071117584	17.41287154	251.8283028	51.8649573	1456.72406	25.36041679	90.3719147	93.4751357	26.59339272	15.198099	24.3524465	0.921558227	436.8205123	0.96461698	1.84474826	3.815545345	6.47257207	391.5509826	295061.0038	8079.794439	10.63119883	385.1239613	177.3239447	1678.009489	82.0235001	3.750994534	62832.07959	1191803.077	0	20446.08862	4.306706517	149.2682102	6.633746069	871.6245521	0.017908716	4124.090465
TCGA.CZ.4866	0.008119086	0.041219519	32.07884801	0.670192136	0.003870304	0.365363877	10.34575569	2.64401676	10.45259818	29.80980869	0.910350385	1.820955178	0.378614637	461.3451921	1.309269577	68.82298316	78.35646462	9.013158943	13.43693399	6.221752369	7.830335476	0.025392399	1.787238666	0.134238455	6.326278159	50.8561337	13.6492171	0.015562622	37.88986897	0.004441865	1.734800894	1.344005339	0.966231471	8.774552622	42.61163129	22.2753533	1.402725855	268.6584759	2.324105272	0.021297697	0.005069633	0.00176102	5.379593725	17.21676629	92.13003197	34.54119738	7.144871278	266.8596595	2.124017985
TCGA.A3.3378	0.001567827	0.044470131	2.890997581	0.138002347	0.00857599	0.165931893	8.380357492	2.36201514	0.377795085	5.940672611	2.733167238	3.025183674	0.696457976	120.8609532	11.46383191	3.444927288	166.4292839	5.646165802	3.034539463	6.482379566	17.70363602	0.03278656	1.732069044	0.110010162	16.69610395	39.42985323	4.698952381	0.008711082	30.88917821	0.002775554	2.946966903	0.241112088	0.907650625	6.460293442	37.23148317	67.21262229	0.43592753	87.74995457	4.5077707	0.011770512	0.000740343	0.001918318	7.151856187	20.17302153	109.4313976	13.81847372	10.26759699	255.2296136	0.033446548
TCGA.CZ.5986	0.004604183	0.033126583	11.38558862	0.237284324	0.007435388	0.733850759	21.80012822	1.499555214	1.004851987	29.44451104	2.399956959	1.513184736	0.83646752	400.163534	4.779108956	52.6306467	113.0107449	6.781299888	11.84406516	6.954708856	15.70882633	0.034317533	2.46388485	0.351049826	15.03851671	196.2289739	7.899314926	0.024372105	28.54681294	0.004797247	3.956073883	1.130426803	1.629226858	7.778659945	58.75392714	20.16844706	1.179575984	118.2717189	1.959085474	0.019219957	0.002991217	0.002119193	9.85183064	25.47513839	157.4295134	34.89169676	5.540811669	371.9090819	0.518293813
TCGA.CJ.4886	0.022853361	0.020537832	7.365671977	1.620609089	0.012976199	9.854485681	9.168210751	3.794599561	10.35121299	59.08505316	1.084361446	5.815300009	0.103714445	107.5154006	6.173762737	32.81973121	74.26481523	25.72898954	6.751787448	14.12641283	45.82420895	0.136387552	3.41024358	0.79203444	4.783404824	89.6569063	4.223769267	0.056992623	14.38956041	0.031564967	8.654149291	4.365668952	11.0931428	8.214464636	63.69940129	34.36860672	8.936582091	40.84757591	1.557833136	0.028678538	0.036374423	0.004396467	31.10727677	12.20744476	124.9695139	15.70809184	14.628257	13.33970024	6.495396563
TCGA.BP.4807	0.0134366	0.053898224	16.43564616	0.572992435	0.010450633	0.49333092	12.27042696	3.792974695	4.058527104	68.95466569	1.198471619	1.054754997	0.51946673	594.8044333	8.10560087	39.44075455	125.240572	16.43764363	27.69770795	9.220069302	39.68275636	0.060998371	2.608073809	0.336024269	8.553671415	151.0272132	6.578749082	0.050060323	44.66801267	0.010471906	5.177440133	2.956163016	3.600486678	8.816973621	65.40793603	22.34052082	1.803084469	183.7441195	1.987519625	0.023738952	0.011979349	0.00211725	17.60744778	32.26191717	289.8776727	36.34264997	8.72585235	240.0760147	4.421318375
TCGA.BP.4762	0.421326306	0.014225318	14.17275985	3.56931018	0.009363931	22.79463382	2.405259598	4.913273844	42.842699	128.0559229	0.381522111	2.148907901	0.025092078	123.8715064	7.04735167	53.41873802	81.91999938	51.28430578	7.71223112	17.03299031	61.92247821	0.376309312	5.02039819	2.617338118	2.016035156	67.99054496	3.551461801	0.072896579	23.1175287	0.203765438	13.25718818	48.83553214	34.01191793	8.036044241	89.70753334	26.2128067	12.43943872	53.95399764	0.57155523	0.056852753	0.885640092	0.004244757	62.45125962	11.43975213	236.9841858	5.158637523	20.42257358	1.677198703	59.53026907
TCGA.BP.4766	0.009909775	0.022170127	30.77513618	0.79759184	0.006648397	0.346170342	17.96070306	2.006918179	4.042099861	51.36517816	1.513985697	1.079906975	0.99402552	775.6594446	4.649097483	116.4460861	115.1459159	11.82389576	33.86950988	9.585872575	27.39892363	0.035477723	2.118161585	0.491483119	9.435695721	153.8090959	10.24923876	0.034259943	39.7893094	0.004975351	4.399485605	2.442219836	4.71796786	8.583942581	57.58470889	24.34681363	1.28204796	134.1824137	1.751326534	0.024140721	0.016596839	0.002740821	13.74788605	40.33049099	172.0337976	31.59294055	6.472624746	288.0167296	6.047076957
TCGA.BP.4777	0.019185369	0.021911509	8.387195871	0.841707498	0.008198289	2.501054963	3.429342977	2.94104842	13.86918848	19.77972179	0.932646015	2.970516162	0.094978413	91.40830771	4.509088322	31.50691128	96.4413604	23.90276148	5.347929123	19.53153016	45.0899927	0.101264215	3.559610054	0.195769496	5.435550593	62.98166542	7.087493754	0.038400654	28.70004909	0.033535409	4.380789538	2.953486015	9.771093608	6.797091289	42.52621832	109.2469041	2.290199907	72.44240503	1.303261847	0.024409888	0.043081805	0.003714153	13.07744676	12.75299667	111.3221821	9.241204657	14.94676304	30.16929122	3.026578394
TCGA.BP.4998	0.030641234	0.044886592	19.67116232	4.764606903	0.016862326	18.50764041	15.76498151	3.765717619	11.3555038	90.65251202	3.309689038	8.044016681	0.10525751	77.14328195	20.47919632	58.77868121	158.2715308	70.89436492	5.121060422	25.45034051	51.64111152	0.206513436	4.402246776	0.679448505	8.765391544	174.0199567	3.524895018	0.042343376	20.85236727	0.041746678	10.61805924	8.368392538	22.03331973	8.937556519	84.31713599	118.9199584	12.87939415	122.9685039	5.48375964	0.03677514	0.32459142	0.005748295	32.84450708	23.4383963	189.9189482	19.43039257	19.25291374	17.56141965	16.86616963
TCGA.BP.5004	0.039147819	0.007730646	22.26628521	4.553635205	0.003095725	38.1280871	57.93409707	2.301277724	7.22385337	75.12030958	2.027535894	40.83309346	0.133788968	32.20380054	1.838925715	80.32472623	84.76422632	26.38605951	56.84553767	17.3713298	14.72011584	0.035958868	3.934682737	0.179414242	4.350359456	477.7595531	8.364276568	0.02213744	13.93673844	0.025327633	4.88075203	6.486469373	38.82999675	9.992743133	39.73301996	72.70502298	31.90343972	69.28668609	2.676960546	0.087094307	0.201077768	0.007191355	16.19306704	9.481706022	88.54199382	11.13199693	31.53795039	37.48604167	13.29429941
TCGA.BP.5184	0.22835765	0.009776161	22.42244844	6.989784414	0.008237603	63.6181837	6.43515236	4.02887285	41.27538423	166.0251062	0.718817183	5.640736625	0.030188613	84.08430174	6.15348127	66.70206959	114.7810563	64.70570766	10.8188978	20.04535218	38.71348711	0.20382566	4.277310082	1.472211404	2.509364026	127.2662617	4.261111734	0.057508681	13.91555047	0.189145109	20.1138281	35.52150094	56.00578265	8.738795689	69.73024352	60.42799431	23.6314755	53.95093165	1.236455048	0.057934478	2.812976943	0.008166457	71.62539418	14.24228005	240.3990551	7.640473682	40.32557802	2.248202926	58.21247171
TCGA.BP.4994	0.000475587	9.42460403	101.3973841	0.019172095	0.005588493	0.141636374	15.53607884	3.950667222	11.58752076	5.347060884	1.247012067	2.773731827	32.51337575	1504.513499	1.112151213	315.7255403	88.40382099	1.578454784	45.88756128	25.13476418	8.195734765	0.019873335	14.65431135	0.016814991	39.83007195	155.7285989	41.43466254	0.028671656	82.53116486	0.001680817	1.178794688	0.070410903	0.146466061	13.89136945	35.45244148	137.9999865	0.196234018	733.6911248	17.7738615	0.008517625	8.94E-05	0.000724213	1.095980011	136.2695138	148.1725211	196.8832275	3.633197262	99719.65344	0.001155988
TCGA.AK.3440	0.000299759	108.6185945	162.3359144	0.002275568	0.006282188	0.022746601	10.35674734	5.63926148	17.2342508	1.575250758	1.910044906	2.860468821	169.2684884	2168.43308	1.043349195	627.335456	111.3586311	0.160539567	33.99962624	24.69114444	9.156981041	0.013197784	21.38559677	0.010432466	67.23799516	172.6447741	71.12139432	0.027825942	147.5167463	0.000658848	0.762825391	0.034807552	0.061207012	15.20519544	28.36211098	274.5948612	0.035753915	1133.813367	31.22494024	0.00715932	2.09E-05	0.000494921	0.599970802	271.9271765	150.477434	355.0406038	3.023902069	1757063.534	1.70E-06
TCGA.BP.4976	6.172374572	0.009998212	84.33561749	22.69985421	0.017117743	121.5900534	15.74663756	3.034738869	21.24568746	2865.863136	0.720079389	8.943503625	0.017152862	37.98129133	1.817224464	279.8298132	47.13568361	179.6224131	28.26444749	24.3976418	41.6899505	0.326367028	5.167227518	1.454450564	1.502639596	414.0908746	3.76117927	0.367368407	5.982017776	0.152769549	7.328096654	696.2434123	170.6472864	7.677635183	86.22451874	23.25927411	111.9806163	164.0787696	0.832179689	0.175702136	22.2965614	0.014164868	121.3248231	11.08058525	158.30602	18.30309058	16.25942468	2.188265626	488.291236
TCGA.BP.4781	0.410034373	0.100562974	48.51518364	28.54321711	0.011074354	19.0691117	12.63107646	8.883547563	106.7456803	266.5852295	0.972458943	1.37473134	0.050265974	144.9321867	45.46918856	170.5777515	140.840728	153.3645779	31.94252971	17.72826972	41.29199461	0.329385113	2.655691692	3.56979677	4.110506481	144.5730248	5.872768729	0.127220753	40.0929047	0.202374943	33.1553976	59.87828529	79.45661831	8.184806999	129.5370323	86.24175468	16.2795087	90.50966062	3.066909667	0.147766421	5.404628707	0.014531663	56.88093135	27.84507289	349.6128316	19.93016552	45.15341547	4.582433977	107.1359036
TCGA.B2.4099	47.95414563	0.010715208	94.84149303	307.4512661	0.015544304	1912.489266	3.537799907	15.93358808	451.3673424	1545.041854	1.781360732	33.40554751	0.002054279	1.110094845	17.9309019	424.8496443	208.0546507	991.3656512	2.043113393	136.0743096	83.27172262	20.34856566	8.860947437	3.69349163	1.96749157	137.2958708	2.146281976	0.147036756	8.852372779	7.723587537	212.4280519	968.695577	1891.192003	5.631815129	134.2196066	4304.379581	310.4427012	70.29790774	2.074160153	2.072874219	67124.31323	0	172.5252907	7.049403947	228.2913692	2.214576964	1809.256891	0.065136779	709.7685004
TCGA.B0.5707	2.12E+14	0.501127867	148739.7933	2295.942687	0.291889138	512.0446099	318.1687312	180.476166	2528.063582	22837.45149	56.20200636	9.710796275	0.012980681	90.63550843	1608.301292	9135.302439	2721.449472	1932.877747	45.67437428	202.0991558	85.92229995	15.13361384	6.564638012	3.839680012	6.9379501	3660.298444	5.831195578	8.214183698	204.953311	14.32821493	65381.56087	3470522.001	12899.44925	11.02144921	858.4336941	9984.518259	189.1999656	1871.701802	85.51377958	0	51601326730	0	1938.732352	154.8663355	3796.230597	29.83655938	61408.55093	2.294947731	15294.9814
TCGA.B0.4824	0.001248597	0.00818185	0.764126269	0.007770894	0.007621308	0.099038608	0.958716081	1.367841503	0.161546452	10.19168331	0.320276168	1.350287029	0.288084972	170.1751364	1.092373392	3.747148927	39.89278744	1.041202133	1.579833174	3.997252522	18.38613526	0.038425781	1.738491819	0.109798063	4.267760677	9.08488236	6.850617545	0.01221146	9.752851523	0.001940806	1.795816213	0.170202109	0.223415299	6.016719441	28.42436788	2.606837916	0.893068279	23.66467167	0.362102765	0.007520538	6.46E-05	0.001562282	10.87468887	13.26606564	65.60180257	14.26165756	2.504255559	40.07018876	0.038378369
TCGA.B0.4834	0.000204016	5.757905352	30.91815114	0.000780763	0.00343266	0.000151563	8.249106735	2.64681786	1.779817473	0.961493497	1.791701589	0.563656964	99.98108886	3926.038518	1.840611338	39.31218141	124.598713	0.030758933	18.83745365	8.404705435	8.394019798	0.007533602	3.495290111	0.010575094	53.88231196	226.3652075	46.75466273	0.018722991	110.6818936	0.000173869	0.743879775	0.023281353	0.036813272	10.94893924	25.14041759	50.51299229	0.00438514	414.123889	13.99005904	0.007045804	1.06E-05	0.000596089	0.71551201	131.3825057	113.5386961	266.839626	3.306073679	790794.3129	1.91E-08
TCGA.BP.5182	0.112262622	0.05796501	9.37665814	1.406954874	0.030892213	14.92196474	7.625290127	6.852973525	23.02198015	113.3252918	2.233189202	12.46024867	0.043832785	54.40457098	19.02913391	19.55301584	170.0938361	53.60669154	7.20411924	15.2864302	52.71787603	0.323012462	4.048295936	0.090798906	7.614720411	96.60008468	4.076269049	0.067807716	26.49082288	0.163763486	9.2597416	14.33378813	34.35520736	6.655668164	76.18671511	126.248083	21.65616601	101.3002102	2.386926729	0.074200583	0.710618289	0.009747239	69.25524112	10.68385743	429.9422114	12.81064718	50.81440432	7.034440769	19.10926655
TCGA.B8.5159	0.0074343	0.002386077	2.717925084	0.1076936	0.000866912	3.762969703	31.08923281	1.225702558	0.156321603	3.385492606	0.451131696	34.06023009	0.25427084	16.46084543	0.460113417	19.78690634	50.68678188	0.700223359	44.05227209	3.53257585	4.11949229	0.017715228	3.208459786	0.012136587	1.519388847	63.32325515	12.3699385	0.00631386	4.930227481	0.027021261	2.648719888	0.671782753	4.174199135	10.32383967	19.22740449	10.60739278	9.389896963	7.335279699	0.510692941	0.026257138	0.002795747	0.003553956	11.5543417	3.868349745	56.03243702	2.248276888	12.8463732	41.46332605	0.684802036
TCGA.B8.4148	0.000386479	0.005922747	0.302498803	0.001864645	0.004120448	0.092231739	3.33018001	1.158299671	0.010929393	1.626507559	0.522691564	10.72773884	0.597131384	55.87553019	0.717351687	0.765253545	29.99617906	0.050475179	4.459747938	3.080224753	5.383429921	0.024950198	1.562482878	0.025523428	4.321578213	3.467278336	7.426483729	0.00364362	9.240087182	0.001892298	1.814174071	0.029921801	0.076312954	6.26312502	17.95206909	3.171364507	0.669219867	6.712853732	0.461818163	0.005694892	2.19E-05	0.001413627	7.023891804	6.225444873	43.89548192	5.742080073	3.180884391	63.69327721	2.76E-05
TCGA.B0.5083	0.00034701	0.749337517	14.76813347	0.001839918	0.002640768	0.000378054	3.026372032	2.621107203	2.917236236	0.761524403	0.657097293	0.501271694	23.63626616	1430.388174	1.447050384	28.46498047	85.78349439	0.012358508	5.022354711	5.517691929	10.54619181	0.012573258	4.515312242	0.031986913	26.70937691	37.0411794	34.21711577	0.007527833	98.73425228	0.000414412	0.890489049	0.03666905	0.050503432	10.28187635	24.2610146	33.99766827	0.010890461	205.0030242	3.461450899	0.004713839	1.47E-05	0.00056364	1.023418238	59.20114446	108.4440322	33.47886605	2.483496019	18231.09126	1.17E-07
TCGA.CJ.6030	0.602045167	0.02767108	12.19574617	34.47065134	0.024082705	139.2695648	10.23995307	6.953074177	81.9933663	196.4282448	4.991551975	20.46119235	0.011362945	5.256352342	59.44546783	66.10226058	237.8401882	352.9750916	3.486842634	62.94945947	95.78498773	2.244850453	6.717049299	0.636113126	5.300513884	176.829498	1.982503978	0.059873185	16.02394145	1.379112397	32.28942064	64.6910907	312.0445796	5.914400819	123.8694678	1931.819877	54.31764421	70.56054457	3.827782919	0.207582078	79.86361285	0.346496541	113.5847212	8.198361336	249.2449127	3.847125339	247.9493089	1.329277422	59.52797126
TCGA.B0.5691	0.007468852	0.011106606	8.592793303	0.181057024	0.005314393	0.795514037	14.89993071	1.500298824	0.750586347	18.38493816	1.04367009	4.434210003	0.590183281	250.9686402	1.885779883	14.74581781	55.12227514	1.657754616	28.60416398	4.384105043	13.81803725	0.033432501	2.534963223	0.133705329	4.580689013	122.3507085	8.830965119	0.020760455	14.71226053	0.005997664	3.946909729	1.612494644	2.52598065	9.355978787	28.34392854	8.638662332	3.338272302	43.50217304	1.317106929	0.017157319	0.006817768	0.001855638	13.49346904	13.70386696	116.6251931	14.48628418	6.105644701	107.7489267	1.542375069
TCGA.BP.4986	3.779989571	0.082845543	161.8789843	150.0075313	0.025405173	745.1036396	46.23727566	8.294901437	165.9588903	714.6216938	3.094048142	25.51166424	0.01494168	21.27848028	193.103456	182.9588946	297.2127848	546.6053042	14.79312523	104.2707696	33.10483124	1.649703903	7.734765744	6.137070657	4.000414637	291.3113762	2.390809924	0.237558062	17.01705335	1.005484072	319.5594289	458.5388193	964.071835	6.878723174	205.0388625	887.6958237	122.1246166	142.6779994	14.22819464	1.411092792	1353.637447	0.487557199	134.1367308	22.96762417	363.8557221	14.09562433	201.9445242	0.749107798	389.145977
TCGA.B0.5077	0.030329169	0.055421014	27.34354336	2.251029502	0.01689568	4.807984262	8.010696091	3.762127828	32.14447569	69.83837196	1.083998175	2.907043487	0.137614936	246.9683807	10.40455777	79.40103662	104.8572271	34.63356616	5.896641708	15.8732232	47.22125404	0.113693855	2.717200478	1.130712796	6.787065157	82.0199672	7.182380785	0.074021559	29.16642548	0.024622463	8.747394595	5.923044624	13.48837771	7.588764579	64.84589102	52.20614302	5.286299141	101.5165957	1.760113059	0.0312915	0.086706664	0.00434673	24.08640154	29.95781213	171.5595641	32.68049065	12.55537149	24.80130331	11.89979577
TCGA.B2.5641	14.20727044	240.9305091	1154.985513	1383.830687	0.048950187	15.27254847	0.193285387	18.22790049	316.6919241	39.12851071	13.70700129	44.04013462	0.020669327	223.2168632	8299.610478	1188.187565	1502.023686	357.4880342	3.997806573	47.70188595	646.3251263	3.330866695	9.110382717	88.52439338	12.97425589	113.4362504	2.831856833	0.095850449	123.7720098	0.827238732	8.674501741	2005.816718	39.66039595	12.43738177	289.0349927	400.7985323	8.811263145	393.9419314	333.3213838	0.045883078	613.6761998	0.004288283	122.4767046	37.28832903	113.5830973	35.37781611	270.7564901	18.76382371	465.1938271
TCGA.BP.4975	0.171665797	0.02839986	43.01751368	4.295463892	0.009799897	23.11227446	13.55056939	4.256079084	44.50014614	140.0036693	0.902374608	3.104305737	0.07513723	315.6234176	10.87050903	148.2626049	158.1767708	72.93849978	17.52790977	23.38864793	39.53555217	0.189606666	4.641126913	2.519509236	4.928000193	182.4817662	5.855779331	0.115060425	34.94635799	0.163605514	14.27007655	30.4101994	44.43326102	8.759118958	74.85932627	85.93952594	10.74449258	101.1600595	1.702586552	0.071275761	0.812757638	0.006468137	43.07572934	27.49839717	309.2631249	16.58406066	21.28147414	10.74282177	45.61189746
TCGA.BP.4982	0.162921496	0.016078969	33.68981766	13.55642093	0.01265523	149.8605717	33.82649176	2.781445331	15.6828715	259.4833697	3.126828327	15.82244615	0.05785603	51.09414652	13.74160555	74.22963003	175.145757	138.260468	17.18433418	40.35302149	29.62418979	0.253701162	4.987003659	1.294362817	5.919053346	421.0435793	3.00857754	0.053616724	11.13258482	0.191465607	27.02650227	36.85604756	124.4030572	8.509783077	85.2140511	257.1726195	38.64135802	87.49235145	4.481137262	0.093233315	5.074138592	0.016904363	61.36243765	17.42786161	250.2319873	15.31125597	50.08666856	6.028061538	57.9251699
TCGA.CW.5581	0.02353115	0.019985408	39.19367521	0.990799768	0.008788646	3.417044682	20.50401314	3.336637359	20.08383862	95.76661853	0.902844698	1.57414396	0.287277801	492.6488913	3.470430555	102.8782399	90.85854364	19.44492286	12.9849108	10.23007082	20.5273444	0.060208841	2.707348885	1.17491445	5.748775464	68.90073628	7.907469596	0.034091002	29.43811437	0.024344261	6.40892071	5.463692052	5.71390639	8.812865435	79.92147933	22.4483279	3.398287112	187.4018769	1.452201905	0.023082531	0.050306211	0.00242377	14.3631652	29.33942676	199.7985152	22.85563987	8.795834464	73.53822877	11.54579806
TCGA.AK.3458	8389571612	0.005133351	893.4733574	4893.64033	0.007940994	16577.14616	7.391682901	37.35435221	2431.407549	7443.468861	0.926976549	108.1912975	0.000384615	0.110111911	17.43826147	3167.519678	728.2079029	3179.795822	7.918709712	576.1442782	129.3179789	2451.95522	33.86799586	19.31955554	0.5850478	562.8546904	2.336061659	0.780963583	11.8426027	223.3266633	36166085.84	320565.1524	78718.38573	7.798369705	124.5008669	27122.84076	1423.456015	59.68131556	1.616162116	0	3.94E+11	0	920.9233496	7.758267573	442.4973855	0.867759669	1.02E+13	0.006194823	9677.692808
TCGA.CJ.4635	0.008834494	0.122336227	13.37937097	2.141735577	0.01370627	3.67797691	13.60847474	3.405548348	20.07867856	47.68743762	1.314166394	3.188448449	0.267954557	247.597777	19.1409399	60.52336019	170.5687035	35.17494466	14.4531444	20.26437323	35.83918393	0.106124603	2.842019259	1.392068016	10.90553038	112.2007557	7.395941996	0.045603102	40.04166825	0.021426414	10.95876671	2.236652487	7.80008583	7.52709615	76.86831007	65.80452508	4.290203337	103.9495763	3.672739016	0.027955561	0.026313098	0.004182365	19.18774149	34.28595069	204.5388714	37.25597832	12.45196577	36.13978634	3.712929116
TCGA.BP.4959	0.001841919	0.054862456	5.163820134	0.015944783	0.003628492	2.17E-05	2.163791234	1.722390619	0.311964067	5.006182129	0.505577087	0.567704213	1.450262216	993.535475	1.234593818	26.26299636	69.95206553	0.680034834	8.084283956	2.778902057	20.8089302	0.014461383	1.745197631	0.020399996	9.49836117	22.07587813	15.9148023	0.011649386	52.16544045	0.000613361	0.771750683	0.351568716	0.057904414	9.56797735	36.00248021	3.764726274	0.039336857	250.1789355	0.978233919	0.007282845	7.24E-05	0.000716773	4.061565752	23.01625937	67.70595086	28.87915705	2.511906248	5034.610045	0.082089088
TCGA.CJ.4903	0.016714786	0.021140867	16.20391965	3.149934035	0.004925082	7.572059571	8.40735297	2.362415757	13.23788624	49.22957685	0.98650746	4.869095075	0.111105533	82.61966709	6.531516345	82.04657665	134.6871045	54.52638707	8.436187914	20.93418774	45.58707775	0.092986434	3.005797405	0.762527911	5.976302651	197.475902	5.950686248	0.037093547	21.22167728	0.041925268	9.880933721	3.484174011	19.18122638	7.963013393	58.23779254	119.0190769	5.19764917	102.7181188	1.610518845	0.031615909	0.080849602	0.005380793	23.40108943	18.04877088	134.8866113	11.14843478	20.71613627	22.45176185	5.732612078
TCGA.A3.3324	0.003293698	0.025323179	10.3726799	0.135899912	0.004596452	0.071255226	12.91282389	1.72245148	2.139727147	16.54419403	0.913038049	0.483555103	0.792368531	510.0727673	3.978269768	29.27929003	121.6969456	5.786788548	9.038991876	7.41140915	24.59356704	0.023216559	1.841077461	0.261342853	10.12492358	102.3939628	9.762859908	0.022801539	39.72971005	0.002028041	3.050653569	0.699291202	1.931755339	7.929297302	50.35297374	25.52786546	0.3369284	121.4057752	1.239374316	0.014585955	0.001510524	0.001705385	8.052526786	31.32099539	121.1832612	23.28277445	5.0459478	354.0246807	0.526568354
TCGA.B0.5812	2.620214398	0.039202517	128.3051465	71.94197867	0.027156777	327.64672	33.63860207	7.884669726	210.9132205	509.1427325	1.80187057	10.4248853	0.030020501	122.7196551	59.13081376	419.2659778	211.3827854	338.6782675	22.73648154	68.77324789	111.1609487	0.893226171	6.723838417	19.89004651	5.822077266	700.9887448	2.910166703	0.387373589	30.12706298	0.575789941	385.2438878	353.1089828	583.2607022	9.386483064	229.7489666	357.7693028	47.78787855	114.3591467	4.6253775	0.281050343	115.6876656	0.032849498	182.7424924	25.16427594	438.9374415	16.45547054	128.7520888	2.122714124	207.7408873
TCGA.BP.4977	0.06476956	0.133819433	153.5719706	9.750500969	0.021183925	13.12743075	39.3139435	5.181394751	45.4081637	167.4771901	3.466875607	5.089595037	0.184437527	244.5996898	39.87293124	218.9829485	263.4667765	125.1987212	20.1555752	30.92824584	46.84878286	0.113684338	3.387678445	1.922170688	12.87344491	844.6918121	7.045576737	0.173158272	44.27131983	0.034267354	16.2880926	16.66600004	72.29198248	9.073935486	105.1908803	378.0666172	8.712140648	334.1866036	8.456511365	0.056146022	0.860958588	0.00797879	29.05940766	53.96204274	323.4180044	69.6319366	42.4839177	77.11367756	31.48934604
TCGA.CJ.5686	3.930839318	0.086635308	398.3596019	184.4708127	0.009822149	35.58128873	3.443323138	7.852643723	135.6913935	122.6857218	4.979957867	18.39213127	0.026008526	138.9447837	55.48872564	719.6934266	745.672315	265.2708188	9.189013852	40.82776834	105.1829042	0.32516634	5.101231203	10.64986073	8.2353352	327.6205899	3.353584177	0.049945765	56.98107033	0.340263009	14.92644164	481.2042993	160.1336481	8.123452884	151.1852614	764.8300098	18.72509333	231.9696752	8.847020841	0.167064839	354.6099172	0.01539706	59.28661066	24.43541945	194.5262768	11.14597325	115.6261715	8.942668603	281.6191589
TCGA.BP.4963	0.00574163	0.007314861	3.640094666	0.22590541	0.003541346	1.302140812	8.339421449	1.446683859	0.473153672	36.8604592	0.759687975	3.48544759	0.178218002	75.04245429	1.788185464	21.58591237	59.56346948	14.76242212	13.57031481	9.118091225	17.35168556	0.040396094	2.796022564	0.125147573	4.036181365	80.09803111	7.120201451	0.015918141	11.79666824	0.007391214	2.794971617	1.069213245	5.080897441	8.176670476	31.55023546	23.94676758	2.871794156	59.32700853	0.893909544	0.019300187	0.002874542	0.002850726	11.37525012	12.29817489	75.86849855	10.5181626	6.999450706	55.72994716	2.013676067
TCGA.A3.3382	3.579521546	0.028895191	46.22854801	36.32294167	0.01233522	446.1571181	10.70877653	7.602941817	141.5700792	189.325488	0.358172625	17.36034697	0.014465135	24.26622765	10.88075233	339.3087109	86.50889264	159.244739	26.85973783	32.93642293	9.027003602	0.967342662	9.165127005	5.288148696	1.568855719	11.06702076	5.943552271	0.118212866	14.79749881	3.400753375	62.87637654	197.2526696	139.8503875	7.078237585	120.2875543	45.64459286	107.0160611	39.40435047	1.302928898	0.373972215	27.71699625	0.05250737	221.4212797	16.8416217	368.1305202	3.442344554	36.82513087	0.259186471	237.3476212
TCGA.BP.4161	0.01065332	0.00615867	2.915183558	0.498825788	0.006404767	9.725900448	3.217685173	2.545218204	9.06103755	23.27852018	0.630400113	2.793462916	0.041252557	80.36406753	2.943941691	13.85702737	89.84931102	16.86527316	1.749268589	11.39682883	11.88891894	0.085324139	2.426778684	0.487998916	3.938195179	13.55199152	4.21808173	0.014253107	11.92106821	0.054487549	5.441890391	1.772389421	4.991792466	5.586729245	46.63011769	42.98895178	5.267470184	28.25789033	0.632878117	0.017670104	0.016988342	0.004580224	18.12512669	11.22345988	118.3109477	3.858651073	10.27842056	4.586817425	2.061716846
TCGA.CJ.4893	0.020147318	0.046598641	16.8875877	2.697744102	0.016116415	4.55591495	7.988588064	4.07627391	12.75122136	44.48869736	2.021600529	4.131467831	0.208139862	119.3153844	9.032384255	42.10882296	82.12703969	38.21353906	7.671655142	19.77262826	63.5230173	0.16612521	3.812773313	0.423595247	7.103486213	100.6562847	6.311494222	0.069957189	28.680892	0.039025061	7.31210282	3.478985903	13.64198366	7.707152121	63.94525849	123.9218134	4.833630421	85.88618973	2.72463637	0.027164959	0.121079256	0.004373496	21.77552957	18.69079225	179.5830377	17.80603763	20.28290434	29.32197063	7.178938618
TCGA.CJ.5683	602.3177795	0.012244813	474.4072573	607.5518057	0.01520242	1362.300688	20.58919679	11.39623947	477.1915257	3307.076246	1.362982895	41.78291062	0.003308282	4.58679064	19.32315794	1557.126364	340.4074464	1147.407735	12.95371275	168.310573	115.7330777	5.171404539	10.10743401	8.679796082	1.960158617	817.9032689	2.525553881	0.324684447	13.02888379	6.13478868	1466.450487	6156.384271	6598.207225	7.794882557	141.5582969	3496.491806	321.7287411	144.4559723	2.443810984	2513.451227	1145866.735	0	588.801678	16.22525405	438.7660216	5.544676547	2649.289909	0.162556272	1995.997075
TCGA.CZ.5984	0.04960402	0.200118987	20.80526135	8.581471265	0.032261626	16.92588068	10.46844871	7.424766281	36.01554317	162.7642027	1.65034911	14.11195486	0.126964547	59.58866946	36.32888994	153.3433022	121.4270181	115.2574158	6.997684825	24.4146233	83.29543041	0.320287587	5.109847555	1.052658752	6.783837185	114.3933245	5.272795843	0.137419809	30.1327989	0.070317778	19.86249897	9.245663295	23.97730043	7.8675468	125.2655654	167.8676008	19.16872152	142.0194786	4.368694359	0.05096708	0.213468419	0.00946673	49.75250013	26.59709069	276.0522309	39.93323859	28.33970885	11.27220313	20.22506697
TCGA.B8.5549	0.036117105	0.089466525	15.18392821	1.952700429	0.018049394	3.584283032	10.63194824	3.470845402	11.40503414	123.3369889	1.386225206	4.598850398	0.228203755	222.4189952	7.692647811	85.63068279	82.6904787	32.52611767	23.74383802	10.52112637	42.96859778	0.102728924	2.991607633	0.653581168	5.990737823	225.2138944	5.900797246	0.113417386	21.96429008	0.018883104	6.755726666	6.869825297	9.833618165	9.497809149	73.91548015	22.62727062	8.187961504	116.6780725	2.504016743	0.037812992	0.047778105	0.003653368	29.82640404	23.49207952	178.0980972	67.94997233	12.70471678	48.3436022	11.36497579
TCGA.A3.3373	0.001934904	0.023991384	6.887777726	0.121166236	0.002682281	0.023039459	45.97213732	2.239228344	0.370804001	3.037969152	2.388777172	10.30683429	5.024934896	302.3100123	2.037825346	48.84054456	179.7265421	0.390576468	117.822517	4.969767859	10.38398741	0.008470144	1.839408321	0.015002417	16.50100568	373.6273282	16.3140246	0.009684961	45.38222507	0.002052547	3.004366515	0.206083567	0.875345678	10.08568055	26.8200889	27.18698428	0.496379654	60.83182236	3.095399175	0.025935506	0.001529429	0.001859095	5.129136336	23.66458765	142.9237546	23.30016821	14.29770251	7740.883012	0.020869637
TCGA.A3.3313	0.000280426	0.021939851	4.288471231	0.002266538	0.001971385	2.54E-10	13.1513871	0.893427951	0.003755014	1.043870558	1.124656483	0.050760543	17.55798389	1817.91267	1.162500636	4.263620494	70.270115	0.003550126	9.545725684	2.185548306	5.561007394	0.003814726	1.190724022	0.05774869	17.88475541	140.4320185	30.28129288	0.005250691	51.28386669	4.59E-05	0.721400244	0.042783861	0.026113067	8.928558507	15.17658997	3.040793732	0.000199466	90.61813514	1.467442065	0.004753374	1.52E-05	0.0006385	1.413079704	35.58156487	48.89551656	42.20000036	1.74337857	41660.61412	7.05E-05
TCGA.B8.4621	0.011370469	0.196437312	73.76530111	0.629017867	0.007258921	0.00267588	74.45911374	4.036907202	18.55465926	28.59157995	5.455113557	0.730429341	1.594225947	1124.401297	9.925472489	241.3240884	462.0045117	11.18824007	38.63306701	10.07652576	18.98794101	0.020468711	1.719682596	0.014697344	33.57691133	718.090384	15.68679935	0.025529953	151.5464175	0.006159257	3.228479876	2.105476661	3.774432952	9.029248335	55.72803085	210.4141915	0.177042818	771.9251181	9.102636849	0.038276818	0.042449403	0.002019083	5.527425498	62.88745451	275.8276801	67.97855229	18.56860898	12056.701	3.705943722
TCGA.A3.3306	0.28742759	0.006307211	25.66667458	16.92851432	0.002858012	113.9762867	20.92225305	6.398734291	93.40813962	78.72904762	0.590993753	15.92176901	0.026443502	36.16004929	3.936186185	176.6315207	141.1336542	68.8505627	20.43014401	35.58498627	15.29852829	0.220114823	5.698278326	2.969083698	1.969007283	43.46610087	6.664815691	0.037072273	34.11929475	0.538554773	32.99460511	35.43548855	65.29012775	8.977560649	61.31832185	124.629809	32.6721273	57.27971305	1.351391398	0.171763018	3.801019338	0.016045119	29.30343544	13.35943999	187.2543235	2.646952747	63.96886361	2.770150678	104.2926394
TCGA.BP.4995	0.001232323	0.712996334	45.85680805	0.051064675	0.005491132	0.46201754	13.81898083	3.333951394	9.872930786	8.8341634	1.009573767	2.288537284	5.515859621	927.9804427	1.691411491	190.9672262	85.44907008	3.883191453	27.23021409	20.57280534	12.19641677	0.028625729	8.810586145	0.063539041	20.65044116	129.1105287	24.70253886	0.031623965	56.70718757	0.003973366	1.819656251	0.210509025	0.460264424	11.61328698	41.56637328	84.56888668	0.471027119	376.7427764	6.414932575	0.01128151	0.000390317	0.001016249	2.301266697	71.01492813	149.6006241	78.81171605	4.406018449	7599.319886	0.028816209
TCGA.B0.4838	0.000730907	0.019453774	1.674194511	0.014394846	0.005189618	0.038343273	3.613051944	1.863939509	1.130767741	1.991386609	0.832812244	5.38998201	1.346342714	186.7184674	1.742902599	8.606258823	59.29521651	0.520180755	5.251970745	4.944948386	20.27608244	0.022511103	2.05744779	0.030762345	7.2582096	23.79685076	11.02259181	0.008832428	25.37205096	0.002274991	2.789843645	0.060139646	0.243870415	7.558960966	24.43239981	20.76275577	0.257337003	25.41612689	0.778212234	0.008530091	0.000162266	0.001503664	5.737817944	14.22404471	78.80092397	12.08463828	5.508550336	232.6936638	0.000893621
TCGA.A3.3367	0.009643136	0.010658761	8.482838855	0.524630061	0.003427795	2.478103325	11.31367691	1.970723425	3.820930137	12.65670202	0.647487555	3.446543943	0.220667548	163.0986036	2.440130331	52.86828457	113.4760364	7.014827659	10.96097176	8.651041456	17.52381652	0.038760842	2.630891933	0.398733728	4.500245365	91.58367991	7.923831564	0.018576466	22.03655912	0.020966222	5.604934241	1.416121981	6.215999163	8.713615539	40.47722249	24.79727144	3.147112311	34.8211843	0.766661986	0.0227988	0.006382571	0.003247417	14.08566685	16.38072827	147.6486844	7.312009359	11.10814611	40.79609032	1.318881683
TCGA.CJ.4874	0.006370862	0.012106261	2.788888765	0.187311054	0.006000616	0.653754132	3.932583458	2.294175512	1.202137626	19.07390975	0.716590242	4.761077962	0.223397373	94.72956596	1.922475983	29.69042596	59.8938308	5.915448277	5.116834738	7.803858145	37.1151021	0.063651818	2.978142961	0.086282663	4.825369759	49.67819715	6.396815792	0.021819888	12.40914915	0.011107386	3.358902392	0.850775693	1.814448314	7.144868884	38.72339298	19.7643014	2.695227328	35.27844818	0.657338705	0.016031005	0.002911383	0.002572459	13.19829898	9.002770457	98.47568959	9.151699359	8.320299301	52.3369987	0.501761221
TCGA.B0.5698	0.057131057	0.049583557	23.54394324	5.878403311	0.015951192	13.85601432	5.432304431	5.47534767	50.55035594	149.3956126	0.787851553	6.473452341	0.039251144	51.26282645	7.722027052	191.0903939	118.5383571	111.8850324	7.525318762	30.95249708	65.60033646	0.287090781	3.363831151	0.298191549	5.592061683	97.65490014	4.986966362	0.075184208	16.67998555	0.092349091	16.68501481	8.368254889	39.05999818	6.527415653	84.92741072	340.1619426	16.48926439	124.7771181	1.169260314	0.057421187	0.347055603	0.007891967	40.59586406	22.8946713	257.6821212	24.33673752	30.75414167	8.77959279	18.96538915
TCGA.CJ.4889	0.004503678	0.034633775	12.91543341	0.051499419	0.023808932	0.035971123	25.65319797	3.039020925	2.532278114	9.276480412	3.083923927	2.469470493	1.475747176	768.6414552	17.56653793	8.722474822	184.3171206	2.112655146	12.87575888	4.207312766	63.18384131	0.029371856	1.874120382	0.60230193	32.19936744	354.388809	9.634937863	0.098848684	75.67055126	0.002991261	6.610122347	0.898371838	3.261867694	9.639335417	56.98866754	32.18699513	0.445137214	103.1291059	5.122450548	0.026130318	0.006551642	0.001998989	16.38013326	30.06258579	230.7132722	63.89581638	16.00972663	1182.848035	0.493174356
TCGA.CJ.6027	0.076128237	0.060322049	11.00658268	8.57982188	0.015356583	23.71778565	31.90666043	9.630953609	84.79133034	54.55098085	2.909642206	11.1266197	0.028692824	50.83447211	55.20700532	69.82521098	349.3238592	93.5794177	6.091115477	38.30329962	37.29464755	0.227368796	3.592325557	1.266831563	8.412198661	60.69721094	4.417494762	0.085435004	57.71934364	0.14856374	20.94505641	12.76834103	79.10979725	6.068937481	96.53720045	768.0846451	13.00551388	132.7127188	11.92872908	0.097691182	1.340457158	0.020718417	39.56403372	19.17473866	256.383378	8.050881049	96.97269551	10.78055804	17.68609067
TCGA.BP.5189	0.036268841	0.014094595	12.30592412	7.92052794	0.004328896	46.37137731	24.89649669	3.776724319	14.67820581	19.95869038	3.197014018	31.8109735	0.086182901	11.74642096	9.307360244	35.40320205	136.6457597	48.4927902	13.99709829	31.10887061	42.38951587	0.158159839	5.426573519	0.717922309	5.143017801	149.0324193	4.210482607	0.016525847	16.5397835	0.168560904	17.87292607	4.713977701	56.51638277	8.677310562	59.91105031	349.5968022	19.16269813	32.99347341	2.888445773	0.065383809	0.520280692	0.011806279	29.09986853	8.878625409	147.448531	3.871754955	85.05234383	9.324416883	6.567949334
TCGA.AK.3427	9.63E-05	3.886197908	36.53192427	0.000101551	0.00073268	0.034418361	0.798829547	9.756598707	60.79609863	1.522339754	0.130281017	0.808723657	5.757732798	791.2794451	0.154687202	256.630426	32.64626822	0.014976326	0.657690886	10.67038939	1.626112088	0.018397742	40.96790309	4.12E-06	7.878630805	3.173219452	75.65843244	0.002842307	66.75786839	0.001545087	0.382567884	0.004692512	0.00405174	11.56330561	15.99822715	88.63599633	0.120713271	509.2818409	2.476893297	0.003379039	9.95E-07	0.000411287	0.253723251	49.45840715	96.76532316	14.46702027	2.050057506	16906.11835	6.88E-19
TCGA.AK.3465	0.000411169	0.88101285	52.08603487	0.003290162	0.004340812	6.29E-05	9.443685297	2.917532455	5.482979252	1.131647392	1.0569362	0.278143109	55.72513781	3095.185673	1.111389502	229.7654314	99.60751984	0.115630871	31.61177251	10.01493216	14.9555955	0.007121622	3.820907537	0.026183838	43.71873068	122.155194	50.67201175	0.013723189	160.0783689	0.000249375	0.944899207	0.054712463	0.116876155	14.49784571	19.5029483	78.44608542	0.002826407	556.574564	4.025164464	0.00566566	2.40E-05	0.000560325	1.15925452	209.0983401	103.306474	130.4505672	2.674201185	329216.6701	6.19E-05
TCGA.MM.A563	0.161786054	0.003438949	5.956566437	4.560732564	0.01068226	74.66150183	7.789102211	2.753553365	15.96420471	241.8058471	0.69100779	12.88414982	0.010580132	10.37100723	3.460256076	23.08846515	73.75405909	104.8952531	2.48363019	23.92857281	40.42672802	0.413124354	4.442037731	0.607572613	2.093949735	72.82405789	3.192209024	0.072752518	7.468670568	0.185034472	9.562914849	26.71326548	106.6278282	7.158068413	49.80173456	95.65426497	46.02073904	54.62681478	0.908553227	0.082252596	0.773045185	0.016434676	80.34572642	7.82173574	95.84231973	4.318894363	26.83523612	1.240502479	71.38206218
TCGA.BP.4798	0.003318795	0.053705842	0.911792968	0.343181654	0.057020966	9.734217811	0.364896789	4.365755245	8.848222544	6.646994785	1.131059048	15.60398672	0.054372797	4.096790821	15.64369986	0.83351525	64.57946369	17.77762559	0.230192469	13.4954664	88.08845412	0.545571615	3.130826536	0.270753002	7.317851182	6.816971381	3.315543671	0.023824211	6.693625724	0.060161193	7.574549658	0.287060666	3.014244265	4.45779511	45.45043268	114.1689722	4.785895028	7.389618662	0.945996834	0.011629133	0.005571552	0.005745296	27.3020124	6.667836222	103.9434142	5.011741563	29.98690709	2.026856724	0.020930164
TCGA.DV.A4VX	0	0.009633554	2408.243622	3593.825785	0.037176981	5644.470271	2.13727239	23.95640929	1861.476949	45226.98232	0.566459217	16.22163698	0.000409728	1.110019221	22.09780826	3939.232974	228.216879	3227.376154	6.297600095	153.7966183	91.88764253	278.8036506	8.402386018	13.58818552	0.477643172	242.2672672	2.492113955	3.113353716	11.82695982	50.08917891	10346.75137	2494710.448	66894.67211	6.876282987	172.7874629	4810.56185	911.6047033	142.5978502	0.854586005	0	48265665280	0	5090.990628	13.94120701	495.2116204	3.944917041	9785.109335	0.005856066	19574.59564
TCGA.G6.A8L6	0	0.00220764	8257.44148	55265.16918	0.180205358	272393.2347	1.834775593	270.0071713	10227.10613	358207.7967	0.422027388	130.6683387	1.78E-05	0.00086406	769.7081565	1964.178505	348.7790351	16615.40237	0.519540766	1481.998939	321.0308547	0	72.1413397	807.6805368	0.167652452	81.15815142	0.207526937	85.15544477	4.172655757	12921.21797	0	7.91E+11	2918633.705	6.470549842	818.7939324	23234.94513	9598.023856	16.32174178	0.786378012	0	0	0	0	6.418876306	1193.536717	0.340086951	0	8.23E-06	102756.5658
TCGA.B0.4700	58794.1195	0.031410862	155.0822138	1726.162206	0.165166419	7888.981385	8.118275936	63.37333343	1176.809151	3185.047228	4.202990259	126.6132477	0.000565851	0.082061633	745.2016132	277.3274967	546.4322694	2215.340243	2.235125932	379.11244	273.1085386	1541.426389	16.16131625	35.64234605	2.437659761	147.7278157	0.736469339	1.538850491	13.22048724	44.68112128	0	38484.0197	30343.13116	6.194266497	218.6115051	22286.62559	783.5118892	56.17879488	9.502626584	0	3556617623	0	4581.64668	7.582913727	438.0785102	3.242339919	139915351.2	0.009164277	2533.861436
TCGA.CJ.4900	0.013207891	0.034723117	10.58287771	1.090207932	0.016578991	3.833643768	2.998898852	3.250226833	19.32029648	10.27960645	1.278560149	3.073376156	0.145746427	157.1714425	11.94309853	19.75911364	164.728857	23.57921773	2.646706331	21.80666376	61.56211938	0.083139288	2.603997729	0.826479306	9.601675062	73.42354694	6.823336061	0.056417997	37.81498451	0.022218027	7.050764032	2.014250866	11.31493248	6.381189054	54.78298018	109.8203936	1.88939337	58.66806702	1.744262851	0.021943055	0.018568254	0.004061068	19.67443112	25.23176901	123.0217601	16.02761477	17.11954366	31.74297518	1.504362081
TCGA.B0.4845	0.007639662	0.024447916	15.84554837	0.416076235	0.009319017	2.247023802	6.852988425	2.161153041	9.866072648	38.45463116	0.896625065	2.170435561	0.394753283	628.2623504	4.292044078	74.98753477	104.4248328	9.737074205	6.24057575	10.76298449	19.96558745	0.034351707	2.274670115	1.267198821	5.918253098	185.2560362	9.859158006	0.055182534	40.3622873	0.006981323	5.13273922	1.553274828	4.336489259	9.254877743	47.069849	12.32260084	2.431788968	103.5527162	1.193452119	0.021128529	0.003584772	0.002617008	14.96407093	52.70720357	142.7407004	40.68823474	6.228710977	76.34341017	4.35020015
TCGA.CZ.5460	0.020710064	0.021687314	17.03169892	4.184370079	0.006016107	8.68558685	10.10544101	3.939943461	43.31559524	36.21682832	0.833725936	3.398102499	0.084333132	142.1290381	7.920561215	84.87737109	192.745996	42.70991215	6.959722496	28.31102517	34.26139554	0.099620254	3.457204126	2.310462153	5.728413079	109.5377656	6.959432275	0.040898927	35.57157216	0.050826876	11.93409833	3.741982824	25.16289528	8.014056744	59.3981719	196.6109	4.217810797	99.30380731	1.770938075	0.032452952	0.100888201	0.004546129	17.91175902	30.56953617	176.9633538	9.490696961	20.49380134	17.90981514	8.949457501
TCGA.CZ.5987	0.023635862	0.031120117	17.08139139	2.872212123	0.008986377	3.755646969	9.301785395	4.106985883	29.02358964	21.90356572	1.505370557	4.205445136	0.157851008	154.8521676	11.43928898	54.08265692	171.4393931	42.33896129	7.689194867	25.01354793	64.12252825	0.101020831	3.331677866	0.997587427	7.821617211	99.03242727	7.846216973	0.059369855	52.11722944	0.045969055	11.32744669	4.234568613	17.85151982	8.060402339	68.33684282	153.0955838	3.409042868	110.6200951	2.541719224	0.034835513	0.078155106	0.004779774	22.06218028	33.10011291	174.8007711	14.41363332	25.70265418	52.33679992	6.286421982
TCGA.CZ.5464	0.125611531	0.170749416	28.15841929	16.82177599	0.040699316	38.40722573	0.992584699	8.257508131	85.07839557	71.82360949	1.384786523	12.00415003	0.045481504	65.19222359	28.99235017	118.5676474	133.8707338	95.46922986	2.805046089	33.35194815	135.5076501	0.673361309	5.869597206	5.093971436	5.293566082	71.61410478	4.627667261	0.152911874	30.38143269	0.191843896	15.88646813	18.32955066	43.59530105	7.539604856	83.45653654	158.8369885	16.50711176	62.46083578	2.584185653	0.042943137	1.134715488	0.007480097	51.6984265	20.51719836	198.9313848	18.16145267	41.01659675	3.203169989	24.93659361
TCGA.B0.5094	0.098470408	0.122687049	76.17295434	5.00996362	0.022397247	3.121080074	3.149126951	7.175114589	96.24762189	130.2973253	0.868096282	0.584611815	0.212214911	663.9573081	30.47873905	208.870289	153.8629487	66.09502633	13.19333779	9.989975186	43.00972217	0.185836116	2.432562442	5.242278634	6.074631628	40.53934827	8.151566678	0.17018626	83.55897482	0.050592111	17.7357156	15.50048395	21.16360933	9.807514882	135.0049228	45.72572382	4.234403112	170.9871601	1.600205108	0.051802378	0.121820886	0.005032375	48.1227409	93.79699121	285.8251063	59.70552281	13.61710218	15.76738579	43.4151983
TCGA.CJ.4887	0.011945263	0.024474492	2.997333965	1.835011575	0.020579086	13.39943379	1.50683756	4.55510949	15.7395255	39.03032915	0.816094581	11.06211167	0.027919963	7.605097049	5.490271995	11.80325779	78.65305935	62.70845101	1.593652838	27.08018472	108.6692323	0.381195295	3.315302899	0.25170863	5.291435576	31.12895601	4.260569797	0.04732017	8.611107269	0.073955511	8.245139674	1.575969193	15.1650919	5.71799641	43.49531052	140.5512811	12.82656755	29.86683957	1.176571108	0.025338298	0.032640141	0.009698095	37.36958514	8.854087431	101.7262958	10.09269091	31.3476302	2.919559486	2.290548513
TCGA.B0.4844	1.097825645	0.033442077	91.91837132	45.42230983	0.031281632	199.8664455	6.694596326	27.27676361	336.7482591	386.6364286	0.917871891	10.51249849	0.013781678	102.779158	20.0632326	259.3362047	282.8463711	271.6706337	7.0356128	79.55420015	122.5291674	1.048024529	4.912412269	14.26983388	3.303173675	66.49229944	3.837165047	0.382067659	51.03550314	0.747384955	109.8375917	132.0024019	297.8184956	8.384959809	132.946026	251.5419185	53.69938217	140.6468799	2.366085867	0.217098827	18.45503293	0.059058311	224.4847705	37.57217689	390.4982068	13.45041459	108.8388633	1.030373376	309.3987672
TCGA.B0.4847	0.013422645	0.017118512	5.925519288	0.83869007	0.01268579	5.983768869	0.895509799	2.586779585	17.19920062	16.57362564	0.661112937	3.096069975	0.052847551	59.38865558	5.212550006	18.5268136	133.147736	29.08460147	0.954956923	16.94038167	49.97868216	0.125007869	2.361337031	1.030916795	5.169690075	55.47090969	6.251921956	0.042503468	20.11575025	0.03855876	6.456286436	1.720589906	13.31489228	5.764224824	42.49734745	99.33878789	4.100747932	45.18578862	0.657813428	0.022577916	0.024754674	0.004753888	20.34381102	19.54068875	116.7640296	8.99084424	18.83263974	7.320308077	2.255709954
TCGA.CJ.4875	0.435577307	0.023516294	89.78914797	34.99883516	0.010533258	70.86623851	6.523237351	4.257575773	149.4793029	127.1204007	1.175058654	4.202085054	0.018686769	61.28854344	20.69177968	247.7764486	445.5166796	225.1613997	5.58630582	63.87730479	89.83030553	0.317086919	3.936227312	4.441237194	4.962008354	517.5965927	5.56243319	0.161811869	30.53652843	0.273148772	36.01845461	64.34804525	428.218099	7.270735674	70.34554854	965.1380066	18.80392563	119.5520791	2.031297887	0.183425221	26.74709513	0.036985271	42.51443118	28.85681272	216.8064448	10.83221305	121.4247502	3.298078945	101.5429893
TCGA.B0.4712	0	0.021725525	62739.91311	109024.7807	0.313124607	133553.8467	10.79784404	759.003717	11068.75661	584910.1458	3.318225553	143.9590991	4.48E-05	0.007679716	43627.51111	13474.8783	2173.836821	18892.03944	5.459498725	2900.37643	669.3580979	0	70.3125941	482.1063088	0.610339316	532.9781638	0.454078558	340.0441303	18.89498653	5771.565885	0	2.33E+12	5146278.108	7.230402835	957.076093	356147.6035	6904.736235	163.0879965	8.78056763	0	0	0	1.12E+11	9.775789557	1714.384672	1.060648989	0	0.000150193	108913.6232
TCGA.B0.5084	2.45E+11	0.046006122	3485.914721	1040.560173	0.215128218	3282.870661	3.131338836	54.85829317	3210.557004	1409.831703	0.507586667	3.298721601	0.001470182	43.02544348	179.5806332	703.2329206	149.6227419	1183.757901	1.805129451	106.1151838	163.4520085	369.5062023	10.27346073	251.9048741	0.866188358	44.04208162	5.20864223	79.65728856	51.98818539	74.19831088	34748.39738	625915.7043	13729.87974	9.276633675	345.0655995	257.7251877	205.3037276	71.10618587	1.629631163	0	30678328.6	0	5612.212097	30.49513366	790.2072595	5.358160104	620.4429069	0.008211495	6795.751091
TCGA.CJ.4868	33542.12707	0.017747064	683.6791811	2008.357016	0.052692409	8575.63227	86.80746111	52.5501623	900.1974736	9068.823527	6.005640795	136.9046164	0.001211526	1.46511017	973.8154835	947.3624421	1551.563312	2335.993178	9.954532375	445.1789156	197.0611839	59.32603433	15.62765294	47.63087502	3.037740123	716.1731059	0.767888321	0.881760785	21.07667846	16.70117576	0	95518.54884	44396.65363	7.728082751	316.1186506	24063.02969	866.8727627	190.0975764	30.65487507	0	1268522373	0	2778.342803	13.46623656	696.2687682	4.047838315	17590498.47	0.048979921	4218.456008
TCGA.CZ.4857	5.7848384	0.016458989	41.95244558	79.67945354	0.015044367	344.1773631	17.44123918	6.531020293	137.0221131	1519.868297	1.004201548	5.986580235	0.00773762	25.88123417	34.2179489	215.6773995	147.4515511	423.1326283	10.44811496	39.64184842	64.99604823	0.960974734	4.474263566	13.48268242	2.109627329	161.3013263	2.814369341	0.202669687	19.36169741	0.871118404	55.03466826	568.5710952	771.9141752	7.755985969	145.7685083	180.9598853	100.6393146	86.5579805	2.097569507	0.498471671	96.37181655	0.633717553	237.2255671	16.72396282	224.7877601	7.690718729	57.23025135	0.335655687	449.8067503
TCGA.B0.5080	60.73407599	0.027786381	390.73751	485.6752279	0.019414596	1203.77708	48.44377306	21.36690874	506.7124088	1419.583315	2.327219348	20.09259853	0.005812692	22.12297013	95.98098905	502.8902663	357.8273227	829.9834056	7.565862123	121.0615031	94.39120583	3.141267544	8.502952455	32.71185789	2.830429355	687.9793259	1.623439459	0.349099453	26.06546601	2.732676448	1727.292755	2979.062045	3451.186416	10.38841549	206.3329632	2072.081761	157.8430856	119.8579502	8.360362152	8.385949337	323548.4069	16.02604119	278.9051017	18.47538541	353.3269432	8.238790909	1011.587149	0.229536721	1113.375588
TCGA.BP.4335	0.006098607	0.018293177	5.047991295	0.176611109	0.008917328	1.329600782	1.519549515	2.717947634	10.54224398	10.08467169	0.425556643	1.407434509	0.159330018	309.0214695	4.185026711	29.32904028	93.90750436	8.028086614	2.106547276	11.90258276	49.43907659	0.056949075	2.598225209	1.073458536	5.029886977	48.00979862	7.86009229	0.05001809	27.21640283	0.010047288	4.904353529	0.918970463	3.39645678	7.286725497	44.92153299	15.22907814	1.284917722	37.59356596	0.524744398	0.017126875	0.001678967	0.002401679	14.79747294	25.41857555	108.9509933	14.1039654	6.374472556	26.69266688	0.732809691
TCGA.B8.4143	203914.4221	0.006276606	176.6328537	1870.590057	0.025737554	21350.39882	39.7880902	15.08562417	1035.059109	6514.882887	1.91437507	58.48720597	0.000214133	0.098490612	75.42752179	156.5828963	480.1496411	2982.234904	2.458650083	307.9406366	17.02623463	232.1600155	7.99533435	65.05182811	1.126192458	33.77800231	0.535753364	0.299161526	6.661830518	58.61568561	312891.748	89423.69634	31189.77053	4.741912065	267.6591079	8213.507843	1311.311154	46.00118312	3.738876976	0	616726402.4	0	2169.189429	7.781054863	285.5561056	1.441967655	37336.60525	0.001884233	4583.369515
TCGA.B0.4836	13.5898117	0.065362585	227.2695122	287.1176851	0.02871414	800.3861729	76.32482868	26.00780584	384.3782032	811.9678087	6.161753105	35.13843456	0.009329142	18.27891816	397.1943176	296.9228924	689.6744098	627.230018	14.4967505	122.5830407	137.1054132	2.792726443	6.687598648	19.74825668	5.507332167	600.1885136	2.868476937	0.53121175	44.20589059	2.244203704	2048.239823	998.7089884	3585.063176	9.283833298	167.8178045	3268.336239	152.7675099	142.6098553	45.15401536	11.82515556	23343.03941	0	310.9107246	23.85137894	443.8925529	9.879629718	4548.675367	0.840595048	671.5245157
TCGA.B0.4714	0.003271183	0.008745325	1.156370057	0.047717828	0.011212907	2.455496388	0.279389516	1.766885251	5.445610629	11.7112003	0.241564858	1.956410152	0.047850536	61.14956091	1.894094662	4.548068983	39.64619153	5.517518967	0.425587279	7.364281006	25.09902191	0.093250814	2.003905293	0.21920672	2.453834179	6.108430228	6.173320467	0.032809719	7.805676975	0.01204538	3.119490474	0.406012544	1.441975784	5.708092319	28.87347244	5.05911683	3.381618772	11.51894811	0.301567067	0.012144424	0.000393807	0.002744483	17.56403166	11.40105521	58.22818406	9.655324746	4.549946827	2.862210134	0.245482859
TCGA.CJ.5677	29646431.87	0.04474501	607.7857945	3072.120727	0.126399404	7073.375491	2.353379786	64.92781748	1738.459687	13024.39408	1.50475291	35.96277478	0.000639569	1.162408317	181.2150613	1174.22744	422.7620992	3080.888129	5.063022712	215.2700145	270.0535361	2448.915599	10.03734747	46.32775833	1.35324644	247.7440457	1.603244101	4.413598314	9.888823808	52.71048088	63913.55246	212182.9234	28295.73188	6.656028409	317.3753593	6967.218886	889.0871564	96.35905483	2.241519891	0	5150437938	0	16728.34936	13.1129423	765.1830998	4.743880308	175497.4784	0.009138205	5819.437292
TCGA.CJ.4888	0.004795056	0.02402509	3.872487907	0.785661315	0.006628126	2.73752879	5.197890423	2.84634015	6.89166182	7.283443803	1.701030911	5.710800296	0.127155001	40.81581395	8.867708104	8.537854607	172.1482899	21.10512308	2.618814742	15.99400025	26.8296181	0.058792085	2.190064544	0.255173559	9.624892587	56.20072397	5.344768072	0.016987507	19.09772593	0.017924284	5.473684962	0.671146601	6.831609038	5.717969241	41.01316748	274.5794407	1.824252504	37.80095521	2.326579961	0.025044996	0.012267857	0.00452781	10.95957549	15.1892683	106.785458	6.961151161	26.65050357	36.83420553	0.309917663
TCGA.CJ.5682	21.63681828	0.034551351	412.8408206	239.9122113	0.027511634	404.2085275	43.70485761	12.72610725	414.1385279	1410.326875	2.587326279	17.90331544	0.011361057	68.00703265	82.82587045	597.9589332	505.3887756	581.8728101	26.63779179	103.669321	171.7433301	1.729030294	6.189718154	26.33325491	5.598507602	1278.345828	3.492673146	1.011097438	41.27948913	1.431464999	1841.591478	1179.150406	3060.904533	10.21554738	168.5860003	1770.426396	104.4889677	212.0814514	9.59151174	4.56613736	16289.56224	2.963584007	381.331128	29.39303098	548.0939184	17.9026919	1303.188722	0.972604719	822.2994372
TCGA.BP.5178	222.7998451	0.016994141	199.8488255	374.1400715	0.018030721	834.1095521	9.900463372	16.01778862	514.9889889	404.4099082	2.167771049	20.10266109	0.003335559	3.546896507	70.31153815	395.8357358	521.4808867	932.4654475	10.33343956	156.6018588	202.4380456	4.341494075	8.035549876	9.736701693	2.871509872	497.1176154	3.046375164	0.616777834	33.04959789	7.386386713	656.0991802	3492.349241	7610.79179	8.445759302	113.7115543	5042.257738	121.8983466	79.7875586	3.207471745	21.70836102	301952.6382	0	267.8197384	13.86248374	337.1097361	3.538718533	8187.216179	0.260124734	867.3590373
TCGA.CJ.4638	0.031197142	0.029687994	49.86699967	1.925072362	0.006360252	2.43014933	4.247089672	2.735778614	41.11321741	32.86106607	0.9443921	1.337815121	0.178811471	364.5899474	5.321893087	188.7712355	321.5572104	41.57856597	4.197686311	14.06893312	38.8625993	0.04589198	1.891755112	1.667328797	8.88434649	219.758695	12.37794667	0.061088955	51.71233762	0.016534214	6.465952432	4.807631427	18.87774198	7.487975124	50.98551187	130.2460936	2.692631731	238.8436602	1.466445383	0.041547234	0.07231319	0.003903957	16.98619339	56.44383885	163.5567682	23.7006904	16.27781461	64.73638366	13.80254645
TCGA.B0.4703	11033830.48	0.02343696	2463.498598	4408.394468	0.042311511	28041.643	301.4922168	46.93322803	1156.062956	18119.76714	16.08145593	312.159089	0.00095505	0.827848239	6853.27885	813.7084539	1525.477473	2493.255527	12.56389952	549.0998963	74.97418838	613.0185706	25.32281936	77.85909611	1.919218823	1214.976399	0.515850383	1.159292293	18.87202031	47.89120477	0	775844.6954	119643.9948	9.253680775	638.3857921	28104.25381	2095.197138	181.9779179	215.86358	0	1.13E+13	0	8259.643853	15.33605394	701.2319746	3.769260431	1.74E+13	0.010419868	8550.423808
TCGA.CJ.6033	9960.622403	0.036135097	926.7919475	785.1538349	0.059930755	1930.987558	12.09193779	66.63798426	937.4205954	2516.585559	1.858525012	24.54215312	0.003714602	19.64525338	242.7216207	1419.391455	491.6132372	1079.209951	4.295094141	157.9777376	219.6411445	15.74495453	13.60420942	45.62797527	2.060737543	245.6090052	2.044223829	1.717255734	33.97436288	8.326918293	14257.27422	24451.57887	7271.749745	8.294039082	377.4030023	2172.898239	282.1323156	126.4867018	5.054793928	13774.9588	3212470.368	0	1896.052482	31.98642556	668.0063653	6.146766835	1532.072145	0.122194607	2707.715881
TCGA.BP.4787	0.389119098	0.022417755	16.53930726	4.004933091	0.020663151	24.38728984	0.892813172	13.85129962	197.7077955	74.85156461	0.205146248	2.045075351	0.021013988	143.3388138	7.416275725	64.56778312	74.5338044	70.39353577	6.819707936	16.81426048	89.67910918	0.836768831	5.044379944	4.565954229	1.521721595	4.871986484	5.531359907	0.22576903	31.56438016	0.523539452	17.89541514	30.23540782	38.0557706	7.505554707	96.87119646	27.25533299	9.477127856	44.60476841	0.336666906	0.064455596	0.283024534	0.008577505	94.82117218	16.70472751	255.4632674	4.886314276	19.34716583	0.686180374	56.74046034
TCGA.BP.4771	0.000901178	0.012964422	0.511297031	0.016370889	0.008001774	0.660608872	0.887258169	1.443258346	1.228216189	2.654586032	0.38681498	2.355807932	0.090884977	49.57174833	2.564063744	0.498581155	61.76694534	2.345402872	0.561381841	5.619661785	9.680260999	0.057847818	1.4959899	0.237004003	4.98800589	1.844448145	5.158579084	0.007325104	8.871633539	0.0074662	2.521065629	0.087487216	0.398034765	4.399401854	23.83723057	25.80939264	0.593373396	13.15021398	0.477583225	0.007791181	0.000237609	0.001946098	7.315714057	8.950226258	64.48591706	5.204554736	6.441296781	9.321405876	0.002153867
TCGA.CJ.4890	0.006865751	0.036419342	2.119555587	0.237152948	0.015347908	1.853721962	3.958122884	4.226850689	6.266478414	7.811350126	1.781508436	12.21114467	0.103936042	49.73662443	21.00349364	4.710369505	180.7230569	11.4807284	1.965980337	14.82577037	63.35114884	0.13247354	3.690896433	0.105905368	12.16059634	41.97887901	4.029056636	0.020551647	24.30445838	0.039514814	6.328141859	0.871693929	6.601802245	5.392896834	48.40355127	163.1223374	2.655675372	32.85618764	1.979702753	0.021421415	0.015568389	0.004471871	19.93805898	9.892810653	168.6491419	6.188547938	25.96129393	26.30078756	0.277772483
TCGA.B0.4697	0.494574963	0.009519336	8.00627276	14.37057299	0.036414718	330.3504788	1.139103668	8.532986213	105.0967356	59.76279794	1.149390078	12.77150432	0.005543029	4.666229928	32.2348648	12.38586975	150.6871416	168.7383562	0.382878424	44.259071	64.37518538	1.713290159	4.934190204	5.553962617	2.811420852	21.91204812	1.82613302	0.093462609	12.69304426	0.843686712	52.11352039	45.93894404	235.9949277	5.790040047	75.83016801	362.6002002	39.28472746	15.17822759	1.488036101	0.081718231	23.1423514	0.114602005	117.9491087	9.231421165	120.0353598	3.129356045	161.5390156	0.152334646	63.10033249
TCGA.B0.4819	0.008222747	0.021640932	7.968136301	0.310109351	0.013616588	2.782790168	3.152671637	2.98663399	23.94926999	11.9519643	0.774660371	1.246013472	0.134010705	228.3036194	7.434910567	52.57666477	242.6775449	20.41362846	4.878243998	17.70044745	49.59231138	0.072919708	2.711383985	1.218261336	8.523372809	102.2825908	7.775639288	0.071511651	40.05911349	0.014851313	8.933794392	1.243114652	13.439648	7.12072599	59.08347719	104.0306265	0.854370648	79.04373821	0.777732163	0.028308394	0.007995624	0.003554807	13.49516966	38.08004695	158.0202208	14.58125555	19.13237249	65.49068801	1.203194346
TCGA.CZ.5468	926972.2773	0.060067769	1078.116855	3781.636693	0.031068574	7853.399783	12.86447978	53.672949	2115.381323	22958.351	3.143377495	70.38350378	0.001066781	2.088218493	1137.646481	12534.73749	312.0287537	3609.183475	4.241076375	405.0013833	148.1593001	553.6756607	26.66904401	61.14981616	0.915448792	171.8237188	2.843098135	5.468887857	22.99080401	26.63638247	0	164670.3847	48234.10263	9.428493168	432.9702954	4561.601874	1175.571771	186.3524753	15.20000761	0	2769799010	0	11621.54888	33.47734789	813.1030927	3.935865833	2470.368354	0.015924693	9536.586254
TCGA.BP.5201	0.025823256	0.120734164	12.41972542	4.40896536	0.047746357	18.4863336	3.377673296	6.828928633	41.47795612	53.06840036	1.552268024	17.03606255	0.076134422	29.81337194	18.47067618	45.12062726	114.7672681	75.85456852	2.624329973	31.30558041	124.8162488	0.310413412	3.415153508	1.411522361	8.359276359	112.5080856	5.009053469	0.125199915	25.24232866	0.070577271	18.48209024	3.702743773	28.09435692	6.431509934	87.65301106	207.503922	13.68527568	74.74148048	2.397718504	0.034919333	0.088281795	0.008176598	62.22004889	24.4656151	201.673775	32.09138856	42.9176538	9.857100428	4.340405778
TCGA.BP.4352	294322624.8	0.010197735	957.3425345	629.5222072	0.06052368	5857.685635	5.313379909	120.4103316	2848.664354	2915.466865	0.198582146	6.289121087	0.000896802	53.10501513	51.15220524	715.1947118	354.575925	1245.095227	3.776519034	145.2546053	56.71194655	111.7149321	9.861982083	238.8141265	0.529331411	3.745473167	2.267181716	7.892442054	31.67917753	44.51069668	2993628.288	1316381.975	9842.01664	11.4325219	855.2580427	264.7948737	353.4842127	101.719019	0.471651954	0	1416577.162	0	11620.66596	42.01619948	446.6208462	2.921886752	328.0894123	0.006535148	10091.39129
TCGA.AK.3436	0	0.011160648	308.4854081	1261.058216	0.076320327	16662.96128	0.026706231	330.3929982	5460.507137	3700.853525	0.076139635	16.08167369	0.000207634	2.008495859	67.28007321	657.889652	71.52745968	2128.91285	0.877272457	150.403927	193.5989803	0	46.16420293	126.1739509	0.157605335	1.544124382	1.93792043	38.50054174	13.6831754	813.7383407	0	4175342.502	18826.67213	6.53529016	371.6093059	189.3632373	800.1992434	6.16019951	0.234703116	0	835339263.3	0	42554.50591	7.038633839	406.2071966	0.579848815	1806.351018	0.000123438	11004.10981
TCGA.B0.4841	0.020086603	0.030625382	25.19766358	1.230919315	0.005686317	0.572716243	4.169052203	2.938938729	29.50552285	8.087654977	0.882254691	0.750377402	0.236994774	509.7494176	12.05871231	88.26301788	274.6754678	23.88127356	6.508862321	25.3649767	104.8725868	0.046464201	2.730392025	1.342141108	9.381009453	488.5052716	10.41730408	0.091191631	72.05497822	0.017171582	7.31995068	3.295180972	24.0668881	8.824240357	46.73507465	148.0407874	0.498026966	106.9982464	1.406725695	0.031682921	0.039313061	0.002770483	11.7277674	51.7642506	147.8388428	18.24922472	18.88907892	152.2242247	3.100760636
TCGA.B0.4828	0.089106238	0.026638424	57.35570271	6.954358203	0.015995538	17.03847077	8.677698095	4.423504645	76.55912699	106.5575619	1.105738435	2.90526787	0.070574594	358.695896	7.323672226	285.7944213	272.53634	69.49122027	11.63329224	32.31766493	68.6198107	0.124786826	2.841324892	6.270964869	6.000036656	249.9244139	7.546217894	0.14146582	59.90236532	0.077029565	18.506285	15.71883667	78.07359487	8.70511017	67.74446726	129.0487055	8.858760186	172.4462281	1.229899026	0.070250045	0.424758223	0.00857472	39.97180561	53.91181955	287.7566501	25.0619379	28.67112884	17.59585815	47.56903415
TCGA.B0.4691	1301.822443	0.044717869	623.603462	845.0175327	0.036601871	1421.039356	5.087304953	24.20504849	1191.003988	4161.721967	1.176065361	15.69716385	0.001785903	9.755325961	55.56004319	1850.16791	739.0630959	1676.277228	6.271817105	149.6859832	138.2262613	10.82464104	6.208114763	23.60680044	2.229480619	289.8813754	3.066686136	1.081907795	24.07922518	6.56753157	2743.216938	7129.727003	8999.427605	7.315198371	172.6940287	6244.201085	283.1860759	187.2099454	2.569917271	0	3318144.601	0	840.9669635	31.29087857	589.6909939	12.02154042	8863.390204	0.076876547	2733.19273
TCGA.CJ.5678	291.5200397	0.058681941	19.70858541	366.5027355	0.329686304	2915.440873	0.189465025	51.66374504	904.390745	967.7051688	0.67916247	87.56888946	0.000570381	0.021596388	59.94887958	95.42415405	76.52035332	1119.028698	0.166923934	112.4346736	219.3817383	17481.10345	9.238629416	5.953496185	1.249754936	12.42555961	1.393969835	1.484172491	2.674171472	27.77732435	1020.920191	1418.151876	1974.847055	3.793394772	153.2552053	2387.605948	503.4822319	7.148150328	1.007247472	2.275813214	75559.5397	0	1842.133812	4.250920582	241.3749907	3.458499162	6367.707573	0.004215261	399.1741925
TCGA.B0.5107	147651.3499	0.026321344	451.0407339	864.232001	0.282568046	4117.811582	4.588430879	24.19860532	1217.532014	3307.301777	6.455904389	15.75243728	0.001768853	5.016055381	98.21794611	284.4094735	550.7840532	1616.494916	7.423873924	126.507168	110.1523587	129.7286677	8.272155317	109.2503349	2.752490845	100.1277357	2.770090687	2.245043085	63.5610705	27.71640086	684.6236754	45441.81108	8767.017018	6.176152058	344.3481873	2735.209228	371.8561394	157.9313478	3.944244831	551286.3697	19684681.9	0	2050.960412	17.01467216	524.726511	5.914959992	10545.86986	0.026930524	3211.249577
TCGA.CJ.4637	0.05237339	0.034208129	2.988884266	5.654161334	0.039779622	166.650158	2.01306967	5.295454528	27.39473281	40.95150747	1.293369551	30.57524092	0.012260731	4.299566522	23.53110505	5.902519111	117.9167821	86.27184375	1.085404871	27.24396806	24.07676049	1.093859778	4.09915832	2.601120191	3.470813895	3.791645173	1.56186241	0.03648839	8.933210968	0.271210446	17.85200236	6.818958187	33.87004654	4.460684173	94.79881255	255.7023147	32.944592	25.78446245	2.149697607	0.032691934	0.519480245	0.015536326	62.91778527	7.731282588	135.9999029	4.086044495	56.75698281	0.482321624	7.652447984
TCGA.B0.5092	0.129495265	0.044551583	7.221225258	10.12141077	0.129196422	259.3032276	0.99597264	10.04170196	136.2651496	45.41053099	1.555647275	37.34005453	0.010587212	3.636302479	24.25453292	12.08912075	92.51788837	111.3550441	0.380628825	37.33202285	77.89378269	1.964799388	4.679333883	5.051272154	4.152040741	11.0465539	2.914326508	0.131137423	13.27536077	0.509573398	35.74796174	11.28033375	68.94458373	4.95147981	91.97653193	252.2354441	52.8310584	19.7837722	1.805301661	0.054990524	1.822335399	0.049520759	118.7711269	9.177528996	141.861359	7.354103888	100.9186921	0.2063694	13.07596657
TCGA.G6.A5PC	111936580.1	0.009915443	1383.178868	2223.067577	0.044474799	5626.544592	3.748127972	28.58224575	1393.938905	3542.210974	2.118766141	29.85178766	0.000635253	0.34267582	74.70165728	593.3879809	559.1030682	2672.06294	2.653474442	296.8448627	239.906375	338.0759122	10.86014457	27.12537691	1.497264094	395.2068048	2.241616816	2.648929757	17.34893465	54.20006692	8794.53664	282537.8316	47575.11471	6.460966776	178.9161007	17944.90827	565.5237822	118.0252429	2.727887804	0	14178974158	0	2132.147901	11.9308517	356.724941	2.424516045	5931745.16	0.015629642	5654.940769
TCGA.B8.A54D	0.000573059	0.033041099	2.512134144	0.016749708	0.004995728	0.015856485	4.132314551	1.878457715	3.970238569	3.929322154	0.66638141	1.421950077	0.811402004	483.882064	2.788407868	23.4118314	130.7550233	2.169643203	1.76025308	6.594469371	12.22207533	0.01995801	1.575787781	0.079154108	12.66670403	37.02343883	9.550355409	0.008487646	42.3227713	0.002144787	2.346487181	0.073499119	0.374766173	7.624255939	31.4771352	26.99718701	0.173631498	103.9558305	1.128538912	0.008927358	0.000142178	0.001558299	5.65604858	37.16405826	120.6915035	24.50531933	5.541459922	453.6349331	0.003852125
TCGA.B0.4718	0.007674419	0.033812419	9.571166775	0.431157109	0.013783436	4.45837929	5.378348475	4.192746158	31.20627434	14.09938694	0.645628822	1.98003457	0.162138656	434.0310754	9.052053547	42.76703558	154.1416701	18.7207095	4.031445317	21.59147634	55.60907374	0.072530961	2.744769967	4.707547324	7.347975433	58.39924571	7.540703629	0.08264608	40.00354136	0.01891888	8.779909376	1.311255364	6.989957315	8.101234455	63.80399157	38.1368716	2.053249638	58.93380041	0.865858753	0.023601851	0.005098275	0.003286751	23.1825197	50.56509237	175.0916882	20.42187014	9.810636235	28.31105207	1.60752816
TCGA.CJ.4870	0.213802852	0.030741894	31.72464084	3.395284691	0.01430982	10.50090564	4.200965873	6.08055812	90.1097465	146.0684677	0.283609777	1.6146133	0.046302474	466.8262927	6.76642137	231.5824729	110.8061483	53.95651197	9.148650306	17.79110475	62.689035	0.212106605	3.61886945	4.05657325	3.198553127	84.87909717	5.584453064	0.226036084	34.6483913	0.100780607	17.09546664	24.3092891	33.91717767	8.134796406	90.32503342	23.96118234	9.575909722	91.15400788	0.605907379	0.066832851	0.245615126	0.00469385	55.73145057	37.95545451	354.6608464	21.95417323	14.10987462	4.595281695	52.19096025
TCGA.BP.4167	48.31671717	0.027834419	64.74821602	125.5356614	0.066724994	588.0851574	1.773514047	17.62657509	408.6260065	284.0098097	2.058710152	21.80229683	0.003759808	5.686371196	113.6650347	97.15430646	368.8742594	553.0850766	2.202379379	112.0900753	391.3191796	17.6822306	10.43724471	7.588788547	3.515255757	162.4348259	2.713081307	0.864509763	21.48025035	5.170621132	306.9061763	989.5051732	2608.283331	7.20290282	108.0592044	1673.520294	115.2800299	43.69788346	3.321204293	1.734315489	26626.62798	0	484.5961922	11.02765851	368.7493206	4.768185388	2186.261829	0.17045789	431.9413701
TCGA.BP.4341	0.017688322	0.00534425	9.638285438	0.477183874	0.004176657	3.032042979	7.146742415	1.406263014	3.287757737	54.52356826	0.532883193	2.321367749	0.127083521	265.9571555	1.461213312	72.38806211	81.91813512	14.74191358	8.542433379	12.39754841	30.99395265	0.0378086	2.332987778	0.570193931	3.300118992	272.3098837	7.590151567	0.036153506	16.62135358	0.007913817	3.896090366	3.55055176	11.27475725	9.701644304	31.94158989	14.1283176	5.335178497	87.99979706	0.551279266	0.029590807	0.009121577	0.003081466	20.44747805	23.69942973	83.78511646	16.66533157	6.848161784	42.70767021	10.6943462
TCGA.CJ.4878	0.00398989	0.006001316	5.084727783	0.080461095	0.003419668	0.545804881	12.34385335	2.608494313	7.246645695	11.54059112	0.309272199	1.710253997	0.24589587	1040.202799	1.070002969	56.88676258	83.96740811	4.921755893	17.71481973	11.16191497	22.18213467	0.026625811	1.598765741	1.034941048	5.350918212	21.12828593	9.639250436	0.018170989	39.64936209	0.009386584	3.874325328	0.649628946	1.541847364	9.129241532	32.14851417	9.04321949	0.663487961	74.3501734	0.336166806	0.013990511	0.000278272	0.001681323	15.95973343	36.75771368	99.60012649	18.33896518	3.496138632	220.8455477	1.468727716
TCGA.BP.4351	106.4315932	0.003517067	188.2632026	355.7547769	0.016627832	5698.036351	18.10214513	8.106388625	347.6864865	1529.204227	2.159894385	168.071854	0.00254263	1.852648489	9.265969154	599.7644794	177.0278915	564.9902161	9.127607633	116.2176123	48.50355714	2.347721167	11.11674284	11.48339552	0.946263663	493.8565132	2.826895488	0.254275381	10.63044467	8.456231696	342.7107745	2388.284802	7809.942547	10.81227241	76.81917184	424.0253512	722.3083125	22.45270171	1.978499441	1863.626135	71476.27898	0	629.0436291	12.93576392	279.1188064	3.262492312	1722.525941	0.04397241	1864.729902
TCGA.B8.4620	88.79288466	0.010751348	349.2871691	796.7080359	0.005152958	1477.275706	80.08855441	10.68554722	381.4605265	206.6849744	3.131224109	87.4972858	0.00641444	4.731236086	39.88568218	914.4531804	825.3367602	606.2593615	64.6300855	253.1788199	102.4425796	1.405323656	15.61809346	6.951389396	2.369858385	1321.348545	3.424425647	0.155931378	35.21632483	7.515601951	1365.369033	1644.149182	8177.718514	11.05300451	99.42186602	3243.452063	238.6550321	54.39786079	6.175855387	0	812407.9478	0	150.0740546	13.70393099	332.6266249	2.143189572	18691.65725	0.707936985	865.3426247
TCGA.BP.4329	0.03618122	0.040156825	18.38128722	1.369083893	0.00802875	3.089615534	2.744180792	5.638062516	56.89346977	17.94483633	0.466435842	1.188865202	0.116220918	540.7018666	11.78285265	116.0586785	138.9017437	23.29414116	6.077841803	16.12347517	62.15524061	0.129310966	3.212792674	3.089665355	5.376470039	65.78883359	7.339326496	0.091022008	50.47607649	0.0742981	15.52992373	4.272882473	13.50768929	7.886699429	71.01020184	37.88114608	2.142884322	44.82622733	0.860979365	0.034377806	0.028052044	0.003706455	25.05455667	32.78389665	260.2892408	12.201799	14.94933873	15.05494887	6.996888626
TCGA.B0.5075	0.006206649	0.084435926	9.682489539	0.120082339	0.011712865	0.097301852	5.921057365	3.609776935	13.60971197	18.8840344	2.098385915	2.726032022	0.31162813	403.960356	9.668652027	41.05736599	212.5585118	20.08220392	10.2321775	9.456595515	28.13561694	0.049497939	1.986951203	0.03233284	18.74651421	85.75096714	8.69834997	0.02755586	56.01438288	0.011406051	3.104473694	1.043769563	3.016671107	6.170981091	62.17200828	135.3086585	0.853387267	243.0998763	2.204129499	0.024785804	0.005823085	0.003312776	14.13864794	23.01305817	213.007395	30.83491619	13.81292006	323.5201198	0.818759325
TCGA.BP.5191	33.51351115	0.04106138	115.9154653	213.6839716	0.03375132	431.3946422	1.51367628	14.18996658	487.9657393	123.7143846	1.974406026	14.92658427	0.005030058	8.533983561	206.1174068	171.1744095	501.4998835	681.9919184	2.109789914	142.249993	337.0945186	6.101630793	7.628492626	11.45757627	3.98612222	325.6876372	3.312119484	0.615361264	35.92803711	4.523134769	206.4763678	1091.883341	2348.289014	6.948152811	119.2896105	3045.587508	61.37995877	64.12404523	2.992401104	0.831988077	10842.49923	0	217.1433266	16.53949663	266.8851998	5.13033853	2600.371298	0.320290784	324.3950317
TCGA.B0.4713	0.008594386	0.036948721	6.007741756	0.098991221	0.009028028	0.157422331	0.611845645	3.727150978	36.1627146	10.66077272	0.212976129	0.345582784	0.246132011	1041.541261	3.770226217	68.94673305	88.08660743	7.370354355	2.413851398	4.801448776	37.91931304	0.038370018	1.500634142	1.471344369	4.613885918	11.99743963	12.85882978	0.052480589	40.26725684	0.006549529	3.816980957	1.089434021	1.158904827	6.766212533	48.54591676	5.885313872	0.574105429	64.06888979	0.389597947	0.015740132	0.000725114	0.001911889	17.75685321	47.48630837	137.796498	29.59019518	3.78923333	46.81191557	1.074462339
TCGA.B0.5097	0.214261051	0.019034041	11.41471968	1.915641965	0.005176419	17.04891909	23.01412432	10.32330771	75.24766019	62.86241204	1.223737436	4.442731601	0.019265776	196.5631175	23.91564288	87.32950941	203.9870832	52.55941277	22.604581	24.64561189	13.886416	0.191279717	3.925833535	0.977421687	3.718932172	38.12299928	3.307272075	0.026784171	49.77116116	0.24419185	19.17661125	25.37861002	89.82176711	8.898831637	73.73951542	173.829833	11.12181385	59.36955994	1.420137745	0.10733399	0.474257308	0.01374638	49.62250313	12.3793251	330.4319251	4.305736163	37.70941494	5.263202951	52.02609259
TCGA.B0.5081	0.008377544	0.032596525	4.705008093	0.67414078	0.015806812	6.880004447	2.620683556	5.0142523	19.55492463	9.141503352	1.425736268	7.047716517	0.113274745	67.19171768	15.14143288	8.589228272	149.5730125	27.54211835	1.691492427	20.40195835	87.80545241	0.127606973	3.00824186	1.160046288	8.195785167	44.30566866	4.902136963	0.041244103	28.13082775	0.037950724	9.720380177	1.268299946	11.30053186	6.649147386	57.45529116	157.9837538	2.632305846	39.95188896	1.622351412	0.01987212	0.024480294	0.004243955	21.25684948	17.55009159	134.2441828	8.542014642	26.42259115	17.35774389	0.629629817
TCGA.CJ.4881	33.2722563	0.019719416	48.36118212	58.3268281	0.065981358	745.4041296	0.464597339	28.34388463	663.5141686	262.7232571	0.266214239	4.3028857	0.003015106	43.65218579	29.62176314	131.7137153	120.477742	400.0219844	1.516080578	44.79807001	103.7806479	9.304609955	6.830639938	20.75756912	1.11479155	7.091352815	3.00395751	1.132975828	17.78884159	4.959762137	142.4366511	773.2818251	508.3268241	7.186639337	163.8066893	144.3067364	70.00691039	25.54570902	0.474473178	0.459302096	169.3994888	0.159332499	540.8486352	17.46993264	318.764269	4.13219972	74.15651729	0.051582335	452.5763449
TCGA.B0.4849	0.003283494	0.006752954	1.757524109	0.040466799	0.007013011	0.970578443	2.298554552	2.061441473	2.083255615	18.98003426	0.225297628	2.515625134	0.157354301	334.7982239	1.080231777	15.5725874	40.53921262	2.588645645	4.70330583	7.66765645	27.57950256	0.041695169	2.330333804	0.488169889	2.711558625	12.01687014	6.963966079	0.023896904	19.60263191	0.004309976	2.846149792	0.499763736	0.789984986	7.201171421	35.98875624	1.636443858	1.881355429	44.72940958	0.268191151	0.009558847	0.000130973	0.001531708	17.8495024	17.78654438	72.91841946	12.54857073	2.381840615	33.72977649	0.684391881
TCGA.CJ.4882	0.071733529	0.018906272	21.11848963	4.821567106	0.015160067	31.76742465	9.404907134	4.230093189	38.02963972	42.34980686	1.878953153	6.673901346	0.050383	68.83846541	18.67504369	24.8861092	233.3465093	60.03446029	2.926411411	27.8705792	54.56316207	0.169968354	3.428635893	2.8412558	6.928065773	128.3939302	5.016204653	0.063580202	26.34003274	0.08600739	18.95421981	10.30537062	85.721049	7.550081136	56.42496836	299.3247331	11.09370396	72.04272123	2.95246628	0.049149675	0.929689717	0.008693596	40.10719663	23.91025901	198.4731005	11.08783096	51.84898428	5.83845703	21.10475891
TCGA.CJ.4902	14.9407898	0.021168342	116.2906864	131.6797215	0.026368414	1022.676684	18.51374564	11.10089424	235.7959318	976.6327546	2.407325486	21.44353969	0.005892264	15.48289465	58.81721534	300.3121338	297.6686962	611.2741088	6.45891857	87.80824302	88.8088656	1.951358224	7.715513829	15.46247264	3.117232833	542.1735433	2.018816548	0.296476837	18.09219045	1.774808692	197.2083216	893.4302244	1754.807819	7.909045775	150.2027547	825.2901505	148.7603735	105.2452116	4.793943085	1.860976568	4138.177978	8.346419976	242.8087372	17.25527926	330.3643964	7.528305714	288.1960659	0.322040375	570.8634277
TCGA.CJ.4916	0.004767815	0.030079407	2.251961755	0.286381954	0.018937065	4.800298544	1.042873356	2.687179978	4.704763465	8.233111349	1.126914081	9.560336661	0.111408462	28.8751731	7.222203606	5.20461863	83.48049846	11.84410353	1.048860033	13.43454294	52.52733208	0.123993834	2.760636588	0.261821185	7.306129973	30.76271407	5.451679959	0.026149181	12.6377029	0.020235285	5.111693582	0.585053406	3.412984984	5.182364481	43.85281213	58.68328307	4.505336533	23.94751232	1.03863056	0.014654975	0.004547037	0.004099997	20.91696119	11.39636626	99.77773427	10.39603015	15.37510307	11.25471927	0.162777573
TCGA.AK.3445	15.27842949	0.010965932	9.005750155	9.867984253	0.031990911	396.7044057	0.096546868	35.25108837	373.8463774	82.19119291	0.138713219	3.547649155	0.004105458	44.85661766	20.02190081	21.1658687	50.40893303	78.81248567	0.310561294	12.06090075	34.70391026	13.99663175	6.030649918	23.56317347	0.516235893	0.636817928	2.724893927	0.304470931	18.89209279	4.551390383	73.05664073	221.5333666	76.96305971	6.05071684	166.4106334	3.631077395	57.84941925	2.886271393	0.277792431	0.128674898	2.72447914	0.02384385	533.8430407	10.49543272	222.6611075	1.373361337	16.78344001	0.008305386	211.4722501
TCGA.CJ.4884	0.003779328	0.021800344	5.813397612	0.118467415	0.00636193	0.238462099	3.134998421	2.344830902	5.421266284	7.958672083	0.758556017	1.164352965	0.307986307	322.6940981	3.297570188	19.55735212	116.6130724	8.917867985	4.103636709	8.402722068	37.68703919	0.032109477	2.013906423	0.24381218	8.960353276	40.41512402	9.397980684	0.024652149	29.48368624	0.004636012	2.838351816	0.637422156	1.382864755	7.340624181	43.79191402	41.5940725	0.478256634	93.69508914	0.911829777	0.014707343	0.00144646	0.001834611	9.616719103	21.98397031	95.45656596	14.97801992	6.871162595	195.6913758	0.239421419
TCGA.B0.5100	0	0.021121977	19445.92516	1715.570353	1.309378459	10418.83698	2.785631578	201.9439615	4281.544893	5863.969777	1.306640277	13.75545159	0.000841618	112.9554914	9705.223343	1076.056128	653.6060025	1511.689951	2.376788989	70.29092694	1136.402927	120621.2545	14.58939415	1431.742059	1.233518579	431.6861941	2.865444134	7629.905833	78.16746153	177.4393341	0	45197459.98	195027.5527	12.84336861	281.2851536	252.1358767	1019.176798	33.03938973	5.865524066	0	3.44E+12	0	177808031.6	43.12958272	3167.826034	7.464815938	81127.84282	0.002929464	25226.73138
TCGA.B8.4153	1.163509638	0.023792177	150.089458	49.25764216	0.014487215	137.0941413	21.13459501	7.048348069	163.2466446	313.0647361	1.481163806	8.968009567	0.018862089	89.35325937	27.68079553	418.323389	488.76454	300.6129058	11.30730771	82.8279625	107.7165176	0.329251922	4.967588125	7.783559072	6.202111571	1021.185532	4.149924781	0.292515702	36.69485203	0.323957101	75.65541588	151.7701233	667.1110196	9.002229295	114.311924	960.7002707	38.4597028	195.7128286	3.224524091	0.378111415	65.08834325	0.042978511	82.1874448	36.99744288	309.4359318	18.52964893	186.0233529	4.314278655	200.8234533
TCGA.BP.4981	0.066015667	0.043290162	29.81615562	3.770776818	0.022148307	8.992337746	2.112657562	5.816327123	77.29383546	28.53007295	0.836934164	3.020648393	0.079480699	197.354134	15.34424911	76.8860071	204.2599055	59.20052864	3.091621004	29.89861298	123.7239752	0.18748279	3.232381847	3.402232822	6.082747859	142.5858189	7.292807742	0.197413491	45.93442042	0.0788089	16.32259816	8.708682331	40.84376193	7.411539089	70.79977307	115.2644149	4.106678484	71.54316958	1.067350986	0.043669964	0.150205845	0.006450702	40.35253033	37.86312377	216.7205714	19.57356704	30.66343899	11.33794522	11.66113586
TCGA.AK.3426	1163815.755	0.006665778	82.66254811	2598.760999	0.083892484	19743.13561	1.854468219	19.42360618	955.8962896	1986.086967	4.74169868	171.3659178	0.000190932	6.64E-05	406.4427886	57.13346861	423.4638566	4095.751702	0.393687535	693.1522216	284.8604317	279066056.3	19.71926443	15.20358088	1.461491982	141.60673	0.553967295	0.665104502	3.58043041	277.2095898	364397.3357	79132.47191	81924.54461	4.525993211	132.1014628	83697.26431	1236.492288	22.24421667	4.024236399	0	5.83E+11	0	4782.106392	3.528725941	244.871307	0.677324808	0	0.001417756	2913.087772
TCGA.BP.4971	0.004357038	0.033054397	8.431126354	0.125700676	0.01107777	1.277555208	4.302418969	2.195711147	9.695012049	6.222535829	1.137308277	2.187589469	0.343496541	569.3249525	12.70228302	13.80873122	233.0005568	5.713192492	3.048630121	11.40833911	42.53518988	0.033104073	1.926362989	0.994544272	12.31745206	97.37787282	9.644135689	0.048300353	40.5254837	0.005585681	5.937311485	0.730372568	4.550893916	7.54857235	36.44488146	31.65193842	0.841078179	64.36779521	1.93412515	0.020644794	0.004528862	0.002430579	12.9916929	47.74411441	163.1834713	27.77804804	9.8539635	124.728847	0.41810762
TCGA.B0.4811	0.011049653	0.027798231	13.44772177	0.433089975	0.009936779	0.81831778	1.201859012	2.242014596	22.68556769	11.89407334	0.459982155	0.661872594	0.150960268	486.090636	5.693932645	69.69810954	153.8023232	11.54359844	2.445324065	12.76694006	48.60215619	0.05023989	2.277403939	1.654746362	5.802261519	96.71904309	10.8758973	0.083232117	44.82937947	0.013118284	5.493998613	1.769432246	8.303698965	7.531588037	42.21284918	22.52649221	0.999059324	63.04251172	0.552593056	0.021553056	0.006240072	0.002764587	13.81708445	49.94018292	145.3495917	21.22526772	8.449467681	36.87246896	2.409136908
TCGA.CJ.4636	0.005852536	0.062704908	10.54802783	0.406603379	0.011318041	0.312715038	3.362238936	3.401999638	19.32027185	11.54418161	0.971688343	1.630734993	0.212853154	282.0597926	10.96454327	38.72983168	176.2248816	18.74347717	3.980345473	13.28653697	56.7713066	0.069202116	2.273503548	0.27425431	11.71847072	61.48250402	8.365896821	0.038129254	41.09745093	0.010778845	6.002707814	0.935381406	4.304349818	6.785246626	58.15623481	91.48265776	0.722769215	99.03691804	1.466790151	0.02084729	0.008816868	0.003041441	14.05106616	27.82131644	172.6986904	20.99220132	12.74136002	80.61747425	0.606515704
TCGA.BP.4334	0.000838615	0.21290352	14.11361374	0.007210042	0.005527337	1.36E-07	1.779663379	2.252592971	2.956409634	0.973417363	0.582793724	0.114263636	34.82737461	4150.112838	2.570153834	78.58839174	170.3238999	0.089774442	9.215487599	5.558083274	63.73512477	0.009963334	2.009640332	0.38173148	20.24850645	130.3746043	33.91809483	0.034748198	169.5996014	0.000254281	1.419882826	0.095916264	0.123047177	11.09320871	29.45886616	12.49467236	0.000336059	222.6941411	0.886742434	0.008140555	3.30E-05	0.000638161	2.534720346	202.4103999	135.2747352	70.82656576	2.712867734	34563.38947	0.001091042
TCGA.B0.4843	0.456307557	0.054225417	180.0113155	41.58526703	0.010002032	39.72595295	6.428416365	6.744214331	148.9575355	41.04078392	2.039859598	4.315390912	0.039023848	306.4094221	61.56959281	344.9136336	674.0720794	124.3037336	4.774592907	49.04101376	129.2465912	0.154956541	4.421686433	17.57150632	7.282336312	648.7891377	5.474318957	0.15437287	70.81827082	0.156200838	22.72358652	69.55311453	214.8857617	10.46558981	99.02947756	278.8545834	8.620937134	139.6079532	6.873658261	0.110534475	14.05531538	0.008077911	35.77022263	54.08771931	176.7468293	15.46376116	70.81545169	12.1892589	106.5436792
TCGA.BP.4989	0.037277948	0.033352133	13.09783538	6.458266507	0.02041459	47.01650561	3.067566162	4.323856891	49.8346676	21.51593957	1.978827943	12.53511423	0.034587065	15.7645198	18.05020167	25.74223102	187.336289	75.92956047	1.622402039	39.43351771	64.78192935	0.265892727	3.44737591	0.781641789	6.093825924	95.63044662	4.712224329	0.059385421	21.18788304	0.141695096	16.41190052	4.815069996	59.61276648	5.541024445	57.33582151	462.7022517	11.20549626	32.05211079	2.158374634	0.053225341	0.923277316	0.018148279	29.14721637	15.16810026	141.6012621	7.245848258	71.98959111	3.079972362	5.793244586
TCGA.BP.4163	0.157219356	0.024337106	90.84021855	7.159256215	0.012026671	11.56114234	7.219941997	6.016623524	76.90332924	145.7443519	1.000342763	2.438458096	0.070013547	468.5637346	15.81156497	169.5524453	144.4097989	118.3251066	8.57873046	21.65282678	54.10330792	0.19437362	2.61022488	6.33545382	4.886528595	62.22468518	3.931094638	0.065342905	46.45491568	0.100161764	19.84289856	32.35802035	24.15133477	7.041811728	109.5729021	82.31846613	5.498339629	232.2118493	0.989948584	0.047057386	0.692359659	0.005344665	57.99591811	29.92689497	273.5888205	17.68934264	16.03600842	8.325049183	76.62353753
TCGA.B0.5694	0.453435078	0.025622098	66.70539342	24.69087058	0.009245069	53.75986689	7.792565624	5.113625902	88.12545396	346.1394259	0.784477148	2.763788881	0.024801696	81.94831335	13.33414591	301.9336295	170.7071179	201.4123294	8.344519952	43.39484306	76.41332058	0.370315249	4.072161874	2.648052409	3.401484224	359.283306	4.564280199	0.148044939	20.39928625	0.205270129	29.99998965	74.03389294	256.8617957	7.7187031	93.93410651	296.0053654	28.14335413	120.7935059	1.606613853	0.136651968	5.593174549	0.020449046	68.28609412	28.27184044	255.0763921	15.78714625	42.16382141	2.922178248	152.9031763
TCGA.B0.5085	0.064931746	0.005599436	9.701615417	0.776601553	0.007164128	5.810458897	2.239803851	1.673049096	5.982584392	79.12917043	0.50327284	1.84992409	0.043228639	83.38920497	2.097885215	47.26546157	74.23629981	30.99183383	3.126009722	14.37338724	61.62336613	0.079232727	2.441047257	0.419361545	2.673888823	220.600672	7.429835767	0.08837887	12.87293157	0.021426442	3.569320159	12.19953185	31.95295461	8.054705427	35.11973111	19.44419748	10.09323147	76.00082389	0.485729506	0.034269308	0.034639413	0.004443127	31.09086597	16.60784972	69.14452672	14.23471887	8.761275302	13.30672311	21.80154967
TCGA.CJ.4873	0.192069277	0.043534198	20.76312853	11.39558673	0.036788309	50.63568984	0.575599871	8.668869065	124.557965	45.87747004	1.209013524	8.212984423	0.018845814	25.40024762	33.59992276	29.72253845	162.9600168	131.7497521	0.656399965	35.75780255	119.1829962	0.998153763	3.814625157	2.568935827	4.983847154	53.16753959	4.393707385	0.135640848	22.62475779	0.41995791	19.40951908	22.24955017	76.91142892	5.727529762	95.862554	214.9786654	16.80257435	54.24541087	1.301108889	0.053025772	3.004202594	0.020134816	79.12163032	18.4656843	178.6640091	7.408798921	73.13931117	1.095433261	23.21121717
TCGA.CJ.4901	0.06563364	0.051557913	20.35856256	11.36763143	0.025975014	61.9543185	7.505937164	6.797023478	76.54996524	51.40748721	1.973286867	9.687488023	0.043445411	52.47863662	34.90474845	39.275047	239.3097277	106.0825306	3.349899078	55.77801997	93.1909022	0.38566899	4.890662312	2.956437076	7.128630591	110.3683087	3.6995887	0.093138255	35.35820295	0.162870642	25.73881854	10.30763863	99.50042563	6.924394398	79.79171805	518.1166873	14.22806079	78.12837833	3.369983044	0.047806422	1.760306092	0.012834782	35.40122709	24.10464512	229.9978224	10.86011282	69.81569299	3.853912149	17.62831696
TCGA.CJ.5676	206.1566451	0.022648536	143.7223106	376.6618269	0.051755031	1440.288853	8.764401454	18.36011218	451.8862914	1620.618083	2.580272923	32.61986636	0.002817985	4.615063897	103.5771465	286.7692042	318.4167946	1134.401535	5.03563176	160.7929046	290.1925042	12.04003982	9.581621392	16.16407074	2.770891266	702.676557	1.789030603	1.305593332	19.57133885	5.771833999	1282.483633	4355.17298	5978.656884	8.017779725	168.6351434	2710.682129	234.3243912	90.64674713	3.830903287	3.745945317	162309.9086	0	900.3539792	13.67825927	321.9989003	6.937642486	2926.038694	0.118215208	1167.258102
TCGA.BP.4346	0.001066053	0.009564249	0.357854054	0.010599495	0.014029527	3.426286909	0.515513343	1.632910512	0.552131071	4.8638848	0.468174746	3.90433177	0.0683889	16.60401162	2.341610145	0.194472877	38.71860153	2.806194043	0.190149587	4.154653046	12.83087523	0.100477864	1.451730304	0.277631861	4.244617352	1.852958924	3.55095915	0.008970268	5.566071033	0.011527668	2.906743065	0.109076372	0.437402003	4.431903585	29.17138664	10.7312115	2.218476775	6.40409619	0.508354527	0.00653651	0.000179368	0.002449729	14.22610907	6.431292197	54.38477784	5.420158411	5.511179442	2.663782835	0.002437273
TCGA.BP.4345	7980.962529	0.022624864	243.7274453	578.5627127	0.04264816	2656.126802	36.90960733	32.21608691	959.8622099	2618.348175	5.969996295	52.86676528	0.001377379	8.743999239	469.705904	588.2160496	962.9379965	1299.239528	10.71046108	284.7119528	189.5021712	19.16881578	14.2071698	14.16097965	2.815239191	1306.433487	1.248737584	0.673313053	34.92571373	14.96879183	6463.147309	22869.7918	23833.95601	8.648020741	163.4248017	9392.639646	374.0282986	107.9332644	13.28479156	0	129506648.8	0	1366.043664	10.8450907	586.0123585	4.121751635	112680.6514	0.079207545	2508.822824
TCGA.B0.5692	0.04792284	0.051543035	11.03641206	3.638628622	0.036391209	22.99670411	1.954800154	5.16617503	49.88431322	51.41819839	0.998769716	13.02920509	0.048262159	15.04599394	13.0370883	27.88368987	89.29338745	79.29747769	1.20874745	16.40720257	62.98002732	0.56140525	2.935041251	1.311446956	4.60671783	34.05887805	4.491253095	0.07418641	12.77545292	0.127142326	19.75545162	5.717906634	21.59575719	5.493581865	81.73900466	202.3753158	14.3985804	58.54574471	1.257665045	0.024639254	0.19693812	0.008951507	63.61202019	11.44634523	142.784843	11.3626358	34.83020381	2.390874606	7.490178726
TCGA.B0.4821	0	0.021209734	4350.512776	10319.01212	0.304626287	28779.1758	10.75182802	77.06925764	3091.910258	172988.0388	4.817315549	72.53759837	0.000280119	0.389404238	370.9131166	3698.971997	580.5216922	5932.978286	6.194280333	353.3244232	346.5120277	177454.6078	10.23714789	196.3711666	0.919455877	1005.280405	1.202060766	36.78843541	18.38223736	104.0750003	0	79930855.88	311079.6433	9.344296346	326.2261717	10828.78269	2774.084328	147.6575678	5.601097931	0	1.40E+16	0	1146404.981	19.35770603	503.5060469	8.448268167	48567412.67	0.003096251	33504.51583
TCGA.BP.4799	0.047362503	0.039193299	40.26885907	3.30803163	0.005401287	1.680720419	2.667350918	5.082752044	77.08096219	11.35623729	0.512987762	0.54448839	0.12960883	585.4247662	21.87518738	108.2026768	311.4233085	33.74183042	5.733316036	28.2717673	75.40995561	0.08062003	3.475485213	1.625828954	7.453468439	178.6234485	7.651279464	0.11265262	69.39521752	0.035164935	15.42394818	7.780105997	30.28612881	8.266738973	70.28239812	101.1637474	1.002809811	90.70132834	1.219859349	0.041263102	0.118902522	0.003830812	14.40119851	44.71229382	212.9811414	11.14513921	17.66066612	39.37117848	6.794374306
TCGA.BP.5198	0.151524599	0.014011601	31.53542934	13.94948424	0.00513583	41.76479461	20.26445874	6.149408867	84.29401395	27.77557935	0.986690791	14.61436207	0.034166102	54.30550965	8.705298834	112.2213864	247.1596463	55.26529539	20.55129363	29.87625108	65.1419414	0.121519393	3.906506691	1.97130329	3.563714841	193.5747213	4.640029876	0.051131952	27.72145317	0.20582771	36.63843501	19.65183337	162.8185705	9.095312237	68.23099448	317.9720858	15.07868505	45.87677321	1.458101994	0.105229764	5.060559056	0.014499919	39.20170518	15.23106689	199.6277934	3.87777793	108.5779124	7.957375154	31.49913607
TCGA.B0.4817	5.36189003	0.033247469	267.9052727	133.2260382	0.015792944	153.5883322	9.869922345	8.61027238	286.1138109	214.9988641	2.710047755	7.976910664	0.016090241	62.69661526	72.76430081	608.6513154	939.2555395	499.4277847	10.14644475	99.58487154	125.9933807	0.528828619	4.663650421	5.377895574	5.763834936	976.547486	4.72016924	0.384713993	51.03234974	0.737302063	86.86457324	483.2629757	1595.605932	7.880827477	111.3941604	3660.517048	35.21433066	201.5871368	4.620296978	1.054416567	1248.737991	0.482974999	101.8437196	41.5718116	310.9564127	13.03042932	459.8190419	4.174884025	325.9127423
TCGA.BP.4355	0.130308384	0.014096392	23.17953627	3.685670216	0.017404561	61.87074947	7.140693829	3.708493241	47.73592143	163.6287704	0.731553768	4.373640128	0.036113806	277.878185	8.13283925	140.6176046	101.0447225	58.10461797	5.457547104	25.35012675	54.77352438	0.180440108	3.78838083	6.671163218	2.876919424	192.123259	4.825408095	0.144828193	21.68285494	0.072517196	14.70236659	23.69764002	66.11439547	8.887885011	70.4322107	17.74340269	23.26825718	54.78979756	0.913853855	0.071351898	0.204518253	0.007581812	69.46051068	29.22470065	179.8262383	18.68217509	12.94617043	3.109659675	64.37779397
TCGA.B0.4706	0.047409271	0.021674746	27.2512583	1.63741795	0.010633145	13.09314812	4.526028122	4.379977638	84.71883029	51.95046925	0.387983656	1.38250722	0.100988247	911.5030443	6.611426694	112.5934185	164.850734	19.47397068	4.135162277	15.52405497	32.3465531	0.104614599	2.833629108	14.92339651	3.281725041	59.99166374	7.679351917	0.082732956	53.40437271	0.051054934	12.78367791	6.487522335	22.06734045	8.773914829	68.46563075	19.20212111	5.432184171	72.99032014	0.651362433	0.038506714	0.046238703	0.003576623	29.88626839	64.47167142	251.6523699	13.71433278	10.63665797	6.976947564	20.38194866
TCGA.B0.4707	0.073346244	0.253082676	89.94593187	3.929631811	0.016784762	1.718753286	3.716280434	6.788071374	90.65026343	29.84921289	1.18745863	1.011393599	0.34860768	945.0453629	23.43297939	155.3600491	318.0543801	26.75137185	18.95330519	12.15828974	56.3356349	0.065610589	2.210872692	3.687271621	9.129048476	134.2418601	13.01326277	0.271526712	117.5713958	0.017080746	10.75907332	12.18354607	19.2105564	9.653881394	72.87248142	53.21328449	1.321078661	221.1564262	3.808150829	0.057209364	0.119880813	0.003361302	22.6150952	108.4740827	241.6541059	76.1745236	23.46714915	155.3085373	22.54655279
TCGA.B0.4815	0.004545141	0.021806166	2.213375299	0.148538507	0.008049589	1.196576179	2.118345328	2.694957667	7.105755833	8.759145124	0.626229443	1.283068555	0.104277566	88.58918741	8.378469058	8.88935757	104.6992529	11.417289	0.712597564	5.793159699	12.33950216	0.066626948	1.704844306	0.476392926	5.541148218	9.283992419	5.725310488	0.017433078	23.17599406	0.014491338	5.17440913	0.661284636	2.295689832	5.213299098	46.70189042	50.40266909	0.987677949	31.16289855	0.971551359	0.014886459	0.002573974	0.003387902	12.07930082	19.32170579	102.9325382	8.068034438	7.924067917	15.12067201	0.420488111
TCGA.BP.4983	0	0.008723322	2732.810945	13258.26902	0.151334445	85684.4751	86.50011018	84.51613805	2349.151003	162465.7006	4.917507738	173.8995823	0.000203285	0.001448482	905.2577416	1261.021955	699.9421128	7143.277367	4.318286315	1113.174617	77.78828676	3.19E+16	24.25994571	72.94995368	0.687204709	38.5073805	0.418194906	1.560696691	5.512822757	290.3722524	0	50953448.16	400479.4051	6.434846419	467.9800555	127853.199	4525.454803	129.4981139	19.69303315	0	1.13E+19	0	86664.10736	7.739418095	620.8000252	1.288362982	0	0.000806248	31416.9504
TCGA.BP.4761	7.14E+11	0.051226714	849.8052411	1507.60991	0.733118067	3696.681196	0.547517324	122.117449	3874.947052	7850.432766	0.168243467	6.933383866	0.00051294	45.64290836	51.78726106	528.0791365	228.9138565	2009.618057	9.444063055	114.8319091	245.5095027	37380.8824	8.401393527	438.8910809	0.582836474	1.858908907	2.416299419	28.30703799	39.07805814	90.91649474	6478027.903	322379.2685	12047.33023	8.590147698	239.7754049	695.5715309	333.0668231	76.72207454	0.544333463	0	45213401.14	0	68393.4314	30.31985544	902.8906495	10.3304228	3315.825632	0.004776424	10055.00017
TCGA.BP.5010	658.8417676	0.022325796	1319.593289	637.9588479	0.025124415	1375.298781	33.05667854	10.93289539	481.0299219	834.4942107	7.844866786	19.7031189	0.006516545	21.83523133	337.6756372	708.8631055	1649.573611	1037.645099	12.00084075	234.3695505	285.107424	2.33286815	8.31856699	27.71858002	5.26620343	6936.333766	3.490817989	1.640191815	44.22921495	4.205369996	1562.768422	10790.62335	18690.79409	9.588169561	124.0209848	8086.054079	155.5935762	195.3261558	15.70489102	6681.820404	5651824.555	0	291.523422	32.13951116	400.597561	11.21539377	13714.71809	0.782706587	1657.881148
TCGA.BP.4985	34650.07979	1.761290322	5487.947711	1684.701775	0.127319743	1112.141614	58.24912465	32.98089277	943.8751456	2514.603164	10.73271742	16.50689263	0.018062552	80.26340587	91380.18029	1913.361038	2345.205696	2180.628191	71.26780803	195.4626413	181.2796115	7.350184198	12.04956981	15.39519344	7.645336195	4390.302275	3.211840583	24.27038976	99.70692141	7.339247693	290685.677	86955.34801	8748.82638	14.83011985	558.4940969	5409.192636	166.0707253	439.8387027	204.3465864	0	73773195.01	0	635.4763892	129.2169728	1265.272467	83.1126118	10719.44667	2.616335537	2788.841234
TCGA.B0.4842	1840533.109	0.023953308	666.3380338	2096.699771	0.06474957	2917.839851	2.056340217	28.41929345	708.7325265	4104.651009	7.833365738	47.82328009	0.001882008	0.385989301	211.0253415	358.095177	591.0048872	1711.178766	2.482119107	134.9020848	210.5322652	269.1886047	8.499492318	12.40307379	2.284258444	352.1307369	2.4145846	0.677340146	20.38570341	21.02954415	746.0386927	76886.68495	18587.70339	6.348146928	149.6100893	13304.80694	530.0078794	132.6268496	9.160363486	0	6118758539	0	1294.128737	12.43566397	488.6835501	3.727274406	51294307.69	0.034539503	4152.552096
TCGA.CJ.5679	0.113724868	0.014075118	37.49130007	7.315995859	0.003941245	3.344064952	18.01908092	5.411148987	52.53249898	88.77669475	0.715176414	1.533615082	0.091535752	128.7989398	7.8843217	314.1979665	151.9001056	42.11934133	7.768018756	16.65518601	62.03160421	0.066405536	2.833765282	1.247624167	3.519175403	229.4527822	11.06012539	0.078739392	57.95463556	0.032959213	10.45596107	23.63570536	63.34344586	10.61490937	78.55964902	65.02605708	6.348912726	170.0132859	1.803493801	0.06409033	0.381234081	0.00500472	24.70926148	31.27435597	126.6052554	8.772909547	21.69661326	19.21283179	51.38632769
TCGA.B0.5109	0	0.111026104	6040.975452	2724.554491	0.302375477	3596.579598	19.42702756	88.22105231	4039.099187	2250.593889	1.976586005	15.84217016	0.001499956	18.96389138	264.9194657	5601.592608	597.7436472	1851.739681	6.289373107	407.3752543	303.7506492	86.30974088	15.08258093	129.5834398	1.553468436	135.2564274	2.226124044	17.41088399	107.3637855	80.16800932	235612261.7	2599323.847	34091.29771	8.393017148	352.759082	6365.037811	314.6385562	365.0143939	6.369026186	0	1.03E+11	0	2771.237075	54.56678759	833.0780796	6.609861379	11185.15262	0.042658584	9783.208716
TCGA.B0.5400	10.39363064	0.693086155	248.049227	162.6045587	0.290371127	75.34501622	10.05704324	76.80516163	430.4457258	428.3004898	6.520606456	37.20339946	0.024387216	37.64538609	643.9610978	328.1196215	763.1448452	290.1957804	6.763822445	60.3642	265.9543535	3.499640311	4.170380219	14.2384593	10.98809752	196.870936	3.790534192	0.889798142	56.76969568	0.712740869	578.4828478	634.6959652	1151.811405	7.720750818	167.018582	3218.67261	54.20096552	209.2067103	22.09764877	0.99144257	910.1084783	606.836768	425.6216717	23.84070456	589.0315123	46.85740913	5760.26228	3.317475254	327.7833354
TCGA.CJ.4891	0.092171506	0.032464626	44.99466244	8.232691152	0.016161642	12.39959788	4.890216712	12.19834979	90.0470856	53.78775281	1.669122646	2.194772085	0.069981794	302.469084	32.8628289	138.4663514	472.8616439	100.0117761	8.373931276	39.73622546	148.1655626	0.137538342	3.046544616	4.616112174	8.786919202	151.7327176	6.648358773	0.218914377	60.41418123	0.070423715	18.6941359	15.22400413	92.84755961	8.568807853	85.05756594	256.2726983	4.423963334	125.0089147	2.203053079	0.103476156	0.502473717	0.008699459	51.21023291	53.53416619	282.9137718	16.44453363	45.40417458	21.19560901	36.82030276
TCGA.CJ.4869	47561653.26	3.740188284	1551.560972	11349.9453	0.393051671	1998.001397	0.047156245	74.35489187	2120.566078	469.9805921	4.593091558	224.3417785	0.000639917	4.137057513	16134.455	1577.341092	1343.809961	2056.309392	0.422246629	173.5309331	970.9554062	17852.55407	17.91001437	217.2048726	2.855127132	70.40656001	1.080740122	1.110991107	44.02462685	50.04342063	307.5547726	296888.0991	3697.020901	7.600098056	424.5402556	4045.117562	271.9409002	108.5936055	29.04793543	4.709084719	529601987.2	0	4495.844049	15.18702668	214.207934	8.332458387	466276.677	0.02723044	4108.532848
TCGA.A3.3347	0.017433814	0.007157672	2.749159529	1.043213293	0.003208205	18.10176483	23.46724093	2.5116363	1.835581537	31.82225475	1.677095834	13.92473617	0.056638518	7.508577397	5.511807433	22.78289942	70.49617959	39.21878351	6.413585958	13.95393885	27.86535352	0.106840911	3.275863243	0.32902902	3.225691911	69.51377985	4.565522501	0.009752185	10.49383096	0.055899045	8.038622597	2.757421651	36.15517839	8.102949382	52.92234827	86.52426179	18.33164343	33.36059335	1.728662362	0.030913781	0.047222051	0.007882155	35.07113385	8.351634643	93.69450638	2.705708775	20.3751786	5.670421746	5.713789656
TCGA.MM.A564	434.1500753	0.006444965	105.1692011	81.75500601	0.018099926	716.0553044	0.533697829	10.6729778	589.1908722	388.4554413	0.1764309	1.928730873	0.002120224	45.14142051	11.18969792	283.3389332	99.49069184	336.9763576	0.91472594	47.55126278	93.55702736	4.69880593	7.033575011	36.44454798	0.682510817	39.48910061	3.828697803	0.820411406	20.84278927	4.716496921	87.1024432	3542.814824	1341.250746	7.868792348	114.559765	56.58226819	80.26835948	20.58909133	0.300228029	0.664755379	921.0467746	0.125981527	285.4655151	17.40523459	205.5593129	2.382656998	49.45040806	0.024910402	945.4931597
TCGA.CJ.4642	0.783206156	0.03987244	126.0423683	62.92560339	0.011290137	102.9945964	20.3242957	5.911446065	66.72692545	164.1188647	14.3545155	8.084438567	0.039560167	61.54001118	59.98099848	276.6497322	603.3983903	344.9936482	17.18043362	182.0926396	125.3483865	0.416301802	5.642535118	2.655928055	12.04375779	3518.467062	5.724941526	0.133295813	49.29503911	0.453563159	18.92666193	116.2905197	1418.104266	10.00800677	82.9076586	7652.130024	23.16608933	330.8487945	14.52273187	0.331266652	327.0550774	0.061540001	45.15866108	27.44190143	227.2828087	13.93151183	937.3133785	20.94464876	161.1029025
TCGA.AK.3453	0.011289849	0.017252296	5.002458983	0.581236701	0.012540686	3.715876716	0.835053685	2.631822562	15.73021672	13.43294877	0.603115282	2.304998862	0.06179536	74.40351586	4.654437827	21.42194245	107.1305518	22.48863832	0.835890478	14.96541168	47.39280031	0.114127524	2.367604729	1.118183602	5.117682819	40.22042269	6.545616222	0.040517348	20.53964615	0.032068782	5.705261184	1.37594139	8.748142568	5.879098126	42.23369284	68.18381547	3.007339383	44.27216531	0.602492192	0.018931405	0.013519897	0.003864864	19.79740587	19.27011526	106.0168553	8.818512277	14.36345522	8.088450256	1.584584393
TCGA.BP.4962	0.006631353	0.051436729	7.154554628	0.184966851	0.010757212	0.245342197	1.793326608	3.664506913	12.58614263	10.10318255	0.644213462	1.421212247	0.24846224	187.7900522	4.002920932	9.124170247	91.61697358	6.402345993	3.238262858	7.571426319	51.63138892	0.071295309	2.293050057	0.19866592	7.185225388	26.45352608	11.957164	0.04511224	39.06376835	0.011232159	3.591387428	0.842156166	2.367818034	7.191933269	41.70200935	42.14694698	0.84733875	80.34105047	1.099902598	0.01659302	0.003468713	0.002077036	10.48203039	19.63779957	140.032589	18.11385803	10.95974682	77.88192942	0.497004887
TCGA.AK.3447	0.000111712	2.25442409	16.72503855	1.65E-05	0.001256724	0.02341546	0.171311466	9.906071265	55.85292098	0.63070247	0.052220885	0.477986119	3.718635042	798.7371289	0.181604674	111.2399908	31.3241625	0.005001943	0.415916088	6.421038071	1.785439459	0.015839671	35.93047341	4.64E-07	7.222763118	1.088547703	86.79015896	0.006041198	46.47515766	0.002044448	0.381340038	0.004860103	0.001269902	10.78123757	14.3233914	19.07690759	0.018889811	234.0027686	1.050884068	0.003041244	9.75E-07	0.000362194	0.280620078	71.88705263	90.62013767	8.808077636	1.505514012	7051.888103	0
TCGA.CZ.5469	0	0.023009821	1597552.372	509845.9664	8.376049451	665962.1969	2.898087639	5694.567635	33522.35778	21104081.34	1.391036369	168.5918025	1.25E-05	0.002568634	5348625.364	19794.39178	1487.344779	37713.32766	3.348968676	3796.153909	757.9740947	0	95.41175063	2181.064364	0.171628816	566.8432993	0.235151449	896214.2828	18.03645106	68835.99119	0	1.28E+25	29449392.88	7.829950833	4068.64243	88815.15753	25591.52834	110.353413	3.779182466	0	0	0	0	17.60621353	3842.375772	1.288822335	0	4.77E-06	555105.3778
TCGA.B0.5706	0.007393403	0.09231711	19.56690442	1.088951202	0.008809179	0.485142025	11.69417841	3.82953675	10.5030455	7.505333464	1.638950344	3.255924568	0.458207429	556.7229193	24.40728383	41.68153377	295.9304392	9.416760268	7.407804682	12.93422918	41.08372775	0.027647989	2.391327094	1.226635275	18.96760418	174.8384589	5.933158353	0.039616823	70.79431414	0.00419671	7.037006416	1.532205049	5.063395744	8.705296278	72.29962747	76.28794665	0.622000523	115.4888677	6.437590188	0.020837997	0.010411982	0.00202877	11.50997259	47.60365145	122.2333472	32.72809277	15.58006356	363.880305	1.150986921
TCGA.AK.3429	1.645002146	0.030793107	23.03914527	50.2172323	0.037155027	147.4008902	0.711536892	9.76081809	150.0910472	373.4296987	0.619925587	10.85051648	0.004845415	1.859735794	8.762422353	101.7645826	61.19971432	251.682645	0.90891779	35.75628359	120.0296519	7.643182425	5.237369589	1.188843409	1.915876318	36.34971142	2.574402782	0.237148392	7.802887475	0.941495828	39.98598969	86.40485771	238.2360721	5.094902977	83.01498116	377.787076	81.24505298	26.83656225	0.904066162	0.145005508	55.93078792	0.132079464	119.7987888	6.166119593	164.8861225	5.396050413	118.4692704	0.110051118	118.3138464
TCGA.CZ.5452	0.012716284	0.017911838	2.836305144	0.955185186	0.0214517	14.88525576	1.376144906	3.617114362	12.38927386	18.68486707	0.82505068	6.447159637	0.038291931	16.01511123	3.772907401	3.583361628	62.57553054	26.26850836	1.338794323	12.22990838	24.68147628	0.232930929	2.867110463	0.54788552	3.885046356	5.311280818	5.450335413	0.028589666	12.7095742	0.075968139	4.876204617	1.540611698	3.694271145	5.305887055	55.54114697	66.99415878	7.033195565	31.00663764	0.806793015	0.015028496	0.024747963	0.004315327	23.79894009	8.318817164	113.9251669	6.097506112	17.18987296	3.007223208	1.5017209
TCGA.BP.4327	0.004220457	0.007670703	4.576485318	0.040025427	0.005327391	0.100582305	10.48320747	1.574063893	0.759807972	25.03111211	0.39783867	0.77115744	0.475801815	766.4851998	1.490923753	24.0855356	62.36509674	3.041762802	9.535726891	6.594954313	27.18552743	0.023644912	1.903215878	0.393037934	5.230024096	87.64362347	10.16724772	0.03847658	27.829658	0.001415654	2.126303059	0.857974752	1.171030037	9.307476792	34.61837491	3.05558342	0.909609425	108.0812909	0.540672927	0.014148972	0.000306275	0.001489447	12.77591815	27.59017667	75.10955143	30.89052467	2.71777153	209.7901364	1.629008607
TCGA.B8.5162	0.060759685	0.016347164	4.548277785	3.953235802	0.010715999	55.7232321	5.809681756	3.588243263	6.607037366	32.48116882	1.398482451	12.61192394	0.029827243	4.391119905	20.4554299	6.474324815	187.4115033	92.52866184	1.681136402	34.87214514	55.65916557	0.32909536	6.186554989	0.421041103	5.348706806	71.76792951	2.085442098	0.019251327	9.392384257	0.159979958	11.20236863	7.499036407	45.95431349	5.309336403	68.77643534	476.325418	14.90440701	33.72516612	1.394628151	0.032846391	1.27433817	0.010787714	34.34814915	7.817018012	192.2423893	2.318103307	47.32474	1.969063295	4.81062878
TCGA.CJ.4912	0.431238157	0.011450044	150.7716181	36.40201997	0.004978995	36.37237004	19.60202877	3.638827438	96.07752189	108.1459188	1.564496093	2.595703669	0.030726145	99.71507323	20.50387288	381.3607352	685.4777911	175.5340155	8.040862956	48.96163136	67.57835219	0.125282447	3.364343717	5.147880408	6.796007451	968.2448969	5.89655707	0.10980139	41.16662439	0.121567025	32.63353891	88.7307827	533.6202136	8.677351935	72.32155979	768.2281048	12.61324149	249.2842546	2.853588788	0.130916184	36.30757409	0.027803433	37.26602538	37.22597938	173.8430292	8.245987279	71.89445173	8.850809436	136.7445075
TCGA.BP.4960	3.258387421	0.023006821	158.6824933	94.55600298	0.017679784	199.6580508	7.010709083	6.483710182	172.6988173	297.8548104	2.003991546	8.0620007	0.01201199	37.18767361	39.30080261	334.3722845	460.8125483	435.9620477	6.212807147	100.6983384	183.3595295	0.678616433	5.915115756	6.992191843	4.422610643	1179.414707	3.917528899	0.327942243	30.40067013	0.645865672	59.51800829	342.0671304	1153.65827	8.477394758	93.87434477	1131.11509	41.18561166	151.9764497	3.333680395	0.387795295	715.5723236	0.105591764	109.9750453	30.18876714	239.9940183	11.06999525	227.8659704	2.141025245	324.0068869
TCGA.AK.3451	59.2472511	0.010995668	78.57919931	50.66151099	0.0106721	261.2696207	0.370555083	13.56565383	552.1480754	356.9127862	0.22650465	3.140568936	0.002801103	24.85077985	5.460374276	330.5743354	107.5356587	292.3493585	1.221311371	45.81609286	88.47955849	3.636500021	6.785227162	2.496003248	0.868451022	30.22279654	4.851949898	0.490901948	16.90976985	3.156552293	30.1519616	944.2825308	672.1839894	6.164050381	98.28373888	269.9111826	63.17252241	55.08925059	0.433724763	0.560859734	433.1840528	0.059212362	77.73593435	9.194565661	181.0293556	2.62599504	80.09332544	0.105309687	572.3658642
TCGA.B0.4816	0.124213787	0.013751698	27.61203553	20.22498825	0.017005277	104.8469722	6.380608878	4.516255748	38.16083325	145.4051743	2.274721635	19.62239151	0.027771328	24.95227347	19.12485587	49.84201833	129.2219471	162.2023785	2.931077658	59.58259722	70.29723544	0.65388887	4.974616627	0.815365355	4.764057395	135.9659352	2.606087197	0.037118327	12.13719105	0.30677412	26.07590738	20.49751399	83.19063217	6.264833804	85.63604814	413.5647576	28.23741188	73.60180052	2.193312995	0.050073008	2.538082887	0.015617619	61.11288328	14.52902142	220.2930166	7.423489621	55.47380569	2.521404107	39.06566689
TCGA.CZ.5456	1453.819264	0.031271772	636.6137048	851.2968404	0.037635024	771.0992195	38.25367722	29.13994113	612.466624	3702.790673	3.646579819	9.071914225	0.006117736	18.29611408	366.8302377	748.7035341	288.7139066	1350.115638	31.92921837	128.8409625	162.5263452	12.46099282	8.887492608	23.19830975	3.096037787	333.6697709	2.910854282	0.790412183	53.49851615	8.432443568	2626.689846	18282.92222	6095.185838	10.10567876	285.8919384	3708.015938	124.7343261	283.3679029	7.313797243	21.37095148	3452124.618	0	802.3248452	21.59875689	527.2632561	7.264943213	1643.714847	0.270752242	2529.284019
TCGA.CJ.4876	0.047879428	0.058602575	22.85424805	5.267774493	0.036111108	11.36038624	10.91161567	4.610674478	46.02496261	123.13316	1.584239181	6.626115196	0.109365544	124.2247005	6.255982715	120.2893862	123.7449295	46.4870006	12.94988801	18.39634994	37.82629036	0.099267554	2.495630417	1.484079899	7.545259457	148.1351525	8.249487332	0.18349406	37.32291113	0.026830794	9.217809731	7.571508145	21.1599628	6.972641498	89.69584421	105.6645319	10.95306419	184.7082481	2.641567956	0.04859151	0.094053976	0.00573992	35.89122609	33.57991579	154.1256951	69.77410765	20.84075175	36.3707856	15.32975638
TCGA.CZ.4858	2205.756812	0.063456898	240.9041861	4502.061498	0.335403457	7548.243191	37.82960876	206.1775771	2088.703366	2125.182024	3.905043624	157.8570859	0.001178902	0.075108982	2558.067037	460.2531587	360.0146511	2840.0507	3.748845606	1642.868264	1120.339059	4404334.432	53.43316674	100.9824924	3.126312249	85.02484148	1.287959225	2.109228031	21.74256574	91.24459019	0	21519.93326	30218.40924	8.437593626	423.0025331	45546.8604	681.8034343	50.15197739	14.48680908	0	701531650.6	0	10413.37106	6.998877756	257.7754094	2.447449299	54098444.38	0.00894201	2071.072825
TCGA.B0.4822	348.5921	0.005957888	100.2251372	179.5726696	0.018252019	1158.335838	9.742177894	7.983669651	288.8747658	1513.939931	1.993081687	15.64633102	0.001698658	4.033108128	32.62063475	260.5850659	284.3793192	812.744008	3.091896074	121.7160469	102.2362252	3.456871252	7.713510034	7.998625751	2.108110189	679.1964731	2.220373627	0.464657186	14.29167198	4.202242687	125.914232	7208.422313	6989.57374	8.072212687	92.66413529	1533.177257	231.8817345	99.73865149	2.878725101	13.19317569	183731.573	0	441.331206	10.90502186	177.1301427	3.772891593	773.9687082	0.095681662	1577.754327
TCGA.BP.5199	0	0.009028787	3231.129905	19619.28754	0.29394431	122733.323	58.91076728	83.1248701	3070.709175	145755.8737	9.545051394	548.1753348	8.89E-05	0.001349744	27208.79383	912.9393596	1488.703189	10010.81987	2.899071687	1651.305971	201.806765	0	44.43169545	115.1550839	1.058093794	968.7067044	0.23273519	8.166694811	4.222784828	1118.689213	0	115863668.7	1276174.244	6.613680193	416.7269529	157999.0704	7259.347086	65.46239177	34.65715798	0	6.81E+27	0	173860670.9	8.15802145	1173.559236	1.528688767	0	0.000291292	32659.13145
TCGA.A3.3335	0.073674261	0.030985547	58.17416803	9.993816522	0.006519133	30.8448279	13.89578852	6.470101893	85.30021833	47.06892673	1.323313806	8.829644781	0.077984578	116.3777591	7.503938797	176.9974811	318.3915671	91.73878136	11.65788597	46.04985019	50.87897503	0.11573964	5.454390084	1.625271655	6.198163465	159.1381807	9.561856624	0.069932224	47.83995034	0.123171929	10.96839138	12.3537289	45.5118124	9.393764391	67.70881913	427.556089	11.07009939	187.9072508	3.589805039	0.092197501	0.51432473	0.007693957	23.00130908	37.16042255	206.7019702	13.84140998	56.8374998	32.45286789	32.43427741
TCGA.DV.A4VZ	690366.8101	0.345709266	21205.83126	1431.115089	0.192735446	3416.039212	90.43808874	53.19958548	3274.865283	5835.390954	3.22302236	38.67643554	0.003599132	76.91478911	452.0294433	9380.590362	2947.830131	3229.224697	36.33826247	1145.925638	246.0332784	28.91157425	12.45029978	42.03541204	3.501343008	829.267644	2.985520477	21.3213434	77.53422216	31.31353961	0	391392.8313	30617.06749	12.68005565	433.7978379	17055.93355	270.7520422	934.9165678	14.51903503	0	28991362.5	0	4640.375024	156.1037977	2147.440773	44.55854662	14980.03672	1.303962961	6057.982362
TCGA.MM.A84U	0.221617071	0.024634306	98.58117786	14.58420008	0.012881808	12.17677648	8.673737559	6.621711611	88.71293644	74.69815662	1.580235144	3.24428368	0.064812513	223.9259253	18.19316481	157.7704115	365.8769688	88.69098205	5.580817625	29.72140832	93.19824745	0.162339116	3.145927198	3.716259649	6.514528677	222.1588615	6.279448304	0.138664402	57.90565684	0.086771934	19.86357085	40.6582132	100.2329256	9.25337685	87.52940093	201.2868558	7.818912864	166.7590419	2.594708415	0.089204541	3.375723822	0.007342458	40.91902817	42.16430364	210.254698	18.19211824	47.00060689	18.8979364	77.70958913
TCGA.B8.A54G	0.008827678	0.016849946	0.448966602	1.900202635	0.060228895	118.319564	0.077359708	4.155744395	17.54952252	26.41666663	0.606730374	55.85442341	0.005234833	0.143009725	5.862546629	0.540779524	51.72381737	77.91802711	0.034451286	19.13809353	38.55816399	5.358019846	2.989280099	0.246914666	3.39149602	0.852807538	1.376153024	0.010694664	1.029371469	0.464784919	9.943699479	0.797107745	5.16036855	2.657052785	58.12464664	154.8550518	43.56451528	4.607347546	0.502254343	0.01425618	0.022905439	0.027614318	91.17858515	3.070973669	88.44488074	2.565761114	37.40268736	0.086329747	0.344012552
TCGA.B8.A54I	0.053644048	0.011892868	7.033980231	1.933777109	0.009326047	3.808101929	1.852482754	2.555137737	13.97346509	65.25362034	0.337916246	2.369698163	0.024450926	44.86512192	3.582495539	36.12709882	89.32373117	56.68113503	4.024035147	16.59006937	54.72030148	0.151593442	3.52746174	0.210298402	2.476541565	51.77527011	5.048089688	0.083344161	12.67224369	0.036928807	5.07248029	8.951446356	23.90829878	7.550698693	46.15698604	53.5058578	6.386942079	61.87432541	0.50640855	0.037712323	0.05293928	0.005042739	29.23938936	12.91984362	81.66914467	9.841253478	13.29330527	6.646532529	22.05938076
TCGA.G6.A8L8	0.67951028	0.002135555	31.42093735	2.408360122	0.01297365	70.18096512	0.909306259	1.918475041	15.39930055	1443.410404	0.119462136	3.575429792	0.031305453	99.00173091	0.513172153	166.6444544	31.90423818	31.8824994	3.806174662	6.955762835	13.09071195	0.123492272	2.205041467	1.568078608	0.519991298	66.49220889	6.70567911	0.196365274	3.477309411	0.030496836	4.220744555	130.8203479	28.09387814	8.695550992	59.45860493	0.677345869	47.87074281	40.76284911	0.112067971	0.038096498	0.043226561	0.005221771	123.4754415	26.37244715	111.9994677	10.31215173	3.303419859	0.325718624	241.7683921
TCGA.G6.A8L7	6883627857	0.005134353	3005.978872	7362.605293	0.015113136	6521.517297	22.63477278	35.77447163	1042.452322	7401.000113	4.405229347	33.83457547	0.000992465	0.783545679	87.57012516	2609.74008	4449.770861	2621.476652	11.47142685	347.3920845	225.6809308	11.78845243	10.81122542	59.29677025	1.433549926	2076.147451	2.868334548	2.591680461	41.50405045	21.54686902	10878.46814	1257827.191	112785.3224	9.813896578	80.48882498	47701.23927	562.2493365	236.6075991	9.571363974	0	4.41E+12	0	490.3133659	17.25274148	412.9618554	1.697432396	0	0.044632721	11657.24739
TCGA.BP.4165	0.100386942	0.02146749	19.38624947	3.32538215	0.019634617	22.18584705	1.923692504	5.082901043	62.4696762	89.80367459	0.556759596	3.452550169	0.036676107	155.8806199	6.957292528	121.7655305	111.1347403	66.05204853	2.847782822	23.98821823	90.9703617	0.248458038	3.237242057	3.28300105	3.659877505	130.5715269	5.576107409	0.18232522	25.79486524	0.088417638	14.71363151	12.88010473	50.7947189	7.413089986	71.98047138	44.93266856	13.93041223	57.6632294	0.733155021	0.050815587	0.162922089	0.007595214	64.88413174	29.82226356	209.0363473	15.60940877	19.86175908	3.299475982	27.57916442
TCGA.A3.3383	19047.26272	0.010700705	200.3067941	442.2270893	0.05230771	3429.62803	1.705394334	32.09380843	795.4205109	2691.076196	0.489862331	29.75603763	0.000916126	1.229360633	15.69574624	603.4024313	167.1676801	1382.835743	0.71429358	115.0797863	98.19049481	380.8535079	15.32285628	17.02520689	0.809072266	40.01436693	1.909206146	1.501378987	13.02261686	39.72743423	640.079264	11055.32604	3722.643309	6.713669086	175.9695191	1465.261646	426.8816646	49.86825798	0.644613009	23.53773864	941286.2778	0	758.4610736	9.737783076	460.8727236	1.817775598	1167.388858	0.009917328	2101.95053
TCGA.AK.3425	42.91942375	0.025743082	36.12985311	67.0823702	0.03044164	357.576323	0.404740002	25.82395307	614.1157433	342.0767042	0.374593695	2.579253951	0.002560129	21.79238563	34.55415486	124.4799252	108.7192016	478.7045979	2.160389781	52.76402148	97.59254699	39.26848649	8.055597225	6.026566044	1.113258668	8.352391189	2.585685853	0.454571695	21.32049844	7.88717907	118.3700063	776.5560754	503.3521984	6.350802464	160.0284434	224.8326902	62.90382364	23.04405972	0.604246647	0.462364542	924.0707902	0.34631508	284.3333876	11.23929838	383.6103734	2.379890657	119.3247773	0.039953833	435.5516872
TCGA.DV.5568	0	0.039369934	5670.906614	8789.252085	0.314161256	29087.09669	16.01193404	175.7377142	3450.96694	37856.02317	4.362042094	125.4088575	0.000403148	0.63444744	2120.29615	1728.671384	832.830435	5014.05985	7.416237995	754.0237606	360.9110408	117144.4971	26.19220233	84.84123586	1.305945673	838.3397072	0.981594733	21.36739731	22.99841229	203.7013556	0	12086169.22	192759.0865	8.373730643	517.0680723	25584.12377	2004.987409	145.9937613	13.51631766	0	9.13E+15	0	94899.47204	17.85379517	1036.678698	5.424823052	0	0.004476926	17170.6614
TCGA.BP.4758	0.089055966	0.057080465	10.16996794	3.793963112	0.043312777	20.63986859	0.685876491	6.161901598	51.78171593	41.65579563	0.777059574	6.829946265	0.041833601	41.81672713	15.99949426	30.88840361	85.55131292	61.29103549	1.027282076	24.54315189	168.9525784	0.512454071	4.060433987	2.660792701	4.64674617	70.3105989	4.964382807	0.217658397	19.00318101	0.10676555	14.60929941	9.24480128	28.95869721	6.440395652	72.86710595	71.64433955	11.99359365	36.6779778	1.010028611	0.036913384	0.187803552	0.007641252	66.54704963	16.2531376	164.764371	14.91018267	33.98195015	2.269394621	8.545125883
TCGA.BP.5174	0.279546665	0.023799872	194.2040799	15.85631772	0.01049434	17.80084617	19.54475631	4.893650377	48.98425001	164.3468218	2.845394413	3.802186371	0.085678071	168.1591849	8.799273987	251.7513971	355.4234078	130.1857786	23.07976541	31.76059983	54.31524253	0.09806582	2.910110978	1.484596027	9.048839134	607.5535094	7.504601397	0.118757503	60.26744603	0.058131487	11.47115847	49.70385434	130.1051827	7.879349751	98.53896529	459.2805271	12.14958245	401.8799259	3.38565449	0.100914653	6.631588721	0.009523435	34.76427938	34.07059817	235.2885044	23.32121646	61.55232982	39.67292196	90.69830475
TCGA.BP.4759	494.2044905	0.02417144	464.5575127	510.8939512	0.01175351	1213.715702	19.35291914	12.11119589	700.8519716	1573.139467	0.823041882	17.22916188	0.002215063	11.13809265	53.06354027	1301.238607	801.1705008	1280.236624	17.72218948	187.2683236	149.216741	2.543746255	7.375731618	24.73766305	2.533411487	1228.205626	3.036458696	0.723417802	21.85258162	5.33785743	2325.929511	5016.786845	10506.56995	7.604927775	140.8327933	3914.967638	219.9700936	121.2584237	2.7642772	0	479968.4958	0	367.6939095	23.54151198	533.1582541	6.696702825	4690.312437	0.148275132	1605.135009
TCGA.BP.4776	0.871830433	0.010417748	28.16019987	7.456443519	0.015776816	64.03358033	1.002244089	5.838056099	109.1080113	120.1305475	0.30214052	2.444026193	0.015027908	94.01730942	5.429876968	132.3058756	94.73238223	92.3095156	2.005770997	24.78259876	89.65372785	0.431769873	4.516545915	5.232471663	1.518031245	93.46652011	5.092362203	0.349511329	20.39671521	0.27525332	19.98933502	72.7354151	122.9065285	7.702792142	74.28142729	37.35796492	20.46959367	40.38350927	0.398307099	0.10707856	1.510503834	0.00970877	78.27709077	23.17096126	172.68199	7.621301148	22.9488168	0.947179102	103.5543608
TCGA.BP.5196	0	0.021903391	6267.859527	16555.20313	0.134680691	40632.89712	29.23845727	160.0707923	4645.51436	33779.3921	2.357411518	144.600864	0.000313284	0.453485135	3898.730438	2618.606604	720.4727662	5973.223253	5.486163065	815.7939142	259.569607	12403682576	31.87894943	191.5305467	1.133921968	160.0887199	0.449840275	6.474187887	19.44298721	298.3294735	0	16643202.44	217163.867	9.633970262	1137.19885	23422.2604	2653.661218	107.7583242	10.33146505	0	1.68E+16	0	2567969.832	13.02726897	807.9922904	3.271783869	0	0.00145951	17508.6778
TCGA.BP.5180	8331089.079	0.020608397	1330.476925	4377.908168	0.052199202	11361.26722	30.58104949	34.39565342	1394.41083	12135.68235	5.670882058	88.35743822	0.000914688	0.590403264	929.1146242	1137.573835	876.4026874	4175.23815	11.00618248	622.6076873	401.8490549	2521.485785	18.6508145	50.92177201	2.331988754	1359.493007	1.452381045	2.214260463	26.34763362	79.0278645	0	335299.1132	71097.10701	7.860030559	366.4057598	23775.86355	1054.250165	168.6945339	14.5180013	0	1.20E+11	0	11819.54786	14.39516513	808.1774756	4.108601569	0	0.017076036	7049.044456
TCGA.BP.5170	20731323.1	0.014694447	241.9480635	757.8074077	0.056806587	5271.891924	1.26576034	52.13685091	1753.077632	3316.148716	0.409303285	9.446659442	0.00070847	4.812591348	160.7922644	505.1245372	138.2235934	1771.694851	1.422597076	145.5364836	272.5331373	3536.332624	15.01941056	57.39660914	0.641405306	42.95676677	1.47139024	5.022676965	15.14510401	60.89871777	3287512.838	177817.4683	10501.17509	7.406266521	364.8784349	515.0779448	473.7329706	23.21471049	0.761743106	4402.904812	24567230.82	0	11062.46086	11.58135602	596.7267735	2.068006021	1360.574287	0.002784024	4416.911202
TCGA.BP.4774	0.004238528	0.016133122	5.86764672	0.0728058	0.008545754	0.435023685	4.959035977	2.026531856	2.367391169	22.06465786	0.524343842	2.312307858	0.46807412	585.4415062	1.54933161	38.07787141	70.5359078	2.511617221	12.72051112	7.814839517	27.75829808	0.026077433	2.318434387	0.376950985	4.799372684	106.5011475	9.24639585	0.042438055	29.52034357	0.002587012	2.993438721	0.733694537	1.335167473	9.306208361	42.51324653	5.753827963	1.501027414	78.5878555	0.612719248	0.016172644	0.000585323	0.001652157	14.1204832	37.53040017	114.5453852	44.32167317	4.268352832	226.074484	0.919272194
TCGA.DV.5565	0.027903775	0.034030256	31.96910942	1.913621849	0.007172305	2.00500862	13.17076524	4.79671115	47.4371052	35.81085439	0.677705678	2.178923976	0.147550424	370.8338234	9.174535746	246.4657063	196.1526372	56.44345265	16.9271327	32.44223149	81.98900329	0.073606075	3.229338338	1.252280549	8.513411815	235.3703858	7.446377211	0.061247961	53.74328765	0.034037841	14.70728639	4.978438695	28.97029607	9.038020187	77.98662518	165.9437001	2.52577187	169.677874	1.565033444	0.044874419	0.062785228	0.003131464	23.9377187	51.3496441	214.5226965	18.50363316	17.10926472	87.77892946	9.927489993
TCGA.BP.4969	0.003934458	0.014029854	8.948863458	0.090137544	0.003626052	0.147213081	2.367956343	1.345247135	1.674224319	15.26900563	0.378871471	1.542837831	0.459774654	280.2269301	1.73540151	38.27303376	71.85027034	3.286906351	8.609094718	5.633863258	28.0908467	0.023120639	2.075113955	0.053159071	3.748891596	115.6277257	15.89975643	0.029175721	17.24237797	0.002584832	2.359250893	0.663970162	1.860256951	8.969611983	22.35612403	9.547122579	1.101780085	70.97964154	0.563626508	0.016469246	0.000930987	0.001893597	8.695617521	22.21330021	68.89449848	23.39959803	4.428345594	147.9090019	1.020893401
TCGA.BP.4349	0.096347206	0.007075615	30.70966605	7.693508827	0.005202764	57.44327273	19.64262539	3.649854468	51.26643336	70.8815911	0.973840907	11.80726155	0.040685125	135.3219283	5.082228658	202.5398763	155.5579325	82.84065567	15.56615602	43.26476713	50.31367297	0.113210329	4.249972603	2.329573356	3.774324566	270.6828417	5.79270813	0.058742438	24.90697217	0.10156149	21.13247623	16.21947404	119.2987573	9.251750999	60.51216189	123.1361233	20.34369742	72.25899479	1.228291444	0.101979862	0.702202458	0.013182275	41.44404847	22.01285083	157.6134776	8.581569299	32.76420378	8.678565387	47.55238186
TCGA.B2.5635	1.090144141	0.006942878	82.92466421	68.14017642	0.003888904	223.4936327	32.4198401	3.448586435	99.4572306	103.3825039	2.716943142	5.98200567	0.014442543	24.14989946	16.00383053	169.4565708	505.121001	347.2790714	17.51676629	125.9100343	45.61268878	0.53414027	6.367396694	1.613329499	4.064549663	463.2380184	2.795269147	0.107435458	19.80228036	0.79042574	56.18592539	233.6743369	840.9119996	6.822869376	70.28597408	2817.762163	24.04296548	75.67823786	3.075930473	0.708501318	541.6975618	0.091778161	23.343276	11.77516012	166.7927654	3.405714075	175.5885761	3.703947692	156.0055645
TCGA.B0.5106	0.015874843	0.029261764	16.79424087	1.732909122	0.013406662	11.67645923	8.360134469	3.862897441	33.01709538	22.92663496	0.86624991	4.506317143	0.096036018	230.3673996	12.46647918	40.49282895	155.2419747	41.93244185	2.970159742	25.07367244	44.35978498	0.117271703	3.339538779	5.041372024	6.833393515	77.96818153	4.648655822	0.055486454	29.42287616	0.037291857	12.46037085	3.10979792	11.0180421	6.840914026	81.55054603	65.15219454	4.179119475	80.87524525	1.404152626	0.028623373	0.033029888	0.004319761	26.90346138	32.47803356	188.9770352	13.40478675	12.47778809	14.22995237	4.015779918
TCGA.B0.5117	0.000383575	0.437284284	17.19941384	0.003463055	0.004313307	1.49E-06	4.887661261	2.002989269	1.988908834	0.644320311	0.980620368	0.196725509	56.67470053	3698.556443	2.877783127	83.90809086	164.6343295	0.105875356	17.29150626	9.002323096	41.79709849	0.007108632	2.46478385	0.087877226	42.96057999	300.9704843	37.60778326	0.030470756	154.2710215	0.000140566	1.286460116	0.048383096	0.109621185	10.9968562	26.63308904	31.84385539	0.000286885	304.0713098	2.471326358	0.006718154	2.06E-05	0.000607582	1.586148948	182.2742035	107.550072	101.6879605	2.829883826	208642.6993	1.20E-05
TCGA.BP.5001	0.025598595	0.004334032	7.534032987	0.257621951	0.005072662	1.588574939	1.363915427	1.226014253	2.566997739	53.85615155	0.34431867	1.347713476	0.077368629	125.6565946	1.193387801	47.59696405	56.09352974	12.20683056	3.270041161	8.155717274	39.64041858	0.044680495	2.026849063	0.195434759	2.1701561	95.87739655	9.645167473	0.055735574	12.07882025	0.00654504	2.262185875	4.786605334	9.153267692	8.271563546	25.91331991	7.158907644	6.600184233	62.61785697	0.319802592	0.02630528	0.005616371	0.003017658	18.84266147	16.20494142	57.6200853	12.376534	4.789211604	18.4081013	9.021555196
TCGA.BP.4804	0.447313553	0.022402354	7.617160386	14.16409427	0.061112317	222.0903645	1.084580447	8.968619256	82.71658682	157.68058	1.14350703	28.3461763	0.007448705	2.550879972	18.91382414	20.71400042	71.10494956	195.5565062	0.849496035	43.02992685	195.5018745	4.116195805	6.941463218	2.048660869	2.615633765	57.74119211	2.384426891	0.207822701	6.801323712	0.786005845	38.10500173	42.42718538	185.0313936	6.521942215	77.1720591	194.6073536	81.25004984	17.24267783	1.451567549	0.077887447	7.283957842	0.073362939	259.3419021	6.779522514	145.8707606	6.378298757	100.1772405	0.214719776	48.89864296
TCGA.A3.3319	0.250211251	0.051232495	56.70009747	9.516557504	0.040474555	18.50243584	18.61964222	10.49774331	141.0384477	102.8164589	2.382087523	3.066401501	0.110407804	354.057836	43.43685405	159.8465948	178.0185877	172.7045108	24.83067403	37.30422846	141.2375713	0.253479615	4.983457069	7.957957647	8.363153051	69.14921197	7.329220997	0.683691045	104.2651234	0.160023738	25.39844496	51.75076218	98.04087787	11.67887671	126.2479411	277.3376309	5.962069046	293.7981554	4.771930841	0.110024894	1.018112315	0.009393411	75.58227037	46.19126905	268.0878875	27.43512516	47.73648798	39.50120403	79.72497363
TCGA.B2.4098	0.007159496	0.111786792	36.36112718	0.143134248	0.006521463	0.017793369	20.70996988	3.156083777	13.11461623	8.745214448	2.619863264	0.859223362	1.222017238	1004.578683	10.61299328	137.4637569	278.5988623	9.649572098	11.75371351	14.94350244	13.21821008	0.022338393	1.799402902	0.015282372	24.93507873	311.4430821	15.73943858	0.02885221	97.98119091	0.004312088	3.358179145	1.225682122	2.164789712	6.755772118	52.39124245	169.2599738	0.117781168	382.0670819	3.919843424	0.023599261	0.003445786	0.001915975	5.851776521	61.25867515	216.8953949	50.71550878	10.39676119	2794.755402	1.323925006
TCGA.AK.3434	0.010497096	0.008002616	3.529332404	0.334165868	0.003271599	3.005851113	1.732015978	4.752609166	36.06437927	5.160011518	0.19865078	4.668313196	0.111956602	205.1413954	2.259290631	34.49756537	68.3054296	6.300660926	4.398747287	12.09377925	46.88950723	0.089832062	3.727016773	1.432254077	2.195428732	15.96336431	8.245853537	0.028674395	28.46300289	0.061337305	9.667405781	0.898189128	4.397156152	9.568246859	39.57028596	11.45801177	2.047484623	11.90275226	0.348023976	0.027063078	0.003437327	0.002927038	20.19000417	14.6039998	124.3964463	3.817942406	12.28651716	7.130281656	1.102402927
TCGA.A3.3374	0.000760916	0.498709645	16.29889829	0.007925191	0.005537982	0.000128099	7.912632957	2.920647186	3.004073509	1.631670057	1.358681077	1.535553268	16.77937725	1227.919162	2.637695134	117.0249224	214.7460889	0.451375706	23.86790857	13.3237893	20.54355102	0.009686655	3.605648381	0.000683594	37.91122804	232.5096978	31.55750489	0.014028796	126.7648786	0.000761841	1.000959647	0.087268112	0.214384051	10.21616943	29.10643694	129.5493616	0.010749883	602.549723	2.667806217	0.010569935	0.000144878	0.000814146	1.92761845	116.4952885	191.9908215	54.71615753	5.753899843	201133.6526	0.000301341
TCGA.BP.4326	0.251338045	0.045823606	108.0574245	14.65396559	0.017555557	71.47655485	44.50232105	24.64599327	171.3349293	123.779176	1.172738434	7.003835663	0.05954988	623.3100468	59.35297278	244.9899789	473.9503552	79.42542744	23.64254353	48.68345159	69.91740964	0.118882035	4.207230667	34.92390434	12.53125653	121.3335963	3.683979538	0.155772498	84.40468523	0.086240234	82.59967758	41.58284602	107.8705822	10.13257717	172.5077526	129.1918279	14.55497373	166.0905918	4.71614006	0.118184109	1.644208519	0.006213247	100.7274724	80.83616663	365.9718111	24.09686989	31.92265915	11.97711306	85.65896996
TCGA.B0.5121	0.009952826	0.030571273	13.41994733	0.504388257	0.006141876	0.609640362	3.919200482	2.478944471	16.66999377	8.344496231	0.669798171	1.101410396	0.290689871	533.293085	8.132633705	47.0717198	168.3238275	13.06826409	5.458560591	17.14818247	66.21446189	0.03892991	2.537431664	1.060394719	8.11692579	204.9624845	9.637611784	0.062924275	50.36543493	0.010325794	5.861215637	1.730926033	7.888040944	8.498697107	47.70222676	52.69485741	0.648916587	85.37761971	1.125429555	0.021847599	0.008640436	0.002316088	11.79900598	44.58477498	147.961497	20.47633289	11.8752928	119.7732612	1.361380121
TCGA.CZ.4854	0.078683947	0.131422702	58.88490486	6.632806858	0.017231364	13.99685373	7.417958557	6.185454964	96.05904114	104.9598722	1.107382391	2.252827567	0.126092805	334.9777125	27.35347232	307.6576333	223.7094726	95.20369923	15.59266735	23.68993358	72.66936075	0.126540319	3.083883395	6.277639374	7.118177206	208.2486158	8.812815676	0.169049643	60.99629145	0.062714307	18.70980814	15.85574562	72.0840592	9.58253335	109.410699	142.4964862	9.961711293	203.1793821	2.985527794	0.081967154	0.354412461	0.006991439	45.06319547	76.07644911	299.1110489	41.68935018	21.40868318	20.41861871	35.56268492
TCGA.BP.4159	1.260946914	0.029415656	70.01393814	27.67561175	0.011584444	66.79709986	1.808814239	8.477976144	298.0005682	74.85030661	0.477639896	2.200714381	0.015384564	145.3397714	22.37413754	263.7649078	215.822123	168.3406959	3.986518937	54.20880162	134.2470242	0.518389699	5.284506727	8.134696516	2.675222591	178.0934333	5.315957001	0.330561128	41.89925743	0.575544829	47.96896511	97.8281965	306.873944	7.673831921	89.92779956	213.8613472	14.43416231	50.22337225	1.008128862	0.175585519	20.71503019	0.015517666	56.49066377	30.13444406	293.9843758	7.037354186	70.79481406	1.166835253	106.9784178
TCGA.B0.5702	0	0.000191142	183385415.1	13839810.08	1.291654305	10217085.57	5.737659354	39536.68432	68678.29227	4.44E+11	0.956822423	2215.791139	1.78E-07	0	3776.882432	194374.4747	1761.665107	244367.0744	0.059645988	48249.92276	2828.945551	0	60785.64443	4622.085528	0.010720515	2751.386099	0.003383584	1.37E+13	0.303007849	11562105.55	0	0	9952626345	5.845642676	1723.85913	23604546.89	382182.2934	79.90143268	0.580171708	0	0	0	0	1.448239075	2218.193434	0.025213375	0	3.80E-09	11226750.08
TCGA.B0.4839	0.628587501	0.061191325	58.74185063	17.1591252	0.017900978	14.34009032	0.578933442	9.785290698	227.1583688	48.30130305	0.328373165	1.501737877	0.021546354	204.5530807	21.76699252	172.5024182	184.2455589	119.4371305	2.017357569	28.33313077	135.4244707	0.528393518	3.946623838	10.22988479	3.073646697	56.39867639	5.710464832	0.30765923	42.63517144	0.309585436	24.53331187	50.96196403	63.42296218	7.202211216	104.3832774	88.47536475	5.27051567	71.40855425	0.709589602	0.069521711	2.227636643	0.006663646	56.56653856	35.98804696	277.5630416	9.413433502	39.38099409	1.833537867	65.23746757
TCGA.B0.4833	0.003255917	0.023178221	4.377209336	0.057279152	0.009332071	0.114136396	1.178031605	2.085863629	4.603739684	7.715509562	0.524362032	1.353218524	0.413737448	323.2890377	2.830719389	17.60395313	80.24962661	2.997454072	1.900634056	6.678115862	35.15747042	0.041191707	1.786374918	0.485892019	6.954992601	44.12586851	9.867968366	0.028785093	31.39799493	0.0035196	3.39800867	0.437547187	0.996953285	6.745013862	33.14124623	13.02613247	0.481453462	52.39268714	0.583359967	0.01200641	0.000586886	0.001862719	10.628551	26.36368124	94.97672369	19.47374318	5.736240817	87.94458812	0.186107378
TCGA.B0.5102	0.030623565	0.035466184	24.50863972	1.484505367	0.009392332	1.378292791	7.407514061	5.821986822	28.71007349	54.01625917	0.64575142	1.330992957	0.226570348	380.3367512	4.357685352	59.21930494	99.82191806	17.9453401	8.287671903	8.141664966	32.41922877	0.053572715	2.128096622	2.516755377	6.148649971	65.19488599	10.87239089	0.091110019	59.59808616	0.015719926	4.288963123	4.548472895	4.993760829	8.375095414	68.63311347	13.4089617	2.37398153	149.3502724	1.477084453	0.02910669	0.013762194	0.002320259	20.00849756	38.76516587	157.1381891	20.79621088	8.932479025	49.33023018	7.713372037
TCGA.BP.5177	0.387581509	0.017651102	38.83092225	7.277286119	0.01562135	39.74862222	6.068853637	5.694235925	66.99013695	199.2989359	0.566300896	3.068331861	0.029785389	189.6488365	7.55628316	190.0699128	96.16749601	87.55641277	8.483924801	27.36041624	119.4915552	0.238623028	4.176001071	6.01120566	2.682842088	236.7649937	4.738187632	0.332146514	25.14879368	0.098527503	18.62356717	56.51806457	144.437779	9.793467731	89.33817475	39.02902816	22.19038606	72.47294334	1.023159425	0.085267312	1.181139992	0.007656905	90.49839036	25.90230057	182.0492918	16.73850899	19.50830967	3.07953402	96.12116054
TCGA.CJ.5671	3.092095697	0.023322171	33.51643142	44.29067554	0.024055215	273.8660006	23.83314862	16.33686067	214.7059628	668.0470023	1.872100267	19.30569548	0.005612956	17.00763879	84.14503619	74.61512992	451.4507155	450.8470038	10.26949867	65.85994408	71.19322602	2.263625998	6.953090141	3.946861609	4.194739705	141.7110601	1.856060418	0.108088896	22.58995992	2.01889845	161.1447135	267.3102273	983.8470299	7.138219741	143.0212933	1780.459785	79.17200183	106.0485792	3.504679903	0.50141501	1102.206278	0	245.6472828	12.47943715	479.8582787	5.383603479	431.1961282	0.41970769	294.9705753
TCGA.BP.5185	0.0229109	0.044394381	20.14277727	1.165996713	0.009210046	1.039320012	2.578988662	3.286202268	30.89842246	13.96626875	0.595752281	1.055090834	0.169926755	409.3835145	10.39933032	43.49934969	198.9621519	22.19565175	6.151815792	21.167161	98.48786517	0.061353788	2.597234268	1.661554176	7.26581752	249.3589094	10.49271016	0.152909602	55.98959178	0.01918775	7.088651735	3.977671082	16.91535	8.146834154	50.77063645	64.64862045	0.929806941	94.84871705	1.158207094	0.028249782	0.023626853	0.002973501	16.9157044	46.35109839	155.0388306	25.16948403	16.98571722	71.55661349	4.282588326
TCGA.BP.4993	0.021716441	0.045292048	18.36371176	1.608522409	0.014000467	6.016266905	11.69613941	4.760982929	33.66122276	37.20062774	0.919292114	4.195406704	0.218037643	467.2295379	11.20450086	60.69690386	115.7277242	38.093902	15.04365452	26.38918588	86.1378213	0.113622806	3.362885484	2.480633551	7.051329218	173.10586	6.423856554	0.1007899	48.75777366	0.031446081	17.40940511	4.40496483	15.31985229	10.10466979	73.02332202	50.45130881	3.632293885	92.75837678	1.866122828	0.029872282	0.034703562	0.003404086	37.39163228	43.36091758	243.6669215	37.03930648	16.1199049	36.82690267	7.262104913
TCGA.BP.5175	3801420438	0.289081315	21596.78816	16090.68012	0.064472802	2802.245339	17.58437995	38.96654065	1600.398596	3738.49318	31.68683462	121.4043884	0.0017158	5.510501545	139072.5728	6539.743425	300553.8212	4155.520822	13.28349595	844.7303941	1419.740771	44.00313607	15.96344633	119.9349757	9.814297671	20635.46799	1.736906235	3.337548361	79.34054561	16.07460325	336257.5315	2501935.129	79088.3222	10.63716762	346.8791593	74484.75039	400.2935673	602.5355704	437.5512619	0	1.39E+13	0	2693.325984	39.03760894	387.7151617	19.45154721	0	0.507845468	8458.29703
TCGA.BP.5190	0.09758416	0.019189724	87.64330309	12.3027975	0.003855287	12.19480755	14.01320186	4.13293758	58.0938736	53.41127443	1.777267655	4.997443392	0.087735495	131.877091	11.70333354	408.2443778	558.5376457	125.7827018	15.95046125	40.76853169	97.1233578	0.090156791	3.419982936	1.044363271	7.409246683	997.9654957	7.376357383	0.066643667	41.05293436	0.08496904	18.87501176	19.50946857	172.2609047	9.340982954	64.99343619	774.61488	8.339992933	193.3461554	2.764183776	0.122145651	3.237708857	0.011477937	29.57680575	33.45529695	193.7165735	12.82510164	86.82682728	59.14555733	41.3629702
TCGA.CJ.5672	0.056371569	0.038608808	9.505775121	7.283694852	0.029977146	19.13460974	2.264515552	5.435250186	15.20585953	79.57368556	2.269209212	19.2399061	0.038305248	3.638850106	11.56274661	17.31053692	85.91487668	91.62841635	1.007523652	23.52130313	122.7251708	0.536254715	3.869500202	0.20982197	4.898963546	90.10636297	3.689605187	0.056690235	10.99536933	0.08744575	8.383016481	8.815472931	30.20631095	6.120629235	72.69396939	295.0803572	21.13604986	66.79467638	2.236714788	0.027978645	0.713882423	0.011196725	50.29953843	8.866380009	115.3148802	9.654142421	48.80938776	3.729669104	10.40393666
TCGA.BP.5000	1.716546082	0.069698097	127.3321879	66.4002425	0.016408192	35.01930528	1.544298459	7.774744501	178.1503485	66.45209262	1.179313149	5.406852593	0.020050054	166.3800785	40.12331285	278.3934582	422.2472596	182.2182394	5.195757204	46.45699308	214.4860651	0.439806883	4.49745469	17.09057795	5.109594713	225.0114183	5.216788266	0.26040251	60.50292486	0.293001335	21.57360182	184.3429315	205.2684272	9.427642982	93.43342183	271.8612778	12.14903061	134.7177954	2.869343128	0.119199224	21.76636967	0.010635201	70.17488559	35.21139412	194.959402	15.91574099	94.08598757	4.970216932	153.8224596
TCGA.BP.5009	0.056581724	0.047840825	39.16571558	6.681559482	0.01081635	6.967677866	6.094105773	4.496537111	50.45213884	33.40355232	2.134826377	1.919719701	0.115617651	179.9879188	26.71434392	110.0285204	289.5589031	81.74455584	7.351828664	34.84749413	104.0315133	0.129589504	3.412532601	1.781736687	8.633158577	368.2638698	6.952004544	0.093162982	54.6304011	0.060757783	14.00380927	9.164356991	62.39860731	8.171992072	73.14010006	358.7428519	3.48366996	121.9585347	2.869801654	0.052069487	0.68074355	0.006245416	24.65671963	42.03059987	206.4997583	17.6097866	39.23283432	35.15441401	15.55971947
TCGA.CJ.6031	15.21332614	0.069538669	118.1127602	107.2277201	0.018931445	100.5343604	7.022366035	13.53425162	335.9909912	275.1564611	2.766265799	19.88449848	0.006367849	73.00900263	188.0143209	477.2855772	1335.119858	442.0677159	8.242434852	79.45525193	168.7098353	1.44126961	8.441860176	6.180761573	6.948838131	515.0346873	2.651809706	0.194954818	50.87198789	1.68213242	58.28164123	931.9276699	1111.023716	8.606873644	130.3502698	2169.753177	42.41686266	172.0747758	8.374306941	1.04210723	2491.415064	0.179596651	173.6585461	18.26571367	385.0256887	8.865888481	875.8861615	2.280073401	458.6470792
TCGA.A3.3346	1823.574517	0.017228087	506.2846168	1104.438169	0.074528212	3502.114065	21.61398457	199.3636453	1289.404036	2359.50351	3.553770487	80.7174765	0.001783967	2.920453455	315.336037	667.243839	559.0557917	2017.659071	16.14130853	455.8227132	152.9300066	186.4710587	19.04153991	17.27003895	3.271840311	39.68787093	1.862838288	1.085042722	38.17796664	33.06924012	10300.0026	16842.71128	13814.76265	7.829202633	268.1381151	24086.3701	350.510601	139.7168676	15.15307494	29280.62048	7305473.911	0	2052.919813	14.30718922	380.718353	3.243804957	52906.99872	0.132109	2271.432653
TCGA.CW.6090	0	0.030885663	2675.007192	11408.66177	0.096625253	30218.06523	42.36308326	94.72079765	3064.361937	45977.52705	4.748980583	99.51544174	0.000214486	0.193103726	49608.4557	2494.469011	1834.044662	7055.065648	8.885240246	651.3950363	225.0238258	32119489.05	41.33662506	94.08138717	1.515403425	1291.528045	0.431671075	5.715610922	16.79870644	498.2952765	0	56135677.23	301260.0317	7.217135676	866.7626926	37521.88844	2248.138148	100.3758842	20.0059333	0	9.60E+19	0	219849.1719	8.187601832	1201.933122	1.869586746	0	0.001902776	19684.66382
TCGA.AK.3454	1.259969739	0.010025245	37.03585969	19.75714579	0.011646364	91.47616059	9.021949344	4.925664941	83.78344357	240.900387	1.863221867	5.312394534	0.01067453	37.50699784	16.44422916	153.7515474	229.421218	220.8144728	4.668269055	57.59450366	84.24870977	0.365918124	4.780197022	3.358241342	4.119704208	635.9328777	4.069993245	0.166300538	25.73000024	0.369539498	21.91431775	164.6838665	612.5420296	8.741552902	66.76997611	428.7019174	36.67343766	125.7239229	2.604628866	0.274233638	53.25976841	0.053847779	88.08172949	17.00925205	145.8898321	7.990136131	92.85221156	1.885471256	204.7087541
TCGA.BP.4968	706652.133	0.026312413	651.7438888	1950.757339	0.14842509	7238.900881	6.783416175	44.47498131	1248.420272	7674.565564	2.693127497	67.17152857	0.0008879	0.552434051	139.2274999	534.2544857	317.2697294	2230.670722	3.370964059	252.6620446	235.5998562	363.6541783	12.68717907	31.01047266	1.737644254	349.3179902	1.419003284	3.955662625	16.54308912	34.07240495	44754.35447	93587.83957	21437.17094	6.93652194	230.6929299	6237.259116	757.0530164	95.58869932	5.550268498	0	766350811.7	0	3428.4616	11.52228924	467.2433396	5.445089041	123012.8835	0.013489852	4095.637825
TCGA.BP.4338	123.8720214	0.011791498	69.58851453	58.41333326	0.006630201	110.5088637	2.186453273	12.59457369	279.5601993	1980.165733	0.290468099	2.201147827	0.002094275	28.70406009	12.27561998	660.3779175	158.0283013	538.8625772	4.908674841	19.02705822	27.86422683	1.422782693	3.399006222	1.71595656	1.016112657	33.26279456	3.08229854	0.322949479	15.27163592	1.384123083	31.73362193	2894.797432	866.5682469	6.717619055	115.0386836	177.7009108	77.45868884	99.74537642	0.718296242	4.632899573	886.8802503	1.062815747	237.5006179	12.40248781	202.0772027	4.091135487	72.99081611	0.169253707	1206.571241
TCGA.B0.5088	0.015412442	0.005921873	1.599224162	0.039921451	0.007167752	0.472134703	2.328373235	1.804756029	2.085428922	51.79110445	0.392048636	2.231406932	0.037565043	143.6862219	1.667464671	15.13484699	73.90626598	8.526361925	3.679752506	6.707893941	19.25974707	0.057844023	2.414952778	0.010835607	3.16437298	54.63443537	5.473376711	0.02661047	12.79120648	0.013297336	2.040185812	2.315507739	5.111453018	6.506425069	29.22888874	11.78534055	3.745196525	59.37960033	0.357010336	0.025399369	0.003140763	0.003340927	24.88988975	8.923542966	93.76113119	9.354741441	6.395997729	17.70689026	4.872616814
TCGA.B0.4837	0.950299227	0.048617182	137.1075994	44.48122	0.014436164	81.65704982	20.34505321	15.35410705	214.4732366	142.0449444	2.255462387	3.571585561	0.027474211	116.7294442	103.6162625	172.2556536	429.8232272	223.3977414	8.157406819	62.39137679	100.3982662	0.44971922	4.672782852	13.56442264	6.729978868	434.2334593	4.414606694	0.223852226	69.40189483	0.431783171	73.3227162	116.7553026	512.2191901	9.221516683	103.1021593	824.8271168	18.43626623	117.5339522	5.917070959	0.211695011	46.0824309	0.043986671	72.24991366	37.17163706	324.0898134	11.83555392	176.6967785	3.06234694	137.0054118
TCGA.B0.5703	0.008526767	0.070217881	21.56287845	0.653064681	0.005921989	0.34039185	13.13669707	3.127589206	19.73906488	25.13598386	0.536471919	0.92719381	0.393001668	726.249719	4.787037927	126.1279002	154.3672909	10.72848952	18.60990548	10.8107876	28.41464561	0.031591295	1.785715006	0.935750211	7.323349662	196.7268996	12.20980761	0.047340868	45.34492307	0.006087406	6.279127739	1.301893672	6.380486557	8.343894176	43.97764194	42.78904628	1.008851093	121.2000134	1.490464711	0.021803726	0.008335354	0.002474131	12.32879976	55.38677134	198.0521176	41.32918689	8.945185438	141.9331827	2.538532484
TCGA.BP.4992	0.002916345	0.020940398	8.347146889	0.168583349	0.005428989	0.271775952	3.755552441	1.549690609	6.225154342	3.446161773	0.955328463	1.279470512	0.407173391	400.4466205	5.478962687	20.72316989	227.3748737	6.10488844	3.370594358	14.35779245	35.34897067	0.023194784	1.851125027	0.713888743	10.78116405	159.5184665	11.34384455	0.026280049	48.48518933	0.004347385	3.526747508	0.495506828	3.619839783	7.458554445	29.41744924	67.80560792	0.272483709	99.51085142	1.243896391	0.015130994	0.002151629	0.002015499	6.905863097	50.08814613	90.82822066	19.07104944	8.227454873	325.4695608	0.240159967
TCGA.CJ.4872	0.357082986	0.050318443	39.95768954	21.20696258	0.032574261	116.3294486	5.42480206	12.45874119	169.8720875	94.6269224	1.012385989	8.216637004	0.021377148	62.66429214	69.87890623	88.26457208	175.8038905	171.038221	3.429880897	51.70055145	141.492117	0.765310694	5.906002871	6.250600851	5.215867975	143.8568596	3.511642953	0.300888243	30.08798331	0.432244573	92.96070146	41.54838963	185.6298761	8.070367926	110.3194193	265.3649392	23.31577979	48.21528566	2.993859199	0.101319441	6.956593005	0.025861025	108.6207749	20.93227843	320.7559671	11.31228428	96.87857308	0.958313018	49.62200904
TCGA.BP.5169	5.694041259	0.014040763	140.0631017	121.6620203	0.009930159	269.1623825	9.993972746	6.91471398	211.4535642	151.3236429	1.641575621	8.445052227	0.008573642	15.34034437	40.97922408	235.858426	707.8279123	432.7333244	6.963440403	115.3135211	144.2938505	0.718816522	6.155835219	6.826534909	4.002143898	775.1175224	4.016672155	0.226731487	31.08901548	1.281553063	141.13412	423.4650032	2376.359053	8.006490779	82.29967673	3179.086565	42.61672624	100.9795367	2.972394271	0.794178202	3046.634565	1.516212945	84.66954354	21.43786577	232.2816748	4.839163929	773.7357738	1.042724446	375.8084813
TCGA.AS.3777	0.000284639	0.678406968	25.08129922	0.003432762	0.001562413	0.000201598	6.689412856	3.200306041	4.061764616	0.924521052	0.768803153	0.460461664	37.39312132	2033.347182	1.637126568	126.1795545	155.8210056	0.100026658	9.315418168	10.1395355	10.77233555	0.007590148	4.668302492	0.007474992	46.14526778	98.60814407	42.88242369	0.008673107	121.9183669	0.000274946	0.858037889	0.032989723	0.059765153	10.44647478	21.00581475	107.9012325	0.003674414	448.9093793	5.085809516	0.005979746	1.79E-05	0.000601641	0.8307464	136.0557878	106.0756544	54.96275204	3.035042997	178199.5441	1.62E-06
[truncated: 131 more columns]
