# Supplementary material for: Cuproptosis in ccRCC: key player in therapeutic and prognostic targets
Source: Front Oncol. 2023 Oct 27;13:1271864. doi: 10.3389/fonc.2023.1271864 (PMC10642186; doi:10.3389/fonc.2023.1271864)
Supplement: Supplementary file 5 [file DataSheet_5.zip › Step5/yao/clinical.txt]

	ImmClust
TCGA.MM.A563	C2
TCGA.BP.4798	C2
TCGA.DV.A4VX	C2
TCGA.G6.A8L6	C2
TCGA.B0.4700	C2
TCGA.CJ.4900	C2
TCGA.B0.4845	C2
TCGA.CZ.5460	C2
TCGA.CZ.5987	C2
TCGA.CZ.5464	C2
TCGA.B0.5094	C2
TCGA.CJ.4887	C2
TCGA.B0.4844	C2
TCGA.B0.4847	C2
TCGA.CJ.4875	C2
TCGA.B0.4712	C2
TCGA.B0.5084	C2
TCGA.CJ.4868	C2
TCGA.CZ.4857	C2
TCGA.B0.5080	C2
TCGA.BP.4335	C2
TCGA.B8.4143	C2
TCGA.B0.4836	C2
TCGA.B0.4714	C2
TCGA.CJ.5677	C2
TCGA.CJ.4888	C2
TCGA.CJ.5682	C2
TCGA.BP.5178	C2
TCGA.CJ.4638	C2
TCGA.B0.4703	C2
TCGA.CJ.6033	C2
TCGA.BP.4787	C2
TCGA.BP.4771	C2
TCGA.CJ.4890	C2
TCGA.B0.4697	C2
TCGA.B0.4819	C2
TCGA.CZ.5468	C2
TCGA.BP.5201	C2
TCGA.BP.4352	C2
TCGA.AK.3436	C2
TCGA.B0.4841	C2
TCGA.B0.4828	C2
TCGA.B0.4691	C2
TCGA.CJ.5678	C2
TCGA.B0.5107	C2
TCGA.CJ.4637	C2
TCGA.B0.5092	C2
TCGA.G6.A5PC	C2
TCGA.B8.A54D	C2
TCGA.B0.4718	C2
TCGA.CJ.4870	C2
TCGA.BP.4167	C2
TCGA.BP.4341	C2
TCGA.CJ.4878	C2
TCGA.BP.4351	C2
TCGA.B8.4620	C2
TCGA.BP.4329	C2
TCGA.B0.5075	C2
TCGA.BP.5191	C2
TCGA.B0.4713	C2
TCGA.B0.5097	C2
TCGA.B0.5081	C2
TCGA.CJ.4881	C2
TCGA.B0.4849	C2
TCGA.CJ.4882	C2
TCGA.CJ.4902	C2
TCGA.CJ.4916	C2
TCGA.AK.3445	C2
TCGA.CJ.4884	C2
TCGA.B0.5100	C2
TCGA.B8.4153	C2
TCGA.BP.4981	C2
TCGA.AK.3426	C2
TCGA.BP.4971	C2
TCGA.B0.4811	C2
TCGA.CJ.4636	C2
TCGA.BP.4334	C2
TCGA.B0.4843	C2
TCGA.BP.4989	C2
TCGA.BP.4163	C2
TCGA.B0.5694	C2
TCGA.B0.5085	C2
TCGA.CJ.4873	C2
TCGA.CJ.4901	C2
TCGA.CJ.5676	C2
TCGA.BP.4346	C2
TCGA.BP.4345	C2
TCGA.B0.5692	C2
TCGA.B0.4821	C2
TCGA.BP.4799	C2
TCGA.BP.5198	C2
TCGA.B0.4817	C2
TCGA.BP.4355	C2
TCGA.B0.4706	C2
TCGA.B0.4707	C2
TCGA.B0.4815	C2
TCGA.BP.4983	C2
TCGA.BP.4761	C2
TCGA.BP.5010	C2
TCGA.BP.4985	C2
TCGA.B0.4842	C2
TCGA.CJ.5679	C2
TCGA.B0.5109	C2
TCGA.B0.5400	C2
TCGA.CJ.4891	C2
TCGA.CJ.4869	C2
TCGA.A3.3347	C2
TCGA.MM.A564	C2
TCGA.CJ.4642	C2
TCGA.AK.3453	C2
TCGA.BP.4962	C2
TCGA.AK.3447	C2
TCGA.CZ.5469	C2
TCGA.B0.5706	C2
TCGA.AK.3429	C2
TCGA.CZ.5452	C2
TCGA.BP.4327	C2
TCGA.B8.5162	C2
TCGA.CJ.4912	C2
TCGA.BP.4960	C2
TCGA.AK.3451	C2
TCGA.B0.4816	C2
TCGA.CZ.5456	C2
TCGA.CJ.4876	C2
TCGA.CZ.4858	C2
TCGA.B0.4822	C2
TCGA.BP.5199	C2
TCGA.A3.3335	C2
TCGA.DV.A4VZ	C2
TCGA.MM.A84U	C2
TCGA.B8.A54G	C2
TCGA.B8.A54I	C2
TCGA.G6.A8L8	C2
TCGA.G6.A8L7	C2
TCGA.BP.4165	C2
TCGA.A3.3383	C2
TCGA.AK.3425	C2
TCGA.DV.5568	C2
TCGA.BP.4758	C2
TCGA.BP.5174	C2
TCGA.BP.4759	C2
TCGA.BP.4776	C2
TCGA.BP.5196	C2
TCGA.BP.5180	C2
TCGA.BP.5170	C2
TCGA.BP.4774	C2
TCGA.DV.5565	C2
TCGA.BP.4969	C2
TCGA.BP.4349	C2
TCGA.B2.5635	C2
TCGA.B0.5106	C2
TCGA.B0.5117	C2
TCGA.BP.5001	C2
TCGA.BP.4804	C2
TCGA.A3.3319	C2
TCGA.B2.4098	C2
TCGA.AK.3434	C2
TCGA.A3.3374	C2
TCGA.BP.4326	C2
TCGA.B0.5121	C2
TCGA.CZ.4854	C2
TCGA.BP.4159	C2
TCGA.B0.5702	C2
TCGA.B0.4839	C2
TCGA.B0.4833	C2
TCGA.B0.5102	C2
TCGA.BP.5177	C2
TCGA.CJ.5671	C2
TCGA.BP.5185	C2
TCGA.BP.4993	C2
TCGA.BP.5175	C2
TCGA.BP.5190	C2
TCGA.CJ.5672	C2
TCGA.BP.5000	C2
TCGA.BP.5009	C2
TCGA.CJ.6031	C2
TCGA.A3.3346	C2
TCGA.CW.6090	C2
TCGA.AK.3454	C2
TCGA.BP.4968	C2
TCGA.BP.4338	C2
TCGA.B0.5088	C2
TCGA.B0.4837	C2
TCGA.B0.5703	C2
TCGA.BP.4992	C2
TCGA.CJ.4872	C2
TCGA.BP.5169	C2
TCGA.AS.3777	C2
TCGA.B4.5838	C1
TCGA.B0.4814	C1
TCGA.B0.4690	C1
TCGA.CZ.4860	C1
TCGA.BP.4354	C1
TCGA.B0.4688	C1
TCGA.B0.4699	C1
TCGA.B0.4846	C1
TCGA.CW.5591	C1
TCGA.CW.5585	C1
TCGA.B2.5639	C1
TCGA.B4.5377	C1
TCGA.CJ.5681	C1
TCGA.CW.5590	C1
TCGA.CJ.4885	C1
TCGA.CW.5580	C1
TCGA.CJ.4644	C1
TCGA.B8.4622	C1
TCGA.CJ.4904	C1
TCGA.B0.4701	C1
TCGA.CJ.4641	C1
TCGA.CJ.6028	C1
TCGA.CJ.4895	C1
TCGA.CJ.4871	C1
TCGA.CJ.5680	C1
TCGA.CW.6087	C1
TCGA.BP.4974	C1
TCGA.CJ.4918	C1
TCGA.CZ.5455	C1
TCGA.CZ.5454	C1
TCGA.B0.5115	C1
TCGA.B0.5712	C1
TCGA.CZ.5462	C1
TCGA.CZ.5461	C1
TCGA.B0.5402	C1
TCGA.B0.4698	C1
TCGA.BP.4770	C1
TCGA.A3.A8OW	C1
TCGA.A3.3372	C1
TCGA.BP.4164	C1
TCGA.CJ.5684	C1
TCGA.CZ.5466	C1
TCGA.BP.4332	C1
TCGA.B8.4151	C1
TCGA.B0.5108	C1
TCGA.BP.4330	C1
TCGA.BP.4160	C1
TCGA.B0.5113	C1
TCGA.BP.4967	C1
TCGA.BP.4347	C1
TCGA.CZ.5465	C1
TCGA.CW.5587	C1
TCGA.AK.3428	C1
TCGA.B4.5832	C1
TCGA.BP.4972	C1
TCGA.CZ.5458	C1
TCGA.BP.4973	C1
TCGA.BP.5183	C1
TCGA.B0.5709	C1
TCGA.CJ.4897	C1
TCGA.BP.4803	C1
TCGA.EU.5907	C1
TCGA.B0.4810	C1
TCGA.CJ.4894	C1
TCGA.B0.4696	C1
TCGA.B8.5163	C1
TCGA.BP.4343	C1
TCGA.B8.5550	C1
TCGA.A3.3352	C1
TCGA.B0.4710	C1
TCGA.B0.5095	C1
TCGA.B0.5711	C1
TCGA.B0.4848	C1
TCGA.CJ.4907	C1
TCGA.CZ.5459	C1
TCGA.AK.3455	C1
TCGA.B0.5099	C1
TCGA.CW.5584	C1
TCGA.BP.4797	C1
TCGA.CZ.4863	C1
TCGA.B0.5116	C1
TCGA.A3.3307	C1
TCGA.B0.5713	C1
TCGA.CW.6097	C1
TCGA.CZ.5457	C1
TCGA.B8.5158	C1
TCGA.CJ.4640	C1
TCGA.B0.5696	C1
TCGA.B0.4693	C1
TCGA.CZ.5467	C1
TCGA.B0.4694	C1
TCGA.B0.5701	C1
TCGA.B0.4827	C1
TCGA.B0.5096	C1
TCGA.BP.4970	C1
TCGA.B8.A54J	C1
TCGA.B8.A54H	C1
TCGA.B2.3923	C1
TCGA.CZ.4861	C1
TCGA.CZ.5453	C1
TCGA.CZ.5463	C1
TCGA.BP.5007	C1
TCGA.CJ.4639	C1
TCGA.A3.3363	C1
TCGA.CZ.5985	C1
TCGA.CZ.5989	C1
TCGA.A3.3317	C1
TCGA.BP.4169	C1
TCGA.B0.4852	C1
TCGA.A3.3351	C1
TCGA.A3.3316	C1
TCGA.AK.3431	C1
TCGA.CJ.6032	C1
TCGA.B0.4818	C1
TCGA.BP.4173	C1
TCGA.AK.3456	C1
TCGA.BP.4174	C1
TCGA.A3.3357	C1
TCGA.CZ.5470	C1
TCGA.CZ.5451	C1
TCGA.A3.3343	C1
TCGA.BP.4342	C1
TCGA.CZ.4864	C1
TCGA.B2.4101	C1
TCGA.CJ.5675	C1
TCGA.CJ.4643	C1
TCGA.BP.5200	C1
TCGA.AK.3443	C1
TCGA.AK.3433	C1
TCGA.B2.A4SR	C1
TCGA.T7.A92I	C1
TCGA.A3.A6NJ	C1
TCGA.B8.A54K	C1
TCGA.B8.A54F	C1
TCGA.MW.A4EC	C1
TCGA.A3.A8OV	C1
TCGA.B8.A8YJ	C1
TCGA.A3.A6NL	C1
TCGA.6D.AA2E	C1
TCGA.B8.A7U6	C1
TCGA.A3.A6NI	C1
TCGA.DV.A4W0	C1
TCGA.B8.A54E	C1
TCGA.GK.A6C7	C1
TCGA.EU.5904	C1
TCGA.B4.5834	C1
TCGA.AS.3778	C1
TCGA.A3.3326	C1
TCGA.CW.6093	C1
TCGA.A3.3320	C1
TCGA.B0.5690	C1
TCGA.A3.3323	C1
TCGA.A3.3311	C1
TCGA.B0.5699	C1
TCGA.A3.3380	C1
TCGA.CZ.4859	C1
TCGA.BP.4353	C1
TCGA.B4.5378	C1
TCGA.B0.5705	C1
TCGA.A3.3331	C1
TCGA.DV.5569	C1
TCGA.DV.5574	C1
TCGA.CJ.4908	C1
TCGA.BP.5194	C1
TCGA.DV.5567	C1
TCGA.DV.5573	C1
TCGA.BP.4765	C1
TCGA.A3.3365	C1
TCGA.BP.5008	C1
TCGA.BP.4965	C1
TCGA.BP.4961	C1
TCGA.BP.4789	C1
TCGA.CW.5583	C1
TCGA.A3.3322	C1
TCGA.DV.5575	C1
TCGA.A3.3325	C1
TCGA.CW.5589	C1
TCGA.BP.5187	C1
TCGA.BP.4991	C1
TCGA.BP.4782	C1
TCGA.DV.5576	C1
TCGA.BP.4775	C1
TCGA.BP.4999	C1
TCGA.BP.4801	C1
TCGA.AK.3460	C1
TCGA.CZ.5982	C1
TCGA.BP.5192	C1
TCGA.CJ.4905	C1
TCGA.BP.4769	C1
TCGA.BP.4177	C1
TCGA.DV.5566	C1
TCGA.BP.4784	C1
TCGA.BP.4760	C1
TCGA.CZ.4865	C1
TCGA.AK.3461	C1
TCGA.BP.4344	C1
TCGA.BP.5173	C1
TCGA.BP.5195	C1
TCGA.BP.5168	C1
TCGA.BP.4790	C1
TCGA.BP.5176	C1
TCGA.CW.5588	C1
TCGA.BP.4763	C1
TCGA.B2.5636	C1
TCGA.CZ.4853	C1
TCGA.B8.5545	C1
TCGA.B8.5165	C1
TCGA.A3.3385	C1
TCGA.A3.3387	C1
TCGA.BP.5186	C1
TCGA.B0.5697	C1
TCGA.A3.3376	C1
TCGA.BP.4331	C1
TCGA.BP.4964	C1
TCGA.A3.3358	C1
TCGA.B8.4619	C1
TCGA.A3.3362	C1
TCGA.BP.5006	C1
TCGA.3Z.A93Z	C1
TCGA.B0.5110	C1
TCGA.BP.4768	C1
TCGA.B0.5120	C1
TCGA.B8.4154	C1
TCGA.BP.4795	C1
TCGA.B0.4945	C1
TCGA.B0.5700	C1
TCGA.A3.3359	C1
TCGA.AK.3450	C1
TCGA.B0.4823	C1
TCGA.B8.4146	C1
TCGA.B8.5552	C1
TCGA.BP.4987	C1
TCGA.CJ.4899	C1
TCGA.CZ.4862	C1
TCGA.B0.5693	C1
TCGA.EU.5906	C1
TCGA.BP.5181	C1
TCGA.CJ.4634	C1
TCGA.B2.4102	C1
TCGA.CJ.4920	C1
TCGA.BP.4176	C1
TCGA.B2.3924	C1
TCGA.A3.3349	C1
TCGA.B8.5546	C1
TCGA.CZ.5988	C1
TCGA.B0.5399	C1
TCGA.A3.3370	C1
TCGA.B2.5633	C1
TCGA.B0.5710	C1
TCGA.CW.6088	C1
TCGA.B4.5836	C1
TCGA.B0.5119	C1
TCGA.B0.5695	C1
TCGA.BP.4756	C1
TCGA.BP.4325	C1
TCGA.CJ.4892	C1
TCGA.BP.4162	C1
TCGA.B8.5553	C1
TCGA.BP.4158	C1
TCGA.BP.4340	C1
TCGA.BP.4170	C1
TCGA.A3.3329	C1
TCGA.A3.3328	C1
TCGA.B0.5098	C1
TCGA.EU.5905	C1
TCGA.CZ.4866	C1
TCGA.A3.3378	C1
TCGA.CZ.5986	C1
TCGA.CJ.4886	C1
TCGA.BP.4807	C1
TCGA.BP.4762	C1
TCGA.BP.4766	C1
TCGA.BP.4777	C1
TCGA.BP.4998	C1
TCGA.BP.5004	C1
TCGA.BP.5184	C1
TCGA.BP.4994	C1
TCGA.AK.3440	C1
TCGA.BP.4976	C1
TCGA.BP.4781	C1
TCGA.B2.4099	C1
TCGA.B0.5707	C1
TCGA.B0.4824	C1
TCGA.B0.4834	C1
TCGA.BP.5182	C1
TCGA.B8.5159	C1
TCGA.B8.4148	C1
TCGA.B0.5083	C1
TCGA.CJ.6030	C1
TCGA.B0.5691	C1
TCGA.BP.4986	C1
TCGA.B0.5077	C1
TCGA.B2.5641	C1
TCGA.BP.4975	C1
TCGA.BP.4982	C1
TCGA.CW.5581	C1
TCGA.AK.3458	C1
TCGA.CJ.4635	C1
TCGA.BP.4959	C1
TCGA.CJ.4903	C1
TCGA.A3.3324	C1
TCGA.B0.5812	C1
TCGA.BP.4977	C1
TCGA.CJ.5686	C1
TCGA.BP.4963	C1
TCGA.A3.3382	C1
TCGA.BP.4161	C1
TCGA.CJ.4893	C1
TCGA.CJ.5683	C1
TCGA.CZ.5984	C1
TCGA.B8.5549	C1
TCGA.A3.3373	C1
TCGA.A3.3313	C1
TCGA.B8.4621	C1
TCGA.A3.3306	C1
TCGA.BP.4995	C1
TCGA.B0.4838	C1
TCGA.A3.3367	C1
TCGA.CJ.4874	C1
TCGA.B0.5698	C1
TCGA.CJ.4889	C1
TCGA.CJ.6027	C1
TCGA.BP.5189	C1
TCGA.AK.3427	C1
TCGA.AK.3465	C1
