# Supplementary material for: Cuproptosis in ccRCC: key player in therapeutic and prognostic targets
Source: Front Oncol. 2023 Oct 27;13:1271864. doi: 10.3389/fonc.2023.1271864 (PMC10642186; doi:10.3389/fonc.2023.1271864)
Supplement: Supplementary file 5 [file DataSheet_5.zip › Step5/yao/prism.pred.auc.csv]

id	BRD-K92856060	B02	BRD6340	BRD-K45681478	ML050	ML162	ML006	NSC30930	Bax channel blocker	MI-1	BRD9876	DBeQ	Mdivi-1	tretinoin	betulinic acid	phloretin	gossypol	chlorambucil	fluorouracil	ML083	CID-5951923	azacitidine	trifluoperazine	paclitaxel	tamoxifen	IU1	dexamethasone	sildenafil	simvastatin	parbendazole	procarbazine	curcumin	ciclopirox	epigallocatechin-3-monogallate	ML311	myricetin	methotrexate	lovastatin	valdecoxib	dacarbazine	niclosamide	prochlorperazine	imatinib	decitabine	CHIR-99021	BI-2536	BRD-K61166597	axitinib	selumetinib
TCGA.B0.4828	0.474423506	0.438733243	0.479649956	0.447544245	0.484710269	0.28890366	0.472234119	0.493860174	0.461125666	0.497682975	0.460763576	0.403571241	0.47521126	0.479742516	0.496577676	0.452649718	0.434733013	0.462210224	0.448593809	0.491098179	0.496853934	0.486026902	0.474213771	0.236148307	0.465852204	0.486448811	0.494610493	0.481691357	0.448028331	0.340161271	0.505786602	0.406848273	0.410433688	0.45608322	0.404133506	0.503171398	0.288476855	0.415538882	0.432783642	0.485380405	0.38337992	0.451796873	0.474375561	0.466489656	0.473654561	0.241971054	0.434342479	0.435694061	0.427949244
TCGA.B0.5075	0.478917083	0.44867916	0.476991688	0.446183769	0.483815447	0.33145098	0.47591819	0.488401341	0.461801422	0.497146891	0.463605186	0.404853328	0.474955624	0.469885213	0.499214145	0.461738186	0.440958565	0.461986	0.439621309	0.491079406	0.498796379	0.487607971	0.47185089	0.249933001	0.469372682	0.485791836	0.493247317	0.479409289	0.447548212	0.347930416	0.505177081	0.406874259	0.404364563	0.465762187	0.409713923	0.506391401	0.292504518	0.416788344	0.436761994	0.484275608	0.404168035	0.449455532	0.474439431	0.467247119	0.485855617	0.257546923	0.424653925	0.437737039	0.362443571
TCGA.MM.A563	0.485584022	0.446223542	0.482446962	0.436938802	0.485578208	0.329931917	0.474738537	0.490644124	0.457797664	0.497805522	0.467196612	0.407769099	0.478998417	0.474624168	0.494457273	0.457964873	0.443637933	0.458660717	0.457874051	0.490768529	0.498152666	0.494276574	0.47584764	0.244436448	0.468439131	0.485665992	0.502661284	0.478370774	0.431426019	0.340525145	0.505843387	0.396763754	0.418931125	0.447208628	0.409837499	0.504530715	0.294494329	0.391625722	0.438283276	0.482340519	0.402867747	0.448894909	0.474588675	0.469231372	0.467586027	0.239215549	0.445858405	0.431879528	0.386539498
TCGA.BP.5191	0.484977981	0.427279587	0.472056263	0.451866543	0.491858438	0.305262951	0.476607585	0.501185102	0.468747846	0.497650038	0.45735843	0.400494594	0.478668043	0.489556245	0.500652579	0.451680137	0.443553863	0.448870425	0.415605659	0.494572591	0.492711057	0.479866118	0.471435086	0.239291622	0.469677495	0.489081403	0.482416611	0.481555815	0.443613447	0.32969765	0.507585834	0.403720187	0.383099268	0.478996426	0.42122043	0.497557239	0.282495506	0.414915148	0.428407495	0.476830617	0.383000366	0.4663972	0.474264032	0.459409857	0.482753586	0.240113621	0.403974464	0.424610801	0.376540041
TCGA.A3.3347	0.486648317	0.455343348	0.484324151	0.435596319	0.485063325	0.350515995	0.472509286	0.485361412	0.457907602	0.497656375	0.470267677	0.410106684	0.473766298	0.456189801	0.493207842	0.456695822	0.444779314	0.447715496	0.463356541	0.488640153	0.501830265	0.492881538	0.477701792	0.255261982	0.468981546	0.48481996	0.504212754	0.47737524	0.43036999	0.343568872	0.505745666	0.389017487	0.427338382	0.449287662	0.410129937	0.509137198	0.294484251	0.38921086	0.436834959	0.483041295	0.401742855	0.446601159	0.47415175	0.472297388	0.474046546	0.235338672	0.43236913	0.431877638	0.398139894
TCGA.B0.5107	0.474254612	0.444025937	0.482786501	0.47454436	0.484289333	0.300403116	0.472142523	0.494543147	0.462524274	0.497865809	0.461690776	0.40847487	0.475258672	0.488061236	0.490006312	0.455138104	0.439661792	0.441311727	0.444378662	0.493096952	0.498381603	0.48902401	0.477904383	0.204834114	0.473746339	0.485364396	0.501120242	0.479822006	0.432026774	0.30485595	0.503112932	0.406843633	0.407730945	0.458830764	0.398387851	0.503761168	0.275850965	0.385792469	0.43330633	0.482143856	0.379044646	0.452068165	0.474071082	0.463059934	0.469264337	0.186243663	0.421860618	0.433423429	0.410472546
TCGA.B0.4712	0.490606631	0.448340551	0.483842519	0.447578264	0.490836495	0.314508659	0.478648329	0.49001499	0.46607933	0.49796308	0.465426112	0.409496307	0.47852634	0.48383569	0.496577922	0.460812846	0.449886217	0.470637626	0.466097552	0.494607967	0.496133684	0.493690427	0.479213074	0.274175451	0.477258759	0.486781201	0.503443506	0.486043451	0.431157813	0.364165216	0.508302632	0.405928295	0.425648681	0.468214617	0.438685397	0.50526571	0.28670039	0.382089235	0.443395959	0.479570266	0.397733236	0.46065903	0.473854933	0.487243585	0.484592914	0.277460534	0.437739441	0.43154327	0.407048202
TCGA.BP.4787	0.487054286	0.457840294	0.481594318	0.4370816	0.483528474	0.316496992	0.475921345	0.48779835	0.460750004	0.497539631	0.473980261	0.408281289	0.474971269	0.467687601	0.496723639	0.461977582	0.450640922	0.467841087	0.462965796	0.49126899	0.498796469	0.492554564	0.473964923	0.298773061	0.469836784	0.486253254	0.491900293	0.478085188	0.438861345	0.37994749	0.507288227	0.404305219	0.423094657	0.462175015	0.434792559	0.506807621	0.297140783	0.396606225	0.440211491	0.482778862	0.400441819	0.449849756	0.474407823	0.48159934	0.479087877	0.281032637	0.429625173	0.442396547	0.380466232
TCGA.BP.4351	0.479616653	0.446370601	0.479486021	0.440775608	0.480265294	0.300851911	0.467912004	0.491555431	0.455212147	0.498371482	0.466202978	0.408819953	0.476478025	0.459141773	0.491670457	0.453074648	0.438431705	0.457399671	0.464336709	0.488081666	0.497845071	0.491353957	0.479307276	0.275363082	0.460576657	0.4864006	0.497414729	0.478703932	0.443314839	0.357594289	0.504777847	0.403933201	0.423882698	0.43930447	0.40898193	0.504491189	0.297187719	0.411285874	0.434979404	0.487526716	0.391443331	0.441724158	0.474623456	0.468507027	0.463889295	0.250824641	0.443635452	0.435842275	0.394391281
TCGA.B0.5400	0.493627298	0.447183286	0.480616361	0.458329108	0.484467088	0.342542758	0.481207071	0.489219076	0.464929713	0.497846745	0.460763734	0.401590942	0.481268345	0.500969008	0.501567659	0.46521405	0.445323323	0.475950399	0.466872127	0.492074101	0.494959415	0.493046783	0.476000331	0.28431643	0.472481885	0.486910804	0.497597871	0.481097457	0.438926181	0.366618671	0.503901391	0.41018108	0.41755284	0.472224206	0.439952036	0.503797618	0.301061952	0.398597903	0.444240851	0.49289535	0.394009826	0.457559376	0.474287456	0.485918817	0.479361119	0.278970996	0.447017301	0.438977939	0.39778023
TCGA.CZ.5452	0.474922777	0.44416828	0.480757129	0.451456444	0.483719129	0.327487522	0.47562597	0.490745615	0.461162419	0.497326346	0.461460165	0.404473936	0.474873364	0.48129132	0.494674643	0.458803677	0.441096725	0.454972567	0.43740665	0.492478064	0.497077477	0.490452119	0.471781233	0.246475991	0.472018345	0.485004141	0.494842201	0.479562543	0.438522211	0.326226405	0.504716822	0.400980578	0.404428716	0.462761692	0.40988341	0.505126637	0.288879605	0.396935205	0.439992552	0.472667037	0.390994753	0.448513923	0.474087615	0.464168016	0.479579573	0.228795865	0.439149641	0.426048244	0.355212533
TCGA.BP.4969	0.478639992	0.43298339	0.476369006	0.437095197	0.480171296	0.315789047	0.469870569	0.493977297	0.459139253	0.49777774	0.456687013	0.396172141	0.47824648	0.479196268	0.492934375	0.453513758	0.437138307	0.469900284	0.437407603	0.489640897	0.492509833	0.48364538	0.470150791	0.276505007	0.461774662	0.48692543	0.483974335	0.478739265	0.460565311	0.351968505	0.505638759	0.40912478	0.396344982	0.456794921	0.409568558	0.501510953	0.290576224	0.422920795	0.431814483	0.493175261	0.398602069	0.443545488	0.474058665	0.470614276	0.480161461	0.258084043	0.445148883	0.43134792	0.373839534
TCGA.B0.5088	0.477249718	0.439287653	0.477112736	0.445848351	0.487309261	0.328573339	0.473238526	0.493275726	0.460709662	0.497611122	0.461781061	0.40207979	0.481134386	0.47483798	0.49504427	0.455597187	0.439442015	0.457642644	0.441187675	0.490092537	0.494481372	0.489671389	0.473355411	0.253862946	0.466361759	0.486502976	0.492107608	0.478322054	0.441168709	0.338222957	0.502521496	0.401829311	0.401697655	0.454702151	0.409136993	0.5033466	0.293555237	0.40318848	0.435052192	0.483116951	0.39408102	0.447461204	0.474290419	0.465244412	0.470625076	0.240204462	0.430971553	0.431217787	0.35896942
TCGA.BP.4993	0.476089252	0.444047679	0.481243089	0.450319889	0.487303987	0.309660118	0.475486879	0.488921694	0.460116488	0.497725118	0.461860654	0.40628908	0.475754428	0.475412088	0.500043762	0.463431989	0.441162422	0.456590981	0.455741626	0.489968788	0.497765814	0.494357538	0.472282982	0.235434852	0.470291237	0.485716796	0.503711248	0.479495447	0.441430004	0.345219355	0.506784554	0.403164781	0.413957014	0.452592997	0.413336693	0.505288918	0.298468509	0.392653018	0.442457169	0.476287254	0.391437773	0.449582622	0.474189747	0.470383346	0.470493647	0.247785232	0.439561083	0.428336976	0.371134611
TCGA.CJ.4902	0.482034595	0.447425646	0.481648862	0.442044214	0.48749684	0.325217653	0.472898131	0.488990265	0.458786054	0.498084526	0.464738237	0.409880432	0.476605032	0.463869147	0.495418931	0.456884303	0.444835572	0.448336123	0.456062712	0.48905801	0.498346848	0.494150544	0.476889895	0.246105235	0.467438194	0.485573273	0.502192427	0.477736504	0.434950787	0.344580455	0.504146277	0.400859976	0.419758266	0.446052315	0.410816008	0.506161763	0.297420512	0.39317812	0.439145605	0.481835864	0.390960329	0.446890332	0.47426246	0.469288392	0.467896134	0.242128895	0.438286145	0.431149928	0.368040155
TCGA.BP.4355	0.474515342	0.443101496	0.478417388	0.447775594	0.48163405	0.317271277	0.47154771	0.490911298	0.458801382	0.498646824	0.46027183	0.406236382	0.477568301	0.461736356	0.498624416	0.453336824	0.440799432	0.449065076	0.445943804	0.487836632	0.497037078	0.491176761	0.475412271	0.234133533	0.463373819	0.486553615	0.49704344	0.478261466	0.441498624	0.33331802	0.505876149	0.402736653	0.411261404	0.442797619	0.400351111	0.504429583	0.294995407	0.401290214	0.441064857	0.481505779	0.384935161	0.444201407	0.474118463	0.462934633	0.46385154	0.227167772	0.442169504	0.423674847	0.376805937
TCGA.CJ.4870	0.472174695	0.441118146	0.482341273	0.454042472	0.4837424	0.29445936	0.475660197	0.490630723	0.461444227	0.49789623	0.459149307	0.406175888	0.474975597	0.474036056	0.50285891	0.464043019	0.444059212	0.466399781	0.441250162	0.492856748	0.497908454	0.493425057	0.469227985	0.226654648	0.471312273	0.486442436	0.496040203	0.484730064	0.445093606	0.339974573	0.508378197	0.410282639	0.403753463	0.455495025	0.416547263	0.503647477	0.292238557	0.395971169	0.442438257	0.474264613	0.387646981	0.449086239	0.474042486	0.469579477	0.480768591	0.245910116	0.438523176	0.421269661	0.366219776
TCGA.B0.4817	0.494636718	0.437756112	0.480803134	0.452586406	0.488188644	0.325806422	0.47553885	0.495143569	0.466686043	0.497519614	0.453065135	0.4010543	0.481274794	0.504567648	0.496514608	0.459359798	0.443195507	0.475128317	0.454186283	0.491752412	0.490985977	0.481981941	0.474203905	0.247265261	0.467855609	0.487924862	0.484388134	0.480599461	0.458312924	0.353895551	0.507454768	0.407921421	0.402916653	0.484134166	0.432204549	0.501778182	0.29461966	0.426101856	0.436192544	0.498545397	0.380971523	0.460933622	0.474495973	0.471231336	0.478797708	0.253190776	0.429113649	0.443723042	0.42608355
TCGA.CJ.4916	0.475966963	0.436410775	0.477034672	0.44233012	0.485480613	0.327181461	0.474738042	0.491025793	0.461710353	0.497706773	0.456570073	0.40321103	0.475780239	0.46741988	0.496883463	0.451659512	0.437718544	0.44855604	0.434332972	0.490770962	0.495906576	0.48652616	0.472893613	0.219241188	0.469613948	0.486128742	0.495232106	0.481208309	0.441746638	0.315629267	0.505840106	0.394562141	0.400741136	0.459044172	0.397894161	0.50423642	0.287717771	0.408796743	0.433578137	0.476284094	0.393723659	0.449703169	0.474118431	0.456758937	0.473893896	0.22587099	0.42453957	0.425659096	0.369795327
TCGA.A3.3335	0.48483902	0.443556352	0.478354059	0.448548908	0.485291723	0.323397925	0.47516539	0.490019146	0.463584595	0.497980929	0.465618919	0.405499063	0.475424012	0.481648709	0.497353956	0.458711358	0.443427232	0.47056264	0.443903279	0.492245642	0.497227083	0.487571732	0.473166694	0.277836907	0.469416762	0.48706538	0.489898684	0.482278379	0.449822831	0.368546939	0.506614065	0.405697601	0.413875071	0.470792765	0.418307073	0.503514319	0.293266691	0.417536304	0.437470083	0.490722026	0.386471174	0.454061053	0.474582611	0.473157131	0.489457861	0.286906369	0.436748023	0.441341892	0.41194741
TCGA.CJ.4875	0.489670195	0.430798596	0.477117621	0.445921942	0.485640471	0.326641368	0.473694058	0.497459481	0.463329688	0.498097788	0.456445347	0.39846372	0.479708763	0.48678495	0.497952204	0.449395128	0.43952966	0.467041821	0.43793565	0.492616099	0.492234575	0.480087214	0.473314942	0.226146029	0.467536517	0.487589227	0.48842877	0.48190178	0.452662736	0.320307803	0.506474527	0.402753135	0.392751482	0.461602485	0.406981767	0.500183581	0.281823805	0.420660632	0.430752627	0.486734741	0.393009613	0.451059587	0.474217531	0.460477514	0.471253952	0.222372954	0.426085039	0.430453144	0.388834018
TCGA.BP.5169	0.491250777	0.425675364	0.469599895	0.452745793	0.489985088	0.334785865	0.474677485	0.499485922	0.464824433	0.497419079	0.451655389	0.397779039	0.479923948	0.487337387	0.497884843	0.44348925	0.438457507	0.450305284	0.416383992	0.494002269	0.490255633	0.480661113	0.469534136	0.213780493	0.471271585	0.487949729	0.472160425	0.479048309	0.432325397	0.309949982	0.503553916	0.396024681	0.384270705	0.481602162	0.420243042	0.498860829	0.277004561	0.405294924	0.424413643	0.477329283	0.373539381	0.462847404	0.473454531	0.457206793	0.476518357	0.216143356	0.404989186	0.417546836	0.394709842
TCGA.B2.5635	0.501061083	0.440437151	0.475524038	0.447517	0.48902341	0.319069198	0.474787929	0.485759947	0.465522131	0.498140981	0.46312289	0.399849595	0.46993322	0.462917241	0.503959851	0.455134177	0.441902052	0.470887068	0.43586578	0.491522803	0.495084803	0.481188082	0.471379478	0.254079683	0.473151852	0.486148877	0.486892374	0.484518701	0.450732455	0.333878251	0.513059966	0.396359858	0.408136128	0.467649354	0.409355949	0.505501272	0.288202099	0.418864372	0.439742018	0.464954318	0.392972868	0.451308547	0.474333886	0.465981835	0.477578673	0.273158047	0.428562173	0.438569901	0.362614691
TCGA.CJ.4882	0.480845296	0.440282175	0.478041953	0.448536142	0.486422718	0.315802421	0.472921385	0.492510654	0.458076523	0.497638787	0.458754791	0.403568322	0.478872655	0.468784751	0.498456498	0.45316726	0.441627409	0.442363669	0.439251703	0.490235316	0.498269788	0.491964527	0.472949433	0.198477433	0.467716448	0.486112573	0.501126747	0.476332733	0.428093778	0.30758588	0.503918401	0.391704423	0.39593428	0.45000972	0.405935009	0.50496437	0.290400799	0.38680662	0.432498469	0.478081445	0.395902543	0.45138911	0.474033233	0.460520221	0.461338473	0.208693007	0.420965251	0.420119318	0.366118346
TCGA.B0.4819	0.488790097	0.437817253	0.477530613	0.453872454	0.490982728	0.325865335	0.474631345	0.495703474	0.461855611	0.497822651	0.458390243	0.403931042	0.480315	0.478559768	0.498795512	0.449965439	0.445112908	0.44536047	0.436924208	0.490522328	0.495296024	0.487349436	0.474151217	0.212705151	0.46694341	0.486787474	0.490991442	0.47666699	0.430008172	0.315981641	0.503916521	0.394109165	0.394070096	0.462727835	0.404523137	0.503358088	0.285972965	0.390863108	0.432213696	0.474829269	0.392988752	0.453152442	0.474139958	0.461673259	0.463600727	0.216320336	0.414668901	0.426934879	0.375562547
TCGA.DV.5568	0.480634945	0.443211342	0.480928308	0.454845864	0.486527723	0.308793231	0.473815026	0.489427495	0.46279014	0.497909408	0.459221264	0.405794991	0.477453999	0.48040826	0.494731553	0.460484851	0.440884826	0.44802768	0.449621065	0.491409867	0.496133453	0.493345541	0.475613472	0.229698361	0.470590275	0.485897262	0.505027326	0.480146943	0.43625966	0.334719703	0.505689761	0.401780088	0.40910441	0.459823691	0.422663611	0.50443812	0.292814903	0.38663939	0.440922486	0.481937968	0.382528902	0.454422068	0.474035562	0.476892883	0.475284843	0.231501288	0.440758761	0.425925191	0.366379391
TCGA.CJ.4878	0.479404052	0.444768469	0.478482918	0.453358971	0.482340794	0.334034256	0.471354839	0.489819399	0.458779705	0.497441262	0.45929989	0.407027154	0.479621008	0.470394538	0.494245066	0.457404512	0.435664786	0.465266556	0.452047061	0.488456257	0.493588268	0.488086266	0.476609429	0.249559233	0.46853516	0.485726952	0.497785081	0.482788981	0.446882116	0.343831793	0.504138291	0.405740302	0.41357695	0.456236692	0.408527246	0.506045064	0.290840195	0.399524026	0.436495519	0.486632521	0.394115848	0.44827921	0.473913998	0.467204914	0.475871513	0.247117476	0.439512868	0.43267949	0.378081162
TCGA.BP.5177	0.475841643	0.43699871	0.480230437	0.449641496	0.486422025	0.29337222	0.473985426	0.491152658	0.460305615	0.498223838	0.457229623	0.400775907	0.475335179	0.462860533	0.499334494	0.455954582	0.441383847	0.450922954	0.444368794	0.491298694	0.495152777	0.4907715	0.470576266	0.211189683	0.468948124	0.485817879	0.49868235	0.47835205	0.441392212	0.321751043	0.507460561	0.40130383	0.403449581	0.448991316	0.410871641	0.503277953	0.29023482	0.389596784	0.440402463	0.474305913	0.390341322	0.448865279	0.473658331	0.465535532	0.46346059	0.209178834	0.439028317	0.409568464	0.3665322
TCGA.CJ.4888	0.492715424	0.444142897	0.480652722	0.454113348	0.492238737	0.378826653	0.476314306	0.489463054	0.458834878	0.497608823	0.455207037	0.40871539	0.474558846	0.476646455	0.496717815	0.458338792	0.441845146	0.450049355	0.446353831	0.491631798	0.497148756	0.489225068	0.473590905	0.228347095	0.472263343	0.485709703	0.502477925	0.481890747	0.436374292	0.321431059	0.504641544	0.392344152	0.405926743	0.464868682	0.417073926	0.505760127	0.286817048	0.396381171	0.438329235	0.483859686	0.388929711	0.453619232	0.473742234	0.466479946	0.480179616	0.237087158	0.420014855	0.424465229	0.385465785
TCGA.B8.4153	0.480836271	0.432742879	0.476237474	0.455408814	0.489497488	0.306285409	0.475711485	0.494626143	0.463882233	0.497624341	0.45579087	0.398430443	0.478879923	0.489146332	0.498971679	0.458380661	0.436926611	0.464168357	0.447577586	0.491469663	0.492775049	0.486141918	0.471126748	0.238664527	0.469450399	0.486559569	0.498205207	0.480093812	0.447995205	0.33532741	0.505972875	0.405576274	0.397720094	0.464007093	0.410835594	0.501604261	0.292503962	0.408594635	0.43419075	0.48581388	0.380337702	0.453810422	0.474124757	0.466937823	0.473599953	0.250784338	0.434072372	0.429819432	0.392400994
TCGA.DV.5565	0.480605484	0.439012295	0.47841352	0.453339942	0.486439476	0.312336132	0.474489736	0.490886575	0.461662308	0.497342067	0.457222192	0.404359893	0.477545364	0.479639476	0.498735076	0.454802776	0.439571279	0.446601352	0.445775337	0.490990909	0.494117506	0.492423469	0.468582669	0.202912959	0.472478483	0.486057417	0.49812849	0.47798079	0.429413463	0.321811831	0.504668082	0.402347632	0.401086197	0.465883991	0.42040725	0.504437922	0.288510922	0.375051263	0.437889044	0.476323714	0.379051532	0.453832934	0.473350513	0.468942577	0.468225684	0.221054614	0.426546215	0.416040497	0.34024858
TCGA.B0.4706	0.481547886	0.436543501	0.480282761	0.449216416	0.484169393	0.316400373	0.472386741	0.493316946	0.461429692	0.49827518	0.458021841	0.402867646	0.477029937	0.471539681	0.496977009	0.453367938	0.437824606	0.457527976	0.453763814	0.490194289	0.496254238	0.489956278	0.475391357	0.204869664	0.467198219	0.486463975	0.497975166	0.481076287	0.44457736	0.318070297	0.506543539	0.408798354	0.409839773	0.449599216	0.399202914	0.503084034	0.290494465	0.399950125	0.436859788	0.481396304	0.392721845	0.450646337	0.474291346	0.464931332	0.465813302	0.213226736	0.438812586	0.425100095	0.42522518
TCGA.AK.3453	0.480535676	0.428588237	0.477105931	0.44971215	0.483754267	0.322803177	0.474079547	0.497196336	0.462988491	0.497464291	0.451875152	0.399710256	0.48005124	0.479270651	0.497744144	0.4487479	0.436239099	0.45210764	0.426314026	0.491665817	0.494398621	0.481115935	0.475048766	0.200646301	0.468733814	0.487109388	0.488414255	0.480302594	0.440433933	0.294031194	0.505481937	0.393845532	0.387947741	0.463336076	0.390990294	0.500821415	0.282708559	0.409109384	0.426811378	0.4828367	0.39368228	0.453530428	0.474284804	0.453172002	0.467719544	0.202844614	0.414517946	0.431498866	0.405071007
TCGA.BP.4989	0.484931792	0.437041094	0.476203836	0.442627716	0.484081944	0.33407659	0.471704112	0.493385171	0.459251387	0.498147819	0.45707706	0.402452927	0.477314369	0.467895134	0.493796404	0.445690423	0.440738302	0.449946264	0.440650377	0.490110279	0.495804595	0.483511389	0.474930269	0.241298096	0.465554265	0.486548563	0.491550661	0.479795773	0.439534941	0.319816562	0.503712995	0.389630953	0.40104065	0.454703798	0.401886489	0.503485224	0.282519444	0.412622556	0.43232339	0.480867734	0.395160228	0.44760742	0.473885291	0.457232933	0.467610001	0.226095404	0.43174569	0.424532403	0.390999256
TCGA.BP.4326	0.480372267	0.448693471	0.480469228	0.465358766	0.48602455	0.326868976	0.473767132	0.48856796	0.461239511	0.497767192	0.462500385	0.408726051	0.475099091	0.469174145	0.495513596	0.454708291	0.43370253	0.455699073	0.446737085	0.488663983	0.497844724	0.492059551	0.472453365	0.189022836	0.467502037	0.485907155	0.50204734	0.476619282	0.428612776	0.329267621	0.502613825	0.396023644	0.403908714	0.460103854	0.408539688	0.507335008	0.294128332	0.385041697	0.43411093	0.476057013	0.372000922	0.449018346	0.473942345	0.468286913	0.468364865	0.236777631	0.424979402	0.42337971	0.368938152
TCGA.B0.5702	0.485254746	0.430738419	0.48478144	0.448251225	0.479317007	0.325567826	0.474379103	0.501879563	0.464591835	0.497699617	0.455518414	0.400025217	0.482638335	0.517491532	0.505946203	0.457922359	0.448127901	0.464995644	0.428670338	0.495545794	0.498467514	0.491625023	0.471404344	0.258536823	0.471673056	0.488448811	0.47449961	0.482416539	0.429408549	0.346636922	0.505455447	0.420803628	0.386315504	0.458176254	0.420789208	0.496467469	0.287783405	0.383948262	0.431054927	0.480152401	0.398422443	0.456812954	0.474351983	0.474011797	0.474345298	0.226523306	0.441367215	0.431987612	0.378655827
TCGA.CJ.5682	0.480333717	0.446470005	0.478826311	0.441187422	0.484398877	0.280894626	0.47884849	0.488862498	0.460182116	0.497978258	0.464847531	0.403738255	0.476316036	0.471637029	0.50647561	0.463923775	0.451147187	0.468715171	0.463542639	0.491675729	0.49817885	0.495044762	0.470254896	0.239645397	0.472884425	0.48572822	0.496703821	0.480215269	0.43914663	0.340684923	0.509910936	0.407680345	0.414821135	0.450655161	0.416793939	0.504592666	0.297570946	0.398497566	0.445991019	0.479269662	0.409481741	0.45124552	0.47409115	0.470332413	0.471893716	0.251291711	0.44245189	0.424085145	0.405654122
TCGA.A3.3383	0.480938083	0.440151948	0.487878114	0.456125316	0.487097931	0.301706215	0.477973599	0.494089043	0.463382048	0.497978773	0.459062889	0.40887485	0.478219663	0.499390177	0.499749693	0.462110381	0.43936882	0.470999809	0.455960403	0.494736581	0.498326069	0.492163432	0.477925789	0.253982787	0.473557246	0.487083311	0.507874343	0.488908627	0.445775988	0.342314364	0.50702676	0.409579561	0.411107062	0.452071468	0.412876751	0.502375185	0.289742188	0.403303767	0.443768017	0.487591229	0.395502153	0.454303836	0.474514565	0.473028423	0.482020281	0.235809261	0.4535184	0.438070342	0.404100813
TCGA.B0.5102	0.479460508	0.442667493	0.481322084	0.446531085	0.483773543	0.320561145	0.474789643	0.490410465	0.460743606	0.497830929	0.460244387	0.40613353	0.477227699	0.481106709	0.495949342	0.46234842	0.444110168	0.469932152	0.45615909	0.491070603	0.496702721	0.487579187	0.475688938	0.291272759	0.466167152	0.48633082	0.496274604	0.483545163	0.447000471	0.367389427	0.507546783	0.403664431	0.412096979	0.456869927	0.428844934	0.503062836	0.296823046	0.405445011	0.440435917	0.499584292	0.391130826	0.450897913	0.474479564	0.475947917	0.489488457	0.282258808	0.46076068	0.434544299	0.407987723
TCGA.B0.4845	0.478549235	0.441847549	0.477248873	0.448164769	0.483197741	0.313784786	0.469194449	0.492066934	0.456501492	0.497923469	0.457597224	0.404299906	0.474956372	0.467973306	0.494894669	0.451158932	0.431702814	0.45631702	0.454441714	0.489252461	0.495310468	0.487850976	0.474817136	0.238245365	0.464625991	0.485468513	0.49681509	0.478741205	0.442318995	0.331697455	0.504158306	0.404686341	0.408433013	0.444423339	0.402480882	0.504030503	0.287682543	0.405606925	0.43254459	0.485557187	0.381748591	0.444144678	0.473951708	0.462701644	0.470906294	0.227672445	0.439279503	0.4249562	0.404119441
TCGA.BP.4334	0.47989781	0.429022195	0.476014515	0.423615005	0.486328496	0.34320021	0.472895478	0.501455081	0.458398725	0.496277251	0.4526368	0.406760562	0.489873773	0.50353606	0.508359902	0.458108183	0.451451201	0.490224776	0.446628795	0.493300628	0.490332391	0.484658693	0.465179564	0.317600413	0.46153325	0.487870857	0.469265883	0.475824697	0.462709791	0.391614242	0.507348362	0.415994356	0.374688658	0.474403258	0.445867338	0.496286819	0.297052885	0.435025689	0.428852728	0.507751102	0.396061106	0.458344175	0.474478879	0.478437689	0.490483945	0.351279553	0.425402564	0.45922062	0.413894668
TCGA.CJ.4891	0.486783505	0.437211345	0.482103396	0.463232014	0.490358509	0.366603339	0.472975845	0.493251252	0.465294063	0.497758976	0.451859572	0.402798652	0.478424881	0.487063367	0.490395807	0.457532584	0.441261249	0.44983045	0.45167229	0.491155263	0.491589429	0.486469699	0.476420505	0.274880951	0.469121006	0.487272651	0.488743979	0.479402831	0.436941028	0.350400738	0.503319774	0.40740582	0.40643573	0.485340332	0.428237421	0.503053346	0.290799644	0.390413602	0.438320602	0.484500656	0.369443619	0.459544301	0.473612244	0.478052176	0.478354834	0.263322174	0.421941692	0.432129573	0.393425422
TCGA.G6.A5PC	0.482098013	0.428391677	0.477725077	0.462270114	0.480899691	0.317769231	0.474797102	0.499128327	0.467738758	0.497484008	0.452345184	0.395938564	0.483214331	0.502714625	0.498546321	0.458699847	0.439000356	0.466722782	0.424721174	0.494803834	0.491030357	0.481703561	0.472409899	0.236122486	0.472163297	0.487941726	0.477809419	0.482214436	0.44757158	0.321175589	0.507788389	0.415178896	0.381307393	0.476427996	0.415543541	0.498343694	0.284010714	0.403160736	0.432234039	0.488034316	0.392617832	0.460424703	0.474190412	0.467007223	0.478164157	0.223333232	0.431188297	0.434169296	0.375122607
TCGA.BP.5199	0.474960335	0.444822861	0.486560182	0.441897186	0.485700773	0.320823217	0.471639995	0.489257203	0.455501924	0.498055267	0.463206648	0.408783412	0.478061602	0.460923164	0.494735528	0.455828746	0.441904931	0.439009944	0.451866995	0.489859381	0.499839834	0.495222114	0.476295293	0.211281721	0.467300508	0.485757707	0.512267275	0.478742226	0.429504828	0.319474905	0.504703	0.389048038	0.409805461	0.439252026	0.403304262	0.50588405	0.29446218	0.383813907	0.439383784	0.475216353	0.395517169	0.447489144	0.474083019	0.465024775	0.456967382	0.20733952	0.438220731	0.421984546	0.367523868
TCGA.B0.4691	0.489613213	0.445495444	0.481035429	0.463826385	0.486194247	0.318253189	0.476427874	0.494071523	0.464690874	0.497992543	0.463386171	0.4037793	0.479407609	0.492615639	0.497547048	0.459942519	0.447909665	0.458606377	0.457371758	0.493042876	0.496749002	0.487264756	0.476311952	0.242434046	0.470340295	0.486545387	0.496240506	0.477482793	0.434377393	0.333293936	0.506781294	0.40729121	0.41086774	0.463611738	0.420371637	0.504152167	0.288225642	0.391916319	0.439453139	0.488677268	0.395091221	0.453989991	0.474129506	0.473857065	0.47206646	0.229505542	0.436224866	0.429042545	0.417250078
TCGA.B8.A54D	0.488531304	0.442244508	0.479857968	0.443795447	0.480705386	0.304955876	0.475006721	0.49221057	0.460464823	0.497581286	0.460125028	0.403102337	0.479229133	0.469360698	0.498834772	0.459780722	0.440673674	0.464774154	0.440567713	0.490731736	0.496875042	0.485860694	0.474682339	0.231409735	0.467377359	0.486614328	0.487725655	0.483246211	0.447363575	0.333315925	0.508019878	0.401933172	0.399405732	0.456078006	0.401556852	0.50500736	0.292047246	0.419350988	0.437875223	0.482920169	0.409958397	0.449844943	0.47480948	0.460746383	0.474153645	0.258014087	0.430670687	0.443122011	0.369982115
TCGA.B0.5100	0.476269321	0.441539518	0.482637407	0.457081176	0.486380072	0.30199267	0.474563508	0.492798284	0.461742837	0.49824669	0.459580497	0.405132197	0.481896154	0.475036769	0.503129167	0.458950071	0.448168924	0.450047423	0.460381726	0.490757161	0.496703315	0.495355599	0.475087643	0.203507824	0.466949725	0.486299306	0.50856001	0.476567595	0.428789315	0.3243648	0.50683995	0.396164126	0.40746383	0.445578731	0.412472752	0.503200497	0.297436379	0.378791208	0.443183706	0.4808318	0.387640241	0.453698553	0.474210295	0.473721101	0.456379867	0.20987443	0.44196393	0.422125999	0.404986518
TCGA.BP.4167	0.483804405	0.435654898	0.477476906	0.447001344	0.490744251	0.317399888	0.477840068	0.494450438	0.464827129	0.497678747	0.457240382	0.402191738	0.481829	0.480884033	0.500460317	0.458136122	0.45039961	0.459361818	0.440931976	0.493193645	0.493107212	0.490751322	0.472526261	0.246293947	0.473259628	0.486777291	0.487346097	0.480505771	0.43227086	0.333346903	0.507822308	0.403903869	0.403005009	0.467320508	0.432380001	0.501811035	0.291339938	0.384177572	0.438010067	0.479292161	0.399110148	0.458982119	0.473733014	0.476178381	0.475616108	0.244685602	0.42904919	0.418987628	0.38172371
TCGA.BP.4968	0.482815545	0.442581418	0.481139209	0.450945193	0.486112162	0.310345622	0.476039011	0.491719759	0.461191847	0.498065914	0.461166612	0.405998683	0.479060289	0.477285021	0.495525245	0.459020229	0.441260498	0.459696557	0.45231706	0.491483375	0.497382005	0.49080996	0.476515207	0.250135149	0.468312167	0.486428001	0.502680561	0.482722556	0.444173662	0.343660114	0.506386627	0.400781334	0.408687738	0.452177942	0.414860718	0.503580019	0.293545269	0.402287535	0.439785122	0.485442918	0.395787385	0.450777875	0.474394998	0.475325347	0.476865221	0.246946346	0.446055229	0.429959543	0.378960537
TCGA.BP.5198	0.489679567	0.448970377	0.479123917	0.451631957	0.488806027	0.302033139	0.477612201	0.486521418	0.460032342	0.497709757	0.467057781	0.405374005	0.475318822	0.464232598	0.501746237	0.457652622	0.44286865	0.458549167	0.452370772	0.491440775	0.498164328	0.495982993	0.470835754	0.216425366	0.47450068	0.485675222	0.497335693	0.480374621	0.438975929	0.335154989	0.503624013	0.399003467	0.410604383	0.463759811	0.416999772	0.506582751	0.28870423	0.400305917	0.443259282	0.471075361	0.396670053	0.454043023	0.473785954	0.468941193	0.474676455	0.245193511	0.420266525	0.426504279	0.383266497
TCGA.B0.4839	0.486233011	0.43645136	0.479369707	0.458584564	0.488344141	0.311693002	0.47861257	0.495456075	0.467466949	0.497962858	0.459884584	0.400576507	0.478199263	0.491376424	0.502077533	0.457875419	0.444464697	0.463883206	0.434698838	0.494782637	0.495242276	0.48743477	0.469887639	0.246031274	0.473460224	0.487527965	0.494440623	0.482815055	0.438616557	0.338335187	0.507246604	0.409060122	0.394712456	0.467081479	0.42687369	0.500980166	0.286744419	0.397809503	0.43909392	0.478090374	0.394153163	0.4594524	0.474114246	0.471622796	0.475226156	0.2546386	0.429450887	0.423529335	0.368862565
TCGA.BP.4799	0.490031567	0.430313366	0.473038411	0.448980504	0.499166653	0.348740764	0.477374512	0.495520457	0.469564679	0.497978898	0.454494157	0.403635982	0.47572428	0.476115962	0.503813448	0.452138168	0.442356598	0.45644862	0.4307817	0.49429449	0.491825524	0.480774971	0.465348148	0.215177515	0.471678997	0.488280871	0.485601017	0.483573177	0.444824895	0.339511703	0.508038891	0.396741876	0.383904429	0.483789596	0.431039076	0.501862388	0.280622065	0.40217062	0.43089298	0.47359751	0.369292914	0.459765509	0.473588303	0.468152975	0.478668727	0.27677754	0.405468352	0.415697742	0.351543186
TCGA.BP.5196	0.472819369	0.449016493	0.486005475	0.454061289	0.482412863	0.285598094	0.475894005	0.4873548	0.462903462	0.498361556	0.466635814	0.409761775	0.473874989	0.470081615	0.498700337	0.462926135	0.446692436	0.44763012	0.458261022	0.490552967	0.500642012	0.496285203	0.476797018	0.187944251	0.471093157	0.486059056	0.508044406	0.478395848	0.429540401	0.323410013	0.506900899	0.399260576	0.419889263	0.447793115	0.407913873	0.507434312	0.29673545	0.385319526	0.446616709	0.476132296	0.395333067	0.452991921	0.474400092	0.46909527	0.466185338	0.215488661	0.43227626	0.421817839	0.386251724
TCGA.CJ.5678	0.482215657	0.439536627	0.483077879	0.446866069	0.490411114	0.322838154	0.478989847	0.491503105	0.464293477	0.497881678	0.455888882	0.408334374	0.477922886	0.483592437	0.501667771	0.462799235	0.445366759	0.466020386	0.447519796	0.495137901	0.494614515	0.487964193	0.474004017	0.239799808	0.475242672	0.486871252	0.500321022	0.488193531	0.452243521	0.322859534	0.50923075	0.405305935	0.402381074	0.459876384	0.413541627	0.5028919	0.285382922	0.407831757	0.443976737	0.480528953	0.408809578	0.453185952	0.474128082	0.466122185	0.488211756	0.232466778	0.433722225	0.431525578	0.382683315
TCGA.BP.4759	0.479378514	0.430691304	0.477297791	0.444646756	0.490506133	0.307507628	0.474217413	0.495032582	0.463923293	0.497725712	0.456924207	0.401718857	0.474974843	0.48129951	0.498829299	0.451895146	0.441044432	0.454887513	0.435867517	0.494437198	0.494434904	0.487563182	0.467816238	0.225200746	0.472300641	0.486787936	0.487007688	0.482019946	0.444525137	0.326878025	0.507893003	0.406086289	0.394952552	0.466131037	0.416006434	0.501288785	0.284168104	0.398577693	0.433555274	0.474680602	0.382505887	0.455732235	0.47377315	0.465322343	0.475768212	0.238037482	0.427167552	0.4160765	0.376199726
TCGA.CZ.5456	0.492755937	0.462347699	0.486774111	0.445209003	0.487216416	0.328061753	0.478506125	0.485602144	0.462519855	0.497681282	0.475459698	0.411975066	0.473852646	0.472591478	0.501555366	0.472666131	0.454208176	0.470427185	0.464031582	0.492197214	0.502359956	0.49573669	0.474972856	0.300109303	0.473041903	0.486432812	0.496777182	0.481348864	0.44139431	0.371998701	0.50745902	0.410606113	0.433104371	0.465681145	0.433014023	0.508491257	0.297540826	0.40095618	0.451150744	0.481386437	0.399959953	0.454715429	0.474413547	0.482354321	0.488517956	0.286109524	0.426193629	0.437712896	0.404221657
TCGA.CJ.5676	0.486263127	0.437197382	0.475861933	0.45726247	0.489417636	0.277986078	0.479743934	0.493133448	0.465083891	0.497923807	0.461033248	0.400828824	0.477573681	0.481915889	0.502574612	0.461611102	0.446347287	0.453891513	0.437456704	0.492450961	0.496318085	0.492016553	0.472580169	0.216369184	0.473331457	0.487472902	0.500054022	0.481821742	0.436493153	0.321402277	0.506296933	0.404076015	0.403940522	0.463459912	0.415726696	0.502694879	0.291440223	0.394957093	0.442491948	0.476388351	0.397477095	0.457786157	0.474129604	0.466450594	0.475350622	0.237735567	0.420694596	0.420268329	0.376428821
TCGA.BP.4771	0.479139703	0.43916948	0.479446338	0.43677603	0.484101621	0.342843725	0.471278511	0.491512823	0.457582552	0.497395851	0.458729409	0.403098809	0.476800496	0.471916605	0.491803825	0.449235076	0.440173311	0.438075951	0.429071124	0.489984944	0.497610964	0.488525036	0.472120417	0.232600675	0.468976119	0.485151711	0.494289217	0.476689645	0.43098303	0.310090416	0.50375234	0.390481677	0.397109097	0.45048006	0.399649324	0.50541848	0.286823113	0.391284836	0.430822585	0.473325526	0.402901219	0.446729011	0.473952623	0.456972998	0.461360389	0.213076997	0.426487547	0.424777341	0.349372205
TCGA.BP.4776	0.479063466	0.435680001	0.479246951	0.455939499	0.485786781	0.316048333	0.475018129	0.495830882	0.463057909	0.498135568	0.455589954	0.402739071	0.481636512	0.485338735	0.501094929	0.457056592	0.44037988	0.458246845	0.441826947	0.491412054	0.493672309	0.487564668	0.474075115	0.225511024	0.468125826	0.487579835	0.493787187	0.481224835	0.441057802	0.323150272	0.504954235	0.4017874	0.394448664	0.456275693	0.411731994	0.501153457	0.288800137	0.397845224	0.437018169	0.481622673	0.384690567	0.45189696	0.47410948	0.464681502	0.470895771	0.225203948	0.438040471	0.427335753	0.36892918
TCGA.B0.4836	0.481723211	0.447247681	0.47991091	0.439119123	0.483470641	0.286067376	0.477931025	0.486543663	0.459760209	0.497907004	0.469117273	0.404397941	0.473928514	0.461982996	0.498181694	0.456736034	0.44181733	0.455504135	0.452429408	0.491471091	0.500888975	0.495735129	0.473275419	0.233824833	0.471534128	0.485883929	0.503434739	0.481232635	0.434136634	0.346963864	0.509111657	0.395054727	0.418036009	0.45687592	0.417793645	0.506539629	0.296351813	0.401384168	0.437736792	0.473503002	0.398868413	0.453186203	0.474063137	0.471725869	0.47462268	0.249943198	0.428913207	0.420685156	0.398084555
TCGA.CJ.5672	0.49028237	0.445570129	0.481330178	0.449079488	0.485317209	0.327374624	0.478337548	0.490683595	0.462630427	0.497364711	0.46030859	0.401949618	0.477759204	0.486419058	0.499541467	0.466539821	0.446729264	0.466852607	0.446539096	0.492031695	0.498944245	0.492712298	0.472207196	0.258322868	0.471483333	0.486050792	0.492035298	0.480424979	0.439555602	0.352550059	0.50653056	0.407707715	0.405704136	0.462748802	0.422300931	0.504362639	0.294693202	0.399097738	0.441831701	0.477720271	0.414196656	0.453416634	0.474641574	0.470035784	0.480330414	0.255059079	0.444234545	0.440490932	0.359169113
TCGA.B0.4844	0.482897299	0.437996735	0.479230007	0.453432203	0.485405064	0.29236375	0.473954749	0.491654336	0.46417787	0.497521131	0.462988157	0.401377437	0.475389281	0.480827992	0.494127756	0.453131981	0.437599639	0.454235936	0.442977318	0.49143126	0.49536363	0.491548248	0.476214314	0.26337345	0.470369193	0.486605622	0.50191929	0.483196946	0.442994494	0.361190137	0.505735449	0.407723402	0.415904734	0.463511185	0.415408973	0.503956316	0.294076172	0.404460338	0.432589567	0.485164032	0.385233686	0.457889605	0.474388678	0.477289146	0.48023655	0.25821053	0.439274128	0.437238369	0.414452559
TCGA.BP.4960	0.485907817	0.431966939	0.474819815	0.456594746	0.488920148	0.300641631	0.474492558	0.497078556	0.464866981	0.498050978	0.45694051	0.399092889	0.479957748	0.483398545	0.49650834	0.45053905	0.439784114	0.450414594	0.436002202	0.49181387	0.493329778	0.484535809	0.474389704	0.239075499	0.468129059	0.487699013	0.486208464	0.479667828	0.434465097	0.32927812	0.504256666	0.400850215	0.394927956	0.466970764	0.416763933	0.500562137	0.286037659	0.396644629	0.431882811	0.481751577	0.373096115	0.458924744	0.473889395	0.466840364	0.47200271	0.24357281	0.419011612	0.419940563	0.388527754
TCGA.CJ.4881	0.491158274	0.450325238	0.481348186	0.447043852	0.483305367	0.335604787	0.475104221	0.490441338	0.462133625	0.497528133	0.464602972	0.406624034	0.480131248	0.475143505	0.49596666	0.4579102	0.446179834	0.46004139	0.468815051	0.490140178	0.495910572	0.491186972	0.477025079	0.252664641	0.466992462	0.486002921	0.509444039	0.474851696	0.435107321	0.352991394	0.506895635	0.402081239	0.41957806	0.462195942	0.425944279	0.506349486	0.295844536	0.399548584	0.43943811	0.487109043	0.401139377	0.452889576	0.474396083	0.476116952	0.470712889	0.240799505	0.428323092	0.437591682	0.402445197
TCGA.BP.4329	0.476001888	0.438137717	0.477912679	0.460410196	0.490250232	0.291430285	0.476068928	0.489258956	0.462530225	0.497877958	0.455563493	0.40398025	0.473839515	0.465479345	0.498976739	0.457373963	0.439317761	0.461990173	0.447310866	0.492289946	0.495178801	0.490977773	0.471088934	0.214151374	0.471235865	0.48620404	0.499905626	0.485235862	0.451031644	0.324937146	0.509328661	0.405022627	0.409160051	0.459372376	0.411447665	0.504452593	0.292050049	0.406592058	0.439551824	0.473629575	0.381195161	0.451652225	0.47402318	0.47190579	0.481456868	0.244965936	0.429537638	0.422198311	0.386296939
TCGA.CJ.4638	0.485699429	0.436585536	0.475296042	0.456533151	0.480893333	0.30733994	0.473854139	0.496713934	0.464452196	0.497455173	0.455432035	0.394394291	0.47984999	0.483894202	0.495919997	0.452337826	0.439804198	0.465722736	0.441000769	0.492263511	0.492004947	0.480446567	0.472992177	0.249957454	0.466548361	0.486413963	0.478978586	0.476493429	0.447321951	0.339052883	0.506082046	0.414122146	0.39840836	0.467679636	0.41508042	0.500905468	0.285689456	0.415900438	0.431402707	0.495480592	0.397694273	0.45560401	0.474336006	0.466250514	0.474889534	0.223172804	0.434941537	0.438542504	0.413153953
TCGA.BP.5190	0.487195773	0.433733956	0.475172892	0.45608452	0.486661574	0.306310014	0.478350242	0.493567151	0.467174019	0.497466542	0.454805924	0.395846373	0.475734993	0.490061919	0.503348537	0.458714597	0.43892261	0.476217309	0.438555348	0.49217402	0.491782712	0.483233459	0.470350065	0.25656473	0.470301778	0.486812727	0.483945572	0.48059652	0.460814999	0.357606154	0.507602212	0.416981768	0.402294561	0.475578569	0.421018105	0.500877137	0.291890909	0.42907752	0.434936155	0.49244305	0.395178874	0.455725525	0.474399603	0.471131067	0.484639539	0.253065839	0.438313719	0.441624744	0.403029042
TCGA.CJ.4636	0.486260531	0.449059919	0.476883342	0.441006053	0.485375726	0.328304145	0.473312973	0.490384868	0.4607381	0.497516907	0.463982708	0.402589438	0.476887552	0.473936581	0.495506211	0.455454559	0.443551543	0.457132756	0.448781882	0.490774059	0.496969638	0.488002462	0.472041477	0.263808399	0.466459106	0.485975937	0.499007327	0.477075138	0.444044103	0.348536745	0.505986297	0.403894278	0.407524406	0.459130515	0.416342305	0.505386809	0.291203103	0.409425274	0.438796081	0.481425006	0.403729742	0.449127755	0.47436133	0.471562543	0.473747932	0.267901733	0.432057572	0.438606339	0.368185217
TCGA.B0.4703	0.484018823	0.454897552	0.48508159	0.445478316	0.485679402	0.320530522	0.47523211	0.484718543	0.461452025	0.498308505	0.46928937	0.410412471	0.477066383	0.459681941	0.496638095	0.459623635	0.447945441	0.44642899	0.467984351	0.488519132	0.500592432	0.495280072	0.479198334	0.209865079	0.470695755	0.484854033	0.514351479	0.476161728	0.424382717	0.329239092	0.50581688	0.396287083	0.428772008	0.445477524	0.412521747	0.509429955	0.299036768	0.378622875	0.445980943	0.478432128	0.397345201	0.450845227	0.474067041	0.474761412	0.454932531	0.221295872	0.454403141	0.427205546	0.384435123
TCGA.B0.4718	0.482105542	0.434889262	0.47528338	0.454129693	0.487049462	0.308336184	0.471567157	0.493327028	0.460973779	0.498013242	0.455238831	0.405516963	0.476752581	0.471508091	0.495495605	0.450743837	0.438070393	0.452759303	0.438997846	0.48984392	0.493563985	0.486205182	0.47334506	0.210572306	0.465986391	0.487058591	0.489489873	0.481524535	0.437375121	0.322775688	0.504756257	0.398911628	0.405089241	0.457243527	0.400555508	0.503088274	0.288640293	0.399230204	0.431495242	0.480028227	0.3807704	0.449268427	0.474002158	0.463582024	0.466673455	0.228514908	0.426085593	0.425537315	0.392674395
TCGA.B0.5106	0.486435334	0.44931907	0.479259765	0.446323797	0.485568069	0.322674084	0.474031029	0.489581871	0.462289605	0.498259727	0.469827803	0.406851245	0.476378046	0.470002703	0.496196244	0.45717265	0.44574446	0.460180027	0.451047735	0.489138666	0.498101332	0.490086949	0.47529838	0.25800523	0.467280088	0.48672445	0.504921079	0.478176754	0.436452053	0.351787783	0.503370102	0.400505733	0.421006521	0.449797411	0.409651091	0.50600116	0.296830207	0.40405109	0.440542831	0.482454845	0.391907381	0.447378438	0.474673052	0.46848203	0.463191035	0.257732202	0.436251657	0.441752454	0.364415796
TCGA.CZ.5460	0.481070302	0.436653114	0.4795872	0.446111097	0.487003693	0.333248403	0.474313041	0.491478181	0.459349194	0.497458321	0.459062955	0.405797578	0.473647572	0.483039137	0.49680467	0.457074651	0.439125611	0.465366342	0.446515567	0.492605732	0.495804547	0.491277161	0.471847245	0.226263511	0.471867495	0.486314256	0.491101441	0.484200515	0.442712999	0.324989611	0.505415623	0.399948392	0.404753439	0.462825868	0.408926098	0.50405149	0.289272978	0.395497506	0.434558088	0.477294922	0.386100809	0.450020792	0.474016989	0.467176758	0.477576162	0.247776231	0.43633281	0.422998959	0.381115922
TCGA.B0.5109	0.490270348	0.46040407	0.490636007	0.460045667	0.49335115	0.339803905	0.47342479	0.491036106	0.459982651	0.497163057	0.469586492	0.422268617	0.476876166	0.475088882	0.499217437	0.448619109	0.442803022	0.4438134	0.435025384	0.49356198	0.505417969	0.49527406	0.474459553	0.211449738	0.474468979	0.485456403	0.512462808	0.480886492	0.415193196	0.332582289	0.502027374	0.393902292	0.400553167	0.453238865	0.411497899	0.506771975	0.272634356	0.374072222	0.432792512	0.466278687	0.391553241	0.457335583	0.474481636	0.464069332	0.467709546	0.192145806	0.412266991	0.455356497	0.361951459
TCGA.BP.5180	0.479860268	0.44206481	0.48396076	0.450383795	0.487357229	0.274625951	0.476904865	0.49091573	0.463730605	0.49784384	0.471490226	0.406698239	0.472174099	0.479669297	0.498350294	0.458475558	0.442277658	0.459889641	0.441594429	0.49392212	0.500646682	0.49220684	0.47219973	0.258807776	0.472271053	0.486819077	0.492376614	0.482526071	0.441414807	0.361027118	0.506646356	0.404129067	0.418421309	0.458602057	0.418606772	0.503163759	0.292035201	0.407155048	0.437407974	0.476316337	0.395676375	0.454571706	0.474624911	0.46374769	0.480620471	0.264786294	0.428777932	0.432925704	0.40021769
TCGA.B0.5097	0.482496173	0.453323018	0.480303923	0.452603379	0.490392534	0.342546915	0.474372965	0.484184423	0.459243805	0.49783508	0.467199092	0.411000862	0.472586108	0.456390802	0.498803313	0.454741446	0.442802611	0.446053332	0.447331318	0.489389229	0.499670994	0.495388014	0.472132709	0.184382609	0.472471802	0.485020213	0.51280825	0.477052962	0.430526423	0.314465649	0.502192546	0.388668838	0.417214008	0.457824817	0.402716349	0.510063432	0.288937886	0.38934938	0.438148719	0.469337174	0.392629123	0.446923283	0.473648179	0.46652866	0.467713344	0.208973873	0.413766079	0.422496153	0.350613231
TCGA.G6.A8L7	0.502235681	0.426410812	0.476185603	0.448203393	0.483138594	0.314568218	0.471151639	0.497787946	0.459037994	0.49752605	0.457033632	0.401664379	0.477138733	0.492589251	0.492359424	0.442946309	0.431663567	0.464883586	0.4348951	0.495623802	0.495435505	0.485040313	0.475507302	0.235596775	0.470324137	0.487132452	0.48782595	0.485856408	0.428175481	0.322752499	0.506779974	0.390325371	0.398770921	0.474744173	0.423674763	0.498926873	0.276865595	0.395942792	0.419447702	0.484658744	0.366618221	0.458388121	0.473528595	0.465285546	0.475980315	0.210894121	0.416553606	0.420756038	0.424369243
TCGA.BP.4327	0.477016293	0.442268143	0.476809333	0.441030243	0.480867426	0.311500801	0.471622075	0.491640182	0.458844808	0.497542363	0.463607923	0.403304412	0.476342754	0.471789934	0.49166917	0.454031752	0.437453685	0.45573846	0.440217433	0.489205105	0.496836629	0.490097671	0.47286211	0.265477085	0.46282181	0.485773166	0.491191611	0.477307864	0.438942846	0.360298088	0.505208153	0.402785243	0.414017292	0.453248677	0.4093019	0.503492778	0.29726172	0.403472707	0.431865365	0.485356857	0.383307582	0.448068364	0.474626399	0.46874359	0.475940444	0.26707156	0.445971805	0.432909143	0.389826015
TCGA.CJ.5671	0.485472615	0.45012139	0.481767541	0.443259171	0.49120407	0.334370404	0.476469986	0.487548442	0.459026085	0.497811266	0.468097967	0.410487248	0.474760791	0.474718922	0.498516764	0.462071315	0.450569993	0.448711581	0.449953017	0.491574618	0.501224407	0.499160253	0.471710651	0.215668023	0.474375692	0.48598465	0.502835078	0.478248405	0.428603866	0.323790018	0.503853381	0.394789436	0.417507619	0.452338138	0.415770845	0.507094866	0.293556995	0.384077533	0.444622666	0.471711773	0.401120565	0.449566488	0.473914144	0.466350883	0.469467961	0.231881519	0.421383705	0.417788282	0.351531502
TCGA.B0.5084	0.490119669	0.445152273	0.486111241	0.437400842	0.48720176	0.326750669	0.470716711	0.493118829	0.460845223	0.498220535	0.462794493	0.420773388	0.479048709	0.480309016	0.502412952	0.452950442	0.450405421	0.455263677	0.450285113	0.494563725	0.500371038	0.490928959	0.48207186	0.257773248	0.475675505	0.486917772	0.503657227	0.487496976	0.433008109	0.337054661	0.504336036	0.421252339	0.409306257	0.450337238	0.413684817	0.503175894	0.26983923	0.406795591	0.43347738	0.479841217	0.416102245	0.46000062	0.474620794	0.462695648	0.475401336	0.212110316	0.429072201	0.435019951	0.414171363
TCGA.AK.3454	0.492916938	0.43674562	0.476346885	0.449211855	0.489119984	0.33760928	0.473833804	0.496542877	0.461263248	0.497640126	0.459565479	0.405393713	0.480150427	0.48254966	0.497683181	0.451650472	0.444918311	0.446610957	0.439633055	0.491045725	0.496745179	0.48734991	0.475303414	0.226495191	0.466869041	0.487320357	0.493227853	0.477231188	0.430005927	0.319105228	0.503307554	0.396664444	0.399915455	0.456012299	0.407465652	0.502352421	0.288604459	0.400176233	0.431342622	0.483490092	0.391289201	0.454359367	0.473973247	0.4604274	0.465882092	0.216023865	0.418620867	0.421252292	0.38963547
TCGA.B8.4620	0.478076628	0.44547605	0.481102832	0.452704492	0.489051877	0.311629649	0.473676412	0.488401256	0.460277826	0.49821501	0.466352096	0.405350867	0.471865159	0.457994199	0.495418977	0.454113852	0.436530217	0.45227607	0.454184714	0.49140124	0.499302162	0.490085501	0.473066396	0.233732363	0.469404249	0.486651713	0.506028716	0.483202594	0.433426795	0.337598097	0.506717843	0.393390725	0.414448204	0.457526491	0.414651937	0.505225803	0.289031487	0.396573603	0.439476371	0.472434688	0.3679382	0.454141181	0.474105857	0.467959207	0.475706129	0.271484622	0.417355361	0.427209879	0.402007656
TCGA.CJ.5677	0.485229389	0.447805213	0.4831479	0.454256055	0.485493218	0.31315339	0.478253565	0.489397664	0.463391932	0.497635159	0.462208375	0.403978397	0.479086616	0.480161358	0.500194798	0.462729335	0.443973095	0.461815656	0.460941931	0.492742532	0.496034471	0.494251872	0.473162556	0.242290453	0.475291162	0.485685235	0.49932064	0.479868911	0.443627225	0.348815487	0.508158938	0.409995925	0.407513312	0.469108269	0.434268187	0.505431795	0.291355241	0.39957108	0.444025486	0.485036441	0.397643095	0.456782937	0.473764739	0.476087986	0.484391986	0.241329412	0.432317072	0.426520073	0.400449615
TCGA.MM.A564	0.473597599	0.426292423	0.477862528	0.447301718	0.484828861	0.284434665	0.469141964	0.497292211	0.457982006	0.498656301	0.453955999	0.400809417	0.474690967	0.474392919	0.495964055	0.444509759	0.43477362	0.442174954	0.437764534	0.492681019	0.494781893	0.487040241	0.470035572	0.184139223	0.464480356	0.487261979	0.498147558	0.481163443	0.44129169	0.296229969	0.507485305	0.394852636	0.39494468	0.447340115	0.395011859	0.499759038	0.2818292	0.403200855	0.432117004	0.472822268	0.359985283	0.444762403	0.473731975	0.456125217	0.460674064	0.180207034	0.430270828	0.40947797	0.382147212
TCGA.BP.4341	0.475689334	0.435827787	0.475228978	0.448672182	0.48244246	0.309158245	0.472030137	0.493812923	0.460235095	0.497862704	0.455784083	0.400866522	0.479113144	0.475822618	0.497245366	0.45416577	0.436873272	0.464086247	0.446087451	0.489235994	0.492714376	0.487290164	0.473774904	0.250954912	0.465262189	0.486322635	0.495148433	0.479389664	0.441936835	0.335515364	0.505045034	0.403586377	0.408087296	0.45332913	0.405150465	0.502524387	0.294751757	0.406183649	0.433370386	0.485969746	0.382979969	0.446090785	0.47403897	0.466917614	0.470025855	0.237457101	0.438174978	0.429595204	0.387955948
TCGA.CZ.5468	0.49910971	0.45104232	0.493001755	0.448989522	0.486591183	0.357423993	0.477659941	0.486333002	0.466704989	0.497648887	0.465624593	0.410072744	0.479271581	0.483736444	0.495210673	0.464307918	0.447363545	0.461039997	0.456077779	0.493435607	0.49951828	0.49431537	0.477631272	0.216700428	0.476416546	0.486408587	0.511461125	0.483676577	0.434773408	0.348110596	0.509192447	0.405864521	0.419015251	0.474969171	0.439506474	0.507959501	0.292043661	0.374975127	0.440570669	0.492893169	0.397996479	0.460231729	0.47395087	0.489910019	0.486796377	0.236728121	0.429695571	0.431225699	0.420988959
TCGA.B0.4697	0.483192928	0.432438382	0.475505024	0.450591459	0.48958879	0.340203283	0.471782074	0.496777972	0.461070609	0.497936546	0.45317683	0.404325081	0.479568086	0.47947326	0.494468531	0.446371081	0.438612322	0.434452671	0.433385627	0.491302762	0.493970593	0.485365301	0.476424171	0.185855765	0.468029596	0.487101194	0.497019566	0.479811192	0.428317748	0.287131816	0.502930051	0.389906042	0.390515835	0.461861165	0.397860344	0.502756585	0.281530399	0.386992334	0.427929227	0.474205878	0.379593241	0.456935743	0.473612092	0.457695655	0.461496578	0.19619061	0.414567702	0.414413897	0.393049623
TCGA.CJ.4868	0.487500232	0.452298206	0.487692392	0.447448943	0.488552382	0.339177034	0.477209734	0.486501867	0.460830085	0.497865223	0.466564681	0.410504864	0.477648819	0.470313781	0.499399889	0.462345914	0.444507844	0.45306157	0.465439809	0.491016622	0.501192802	0.49644365	0.476390837	0.218249197	0.474024177	0.485718253	0.509173163	0.480811393	0.42536984	0.338865098	0.505436212	0.391214894	0.418921965	0.455516804	0.422538205	0.507898884	0.293997957	0.376560794	0.443595136	0.478033623	0.399559844	0.45446479	0.474096524	0.475513227	0.46970732	0.233499178	0.430463075	0.433205371	0.387880097
TCGA.BP.4761	0.483751024	0.451790822	0.483253028	0.46379609	0.482353697	0.321047087	0.479568289	0.495741728	0.467127401	0.497131541	0.47004496	0.408026459	0.483804128	0.502087838	0.503046921	0.463976319	0.452783859	0.477731922	0.449846895	0.493822669	0.499232406	0.494885429	0.475593597	0.271378014	0.471935584	0.487331829	0.509113992	0.477355857	0.430976629	0.375074296	0.507160497	0.424955737	0.422681435	0.47878281	0.444483048	0.50282342	0.297727108	0.393826845	0.437015493	0.494441212	0.390257302	0.466680854	0.474846657	0.489584654	0.487665553	0.269613214	0.431329595	0.45690892	0.457313063
TCGA.B0.5117	0.478323635	0.425188887	0.476080852	0.41480053	0.487869661	0.327041062	0.473312577	0.498579131	0.459987759	0.496621043	0.450541496	0.403192914	0.485307907	0.494257836	0.5068132	0.452001882	0.444285515	0.474381494	0.43883058	0.493883572	0.489264627	0.48356129	0.464249823	0.303373968	0.463028408	0.48665542	0.46774621	0.476627016	0.471032248	0.389092074	0.507099304	0.410131104	0.369578819	0.473335204	0.435639444	0.496290175	0.288223671	0.439562274	0.428087211	0.501819448	0.3899435	0.458356734	0.474068945	0.474465143	0.487029468	0.339875623	0.431861397	0.449333663	0.393571153
TCGA.BP.4774	0.470566675	0.440407638	0.478226932	0.450068292	0.484676731	0.317441969	0.471962459	0.489667502	0.459574935	0.497630598	0.455341109	0.402934239	0.478200421	0.468578663	0.497757913	0.455929907	0.433735803	0.455635433	0.45158142	0.488842571	0.494989413	0.490362541	0.47449492	0.234999983	0.467105042	0.485164991	0.501886852	0.478248847	0.442241637	0.324720722	0.503222601	0.398308749	0.405980741	0.450911713	0.403288308	0.504951461	0.29279089	0.398079883	0.435282503	0.483294357	0.387909236	0.44700893	0.473794719	0.465235791	0.469594809	0.229849042	0.436327466	0.425091191	0.384589143
TCGA.B0.4822	0.494889378	0.437353495	0.47688886	0.452024189	0.489157659	0.317701858	0.473861919	0.49702342	0.46193732	0.498115079	0.462881607	0.406437326	0.479559046	0.487764456	0.496156861	0.452917934	0.447148401	0.447119766	0.43731355	0.491098413	0.496805509	0.488418097	0.476955308	0.230776046	0.467787071	0.487955612	0.494754191	0.478943757	0.429737359	0.318804392	0.502907648	0.397544289	0.402579615	0.453808511	0.405835699	0.501703159	0.287699666	0.399555617	0.432605621	0.484378625	0.387248513	0.453561701	0.473934184	0.462699881	0.465829368	0.211267569	0.424634229	0.420564018	0.380921613
TCGA.BP.5000	0.481372419	0.43629809	0.476652911	0.450095077	0.48647586	0.314982665	0.477149867	0.495996965	0.464358294	0.497666906	0.458338747	0.399259198	0.481379304	0.484902593	0.503223689	0.456855196	0.444423956	0.463054663	0.438516056	0.492240429	0.493758428	0.487224418	0.471645466	0.251749768	0.469153298	0.487100595	0.484259625	0.478728978	0.441703271	0.343092707	0.506111929	0.401204933	0.395169007	0.465435347	0.425159406	0.501144084	0.290159319	0.408192291	0.435540863	0.480153045	0.395176619	0.45645205	0.47421186	0.46728636	0.473285065	0.248553256	0.426504385	0.428154388	0.384577897
TCGA.BP.4338	0.489931951	0.455121866	0.480391429	0.446841142	0.488588675	0.326350141	0.474678389	0.488898448	0.46714431	0.497196921	0.461997423	0.406478077	0.472021925	0.48675277	0.496039873	0.463490603	0.44741432	0.462056694	0.439168811	0.493076834	0.496576399	0.488722105	0.47170292	0.289261827	0.47144056	0.486474212	0.497927713	0.479922619	0.448774225	0.383052037	0.506019795	0.411719652	0.412432492	0.476117651	0.442631128	0.506511459	0.289344765	0.4061678	0.441115281	0.480423582	0.40140627	0.458026203	0.473664626	0.481800752	0.496209058	0.2718793	0.432036456	0.427570882	0.360141608
TCGA.BP.4971	0.485259829	0.438163305	0.472761252	0.440808426	0.484976728	0.334529024	0.470951184	0.494406427	0.459100306	0.498139955	0.461713674	0.399458713	0.48211625	0.459059839	0.496107554	0.447031314	0.445517516	0.450451847	0.43827389	0.487861927	0.4938298	0.485510649	0.473437109	0.256806656	0.462504159	0.48672543	0.483516782	0.473694261	0.435631262	0.336920578	0.502604218	0.399540896	0.400291683	0.450849985	0.404192685	0.503098285	0.291356468	0.403627167	0.431730649	0.479404038	0.400446297	0.44711027	0.474034476	0.461920069	0.455923083	0.240858975	0.428007068	0.427729151	0.37556248
TCGA.G6.A8L8	0.476996392	0.439005831	0.479841885	0.452891485	0.482976399	0.320707487	0.473972253	0.49191536	0.459080329	0.497882764	0.460715773	0.405720265	0.478602839	0.481797576	0.498560689	0.459600619	0.445169923	0.477600344	0.462611452	0.489884468	0.49334076	0.488099897	0.475190824	0.274301522	0.467644946	0.486636101	0.498931212	0.479925533	0.445472762	0.349119748	0.506686047	0.40883632	0.417425716	0.44328847	0.40742701	0.502562306	0.298535222	0.407817036	0.4372031	0.497570789	0.39385949	0.444357333	0.474451595	0.470644196	0.475072065	0.263442798	0.454071962	0.437531954	0.404578247
TCGA.A3.3319	0.48569401	0.463146957	0.477727737	0.445554783	0.482612868	0.314550483	0.476463739	0.488283269	0.464133158	0.496818887	0.475401553	0.406342786	0.476520391	0.472262317	0.500364781	0.460875141	0.446137816	0.473605059	0.466410134	0.49116067	0.499641486	0.492643228	0.475082461	0.36567537	0.4684209	0.485258587	0.495887457	0.475652181	0.439284629	0.426853703	0.508633264	0.412713923	0.433121084	0.472470041	0.447742221	0.5066363	0.296868648	0.416587237	0.435091552	0.491803389	0.396290198	0.460069623	0.474732605	0.485994078	0.495881054	0.347420852	0.434543954	0.459711253	0.447387789
TCGA.B0.5094	0.48468222	0.458425033	0.482667533	0.447361598	0.478725847	0.312403676	0.4718943	0.486973016	0.459503977	0.497782954	0.469638119	0.411891947	0.467515402	0.473366479	0.493906533	0.46025254	0.447457267	0.461139504	0.471058776	0.489717737	0.505753553	0.490539687	0.476727669	0.23010097	0.463008156	0.485833563	0.500921246	0.476289005	0.438957078	0.352004616	0.506402786	0.399830229	0.441162293	0.454570781	0.413247434	0.508482881	0.300668553	0.408289839	0.435637926	0.493366502	0.37709048	0.444992274	0.474606295	0.476960784	0.480175463	0.2386038	0.430404968	0.443046162	0.427521663
TCGA.BP.4335	0.481840097	0.436100298	0.476952219	0.452175572	0.486480559	0.327046897	0.472720194	0.49375395	0.461569031	0.498300151	0.458085232	0.403058134	0.476964185	0.471118954	0.49666745	0.450415277	0.436894162	0.453700167	0.44144851	0.490078483	0.494131636	0.484733788	0.475203693	0.232307565	0.464888117	0.487377534	0.489124486	0.481276943	0.44769827	0.327831016	0.506125073	0.397971229	0.399007832	0.459062269	0.401492505	0.502715975	0.288168485	0.410164878	0.433694939	0.480344929	0.380628397	0.448639893	0.474253573	0.460392289	0.468816779	0.242650115	0.432944072	0.425393897	0.376385439
TCGA.BP.4804	0.482621594	0.445891389	0.480508185	0.440392253	0.489453538	0.323993876	0.475394769	0.490276866	0.460847253	0.497748161	0.464265287	0.406959399	0.47829026	0.471935604	0.498798035	0.458124488	0.44786386	0.451270598	0.447057205	0.491076241	0.498847329	0.494071536	0.474412671	0.238165511	0.470215256	0.486029705	0.502563536	0.479204361	0.43254405	0.333388762	0.505667443	0.396727636	0.412874254	0.450348247	0.411371023	0.505296969	0.295070708	0.390898235	0.439995702	0.476850455	0.409206098	0.451481177	0.474355576	0.468247275	0.467795356	0.234497919	0.433516861	0.431290391	0.366821699
TCGA.AK.3429	0.483311887	0.441426551	0.485216288	0.45008151	0.488926615	0.32804537	0.478474984	0.48854685	0.462343153	0.497633644	0.457798953	0.404316862	0.473329405	0.491348126	0.500852943	0.464250129	0.445128716	0.471463602	0.442292692	0.494607255	0.498244845	0.491339415	0.470738477	0.226875984	0.475477698	0.485953441	0.504542897	0.48379755	0.451335983	0.329441245	0.509559863	0.399430451	0.4070679	0.459961955	0.413229592	0.504998352	0.289126489	0.400857374	0.442322034	0.479439823	0.411481683	0.447990683	0.474141018	0.47328924	0.483592973	0.23287873	0.436590878	0.427361698	0.368214994
TCGA.B0.4841	0.481550713	0.415949449	0.466006086	0.45522352	0.491406159	0.319063382	0.474741186	0.502950148	0.466726542	0.497195351	0.441461181	0.390121391	0.481960458	0.482471099	0.50435804	0.443727195	0.435699902	0.454106959	0.41739081	0.493843574	0.486439187	0.477420115	0.464823714	0.211492569	0.468566152	0.487690198	0.471043027	0.477935659	0.43626278	0.30303758	0.507555709	0.400937822	0.362689602	0.481587192	0.418837578	0.496452686	0.27875482	0.398443363	0.422831225	0.475332255	0.373751443	0.464130168	0.473412354	0.455252116	0.471330128	0.229320779	0.40155618	0.4083597	0.373224431
TCGA.BP.4981	0.480749566	0.433138236	0.474439394	0.461142103	0.487386128	0.308264952	0.473878857	0.498205738	0.465213477	0.497903406	0.456662486	0.398990794	0.480062524	0.486768393	0.497570807	0.453403896	0.43909577	0.459008949	0.435692503	0.491668062	0.491949799	0.482327712	0.473706515	0.24692028	0.467362483	0.487764893	0.48857626	0.480617603	0.445093805	0.337505555	0.503121335	0.409546949	0.398834075	0.465645757	0.413409592	0.500080688	0.285503965	0.417165971	0.431802887	0.485716118	0.383219688	0.457147685	0.474259124	0.462917773	0.474242097	0.24851959	0.427492811	0.433489471	0.393283535
TCGA.CJ.4637	0.475517459	0.449683739	0.484184377	0.441112636	0.483532974	0.323656417	0.473664284	0.487610756	0.461509282	0.497733749	0.462304408	0.406311339	0.476194603	0.461502517	0.49323608	0.456149408	0.442830659	0.438342082	0.440525836	0.49009811	0.499042077	0.488991001	0.476487971	0.216407155	0.470840221	0.485390502	0.504416305	0.48046668	0.431427073	0.32277631	0.50647745	0.391145717	0.409227407	0.45376007	0.403310502	0.508247276	0.287970414	0.39334322	0.440700499	0.472581924	0.402576642	0.450804317	0.474199569	0.460990188	0.472972622	0.226508812	0.42815432	0.426910792	0.380013324
TCGA.B0.4847	0.48155767	0.426370424	0.476142033	0.454070393	0.484905551	0.313396656	0.474477655	0.498231771	0.464057278	0.497740975	0.452320337	0.397961595	0.480072548	0.484578871	0.49751151	0.448550652	0.436877283	0.452875514	0.424826591	0.49182766	0.493278622	0.480207709	0.475501744	0.20001202	0.46934167	0.48738339	0.487322266	0.481195159	0.441834058	0.289774203	0.505175087	0.395375191	0.386586784	0.465035539	0.390278831	0.500026816	0.280909416	0.407508905	0.42734099	0.483242685	0.388486272	0.453893752	0.474158742	0.452623926	0.467669951	0.198355461	0.415803387	0.429747596	0.403324271
TCGA.CJ.4890	0.482030303	0.448541373	0.479839262	0.439343674	0.491158738	0.346106994	0.476805643	0.488319379	0.458460979	0.497829514	0.462237811	0.408561412	0.476238805	0.459650491	0.501232796	0.454368371	0.443801399	0.44466993	0.443475154	0.490763525	0.498845615	0.495359856	0.472918374	0.218203212	0.471715891	0.485692744	0.499844193	0.480628338	0.432172871	0.327833549	0.504731613	0.391300516	0.408658203	0.455036948	0.415285916	0.506851989	0.288758501	0.388821318	0.440377063	0.468234675	0.399590591	0.450719728	0.473797039	0.463150051	0.472760118	0.230941992	0.420220186	0.419355188	0.352498869
TCGA.B0.5703	0.476975528	0.43553995	0.479503079	0.442143521	0.486376631	0.301335276	0.472453612	0.490459556	0.458377473	0.497184839	0.456074596	0.401971695	0.474697571	0.470057114	0.499215946	0.457120426	0.437906756	0.455095932	0.439952879	0.492687041	0.496258604	0.487476272	0.466127328	0.223869946	0.471528205	0.485916096	0.492923747	0.480929722	0.447796258	0.322080876	0.506868177	0.403288081	0.395116794	0.456390335	0.412945732	0.503510147	0.286465226	0.407628593	0.433889634	0.479388563	0.401324117	0.45064156	0.473600981	0.464584842	0.475125171	0.225774318	0.428220448	0.418468379	0.383306053
TCGA.B8.A54G	0.486038015	0.449928402	0.485520257	0.450824875	0.483504693	0.334046182	0.475156128	0.489526053	0.459760398	0.497867717	0.466197172	0.408846269	0.475442637	0.473949212	0.493221512	0.45829249	0.444216652	0.456045605	0.450056593	0.491114513	0.50017294	0.490618555	0.479888042	0.241287099	0.470146067	0.485957693	0.508487213	0.484784508	0.444189436	0.335650191	0.505388942	0.401418652	0.419495288	0.44893458	0.404828889	0.507131181	0.291748204	0.406958765	0.440053102	0.480055263	0.403650631	0.447560114	0.474782618	0.465381489	0.47865962	0.244973957	0.444911047	0.445009808	0.369225849
TCGA.AK.3425	0.484002899	0.44931819	0.486564133	0.451221194	0.488569211	0.310185452	0.47634251	0.48870856	0.460974715	0.497776763	0.463445443	0.410329306	0.474002298	0.480390032	0.499747598	0.461625698	0.44621608	0.450391714	0.452432402	0.49319769	0.502783979	0.496742523	0.473278616	0.226056327	0.47186698	0.486221594	0.496935764	0.483222738	0.439241186	0.335613221	0.506139381	0.402108506	0.416880858	0.459453131	0.426615883	0.506157714	0.292204901	0.392148241	0.443370423	0.472328371	0.390087182	0.452133232	0.474144257	0.471957585	0.478016952	0.237607055	0.42428533	0.428444542	0.362502423
TCGA.B0.4842	0.482242215	0.439600228	0.477798116	0.460187567	0.486353659	0.332966828	0.476647757	0.4931854	0.464258366	0.497206648	0.456046956	0.397572967	0.477747515	0.496402281	0.496302217	0.457979423	0.440029183	0.456325372	0.44997668	0.493292379	0.495180861	0.491346595	0.472335231	0.247112893	0.471593336	0.485750094	0.495712389	0.478188113	0.431978281	0.337330347	0.50352625	0.403812656	0.402731825	0.469985492	0.430297704	0.50189234	0.294113516	0.390044684	0.430317617	0.485992314	0.379307831	0.459003109	0.473957446	0.474958304	0.479451857	0.243527312	0.428129628	0.424443167	0.373446655
TCGA.B0.4821	0.496837155	0.449544405	0.484332605	0.463131245	0.486181507	0.33573592	0.472527687	0.496805184	0.459121455	0.497874538	0.467117827	0.409154191	0.479930074	0.491458233	0.494212489	0.459232555	0.448083581	0.465675512	0.470082102	0.491548565	0.498694064	0.4916257	0.481961819	0.262564345	0.467068523	0.487408715	0.496072688	0.481310334	0.434367621	0.361514822	0.503332632	0.411298926	0.428247431	0.458548496	0.422727571	0.503556486	0.286913822	0.397621008	0.435811865	0.491934509	0.378031273	0.455899668	0.474325695	0.477536013	0.471999054	0.234703576	0.428394842	0.439413821	0.46865605
TCGA.BP.5178	0.491416819	0.43892613	0.476094545	0.454718849	0.492401244	0.309892577	0.478664001	0.494147018	0.466633098	0.497394785	0.45959321	0.402048061	0.476830162	0.487818126	0.500970669	0.459320939	0.444089426	0.457668418	0.42761041	0.494021278	0.494920043	0.488605556	0.471043385	0.264542195	0.47322991	0.487000848	0.492527833	0.481380882	0.437426879	0.34795197	0.505130489	0.409128218	0.403204527	0.478318376	0.430673362	0.501856768	0.285727485	0.39953063	0.437561827	0.477589416	0.39344596	0.463762367	0.473915149	0.470743322	0.483858501	0.268407249	0.419206032	0.425234673	0.374720703
TCGA.AS.3777	0.497623137	0.433850112	0.475856591	0.41581486	0.485764161	0.352564943	0.47671613	0.495994414	0.459697945	0.496387963	0.449537356	0.403102569	0.479164542	0.490883967	0.510369574	0.45404744	0.441276296	0.487555863	0.43384118	0.495510246	0.4920495	0.482313193	0.465452991	0.330089506	0.4705187	0.485440245	0.454206754	0.481488747	0.453403107	0.380196774	0.509141021	0.410452504	0.379566954	0.470953164	0.443104448	0.498557969	0.28543744	0.420218089	0.425045239	0.489588708	0.414462922	0.456882458	0.473577959	0.475302501	0.501291047	0.312379357	0.429027449	0.424966341	0.402484016
TCGA.B0.5080	0.475931843	0.448821349	0.483074966	0.447094798	0.489849174	0.303899618	0.475815598	0.486898042	0.459358727	0.498076593	0.465528338	0.409543736	0.47614908	0.475259586	0.499573687	0.46166006	0.446950817	0.447124106	0.463002786	0.49097832	0.499439703	0.499421319	0.473886904	0.221136498	0.472779894	0.484900381	0.510812231	0.477284154	0.42502339	0.32048299	0.50444122	0.391954161	0.41712239	0.445864588	0.414806182	0.507447098	0.297100641	0.373396425	0.443952682	0.475709266	0.392563534	0.449377223	0.473850762	0.471589758	0.462894361	0.226571112	0.43981202	0.414982812	0.363065787
TCGA.CZ.4857	0.480894695	0.449825018	0.483995895	0.440270097	0.487045264	0.317481128	0.469609465	0.487820041	0.457214221	0.498015971	0.469764309	0.41088208	0.468628923	0.459381731	0.491252024	0.453134934	0.439747304	0.448936753	0.457408483	0.490973823	0.502278607	0.492551896	0.475669656	0.244631459	0.469920576	0.485780154	0.504270098	0.480506682	0.433528752	0.344927769	0.507113345	0.388769078	0.423747547	0.448613881	0.411054266	0.506865824	0.289908668	0.390933227	0.434635456	0.477748128	0.37378595	0.444917309	0.474189173	0.464602283	0.473417818	0.224408974	0.419538696	0.432422759	0.381131065
TCGA.CJ.6033	0.479949934	0.447355427	0.483173367	0.456879632	0.486349923	0.322501789	0.477364142	0.487448546	0.464394404	0.497959644	0.457323456	0.405810193	0.475323235	0.484279673	0.497925184	0.458808793	0.440670375	0.453796593	0.456657809	0.492111903	0.4970663	0.494080932	0.476760102	0.21465113	0.47273564	0.48538444	0.509771394	0.480333058	0.43614299	0.333658604	0.506604327	0.3976128	0.410892008	0.460544838	0.421358988	0.50604174	0.290420305	0.384366562	0.441925495	0.482225586	0.38724048	0.454264495	0.473847348	0.473721408	0.477820679	0.22018073	0.44523826	0.424720027	0.380326615
TCGA.CZ.4854	0.487553171	0.450359618	0.485073473	0.437441237	0.485966342	0.31259777	0.471808761	0.488580291	0.459527702	0.497663622	0.464575863	0.414841692	0.472651678	0.465152841	0.495759267	0.459777752	0.450042473	0.455487658	0.462941631	0.490230052	0.500521738	0.490964446	0.475232254	0.243149397	0.466167829	0.486260085	0.495803628	0.477412504	0.437161178	0.34747809	0.507540402	0.408367288	0.422383326	0.456510856	0.413420761	0.506861265	0.295233638	0.395502024	0.436190436	0.489152603	0.38971497	0.448784263	0.474267357	0.46989138	0.478645545	0.24478458	0.423128207	0.432816866	0.396856579
TCGA.CJ.4912	0.49313783	0.44174093	0.476446454	0.456397692	0.486269829	0.320335294	0.472823031	0.495998834	0.466477319	0.497886784	0.465050578	0.405047249	0.477475676	0.47434087	0.49587059	0.447085457	0.442644805	0.459462882	0.439182647	0.491400582	0.494944164	0.48167265	0.473090903	0.25288097	0.4663369	0.487776558	0.483817822	0.474435715	0.436538362	0.352509571	0.50211768	0.405197695	0.408128188	0.466502481	0.417168251	0.501823439	0.287233149	0.40606559	0.429657676	0.486804527	0.374946977	0.45446831	0.474089951	0.463336609	0.462413665	0.244624761	0.422488055	0.437874434	0.401850825
TCGA.B0.4707	0.498775807	0.445336309	0.476488794	0.443220405	0.48539542	0.312371032	0.474061511	0.496472037	0.461327172	0.49696233	0.46413338	0.405535549	0.481400109	0.475290216	0.495830218	0.458931013	0.446863986	0.470269006	0.444252378	0.492545612	0.497129424	0.486640369	0.471711029	0.274400525	0.466040601	0.48671031	0.477819733	0.477721352	0.431263776	0.362499395	0.505481005	0.416053012	0.410716908	0.470688074	0.433827118	0.502341517	0.290588759	0.404593954	0.430332997	0.490035816	0.406791783	0.46014148	0.474274246	0.474263931	0.477902875	0.255142153	0.425061053	0.433179242	0.425423428
TCGA.CZ.5469	0.487836907	0.449811729	0.483327117	0.469957837	0.486016354	0.285087872	0.474115041	0.492287833	0.465382176	0.498276572	0.463657206	0.405038013	0.478125789	0.477200921	0.496968026	0.46188318	0.44655556	0.459285921	0.462009968	0.493553122	0.496199017	0.490132384	0.479878714	0.218914429	0.473118812	0.487508645	0.511259934	0.483012159	0.426418211	0.345357378	0.507575097	0.41573112	0.415656231	0.460162011	0.423677061	0.504310524	0.285544279	0.384519861	0.443034099	0.493578721	0.378407565	0.460978396	0.474489275	0.475450213	0.476809042	0.24627809	0.432422588	0.436838427	0.416354692
TCGA.CW.6090	0.484842319	0.447178027	0.48385998	0.458737824	0.492548296	0.302193492	0.477362869	0.485605316	0.464177084	0.498759026	0.46468409	0.4161425	0.470596701	0.470193271	0.501184385	0.461718718	0.446106202	0.456001273	0.456267371	0.492800982	0.500548709	0.493853532	0.47416246	0.184763649	0.475662775	0.486751367	0.512457363	0.486480209	0.436184093	0.312735048	0.507632662	0.394497821	0.427648363	0.457556785	0.403850903	0.506884393	0.28855516	0.391339531	0.448788013	0.470255699	0.372392459	0.450287669	0.474067878	0.470010314	0.476173063	0.229013215	0.418810737	0.419063076	0.380744521
TCGA.B0.4849	0.472998015	0.444084376	0.477881433	0.445563093	0.482634001	0.331202891	0.471100087	0.489833672	0.458557417	0.497791986	0.460913491	0.406905053	0.476585566	0.469527229	0.493175791	0.451848042	0.435870672	0.4506765	0.450367602	0.487796497	0.494861415	0.489283902	0.476325401	0.251454073	0.464525227	0.485540628	0.499995707	0.478649205	0.444271953	0.339714881	0.502788317	0.401748921	0.41592276	0.44958728	0.399962324	0.505280419	0.29453822	0.39983797	0.435439758	0.484191348	0.383922257	0.444505072	0.474065412	0.466687262	0.470391358	0.242876038	0.453510186	0.431661609	0.381619421
TCGA.BP.5174	0.477209848	0.436308593	0.478190161	0.453529901	0.481137653	0.305787535	0.477294895	0.490881752	0.465419708	0.497375199	0.454613893	0.395493817	0.477917566	0.486691585	0.500184809	0.462313191	0.437129638	0.470455836	0.43626116	0.492380289	0.493295527	0.487948036	0.469972846	0.234153236	0.473056422	0.485858859	0.487778709	0.480276643	0.452593871	0.335178423	0.506850239	0.411873709	0.39291263	0.467595433	0.415135333	0.502728999	0.289721147	0.408812781	0.439559772	0.488283122	0.403712514	0.453364517	0.474082306	0.469989958	0.484933282	0.232524378	0.435026357	0.425996595	0.37418478
TCGA.BP.4983	0.486205002	0.456877924	0.485901174	0.45008267	0.487241926	0.357223349	0.473584515	0.485329819	0.459707531	0.497582464	0.471910613	0.414674169	0.474638892	0.45142872	0.491665569	0.451813002	0.439001339	0.442079253	0.435404042	0.492322646	0.503362638	0.493049875	0.477459092	0.210506461	0.475978241	0.485093314	0.516330792	0.483102464	0.414144427	0.318849839	0.502281051	0.384344	0.41419538	0.457929789	0.406763507	0.510849986	0.275437868	0.372838403	0.440301799	0.473570632	0.384145911	0.455347761	0.473306497	0.463450609	0.476778558	0.217695638	0.419173578	0.426211478	0.379527239
TCGA.BP.5010	0.485218561	0.427173311	0.473100542	0.453753261	0.488244211	0.307053791	0.47313378	0.497530643	0.46141527	0.497847721	0.452645558	0.39290224	0.481117198	0.474732277	0.498951742	0.44785367	0.437262043	0.444562974	0.435962809	0.490631282	0.490969556	0.485950606	0.470744734	0.208344679	0.466572612	0.486424254	0.47906019	0.475741708	0.435464064	0.30994231	0.505017202	0.397777198	0.384129946	0.46193956	0.408932127	0.500202717	0.285467129	0.389821099	0.429490102	0.47568013	0.383205092	0.455217245	0.47353437	0.461839666	0.461116133	0.208384966	0.419167236	0.409328327	0.39579531
TCGA.BP.4345	0.479352629	0.441833103	0.478153071	0.443964382	0.48897171	0.335137062	0.47498525	0.489026019	0.458282399	0.498310279	0.458622868	0.403266731	0.478863961	0.46441158	0.5000166	0.451901526	0.442554204	0.440567112	0.444557599	0.490106131	0.496389339	0.494859364	0.473021691	0.198605736	0.470833109	0.485317292	0.502213648	0.477724623	0.428134941	0.308483857	0.504646199	0.388502993	0.402683581	0.447384241	0.410478332	0.505690655	0.288950681	0.381255067	0.439077725	0.471193348	0.390830335	0.448850017	0.473312015	0.46811783	0.462535899	0.210468002	0.43011435	0.404487777	0.35588544
TCGA.BP.4985	0.472301924	0.451434002	0.478784453	0.462110511	0.491972319	0.310194802	0.47738804	0.488452134	0.465571029	0.4975041	0.457564602	0.409203393	0.474769466	0.474124309	0.498328289	0.468924262	0.448919422	0.445955839	0.452618819	0.492094071	0.499572035	0.491815479	0.474218688	0.221972401	0.468522526	0.485961764	0.511651252	0.476187869	0.426723667	0.330109848	0.50566345	0.393587348	0.402265298	0.467504357	0.424056863	0.50699893	0.296232667	0.388116097	0.443648556	0.480364823	0.364119101	0.456383127	0.474059205	0.480431666	0.482440836	0.26787023	0.409927484	0.434886094	0.33848932
TCGA.B0.4714	0.482862342	0.432764861	0.476891572	0.441392628	0.485066897	0.334008781	0.470112933	0.494461072	0.458725046	0.497945266	0.457556489	0.402094032	0.477139241	0.471827648	0.491164664	0.446053497	0.43807553	0.448896406	0.435359711	0.489910489	0.494909547	0.485075732	0.475352312	0.22793805	0.463995934	0.4863943	0.490474573	0.480133182	0.442951582	0.3167254	0.505305885	0.39709669	0.403529101	0.450503762	0.395190232	0.502703857	0.289597358	0.405240735	0.42924793	0.480806672	0.38537533	0.445357258	0.47431302	0.45854778	0.464614784	0.229424552	0.438072913	0.428672563	0.373986728
TCGA.BP.4163	0.47385073	0.45575639	0.476453704	0.450275796	0.481286811	0.290923402	0.472372647	0.485693807	0.460835847	0.497717142	0.464104182	0.40220419	0.472515108	0.459393539	0.494634823	0.459277107	0.441267082	0.45560745	0.44465122	0.489188665	0.497071493	0.492044918	0.473951119	0.246507844	0.468417917	0.484782491	0.500034482	0.477401201	0.446273421	0.341284479	0.505181377	0.409421086	0.417796148	0.456488822	0.409620476	0.507340262	0.294068068	0.403129119	0.443433113	0.478108588	0.394911999	0.448459872	0.474480458	0.47255465	0.480628892	0.256152218	0.434697606	0.436161509	0.36877997
TCGA.B0.4713	0.48211622	0.441990596	0.475329211	0.447976565	0.485101813	0.319546323	0.473839887	0.493481733	0.464483435	0.4972734	0.457809626	0.398845409	0.479402362	0.473153094	0.497543433	0.455135714	0.44278159	0.461594045	0.438923013	0.491880279	0.491549834	0.481861722	0.471455175	0.27412551	0.468444663	0.486507645	0.485239462	0.478326646	0.45490307	0.346915533	0.508302689	0.411248689	0.399431489	0.468594008	0.421543158	0.502990919	0.289132286	0.416922447	0.433646195	0.490338024	0.403799565	0.455455843	0.474043462	0.469970401	0.485256119	0.245769549	0.420077637	0.436253348	0.410374316
TCGA.BP.4992	0.490957974	0.419885587	0.472262288	0.450722282	0.485388277	0.328537372	0.467876164	0.502000624	0.460538054	0.497706186	0.451409045	0.400227797	0.480591863	0.487425789	0.49258138	0.445991289	0.441389914	0.44503241	0.420475346	0.490766881	0.493254534	0.475968539	0.471977123	0.222515497	0.464623016	0.488041565	0.472464333	0.475127302	0.435174705	0.301650673	0.503352364	0.396743847	0.381063588	0.466912977	0.392402693	0.498738261	0.277636353	0.412871491	0.419913528	0.484174373	0.367834002	0.455501591	0.473823438	0.452650823	0.459642831	0.225932939	0.402313543	0.42282242	0.383368915
TCGA.BP.4349	0.478758497	0.435712347	0.476172658	0.449477025	0.484326839	0.31153502	0.471673236	0.491163926	0.460872458	0.497855188	0.456252356	0.400939273	0.47786733	0.472209438	0.494407643	0.455225528	0.434314218	0.46102616	0.452195021	0.488360187	0.492611056	0.489097289	0.473514193	0.247651452	0.466293258	0.485748746	0.498693128	0.477034536	0.446109536	0.333725788	0.505014649	0.403979344	0.409275748	0.452897198	0.404797959	0.503748492	0.295477661	0.403920809	0.434814233	0.486853922	0.389870849	0.446488114	0.474013448	0.469814986	0.465993639	0.233380408	0.444497886	0.424884426	0.382083641
TCGA.B0.5692	0.479409146	0.443781725	0.482985876	0.443959027	0.484331445	0.336736166	0.478173737	0.489108392	0.460734781	0.497354805	0.460328745	0.402872503	0.475605869	0.488103145	0.500261418	0.464726375	0.443308373	0.462223937	0.450107838	0.493129973	0.499871026	0.492478324	0.473418456	0.234122337	0.473791806	0.485798104	0.508530586	0.480695177	0.442350506	0.334336393	0.507319075	0.401852732	0.405341197	0.457244889	0.413243652	0.505503019	0.293263906	0.401869858	0.442542354	0.484404167	0.41308067	0.455251432	0.474596014	0.467140005	0.477392853	0.246498007	0.437615605	0.439591781	0.391275464
TCGA.DV.A4VX	0.502307416	0.449043505	0.485377149	0.453706361	0.487585272	0.344245472	0.478259125	0.494431482	0.464495464	0.497774432	0.464409815	0.405678359	0.481276549	0.5062848	0.500105751	0.468309402	0.449991288	0.50438271	0.469762749	0.49413554	0.493085927	0.486468813	0.476392948	0.325202934	0.471813094	0.487916828	0.49246382	0.484479502	0.465732767	0.38780773	0.508579888	0.421984031	0.420217854	0.475280863	0.441672307	0.502253215	0.290416692	0.442371898	0.445600944	0.498320725	0.412789185	0.455762871	0.474923034	0.484179007	0.485970463	0.288496417	0.441476883	0.461398723	0.429571335
TCGA.B0.4815	0.489348042	0.445744142	0.482478042	0.446624175	0.486751111	0.351606777	0.472473873	0.492201495	0.458007308	0.497524358	0.461439832	0.412193146	0.473165242	0.473755223	0.494208039	0.45459767	0.442761395	0.4483803	0.44276475	0.491723733	0.499449317	0.490322363	0.475596821	0.224978457	0.469279673	0.486084658	0.499438251	0.479859258	0.435949991	0.325720988	0.503943098	0.395515551	0.411805704	0.454449248	0.406367516	0.506209591	0.283449887	0.399690013	0.433125481	0.474242834	0.392762113	0.447420926	0.474038205	0.46051034	0.470021441	0.216817607	0.419237001	0.43254333	0.374791315
TCGA.B0.5092	0.479135019	0.443834524	0.480339211	0.448056917	0.482703709	0.31654403	0.473010965	0.493040344	0.461304199	0.497881462	0.461209529	0.403563102	0.480048231	0.474028877	0.492613103	0.454683635	0.443320704	0.442313159	0.442102697	0.490284328	0.496487255	0.485695226	0.477157661	0.247584376	0.46785254	0.485914844	0.497765583	0.477778965	0.433945175	0.32281048	0.504928582	0.399011777	0.403361326	0.451164579	0.402044362	0.504177583	0.287151635	0.399983047	0.435341465	0.482077425	0.400683339	0.451357059	0.474223046	0.463293946	0.46581365	0.222421732	0.435005079	0.432652479	0.381855242
TCGA.B0.5121	0.480058359	0.430014778	0.472024022	0.452994051	0.490299967	0.306823931	0.474748596	0.496393205	0.464216114	0.497709208	0.453815087	0.398081058	0.476851077	0.474050385	0.502080782	0.450623869	0.437138278	0.450217355	0.427711552	0.49205247	0.492566576	0.484570232	0.468548836	0.215490261	0.468973467	0.486876631	0.486555995	0.480084092	0.444492961	0.317227241	0.507051604	0.404101846	0.386986842	0.464985159	0.407818286	0.500161779	0.284749726	0.40695607	0.429965207	0.475509505	0.380233823	0.456843599	0.473939478	0.456856845	0.47388078	0.229073952	0.420356481	0.420274529	0.370702405
TCGA.CJ.4876	0.473201853	0.444965416	0.476425165	0.443076738	0.481025895	0.319917932	0.475211777	0.489717379	0.460184895	0.497579218	0.451563228	0.401762136	0.479368142	0.486122829	0.497117754	0.463351824	0.441311495	0.460806333	0.456200374	0.490315815	0.493055446	0.484048371	0.474155801	0.26796299	0.468593343	0.48508141	0.485882431	0.47893266	0.442832746	0.331573899	0.505666869	0.404285224	0.406921833	0.453692068	0.409864548	0.503501723	0.2908316	0.406199815	0.440281036	0.491792162	0.409188811	0.447681972	0.474073164	0.464760526	0.484850553	0.229350638	0.443577334	0.42639624	0.386850056
TCGA.BP.4798	0.48051314	0.440588007	0.477434918	0.434008035	0.484444139	0.32071238	0.47502824	0.490926227	0.458119929	0.497786478	0.461011296	0.404317018	0.474314145	0.465953098	0.49571192	0.452658298	0.441649876	0.448920692	0.442404696	0.490744335	0.4989765	0.49009878	0.472749748	0.212218316	0.470412995	0.485750883	0.498299385	0.480181426	0.439813231	0.311254708	0.507027625	0.39338443	0.404932916	0.459396902	0.409060653	0.506007763	0.289681621	0.39843097	0.435377513	0.472077069	0.394353282	0.450291579	0.474007783	0.463588744	0.466974227	0.246526427	0.420177749	0.423713615	0.39057548
TCGA.CJ.6031	0.481499856	0.442890512	0.481706247	0.447181362	0.493389367	0.332368311	0.476632617	0.490236738	0.462018119	0.497634693	0.461488737	0.407860619	0.47602543	0.475258814	0.49956557	0.46098405	0.44575043	0.449387536	0.446170551	0.492612543	0.49798555	0.494467097	0.471002707	0.218328903	0.472695667	0.485860733	0.49542906	0.479718445	0.436613188	0.33293492	0.506426086	0.399942857	0.406336391	0.459353978	0.42187327	0.504802952	0.292231198	0.387663306	0.441749146	0.473594792	0.400269743	0.454549028	0.474044106	0.467924109	0.473760132	0.231996655	0.429744115	0.420830742	0.362727212
TCGA.BP.5201	0.479974123	0.44269627	0.480773064	0.450698888	0.486565491	0.314774021	0.475618797	0.491669045	0.462280026	0.497491532	0.459616702	0.404498858	0.477138354	0.47499972	0.498649012	0.456306557	0.441237722	0.449534158	0.443056045	0.491616652	0.498210174	0.490731114	0.475474443	0.234026865	0.468417666	0.486079659	0.497266981	0.479454768	0.439226143	0.33189706	0.504925186	0.401788508	0.403273711	0.456417928	0.409444242	0.503959823	0.290201297	0.401307684	0.438091086	0.483088722	0.397267761	0.453862647	0.474415939	0.460504144	0.478141786	0.232702602	0.440406265	0.430932709	0.380187307
TCGA.BP.5175	0.496113497	0.434564893	0.475337492	0.457648351	0.485207608	0.302842511	0.478840747	0.499342488	0.468102455	0.497710464	0.46034552	0.40023547	0.480357973	0.488678129	0.500348578	0.456240182	0.444688908	0.460191823	0.43422641	0.493889812	0.493242229	0.481714589	0.474560292	0.271583348	0.469279866	0.488358089	0.47849031	0.480383336	0.430545043	0.366873825	0.507501927	0.415748727	0.395450235	0.47779065	0.434369034	0.498238224	0.287072043	0.399165422	0.43165135	0.485149156	0.391578701	0.469355783	0.474154995	0.475101338	0.479836562	0.264322756	0.422879118	0.430331111	0.399346871
TCGA.CJ.4901	0.480947815	0.44177371	0.483346225	0.445611232	0.493449212	0.345893547	0.472528749	0.493178159	0.459656444	0.497616363	0.459655205	0.406780244	0.476388445	0.47060355	0.494495895	0.454398215	0.440871047	0.442532045	0.444610335	0.491975061	0.498295692	0.489102867	0.474439541	0.228851587	0.468673995	0.48647156	0.494583862	0.480264599	0.42837622	0.330500103	0.505450924	0.392746577	0.397094682	0.460863953	0.412186084	0.504790558	0.28400036	0.387129431	0.437503983	0.479159167	0.381031804	0.454638267	0.474071895	0.461695843	0.477953937	0.2430038	0.416079203	0.431225775	0.389680617
TCGA.B0.4843	0.485357174	0.428615783	0.474179227	0.451563262	0.489195456	0.316405968	0.472230297	0.496066714	0.460763864	0.497942238	0.452429589	0.398979585	0.480468862	0.483643447	0.496673025	0.446978755	0.436556308	0.447928378	0.435942827	0.490774691	0.491689333	0.486545343	0.471253333	0.208698056	0.466928265	0.486449679	0.491157421	0.477230777	0.438149025	0.305157409	0.50361883	0.39754512	0.384860799	0.457562935	0.405808617	0.501266176	0.284551423	0.395422256	0.428422995	0.47810305	0.383519711	0.44941307	0.473479491	0.463745534	0.46238381	0.212207408	0.425633693	0.410582824	0.364774544
TCGA.DV.A4VZ	0.490052164	0.447826324	0.48219155	0.486741444	0.492991004	0.314828214	0.475760326	0.494733167	0.468392013	0.497569988	0.46608434	0.415331759	0.486633067	0.504445676	0.50234368	0.463635933	0.444169374	0.46752037	0.449392486	0.490807923	0.497542187	0.49113439	0.47572778	0.193666809	0.466608978	0.48753925	0.516047754	0.478461428	0.438628753	0.35252702	0.500518781	0.399578397	0.400781302	0.462536889	0.418483206	0.504528511	0.294837699	0.402924114	0.44514501	0.482881621	0.376515862	0.457007911	0.475224088	0.479270175	0.462879024	0.260681236	0.434887968	0.460608496	0.354015171
TCGA.B0.4833	0.480170039	0.435441279	0.474680963	0.445240795	0.482782247	0.317034195	0.473707807	0.493595031	0.46033221	0.497705328	0.458579627	0.3996244	0.478010953	0.474271899	0.496803533	0.451646702	0.437242327	0.458849601	0.442540612	0.490368744	0.495079934	0.485162224	0.473640634	0.231131464	0.467709559	0.486361731	0.500184007	0.479504999	0.441438712	0.318295814	0.505607141	0.397957417	0.404361805	0.453296983	0.398411004	0.502664612	0.2897215	0.410579373	0.430723047	0.48808783	0.396083457	0.447786231	0.474163556	0.462230485	0.468823687	0.226825607	0.431357034	0.429894078	0.390489462
TCGA.CJ.5679	0.493666514	0.445275036	0.480260637	0.4434896	0.483736673	0.307056939	0.475914301	0.489295798	0.463425815	0.497546136	0.462234171	0.402299634	0.472696484	0.482690594	0.496417436	0.460246891	0.441483919	0.465299443	0.454198914	0.494027576	0.497401658	0.488517915	0.472415634	0.309671541	0.47091222	0.486885732	0.489985847	0.482673671	0.440996742	0.364977135	0.507511036	0.407368211	0.416694812	0.468774049	0.437313657	0.502626004	0.291286945	0.401629511	0.436222435	0.486148448	0.394776226	0.45808244	0.473913931	0.479592889	0.483715505	0.277834671	0.427451049	0.427452506	0.384456032
TCGA.AK.3436	0.48185997	0.452746503	0.48058516	0.442751726	0.485707685	0.303495187	0.476197111	0.490745066	0.463648061	0.498191188	0.469573068	0.416875309	0.473752566	0.475567871	0.497344025	0.462125104	0.455786546	0.461942256	0.451706317	0.493261598	0.498740097	0.492261805	0.473788109	0.247841588	0.470676664	0.487305873	0.49500376	0.482060035	0.444065319	0.358541778	0.506781268	0.411177999	0.422295203	0.460940995	0.426899071	0.503901598	0.292048658	0.40065762	0.440807058	0.483119502	0.404301941	0.453889806	0.474178528	0.48073477	0.487918088	0.270806684	0.436486173	0.425405146	0.379058334
TCGA.AK.3445	0.481299457	0.448245484	0.48464515	0.443639524	0.487172064	0.336707933	0.473505756	0.488372007	0.461905337	0.497949104	0.464654298	0.413556405	0.472778163	0.465405855	0.497620481	0.460853652	0.445501359	0.447069721	0.45800896	0.490795878	0.502176733	0.493065337	0.479201556	0.199382274	0.467630638	0.486084597	0.510665705	0.477725447	0.429080352	0.334080326	0.506539336	0.394549972	0.427734164	0.45377123	0.412261096	0.506861593	0.296312028	0.391387084	0.435323152	0.489466063	0.385775823	0.450988275	0.474646091	0.47054518	0.472638809	0.218065611	0.430435848	0.439756797	0.395853378
TCGA.B8.5162	0.483814294	0.44097237	0.478600123	0.447461461	0.493688916	0.336586584	0.476986138	0.487807675	0.462277374	0.497786907	0.458758201	0.407247355	0.473921625	0.468252554	0.501986519	0.456748352	0.44391631	0.442405858	0.428978759	0.492701112	0.497871595	0.492959367	0.46993869	0.193175155	0.476374361	0.485766503	0.498566688	0.482957489	0.431185926	0.30494592	0.505039225	0.386699827	0.401826063	0.459649067	0.412627975	0.506554002	0.285121499	0.386826965	0.44034025	0.461455938	0.391100051	0.453167727	0.47356043	0.462239859	0.474568954	0.218145466	0.411422882	0.408963234	0.338131763
TCGA.CJ.4869	0.48364379	0.447496194	0.480440022	0.454171992	0.488346316	0.328316712	0.477865633	0.491307482	0.462384056	0.497305908	0.461528602	0.405898643	0.477681255	0.480846483	0.49812694	0.463522396	0.447747758	0.451347297	0.439069899	0.493149802	0.499204712	0.492599807	0.471564351	0.240779542	0.473411572	0.48592937	0.509532075	0.478277393	0.436544255	0.328208679	0.505457007	0.401622717	0.399238456	0.460747065	0.416934941	0.505475991	0.291835802	0.396173665	0.441678517	0.479003978	0.411681302	0.454250672	0.47431044	0.466618098	0.474539737	0.23483952	0.433621529	0.429261153	0.355108396
TCGA.BP.5170	0.479288166	0.443636051	0.483863659	0.459971313	0.490143819	0.303188338	0.476490751	0.488953538	0.464958718	0.498405553	0.463352907	0.410223742	0.472432688	0.477741156	0.501024979	0.461547404	0.447897776	0.450041669	0.437175687	0.493240577	0.500528804	0.493621153	0.471788275	0.19577682	0.473151983	0.486880674	0.506050516	0.481925221	0.440442946	0.323443749	0.506627332	0.398088802	0.413361486	0.456971348	0.408758337	0.504628787	0.290227689	0.394391055	0.443929042	0.472464081	0.391830475	0.451288204	0.474176904	0.467086093	0.474357997	0.221895577	0.426018136	0.421577867	0.357487822
TCGA.B8.4143	0.486106859	0.440442568	0.480654257	0.45138687	0.4837436	0.335058338	0.471334084	0.491283547	0.459558816	0.498451127	0.464446792	0.407784331	0.477132204	0.458665345	0.48961718	0.454871755	0.449720848	0.43162542	0.422904609	0.490937919	0.499319923	0.48803281	0.478796211	0.189464021	0.47280415	0.486414173	0.502228582	0.483940512	0.424038846	0.292837419	0.50481697	0.382896386	0.405787746	0.444306922	0.38928851	0.50756821	0.281152192	0.38002565	0.437084792	0.474650384	0.40052828	0.447288648	0.473943233	0.458008594	0.463447887	0.185338099	0.412765937	0.41506979	0.364558506
TCGA.BP.4346	0.479096795	0.441779236	0.479927185	0.438089782	0.484676146	0.328977184	0.47315746	0.489947401	0.456598737	0.49746598	0.462957584	0.404244351	0.475491115	0.465440132	0.494602754	0.455326866	0.44046925	0.450978831	0.441130857	0.489521402	0.499537089	0.489805931	0.475350757	0.238134986	0.468332367	0.485065733	0.500612785	0.479820412	0.44073353	0.324927003	0.505803544	0.394613646	0.411056974	0.446118309	0.394930334	0.506016432	0.29286234	0.404431464	0.43364967	0.474689642	0.41022411	0.445869243	0.474530579	0.459327092	0.467975759	0.233698408	0.43623262	0.434029857	0.372863001
TCGA.CJ.4887	0.486971434	0.437418536	0.480517753	0.439120171	0.486789637	0.338174739	0.47387219	0.492946728	0.459785341	0.497321968	0.460928368	0.403029485	0.477225818	0.481286553	0.491710374	0.453656357	0.438505304	0.459322117	0.442464523	0.491367721	0.496357649	0.488242866	0.474588424	0.271621074	0.468590062	0.486246789	0.494580078	0.481864247	0.444451808	0.343119377	0.504930266	0.398632304	0.408619682	0.459474218	0.415293435	0.503535051	0.293085599	0.404228526	0.432317172	0.482344984	0.402900881	0.449646584	0.474301455	0.46798476	0.474044552	0.257036735	0.445090945	0.437804395	0.364656358
TCGA.CZ.5464	0.481143403	0.446251605	0.484727876	0.442143493	0.490830374	0.324739585	0.475001392	0.489135627	0.459631234	0.497556139	0.461300891	0.408811019	0.473338222	0.470813261	0.496921616	0.458211927	0.444226426	0.444160807	0.451040107	0.492319842	0.499748473	0.493016108	0.474264587	0.231431235	0.471365602	0.485560495	0.503214195	0.480742394	0.441135832	0.333544269	0.508357881	0.397522925	0.405372241	0.450127094	0.413818859	0.506035179	0.289721229	0.396061058	0.441550501	0.483231833	0.403755057	0.452698222	0.474091081	0.465428046	0.481868591	0.229414986	0.433164683	0.428513353	0.386031607
TCGA.B0.4816	0.475700889	0.444731658	0.480620026	0.44882425	0.485218544	0.298017237	0.473459254	0.489049985	0.458974877	0.497815643	0.463056797	0.406113743	0.475824267	0.472069468	0.493352486	0.456705529	0.437875294	0.456068605	0.451453375	0.489261926	0.49779312	0.493760689	0.474977597	0.233839407	0.468306608	0.485561818	0.506289061	0.480261253	0.438218369	0.330879586	0.503232563	0.397909561	0.415107758	0.448962817	0.407587397	0.505852243	0.296358514	0.393443767	0.436416528	0.476992519	0.388548663	0.445667247	0.474268494	0.467315703	0.466804703	0.231398954	0.438159547	0.434913984	0.357936288
TCGA.B0.4837	0.481618252	0.431274758	0.477293577	0.448522362	0.486266924	0.312549256	0.473509779	0.491336191	0.461388802	0.497969109	0.45409842	0.40017682	0.473224099	0.473534682	0.496324692	0.450221426	0.433018626	0.448958365	0.443043707	0.491822112	0.495353785	0.490720082	0.472720644	0.194764513	0.470847581	0.486320539	0.497285095	0.483171322	0.441755344	0.311022718	0.507362133	0.403850566	0.40572893	0.46458259	0.411146815	0.503318929	0.290164471	0.394172384	0.431228552	0.476518308	0.378341556	0.452458081	0.473607435	0.467872463	0.472664561	0.209840786	0.427138298	0.407143238	0.390705776
TCGA.BP.4962	0.484371512	0.445331021	0.48051726	0.443221047	0.486672118	0.327070934	0.478549897	0.490757829	0.463233812	0.497328101	0.466654963	0.40325487	0.479103849	0.481424054	0.50168292	0.464711529	0.450794771	0.470651457	0.440575697	0.493764877	0.498580496	0.492143835	0.468107243	0.298961302	0.471488054	0.486002656	0.486975921	0.478854566	0.440556797	0.367877166	0.506902118	0.411858392	0.404081609	0.465544407	0.431610881	0.503716192	0.294315716	0.402253442	0.440487138	0.481261151	0.414781831	0.453672689	0.474302796	0.47910567	0.484281086	0.290234234	0.441645522	0.435206987	0.370561259
TCGA.CJ.4642	0.48604985	0.429892706	0.478609602	0.436615998	0.476931084	0.365692673	0.470629584	0.495995998	0.458956739	0.497236857	0.448246044	0.403288237	0.476773009	0.453902192	0.506290862	0.447212325	0.435336313	0.45626938	0.444733849	0.492272035	0.500509189	0.486026813	0.473398413	0.208521283	0.464316315	0.486810864	0.485659759	0.484417697	0.434234225	0.326751269	0.509822407	0.405182801	0.393466836	0.450537089	0.403745314	0.501835882	0.282831112	0.407407995	0.42484909	0.476527256	0.390060013	0.452894197	0.474568749	0.453077444	0.468533707	0.234338332	0.414943521	0.425512333	0.399923742
TCGA.BP.4159	0.479940313	0.431409672	0.476529602	0.451022149	0.492215703	0.308601688	0.475099382	0.495204787	0.464649647	0.498203971	0.452210665	0.40188152	0.477612684	0.479404	0.501065024	0.452736738	0.441113173	0.453087804	0.433471816	0.493815721	0.49243018	0.486213336	0.469431757	0.216692045	0.470493551	0.487014039	0.490597735	0.483771684	0.447631904	0.321825598	0.508264293	0.401728515	0.392517172	0.464072488	0.4194531	0.500927962	0.283197831	0.399459089	0.436893466	0.473449263	0.383942671	0.454399404	0.473608592	0.465845969	0.474260658	0.226850896	0.427148848	0.412592424	0.370095082
TCGA.AK.3426	0.49307689	0.433091565	0.477856055	0.448679009	0.488192366	0.338165972	0.473935035	0.498189176	0.461407355	0.497946764	0.457349399	0.40556044	0.480859359	0.487290794	0.494778303	0.451418005	0.449957208	0.442193917	0.423898309	0.492832321	0.495947398	0.486275952	0.47643756	0.202643442	0.469450062	0.487473452	0.486327694	0.480061955	0.423900704	0.299759209	0.504697687	0.394864688	0.396349116	0.460146332	0.406502864	0.501085746	0.280209606	0.385766482	0.430370472	0.474823392	0.39778597	0.45688295	0.474148967	0.459599111	0.463725903	0.208733144	0.418743008	0.422189759	0.380830916
TCGA.G6.A8L6	0.481588708	0.439586207	0.481738583	0.459428524	0.488036485	0.309958543	0.472425315	0.494563102	0.461724551	0.498453045	0.461601589	0.410339062	0.47735899	0.485523567	0.496112178	0.455276853	0.4404837	0.451840869	0.445182813	0.492147376	0.497255941	0.491898743	0.476320914	0.198960601	0.46956392	0.487527822	0.509477008	0.483342325	0.441242343	0.31280536	0.504863397	0.400326923	0.412047765	0.449636722	0.399096021	0.502944266	0.287720755	0.396664531	0.438880359	0.477012883	0.376135068	0.449197045	0.474228753	0.463442422	0.466722228	0.201982465	0.434363189	0.425425742	0.383499961
TCGA.BP.4758	0.478634838	0.43263634	0.477479404	0.457589959	0.488994513	0.30768912	0.477158043	0.496172973	0.463180434	0.497578864	0.456489342	0.399524877	0.479452428	0.481195247	0.501411953	0.45625325	0.438835733	0.452121911	0.429697089	0.492997861	0.494499145	0.487258922	0.470770275	0.227759091	0.471728283	0.48677869	0.496372509	0.481629083	0.436422539	0.319838929	0.507578365	0.400989839	0.389741762	0.459220028	0.412861269	0.501140654	0.286819795	0.393706973	0.434723743	0.474546511	0.394225021	0.455302743	0.473991263	0.459665449	0.473148263	0.219070839	0.424179286	0.42057588	0.367097455
TCGA.BP.4165	0.476061667	0.430722134	0.477082467	0.448478095	0.486354247	0.30386741	0.474281213	0.494238887	0.460868272	0.49781119	0.453996136	0.39883374	0.478928139	0.476550867	0.49842173	0.452820686	0.436466842	0.455486623	0.440825187	0.491199864	0.493179074	0.487473189	0.472990785	0.230076747	0.467723561	0.486235425	0.500139832	0.480414658	0.443998341	0.319567311	0.506402528	0.400901033	0.402532757	0.452916529	0.403461788	0.501547325	0.291624871	0.399982116	0.432918435	0.483045219	0.393495984	0.4496258	0.474003938	0.462233575	0.468157577	0.216710765	0.437707192	0.420108919	0.383218092
TCGA.B0.5706	0.483574248	0.439192282	0.479127211	0.456080423	0.488184734	0.291315188	0.478313609	0.48999957	0.46367122	0.497558742	0.457948498	0.400218251	0.474321866	0.469351872	0.503903086	0.457521563	0.436427481	0.452266371	0.438790155	0.492164561	0.496873062	0.48936	0.469532284	0.198996269	0.471836663	0.486536543	0.490473222	0.482531747	0.439089701	0.327593957	0.509600947	0.395701142	0.390116465	0.469984218	0.422714533	0.505108641	0.291620902	0.399891681	0.436477154	0.464808016	0.374952353	0.45945985	0.47414546	0.462144539	0.479507418	0.263492015	0.415724887	0.42281501	0.366478587
TCGA.B0.5081	0.487054139	0.444424017	0.47474313	0.44866676	0.487605423	0.323934524	0.476157886	0.492849234	0.46195102	0.497828471	0.460982472	0.404694866	0.479740202	0.472268194	0.499525956	0.450524895	0.446216072	0.445360136	0.43514331	0.490818482	0.497258735	0.490211243	0.475711134	0.213577121	0.470184707	0.486382712	0.494981204	0.4789863	0.436737916	0.309661718	0.503632088	0.392917231	0.398137852	0.45766547	0.411569291	0.504319657	0.285709499	0.400079981	0.434822806	0.475743924	0.400572843	0.452944544	0.473915961	0.46093143	0.471042264	0.21349362	0.419609561	0.423689467	0.378180878
TCGA.BP.5009	0.483551116	0.442021804	0.476992903	0.45230359	0.488786605	0.311207578	0.475424565	0.493522507	0.46292384	0.497880179	0.461584424	0.405193797	0.475261971	0.474794031	0.498484779	0.451758257	0.44402547	0.451556604	0.444581116	0.491524955	0.497241951	0.486501251	0.472533724	0.236416284	0.467891335	0.486622617	0.489379277	0.477424857	0.438304411	0.332970372	0.504724759	0.396885052	0.402983422	0.463188454	0.415156628	0.503003136	0.287775164	0.40408784	0.434012978	0.480730749	0.375319738	0.452992428	0.474052369	0.463386285	0.471719455	0.236125291	0.418896094	0.428731947	0.385530698
TCGA.CZ.4858	0.465063312	0.443707437	0.480458099	0.424608744	0.480903114	0.347818814	0.470007049	0.486261967	0.459814366	0.498025237	0.458818588	0.404813443	0.47223683	0.463131814	0.49258145	0.44484596	0.434671809	0.445144585	0.453903514	0.494076227	0.499153504	0.494792429	0.478374322	0.166526768	0.474766335	0.485034548	0.517413359	0.484158077	0.433493688	0.306751822	0.508351606	0.383290081	0.416102375	0.456831498	0.417845382	0.507474907	0.279016752	0.380452511	0.438783862	0.47515742	0.373913573	0.456174073	0.473099399	0.465456615	0.484491919	0.200847766	0.416831057	0.400136047	0.423306385
TCGA.B8.A54I	0.496624933	0.442704322	0.478734797	0.454987027	0.488618103	0.345602689	0.476998143	0.496465261	0.466331008	0.497428359	0.462720309	0.405124329	0.480956682	0.502109342	0.496404982	0.456695061	0.447604513	0.472886073	0.441815851	0.492892654	0.494228235	0.485313983	0.471586886	0.267062876	0.468647685	0.488034215	0.484729223	0.476733871	0.442941968	0.363470494	0.504507959	0.407734648	0.401268007	0.479427021	0.436082329	0.501543193	0.289712587	0.411975534	0.433363867	0.487199571	0.392115825	0.456788546	0.474494941	0.47489137	0.481023561	0.27695859	0.427502717	0.447778187	0.391162101
TCGA.BP.5001	0.476816411	0.42481861	0.472970161	0.446525415	0.481882911	0.303356539	0.47074628	0.496976797	0.461402712	0.497567503	0.449752785	0.39252785	0.481691051	0.480049041	0.49596428	0.44890733	0.429155025	0.464126525	0.43634745	0.490148964	0.489862752	0.481902322	0.47300787	0.239900067	0.463791694	0.48648643	0.484703408	0.47862488	0.451223613	0.322292929	0.506804718	0.404230274	0.388679266	0.461810635	0.404131371	0.499952343	0.288756167	0.416734619	0.427411278	0.488689426	0.381874925	0.449390652	0.473940995	0.462487202	0.47306982	0.231504738	0.430981023	0.41995565	0.400668837
TCGA.MM.A84U	0.484080247	0.441254558	0.478821135	0.45741042	0.484983147	0.300112615	0.475085748	0.494340591	0.464333858	0.497714081	0.461323287	0.399307095	0.480807295	0.490300789	0.496894154	0.458335689	0.440560553	0.459123316	0.452649263	0.491231481	0.494436187	0.488934458	0.473645889	0.258831693	0.467773649	0.486544354	0.496748134	0.476143131	0.436841377	0.347910274	0.503847637	0.410029592	0.40065083	0.463261133	0.42014685	0.502192637	0.293586829	0.395359485	0.437022358	0.487559836	0.38818072	0.455290979	0.474258727	0.473618197	0.468201967	0.243024704	0.434389009	0.437386356	0.38090989
TCGA.B0.4811	0.487089946	0.424466087	0.474652142	0.452239892	0.486017473	0.306088688	0.469124214	0.500907562	0.459903786	0.498141817	0.452760741	0.398680893	0.477286674	0.479914379	0.496230282	0.443976302	0.434208136	0.455429586	0.432394973	0.49265416	0.49298406	0.478764552	0.471946044	0.201305676	0.465454167	0.488017494	0.483573832	0.482081968	0.447967747	0.29903633	0.506404282	0.397840092	0.384803535	0.457553115	0.393515776	0.4991572	0.27467973	0.420483729	0.426597012	0.479419768	0.370265323	0.450686997	0.473637777	0.453191637	0.462336413	0.210293043	0.409660513	0.415293803	0.406624811
TCGA.B0.5694	0.481968647	0.442025651	0.480792473	0.455694031	0.487622146	0.305723963	0.474158769	0.490806477	0.463740898	0.497750423	0.461889084	0.404365265	0.472242447	0.475204236	0.497560585	0.457381858	0.441429664	0.458603481	0.447672598	0.492104365	0.497489149	0.490458572	0.470576515	0.234443798	0.469192255	0.486394234	0.494206195	0.478821346	0.442250498	0.344878165	0.505796746	0.400385834	0.406528273	0.460684956	0.417226094	0.503678932	0.292179164	0.400058066	0.438347983	0.476198013	0.380207521	0.450361812	0.474206232	0.466090237	0.475902655	0.243383967	0.433105359	0.432233143	0.373978619
TCGA.CJ.4872	0.483730073	0.439460733	0.477416266	0.445871222	0.489660879	0.300049862	0.475108921	0.490188097	0.461122444	0.498225375	0.460770915	0.405328312	0.474153923	0.462177717	0.499855901	0.455184219	0.441890106	0.449456488	0.447224767	0.491298419	0.496678028	0.491963129	0.473262644	0.208813111	0.470461295	0.486284386	0.506292115	0.482453039	0.43994565	0.319415395	0.508723353	0.397551698	0.4077444	0.454086634	0.405916995	0.504951617	0.289880853	0.394740486	0.437306597	0.475535582	0.391429962	0.451159095	0.473958984	0.467533396	0.46907075	0.230536496	0.428710995	0.415915988	0.378049068
TCGA.A3.3346	0.494891932	0.446495499	0.486778668	0.451711874	0.482983145	0.304097363	0.478099069	0.488942618	0.46464365	0.497611841	0.462389321	0.407428842	0.4728193	0.488113923	0.492685928	0.452230754	0.439498862	0.461941772	0.45850138	0.493095385	0.500789042	0.496052493	0.479019725	0.181828407	0.47124322	0.486694523	0.509802836	0.485173477	0.432036297	0.328334786	0.506313335	0.400819097	0.427341143	0.469508681	0.42328244	0.507210226	0.28567953	0.385258866	0.439229385	0.486233324	0.379669488	0.458859102	0.474052864	0.477379044	0.484515505	0.231857313	0.436177307	0.425020748	0.444554694
TCGA.BP.4352	0.501583843	0.447757868	0.482931562	0.459191419	0.476990259	0.346186323	0.470992858	0.492246223	0.465733916	0.49865205	0.471637657	0.417820279	0.479031467	0.483245787	0.489151455	0.456177923	0.455897148	0.46260039	0.469940341	0.490718475	0.496547267	0.483751643	0.480612713	0.255421136	0.467904656	0.489038932	0.5087463	0.478056674	0.424946783	0.362702394	0.505881632	0.414717526	0.432445311	0.469161278	0.428713102	0.505817434	0.288478192	0.395902477	0.436433052	0.502932379	0.37209504	0.457714321	0.474156274	0.477605462	0.461090411	0.273110412	0.443458605	0.44368315	0.461981362
TCGA.B0.4700	0.48753451	0.443976155	0.481860391	0.450879089	0.489113931	0.320291476	0.477324258	0.491116174	0.460792567	0.497937943	0.464296995	0.406109771	0.477959262	0.476690683	0.496378494	0.458535503	0.44652381	0.443929548	0.446065088	0.492077358	0.499165384	0.495048607	0.475535035	0.223635819	0.472780451	0.486517398	0.507453058	0.481807465	0.426928913	0.329054197	0.505267127	0.395909276	0.409280109	0.458327294	0.417070004	0.505727948	0.290095855	0.379800307	0.440797225	0.473804154	0.395085744	0.454888194	0.473805306	0.47248351	0.470522878	0.231331116	0.42933399	0.419113727	0.368104645
TCGA.B2.4098	0.495136085	0.445024908	0.481096587	0.447625915	0.485933823	0.350321541	0.475266429	0.491729586	0.465301206	0.497688937	0.454566174	0.40974084	0.478457087	0.484763682	0.506214688	0.462884703	0.446698741	0.477274196	0.438730793	0.492096087	0.49531296	0.483243372	0.47299597	0.265920533	0.468586367	0.487449589	0.487879022	0.483131192	0.447161821	0.369062662	0.504468491	0.422684547	0.400645176	0.474162871	0.425322891	0.502672397	0.28795619	0.42107624	0.440904167	0.490650028	0.397872961	0.45772126	0.474751201	0.473575336	0.480189955	0.278088109	0.435586212	0.461705536	0.368054955
TCGA.A3.3374	0.479777747	0.432182741	0.481938014	0.42458876	0.490554878	0.380957008	0.477495806	0.494942372	0.461446881	0.496576868	0.458589977	0.415124495	0.481396672	0.496184511	0.511662089	0.459864437	0.451591989	0.476128472	0.436840041	0.493926932	0.498806254	0.491902259	0.466399224	0.272938931	0.466754971	0.487085096	0.476169751	0.480057477	0.44862493	0.372352636	0.503863935	0.403579255	0.386592809	0.472162314	0.437670052	0.500820022	0.295664144	0.423214682	0.429319806	0.500594017	0.392335333	0.452896068	0.474409724	0.477846769	0.498206291	0.345589611	0.427863629	0.446437825	0.357081258
TCGA.CJ.4900	0.482032861	0.435521171	0.474091417	0.46307906	0.491156265	0.323626456	0.474074453	0.494973941	0.462996916	0.49766995	0.456078682	0.404059013	0.478335955	0.480209131	0.495731852	0.449989733	0.436899704	0.446192	0.432157528	0.49178756	0.493375987	0.484892203	0.473004809	0.215758203	0.469433807	0.486334979	0.496488419	0.478406606	0.435402635	0.316535357	0.501617036	0.394340958	0.396615974	0.466368038	0.411469894	0.502797989	0.280806261	0.395577375	0.431612776	0.478485608	0.380459249	0.456850331	0.473659457	0.457163299	0.474214505	0.211689804	0.417340193	0.421102739	0.386529193
TCGA.CJ.4884	0.481547587	0.444440414	0.474205699	0.449535607	0.485067317	0.337392407	0.475032038	0.490078167	0.462250515	0.497398928	0.458843092	0.400411226	0.476607793	0.468616299	0.495942526	0.455743238	0.439724984	0.456655466	0.436150919	0.490716592	0.495087131	0.485659751	0.471853502	0.241764535	0.46871177	0.485212379	0.492188898	0.477796967	0.44612826	0.331784543	0.506212182	0.40425523	0.400582405	0.46338707	0.405668837	0.505142189	0.288419714	0.406858466	0.433825945	0.48367385	0.404325004	0.449456617	0.474046124	0.467830696	0.479653501	0.244923369	0.429136865	0.427075745	0.366398735
TCGA.AK.3434	0.480163661	0.441939667	0.478144936	0.44150959	0.487398883	0.306774433	0.475839761	0.491079986	0.460690435	0.497753736	0.463469166	0.404429701	0.477973175	0.469737213	0.498416423	0.45891754	0.443592246	0.461907798	0.448919641	0.491261628	0.496109173	0.492119457	0.472110034	0.250150726	0.468628564	0.485958501	0.49852295	0.480922638	0.444108546	0.348064111	0.508529653	0.404523673	0.414615735	0.454419717	0.414943948	0.503828156	0.29597782	0.402737716	0.437773029	0.479362791	0.400030649	0.451333882	0.474422187	0.472006756	0.476041276	0.261479454	0.445696177	0.429357991	0.387294895
TCGA.BP.5185	0.483311369	0.415482003	0.46830961	0.449965256	0.488232571	0.290475518	0.475393091	0.50437002	0.465851265	0.497659047	0.451071638	0.393783654	0.480846329	0.492730297	0.506425391	0.448164729	0.441018862	0.454701784	0.408648226	0.495500865	0.489751488	0.478668112	0.465648878	0.237535228	0.470714306	0.489052765	0.468062161	0.481911947	0.442235169	0.311785199	0.507827454	0.40859855	0.369035566	0.474049012	0.415183516	0.494205182	0.276415914	0.414228643	0.4236649	0.47898289	0.382895923	0.4632757	0.47363161	0.454494325	0.476583498	0.223192044	0.407118898	0.409802927	0.401982186
TCGA.AK.3451	0.49220004	0.43387051	0.478749446	0.468115401	0.490555633	0.323812791	0.479462565	0.495934467	0.470841177	0.498050186	0.451965623	0.399905563	0.481582739	0.510961744	0.504692534	0.465309544	0.446778426	0.491741311	0.435208749	0.497529187	0.488609708	0.483197491	0.471235544	0.269681464	0.47547995	0.487841608	0.489610875	0.488145869	0.463305613	0.343943237	0.509136014	0.418884456	0.38750731	0.479877358	0.435817662	0.499434424	0.281817247	0.407283621	0.440439663	0.485141004	0.402728244	0.456176961	0.474106796	0.483069619	0.488871051	0.255035841	0.442716389	0.436073405	0.361941582
TCGA.CZ.5987	0.488195156	0.448940029	0.480000646	0.445972132	0.488257393	0.313124937	0.478500283	0.48984477	0.462794076	0.497333331	0.468756716	0.405810929	0.474342392	0.482003819	0.499411154	0.459477819	0.442645913	0.455638019	0.451426796	0.492861969	0.500403669	0.490220502	0.473346141	0.278981919	0.47239639	0.485531189	0.492361103	0.47920506	0.436660001	0.360576017	0.506780147	0.402488476	0.412714449	0.466618694	0.422213426	0.503970147	0.291444521	0.404832791	0.43547236	0.482515911	0.395610019	0.457895802	0.47459614	0.468561522	0.481878816	0.280143277	0.42960701	0.438630889	0.409060997
TCGA.B0.5085	0.482236395	0.424702027	0.47187319	0.455655258	0.485157181	0.31582854	0.471143129	0.500304434	0.462898108	0.497512911	0.451663816	0.394760225	0.482039447	0.488654765	0.495798328	0.448173363	0.432175502	0.459008212	0.425888628	0.490736564	0.490243743	0.479931078	0.472315333	0.236032279	0.464026375	0.487477084	0.479291099	0.478425871	0.446184828	0.319233973	0.504249478	0.405424124	0.385963602	0.465031178	0.403562328	0.498388227	0.287250464	0.414072519	0.424462907	0.489569364	0.376128115	0.453116425	0.474127171	0.458953972	0.469382268	0.223427966	0.426739308	0.42897559	0.386351402
TCGA.CJ.4873	0.485184357	0.439164946	0.4780583	0.456961601	0.484773096	0.301988468	0.473260105	0.496062441	0.464251719	0.497967643	0.46064101	0.402619877	0.477660199	0.474667723	0.492335582	0.453663622	0.4427653	0.443306957	0.436381498	0.491777078	0.495815523	0.483424488	0.47507251	0.250271828	0.465884942	0.487489056	0.495515555	0.478681697	0.431513993	0.329031553	0.505271282	0.406171896	0.400151269	0.459232657	0.413862152	0.501401358	0.287510867	0.400633269	0.433029271	0.484685143	0.380829204	0.45531897	0.474268775	0.466123109	0.470681155	0.230680004	0.422819675	0.432582915	0.382590338
TCGA.AK.3447	0.485347008	0.421439276	0.478582421	0.417868251	0.488054652	0.344545294	0.477083423	0.502362359	0.467282826	0.497654568	0.444289447	0.409790309	0.487952629	0.516062861	0.517459222	0.460336056	0.454051698	0.517594069	0.432332153	0.500608111	0.484217604	0.478638244	0.467216049	0.375403042	0.468952145	0.488941451	0.453694099	0.492062692	0.489376461	0.414768407	0.513302708	0.426378577	0.365256406	0.483321502	0.461329383	0.492230138	0.279863788	0.444647255	0.432393111	0.49496441	0.395068913	0.460230634	0.474136526	0.488639765	0.505104587	0.377324384	0.439971095	0.455898095	0.370211359
TCGA.BP.4164	0.472525546	0.443922548	0.475344795	0.450397651	0.480616276	0.282009437	0.473042226	0.486539083	0.461679072	0.497540713	0.461962465	0.399437461	0.471111226	0.460504801	0.496092104	0.453251576	0.430150722	0.467468875	0.454475564	0.490017829	0.496852724	0.489584058	0.471759099	0.229495517	0.466982452	0.484777084	0.495780756	0.482625787	0.450802173	0.350284048	0.508409848	0.40117054	0.416344077	0.458511522	0.397088156	0.506323193	0.293268765	0.418894218	0.43731128	0.478396032	0.381850865	0.442418605	0.474432066	0.471793122	0.48612122	0.271116352	0.441526841	0.433074414	0.409206944
TCGA.B8.4619	0.484773127	0.442064502	0.481781192	0.430896708	0.485883186	0.349717063	0.473217292	0.489986874	0.460298438	0.497420883	0.459528589	0.408567253	0.477371838	0.476402608	0.513354829	0.460871916	0.44578607	0.479787593	0.442220794	0.492373336	0.495666439	0.485972359	0.466618201	0.279848123	0.467049601	0.485715839	0.466603327	0.478351349	0.459287921	0.37231642	0.507725498	0.405999439	0.382485011	0.465407285	0.425389263	0.503080418	0.290796025	0.422605097	0.440292145	0.494072354	0.403840165	0.448543921	0.474170719	0.470313759	0.489088644	0.295818494	0.43124896	0.452843813	0.387633215
TCGA.DV.5567	0.473254754	0.454033367	0.489917469	0.453339036	0.482320493	0.300414933	0.475224311	0.484522636	0.461151651	0.497374274	0.470914104	0.412607337	0.473339228	0.460453213	0.504899732	0.470386181	0.443184871	0.460384787	0.463167133	0.490413643	0.506842667	0.499671561	0.470928012	0.212260107	0.467730257	0.485301627	0.508786061	0.478215223	0.435227097	0.361887754	0.509012373	0.398540372	0.412278544	0.442912988	0.410204821	0.508063035	0.305863084	0.394523786	0.446655413	0.474673201	0.391728291	0.449673094	0.475460901	0.472300105	0.47306823	0.277727457	0.439730359	0.447317837	0.355428329
TCGA.B0.5120	0.472829148	0.448126862	0.487637695	0.443702601	0.486143966	0.300261354	0.472931529	0.486168967	0.458929033	0.497969242	0.465960933	0.411528755	0.471610576	0.458860889	0.498463036	0.460986134	0.439714165	0.453203898	0.460404502	0.489953016	0.502068966	0.494185543	0.474144492	0.225653086	0.468018757	0.485431297	0.505195974	0.480093444	0.439694484	0.343300122	0.508252715	0.396714733	0.420331137	0.444922165	0.405538959	0.506176008	0.29886643	0.398121928	0.43917605	0.476306988	0.381762922	0.449015948	0.474481185	0.467763856	0.469094069	0.24871115	0.437986401	0.430047912	0.391389056
TCGA.B0.5697	0.487849611	0.458578882	0.488685735	0.456641859	0.485917057	0.324467666	0.479056721	0.486678714	0.462847389	0.49749378	0.469443138	0.410491447	0.476243871	0.483015581	0.503036973	0.472173449	0.449519204	0.470472858	0.45706347	0.49225984	0.50402264	0.495970858	0.476051227	0.278359173	0.472566757	0.485656141	0.509180417	0.480121214	0.433103616	0.370369584	0.505063543	0.409848089	0.411968785	0.455758634	0.424262688	0.506456688	0.2982869	0.390047422	0.446546657	0.479843591	0.409470449	0.453114736	0.475189402	0.478112463	0.470537329	0.283609642	0.447875772	0.46267804	0.351304201
TCGA.BP.4174	0.483155592	0.456616696	0.480318512	0.43798409	0.479242393	0.309737578	0.475648276	0.48424088	0.461809382	0.497644408	0.459962161	0.404501633	0.473836783	0.473162198	0.499238961	0.462319382	0.44141042	0.47626643	0.462685327	0.491534652	0.496337614	0.490961889	0.472272819	0.274026899	0.468664038	0.485060184	0.493784648	0.48089542	0.454638786	0.355869037	0.508370517	0.410241183	0.425369144	0.463905817	0.427647715	0.507451973	0.293711547	0.419718233	0.44475688	0.477028117	0.397367484	0.447064922	0.474181797	0.479337343	0.486792778	0.270613616	0.446470264	0.431397476	0.378846622
TCGA.CZ.4853	0.476525284	0.442636682	0.479414259	0.43983499	0.484768227	0.310987428	0.473865826	0.487833507	0.460927134	0.4975187	0.466831563	0.404116611	0.471714729	0.470282287	0.496291495	0.458777099	0.440628799	0.466592686	0.440883892	0.491544648	0.497827187	0.490139482	0.471535127	0.286406921	0.468021145	0.485489831	0.491167417	0.481781829	0.449411733	0.368354411	0.50846113	0.41085173	0.415209997	0.457786715	0.409980136	0.504168964	0.297772562	0.411261631	0.436384703	0.477052283	0.390807754	0.450072142	0.474632534	0.469783925	0.488374725	0.289836921	0.45202405	0.43350008	0.383349339
TCGA.B8.4151	0.472520575	0.436570397	0.47878406	0.451885303	0.484583475	0.29203458	0.475128893	0.489520545	0.462859264	0.497621955	0.456529833	0.400376508	0.474697201	0.478163471	0.497578111	0.461320899	0.433484165	0.480405359	0.448143766	0.492060156	0.492957711	0.488753506	0.472166973	0.255270364	0.470803611	0.485366738	0.498051322	0.484884491	0.453894933	0.348232444	0.508725041	0.407553669	0.411791162	0.460122522	0.412375042	0.504007943	0.293536259	0.40074746	0.437931212	0.485441702	0.391233709	0.446679204	0.474092032	0.474471647	0.486028571	0.258883214	0.446558482	0.42774745	0.392238983
TCGA.B2.A4SR	0.477331461	0.450466117	0.480014256	0.430349666	0.481155068	0.319339134	0.47181365	0.486147309	0.454721528	0.497625571	0.465057819	0.407401615	0.474136958	0.450436751	0.496226346	0.458671787	0.438329883	0.458415541	0.454890823	0.487304021	0.500102187	0.495511071	0.472715151	0.231550288	0.46470744	0.484597429	0.502592453	0.476732935	0.441869159	0.348359676	0.507035749	0.398329162	0.417975104	0.437855034	0.398618686	0.508183521	0.302069591	0.40574582	0.438882082	0.478837975	0.401116387	0.440712374	0.474583281	0.463677768	0.470363532	0.243961467	0.447592294	0.431956271	0.354884299
TCGA.BP.4777	0.484146995	0.442727979	0.481906445	0.436250013	0.487107535	0.341168806	0.475941371	0.490038838	0.459676459	0.497551232	0.460898832	0.40638324	0.476884346	0.476372213	0.499559999	0.458129948	0.441431905	0.464166068	0.441786327	0.492321535	0.496772023	0.488696694	0.472755747	0.270326498	0.471029396	0.486143731	0.492495172	0.484448234	0.446920981	0.341707171	0.506144652	0.397338268	0.403070342	0.459715447	0.416311561	0.504505323	0.288742475	0.409321242	0.438662216	0.475738998	0.399543839	0.449056366	0.474260672	0.466093744	0.477127374	0.258451905	0.436311913	0.435009324	0.343046293
TCGA.A3.A6NJ	0.474752459	0.448411244	0.484424147	0.447260031	0.483810619	0.330372039	0.473863461	0.486556909	0.459042574	0.497463989	0.462381107	0.408959282	0.474449285	0.47002235	0.495076484	0.462891215	0.438832558	0.455155698	0.447860219	0.489459664	0.499885124	0.495425538	0.474872489	0.240128948	0.468853063	0.485170006	0.506694531	0.480559455	0.441807844	0.335926316	0.503823237	0.397796999	0.413255971	0.451680016	0.404024499	0.507303819	0.297190484	0.397933191	0.442964706	0.476620029	0.390763496	0.445839223	0.47425512	0.465227092	0.474633286	0.239783701	0.447682083	0.435764286	0.357001059
TCGA.CJ.4889	0.474998552	0.443217773	0.481430678	0.43370982	0.483934696	0.303187434	0.474459322	0.48580812	0.457387799	0.49777293	0.462764028	0.403155363	0.474211839	0.457284046	0.498065364	0.45994067	0.440484113	0.450963298	0.45496969	0.489388887	0.498887148	0.4953789	0.471770839	0.242109036	0.468928136	0.484695067	0.497624345	0.477734466	0.43404168	0.335274494	0.507169036	0.395605883	0.413215167	0.448779388	0.4107713	0.506265611	0.297618918	0.385484579	0.440322199	0.470465063	0.397893724	0.44853263	0.474128882	0.468858283	0.467504639	0.254414245	0.439071484	0.420195807	0.36637729
TCGA.CJ.4893	0.474322736	0.445690083	0.479806328	0.451262362	0.485962378	0.306159981	0.477577431	0.485727163	0.461788402	0.497517697	0.460470521	0.401972045	0.474763715	0.468829973	0.500376026	0.462356037	0.442853247	0.463673574	0.450305736	0.490574272	0.497053547	0.493601017	0.470705498	0.255480188	0.471134038	0.484824382	0.500052389	0.480075415	0.443159417	0.341632728	0.5079395	0.401546555	0.412985518	0.459384975	0.412836049	0.506527	0.297667371	0.399317789	0.442278714	0.477640606	0.401811897	0.445569245	0.474222343	0.473400253	0.481784228	0.26315634	0.445741279	0.427561804	0.361452085
TCGA.CW.5583	0.472510157	0.451432559	0.48335515	0.434005501	0.481149996	0.310760323	0.471910016	0.482426231	0.455605177	0.497508008	0.467696358	0.40790491	0.469158394	0.44744117	0.498001619	0.465143236	0.441937276	0.462364508	0.459228141	0.488811542	0.50174451	0.497295178	0.470581338	0.236083235	0.467413337	0.484387096	0.501061177	0.478141991	0.446810936	0.350426038	0.51094521	0.401783011	0.421085927	0.440378911	0.403991346	0.508183782	0.30543111	0.403947096	0.443162347	0.477284519	0.3988206	0.442384512	0.474713382	0.46654375	0.475360343	0.245092231	0.4518598	0.435058675	0.366777392
TCGA.CJ.5684	0.477004548	0.445835353	0.482268478	0.444831303	0.485282262	0.312504415	0.47518335	0.488016543	0.459916642	0.497598452	0.462607374	0.406314955	0.472318781	0.471999944	0.498906433	0.463724934	0.441585914	0.458989192	0.449816027	0.492027531	0.500466085	0.494389867	0.470698436	0.233621609	0.470773682	0.485784122	0.50524983	0.481862521	0.446486843	0.342354584	0.508454686	0.403669479	0.411315494	0.450439209	0.409285059	0.505619514	0.295525581	0.406442654	0.443505099	0.475603475	0.397525698	0.448514071	0.474251634	0.468841845	0.480629034	0.248193217	0.441427968	0.42757881	0.359938542
TCGA.B2.3923	0.470805974	0.444114518	0.482273526	0.399451049	0.481992488	0.324142723	0.471183161	0.488372648	0.454667197	0.496573046	0.457349015	0.410569979	0.481183338	0.471816073	0.506086006	0.458042703	0.446241707	0.475867714	0.452645016	0.491729284	0.493898672	0.490455036	0.465673468	0.351657902	0.461803668	0.484714797	0.476683548	0.477051849	0.473406463	0.426567084	0.508597594	0.409566362	0.386070325	0.461105886	0.437176426	0.502457918	0.298503851	0.436256401	0.438420633	0.500138827	0.393295853	0.447301835	0.474247551	0.482269338	0.495935925	0.399906909	0.447692661	0.466288532	0.372112236
TCGA.CZ.5465	0.474095296	0.443538748	0.480409256	0.446164433	0.484413891	0.291644708	0.473040924	0.486580781	0.46010986	0.49791157	0.460386647	0.408853203	0.468713621	0.461041469	0.498434483	0.459027058	0.439652751	0.459591619	0.447215463	0.491010452	0.498716986	0.492822226	0.472374152	0.200857521	0.467587408	0.485825217	0.497829223	0.483822708	0.449467686	0.331972798	0.508780912	0.403548733	0.418078164	0.456211464	0.398911225	0.50665827	0.292331798	0.407630088	0.43926539	0.473519217	0.383878959	0.44751266	0.474264695	0.467953817	0.482246368	0.248729751	0.433275881	0.424646288	0.391297569
TCGA.A3.A6NL	0.479970814	0.452537423	0.485405288	0.44508652	0.481539044	0.320505736	0.472464361	0.486846204	0.456481624	0.498213023	0.468171707	0.41121459	0.473306873	0.463854184	0.495790617	0.460135597	0.443278459	0.45359791	0.457096369	0.488892748	0.503007544	0.497778254	0.476238071	0.226375103	0.467181574	0.485789769	0.513441635	0.479399952	0.436324648	0.333156806	0.504694761	0.397088199	0.419410301	0.436369796	0.398769124	0.50764438	0.298734835	0.395850475	0.444716696	0.476578164	0.391068908	0.441108	0.474471155	0.465404875	0.466829051	0.224203979	0.446621145	0.434168034	0.34984385
TCGA.CW.5581	0.474765857	0.448359349	0.479963776	0.438447074	0.483399028	0.302765882	0.472966384	0.484802458	0.459144938	0.497029376	0.46389222	0.401820248	0.469044769	0.466978956	0.496869977	0.465284537	0.435690666	0.471469658	0.457795798	0.490753196	0.498055653	0.495991858	0.469731289	0.279887314	0.469277505	0.484108167	0.498148038	0.48066803	0.449345981	0.367349337	0.506654212	0.40856865	0.420259414	0.4551417	0.419145748	0.506766426	0.300381912	0.40387918	0.440600539	0.474673588	0.392333181	0.445585367	0.474524005	0.475540902	0.48461753	0.277539235	0.448712302	0.441989505	0.357486511
TCGA.B8.5165	0.472587547	0.448305413	0.481496513	0.437368387	0.485117499	0.31208017	0.473005977	0.483881905	0.457056263	0.497491067	0.465099405	0.406548692	0.469726194	0.448876977	0.500682435	0.460491124	0.43996974	0.453545252	0.449040137	0.489384608	0.500455145	0.496647103	0.468246689	0.23828298	0.469181656	0.48422386	0.49814855	0.477714201	0.442723189	0.347224299	0.508637358	0.397443611	0.412290874	0.44596004	0.406246425	0.507385154	0.298515061	0.398122174	0.440559548	0.469221698	0.399023153	0.443564935	0.474311889	0.467099494	0.477360475	0.246465964	0.436434673	0.427895586	0.345533404
TCGA.CZ.5989	0.484843375	0.438310919	0.469248958	0.420357887	0.492971555	0.286173331	0.474189279	0.482213848	0.462441922	0.498384746	0.452265838	0.400756207	0.464709636	0.415883553	0.504770071	0.450669706	0.432965701	0.454098283	0.452171418	0.489907559	0.492908839	0.474782401	0.468455097	0.197709699	0.46597503	0.484924463	0.501653246	0.488749132	0.47468366	0.334374995	0.522101398	0.380633182	0.396285932	0.470051191	0.392608207	0.507241166	0.28483283	0.442580434	0.434826444	0.467356883	0.388740606	0.448104593	0.47432121	0.452901257	0.487912646	0.296518125	0.403584323	0.413313217	0.359739655
TCGA.BP.4970	0.480760448	0.454365243	0.483357283	0.448286418	0.48543514	0.316257441	0.478589013	0.483420119	0.461516652	0.497591315	0.467985665	0.408841522	0.473061827	0.462495433	0.503173698	0.4675751	0.447868218	0.460240432	0.457495964	0.4892361	0.502967867	0.496487581	0.472797535	0.224194922	0.471834938	0.484737153	0.501794739	0.476971262	0.433729971	0.349225968	0.50834821	0.4008994	0.417914443	0.453094035	0.411735168	0.508910826	0.302929808	0.388900654	0.445803342	0.473111222	0.406291449	0.449311017	0.474743264	0.472448391	0.47230973	0.265189233	0.437936002	0.440824613	0.358697931
TCGA.B0.5691	0.473889174	0.453192362	0.485513092	0.435584497	0.481997189	0.310568158	0.474933197	0.482469494	0.455491921	0.497581148	0.469075981	0.407031544	0.471422289	0.451791937	0.502675282	0.464603778	0.4432725	0.458800283	0.458986444	0.488908926	0.503519648	0.499074028	0.471024611	0.255132615	0.468296924	0.484288125	0.503356424	0.477904849	0.440506809	0.355758993	0.509604447	0.398158103	0.416644777	0.440152887	0.404530698	0.508274761	0.305045659	0.400925449	0.443923433	0.472765072	0.40556685	0.443099903	0.474721485	0.470334134	0.470518498	0.261040922	0.445372455	0.436377014	0.354565472
TCGA.BP.4768	0.474712837	0.449153946	0.482467462	0.447276905	0.481349262	0.303882875	0.471990163	0.488032024	0.460005895	0.497673271	0.468014368	0.406091564	0.472038966	0.463268551	0.495979901	0.460462927	0.439236948	0.467757235	0.456092104	0.49095963	0.498957242	0.487819625	0.473532482	0.268337369	0.466960327	0.485964778	0.494043369	0.479121385	0.440904121	0.356555836	0.506315445	0.405706178	0.422377657	0.454916075	0.410479877	0.505666251	0.29625706	0.410231108	0.437632092	0.492211483	0.382311533	0.445561429	0.47451154	0.465640993	0.477502861	0.257650699	0.431494481	0.444514768	0.40977815
TCGA.CJ.4897	0.476414302	0.448078122	0.483944136	0.440106563	0.482871897	0.294637211	0.476486199	0.486441736	0.460203444	0.49794089	0.465623099	0.405751319	0.473610925	0.465945445	0.503233335	0.469797197	0.446012714	0.472879834	0.45552868	0.491730415	0.500207243	0.493558918	0.470461304	0.271576368	0.470183846	0.485952826	0.491575862	0.483284015	0.449201386	0.370116242	0.510927157	0.412847489	0.410339751	0.452154474	0.421036518	0.50531338	0.298237287	0.408980758	0.447004671	0.478459794	0.415273878	0.449038474	0.474576331	0.476250021	0.49016103	0.286820058	0.445244263	0.431084362	0.368154571
TCGA.B2.5633	0.483552541	0.45098666	0.472737695	0.419635078	0.477859431	0.337919565	0.464672351	0.483020481	0.453984031	0.498409936	0.468596577	0.408382247	0.46840373	0.422902343	0.494413023	0.449845674	0.44265273	0.44935529	0.460317346	0.484451239	0.499098662	0.483802441	0.477114687	0.26542423	0.459512281	0.485226153	0.485311546	0.477899147	0.446109703	0.344454262	0.509341067	0.3925562	0.426249965	0.44384553	0.389746425	0.508415865	0.300295288	0.431440952	0.431894605	0.478280241	0.391551603	0.434506661	0.474696545	0.454402673	0.460793165	0.27337278	0.43099456	0.439317161	0.357886191
TCGA.CJ.4640	0.484074606	0.45090862	0.485520547	0.435792189	0.485811668	0.319130213	0.478586027	0.485234238	0.459959678	0.497474104	0.457886932	0.408218889	0.477643997	0.477202318	0.501283949	0.469359611	0.447250587	0.470583377	0.45651369	0.491341665	0.496612946	0.491728759	0.473798728	0.269824177	0.473452441	0.485035193	0.490724253	0.483575458	0.442530663	0.347044204	0.508911571	0.404134006	0.413338927	0.458888719	0.424708829	0.505816022	0.294856427	0.391982339	0.445907726	0.478057537	0.434328583	0.450672714	0.474618605	0.47296634	0.484885266	0.260386782	0.438886149	0.445104032	0.359016243
TCGA.CJ.6032	0.47384349	0.445850343	0.479009481	0.443938857	0.483925216	0.30865408	0.473981363	0.484484868	0.462510061	0.496866619	0.459648438	0.399351129	0.473986867	0.47426361	0.498970906	0.461371236	0.433140688	0.472846697	0.46290395	0.488620832	0.493649045	0.492747511	0.471834762	0.285570334	0.469486783	0.483981244	0.495294495	0.479151901	0.448014549	0.36793523	0.506888368	0.404558484	0.411750487	0.464273036	0.415824248	0.507071703	0.299464966	0.405402514	0.4363224	0.477256597	0.40164656	0.446663644	0.474321443	0.475724585	0.484792568	0.281981127	0.451240116	0.437412423	0.364826914
TCGA.BP.4998	0.479743233	0.454767582	0.483256455	0.447415518	0.483709789	0.325299193	0.471980045	0.485234836	0.456603505	0.497791863	0.469164967	0.411330511	0.471989086	0.458245137	0.493705749	0.459869875	0.443507488	0.452392136	0.457584977	0.487938237	0.503803429	0.495206531	0.475162232	0.243617664	0.464754016	0.485144135	0.505172221	0.476798293	0.434052492	0.352535985	0.50441334	0.397851412	0.423829183	0.442255784	0.404551128	0.508881198	0.30143534	0.394111645	0.440351911	0.473924788	0.397463063	0.440962012	0.474783634	0.467937818	0.463299416	0.260415099	0.447818489	0.444389591	0.348080976
TCGA.BP.4770	0.473853599	0.420779121	0.47930502	0.448443675	0.486908137	0.284432529	0.475820222	0.486602116	0.460056901	0.499013827	0.452552032	0.404112278	0.476076263	0.470377902	0.507966285	0.452702823	0.435065208	0.428300182	0.452100251	0.495104398	0.4976283	0.500900689	0.475146581	0.116078497	0.482252946	0.485174669	0.530420538	0.484442566	0.422927362	0.243341498	0.511087721	0.382674844	0.399080622	0.450385351	0.399792999	0.505378297	0.276740166	0.347714645	0.438866539	0.463323125	0.359835213	0.451950318	0.472152881	0.479027911	0.455751204	0.158067876	0.394005915	0.369857297	0.416904459
TCGA.B0.5812	0.473580295	0.448493857	0.481516711	0.442438572	0.487539134	0.312911707	0.474567432	0.484231453	0.458747745	0.497870497	0.463243418	0.405495865	0.471642668	0.454908893	0.49900728	0.4604343	0.440262815	0.449950727	0.458822198	0.489993935	0.49958141	0.496149341	0.471798817	0.218925705	0.470129429	0.484317433	0.511099188	0.480149266	0.439221454	0.334890649	0.508675273	0.394649595	0.416758033	0.445619751	0.404350596	0.5079178	0.297106297	0.392302077	0.443024288	0.473475559	0.396410817	0.446963169	0.474177711	0.46843924	0.474657505	0.237413043	0.439158039	0.421816249	0.366504181
TCGA.A3.3382	0.475928086	0.461066858	0.481703134	0.422807438	0.47990926	0.286996948	0.470611447	0.481162821	0.456120618	0.498091369	0.478252683	0.42151988	0.467395831	0.439034032	0.490924422	0.456884883	0.447600671	0.450627251	0.458653582	0.488462584	0.502998782	0.495953097	0.475892029	0.262371396	0.466229631	0.485134687	0.500755296	0.479157189	0.427214943	0.36005879	0.507092714	0.40183157	0.449122396	0.448795226	0.404770145	0.50986816	0.300978568	0.391431669	0.438071285	0.475452939	0.391829649	0.441840132	0.474578042	0.466887672	0.473931507	0.275561884	0.433310929	0.430757552	0.352441464
TCGA.AK.3431	0.477442787	0.447739996	0.482035055	0.45131206	0.489873157	0.309537427	0.476836042	0.485862593	0.461046859	0.498134119	0.459482728	0.408616542	0.473474827	0.467152342	0.504509485	0.460051985	0.442951661	0.454097758	0.455333333	0.491302187	0.49861925	0.497543846	0.47095958	0.189208584	0.472577194	0.484820643	0.512165773	0.480942755	0.438746387	0.316792417	0.507558553	0.396827104	0.413823442	0.45020517	0.411284157	0.507252467	0.293915102	0.385620055	0.445913763	0.470273471	0.390410452	0.447604638	0.473851562	0.472551509	0.472929397	0.219830055	0.434088514	0.413755991	0.368272468
TCGA.BP.4769	0.468949539	0.451639858	0.486394518	0.451752204	0.485716397	0.316226921	0.47626475	0.484559065	0.457857721	0.497541217	0.468087617	0.411834337	0.477303888	0.465215236	0.504505641	0.466148545	0.443360774	0.462645812	0.465215984	0.488410565	0.502474664	0.500808184	0.472342566	0.223340987	0.465810546	0.485185407	0.515293429	0.4764746	0.44116866	0.359456142	0.50646837	0.395123022	0.419829393	0.445639847	0.413832228	0.507978915	0.310654006	0.393345264	0.445332928	0.47847137	0.400782982	0.447642854	0.474902559	0.475200656	0.464634633	0.248922741	0.445828328	0.446141331	0.391866779
TCGA.CJ.4903	0.483258616	0.441946712	0.474957231	0.442396033	0.484654599	0.292586534	0.474645028	0.488563899	0.460760343	0.497889835	0.464449121	0.403937762	0.471918554	0.466398067	0.498307815	0.460359135	0.439976858	0.465041999	0.447148685	0.490628492	0.497335931	0.487128531	0.472396223	0.262004144	0.469279403	0.486298622	0.49365217	0.483134538	0.446792409	0.347171713	0.506288994	0.404882944	0.416163867	0.454123366	0.407028935	0.504883002	0.294574344	0.409536232	0.43676391	0.480719918	0.398289748	0.445653291	0.474393427	0.465719412	0.478758991	0.262367919	0.428978383	0.429388617	0.379499946
TCGA.B0.4701	0.4808033	0.448023256	0.479926361	0.454186708	0.486608536	0.341243075	0.471224618	0.487451223	0.460179318	0.497672447	0.462807905	0.411896387	0.472860521	0.466713766	0.492346391	0.454952719	0.434551636	0.451819743	0.451734843	0.489878398	0.498485609	0.490027228	0.476766061	0.224351017	0.469741076	0.485361099	0.508466046	0.480413071	0.438691681	0.329740876	0.502495448	0.40012546	0.418731009	0.454944106	0.397434425	0.506987778	0.287002595	0.396732099	0.435802558	0.482210023	0.384536885	0.447985687	0.474084248	0.467856232	0.470653774	0.219323306	0.434459471	0.438620442	0.385405718
TCGA.A3.A6NI	0.479855353	0.451460943	0.484932488	0.454745153	0.482646296	0.32609821	0.474456587	0.487540496	0.460949126	0.497571091	0.465479512	0.410027643	0.476229092	0.480933603	0.494832563	0.463739612	0.443457087	0.46095205	0.459741207	0.490689097	0.501069359	0.493492564	0.475970716	0.23306239	0.470773771	0.485694606	0.508310552	0.4775697	0.441911502	0.336823737	0.50474039	0.400016004	0.42006346	0.45031101	0.410724017	0.506180547	0.297863068	0.400257582	0.441546772	0.491225889	0.386586901	0.446487768	0.474558404	0.473412397	0.473786534	0.223321581	0.440317558	0.446078073	0.390423568
TCGA.A3.3363	0.489475894	0.449951909	0.488352311	0.467329418	0.485939957	0.313078436	0.47712014	0.488596228	0.463581814	0.49775909	0.465998395	0.407114025	0.477588797	0.491173823	0.505526244	0.462438006	0.441258996	0.487703793	0.459271044	0.492084325	0.502099595	0.4918294	0.477106401	0.272627032	0.4687362	0.485788913	0.510130916	0.483338538	0.441370777	0.373152301	0.505435036	0.412788607	0.412561154	0.450970565	0.416788517	0.505642491	0.296673531	0.399401149	0.441778451	0.487392829	0.408685463	0.444503568	0.475637625	0.477134258	0.473542035	0.26935005	0.461665948	0.469631705	0.363392061
TCGA.CZ.4860	0.487508306	0.456109709	0.48298253	0.452286231	0.488888018	0.330590975	0.47011995	0.484881124	0.46164616	0.498122893	0.469489111	0.41549027	0.469268496	0.466199815	0.491817667	0.458438398	0.443758354	0.464095486	0.449450776	0.495929162	0.498264608	0.494909	0.471700661	0.176463702	0.478152266	0.486077964	0.503857792	0.48968694	0.440702029	0.308794732	0.505973646	0.399001953	0.432170877	0.469741544	0.41145671	0.509708144	0.274761766	0.387172938	0.449274405	0.475372386	0.371024613	0.450719951	0.473369409	0.472814215	0.491419406	0.199102076	0.400927305	0.414795497	0.402163114
TCGA.CJ.6027	0.489859229	0.448036961	0.480009654	0.454315333	0.492612776	0.32799406	0.476353344	0.488237686	0.462289913	0.497154352	0.465280284	0.407914828	0.469310586	0.483461836	0.495542172	0.454224995	0.440252655	0.441073204	0.428130313	0.493544693	0.501433681	0.490556822	0.472061379	0.231712039	0.47345843	0.484820877	0.510165953	0.481577465	0.42917011	0.338457681	0.504774262	0.392522972	0.408406817	0.467020165	0.411596453	0.506763627	0.283026608	0.388121428	0.43460893	0.46739073	0.387864828	0.457506392	0.474040995	0.461935721	0.483257498	0.245419788	0.422246916	0.423386214	0.383251747
TCGA.CZ.4859	0.467954314	0.445598407	0.482825361	0.433698692	0.478505461	0.304077543	0.474013965	0.48524016	0.457709555	0.497086992	0.457357199	0.398487872	0.474599161	0.470820425	0.502362703	0.470579408	0.437222269	0.491457404	0.465895525	0.491985241	0.495639306	0.492713689	0.470404002	0.310151613	0.470126574	0.484527166	0.497479854	0.486293071	0.459726123	0.370331277	0.510712597	0.410436007	0.416710311	0.454654296	0.423165434	0.504993544	0.296756647	0.419713204	0.445205918	0.478550463	0.399197775	0.447613453	0.474400458	0.47553672	0.496446917	0.298026525	0.458467531	0.433446783	0.382236565
TCGA.BP.5168	0.472094784	0.4412177	0.479760109	0.446660724	0.488267117	0.300205783	0.475178481	0.488932638	0.459680076	0.497614397	0.461774249	0.403790999	0.472198428	0.472352921	0.499662982	0.458080398	0.436843225	0.459202351	0.445029272	0.491936789	0.498168259	0.493347338	0.469598239	0.226357704	0.470540737	0.485430785	0.509229418	0.48103324	0.449179659	0.336710248	0.506879833	0.40109262	0.408846425	0.453191822	0.407409809	0.504888982	0.293833361	0.404419962	0.43880415	0.475518324	0.393502889	0.447856636	0.474040932	0.465729902	0.481975711	0.237865953	0.435236368	0.420387926	0.373283396
TCGA.CW.6097	0.482050148	0.453783627	0.485187467	0.445848937	0.486191219	0.333116558	0.472096304	0.483330273	0.457778277	0.497574416	0.46529543	0.407587735	0.470229527	0.450174215	0.493952045	0.461918215	0.446179648	0.445240395	0.45304215	0.491121764	0.50155959	0.497118923	0.471677887	0.219273997	0.474852847	0.484022437	0.499136553	0.478011741	0.427772595	0.328294802	0.508732466	0.392303787	0.408609589	0.452998909	0.405890739	0.511014217	0.287355497	0.378810724	0.44385363	0.466152637	0.402285013	0.446283086	0.473844425	0.469182342	0.475068574	0.220708368	0.421381973	0.42472756	0.3393177
TCGA.B8.A7U6	0.474997179	0.448172716	0.48601812	0.461505391	0.487448597	0.320845638	0.474039508	0.487790225	0.460106254	0.497984043	0.464043866	0.410801656	0.477788736	0.477429642	0.49625349	0.459123728	0.437446512	0.453913344	0.461745496	0.490002777	0.49806489	0.496325301	0.477755286	0.219130058	0.47107513	0.485375127	0.515202173	0.479565486	0.435565797	0.326587743	0.501297136	0.392088812	0.418703853	0.447620616	0.403931986	0.506604824	0.291683786	0.387761241	0.443030579	0.481522716	0.384959951	0.445084377	0.473967058	0.46942418	0.468699739	0.212558118	0.44012294	0.432300035	0.366999795
TCGA.B8.5545	0.480882956	0.451381539	0.483855305	0.441629512	0.486250565	0.318399093	0.476439139	0.482954596	0.458186515	0.497624855	0.465579733	0.405878073	0.470748259	0.46235102	0.49987015	0.46514255	0.443061075	0.445194331	0.455802271	0.489830877	0.504336518	0.500284539	0.472440345	0.204699391	0.471604691	0.483876978	0.508784506	0.478106581	0.428804008	0.325340127	0.507239077	0.395264506	0.418328184	0.443991886	0.403836319	0.508887273	0.300692464	0.37875274	0.443092094	0.470189784	0.404410347	0.446944501	0.474481919	0.469814906	0.470738527	0.234097949	0.439335256	0.42401183	0.343220889
TCGA.A3.3358	0.486252565	0.447790808	0.480833526	0.443554713	0.487447366	0.325783623	0.473998245	0.48964101	0.462046516	0.497911408	0.466541882	0.408465273	0.473589771	0.473624963	0.49620906	0.459419032	0.442780322	0.472939418	0.457081132	0.49166002	0.497716985	0.490078099	0.47512735	0.282016414	0.469142015	0.486312124	0.49917877	0.483715153	0.447714444	0.360219159	0.506903929	0.404729451	0.417794374	0.458652785	0.415054678	0.505206315	0.292108981	0.405431621	0.436706511	0.479942653	0.392008303	0.44847869	0.474544028	0.474431235	0.481366161	0.286883391	0.438773308	0.438968412	0.379608194
TCGA.B0.5096	0.473388921	0.449124327	0.483133814	0.446904614	0.486499087	0.31916011	0.474006256	0.482372956	0.465832177	0.497784048	0.456395529	0.404544889	0.47011453	0.467668427	0.494726723	0.459954233	0.439277146	0.446621067	0.452125556	0.491898077	0.499005696	0.491270168	0.469779309	0.201559677	0.473175044	0.484578675	0.492422379	0.476045117	0.425326538	0.324251995	0.507163345	0.393331191	0.40931963	0.47147552	0.420762058	0.508604108	0.28758949	0.382329808	0.444667148	0.471070626	0.379260014	0.452909451	0.473607683	0.471081764	0.473788458	0.239135901	0.41627639	0.429920994	0.349782825
TCGA.B8.A54H	0.476943385	0.444798535	0.481818511	0.450564305	0.482415935	0.314932675	0.472593997	0.4873829	0.458041942	0.497755859	0.461405493	0.404513708	0.473121885	0.473909203	0.493783607	0.459433573	0.438100331	0.454289377	0.457541225	0.489381001	0.499264734	0.493936704	0.475050958	0.249279695	0.467511133	0.484799986	0.506549727	0.477645185	0.442612785	0.339701901	0.504672848	0.400535165	0.41568601	0.445486335	0.40145321	0.506055004	0.297762774	0.396862401	0.438990478	0.482161453	0.385670748	0.442427256	0.474260283	0.469089156	0.472461124	0.234754762	0.455796062	0.432143141	0.369043661
TCGA.A3.3328	0.478484287	0.443238883	0.490020247	0.431978374	0.481529384	0.331188477	0.475301409	0.491555637	0.458175858	0.496892049	0.453092053	0.410679307	0.484875187	0.485956355	0.513520979	0.466496595	0.443050805	0.498955825	0.47078296	0.494065585	0.49540261	0.486652675	0.471671651	0.32625879	0.466969718	0.485394029	0.484268595	0.486606738	0.472455228	0.410393171	0.50949632	0.411184926	0.381363447	0.455768681	0.439834931	0.502499889	0.291954584	0.440751533	0.446027598	0.511889579	0.390378006	0.450505981	0.47448479	0.479138797	0.500811498	0.351971596	0.454276587	0.473755621	0.436773799
TCGA.BP.4760	0.474762616	0.455402907	0.487763074	0.456506678	0.487663617	0.305798944	0.47641925	0.484061257	0.462161921	0.497398589	0.470855394	0.414081161	0.474628348	0.467700472	0.505732451	0.470330693	0.445205165	0.462154843	0.459310472	0.490700245	0.50484263	0.500291701	0.47146878	0.219232868	0.469987743	0.48515749	0.512592468	0.478100835	0.435950391	0.362306522	0.50680507	0.396067758	0.414323569	0.445964163	0.416655162	0.50802636	0.3030319	0.390106755	0.447090773	0.471503804	0.398747336	0.449955099	0.475131327	0.476512655	0.469590267	0.27209299	0.444639906	0.447667686	0.336649071
TCGA.CJ.6030	0.482696503	0.448634245	0.480313866	0.44806657	0.489571174	0.317847599	0.476888195	0.486097939	0.461246589	0.497640179	0.462563522	0.408132798	0.47129048	0.471170428	0.496788826	0.462105872	0.44137821	0.454456717	0.451835574	0.491707634	0.499990967	0.49295232	0.474548811	0.224977343	0.472949573	0.485263674	0.503292992	0.481181047	0.435529913	0.333785342	0.50595808	0.393162453	0.413477429	0.457492498	0.412641085	0.506943155	0.291742566	0.391607701	0.439800687	0.472923233	0.398170687	0.451903314	0.474424349	0.462880022	0.476273147	0.244257563	0.42629327	0.429494201	0.364498053
TCGA.AK.3456	0.476770435	0.439781151	0.482128094	0.43742984	0.485393376	0.304946746	0.475256816	0.487015569	0.461976911	0.497558561	0.457846534	0.403179834	0.473903553	0.477846251	0.505501889	0.461373995	0.436518782	0.467008609	0.44964802	0.491343113	0.49677387	0.490672446	0.469453452	0.2535937	0.469281854	0.484567353	0.474495128	0.47979166	0.447826771	0.359870896	0.507152918	0.411024984	0.396267406	0.47004162	0.420309011	0.503931897	0.295284737	0.400464994	0.436466758	0.480675924	0.383731246	0.449404302	0.474307359	0.474559636	0.487210865	0.27992954	0.429042071	0.429983264	0.363697447
TCGA.B2.5639	0.479913407	0.447697845	0.482794037	0.447781229	0.483678515	0.305318909	0.479914826	0.486394869	0.463436409	0.49732743	0.459274972	0.399588707	0.474028918	0.476568594	0.503255235	0.465642544	0.439797885	0.475793675	0.457012453	0.492458199	0.499280885	0.492205878	0.471240497	0.254643295	0.474572467	0.485073043	0.495662122	0.483098266	0.450446264	0.34572108	0.509488138	0.40978497	0.405535438	0.466775476	0.417972661	0.505747565	0.293525944	0.408587187	0.44541749	0.482962784	0.405402473	0.451873258	0.474478793	0.471793491	0.488402125	0.26754177	0.448878635	0.445516689	0.38444523
TCGA.BP.4781	0.476117503	0.454535563	0.486938143	0.43556253	0.484821569	0.328567613	0.472224941	0.483918512	0.456199892	0.497557553	0.465438707	0.414546781	0.47059738	0.455701004	0.49715525	0.463583265	0.443618401	0.459620775	0.461207486	0.491174056	0.502340251	0.493628866	0.471633207	0.243689781	0.468436315	0.485190745	0.502855948	0.481536772	0.439219914	0.340599143	0.508614835	0.400449311	0.421038288	0.451695792	0.417687179	0.508203207	0.295367754	0.39237328	0.442715923	0.475870465	0.396984094	0.445220159	0.47426251	0.469570286	0.482075821	0.25496198	0.429868999	0.43093659	0.371405162
TCGA.BP.5195	0.478499964	0.444899935	0.479674749	0.449866946	0.486816108	0.297616445	0.475867297	0.486489227	0.460865473	0.497801167	0.461334011	0.405517876	0.47171013	0.46642241	0.500290557	0.461303996	0.441664568	0.452654426	0.444608901	0.49030075	0.499731743	0.495008229	0.470587243	0.206932854	0.470602032	0.485272705	0.504862195	0.479943545	0.440684741	0.327803477	0.506167328	0.40279311	0.414692172	0.45435796	0.412485305	0.5064392	0.296757287	0.395214214	0.441127821	0.474577721	0.39149703	0.448973372	0.474084327	0.468121658	0.475456492	0.240044038	0.431660535	0.422092934	0.368205428
TCGA.3Z.A93Z	0.475166641	0.448579735	0.484973389	0.451568912	0.484875064	0.317958182	0.475858358	0.490089364	0.459928696	0.497944693	0.465271414	0.408737873	0.477049375	0.487037663	0.499819938	0.465161048	0.442225728	0.467687201	0.462170701	0.491608604	0.499478894	0.495734207	0.474470063	0.247124057	0.470148302	0.486204529	0.5090124	0.480294236	0.445635413	0.350906614	0.5046406	0.40379973	0.41779357	0.443873875	0.412138191	0.505037687	0.296506276	0.403963741	0.44476866	0.484816334	0.399535904	0.445063892	0.474349033	0.472551049	0.476149958	0.233246714	0.450527097	0.43552226	0.389418676
TCGA.B0.5099	0.474401111	0.445397661	0.478739382	0.446741186	0.482015305	0.283312429	0.470440549	0.48771282	0.45639979	0.49710367	0.463099302	0.402089141	0.474402387	0.462112047	0.498262591	0.454743651	0.430064067	0.466489088	0.452069133	0.488862446	0.49621796	0.48987686	0.469948098	0.25971035	0.464735655	0.485080839	0.500239444	0.477471126	0.443110969	0.354761274	0.504838873	0.399843519	0.410441717	0.450925183	0.407823944	0.50547813	0.295211541	0.413449821	0.427351097	0.482544212	0.389222748	0.442193844	0.474203044	0.46515765	0.467591724	0.256207615	0.431618556	0.430365569	0.375720503
TCGA.CJ.4644	0.479561679	0.442808465	0.480632674	0.445292249	0.484765541	0.318289735	0.476572711	0.485032504	0.460440068	0.497411268	0.458613384	0.400034046	0.470911369	0.479360058	0.497930871	0.464728193	0.439384973	0.478577898	0.456795848	0.492756161	0.497523878	0.493870945	0.470885889	0.255320595	0.474564664	0.484699944	0.499532897	0.484334459	0.45236031	0.351404467	0.510796314	0.405012138	0.415665988	0.459071126	0.424131113	0.505988579	0.295778097	0.406203596	0.443513871	0.477851346	0.399086331	0.446731262	0.474015214	0.47794202	0.48753005	0.270340905	0.452046004	0.428698225	0.37727664
TCGA.AK.3440	0.472459019	0.443491276	0.479903517	0.42228125	0.483651477	0.312033505	0.474389542	0.491383312	0.459012666	0.496584731	0.459600986	0.412884637	0.482941663	0.485621999	0.509267409	0.462092991	0.443721882	0.480854911	0.453539321	0.492898936	0.492898002	0.488284714	0.467423531	0.354989557	0.463211977	0.485922777	0.479965343	0.479377138	0.467972797	0.424759738	0.507422301	0.411504558	0.390029374	0.467768074	0.445417914	0.501040209	0.297561057	0.424221655	0.438843026	0.501133072	0.39144527	0.454641947	0.474235034	0.488357732	0.504327845	0.393034335	0.431755091	0.468286037	0.421819851
TCGA.B2.4102	0.48293821	0.449579622	0.481287305	0.442439752	0.481201455	0.328063921	0.47307739	0.484605149	0.459869169	0.49757645	0.465119253	0.404066492	0.473558663	0.460094238	0.496202456	0.458988812	0.440069955	0.464583046	0.453111439	0.487750494	0.499184671	0.491419726	0.474724537	0.249484954	0.467484487	0.484675625	0.500242872	0.477399813	0.444658738	0.344257902	0.507005902	0.399354023	0.419742049	0.449484828	0.401266277	0.507774078	0.301130286	0.407764593	0.438378551	0.483321986	0.404519215	0.441857319	0.474746584	0.467128423	0.473470297	0.2509021	0.447054164	0.44764284	0.359388655
TCGA.B0.5711	0.477685296	0.449382999	0.480157637	0.44673029	0.486321296	0.312854907	0.476237797	0.484125225	0.461474237	0.497800052	0.465623073	0.405851228	0.470436074	0.459222594	0.501217021	0.46223264	0.443652431	0.460710199	0.4513895	0.490133269	0.499447839	0.493849977	0.471281812	0.223616697	0.472233567	0.484898338	0.50472392	0.479081614	0.444997928	0.335582503	0.50868788	0.399271569	0.416083356	0.451540449	0.403293697	0.507606362	0.298188751	0.405141458	0.442442058	0.475448471	0.399096964	0.446388652	0.474398483	0.466286883	0.47769563	0.247868449	0.439343595	0.431532692	0.360577585
TCGA.CZ.5459	0.482407464	0.439889939	0.487403327	0.448788895	0.486156873	0.309874434	0.473565485	0.491178969	0.459755163	0.497718852	0.462630601	0.409632065	0.472044712	0.484678267	0.4978859	0.462318221	0.436083662	0.45943499	0.446918178	0.494006349	0.5008538	0.49134864	0.471935501	0.222445833	0.47250342	0.486515435	0.490869524	0.485343933	0.446543097	0.33882188	0.507787189	0.408118096	0.407612816	0.456461585	0.408712177	0.503927495	0.286449109	0.403084641	0.43736968	0.473694431	0.386189142	0.45238186	0.474489368	0.465709324	0.473771617	0.243031904	0.433261634	0.430096526	0.373050644
TCGA.B0.5698	0.477125293	0.449794527	0.483215845	0.452596204	0.483496918	0.314038737	0.475535718	0.486578615	0.461178494	0.49764183	0.460267445	0.408058611	0.473795523	0.478200131	0.500542813	0.464725881	0.441793973	0.455814204	0.442063614	0.491205762	0.50131437	0.493048163	0.471741867	0.223170906	0.471473898	0.486135768	0.502752434	0.482824248	0.443582285	0.335379537	0.505710301	0.40397437	0.407284685	0.461533539	0.412619736	0.507440998	0.292402318	0.400101908	0.446821784	0.476402987	0.390077059	0.450130164	0.474108339	0.465098213	0.480251563	0.25455353	0.440074052	0.431987214	0.335266211
TCGA.CJ.4907	0.478894186	0.453359092	0.480676123	0.444555299	0.485388106	0.31044424	0.474866179	0.485213385	0.458327274	0.497947374	0.469957155	0.406830595	0.474595026	0.463854326	0.499246066	0.462877934	0.444428343	0.457864433	0.464756637	0.489319667	0.499743465	0.496773201	0.47184384	0.261175738	0.468948092	0.484859289	0.50078546	0.477429764	0.434420948	0.357134526	0.50708753	0.404014881	0.420676404	0.443882525	0.416816911	0.506995347	0.303003802	0.393901997	0.445436014	0.478448105	0.399684109	0.445374796	0.474418218	0.473930495	0.474559762	0.268322709	0.443332607	0.429479697	0.366531201
TCGA.B0.5709	0.473455102	0.454601556	0.484257386	0.436641492	0.485317491	0.313556592	0.475838918	0.482336566	0.456880297	0.497458554	0.467957758	0.407019625	0.473692569	0.454405956	0.500760549	0.467120774	0.448050535	0.447769663	0.450594542	0.489980119	0.50195501	0.498726432	0.470909612	0.241495633	0.473042974	0.484177523	0.50431285	0.477465322	0.433193261	0.332310002	0.507959955	0.395132929	0.411473457	0.444405104	0.407446108	0.509427004	0.299747877	0.387027163	0.446030184	0.472317167	0.420733331	0.447275315	0.474171496	0.468531986	0.468435996	0.238141026	0.439698603	0.424679492	0.353337764
TCGA.CZ.4864	0.481995749	0.448162189	0.481946626	0.434650602	0.48232945	0.318910936	0.474553387	0.485886109	0.458057742	0.497846866	0.465255575	0.406537154	0.472530265	0.462836615	0.499262556	0.460043289	0.442907679	0.460779304	0.449620705	0.489752818	0.500195755	0.488250785	0.473634108	0.244861941	0.469336119	0.485610803	0.496441565	0.483163533	0.445883363	0.339878151	0.508294194	0.3954275	0.41260579	0.44626334	0.400174971	0.506997961	0.295150209	0.414397627	0.440443778	0.478376117	0.402377413	0.442511791	0.47449979	0.462711705	0.474077588	0.245759487	0.441471343	0.435755219	0.369635752
TCGA.CZ.5470	0.485006496	0.441552309	0.482218437	0.452093935	0.486490119	0.309857593	0.476964277	0.489586402	0.464220339	0.497579245	0.460868867	0.401289045	0.476212172	0.472362932	0.498798611	0.459457713	0.439334115	0.462101193	0.44978362	0.493213801	0.496663731	0.489359871	0.472570607	0.220569052	0.473170993	0.485841923	0.501996895	0.483002862	0.445568449	0.327260455	0.509602416	0.40593723	0.401564295	0.464610578	0.409651344	0.504674701	0.287895828	0.401084556	0.439235535	0.483379951	0.410087104	0.450915656	0.474232878	0.470266272	0.479180273	0.220895927	0.442548887	0.437088966	0.38723306
TCGA.BP.5181	0.471890789	0.445719422	0.483497557	0.448313967	0.485484425	0.305917513	0.476422337	0.486411779	0.459957863	0.497510816	0.465102841	0.403886522	0.471373694	0.467427213	0.500582463	0.46515665	0.440720098	0.46414905	0.452609004	0.491392227	0.500191558	0.49535222	0.471688731	0.253195642	0.471320465	0.485126409	0.510475669	0.482457318	0.450597936	0.356496598	0.509907408	0.407343884	0.4170801	0.44950213	0.410584062	0.505978632	0.300283014	0.40904632	0.442476395	0.477953305	0.399370929	0.450178515	0.47453877	0.471737455	0.482227645	0.256277033	0.446801595	0.430850512	0.381110473
TCGA.B0.5695	0.47566759	0.444899675	0.482359779	0.449787987	0.484488823	0.295953057	0.475731572	0.486981955	0.458321853	0.497577738	0.461167234	0.405193548	0.473976394	0.464373188	0.500817472	0.464930896	0.43772933	0.466965693	0.4561685	0.490896659	0.498483468	0.494852733	0.471579576	0.241574792	0.470346419	0.484755472	0.50556217	0.481655292	0.44254977	0.342929089	0.508385131	0.403628724	0.418075712	0.451345351	0.405966924	0.505800332	0.299588734	0.394775774	0.439680558	0.47666002	0.395328458	0.447631547	0.474248795	0.470738476	0.47732032	0.242797354	0.443496518	0.425547112	0.384375956
TCGA.A3.3325	0.478220175	0.447893255	0.483081699	0.440646148	0.484231621	0.302911171	0.472505299	0.489886543	0.45623318	0.497868017	0.465164409	0.408512252	0.474837079	0.462153019	0.496081942	0.459156319	0.439620644	0.460505073	0.459739485	0.489904291	0.499434389	0.492557697	0.475313363	0.262402308	0.465298255	0.485583397	0.504362183	0.481044868	0.439098762	0.350723813	0.504551483	0.399406788	0.41529111	0.443078351	0.410641092	0.505643447	0.29311102	0.401507619	0.43858058	0.482164032	0.390039358	0.444858365	0.474236324	0.466684251	0.473444995	0.252953487	0.443847656	0.42999274	0.381519165
TCGA.B4.5838	0.484261542	0.454895156	0.480934042	0.435789809	0.483606578	0.304288827	0.47473146	0.481945236	0.459087519	0.497610058	0.465557158	0.4037056	0.469062595	0.46326202	0.498545679	0.464159592	0.440529121	0.462059493	0.456205448	0.492274633	0.500400486	0.494647339	0.470041979	0.244673996	0.471955868	0.48374053	0.497445969	0.480223163	0.444111113	0.349696635	0.509914349	0.40429426	0.414533121	0.457747394	0.416476309	0.508055275	0.291673813	0.406688709	0.441880747	0.487570026	0.406236392	0.445473068	0.474051021	0.481188991	0.49194721	0.257129313	0.443150494	0.424862411	0.374636386
TCGA.AK.3461	0.478241487	0.449975964	0.479857551	0.4454547	0.484034989	0.318912269	0.471940386	0.4861463	0.457749804	0.497641842	0.46421993	0.408790965	0.475399277	0.46100177	0.496890717	0.456924895	0.436335886	0.453736559	0.462858893	0.487795045	0.498831498	0.493447798	0.474543441	0.239218499	0.467053243	0.484984816	0.509969523	0.478425821	0.439616271	0.342747584	0.504491177	0.3985238	0.421413177	0.446218263	0.40636433	0.507744583	0.298049729	0.398250667	0.438326818	0.479413977	0.391112448	0.443033562	0.474210059	0.469781257	0.47028652	0.239658704	0.444631183	0.435337446	0.368659002
TCGA.BP.4977	0.480829773	0.451163428	0.478854044	0.44136019	0.482726777	0.296944958	0.475645283	0.488003358	0.463943646	0.497645158	0.465578789	0.400965431	0.475066239	0.461020193	0.497369941	0.458989972	0.441718709	0.464230314	0.464741941	0.489886678	0.498476979	0.487538103	0.474524922	0.279614329	0.465459628	0.485711611	0.496988352	0.479206307	0.444165733	0.369160846	0.507737414	0.409697655	0.419248616	0.454491493	0.413850576	0.505624264	0.299532422	0.41269236	0.438665045	0.491473454	0.399044882	0.450771386	0.474987314	0.472677847	0.479133492	0.288941047	0.441479794	0.452276738	0.412246612
TCGA.BP.4177	0.476354173	0.454903897	0.487925646	0.465692446	0.487350804	0.29563205	0.478601452	0.487000815	0.464079193	0.497599025	0.472644811	0.416970661	0.473535521	0.471364098	0.506180112	0.470114744	0.446366228	0.464164536	0.454695753	0.49145082	0.505851503	0.497837239	0.472106615	0.231107737	0.468295274	0.486033393	0.513350107	0.480222681	0.440762184	0.365138602	0.506810807	0.401499395	0.413800877	0.446013724	0.418367257	0.50646302	0.301577932	0.40257717	0.449189936	0.474194949	0.395683461	0.449837994	0.475433103	0.474243547	0.47485169	0.254959859	0.445291131	0.451000021	0.365224864
TCGA.A3.3362	0.474290965	0.445643241	0.482552709	0.442324115	0.482395508	0.316874229	0.471776178	0.486241544	0.458574273	0.497608525	0.462753283	0.404364429	0.474152135	0.467554083	0.495002775	0.457257216	0.433511746	0.461964017	0.460489488	0.488874123	0.497116987	0.492569702	0.474937946	0.263536879	0.467019628	0.484427067	0.501892875	0.479026764	0.446181862	0.353886142	0.506613395	0.402135029	0.418003172	0.448711553	0.408240785	0.50576935	0.298164853	0.399892502	0.436882504	0.484574316	0.39352471	0.443245346	0.47435556	0.473641025	0.47268484	0.238828663	0.456303364	0.439498949	0.375995764
TCGA.B8.5549	0.476074596	0.452866925	0.483253529	0.446715629	0.483819139	0.295993484	0.476021888	0.485824911	0.458949352	0.497506398	0.465516751	0.404323256	0.469584321	0.460362936	0.50214274	0.46796959	0.44011869	0.462070231	0.457780226	0.491289458	0.501683775	0.494628425	0.46986173	0.262702828	0.470852743	0.48549785	0.492691815	0.48282047	0.437592762	0.366203237	0.510307277	0.404831702	0.416036833	0.454664948	0.42412569	0.506849369	0.299347162	0.39576312	0.444007544	0.474031467	0.386264764	0.449074702	0.474446514	0.471969765	0.484927735	0.285752449	0.433320651	0.434047023	0.372665368
TCGA.BP.4173	0.48349812	0.449901834	0.487493989	0.447375038	0.4879688	0.349756174	0.475565384	0.486656423	0.458191168	0.497700827	0.46481737	0.411050134	0.475361177	0.468340273	0.495670432	0.457455828	0.4435041	0.447052931	0.448963557	0.490492808	0.501628133	0.494730766	0.476382448	0.225703275	0.471718741	0.484903039	0.505895726	0.479135338	0.430304943	0.31918093	0.505099737	0.388826988	0.411661955	0.449627121	0.404820783	0.50866566	0.291961979	0.38473748	0.442162533	0.468818466	0.401313536	0.447247634	0.474251725	0.466502023	0.463833587	0.229297691	0.435872176	0.434850977	0.364684123
TCGA.CJ.4885	0.471161437	0.440265578	0.478820274	0.455100137	0.4837608	0.272869898	0.476539434	0.48876648	0.462914343	0.497767834	0.457618127	0.398971921	0.471306305	0.482664884	0.498657197	0.46294827	0.435679216	0.480326185	0.464461349	0.491915334	0.495359946	0.488575107	0.47051867	0.244234354	0.470450548	0.485363612	0.497570727	0.483412503	0.453664166	0.356945642	0.509213372	0.408196536	0.412906506	0.461504367	0.421168083	0.503951177	0.296414113	0.406571116	0.441895174	0.479553418	0.381412285	0.44877791	0.47415686	0.477019388	0.484814707	0.2723792	0.444479934	0.430155505	0.392585692
TCGA.CW.6088	0.476520565	0.450148764	0.480095005	0.433900939	0.480579519	0.307640489	0.472287366	0.482150923	0.455465636	0.497463293	0.464621167	0.404608002	0.468655199	0.451444065	0.496747788	0.46293045	0.435918768	0.461259277	0.46326527	0.487100495	0.500810388	0.496025105	0.472362268	0.245336716	0.466219546	0.483450142	0.502639758	0.477742196	0.442946792	0.352168078	0.50761226	0.402494121	0.427349994	0.44166281	0.398920924	0.508923367	0.305148956	0.401552882	0.436929025	0.477652747	0.399015454	0.441177775	0.474476738	0.469439454	0.47206058	0.258130874	0.451962519	0.431351776	0.361796348
TCGA.CJ.5675	0.477974211	0.444999767	0.484242888	0.439603349	0.483123431	0.313216796	0.478267951	0.486422296	0.462625274	0.497341435	0.46307342	0.405767972	0.472638073	0.478298221	0.499291491	0.463530479	0.446802254	0.462659863	0.452037198	0.492536218	0.498812051	0.49213519	0.474133077	0.256359568	0.474385386	0.485059971	0.500483088	0.483990258	0.436137221	0.341865052	0.508684333	0.404434279	0.41609039	0.458216469	0.408914965	0.505945491	0.295189884	0.398152938	0.440310563	0.473513605	0.403424771	0.451456711	0.474555298	0.469600697	0.480211523	0.257632071	0.452212168	0.439465105	0.364611108
TCGA.CZ.5466	0.475820642	0.450905233	0.485399643	0.442513436	0.484909846	0.333354899	0.471980484	0.489390629	0.458108707	0.497333403	0.466890529	0.410769054	0.473137445	0.469866344	0.496359137	0.461611334	0.444916392	0.456015093	0.450428231	0.49256988	0.502098332	0.495222114	0.471238152	0.242342233	0.468679876	0.486122508	0.493191249	0.479090832	0.440662924	0.344866109	0.504746985	0.399057962	0.412663492	0.457413848	0.420074049	0.506091404	0.291871003	0.401281159	0.439902319	0.475051907	0.387436472	0.446557624	0.474198965	0.470018942	0.479208592	0.233901018	0.430099117	0.436641261	0.363301602
TCGA.B0.5707	0.486837089	0.457282047	0.493869245	0.468072829	0.48378666	0.308067937	0.47937518	0.488815826	0.464386335	0.497704279	0.471004102	0.411245139	0.479046844	0.503964524	0.506700742	0.476924759	0.45123548	0.489574992	0.457903183	0.493626886	0.503936493	0.496060509	0.476843977	0.29152487	0.471689707	0.486527931	0.508091762	0.481290853	0.435455966	0.392674783	0.503087903	0.422167131	0.406756419	0.457427294	0.432651929	0.504299738	0.298718396	0.385858199	0.448751664	0.487645709	0.407709248	0.45351656	0.475596631	0.484815252	0.467623609	0.285891659	0.459775646	0.477861578	0.357188914
TCGA.EU.5905	0.479192464	0.465938059	0.483357484	0.447354724	0.484994655	0.30041565	0.476723812	0.485134901	0.461125415	0.498279725	0.479145919	0.419853451	0.471296757	0.454747431	0.501109355	0.474228765	0.456388051	0.453334835	0.463058965	0.490272448	0.506339751	0.497646964	0.477656402	0.264721121	0.470685653	0.486477529	0.50597089	0.480621324	0.426840007	0.379343997	0.506914492	0.413321792	0.431847136	0.443581766	0.420522503	0.507978946	0.303240561	0.391682752	0.451118327	0.479449925	0.406684212	0.454235726	0.475059807	0.479645094	0.488470332	0.272417329	0.441456843	0.437860337	0.374624067
TCGA.CW.5585	0.475146946	0.447407952	0.48262062	0.434943889	0.481342141	0.306437058	0.475859173	0.485662925	0.458128927	0.497324267	0.467352324	0.404466731	0.47370887	0.469660656	0.501703689	0.46767722	0.443588422	0.476558372	0.463781114	0.490082205	0.497763657	0.495250995	0.471403022	0.285089449	0.470167155	0.484517676	0.49638922	0.480126327	0.453821151	0.362767296	0.510154159	0.40857138	0.420704325	0.446262847	0.41868941	0.506066536	0.305558612	0.409504218	0.443581532	0.483953594	0.408070435	0.44722419	0.474432383	0.477260385	0.485103981	0.283343075	0.463911806	0.432155607	0.385042432
TCGA.A3.3365	0.475635771	0.446845979	0.479774903	0.443236647	0.487673867	0.308127825	0.474683799	0.486314689	0.457978698	0.498213893	0.462071023	0.408498886	0.473725202	0.463690232	0.500146882	0.459828034	0.438307755	0.458350523	0.461231186	0.488745298	0.498430833	0.493953736	0.474380105	0.221278885	0.467146431	0.484842713	0.514102527	0.480069679	0.441253466	0.333393738	0.506683752	0.391705233	0.420790513	0.442410212	0.399457257	0.506551961	0.29747152	0.394691855	0.440403559	0.480251317	0.391860034	0.442556501	0.474275281	0.466808888	0.469014646	0.252146911	0.445602729	0.423449481	0.365142733
TCGA.BP.4973	0.481010684	0.443593931	0.478508188	0.446086918	0.481376494	0.313961314	0.471167433	0.487831396	0.458616097	0.497768527	0.465792695	0.403918113	0.470251377	0.455876537	0.493897301	0.451887673	0.436075105	0.460042397	0.449981257	0.488982797	0.499689243	0.488663814	0.471974337	0.238383851	0.465820786	0.485764074	0.493361073	0.479031603	0.443680093	0.340116365	0.506146241	0.398297387	0.415776962	0.453568109	0.399955818	0.506757018	0.295814032	0.408782681	0.434202505	0.480160263	0.380253359	0.441583283	0.474412598	0.465597499	0.472502899	0.249076304	0.433493896	0.43561619	0.381602998
TCGA.BP.4801	0.475647811	0.447059602	0.484579662	0.438041182	0.487609917	0.327591905	0.475053608	0.484625744	0.45857873	0.497550873	0.466418375	0.409686693	0.470426447	0.464327629	0.499177873	0.4656572	0.445022029	0.460955968	0.453211644	0.49079752	0.5014462	0.497179716	0.470148289	0.239643134	0.471770244	0.485272337	0.500603222	0.480729861	0.443579714	0.346726521	0.50710456	0.402157563	0.417864082	0.451278068	0.408949953	0.507065777	0.301274689	0.400210148	0.441732298	0.475119678	0.393409722	0.445534358	0.474296788	0.467768432	0.475376396	0.259441265	0.44366826	0.427446632	0.355111945
TCGA.A3.3331	0.473206934	0.445687363	0.47975811	0.439683567	0.483280171	0.305821859	0.472512812	0.485628039	0.457306611	0.497466073	0.464345223	0.403921838	0.471355274	0.452990244	0.496915799	0.455549114	0.434166208	0.459912439	0.45566433	0.488285093	0.49944118	0.492042523	0.472398741	0.235887119	0.466126458	0.484808594	0.497161706	0.479004542	0.442784608	0.339728401	0.507426716	0.397995107	0.415177399	0.44787367	0.399157278	0.507255875	0.299105624	0.407703028	0.43240734	0.479213014	0.394712051	0.441731098	0.474442489	0.463816558	0.47432389	0.264832564	0.437194501	0.429455574	0.372732838
TCGA.CJ.4874	0.477876876	0.444050506	0.481668506	0.445238291	0.488404493	0.318430512	0.477663673	0.486468024	0.462253536	0.497587742	0.459829284	0.402978152	0.471907957	0.474814254	0.499481	0.463257834	0.439928428	0.465748959	0.449935522	0.492366298	0.497080203	0.4924923	0.471031461	0.256118957	0.473386421	0.485230954	0.504788452	0.483637192	0.453844892	0.346813682	0.509484552	0.401719908	0.410533375	0.459218789	0.416456685	0.505663763	0.293911922	0.406431171	0.442201946	0.475228074	0.400328867	0.449508123	0.474200387	0.471839853	0.483316067	0.267618941	0.446110832	0.432009688	0.36936453
TCGA.A3.3326	0.475929758	0.441098017	0.477836577	0.443898059	0.485503219	0.316280223	0.471846446	0.489291126	0.458372548	0.497598312	0.465925179	0.405727122	0.47208327	0.45812894	0.492659921	0.453336946	0.436895218	0.451755784	0.440412788	0.489445292	0.498887769	0.490735238	0.474242003	0.235241933	0.467667941	0.485366788	0.505976428	0.479228921	0.443418222	0.333356711	0.504489491	0.396075598	0.416850055	0.446051365	0.395256717	0.505701268	0.29392157	0.40693746	0.432895449	0.475353721	0.390573222	0.444431405	0.474477922	0.460251012	0.471110141	0.233739436	0.434613836	0.434445158	0.362466979
TCGA.CJ.4634	0.472549683	0.443869487	0.479747059	0.431454903	0.480809764	0.307665567	0.471762519	0.484970713	0.4560831	0.497634902	0.46316529	0.402291915	0.47268637	0.458023507	0.497214304	0.457290024	0.435228178	0.464456924	0.462671482	0.48761328	0.496616223	0.493370916	0.474500881	0.269646031	0.46684911	0.484065743	0.501057427	0.479029635	0.44794703	0.348776571	0.507996948	0.400368431	0.425881555	0.444827769	0.403547465	0.50649719	0.302536284	0.404983316	0.436713059	0.480541573	0.399341025	0.441076574	0.474272585	0.46922089	0.473263401	0.255518909	0.455037039	0.429694889	0.387416681
TCGA.B8.A54K	0.479118256	0.450713264	0.488968503	0.455739963	0.479721519	0.297258504	0.473741846	0.488267986	0.461313373	0.497976591	0.473428813	0.413744348	0.47526817	0.460366888	0.50274405	0.466640798	0.443016195	0.461694087	0.457024433	0.489928822	0.50603848	0.495612757	0.474573307	0.216436364	0.464095367	0.486428463	0.507052208	0.480359306	0.440915001	0.366907752	0.508372086	0.397887637	0.417339936	0.437929382	0.4035036	0.506249736	0.302051271	0.410067444	0.445285089	0.476520226	0.383261455	0.447484581	0.475643913	0.468201487	0.471431923	0.273536422	0.439455939	0.45136164	0.377234885
TCGA.DV.5576	0.470691954	0.451951409	0.486705663	0.456673482	0.483438056	0.306350197	0.474931791	0.486170616	0.459595863	0.497345848	0.4680209	0.410248837	0.473556002	0.463022736	0.502994139	0.464758171	0.438456788	0.455810284	0.461988316	0.489692438	0.504756256	0.498244927	0.472459281	0.221547122	0.46566867	0.484792841	0.510539009	0.476435955	0.437304644	0.360429512	0.506091944	0.395160419	0.412430214	0.444877372	0.409894318	0.506922052	0.30263518	0.398393567	0.441785849	0.475831103	0.390408256	0.448110338	0.475087773	0.470111693	0.470033883	0.25221893	0.441023185	0.447204511	0.360097295
TCGA.B0.5098	0.464839087	0.445917383	0.489992806	0.468844774	0.483824548	0.369148515	0.465528824	0.492310792	0.456873774	0.497952056	0.455308176	0.417115893	0.468018742	0.470611781	0.498332322	0.449042108	0.427044754	0.455549229	0.47352023	0.492016446	0.50311277	0.493557581	0.481184499	0.216635684	0.469580404	0.485011454	0.493792795	0.487337891	0.444281332	0.350323605	0.502070953	0.410248861	0.399744093	0.450424997	0.412721673	0.504662442	0.265598087	0.402402895	0.434467216	0.487626564	0.355978292	0.452903928	0.474265836	0.467196043	0.491341461	0.185266342	0.418729479	0.433751644	0.455818568
TCGA.AK.3433	0.476989149	0.430915317	0.477574968	0.40976982	0.486811384	0.317800449	0.46946783	0.493134312	0.454705182	0.496132431	0.453206233	0.408540607	0.480456212	0.476890357	0.507538937	0.458991729	0.444583254	0.475982476	0.442582011	0.493463876	0.493576352	0.487769709	0.461011018	0.300712628	0.461902881	0.484886092	0.472452197	0.478694865	0.475400562	0.40351895	0.510167404	0.410307951	0.38132957	0.469375665	0.433037288	0.500080881	0.292368704	0.432892953	0.429274841	0.492275274	0.387781688	0.451140598	0.474190051	0.47474322	0.492344745	0.368292817	0.425149066	0.452310018	0.390942301
TCGA.BP.4158	0.479904802	0.439497169	0.479602238	0.438389104	0.4847746	0.310583501	0.47067187	0.490585092	0.45735771	0.497996529	0.465344765	0.405170211	0.472678928	0.467699641	0.495693651	0.453465735	0.435796464	0.465935481	0.451131976	0.490759293	0.497738546	0.487061952	0.470796411	0.253736314	0.465891061	0.48615778	0.498139828	0.481146396	0.449827388	0.348415725	0.506878591	0.402575891	0.412265932	0.448050641	0.404468825	0.504003555	0.2925013	0.417701667	0.433083879	0.478708099	0.384296052	0.441750543	0.474281422	0.463157481	0.467549328	0.252478396	0.438950001	0.431986734	0.37407734
TCGA.BP.4331	0.477122758	0.449851	0.485196058	0.442119048	0.480148348	0.337994709	0.472881119	0.485435781	0.458612086	0.497723012	0.466487513	0.409412483	0.47592537	0.475618362	0.495042635	0.460675365	0.442627661	0.466036842	0.456354505	0.488726122	0.498729521	0.49243354	0.476551331	0.265599504	0.469202572	0.484901697	0.507756623	0.478817789	0.442062027	0.341547861	0.504520042	0.398027921	0.422848729	0.44544925	0.40454485	0.507586535	0.297611406	0.403119047	0.440794676	0.485637634	0.400687558	0.442400032	0.474414815	0.472208804	0.47259861	0.244833972	0.456473603	0.444941297	0.366281078
TCGA.CW.5580	0.483323637	0.453356011	0.481812931	0.446604923	0.485445778	0.311903853	0.474074815	0.483134284	0.461493085	0.497666111	0.466812919	0.408126197	0.470966155	0.453803812	0.499954428	0.463791017	0.440288075	0.466541849	0.464596663	0.489838399	0.499839707	0.494307258	0.473766461	0.232936244	0.471976149	0.484711229	0.504142508	0.480550951	0.445201276	0.344765617	0.508743435	0.401074687	0.420223061	0.457723876	0.408949235	0.508658373	0.296096231	0.403066986	0.442484679	0.478373498	0.395258496	0.446626912	0.474474049	0.470638218	0.479993338	0.251363569	0.432021092	0.43450831	0.38135204
TCGA.BP.4974	0.472053031	0.447395332	0.478977661	0.442605071	0.481865488	0.32447799	0.468782396	0.487695297	0.455146454	0.498059424	0.463012225	0.409078041	0.474637864	0.449455951	0.497459067	0.451583722	0.435509312	0.441532022	0.451082006	0.487142828	0.499345516	0.494621261	0.475302274	0.225267677	0.465227359	0.484815258	0.502324343	0.47627378	0.432836369	0.325034734	0.503061343	0.39633228	0.411376118	0.436962562	0.390306397	0.507513093	0.292124219	0.39717341	0.435349287	0.470787902	0.38940844	0.440101706	0.473911459	0.460886174	0.461681189	0.217879405	0.436096619	0.423108209	0.358528438
TCGA.B0.4818	0.475152599	0.440100952	0.478579291	0.449950434	0.484471892	0.305650253	0.474602352	0.489368072	0.460988715	0.49781757	0.457739273	0.40109709	0.476105729	0.473132116	0.49731224	0.456498584	0.43282515	0.465417869	0.452596659	0.489399407	0.494759379	0.490039655	0.474992627	0.245058302	0.467887582	0.485356273	0.506565025	0.480995705	0.451165402	0.33906341	0.506022385	0.400785488	0.409968533	0.454981438	0.404544002	0.504649304	0.295719463	0.40376967	0.436166585	0.482874223	0.387808875	0.446251456	0.474231892	0.466267011	0.473409793	0.24493742	0.445943355	0.430919956	0.387883262
TCGA.CJ.5681	0.468017731	0.454157673	0.489853927	0.417177269	0.477875825	0.368772354	0.472394042	0.482969328	0.454027239	0.496958075	0.459768748	0.403252994	0.474751588	0.48324072	0.505949732	0.465709028	0.435323809	0.477236894	0.496396118	0.49095561	0.502231318	0.498920136	0.473593278	0.30137802	0.468579705	0.481701341	0.499246141	0.479888682	0.458070035	0.389402922	0.507644999	0.409659239	0.407542418	0.443021566	0.427520053	0.507494747	0.299822924	0.422102622	0.437717722	0.500238549	0.397280344	0.442443547	0.474403561	0.479771549	0.513856579	0.277180686	0.448035893	0.441557346	0.432727882
TCGA.BP.4991	0.480156047	0.450669198	0.481210665	0.440826984	0.484298766	0.315985153	0.471972034	0.485303887	0.45608766	0.497887923	0.466366549	0.407453883	0.472195831	0.445821648	0.497339369	0.458838686	0.439493324	0.449232252	0.454725654	0.48707541	0.501660752	0.494388088	0.473466195	0.227517728	0.466153791	0.484722016	0.509213933	0.478001616	0.43996334	0.339323315	0.506220186	0.395953167	0.419982047	0.439736213	0.399307131	0.508468552	0.300700642	0.403008575	0.439272463	0.475433883	0.399083974	0.44159562	0.474489967	0.464031262	0.46895925	0.251859916	0.433952838	0.434814688	0.360439307
TCGA.BP.5200	0.4755773	0.450143634	0.477020846	0.447979294	0.487701426	0.309830911	0.476037539	0.485176062	0.457984969	0.49725602	0.464428613	0.403807621	0.471557339	0.463613014	0.502492247	0.46007355	0.439471209	0.451284208	0.447360462	0.489616849	0.500349037	0.495212275	0.468645792	0.249451662	0.470884658	0.484321276	0.500715521	0.477104334	0.430797727	0.343967084	0.504854855	0.395949647	0.409295882	0.450068093	0.412001005	0.507149136	0.296502966	0.393966606	0.441138215	0.471915902	0.395674171	0.447307186	0.473994001	0.461075684	0.478259061	0.256280045	0.43021229	0.420521625	0.358545055
TCGA.CZ.5986	0.475212169	0.448726392	0.479439224	0.443440515	0.484625207	0.29769667	0.472771178	0.482724302	0.457294644	0.497754455	0.466150498	0.409737731	0.462968457	0.449066684	0.498305009	0.460751454	0.433050542	0.461506803	0.451129962	0.488758416	0.503151681	0.490582882	0.473089481	0.233696183	0.467207637	0.484257281	0.499516797	0.482258725	0.446443765	0.34533706	0.507578523	0.399185727	0.42344371	0.447479145	0.390622754	0.507802714	0.296773665	0.412714736	0.435438951	0.469738595	0.377800547	0.443775028	0.474555422	0.461607057	0.478953912	0.267811426	0.436491518	0.427046269	0.35870633
TCGA.EU.5904	0.476162121	0.450626251	0.482997433	0.451424255	0.488188215	0.314094842	0.475714247	0.48542757	0.459542787	0.497597321	0.466913031	0.406459276	0.473543534	0.46022834	0.500002405	0.463205638	0.439341732	0.461099998	0.460244232	0.489364804	0.498613355	0.495100494	0.471271223	0.255307782	0.469119245	0.484926567	0.502714701	0.476855887	0.441953045	0.35216303	0.507729383	0.399652835	0.413748855	0.451019952	0.408601838	0.507323647	0.303040537	0.394694805	0.442978415	0.477446938	0.390288448	0.445727294	0.474443342	0.46893433	0.473530331	0.266908458	0.440265403	0.432148161	0.357008821
TCGA.A3.3313	0.474428802	0.438657186	0.477486959	0.431735739	0.483716707	0.343134267	0.468693086	0.489537787	0.458002494	0.497242268	0.454534544	0.402788865	0.473896019	0.455590287	0.505525985	0.447183004	0.431446528	0.477160664	0.432792447	0.4909373	0.491822204	0.480691101	0.466780072	0.330399627	0.465787848	0.484298871	0.464085163	0.482265704	0.450097503	0.356874923	0.505801178	0.411219237	0.383536937	0.464065479	0.415527435	0.502048095	0.277393121	0.414235291	0.430009388	0.484607522	0.37581345	0.446774338	0.473705402	0.464927426	0.494069051	0.271717451	0.430119246	0.424762924	0.403810706
TCGA.A3.3307	0.472686912	0.447254906	0.478943845	0.441663093	0.486101423	0.321547529	0.473180603	0.48551525	0.459039087	0.497657681	0.461272223	0.407530215	0.473288425	0.466188941	0.496952128	0.458341405	0.435009851	0.459598937	0.459303526	0.488874343	0.497958998	0.492914602	0.474638838	0.237017492	0.468006155	0.484406886	0.512381427	0.480096515	0.449356333	0.341200607	0.504822117	0.399536819	0.422133666	0.44729359	0.400899394	0.507362162	0.296574322	0.405801129	0.438275573	0.484497052	0.395607558	0.442941797	0.474227494	0.469505807	0.477182407	0.252725424	0.45424656	0.434995304	0.376759292
TCGA.A3.3380	0.477598458	0.448191432	0.479413688	0.441383164	0.487823299	0.312438973	0.472236296	0.489474625	0.45842198	0.497968846	0.470209346	0.412114177	0.474642304	0.461148218	0.496121924	0.458897017	0.443361272	0.458509628	0.45135419	0.490004294	0.498860453	0.493732677	0.47266507	0.270730528	0.466799539	0.486289257	0.506776558	0.48025668	0.447225484	0.36234752	0.505755487	0.400829174	0.418384737	0.443191546	0.409141037	0.505187338	0.29640117	0.412884031	0.44048793	0.481316501	0.392512972	0.443413771	0.474582977	0.469185486	0.478236445	0.264636434	0.443183025	0.437173643	0.372071644
TCGA.BP.4999	0.472263478	0.445703383	0.477274675	0.438392856	0.483801986	0.305833697	0.472498644	0.486519766	0.455791482	0.497955391	0.465352151	0.406013513	0.472085414	0.446675909	0.501294882	0.456211564	0.437964071	0.456865275	0.451098194	0.487908892	0.500346892	0.491842092	0.470837035	0.232965671	0.465384751	0.485134971	0.500384513	0.477782722	0.441792675	0.333513351	0.506618719	0.394786275	0.408880602	0.440639025	0.39797277	0.506135136	0.299212805	0.408595664	0.436393832	0.474676918	0.389993862	0.440588094	0.474230076	0.459126222	0.467588107	0.241635368	0.435021748	0.424453638	0.360132965
TCGA.B0.5077	0.477743371	0.450377507	0.483052049	0.440592721	0.479697371	0.333985384	0.471223591	0.489216555	0.457534876	0.497849086	0.464531934	0.405979122	0.473698833	0.470945156	0.494457678	0.454240198	0.436814112	0.458900796	0.454786217	0.490451803	0.500739096	0.491552412	0.473940185	0.259793491	0.464789155	0.48583042	0.49530142	0.480963081	0.450391629	0.360702216	0.504618198	0.406542491	0.413950247	0.448422851	0.416235706	0.50565063	0.291955177	0.417973646	0.44053447	0.482983921	0.385289034	0.447874087	0.47445619	0.466256997	0.47690485	0.259889087	0.447472575	0.436614825	0.382621878
TCGA.B0.5095	0.476458077	0.456714034	0.48210305	0.438612981	0.483495658	0.318224761	0.470704868	0.485216186	0.456231962	0.498168321	0.469180546	0.409177786	0.474916228	0.453435921	0.493940016	0.457056096	0.444525679	0.445719143	0.470477668	0.487992355	0.498659661	0.496642686	0.477043485	0.252505952	0.46649441	0.484482492	0.508408987	0.474745197	0.430458012	0.348225529	0.504872183	0.399295603	0.43154045	0.438113384	0.412698434	0.508427935	0.298354693	0.386932113	0.442479484	0.476237911	0.395646903	0.444457178	0.473945136	0.47361002	0.459237683	0.237690458	0.449121686	0.42423119	0.375941053
TCGA.CZ.5988	0.494953561	0.455106445	0.486188131	0.454230173	0.490110358	0.311672474	0.47772216	0.483622075	0.46213429	0.49765856	0.470706899	0.409886575	0.471627173	0.460950365	0.499323474	0.4669115	0.441667191	0.46125457	0.459505325	0.490137603	0.502762975	0.495930927	0.473714807	0.236331809	0.473083553	0.484889063	0.504506797	0.480662265	0.437312227	0.371226763	0.508990476	0.399462602	0.425039444	0.455624801	0.41934775	0.509465211	0.299126273	0.392553783	0.445220687	0.469610075	0.403766388	0.453848788	0.474659426	0.476124079	0.476633333	0.283383008	0.436689691	0.439280864	0.347985886
TCGA.BP.4795	0.471646223	0.450856627	0.485520059	0.446624255	0.48713283	0.30790745	0.476783596	0.485325117	0.459849536	0.497460588	0.468622013	0.409829982	0.475894262	0.46484537	0.504280494	0.466264336	0.447801602	0.452850935	0.454346677	0.489833304	0.503601604	0.502467078	0.470920992	0.213074002	0.46931914	0.484495363	0.507819886	0.475272987	0.428724792	0.349310244	0.506635211	0.395003996	0.413203891	0.442134791	0.415284473	0.507578374	0.304890092	0.379836932	0.446092552	0.469808375	0.405302273	0.449232899	0.474703778	0.472144628	0.464794076	0.246432813	0.444006104	0.432288081	0.351940995
TCGA.B0.5399	0.481088093	0.441846907	0.481334398	0.446567487	0.485113157	0.307194313	0.472595977	0.488527792	0.458586113	0.497919036	0.461774557	0.405870123	0.471836938	0.465928414	0.495668265	0.458520728	0.437818722	0.458508787	0.452200057	0.490508775	0.498164613	0.492391599	0.474960839	0.215952515	0.468433109	0.485655552	0.504608912	0.482304265	0.446459618	0.325128098	0.506539924	0.402655353	0.416677041	0.44798518	0.397577011	0.505752292	0.293464073	0.400606922	0.438237344	0.475686805	0.391121263	0.445088255	0.47434532	0.465924008	0.468674428	0.228758687	0.445235625	0.426013271	0.380115161
TCGA.B0.4688	0.473633334	0.443174974	0.486907672	0.432296039	0.480415605	0.281757551	0.46902079	0.485243373	0.462384203	0.498456098	0.459127881	0.414398724	0.477491606	0.469875234	0.501754137	0.449092291	0.431576454	0.446405724	0.500840174	0.490910608	0.494520157	0.498260843	0.486327859	0.192782258	0.475759537	0.484093275	0.517419237	0.482568096	0.412077318	0.31446623	0.505967083	0.395902502	0.418873101	0.444209107	0.420943618	0.508344268	0.271836201	0.357553156	0.427917323	0.483803529	0.358838408	0.45807823	0.472541136	0.494093074	0.470849247	0.205580832	0.427130904	0.402310613	0.492777095
TCGA.BP.4972	0.480813537	0.452212877	0.480046555	0.438108269	0.486033362	0.340166501	0.474572421	0.484527962	0.458535342	0.49755152	0.465636099	0.405232274	0.474222274	0.453322268	0.499273755	0.461353032	0.441215179	0.467703103	0.460714007	0.489183284	0.498518501	0.49379416	0.470893937	0.269044215	0.467902881	0.485089943	0.498552959	0.480194997	0.442173518	0.365458396	0.507104078	0.403430787	0.417619269	0.451779289	0.417430816	0.507332633	0.300339829	0.405085177	0.442426393	0.478795247	0.396619396	0.445915417	0.47445795	0.472310569	0.48100592	0.284794431	0.43889335	0.438624542	0.360921367
TCGA.DV.5573	0.480686775	0.454285536	0.485603603	0.436481268	0.482445806	0.323081956	0.476058833	0.487221157	0.457731806	0.497495282	0.466752385	0.409269534	0.475729813	0.466275813	0.498892516	0.462700801	0.443205358	0.464350768	0.460737253	0.490926431	0.501972575	0.493767435	0.476592903	0.260695571	0.470254725	0.485354986	0.507769696	0.482512519	0.440752513	0.358035897	0.506320598	0.399961843	0.419260869	0.446226088	0.414990684	0.506821903	0.293351603	0.406382464	0.442131341	0.476883221	0.416621126	0.448940277	0.474887568	0.468453928	0.475544373	0.254791185	0.443339308	0.448603573	0.366801395
TCGA.B0.4848	0.476024398	0.451658081	0.483193312	0.446221412	0.484223635	0.319514349	0.476970394	0.4847174	0.460079292	0.497446761	0.462329729	0.407895769	0.47072728	0.472634216	0.498966527	0.465285301	0.442580226	0.454773432	0.460661789	0.491410135	0.501257851	0.494924992	0.473192566	0.227955725	0.471991989	0.484543573	0.50384574	0.480082968	0.438117408	0.338819613	0.507756256	0.404155379	0.420773494	0.458461303	0.415671661	0.507651829	0.296476398	0.391871969	0.443807555	0.474912134	0.393110199	0.448627647	0.474211294	0.4734747	0.479068139	0.239687843	0.439414171	0.428376097	0.382178633
TCGA.BP.4330	0.476332065	0.447696052	0.479135849	0.43778347	0.484053395	0.325019863	0.471563795	0.486972677	0.457067628	0.497555891	0.46559291	0.405288482	0.472847519	0.456432687	0.494009933	0.45510127	0.437159375	0.452746424	0.44748677	0.488530082	0.49895059	0.492444773	0.473710761	0.2464859	0.465339034	0.484696857	0.500192603	0.478237901	0.44148624	0.344736577	0.506769931	0.39736493	0.418064506	0.44444513	0.400166897	0.507133533	0.298866348	0.403653368	0.437181374	0.476148531	0.395968441	0.442812562	0.474604433	0.463939472	0.472278419	0.243894504	0.440286109	0.434503308	0.368448311
TCGA.CZ.5462	0.489461293	0.459118471	0.489885687	0.451045104	0.48783754	0.352344826	0.477899069	0.484381062	0.463102524	0.497322937	0.464225466	0.411089003	0.473070529	0.481069218	0.500039712	0.474890233	0.449071892	0.483270057	0.467644367	0.490427649	0.496949346	0.489588383	0.475736729	0.353990604	0.471334673	0.485213772	0.491223863	0.481179166	0.452216749	0.403391509	0.508422685	0.413450478	0.430536746	0.469091545	0.436325945	0.5075232	0.300261377	0.409723926	0.449338993	0.493941931	0.406487759	0.451664296	0.474536118	0.481499481	0.493650839	0.309663995	0.460172202	0.455849909	0.407278744
TCGA.B2.4101	0.481807593	0.448617151	0.477990818	0.44124301	0.485811241	0.32792232	0.471438104	0.486553693	0.458123886	0.497884485	0.464499047	0.409545329	0.471854385	0.453900278	0.495089328	0.455270405	0.440971393	0.454230947	0.449732672	0.488011648	0.499099741	0.492222132	0.473681193	0.235627804	0.466407313	0.485182298	0.502889137	0.477319867	0.440714945	0.335846834	0.50429498	0.397586454	0.421920967	0.446157626	0.399430631	0.507187026	0.297429787	0.405178147	0.436167233	0.478540755	0.39348658	0.44221741	0.474355551	0.464379466	0.469951518	0.232354742	0.438740023	0.433941101	0.36488484
TCGA.CW.5589	0.474825651	0.448850544	0.485308543	0.443126531	0.48414568	0.306260584	0.474836834	0.485011345	0.45891837	0.49758056	0.466257023	0.407824579	0.471162929	0.464160474	0.499941746	0.46638139	0.442656836	0.462063505	0.454733021	0.490971582	0.50163505	0.498053105	0.471123739	0.252237526	0.470393603	0.485100112	0.506666776	0.480848577	0.445011359	0.354574781	0.508587314	0.404422087	0.418084066	0.445037763	0.411119136	0.506921199	0.300490869	0.406664612	0.444180499	0.472733805	0.400256625	0.446654233	0.474544246	0.47077033	0.477148992	0.249947189	0.44968039	0.432208591	0.354493072
TCGA.CZ.4861	0.479885686	0.45284633	0.48431914	0.456424727	0.490943419	0.322259753	0.476321438	0.48726705	0.4646818	0.498131667	0.46779876	0.41176268	0.472191432	0.468523583	0.497693138	0.459170378	0.444090882	0.450283766	0.443534273	0.492554968	0.501338037	0.491727378	0.473686649	0.193520905	0.47492591	0.486470218	0.50452195	0.484704264	0.437323752	0.326376243	0.505645268	0.399590117	0.410381943	0.465159825	0.405807353	0.507623931	0.283652984	0.393079818	0.443094477	0.471309355	0.387593659	0.453402466	0.47446769	0.466248581	0.479528565	0.230208714	0.418907947	0.442076401	0.364993768
TCGA.BP.5189	0.479877706	0.457763068	0.482006302	0.451503332	0.485554181	0.317018146	0.475419432	0.483137981	0.4605543	0.497787766	0.468083039	0.409446913	0.47017577	0.459500835	0.500546637	0.460057437	0.442334911	0.457184274	0.453965891	0.489269101	0.500957639	0.495252991	0.472821878	0.244911497	0.469989452	0.484903936	0.494781397	0.477637545	0.441485954	0.355214864	0.505195358	0.40415217	0.423456614	0.458827635	0.41761574	0.508440754	0.298892796	0.40668563	0.443144521	0.477173859	0.385819246	0.447777389	0.474280444	0.469264214	0.479364579	0.259458818	0.438697315	0.437068702	0.370235362
TCGA.BP.4967	0.48562879	0.446874907	0.484593782	0.437200727	0.482324187	0.280270198	0.474861202	0.487558664	0.460141281	0.497881404	0.469169649	0.408019571	0.472248899	0.462006138	0.495684287	0.461277942	0.438988495	0.467012197	0.460721005	0.491311855	0.501615347	0.489475709	0.474532236	0.25938647	0.46808047	0.48610643	0.492949608	0.483787832	0.429260254	0.369472492	0.508681639	0.407695995	0.413917402	0.454315197	0.419342527	0.506024169	0.296456531	0.385371833	0.438459803	0.483798466	0.39230677	0.45380201	0.474737981	0.471953356	0.480926166	0.305896128	0.435298829	0.436951366	0.372456437
TCGA.CJ.4905	0.471354252	0.445768175	0.480895507	0.439634836	0.484785908	0.303526631	0.474302117	0.484133118	0.455526951	0.497922415	0.463619997	0.405605882	0.469743743	0.454233184	0.501849206	0.459045881	0.441043973	0.450474595	0.45413301	0.489741204	0.500529921	0.498917039	0.468397393	0.20480693	0.47197558	0.484301848	0.508266692	0.479663846	0.436054062	0.322964034	0.507601768	0.397139774	0.413559669	0.441361142	0.404008039	0.507344495	0.297033308	0.391409779	0.442910139	0.467035769	0.389618331	0.444600196	0.473889227	0.463102615	0.46935305	0.220683135	0.440897554	0.411631885	0.352514138
TCGA.B0.5699	0.472562917	0.447337511	0.482815386	0.440005353	0.483382981	0.299242867	0.474138922	0.486618074	0.45934327	0.497255549	0.465378223	0.404761003	0.472892186	0.465752199	0.497281738	0.464890653	0.438831919	0.46805404	0.452924836	0.490258549	0.499307404	0.494548931	0.472355323	0.241167001	0.469362883	0.484689891	0.500435893	0.480788825	0.451688371	0.346812437	0.507611572	0.409938101	0.415342312	0.44923406	0.40403574	0.507069791	0.300274069	0.405722988	0.441345022	0.479697798	0.407420161	0.446366478	0.47474658	0.467186088	0.476353863	0.253941143	0.449062273	0.438756468	0.377112672
TCGA.B0.4852	0.477477275	0.444804506	0.47971316	0.441745722	0.484157356	0.313754703	0.471448673	0.487898594	0.459034216	0.498029052	0.460483187	0.407979676	0.472979037	0.463225204	0.499074248	0.456502574	0.437880135	0.465379509	0.460242155	0.490528855	0.496616626	0.486957019	0.474854089	0.247806011	0.467775409	0.485553598	0.491389823	0.483035475	0.451611305	0.34590961	0.509074054	0.400429906	0.411862541	0.454430722	0.403718924	0.505594352	0.287147082	0.417821941	0.438162545	0.482251489	0.38961542	0.445409072	0.474096335	0.465083335	0.479321255	0.258507431	0.433163943	0.429241925	0.392004863
TCGA.B8.A54E	0.479279582	0.434406229	0.486573734	0.425316485	0.477950301	0.341799792	0.471109177	0.487496826	0.459561109	0.497209022	0.440674922	0.387852341	0.474660448	0.481689211	0.499723021	0.462555166	0.427759342	0.484781943	0.464290828	0.4918552	0.49219367	0.485210745	0.471649014	0.402408067	0.464143591	0.484493951	0.473050924	0.484636017	0.466610883	0.417440284	0.509578594	0.424723336	0.393636633	0.474786592	0.43931825	0.502853804	0.292563621	0.419076499	0.438340667	0.494333845	0.385557657	0.449429177	0.473636552	0.484188468	0.513294461	0.348935986	0.441298857	0.430651171	0.399658097
TCGA.BP.5194	0.475080582	0.443129125	0.478666937	0.442216745	0.487085234	0.296713069	0.474111295	0.486314211	0.458998566	0.497881756	0.464915451	0.40578206	0.470518185	0.453826769	0.500582851	0.460660316	0.442944824	0.454735867	0.445199539	0.490771213	0.499060134	0.494116433	0.469134096	0.221339608	0.471230555	0.485443335	0.502288382	0.482033814	0.446597384	0.335429309	0.508626814	0.399589304	0.412397684	0.447623264	0.404693952	0.505978525	0.295203538	0.403755013	0.440761008	0.468406822	0.395205993	0.446749003	0.474196361	0.462733743	0.47800702	0.235613236	0.428602826	0.421517194	0.358250662
TCGA.CJ.4894	0.480657231	0.445040048	0.480444991	0.433736308	0.483905312	0.330095497	0.473240571	0.486521175	0.456514561	0.497625159	0.460840933	0.409171361	0.472457817	0.459024401	0.498634493	0.461656133	0.445470971	0.452412403	0.445129719	0.489711419	0.500819441	0.4910012	0.473575422	0.224756562	0.471322752	0.484825629	0.501357231	0.479453979	0.439195602	0.320018072	0.506874962	0.394112253	0.410752845	0.439906522	0.395262113	0.506898118	0.290672561	0.399615613	0.43795311	0.476445198	0.425324532	0.44571209	0.474358436	0.458120431	0.473089249	0.222301411	0.434075844	0.427814926	0.372160496
TCGA.B8.4148	0.475082723	0.445499218	0.479553541	0.431702167	0.480081391	0.336465538	0.47165101	0.486365594	0.453785226	0.49715903	0.46239885	0.405513487	0.473374415	0.458077963	0.493958573	0.456042398	0.436545144	0.450014318	0.448521318	0.487618701	0.500427903	0.492476279	0.475184359	0.244171299	0.466572077	0.483984523	0.499787105	0.479506417	0.436126116	0.332202228	0.505176436	0.391599894	0.415845021	0.443467482	0.394894702	0.508086791	0.296367422	0.397840515	0.43442079	0.475367094	0.40651137	0.442040867	0.474256414	0.460767306	0.469577813	0.240756978	0.44978289	0.431952432	0.366534584
TCGA.A3.3320	0.472154678	0.450559565	0.479491201	0.436883001	0.479261248	0.315507328	0.471239741	0.484270103	0.4566988	0.497576188	0.467589427	0.404238664	0.473243984	0.44702232	0.49857008	0.459080805	0.438557901	0.470561368	0.458349486	0.486936294	0.497763704	0.49170658	0.473611576	0.281155719	0.464010969	0.484587673	0.496458453	0.479400156	0.449485307	0.364057917	0.507942234	0.402947968	0.424708217	0.446052646	0.401674048	0.507851071	0.304933687	0.41226355	0.439079916	0.483308267	0.391711131	0.438849745	0.474637642	0.469349803	0.479275129	0.279826821	0.453334251	0.441938486	0.377836882
TCGA.BP.4976	0.473319547	0.451655181	0.484360086	0.439398396	0.482020972	0.285144246	0.475810488	0.483341925	0.461447262	0.497585598	0.470664185	0.405522447	0.46977572	0.455021771	0.502684778	0.462502935	0.438263397	0.466436756	0.452524072	0.491394981	0.502056943	0.493855107	0.471107141	0.254835754	0.472207621	0.484432718	0.502078111	0.481716014	0.440845481	0.35905308	0.509832409	0.406534753	0.416644005	0.445639771	0.408334967	0.507004744	0.297739838	0.403714732	0.442068435	0.47337989	0.395816403	0.448636823	0.474429627	0.472284285	0.481916154	0.260175373	0.452763896	0.432396914	0.359392507
TCGA.CZ.5458	0.476514827	0.447730169	0.484766337	0.444705113	0.487097599	0.290028222	0.476662371	0.486437695	0.461112741	0.497530316	0.464636371	0.407931561	0.473948751	0.468537123	0.499858985	0.467397988	0.442112263	0.463796636	0.470990048	0.49115251	0.499399381	0.496304697	0.474106395	0.25138952	0.469742284	0.485105987	0.501452409	0.480472068	0.44314695	0.355589368	0.50955565	0.408484566	0.414410862	0.449743695	0.415123395	0.506310493	0.302949945	0.398750234	0.444735602	0.480100724	0.396355568	0.451359174	0.474824636	0.473351429	0.480716299	0.261490874	0.447360731	0.440021363	0.377216502
TCGA.CW.5588	0.482161029	0.45808628	0.483678307	0.44523608	0.487809374	0.321742504	0.474786414	0.484113586	0.460989222	0.497823632	0.47076486	0.41426381	0.468693942	0.466655304	0.498898452	0.465058104	0.452056559	0.450558909	0.454279124	0.492185906	0.504158757	0.498055749	0.472026576	0.23874789	0.471868151	0.485798908	0.502773157	0.48013899	0.440622122	0.342734345	0.507307481	0.402692747	0.425103248	0.45089248	0.419263083	0.508115857	0.29739636	0.399854015	0.446222664	0.472210438	0.404743281	0.449584652	0.474327022	0.47525024	0.481771481	0.245394563	0.431782033	0.424569994	0.354204542
TCGA.BP.4332	0.476840848	0.445878699	0.483876523	0.440314673	0.48397434	0.315470544	0.4702625	0.488172234	0.45547273	0.497878348	0.46196779	0.408466598	0.474233455	0.461538573	0.494726651	0.456324421	0.43799876	0.456796852	0.454149834	0.489400881	0.499064242	0.4929232	0.473002906	0.226865472	0.465169528	0.485548597	0.508087341	0.479779669	0.451212748	0.340864934	0.506238835	0.397774224	0.417396343	0.444867604	0.403605523	0.506212127	0.296142898	0.408524231	0.439841931	0.477903823	0.387593064	0.442299726	0.474488333	0.466405769	0.46688096	0.235170316	0.440797254	0.43113932	0.367527858
TCGA.A3.3323	0.479984002	0.448077522	0.480089068	0.438385239	0.483900262	0.303509591	0.469702632	0.486128084	0.457201291	0.49799918	0.468409813	0.408590972	0.469266088	0.450075564	0.493734133	0.454402165	0.438431269	0.445805873	0.447778636	0.487813596	0.501669362	0.493177348	0.474782304	0.228935593	0.465496184	0.485259675	0.500059623	0.479202864	0.439833435	0.339002313	0.50592273	0.398472683	0.425315056	0.445475816	0.400639129	0.507160073	0.299729611	0.402788445	0.435682204	0.471723255	0.384589903	0.442707627	0.474655731	0.463948057	0.468168935	0.237672221	0.431813163	0.436964757	0.367024312
TCGA.BP.5008	0.472496954	0.453352518	0.485451924	0.445126743	0.487965772	0.332995033	0.472178529	0.486020345	0.456238575	0.497565668	0.469528736	0.413027339	0.473948469	0.450830523	0.498555688	0.459630529	0.441669243	0.447183425	0.453402706	0.489031452	0.502684721	0.494816653	0.472910063	0.23255018	0.467133069	0.485164158	0.502679936	0.47719017	0.434688857	0.343377865	0.504170356	0.394780577	0.413238479	0.44484998	0.403930045	0.50772397	0.297458895	0.39351722	0.438830722	0.472421378	0.389364478	0.444120045	0.474562518	0.462339666	0.465557568	0.244737836	0.431474645	0.43843973	0.347339752
TCGA.BP.4782	0.48152967	0.453899966	0.481073132	0.446875198	0.485869279	0.309350061	0.476194178	0.48581827	0.462264766	0.497249131	0.464089432	0.404792136	0.474144399	0.47383583	0.496865846	0.467084506	0.441902063	0.463251952	0.462750834	0.489647947	0.499277654	0.495667404	0.474180346	0.285235971	0.469448701	0.484472053	0.497856723	0.476842637	0.440797733	0.377212031	0.505839505	0.410267219	0.423438864	0.459614492	0.430261286	0.506455869	0.303321746	0.392567023	0.442649565	0.479212013	0.395507303	0.451563736	0.474646199	0.479831305	0.478728673	0.284429014	0.445742079	0.441122878	0.363498555
TCGA.EU.5906	0.475471979	0.452267522	0.484768408	0.439364714	0.485235383	0.319158418	0.473741972	0.482226132	0.45732263	0.497475561	0.466781829	0.407099343	0.469471843	0.459707409	0.498730071	0.462672795	0.436131311	0.459420561	0.460875715	0.489752592	0.501462742	0.496728818	0.472167415	0.24605452	0.470840126	0.483913473	0.510015834	0.47897325	0.441928966	0.347088614	0.508347441	0.396579803	0.419718322	0.445236533	0.404086931	0.508718472	0.299855403	0.396061529	0.439691218	0.473979979	0.395723245	0.44378787	0.474345943	0.469554876	0.474882718	0.253881836	0.446320342	0.434487809	0.354736226
TCGA.A3.3370	0.474109243	0.447531353	0.48019665	0.43607508	0.482482845	0.324254929	0.471670882	0.485363328	0.456235979	0.497572438	0.465800171	0.406385112	0.471967745	0.450179714	0.49680337	0.457540628	0.436531693	0.457315033	0.450288748	0.488221849	0.500868198	0.491823552	0.474032638	0.251312252	0.465805112	0.484701449	0.502484625	0.478637702	0.443402361	0.342123328	0.507549029	0.395145523	0.416900393	0.444114747	0.398440397	0.507496344	0.299926367	0.403524636	0.435721078	0.478180292	0.393242621	0.441222529	0.474463636	0.465161904	0.473115467	0.257800143	0.4412674	0.434880454	0.374180286
TCGA.B4.5832	0.494016076	0.446551943	0.465232656	0.423104147	0.499255515	0.276750193	0.475455917	0.481051565	0.462969887	0.498007645	0.456370777	0.39829802	0.465520676	0.425802661	0.499743983	0.448772846	0.432532859	0.454766421	0.461037509	0.490469045	0.490175872	0.477492161	0.467491991	0.248670767	0.46531691	0.484572257	0.509524397	0.485838326	0.46392713	0.374094187	0.521358538	0.37531631	0.408835077	0.484325017	0.422128803	0.507519456	0.290424099	0.428332535	0.43350278	0.476551368	0.376414049	0.454930537	0.474176269	0.466806593	0.499284464	0.328099302	0.39476624	0.416172681	0.376056684
TCGA.B2.5636	0.465812816	0.453579544	0.485899428	0.442176623	0.483394087	0.303576906	0.47340668	0.482702871	0.456529149	0.49738115	0.470641427	0.411867594	0.471024753	0.453744406	0.50027753	0.46585867	0.440572588	0.449977353	0.467941336	0.488606166	0.506446823	0.502880765	0.47092526	0.216767348	0.467447316	0.483882223	0.516714486	0.474772652	0.428128928	0.342587148	0.506719362	0.389502129	0.423241221	0.436710135	0.402238945	0.508992957	0.308777104	0.387846376	0.444739865	0.470778705	0.38850878	0.444643661	0.474837678	0.468855293	0.464984764	0.236690846	0.441938524	0.440935634	0.36350913
TCGA.B4.5836	0.481656749	0.447805758	0.482938979	0.44691778	0.485670402	0.321638031	0.478224489	0.482466689	0.460655434	0.497593177	0.462278485	0.403696207	0.47107226	0.467633024	0.501450573	0.465228251	0.438519775	0.469282329	0.459738598	0.490675484	0.499402302	0.495166514	0.473249788	0.231321242	0.474730049	0.484140424	0.510376967	0.481559273	0.446762717	0.342417305	0.510450123	0.397883529	0.419227217	0.456668901	0.410434311	0.508334488	0.298747177	0.39910322	0.442764131	0.479348868	0.400324308	0.448422547	0.47425752	0.474926513	0.480033293	0.257225229	0.443987183	0.431336796	0.37721498
TCGA.BP.4994	0.475308821	0.451468897	0.482045966	0.417513004	0.482119415	0.308794839	0.472376675	0.486502215	0.454930749	0.4970521	0.466514828	0.412413391	0.475786767	0.456381508	0.502672349	0.466437955	0.447089835	0.474000111	0.46829282	0.489704433	0.49910546	0.493779403	0.468747507	0.336198576	0.461295463	0.485249153	0.485148623	0.475505042	0.452049974	0.417560147	0.508202306	0.408946675	0.410010356	0.454261122	0.428360457	0.504763744	0.305728912	0.417587039	0.440033847	0.494351449	0.40194402	0.447996759	0.474652561	0.479758995	0.488460188	0.372977022	0.444784081	0.454902059	0.388019535
TCGA.BP.4797	0.476344993	0.44675076	0.479165927	0.435349951	0.485912838	0.325772548	0.473805522	0.484828662	0.459987574	0.497016567	0.464169306	0.403413524	0.471931846	0.463778174	0.496749309	0.457584494	0.441268755	0.455404741	0.444297074	0.491091977	0.49949534	0.493268006	0.467669188	0.247778683	0.470043177	0.484272823	0.492959115	0.47654053	0.440208812	0.344504696	0.507469947	0.399530651	0.406324551	0.465801638	0.413385079	0.507181496	0.295485725	0.396287287	0.435713139	0.479049636	0.399147207	0.446743301	0.473983524	0.47232148	0.481981711	0.265810718	0.433487815	0.428838266	0.354323663
TCGA.B4.5834	0.472678907	0.451710096	0.481606043	0.440289318	0.485666058	0.2976073	0.474666108	0.484901726	0.458487278	0.497827772	0.467149918	0.405855682	0.47082359	0.457394249	0.498803577	0.464023483	0.439569316	0.459056527	0.464416706	0.489985411	0.499921913	0.497576063	0.470742114	0.257701526	0.470433064	0.484727155	0.506266438	0.479032088	0.44156165	0.354994837	0.508316321	0.399907555	0.422448014	0.443708378	0.412255038	0.507399894	0.300605254	0.395547577	0.44543579	0.472815373	0.392139549	0.446532138	0.474353294	0.470929657	0.474682022	0.264643046	0.443731751	0.427913346	0.361454606
TCGA.B0.4698	0.490175554	0.449963101	0.488975745	0.449236913	0.4901042	0.331443741	0.474520252	0.488850932	0.463508935	0.498526354	0.469709002	0.428976227	0.480361536	0.456920262	0.502409256	0.452814979	0.450695097	0.459909644	0.44703333	0.495990932	0.496907944	0.496047709	0.487261721	0.174316402	0.491867699	0.485619381	0.512677608	0.493634853	0.394764595	0.291199125	0.505610078	0.39421671	0.414897713	0.446068709	0.41258397	0.508704545	0.255951417	0.334162846	0.442727353	0.465411816	0.369981538	0.460322956	0.472811254	0.471252461	0.470295294	0.176781252	0.412315316	0.418074682	0.379686755
TCGA.B8.5550	0.479429816	0.453776877	0.484951108	0.439887156	0.481773457	0.309145289	0.472977811	0.48311529	0.457707774	0.497520535	0.464912051	0.403905328	0.470367331	0.471123379	0.496398013	0.460638975	0.443615066	0.453880256	0.450676175	0.491108013	0.501853671	0.496998027	0.467336329	0.249375797	0.470058892	0.48440495	0.501514821	0.476469598	0.440988404	0.343943015	0.506216571	0.402615752	0.409695428	0.450442541	0.416054808	0.508780038	0.294463636	0.400380713	0.444307836	0.47733597	0.408559942	0.441050859	0.473703744	0.476212493	0.477707928	0.232731428	0.451587477	0.420150923	0.348042993
TCGA.GK.A6C7	0.476396772	0.454181487	0.484185898	0.441148234	0.482941382	0.337513705	0.473244058	0.484639754	0.455873138	0.497535609	0.46656615	0.410036512	0.474090535	0.462724824	0.501417663	0.463640438	0.439463115	0.456311092	0.457161103	0.488393724	0.50094088	0.497656642	0.472241876	0.241217685	0.469128051	0.484695267	0.50653364	0.478157825	0.438043755	0.340025665	0.504014786	0.396519664	0.415153153	0.43466719	0.403642188	0.508462842	0.299415274	0.398111722	0.442548877	0.479476406	0.408515752	0.441226845	0.474187572	0.463856433	0.472585243	0.224923494	0.444179534	0.431133857	0.351553495
TCGA.CZ.5457	0.480811646	0.437532768	0.480981278	0.44959249	0.487929694	0.297865028	0.473955987	0.487821527	0.458972801	0.498144167	0.461567558	0.405235591	0.468511524	0.467376351	0.499194491	0.462419052	0.439295592	0.468140979	0.44286876	0.49236055	0.49913072	0.492655893	0.469310592	0.22667805	0.472708637	0.486303997	0.504545612	0.486824631	0.445320747	0.339274938	0.50954782	0.407361769	0.412252164	0.452568667	0.406055685	0.504856	0.291538055	0.393925469	0.440372413	0.471362711	0.394216779	0.445178329	0.474103238	0.470760229	0.482067036	0.252976975	0.443248923	0.421629478	0.368594934
TCGA.BP.4995	0.472554966	0.450096136	0.481207263	0.423897917	0.483167668	0.304986469	0.472737961	0.485875863	0.45586845	0.497256598	0.465762061	0.411018293	0.473225818	0.451564335	0.501445407	0.464115249	0.442980154	0.469662249	0.465328015	0.489756829	0.499317865	0.49398645	0.469436909	0.304014388	0.463324312	0.485214433	0.48989463	0.477161947	0.449639893	0.395722443	0.508243477	0.405652116	0.412383734	0.453746992	0.423103472	0.505411061	0.303259477	0.414251784	0.439710599	0.487542933	0.397019488	0.44753808	0.474579319	0.474827352	0.486240208	0.337065832	0.441442851	0.446001474	0.38211966
TCGA.A3.3372	0.472365144	0.450143703	0.476283879	0.434501837	0.47889257	0.288401875	0.471187427	0.486126215	0.455904284	0.497835961	0.468526773	0.407800693	0.467572291	0.442944221	0.495584204	0.451949399	0.432852792	0.452563345	0.459034682	0.487119153	0.501652035	0.493365076	0.472579641	0.230107063	0.463926453	0.484497958	0.500765745	0.476467478	0.434601262	0.336653164	0.505941353	0.397766543	0.426721905	0.441133239	0.390371824	0.507655505	0.298075328	0.400985993	0.432861643	0.471866784	0.385046209	0.441078344	0.474384882	0.461075735	0.466707005	0.249176608	0.43013447	0.426599319	0.3861541
TCGA.B0.5690	0.476178628	0.446547272	0.481243917	0.439515934	0.486283704	0.321815253	0.474162591	0.48655231	0.456940604	0.497723216	0.461446861	0.405036508	0.474486428	0.466036599	0.499297066	0.459188769	0.441094751	0.449169401	0.454693567	0.489396818	0.498925923	0.498411844	0.471944003	0.220104129	0.470466003	0.484380728	0.514317831	0.476835441	0.43357478	0.319354248	0.505079101	0.393957889	0.409971193	0.440786475	0.402378139	0.506982573	0.296862246	0.386977937	0.440860388	0.473375676	0.398420732	0.445437451	0.473903931	0.464827556	0.467423655	0.225524103	0.440753027	0.419420209	0.351833736
TCGA.A3.3316	0.482132416	0.444280221	0.478191486	0.433280135	0.486355363	0.301867177	0.471136284	0.486516429	0.459298002	0.498097159	0.465946014	0.407038886	0.471327359	0.447770623	0.495707571	0.445891283	0.438151903	0.44525287	0.450366148	0.48902669	0.496776251	0.490894941	0.471785663	0.228239083	0.466204117	0.485796802	0.490595849	0.478746129	0.442138792	0.33647033	0.50603712	0.394903158	0.413407792	0.453089108	0.404210408	0.50680841	0.290330528	0.41089581	0.432563761	0.474525283	0.387027062	0.444046456	0.473916934	0.465716663	0.472451062	0.238264628	0.428393916	0.423056994	0.362675904
TCGA.DV.5566	0.471495913	0.444123184	0.4864965	0.450797292	0.485948207	0.295960577	0.476028191	0.488470715	0.460314838	0.497289104	0.460747553	0.404091267	0.47398935	0.479800345	0.499181225	0.462391107	0.434904791	0.462792323	0.45836152	0.492426348	0.499179232	0.494812305	0.472954818	0.232247749	0.472556446	0.484931681	0.504802038	0.482083628	0.443339267	0.338379533	0.505971414	0.402687829	0.408834964	0.453375955	0.407410473	0.505106953	0.290231243	0.395708487	0.437005966	0.480920074	0.400606011	0.449773695	0.474278643	0.470864257	0.476384861	0.230351283	0.442428931	0.434621754	0.38235162
TCGA.B2.3924	0.477107989	0.44224068	0.483327822	0.436645389	0.487178433	0.333512097	0.471958765	0.486938341	0.455740151	0.497537509	0.462048193	0.40963166	0.467502426	0.468386856	0.49422687	0.455911339	0.436670346	0.452172479	0.441996924	0.49249752	0.501921689	0.492561549	0.471896187	0.216487569	0.471606072	0.485164256	0.505450133	0.484813926	0.446137461	0.322968875	0.507072292	0.391769714	0.415195702	0.450426329	0.400020565	0.507410845	0.288330882	0.398792281	0.43581069	0.469109292	0.392972757	0.443782035	0.474034328	0.461027253	0.477217607	0.229166684	0.435936343	0.425084211	0.356088545
TCGA.A3.3322	0.477263374	0.441614832	0.479811273	0.431730145	0.481449747	0.313971984	0.467719016	0.488488067	0.454723597	0.49753307	0.465747675	0.405830121	0.468345219	0.458584549	0.493928616	0.450264763	0.433953732	0.461136239	0.444260944	0.489442816	0.50092542	0.488532406	0.468078307	0.241167311	0.464440654	0.485341206	0.49251956	0.478250897	0.446748173	0.343960678	0.505317487	0.398841671	0.413844764	0.445942574	0.396035108	0.505535104	0.293493057	0.416058498	0.4279433	0.478660217	0.382778794	0.438806465	0.474219577	0.459341128	0.46565889	0.245023125	0.436264815	0.428951598	0.375678215
TCGA.A3.3385	0.482081122	0.435999751	0.477280535	0.438858784	0.47955769	0.293828917	0.471384883	0.488327395	0.459764215	0.497742323	0.462211122	0.400661384	0.467370636	0.458284542	0.50101515	0.453200552	0.431425009	0.476445945	0.435507076	0.492068499	0.498514367	0.483545145	0.470941391	0.241619228	0.469058103	0.485472657	0.492391135	0.487264222	0.457560145	0.339846124	0.50959695	0.405194238	0.408503947	0.453876679	0.39624708	0.504217118	0.287421409	0.42297723	0.430081127	0.476811532	0.391083336	0.444178775	0.474258035	0.463328837	0.481092863	0.250672718	0.436890497	0.428908296	0.39626478
TCGA.BP.4343	0.481617399	0.445921023	0.481133736	0.437565388	0.492568358	0.320365501	0.476835901	0.485696992	0.462126668	0.498179439	0.457968092	0.407077815	0.471680911	0.464830408	0.501494502	0.461142604	0.445746975	0.463495158	0.45520602	0.493822245	0.497842741	0.492131919	0.470691807	0.224813889	0.473667168	0.485872098	0.499265194	0.486849087	0.442811739	0.334293948	0.511463987	0.394894351	0.405968124	0.461743086	0.419547845	0.507132026	0.288744346	0.394304505	0.446986625	0.474959474	0.400924128	0.445719862	0.473819941	0.474300387	0.493885582	0.253134385	0.425507989	0.416080424	0.356418134
TCGA.DV.5569	0.475217849	0.449753804	0.484933211	0.455953039	0.489080913	0.325807861	0.474611478	0.486486203	0.460327877	0.497515093	0.463952993	0.409125898	0.472719712	0.472278984	0.496607255	0.461058095	0.436834169	0.448503757	0.452960234	0.491504656	0.49992547	0.494616227	0.47361378	0.222320138	0.472328202	0.485095942	0.50747691	0.480920665	0.436119211	0.337106442	0.504905327	0.400570121	0.409069555	0.45484849	0.407288606	0.506982249	0.289725683	0.388194681	0.441266468	0.474714288	0.389240061	0.451090284	0.474192615	0.469136711	0.47544241	0.237660314	0.434860699	0.432276929	0.354917475
TCGA.B8.A8YJ	0.473693373	0.450680595	0.481067868	0.440017626	0.486373151	0.333303147	0.472581666	0.485054426	0.454894685	0.498013042	0.465527624	0.408739865	0.478600089	0.45854763	0.497550985	0.457686134	0.44472843	0.444432964	0.455448426	0.486628117	0.49763403	0.500341382	0.472746663	0.225463599	0.467733519	0.48450905	0.505805309	0.472647337	0.428601238	0.326321503	0.502067314	0.387726554	0.416230625	0.440925586	0.408088541	0.508621207	0.299534959	0.380355157	0.443596425	0.474415466	0.39713229	0.440837008	0.473557382	0.468154398	0.45870614	0.218859861	0.440601096	0.41390405	0.348991142
TCGA.A3.3317	0.470203104	0.452836161	0.479982711	0.424823787	0.480256674	0.334831567	0.467783391	0.485269564	0.452472522	0.497348751	0.467248068	0.406381316	0.472836805	0.452262619	0.492434659	0.453717546	0.439573798	0.441495317	0.449820111	0.487918333	0.500206343	0.490791268	0.469727511	0.27615987	0.462805599	0.483692371	0.49136683	0.471435589	0.439507753	0.340721508	0.503021876	0.390044471	0.412947468	0.443315496	0.400828266	0.507167469	0.29436293	0.405500911	0.435210894	0.481818064	0.398099788	0.438925844	0.474116523	0.460721354	0.466016432	0.242029731	0.442420514	0.433300988	0.362118734
TCGA.B0.5402	0.475644186	0.443104916	0.477187411	0.439904054	0.484636921	0.274654551	0.474272681	0.487273426	0.45864342	0.497879581	0.466264608	0.404913372	0.469945284	0.441966317	0.50098117	0.457398464	0.439617774	0.464803171	0.456467529	0.490272601	0.496851464	0.492937614	0.470287195	0.247463901	0.468696161	0.485738912	0.485133628	0.481964057	0.447382637	0.339789081	0.5108684	0.405754317	0.413349726	0.451929085	0.406635027	0.505306543	0.297379187	0.408255285	0.442437664	0.470552898	0.386037639	0.44554682	0.474230871	0.466196244	0.481100876	0.259115171	0.434959966	0.426062973	0.397105028
TCGA.CJ.4920	0.480903902	0.450463433	0.482814418	0.44854998	0.484179005	0.313485157	0.474692542	0.486452902	0.46021053	0.497966204	0.46574842	0.407991877	0.47309669	0.462599213	0.498623372	0.460115876	0.439631018	0.460961772	0.463281463	0.489377469	0.500603888	0.49340982	0.474671632	0.230229669	0.469179831	0.485832225	0.505874879	0.478025357	0.434065605	0.341147979	0.505802805	0.402205686	0.418915419	0.45300924	0.410910476	0.507206161	0.295736296	0.393817777	0.439444919	0.47902367	0.388287239	0.449348434	0.474223533	0.467876387	0.469024126	0.242560457	0.43080539	0.432684831	0.385385809
TCGA.B0.5710	0.48200078	0.451287946	0.478729875	0.444713684	0.485953865	0.314041256	0.477740787	0.485312634	0.460471096	0.498072812	0.465787955	0.4062668	0.472704772	0.461707352	0.503106299	0.462552136	0.447301039	0.459869298	0.460837397	0.48898857	0.499218913	0.496498203	0.472050309	0.233732777	0.471414951	0.485178333	0.510387669	0.477894577	0.437434496	0.341876198	0.50820355	0.396947528	0.419106646	0.447566382	0.409979017	0.507868929	0.300803387	0.396563707	0.44571117	0.476139585	0.40356525	0.446915282	0.474381463	0.468909952	0.472214171	0.259530251	0.442132518	0.432393802	0.362888927
TCGA.CW.5591	0.474593496	0.454859703	0.486161743	0.443344496	0.487139059	0.308344606	0.476970713	0.482577545	0.458803932	0.496996674	0.465426942	0.408988885	0.472069336	0.476663585	0.507605032	0.467297696	0.443830226	0.465695768	0.459801344	0.489947384	0.503259395	0.500793815	0.471054944	0.24674935	0.469296793	0.483052589	0.500551072	0.475125705	0.43956382	0.362617076	0.505273682	0.410877681	0.411166471	0.451932092	0.410952023	0.508066953	0.304449299	0.386640568	0.442552638	0.47507925	0.420076062	0.447140959	0.474840497	0.47802636	0.473505197	0.268392616	0.453980277	0.438189812	0.341469307
TCGA.B0.5119	0.472100916	0.444558245	0.481404201	0.435356439	0.483558828	0.311169924	0.475014781	0.485642361	0.457979491	0.497300245	0.463354987	0.403246221	0.472573242	0.460952691	0.501367514	0.462448869	0.440074539	0.468407661	0.45384567	0.49035181	0.498146959	0.494158182	0.471352175	0.263976799	0.470655028	0.484568707	0.500930639	0.482494718	0.448524118	0.353425689	0.509620443	0.400563579	0.418577807	0.448561784	0.408123399	0.506271948	0.299722874	0.408128917	0.438550251	0.476297223	0.40602536	0.447560717	0.474407093	0.466902594	0.478502089	0.26581959	0.45221604	0.433164749	0.378265975
TCGA.DV.A4W0	0.476526022	0.455927408	0.479371277	0.441615443	0.483606645	0.322266031	0.471042344	0.488361026	0.457303013	0.497372401	0.466250363	0.404753874	0.476827759	0.457336536	0.493646764	0.457168686	0.433796041	0.462055402	0.462200689	0.488466114	0.49614789	0.492302734	0.472102059	0.269138961	0.464840517	0.485011154	0.497200211	0.476223735	0.443593879	0.372564582	0.501853569	0.401688398	0.418831193	0.450775583	0.417567435	0.506884743	0.294638386	0.409217407	0.437266055	0.483680711	0.393758976	0.447554439	0.474317975	0.465006366	0.474234244	0.258215114	0.44088033	0.443283638	0.369601566
TCGA.CJ.4908	0.475568263	0.449461656	0.479124685	0.440390816	0.485116378	0.32761505	0.471732466	0.485873614	0.456926431	0.497933913	0.465368689	0.407436183	0.472757763	0.453170001	0.496058418	0.454160417	0.43921087	0.44442476	0.455663573	0.487422993	0.499263734	0.49457766	0.473301684	0.228764095	0.46713535	0.48472952	0.505315987	0.475821028	0.434849034	0.335880558	0.503280211	0.392844085	0.421436992	0.441049563	0.40355464	0.507654499	0.297317852	0.393814038	0.438977357	0.476625414	0.387766014	0.442989195	0.474015263	0.463546041	0.464131101	0.227909169	0.435725641	0.426339847	0.361800793
TCGA.A3.3349	0.478362891	0.448827294	0.483411156	0.440701908	0.484716018	0.323286733	0.473223595	0.485650363	0.457120873	0.498084749	0.467233488	0.407837158	0.47376815	0.461797694	0.497053658	0.457514584	0.441916641	0.456442374	0.463423419	0.488604439	0.500003503	0.497467942	0.474504087	0.228613703	0.46872682	0.48455063	0.514523981	0.476148857	0.438061445	0.335833044	0.506147753	0.394693877	0.427326211	0.436119308	0.40046514	0.50748033	0.300912979	0.392785856	0.440872774	0.481235843	0.399010339	0.44114437	0.474330076	0.47022794	0.463736277	0.228329674	0.446122613	0.427396513	0.367555531
TCGA.A3.3306	0.475301596	0.444930224	0.478615441	0.447060326	0.483716817	0.303501249	0.474558031	0.486021994	0.461493141	0.498122875	0.466132301	0.410940522	0.470167713	0.468807596	0.498919757	0.451900074	0.435193443	0.475651284	0.446869616	0.492874136	0.497726155	0.491455661	0.475196901	0.225517857	0.471053157	0.485080278	0.497565276	0.484097663	0.446859018	0.338273486	0.50604403	0.399168287	0.427227782	0.459741407	0.403061624	0.505397857	0.287238226	0.408399348	0.433944874	0.477100529	0.384945109	0.44519259	0.47436374	0.465973716	0.479227998	0.253001059	0.440426378	0.434338321	0.395471438
TCGA.B8.5158	0.489373422	0.455486343	0.482499858	0.444893942	0.485762815	0.313900607	0.476598763	0.484754839	0.46269176	0.497302915	0.471014942	0.407088651	0.47005589	0.466486731	0.496639608	0.458159407	0.438436038	0.460556911	0.453716276	0.491784776	0.50145065	0.495632278	0.476252991	0.256032664	0.473872478	0.484344429	0.498299516	0.480112435	0.43392193	0.371681768	0.506424719	0.400918248	0.422416364	0.46310827	0.419317797	0.508169185	0.291771107	0.399132201	0.435954588	0.473548558	0.39745728	0.454291895	0.474426526	0.473068923	0.484554	0.263258075	0.438544209	0.442089724	0.386148216
TCGA.A3.3324	0.4821967	0.443365875	0.478650766	0.442120457	0.484211789	0.318279822	0.472898613	0.487003076	0.460354374	0.497725806	0.463813804	0.405489876	0.469393692	0.468307929	0.497084647	0.453723985	0.441064177	0.461239207	0.445885877	0.490048288	0.500199658	0.488360586	0.470386138	0.229902561	0.468115158	0.485321386	0.501136548	0.477041925	0.444815142	0.329187557	0.505626242	0.395307385	0.41272483	0.456641952	0.397980925	0.506259871	0.293708724	0.411908436	0.433639389	0.479655716	0.383514405	0.443613485	0.474230413	0.463803739	0.469783078	0.243049906	0.428923823	0.43177805	0.374845024
TCGA.CZ.4862	0.485050135	0.448320921	0.483207186	0.435659748	0.482781481	0.321978279	0.473623051	0.483852421	0.457035885	0.497586082	0.463874797	0.407257742	0.471225771	0.459829012	0.49471073	0.460911457	0.438958936	0.448947739	0.452472266	0.488958675	0.502902415	0.493908069	0.477366003	0.218257811	0.469127372	0.483890063	0.502305568	0.480832479	0.4327374	0.324054906	0.508167761	0.394752469	0.418299352	0.445050987	0.395891619	0.50880654	0.297582297	0.385066235	0.438981846	0.47182529	0.406000315	0.445950903	0.474745564	0.465976643	0.469153744	0.245824726	0.445763363	0.433533796	0.356392989
TCGA.BP.4982	0.480685508	0.451489777	0.479904519	0.441655775	0.483595314	0.313778361	0.47348755	0.484527905	0.457826239	0.497972058	0.468538481	0.406296219	0.473063051	0.449130815	0.49887151	0.460978976	0.442533935	0.458701311	0.458726198	0.487383242	0.50101227	0.494400017	0.474506726	0.250741892	0.466771831	0.484978493	0.506055926	0.478526053	0.441827102	0.345842402	0.506637231	0.39790449	0.423755866	0.440710284	0.40356032	0.508096464	0.304572989	0.405739633	0.441126566	0.476480175	0.400188885	0.441663128	0.474619039	0.467510038	0.469893439	0.257874238	0.446706702	0.438651578	0.354060665
TCGA.BP.4344	0.470168741	0.445320488	0.48053905	0.442590579	0.485561718	0.305975256	0.47210674	0.487119727	0.456720625	0.498178237	0.462656621	0.408140812	0.47323061	0.454023543	0.499653098	0.458224187	0.440484051	0.447986367	0.449948215	0.488601719	0.500493082	0.494362075	0.472743157	0.219016422	0.466499502	0.485318449	0.505304423	0.478224122	0.43908633	0.325782303	0.505287045	0.394734992	0.41372946	0.439296356	0.398010712	0.50621443	0.297108138	0.398983772	0.439325869	0.471508013	0.390569046	0.442256789	0.474059386	0.461387594	0.466525183	0.22142834	0.4355137	0.419483603	0.366186859
TCGA.CZ.5454	0.481571066	0.446919592	0.481963166	0.452080899	0.489597123	0.304402922	0.47582398	0.487084264	0.462311168	0.49809612	0.465529754	0.409848959	0.46986994	0.46845852	0.498898093	0.459630907	0.44140976	0.46322268	0.445028828	0.493294576	0.498709238	0.492650782	0.47037727	0.220973717	0.473568749	0.486935026	0.501599182	0.48643502	0.445905139	0.34871714	0.507126374	0.404210119	0.415015818	0.458861337	0.417709543	0.50607118	0.289152841	0.406790404	0.443132224	0.466084745	0.376330184	0.450829083	0.474205752	0.467242977	0.48226492	0.254637084	0.425317444	0.429726692	0.351790581
TCGA.CZ.5985	0.488170321	0.465156981	0.484960875	0.446725917	0.486514885	0.319172991	0.477816018	0.48369617	0.461894812	0.497325187	0.474827998	0.410840002	0.471310045	0.457942592	0.498454743	0.466421038	0.443310411	0.465025477	0.463391362	0.490134184	0.501141757	0.491206061	0.474513049	0.30886499	0.470176397	0.485203461	0.501280264	0.479085751	0.447583692	0.39369501	0.507235351	0.406977546	0.429319899	0.462898607	0.420926193	0.509181092	0.300708605	0.416532973	0.444158705	0.479022542	0.400846837	0.450518689	0.474967748	0.472330473	0.486144493	0.314248452	0.43725418	0.460240917	0.363781323
TCGA.BP.5192	0.468795375	0.444821016	0.482939183	0.44522468	0.48180861	0.295509623	0.474181334	0.486442178	0.45988405	0.497534775	0.463507849	0.4024556	0.472198586	0.461183113	0.499830438	0.46441441	0.438292257	0.468438713	0.450453207	0.490938039	0.499206413	0.493114659	0.470067567	0.247901599	0.468608234	0.48552462	0.50106578	0.481639269	0.453943725	0.358815995	0.509465225	0.408036126	0.409782505	0.449265367	0.409081708	0.505589761	0.299006909	0.412652124	0.443185516	0.478110865	0.390128465	0.446872494	0.474471939	0.467746034	0.481781364	0.250090589	0.446715354	0.434527592	0.378997623
TCGA.B0.5705	0.472671902	0.443687455	0.481534406	0.442913828	0.485185061	0.297870307	0.475531539	0.485159631	0.459035355	0.497281123	0.462145493	0.404995985	0.469836016	0.470378726	0.500827405	0.461671352	0.43724406	0.465481002	0.448258892	0.491378894	0.499807853	0.493748888	0.471857611	0.246928571	0.471491505	0.484396462	0.500717256	0.481400015	0.44751349	0.338531589	0.50896725	0.402392041	0.411794349	0.452319717	0.401207825	0.506644198	0.297745728	0.401924198	0.437596446	0.474780263	0.405827183	0.44597357	0.474244261	0.466168231	0.482573773	0.245457921	0.444310585	0.427190106	0.368932089
TCGA.CW.5587	0.4764479	0.448349697	0.482243358	0.431443986	0.482207036	0.321142745	0.476340065	0.483019523	0.457721796	0.497430945	0.461531432	0.404654612	0.470532808	0.46004026	0.500679295	0.465416995	0.442785125	0.459812792	0.445848786	0.49103635	0.501349382	0.496167267	0.47050186	0.236250359	0.472565253	0.484539226	0.500357594	0.481850863	0.44765728	0.333664628	0.510541414	0.398609759	0.413051271	0.45053734	0.401901365	0.508198478	0.296974848	0.409250442	0.446111515	0.46957888	0.416517799	0.44448571	0.474360181	0.464457392	0.483680846	0.24226919	0.439895693	0.427027623	0.351941835
TCGA.BP.5176	0.475200718	0.440026853	0.480277315	0.451686019	0.487654048	0.295633167	0.477141473	0.489428873	0.462832825	0.49729321	0.457412759	0.400252295	0.47461255	0.48532897	0.499374652	0.461952593	0.436616693	0.464011491	0.446577203	0.49224514	0.496107458	0.492112642	0.470783589	0.260999473	0.471918159	0.48531513	0.499471372	0.481288456	0.444673689	0.357390889	0.506784749	0.408933473	0.406874721	0.461780059	0.424109084	0.503351929	0.297398234	0.398403338	0.438452811	0.480929763	0.388131084	0.453904812	0.474088058	0.473364845	0.480253802	0.254616193	0.447260121	0.428617168	0.379841967
TCGA.CZ.5453	0.468878355	0.436919988	0.479509462	0.443089344	0.482118527	0.294371071	0.472724558	0.489850493	0.457323423	0.497185634	0.454921144	0.398239979	0.471576767	0.473548622	0.497035846	0.457942918	0.429065425	0.461674181	0.445475163	0.491470069	0.495948155	0.488501539	0.467956038	0.246657572	0.467396174	0.484773203	0.493418949	0.480392434	0.447355367	0.343074488	0.505777089	0.403176186	0.399421037	0.458326216	0.40907523	0.503149731	0.289713644	0.402692141	0.430998666	0.479375838	0.376889514	0.446755621	0.473804242	0.465517435	0.478119947	0.244158721	0.43510143	0.425192368	0.387473262
TCGA.BP.4160	0.479289614	0.447370132	0.483825331	0.447939477	0.4879161	0.324705494	0.476951278	0.485740839	0.461477682	0.497912379	0.46163346	0.4102159	0.471337135	0.468281825	0.499432888	0.462853187	0.440828945	0.462978417	0.446878596	0.491829471	0.499738926	0.492548345	0.474131821	0.234803462	0.472027997	0.48579429	0.501514065	0.485989256	0.447716749	0.339359532	0.507376939	0.397382786	0.409301609	0.458475809	0.416071729	0.506869822	0.29199104	0.401863351	0.445978767	0.469112124	0.397419973	0.448398831	0.474227146	0.470762668	0.484747783	0.252029545	0.440265095	0.430591696	0.34304554
TCGA.CJ.5680	0.472896262	0.450252936	0.481742181	0.444678958	0.478846626	0.308265922	0.475020237	0.486089016	0.457808319	0.497195786	0.463549546	0.402039284	0.474547397	0.473696272	0.501664698	0.464674972	0.43975189	0.4669083	0.462430153	0.491052268	0.499810519	0.494441644	0.470123226	0.256758555	0.470547072	0.483938046	0.496712909	0.477081871	0.441692942	0.351417443	0.506990859	0.406308527	0.412335299	0.455275303	0.415479554	0.50647927	0.298534929	0.397696289	0.440476305	0.486613092	0.400124836	0.447054744	0.474417534	0.472461534	0.479803379	0.241770426	0.444617529	0.437053579	0.381342752
TCGA.B8.A54F	0.485486606	0.453799719	0.485542022	0.455768592	0.484088912	0.28586213	0.470994095	0.486602199	0.458100139	0.498223301	0.471001008	0.414139761	0.471348798	0.45527468	0.495320077	0.46433171	0.445777898	0.452714351	0.46146651	0.488483063	0.503113986	0.494615926	0.477439025	0.227724957	0.465344207	0.486451858	0.503751604	0.479091911	0.440889412	0.349747015	0.507021123	0.400573874	0.42912403	0.441565986	0.406604499	0.507451254	0.301198649	0.400321124	0.443914812	0.471961481	0.38032292	0.444445036	0.474946185	0.469807116	0.46551624	0.249226086	0.429276551	0.437822408	0.37638837
TCGA.B0.4693	0.474229874	0.451286632	0.478125785	0.452104935	0.488194277	0.328173816	0.472916454	0.486240336	0.460933875	0.497370445	0.461641564	0.40923821	0.473205698	0.474096407	0.495322891	0.45948512	0.436927743	0.454100975	0.453823478	0.488826604	0.497745904	0.490922059	0.474518543	0.252512336	0.466623972	0.484697638	0.505423671	0.476931736	0.445372086	0.348220045	0.504427891	0.398958167	0.415170442	0.45778808	0.40889438	0.507298794	0.297871156	0.401132794	0.43826719	0.482228687	0.382799553	0.446863603	0.474350619	0.472884544	0.479435327	0.262722226	0.442114716	0.437941012	0.369519048
TCGA.BP.4342	0.482364916	0.450082171	0.479873787	0.431375821	0.485075956	0.301832584	0.470325002	0.488141406	0.455269007	0.498173699	0.470485688	0.415021029	0.474057627	0.460876063	0.496990326	0.452829621	0.441942846	0.449485912	0.451825019	0.488908955	0.500516999	0.492889083	0.473848923	0.250050282	0.465309254	0.48612019	0.502722808	0.479730992	0.437253929	0.346888167	0.503244592	0.397518983	0.422183196	0.441205632	0.40636015	0.506270771	0.294233909	0.415262095	0.434747385	0.479410498	0.394629479	0.445419683	0.474208272	0.465544847	0.468232475	0.240644882	0.43782356	0.424919102	0.38816712
TCGA.B0.5083	0.479192946	0.430763552	0.480134852	0.420998966	0.490202937	0.326481044	0.475925065	0.491423161	0.460727345	0.497104653	0.456118118	0.40669101	0.479465686	0.481735676	0.509177136	0.459900394	0.452216882	0.46231182	0.433991359	0.494404522	0.495031596	0.492681104	0.463177362	0.258055027	0.469047517	0.485863624	0.47704784	0.478920278	0.45433983	0.368339032	0.510484855	0.402946908	0.383766829	0.465947176	0.429832768	0.50148682	0.293610981	0.410015575	0.434559587	0.480030061	0.398288044	0.452513892	0.473884068	0.477901423	0.483251961	0.301895593	0.425106675	0.43017078	0.358106816
TCGA.BP.4987	0.472231281	0.442329008	0.479519073	0.431928542	0.481295554	0.316307019	0.470168532	0.486668095	0.454370642	0.49761708	0.464869011	0.405136795	0.471144312	0.45179619	0.495855006	0.454530893	0.438951054	0.458345733	0.44750052	0.48943021	0.500757787	0.493788294	0.471331566	0.234618735	0.466562179	0.484855938	0.503492988	0.481693597	0.442607344	0.330176385	0.50792942	0.396697668	0.420722854	0.443130627	0.398817462	0.506734233	0.298131154	0.402495901	0.435530086	0.473888851	0.390687763	0.440318723	0.474347465	0.463049557	0.473096443	0.241427214	0.441427663	0.426051489	0.374413573
TCGA.B0.5700	0.472775986	0.443186019	0.485404459	0.453029238	0.486641667	0.320611041	0.475949988	0.490831475	0.461640801	0.49746153	0.463397945	0.408430129	0.474582888	0.494614497	0.500627475	0.463930602	0.437363903	0.461873069	0.449160969	0.493091505	0.500582815	0.494075377	0.471619839	0.265729946	0.472136254	0.486170254	0.502505432	0.481331627	0.443128838	0.357611683	0.503367794	0.410557278	0.408660469	0.454100577	0.417043605	0.503559123	0.292806422	0.405317237	0.440134412	0.481904405	0.388041101	0.450725442	0.474129082	0.4694216	0.477980464	0.244582966	0.450704366	0.431087273	0.366209378
TCGA.B8.5159	0.477605981	0.450017892	0.48050451	0.440733765	0.486679932	0.325526814	0.475485525	0.483731898	0.458222966	0.497430896	0.464556638	0.406555284	0.468184689	0.464950588	0.502951717	0.465964229	0.442910037	0.463344783	0.454739005	0.491326435	0.500951966	0.494557648	0.46997489	0.227835201	0.471365817	0.484328269	0.496545783	0.479139115	0.449778051	0.34708749	0.50803852	0.40750125	0.417920727	0.451883801	0.405447109	0.507914953	0.295492501	0.412763381	0.443289428	0.475250015	0.411901638	0.444774046	0.474504013	0.468055059	0.487711223	0.245048883	0.442451426	0.428746983	0.372714055
TCGA.B0.4945	0.482218253	0.449830118	0.477069092	0.452648492	0.485044863	0.326518093	0.475237873	0.486055342	0.463665924	0.497770031	0.459782532	0.405041469	0.476712987	0.475267189	0.498321958	0.461564988	0.440957049	0.462919862	0.456857678	0.48741822	0.49593781	0.489283877	0.474123077	0.254673364	0.466271339	0.48483189	0.498692884	0.475111267	0.446404772	0.351987614	0.504494639	0.399855256	0.412465912	0.454497511	0.410466268	0.507013689	0.300254653	0.405416696	0.441687104	0.4902807	0.401407925	0.446327324	0.474562359	0.471562753	0.474757788	0.253388084	0.447410066	0.441084219	0.368627142
TCGA.CJ.5686	0.486359646	0.449063648	0.484992721	0.451610806	0.48651558	0.342594318	0.476331981	0.484161209	0.463573241	0.497729572	0.463921954	0.408709486	0.471883284	0.476921387	0.499407582	0.465382094	0.441901466	0.469758228	0.462923999	0.490420308	0.498856142	0.492101465	0.475030905	0.240354561	0.47183988	0.485166546	0.502574425	0.480718773	0.447130622	0.350140109	0.509313473	0.404965492	0.421389599	0.464853497	0.413769487	0.507470001	0.299544748	0.402860207	0.443652082	0.485328589	0.39529976	0.449879115	0.474646686	0.475961252	0.478950565	0.256405937	0.444687502	0.441300135	0.379362648
TCGA.MW.A4EC	0.476041544	0.445730889	0.486047609	0.446374341	0.48169486	0.321109494	0.472847883	0.489370546	0.45826252	0.497990467	0.465837999	0.409518169	0.476045105	0.480041028	0.495978722	0.462153833	0.438505114	0.47236992	0.462378264	0.49108383	0.498455164	0.492322894	0.47741044	0.266795895	0.467565275	0.4861928	0.504704212	0.484244477	0.447920411	0.354827875	0.505549147	0.398621782	0.419720312	0.445137766	0.410305247	0.504637582	0.295137991	0.407480632	0.440591544	0.483310686	0.383314719	0.443175066	0.474470967	0.472912569	0.476733384	0.245529669	0.456671299	0.440910378	0.373220443
TCGA.BP.4162	0.479799787	0.45509626	0.479239388	0.443072454	0.485468928	0.326975369	0.472183837	0.485115362	0.457908598	0.497404284	0.466819803	0.405696659	0.472124117	0.45920223	0.493781948	0.458389202	0.437747856	0.459700351	0.45479858	0.488725535	0.499280268	0.492167831	0.473312136	0.277049485	0.466851108	0.484826574	0.49543023	0.478141354	0.441766269	0.354128532	0.505287258	0.395841681	0.418104206	0.451310489	0.410551035	0.508474818	0.29679551	0.404474757	0.441470816	0.475688527	0.401720607	0.442073056	0.474335543	0.468338482	0.479886282	0.273784783	0.438684057	0.433344497	0.353194948
TCGA.A3.3373	0.477122695	0.446290581	0.475096483	0.436530566	0.484533217	0.309138566	0.474533661	0.483714799	0.458256253	0.497075597	0.455846568	0.401617191	0.474378669	0.464097999	0.501433179	0.464285974	0.436353716	0.469249642	0.449154132	0.489273513	0.495266329	0.488938749	0.468820943	0.265545668	0.470186316	0.483960233	0.488078508	0.479951006	0.449308427	0.346684289	0.507726053	0.406628051	0.403109942	0.458005371	0.418122208	0.505593287	0.29735825	0.407918763	0.437761996	0.482778027	0.40757564	0.446645803	0.473913251	0.471405551	0.487322048	0.274253896	0.436147369	0.425217799	0.357145019
TCGA.B0.5108	0.481939026	0.452564454	0.480742521	0.442804371	0.490778401	0.348076616	0.473403919	0.485508405	0.458351063	0.497886401	0.468881495	0.412435875	0.474799004	0.464874869	0.495021235	0.455444466	0.44404837	0.440278792	0.448734629	0.489169329	0.499940029	0.497606356	0.473473619	0.223706354	0.468266424	0.4854408	0.508269897	0.476828929	0.430911973	0.336849653	0.501789097	0.39178753	0.424565116	0.450142413	0.411336301	0.508326403	0.295901309	0.388028178	0.440330128	0.471710927	0.38976673	0.44744958	0.474101173	0.469126371	0.467873537	0.236625464	0.431933849	0.426241064	0.35347524
TCGA.BP.4986	0.485688757	0.462102582	0.487037604	0.439465383	0.483152256	0.325462145	0.473066369	0.48393659	0.46001285	0.498149226	0.472532504	0.416821779	0.474094406	0.449839024	0.497011958	0.462571457	0.450373763	0.449946955	0.461861807	0.487417669	0.502868201	0.492606597	0.47521556	0.269380295	0.46502096	0.485692078	0.495551648	0.476751535	0.431006131	0.367774475	0.504560261	0.404621997	0.422798816	0.443469067	0.41878111	0.508861315	0.299874743	0.400436309	0.445998765	0.480045818	0.40402053	0.446416367	0.474497291	0.468342718	0.476548457	0.258239896	0.443674677	0.44035375	0.366877711
TCGA.CW.6087	0.492744289	0.455802203	0.491557478	0.441025389	0.490769628	0.36089588	0.477223278	0.48283112	0.459223647	0.497447658	0.46551146	0.417832696	0.471633056	0.473396438	0.50064046	0.461207139	0.447119775	0.444793992	0.449605918	0.493557581	0.505637834	0.497664253	0.478074764	0.19269856	0.482152878	0.483933082	0.510704422	0.483932684	0.417666594	0.309779155	0.50670854	0.392464922	0.413876309	0.458988347	0.412556033	0.511083457	0.280024909	0.365802817	0.445384145	0.462058779	0.409853788	0.457997956	0.474053857	0.468869418	0.473170943	0.241538307	0.423165898	0.437139195	0.361177767
TCGA.BP.5187	0.480533399	0.447024387	0.484028462	0.444905537	0.487791856	0.2982513	0.474086766	0.485948416	0.461203215	0.498034788	0.465835096	0.412041296	0.469177311	0.459128893	0.501512407	0.462732271	0.440675811	0.45317597	0.447504639	0.490547773	0.501532569	0.492378466	0.472433117	0.212960256	0.469653767	0.48605935	0.501904094	0.481567892	0.445938425	0.342316317	0.50934027	0.399697049	0.415894241	0.455956793	0.408113535	0.506670773	0.296659871	0.405236163	0.44306418	0.471470841	0.389085858	0.452072233	0.474474469	0.462334742	0.470692416	0.249058877	0.434888725	0.427539059	0.37392992
TCGA.CJ.4635	0.480528481	0.446296648	0.485634545	0.423975313	0.48087195	0.307675182	0.46855151	0.486185055	0.45455108	0.497968923	0.473919168	0.41131202	0.468115453	0.458526299	0.488111567	0.45162623	0.439807786	0.451202182	0.45855021	0.490286539	0.50375371	0.492473399	0.472012483	0.253905093	0.466448007	0.485508254	0.497773552	0.482120125	0.432620941	0.351997089	0.507292971	0.393276605	0.427625277	0.444139661	0.402284649	0.507258988	0.295276007	0.400248852	0.433068337	0.478304707	0.383732749	0.441347566	0.474406115	0.465237116	0.469785431	0.267774228	0.435110883	0.431759011	0.385035082
TCGA.B0.5110	0.472527237	0.448637422	0.479994811	0.441058881	0.484483118	0.321196164	0.471402906	0.483960495	0.457267788	0.497727671	0.462360299	0.405318399	0.471850093	0.452636803	0.496810326	0.456611589	0.437630425	0.45374948	0.457878059	0.487351521	0.498498317	0.494188939	0.472614557	0.231804447	0.465874229	0.483916772	0.509467753	0.475628913	0.441778282	0.332024128	0.505760731	0.394934039	0.421071485	0.444406728	0.394933163	0.508118878	0.29936475	0.399078512	0.437679522	0.4798837	0.392677891	0.440696226	0.474126616	0.46702049	0.470877666	0.23223583	0.447032287	0.427484407	0.372095513
TCGA.BP.4765	0.474975648	0.446871392	0.479937785	0.442966843	0.480113442	0.290820462	0.472175557	0.485184988	0.458633416	0.498021692	0.462920572	0.407109815	0.473886687	0.456692262	0.499348434	0.458691851	0.434460234	0.465294	0.456072589	0.488320155	0.497535681	0.493341609	0.474542699	0.245212376	0.467725391	0.48519042	0.502981543	0.481179375	0.445334942	0.341586682	0.506926772	0.39805959	0.421201873	0.447088082	0.40697853	0.506979878	0.296976535	0.407733235	0.442199282	0.474678139	0.385556519	0.443566933	0.474129111	0.469580936	0.471644313	0.243469885	0.442217932	0.429289737	0.370559086
TCGA.BP.4784	0.475650836	0.449841447	0.485200044	0.453810252	0.489901599	0.308335245	0.475720835	0.486928866	0.460367151	0.497549868	0.465308977	0.413309584	0.476340234	0.468034873	0.503560688	0.467072717	0.447325924	0.457194911	0.454619447	0.491868948	0.503056615	0.499612736	0.471347601	0.186654328	0.471143941	0.485629575	0.520457463	0.480350249	0.436721373	0.332099466	0.507495812	0.391069177	0.411698146	0.444915909	0.412782988	0.507179064	0.299497721	0.386737953	0.446957611	0.470599283	0.394582103	0.450156275	0.474775618	0.470973738	0.466040519	0.229724308	0.432579526	0.436259483	0.349539279
TCGA.BP.4353	0.486158646	0.45963293	0.482733919	0.439114741	0.488732452	0.323690587	0.473911171	0.484515034	0.458399777	0.49845715	0.474344293	0.418839016	0.469787155	0.456397392	0.498426773	0.462857091	0.446278891	0.456701079	0.451516745	0.48963434	0.501594717	0.495236779	0.475168711	0.25021642	0.470288486	0.486328801	0.504263488	0.482030421	0.442383801	0.359940914	0.506124982	0.398488189	0.429149157	0.44786894	0.411330548	0.508362019	0.295998112	0.406560903	0.447052471	0.46965458	0.400107804	0.444285213	0.474479945	0.46700873	0.473254376	0.257785886	0.434520203	0.43504841	0.341665442
TCGA.BP.4789	0.471793252	0.446120004	0.480075117	0.43428504	0.482903019	0.313113815	0.472224359	0.484575341	0.454928928	0.498117484	0.46137142	0.408255779	0.47032801	0.448290182	0.500435617	0.461041344	0.444578523	0.451914736	0.451589985	0.489618653	0.500874873	0.497013836	0.469577907	0.212286766	0.469629795	0.48511672	0.498555749	0.481161422	0.440198053	0.322179423	0.508628528	0.396009135	0.412989568	0.43937657	0.402044918	0.507190683	0.296927979	0.392569803	0.443442638	0.470237491	0.390879337	0.441005991	0.473976989	0.462756211	0.471094052	0.232422342	0.441859509	0.417555389	0.344215853
TCGA.CZ.4863	0.482165418	0.450310617	0.483521173	0.440804076	0.483583061	0.338136677	0.476126692	0.484651147	0.45962127	0.497495619	0.463932559	0.407685757	0.474895323	0.471529913	0.498980904	0.462327962	0.442411276	0.4675779	0.455030805	0.489680745	0.498803311	0.491986592	0.474986558	0.27222229	0.471138376	0.484463564	0.508179761	0.479815678	0.445959779	0.354250981	0.507871465	0.399057619	0.4200435	0.450888033	0.410363285	0.508030665	0.296781929	0.401709235	0.440612381	0.482130869	0.414095122	0.444098906	0.474328804	0.473479215	0.475746141	0.2442736	0.451722214	0.442775443	0.37253851
TCGA.CJ.4904	0.476964186	0.448363832	0.480247107	0.444003576	0.487546827	0.322437639	0.475644064	0.483961994	0.458115606	0.497417229	0.461824492	0.407859877	0.469538519	0.464541071	0.501803349	0.463617197	0.440388702	0.451351505	0.448555549	0.490468899	0.50077436	0.495012489	0.468738678	0.223863675	0.472258014	0.484372954	0.505586759	0.479079818	0.439442262	0.333006161	0.506896966	0.398322704	0.410711154	0.450025942	0.407815487	0.507524055	0.294381015	0.398166383	0.443014472	0.473096668	0.399744957	0.448660824	0.473907012	0.464185727	0.478262455	0.240737581	0.434952527	0.419918527	0.345471453
TCGA.BP.5183	0.478888965	0.446247417	0.480049563	0.445656231	0.48008885	0.305405184	0.473866487	0.488783856	0.460013146	0.497755424	0.463897346	0.404997661	0.470467287	0.471347427	0.497890261	0.458547866	0.438772975	0.459888556	0.450608542	0.491243164	0.499906985	0.492021325	0.47582899	0.25234106	0.470819563	0.485707774	0.492278345	0.481792708	0.443115517	0.34362733	0.505431666	0.404336007	0.411832305	0.452133437	0.405271656	0.505663962	0.290653105	0.415124366	0.438487281	0.480509992	0.390192727	0.447764891	0.474334259	0.460367341	0.47788648	0.239564487	0.442086973	0.434487258	0.394099457
TCGA.B0.4696	0.477970359	0.432103526	0.488920675	0.42799357	0.474076308	0.291200377	0.470504778	0.48841147	0.45898895	0.498130318	0.445433248	0.399676114	0.475435286	0.45469981	0.500626185	0.441802524	0.418765342	0.437088192	0.473023276	0.490769891	0.494979262	0.493456614	0.484945547	0.190309818	0.472044548	0.482687378	0.503710125	0.4875372	0.42473171	0.320351891	0.512511754	0.396294575	0.410719911	0.441443351	0.426713777	0.505829776	0.272778429	0.346540642	0.429233328	0.469341965	0.356162696	0.458871751	0.472127083	0.490676271	0.4774253	0.195774585	0.42126259	0.377139884	0.532741817
TCGA.B0.4690	0.493312698	0.453702472	0.487892492	0.446561374	0.486467177	0.339620922	0.471533442	0.484134049	0.460442754	0.497859972	0.467376922	0.412902648	0.471817291	0.464748283	0.492792439	0.451726111	0.440473427	0.447686781	0.461018493	0.49116781	0.501615019	0.494036927	0.479135336	0.205128672	0.472146003	0.485317839	0.506867754	0.483128367	0.435726096	0.328374661	0.504316696	0.38766986	0.429135984	0.456010444	0.41496987	0.510084771	0.282868373	0.390966526	0.437292534	0.47564105	0.390205582	0.451013857	0.47390265	0.473153823	0.474393231	0.217252886	0.428454149	0.424649455	0.407100962
TCGA.CZ.4865	0.479511106	0.444488872	0.486198509	0.450168444	0.489022594	0.303406831	0.478338031	0.48651911	0.462413809	0.497593632	0.459055635	0.408171516	0.473800299	0.478369602	0.501221128	0.467939371	0.440077706	0.45521181	0.460494251	0.491432481	0.49994341	0.496523076	0.476732949	0.235646313	0.471748254	0.484752489	0.503169862	0.48207557	0.437476445	0.350713035	0.509002323	0.405715909	0.412237144	0.455620043	0.417202643	0.506499772	0.298894474	0.379574977	0.444525262	0.476671026	0.409448244	0.454845787	0.474540378	0.47622341	0.481078584	0.259709963	0.449113684	0.42973854	0.366439543
TCGA.A3.A8OW	0.474795452	0.447757257	0.480563901	0.435034308	0.482435788	0.320989524	0.471605006	0.487293268	0.455980902	0.497699666	0.464825006	0.406187386	0.473749925	0.458085618	0.494372697	0.458269158	0.439284041	0.45437568	0.457218252	0.488196061	0.498765994	0.494513925	0.473807604	0.253671462	0.465731978	0.48501176	0.503228632	0.476788872	0.443973603	0.344175153	0.504688714	0.400075708	0.419067411	0.438392976	0.398479305	0.506611732	0.301294846	0.402768417	0.4393314	0.481252766	0.393137247	0.439498285	0.474437095	0.463899592	0.46894416	0.237745729	0.450716452	0.436459045	0.364222033
TCGA.6D.AA2E	0.478700187	0.438462221	0.484980241	0.441560237	0.483155846	0.32450925	0.475826673	0.489239247	0.46132801	0.497565407	0.457541146	0.400824983	0.479005287	0.482575902	0.502957703	0.462284737	0.435771673	0.478042236	0.457479872	0.490905258	0.495399738	0.493753101	0.473269698	0.328588583	0.466787762	0.484957763	0.472717644	0.480422532	0.448856869	0.382991075	0.5051239	0.413969328	0.401451956	0.462163352	0.423077108	0.502469231	0.298272187	0.400171707	0.437126446	0.494284061	0.394575857	0.447749869	0.474281231	0.477302958	0.486649459	0.291444001	0.452782332	0.433430527	0.419208563
TCGA.CZ.5463	0.482358658	0.450349224	0.480926322	0.444844255	0.479801811	0.29261745	0.474813997	0.48420185	0.458406665	0.497876368	0.465166868	0.408336347	0.466138597	0.460046248	0.498833024	0.462397881	0.437663852	0.464502418	0.445729184	0.490823472	0.502916971	0.489551013	0.470431278	0.215096954	0.470253168	0.484982319	0.491519267	0.483452888	0.453452379	0.335273536	0.50870663	0.406155777	0.412767267	0.454528998	0.394513159	0.507925563	0.289760987	0.413343196	0.441754899	0.472776349	0.397969043	0.442560272	0.474453041	0.462895951	0.482597064	0.236662289	0.429439227	0.427774833	0.360054126
TCGA.B0.4838	0.477246197	0.448913008	0.477886207	0.442550038	0.483129161	0.327181754	0.473155847	0.487257089	0.457509493	0.497269156	0.460494528	0.404823231	0.47253179	0.466832619	0.495331167	0.455868591	0.438271732	0.454801113	0.453327697	0.489418433	0.499600152	0.490130649	0.474073416	0.238258219	0.466478901	0.48425505	0.504620482	0.477683364	0.439326406	0.333182346	0.506696202	0.396465258	0.411024557	0.455974133	0.404538865	0.506986324	0.292605185	0.400967845	0.434787283	0.4785571	0.398555124	0.4471605	0.474300122	0.46580405	0.474941048	0.252094577	0.436055176	0.432446298	0.375243373
TCGA.B8.5553	0.478496829	0.459376784	0.486564711	0.447222444	0.482522011	0.334473937	0.477652176	0.482331789	0.460081677	0.497443056	0.468692988	0.410188056	0.473995518	0.471559326	0.50191363	0.472134621	0.446833687	0.468373119	0.461200271	0.48980716	0.503073584	0.497930221	0.472178659	0.260636579	0.471800631	0.484460057	0.501811995	0.478764032	0.443415184	0.356610945	0.507597384	0.403528617	0.419382456	0.453736466	0.415129965	0.509010386	0.304208242	0.3992179	0.448510245	0.479147968	0.405897936	0.446456797	0.474639749	0.474999548	0.480022073	0.271209587	0.454209825	0.444120836	0.355945859
TCGA.BP.4347	0.47826331	0.444501955	0.47665659	0.442773502	0.480556826	0.324674704	0.472589353	0.487598029	0.456956101	0.497704355	0.459749977	0.405026138	0.472398365	0.469018773	0.497376441	0.456475024	0.435180392	0.457444017	0.442461141	0.488550892	0.498433476	0.489610666	0.471092364	0.242561126	0.467484068	0.48478545	0.494785093	0.476653807	0.443168188	0.332273037	0.504526935	0.399880311	0.408459932	0.449886523	0.399813006	0.506037645	0.291477023	0.405546515	0.434111756	0.478906275	0.39762558	0.441695588	0.47388755	0.463558082	0.472523629	0.224316107	0.436976229	0.422127345	0.36363211
TCGA.B0.4810	0.483137346	0.446599494	0.485269797	0.448160194	0.484617254	0.353053609	0.474742307	0.488477913	0.458748695	0.498081179	0.460877814	0.407372429	0.477435868	0.477625687	0.493782173	0.459063625	0.441188384	0.452356838	0.461115899	0.490156093	0.498288125	0.494140154	0.479903485	0.214351153	0.46977544	0.485812018	0.5155964	0.482291268	0.436384615	0.325906374	0.504852882	0.396542309	0.421311714	0.447011455	0.4129358	0.506851695	0.294293384	0.386712024	0.44146254	0.482084555	0.394309574	0.449571496	0.474183434	0.472801853	0.466805037	0.219600728	0.448881896	0.425170659	0.38644006
TCGA.CW.5590	0.485732868	0.447904032	0.481267874	0.447572436	0.486467334	0.309507743	0.474536394	0.486930923	0.458935093	0.497764631	0.461029897	0.409989442	0.469403774	0.466793321	0.498385011	0.461218133	0.440484641	0.450440019	0.445240302	0.490896694	0.501213471	0.494692339	0.471887792	0.211398624	0.469249799	0.485395479	0.50330777	0.480851583	0.436052873	0.324087077	0.506387291	0.400903141	0.41540546	0.453140561	0.40692597	0.506492232	0.292148797	0.393564216	0.442539691	0.475031176	0.386781157	0.448464983	0.474077387	0.46508891	0.477178028	0.229945996	0.433357667	0.422007019	0.36871957
TCGA.A3.3329	0.473772692	0.441894987	0.479899073	0.444621165	0.48620116	0.3001852	0.473612946	0.488475938	0.458786739	0.497674337	0.459150516	0.405255755	0.473451106	0.467312197	0.496150896	0.457170229	0.43513115	0.465392919	0.452218535	0.490314381	0.497378417	0.491256843	0.473295262	0.232606402	0.467690075	0.485065837	0.499445664	0.481881652	0.448761154	0.331988402	0.506213481	0.398663588	0.410735235	0.451908543	0.400190608	0.505265157	0.292915878	0.400183721	0.434946172	0.48032468	0.385858737	0.442824346	0.47410821	0.465934877	0.479934683	0.237599767	0.440182735	0.427477886	0.396409427
TCGA.A3.3376	0.472389491	0.452181476	0.480362871	0.430763549	0.482605339	0.322772318	0.470986466	0.484118143	0.454878305	0.497908454	0.466795103	0.407964885	0.472329756	0.445954537	0.497416615	0.458324514	0.442646249	0.446705274	0.453334948	0.487190504	0.501522651	0.497808736	0.473450817	0.226795075	0.466678232	0.48415738	0.508351674	0.47568454	0.431251106	0.335567507	0.506256295	0.393702493	0.420701554	0.433656132	0.398310791	0.508585815	0.301388748	0.391578953	0.441505083	0.471175746	0.399299124	0.440164668	0.474316307	0.464763927	0.462623226	0.236551147	0.447317143	0.427892492	0.341250811
TCGA.A3.A8OV	0.473469786	0.437302165	0.48606084	0.447449063	0.481313964	0.307506255	0.471000695	0.489480655	0.458033737	0.497547988	0.460747724	0.403179903	0.4728959	0.48202719	0.49227055	0.459515341	0.430641407	0.468001025	0.453208445	0.492295198	0.498895497	0.491048804	0.473039117	0.234162593	0.468225794	0.485884147	0.508107647	0.484694712	0.455094134	0.343100996	0.506941594	0.404744508	0.415339387	0.451340152	0.406606426	0.504306426	0.296437433	0.409242434	0.437339752	0.487664855	0.381897711	0.4448216	0.474443759	0.470314653	0.477731764	0.242805356	0.450982011	0.435334305	0.394795359
TCGA.B0.4846	0.474189394	0.445423916	0.480989534	0.441211432	0.486499146	0.318330342	0.473884167	0.484419773	0.458657636	0.497644371	0.459449958	0.404220655	0.472472002	0.465354332	0.497122739	0.458457134	0.434296661	0.462887466	0.459931931	0.488433019	0.497437716	0.491352656	0.475017924	0.227617064	0.46731556	0.484273503	0.50643236	0.47986193	0.448445432	0.328422629	0.506440446	0.393708233	0.416282407	0.453784171	0.397272668	0.507759961	0.297844716	0.402655287	0.438377457	0.479998305	0.390027639	0.443492179	0.474308308	0.468157917	0.473453994	0.25601488	0.441820473	0.433400197	0.387720933
TCGA.B0.4824	0.476086861	0.44054554	0.479452003	0.431880073	0.483412162	0.329369306	0.472356998	0.489433588	0.457412793	0.497596295	0.460033725	0.402693961	0.476257578	0.471366007	0.494026061	0.45384701	0.435540268	0.462092651	0.450521884	0.489701383	0.495572732	0.489039188	0.476184059	0.264947797	0.466689271	0.485319526	0.503754148	0.482955258	0.450801158	0.342317134	0.506956275	0.394846604	0.415147779	0.450179832	0.402165402	0.504874917	0.294715445	0.412945973	0.434211876	0.482658325	0.396931718	0.444379624	0.474417448	0.466513414	0.473212956	0.258919951	0.448334954	0.434133185	0.38788317
TCGA.AK.3428	0.474845685	0.444707995	0.483931626	0.454436014	0.49020529	0.288199082	0.475931256	0.485699164	0.462758975	0.497777329	0.459059253	0.40981831	0.471500872	0.466723018	0.502169156	0.463755405	0.439100433	0.464551903	0.457348453	0.492946728	0.498581546	0.49385938	0.471874376	0.202023309	0.473765658	0.485536064	0.509871156	0.487277552	0.441354787	0.33375096	0.509764226	0.401856446	0.417371354	0.457157921	0.409684092	0.50739316	0.294475456	0.389028995	0.443753628	0.472666874	0.383613721	0.453137357	0.474196024	0.471464774	0.48291165	0.242894505	0.431120727	0.423243387	0.380520042
TCGA.CJ.6028	0.474973137	0.447983575	0.480456427	0.433023698	0.492002246	0.315927241	0.471479225	0.485240679	0.456969482	0.496997186	0.462229473	0.408949319	0.468799116	0.452672308	0.492988394	0.458496022	0.437801534	0.44663591	0.456179676	0.490548067	0.500034675	0.494155012	0.469700863	0.237192743	0.467941847	0.484112772	0.50351445	0.479902948	0.43817367	0.353595064	0.50977713	0.389262864	0.416456088	0.459394749	0.414540967	0.508268795	0.294504614	0.395671899	0.436734544	0.475082306	0.387970462	0.451834967	0.474053372	0.468087451	0.491966864	0.286959223	0.42558174	0.424375988	0.374837665
TCGA.CJ.4899	0.471103826	0.452473581	0.482112208	0.4347575	0.484231349	0.326755199	0.472203299	0.484192427	0.456727465	0.497689212	0.46723865	0.410422564	0.474814406	0.449621829	0.497802256	0.461228552	0.441001025	0.453252213	0.4679048	0.487180095	0.501270537	0.496776939	0.475056231	0.240934179	0.46659541	0.484716902	0.510081047	0.476432489	0.436281682	0.351681249	0.506170404	0.397053668	0.422804179	0.439067896	0.406238522	0.508632175	0.303529918	0.396575813	0.442113378	0.483829121	0.401556876	0.443564869	0.474505933	0.468585552	0.471196126	0.246711911	0.441718989	0.437303168	0.370935342
TCGA.BP.4803	0.478505557	0.443992883	0.481245494	0.439565941	0.486110806	0.300239601	0.472015044	0.487107888	0.458659473	0.497654291	0.465148953	0.407780486	0.468928327	0.467422678	0.499898518	0.459671915	0.439966546	0.458586757	0.45398616	0.491402731	0.502089712	0.493062745	0.467662243	0.233360172	0.468892733	0.485469486	0.498576993	0.480428672	0.446125918	0.347442794	0.507965901	0.401937468	0.416613067	0.456811142	0.416551369	0.505924343	0.296820948	0.404494541	0.436844711	0.476923306	0.379933463	0.447539125	0.47422946	0.468905208	0.474915989	0.256769488	0.425353856	0.423681665	0.385760518
TCGA.AK.3460	0.476285067	0.444328684	0.479251655	0.442281425	0.487255561	0.311326652	0.47337461	0.489492766	0.459896257	0.497820424	0.464539559	0.408177247	0.473304871	0.466419847	0.498686072	0.45706555	0.43664339	0.463116983	0.450458531	0.490399954	0.497252339	0.489595565	0.472047839	0.244048884	0.46804926	0.486115504	0.49957697	0.481183292	0.44808686	0.346503132	0.505880781	0.400276833	0.414580558	0.452773182	0.407376238	0.504925593	0.294186253	0.411244553	0.437293211	0.478744877	0.389184813	0.446005105	0.474287529	0.464820932	0.474095573	0.253785336	0.436731939	0.430778227	0.374786303
TCGA.B8.4146	0.483898871	0.445609406	0.47568166	0.426402357	0.492934571	0.307042625	0.473239759	0.481242914	0.460312533	0.497935295	0.456188094	0.401738973	0.465169268	0.434249941	0.498758205	0.454671787	0.428178219	0.464773208	0.459100999	0.491554903	0.493515721	0.47867586	0.470763342	0.222564565	0.468747186	0.484252364	0.510046174	0.490807313	0.472595711	0.353476633	0.521902407	0.38242645	0.407426877	0.467983798	0.402158758	0.508909776	0.285802593	0.431550726	0.440151959	0.47202488	0.392451931	0.448116869	0.474382535	0.4637661	0.497298462	0.300934131	0.421811913	0.423821578	0.373594368
TCGA.B8.5552	0.475068021	0.451955574	0.483299847	0.439279642	0.486966519	0.337385681	0.473783932	0.482845805	0.457559068	0.497507461	0.465615121	0.409465711	0.472022302	0.457536532	0.499213507	0.461596019	0.441774026	0.450943037	0.456969101	0.488525857	0.50090059	0.498939385	0.472036156	0.22710762	0.469280791	0.484211493	0.506950807	0.476539018	0.436376655	0.339066222	0.506852937	0.395801763	0.41914851	0.444150304	0.405089337	0.508656533	0.301311861	0.388316014	0.441856818	0.472290459	0.401216603	0.444575195	0.474322205	0.468648395	0.469542565	0.233856101	0.443742508	0.431948878	0.34947151
TCGA.BP.4170	0.473967948	0.439939499	0.481685189	0.440983519	0.48732924	0.323814253	0.473619002	0.486515003	0.459274542	0.497459961	0.457783389	0.403372024	0.472275669	0.469288968	0.496796189	0.459221135	0.437175442	0.460586661	0.449582261	0.491392568	0.497466267	0.493518213	0.46970247	0.224753549	0.47149922	0.48494195	0.501792356	0.481492649	0.443944035	0.325172599	0.507239482	0.396511725	0.409295856	0.455259505	0.408666153	0.5062997	0.293342784	0.39174508	0.43699722	0.47339561	0.395286611	0.445420138	0.473904047	0.46699617	0.478488617	0.237867281	0.431733326	0.419648139	0.363619789
TCGA.B0.4710	0.473212398	0.448425063	0.483964327	0.438734795	0.480940471	0.317340163	0.468872446	0.488015534	0.453825879	0.497784219	0.464932086	0.410098357	0.473619278	0.461170309	0.496723149	0.459422601	0.439606563	0.466191322	0.472299111	0.489802414	0.50046053	0.494614844	0.475719549	0.253000372	0.466756383	0.484902921	0.492149798	0.480081678	0.438315793	0.348762588	0.507643979	0.402487678	0.420103524	0.440691908	0.402317031	0.506812443	0.29201189	0.40369765	0.438801345	0.482558968	0.391106889	0.4413379	0.474137961	0.463799857	0.477378528	0.252439059	0.439275045	0.426886131	0.410532139
TCGA.CJ.4892	0.475631415	0.444569403	0.481426729	0.442947924	0.482237507	0.313606587	0.473470172	0.489564992	0.457729379	0.49782988	0.462587223	0.404967139	0.475387117	0.468892857	0.495267146	0.457886164	0.439380196	0.461284036	0.456664296	0.489849914	0.498833276	0.491475983	0.475949654	0.260437028	0.466223841	0.485492545	0.506791239	0.481235968	0.443453855	0.343987753	0.507092226	0.399510951	0.416177599	0.443013007	0.404932716	0.50521754	0.29877473	0.402762329	0.436851669	0.48373795	0.397326231	0.443170739	0.474489595	0.470361766	0.472926572	0.236942331	0.449045325	0.431205352	0.380600291
TCGA.CJ.4871	0.478404164	0.450187865	0.482749542	0.443650467	0.487002122	0.307760296	0.476746099	0.485914638	0.461003501	0.497978155	0.464418572	0.408204824	0.472238226	0.471164309	0.498950542	0.460669535	0.443363641	0.45886357	0.461244611	0.49204917	0.498637627	0.493897925	0.472578274	0.260452297	0.471737412	0.485564779	0.504881572	0.481661511	0.44402212	0.358146247	0.507796311	0.403409776	0.420483939	0.457775495	0.424940457	0.505754111	0.295280819	0.402218894	0.441707413	0.480944753	0.393840962	0.454482097	0.47407304	0.477231625	0.482126169	0.273946806	0.445107867	0.430723118	0.385974183
TCGA.BP.4964	0.478167124	0.443871124	0.477674726	0.44593019	0.485965786	0.300561598	0.473744868	0.488856412	0.460019067	0.498086495	0.46351414	0.406947166	0.471632232	0.458132807	0.499339863	0.457324292	0.439898283	0.456327431	0.44656908	0.490564784	0.499768395	0.489948191	0.47238311	0.218460045	0.468207598	0.486474919	0.498697285	0.483479788	0.445263999	0.336723249	0.508078999	0.400923141	0.413051917	0.452931252	0.405135445	0.50546648	0.293683852	0.408966425	0.438123606	0.474173176	0.385840413	0.447925707	0.474346069	0.464549598	0.476841694	0.244871046	0.422707096	0.425146929	0.381796554
TCGA.B2.4099	0.479025577	0.439545852	0.483811038	0.449845201	0.488133051	0.317256137	0.475266542	0.491274286	0.462265537	0.498499673	0.461975677	0.409953053	0.474350314	0.483888391	0.498776196	0.458031679	0.440307487	0.470821809	0.457083628	0.493250501	0.49614247	0.490490917	0.477857809	0.250485823	0.472340811	0.486511031	0.504361192	0.486820684	0.45217481	0.338184492	0.506145546	0.405337968	0.417535645	0.447247721	0.40543023	0.503511365	0.286423216	0.400880302	0.43897206	0.481959983	0.396095034	0.44607555	0.474214738	0.470918324	0.478740775	0.243466603	0.457502115	0.432279219	0.393382825
TCGA.B0.4834	0.47773893	0.437624757	0.478135192	0.430431125	0.487170403	0.332659405	0.472431815	0.491709405	0.460915573	0.497562966	0.452219449	0.406979623	0.478481455	0.471395683	0.51481687	0.457894484	0.437812183	0.472659889	0.443938763	0.491957089	0.492371431	0.484024056	0.46753842	0.301784858	0.465798608	0.485627259	0.46324188	0.48160598	0.461187877	0.37577768	0.508223284	0.411102593	0.373947389	0.468363425	0.428129651	0.501074574	0.287672455	0.422751024	0.436210191	0.493313424	0.384572473	0.452614275	0.473767629	0.470635403	0.499376177	0.314980797	0.430366417	0.44561118	0.39393311
TCGA.CZ.5461	0.47827746	0.447897789	0.483712484	0.449370649	0.490160387	0.306480068	0.474807674	0.485133753	0.458320216	0.497730243	0.463021779	0.408092577	0.468086641	0.465570669	0.498808516	0.464461392	0.444024733	0.454259464	0.459266062	0.49211067	0.502093185	0.496453952	0.470370068	0.204447293	0.473232846	0.48482739	0.505571575	0.479739759	0.437634821	0.322700918	0.508224773	0.401025894	0.414948269	0.450616591	0.406519832	0.507528115	0.292927477	0.389429096	0.443335238	0.471756715	0.384761866	0.446427301	0.474000153	0.467502314	0.475073082	0.239096807	0.430143032	0.419785069	0.374087271
TCGA.B0.4823	0.476203793	0.453681179	0.485791816	0.446031723	0.49026951	0.323893351	0.476027086	0.485445752	0.460746597	0.497523251	0.468404658	0.413455284	0.472032889	0.472865132	0.500914217	0.46585624	0.444479808	0.457519414	0.457257895	0.491477982	0.501646995	0.497289354	0.470890191	0.241661797	0.47177622	0.485294267	0.503922245	0.479545399	0.442578157	0.358017824	0.506512617	0.400891027	0.418488625	0.452322547	0.420450445	0.507048601	0.298124939	0.397947421	0.444789707	0.472059827	0.391053018	0.449254609	0.474327077	0.47430854	0.47645033	0.258227484	0.440859199	0.429888668	0.354627796
TCGA.DV.5574	0.480173637	0.44949032	0.485372412	0.441571211	0.487629281	0.322473517	0.476718411	0.486379992	0.458575484	0.497942401	0.463824626	0.409891035	0.472802283	0.464046203	0.499945412	0.462011322	0.44551276	0.447099857	0.448078536	0.491040528	0.502768476	0.498314919	0.472172847	0.219830133	0.471915156	0.485531346	0.503576953	0.480832713	0.433344556	0.333905805	0.508057932	0.390072943	0.41063291	0.449845826	0.412736154	0.507473061	0.293744604	0.383574788	0.446159501	0.46677667	0.399875914	0.449193619	0.474094049	0.46728508	0.468960787	0.240507042	0.432329675	0.423577469	0.34298323
TCGA.CJ.4886	0.474371551	0.447474031	0.481833482	0.44067151	0.48687468	0.31866371	0.474551203	0.48504088	0.458458444	0.497806346	0.462855463	0.406513587	0.472296188	0.459408323	0.497351807	0.460461304	0.440205096	0.454541466	0.455336815	0.489719445	0.499262152	0.495088963	0.4730947	0.242465286	0.468995693	0.484644053	0.507636213	0.479690331	0.443322884	0.339831991	0.507573884	0.396170431	0.416605758	0.447710272	0.406312223	0.506991294	0.298593645	0.396853026	0.441155726	0.476074819	0.398974933	0.445413116	0.474236826	0.4688742	0.47460393	0.243263278	0.445638603	0.425668073	0.369097278
TCGA.AK.3465	0.476007853	0.436230751	0.479317343	0.406472903	0.482520126	0.324390015	0.470737879	0.491991519	0.457148187	0.496690132	0.453159555	0.403385561	0.482457521	0.472458548	0.505548674	0.452841616	0.439219991	0.468279403	0.449430564	0.491752796	0.492446018	0.486024048	0.467773851	0.305759934	0.460156582	0.485116736	0.472238138	0.476316028	0.462363207	0.386010677	0.506808282	0.412558304	0.379543674	0.461427529	0.432815322	0.500661674	0.291393867	0.428136709	0.432063392	0.500031473	0.389541765	0.451097417	0.474155689	0.473329451	0.48678868	0.323974539	0.434514782	0.451780942	0.373644309
TCGA.BP.4354	0.484486547	0.454822683	0.484099835	0.450310103	0.484421186	0.333178886	0.472278678	0.483101537	0.461850258	0.498442577	0.465962321	0.410513592	0.47455137	0.456689253	0.49393667	0.456732387	0.44750511	0.440488607	0.447441416	0.488814484	0.501749715	0.494138519	0.479602767	0.19061602	0.474258793	0.485792787	0.512191519	0.480389035	0.424268252	0.304451973	0.506138107	0.38417975	0.414635268	0.452306814	0.396759246	0.5112099	0.286519265	0.379340573	0.446404584	0.470691436	0.394289195	0.446344827	0.473721721	0.469028949	0.473300822	0.219343554	0.419176011	0.427245999	0.377538604
TCGA.A3.3311	0.479141514	0.447005512	0.480622649	0.444088655	0.486345299	0.319569804	0.474852397	0.485975034	0.459939743	0.497497775	0.460804539	0.404920394	0.47042007	0.463214372	0.499231539	0.457790565	0.439770318	0.455817567	0.449076251	0.490348293	0.499428653	0.489897136	0.472393534	0.22367384	0.471874273	0.484718269	0.496558833	0.479150095	0.445454523	0.327955801	0.506739767	0.400484797	0.413316079	0.461836023	0.404163708	0.506740209	0.2911649	0.402120356	0.435909503	0.47787873	0.392012473	0.447770884	0.474110706	0.466532547	0.476682668	0.243222332	0.428246427	0.433842644	0.378753053
TCGA.B0.4827	0.473319101	0.442996834	0.48195667	0.447462155	0.485576185	0.314670603	0.474989147	0.486332822	0.460345044	0.496873358	0.456914416	0.399328463	0.473565357	0.473524537	0.497183114	0.459346258	0.431200172	0.450827395	0.448273216	0.49118431	0.498302532	0.495839689	0.47105253	0.230966419	0.471380279	0.483686205	0.501600951	0.479419843	0.438580167	0.342825073	0.506661014	0.401161974	0.403535338	0.464438194	0.420564897	0.506412072	0.296198719	0.391028844	0.435216691	0.476384804	0.387492705	0.456724641	0.473885171	0.474365029	0.481784548	0.247116308	0.434475233	0.422250608	0.374388299
TCGA.BP.4807	0.479198843	0.448430184	0.484763863	0.447801231	0.487046379	0.32317398	0.475603935	0.484392886	0.460350188	0.497398184	0.462928411	0.404878506	0.472847502	0.470320302	0.499109646	0.468521496	0.441550743	0.472483168	0.462360015	0.490683125	0.499009131	0.494391602	0.471308242	0.250656732	0.470188191	0.484650513	0.499479804	0.481367645	0.448661547	0.357822136	0.509439884	0.404912434	0.418079883	0.457249313	0.418486599	0.506965838	0.301800616	0.398603664	0.442433891	0.479236695	0.399645829	0.447011612	0.474474766	0.479713741	0.484801115	0.273927099	0.447273536	0.436581095	0.374271756
TCGA.A3.3387	0.48497598	0.458815076	0.482476236	0.448183408	0.482447816	0.319467984	0.474412319	0.484248885	0.46193638	0.498074289	0.468747077	0.410324926	0.473853229	0.461983653	0.495571633	0.463168561	0.448451213	0.457982101	0.463329386	0.489020849	0.500412626	0.494279297	0.477210722	0.241909358	0.470270496	0.485204131	0.511358187	0.477703449	0.439875594	0.34204059	0.505447487	0.40255374	0.429103619	0.44849617	0.410558653	0.508941512	0.296524106	0.396638689	0.444215334	0.483913849	0.406534403	0.446615211	0.474501714	0.475587929	0.471752677	0.23608037	0.446098601	0.445504277	0.368897681
TCGA.CW.6093	0.471785247	0.446504876	0.481788242	0.436353274	0.483627023	0.317921578	0.470226652	0.483162813	0.455789653	0.497554024	0.460556809	0.407033774	0.468336589	0.45674931	0.49665628	0.456914358	0.432313583	0.45000628	0.454926668	0.489212956	0.500290563	0.495516999	0.470878036	0.210247157	0.470485162	0.483736434	0.509891664	0.479383481	0.43963891	0.322052474	0.506306464	0.39337188	0.414661127	0.445090629	0.399060908	0.508785024	0.291682164	0.393117823	0.439077667	0.470290225	0.384738617	0.442463737	0.473719276	0.464129576	0.469474993	0.223091126	0.44288081	0.420256319	0.351574705
TCGA.CJ.5683	0.479630696	0.446525319	0.484285272	0.442923331	0.484137019	0.31955561	0.473394443	0.488797897	0.460124192	0.497425488	0.462327297	0.404243963	0.474626001	0.476733546	0.496538615	0.459459835	0.436121412	0.471631879	0.463445689	0.492101304	0.497867699	0.492420623	0.472388467	0.274522814	0.470860427	0.485405622	0.503755328	0.481528165	0.444526909	0.364611087	0.506173929	0.406223528	0.415206667	0.455136024	0.425690427	0.504679347	0.292591159	0.403553308	0.437839206	0.482195261	0.392507588	0.44996179	0.474201486	0.474476112	0.478571283	0.262586205	0.446824466	0.438223511	0.375477131
TCGA.CJ.4643	0.473067317	0.444127142	0.478520521	0.437957164	0.482135524	0.317791887	0.471782828	0.485380837	0.456960173	0.497659082	0.46057219	0.404075542	0.473253117	0.455496678	0.496039172	0.457188731	0.436999188	0.457828513	0.454406324	0.487487454	0.497338997	0.493108589	0.474190326	0.238306722	0.465848812	0.484333371	0.499047263	0.47808436	0.442696254	0.335846989	0.507072208	0.399219509	0.416774855	0.44700386	0.400656367	0.507156559	0.301026439	0.395899265	0.436513944	0.477823654	0.393404567	0.441257369	0.474217544	0.466581349	0.469472337	0.248458783	0.447503257	0.428425241	0.371668456
TCGA.BP.4965	0.477009652	0.451310505	0.481109686	0.439077011	0.484970912	0.321689383	0.476792698	0.483276419	0.459662854	0.497747168	0.464322462	0.408934461	0.471903362	0.455987359	0.502908784	0.465899885	0.446107645	0.458671739	0.453597524	0.489739268	0.500918121	0.493542136	0.471750996	0.231554141	0.471373631	0.484900268	0.507099255	0.479477072	0.445928146	0.3426077	0.509272489	0.398308929	0.415680312	0.445418386	0.407892899	0.507983575	0.299078149	0.4032783	0.446098367	0.478747037	0.41744932	0.445120894	0.474551443	0.465375157	0.476861098	0.242753516	0.442828088	0.438500896	0.353535913
TCGA.CZ.5982	0.47144505	0.444617858	0.476290412	0.445173583	0.48345421	0.294140155	0.472017387	0.483312233	0.458611796	0.49714568	0.457834523	0.40344997	0.470323632	0.460255541	0.498305408	0.458328367	0.433482221	0.452594676	0.452775079	0.488685255	0.496483533	0.494490239	0.469654202	0.217895344	0.470938847	0.483669834	0.504411184	0.478730327	0.439164301	0.333454239	0.506319087	0.399035041	0.41386196	0.456803658	0.400438162	0.507997604	0.294259357	0.392545488	0.437016998	0.472301207	0.383309353	0.446778401	0.473711725	0.469219107	0.475789226	0.239874365	0.442513073	0.425620976	0.359660988
TCGA.BP.4176	0.484025402	0.456183643	0.4832689	0.438180899	0.486738256	0.319808701	0.476696982	0.485230652	0.460103069	0.497850745	0.465521051	0.418273601	0.47224286	0.464072519	0.497646073	0.462280628	0.449255517	0.459288525	0.458224746	0.490389724	0.500287507	0.492130849	0.474290806	0.256051604	0.467948717	0.48616252	0.493191174	0.480862887	0.441260533	0.353343659	0.506997862	0.399691763	0.422307422	0.459085816	0.418763214	0.507329497	0.29679717	0.404941609	0.442736213	0.478039302	0.400187071	0.446098775	0.474561896	0.469487053	0.483640652	0.272047533	0.432698751	0.440057607	0.365392497
TCGA.B8.5546	0.464638768	0.444742326	0.488950169	0.428802165	0.478777619	0.316546462	0.472560055	0.483451738	0.45527824	0.49759317	0.459711446	0.408153972	0.472253593	0.463288038	0.507367027	0.467706328	0.438866451	0.464255819	0.464017777	0.491583474	0.501135379	0.498279727	0.469583978	0.269095517	0.467698067	0.484000278	0.479957267	0.481984082	0.454988674	0.362235545	0.509485889	0.419629253	0.403339529	0.452446924	0.407975918	0.50507111	0.29653592	0.4124717	0.440502773	0.487906125	0.39563427	0.441875705	0.47448094	0.469432755	0.495803506	0.273843847	0.438980149	0.437141272	0.377981108
TCGA.CJ.4639	0.474849582	0.44839634	0.480562456	0.436750826	0.482486137	0.317480481	0.471882893	0.484306353	0.457024062	0.49790536	0.46663463	0.407315171	0.469939682	0.453035013	0.4963181	0.457769262	0.437702871	0.45789929	0.45662248	0.488843884	0.500393219	0.492524392	0.473164863	0.23196294	0.466688098	0.484706492	0.50811379	0.480581188	0.442163227	0.336905614	0.509188585	0.393676124	0.422348401	0.442706924	0.394627311	0.508186459	0.297907563	0.402519342	0.440191869	0.477246001	0.393607797	0.439955274	0.474413179	0.466083418	0.475780285	0.249603032	0.443297966	0.429796191	0.36875736
TCGA.B0.5701	0.485337832	0.450732735	0.490201445	0.444787316	0.483549172	0.333955415	0.474486811	0.485600644	0.462047405	0.497509511	0.461298969	0.402670956	0.47177627	0.475170122	0.495425269	0.467178543	0.442959793	0.469154317	0.469546657	0.492801399	0.498998294	0.489345637	0.471064367	0.289670092	0.473299688	0.48534177	0.486157342	0.48185997	0.437904969	0.373356991	0.510060351	0.404227823	0.405177511	0.468527115	0.427425586	0.507166514	0.291532135	0.392033799	0.44553022	0.483989542	0.389880805	0.446828721	0.474103008	0.477887372	0.491034948	0.266840803	0.438724577	0.443323039	0.357284023
TCGA.B0.5693	0.470574976	0.447270848	0.482380282	0.441132965	0.483421271	0.307164182	0.47200946	0.485082598	0.456690706	0.497901031	0.461921079	0.407024471	0.469515895	0.459950518	0.497407894	0.460263555	0.435605317	0.453330916	0.457607601	0.490211446	0.498987926	0.494855815	0.473469936	0.225380905	0.470336307	0.484746209	0.507278585	0.481541384	0.442564181	0.331283282	0.507391143	0.39629237	0.414865338	0.443661356	0.397041376	0.507034644	0.291456423	0.400967954	0.440450077	0.474150786	0.38716239	0.443932163	0.473989955	0.464439387	0.475683221	0.236393484	0.44350706	0.427386172	0.3667464
TCGA.BP.5184	0.4718878	0.444284485	0.480734925	0.442121531	0.487537781	0.299090266	0.474551628	0.486544994	0.458890751	0.497677576	0.464062389	0.404525809	0.47364184	0.461086447	0.499295726	0.461086686	0.438960031	0.459483666	0.452244784	0.49077392	0.497547666	0.495202539	0.470713809	0.246303127	0.470864117	0.484914166	0.503883346	0.480224976	0.443130122	0.344420635	0.507070351	0.399236914	0.417854916	0.448001708	0.413111959	0.505627185	0.29655723	0.397061203	0.440023399	0.47571519	0.401720316	0.446221719	0.474137747	0.470002335	0.474710033	0.245532078	0.440429261	0.424857859	0.364217205
TCGA.B8.4622	0.482110625	0.448266783	0.478930338	0.440258048	0.487663112	0.316952399	0.472595723	0.48833284	0.45845402	0.497636367	0.465905634	0.407047125	0.471237399	0.460968587	0.495546751	0.457998327	0.440065257	0.457610972	0.457504153	0.490022338	0.499459767	0.491752016	0.472830118	0.251597443	0.466997692	0.485222659	0.496919638	0.47854408	0.444312599	0.346747747	0.506228871	0.400903023	0.420025445	0.451821022	0.408622957	0.506333047	0.296919029	0.405277845	0.437373434	0.478856538	0.385186028	0.444580773	0.474420304	0.467735469	0.472823295	0.258976302	0.433433205	0.433750488	0.381199244
TCGA.A3.3357	0.476993954	0.451638011	0.477151222	0.448921716	0.485589897	0.320840154	0.47366773	0.487634132	0.462462775	0.497017579	0.46589264	0.403441886	0.472640939	0.464081762	0.494506271	0.456328871	0.43081809	0.459398067	0.436927362	0.490232595	0.496885313	0.48584385	0.471047046	0.274927793	0.46650634	0.485198459	0.497649342	0.480297867	0.451046307	0.373616519	0.50440721	0.404944165	0.406787898	0.466194321	0.411043548	0.506501916	0.295057322	0.417835005	0.434141119	0.479594507	0.387739742	0.449033813	0.474642059	0.469080791	0.485485673	0.285233882	0.434496576	0.449757526	0.342816183
TCGA.B0.4694	0.482415579	0.447846992	0.484953514	0.441054122	0.488948439	0.314403449	0.475749508	0.487082775	0.459645407	0.497456259	0.466010556	0.407777497	0.475743488	0.478139082	0.495286559	0.462466656	0.446187232	0.46056788	0.44932621	0.492459636	0.500008496	0.497243153	0.472823663	0.27959948	0.47105484	0.485443327	0.502046782	0.48173553	0.441129677	0.358390891	0.505780458	0.403584105	0.415919578	0.459118445	0.428977302	0.506269189	0.296709158	0.395262452	0.441777719	0.478205555	0.403866368	0.449941223	0.47439952	0.479935706	0.483290278	0.279653704	0.445324393	0.433687721	0.366172987
TCGA.A3.3367	0.476415993	0.442560873	0.478807237	0.44423834	0.484607773	0.302852993	0.472314511	0.487766753	0.460085001	0.497861053	0.461801952	0.405796928	0.46842149	0.453280535	0.498110429	0.456209734	0.43533191	0.460736459	0.445317832	0.490116583	0.499270731	0.490648735	0.473255374	0.229361764	0.467027436	0.485703614	0.498244327	0.483069484	0.45243041	0.344417444	0.507987191	0.408234381	0.414928094	0.452528695	0.397049034	0.505888849	0.293049593	0.417564308	0.436576866	0.472368543	0.384151737	0.446561312	0.474577116	0.465986346	0.47662161	0.251845341	0.437081797	0.433880498	0.381378973
TCGA.EU.5907	0.484873947	0.451696357	0.479436768	0.440058125	0.48495332	0.298775312	0.473979069	0.482179708	0.460747676	0.497398619	0.468118807	0.407182207	0.468898527	0.469877522	0.495429003	0.461929619	0.438613666	0.469092916	0.458738942	0.491301671	0.498545874	0.493612628	0.472463961	0.3314308	0.472364575	0.485003406	0.494583583	0.48526439	0.4519172	0.392862116	0.508915148	0.412227324	0.420375495	0.455765363	0.42056269	0.507504049	0.298641659	0.414886927	0.439038734	0.477415937	0.394540517	0.450161577	0.474308342	0.483117117	0.493030456	0.325782535	0.456175374	0.435529633	0.391591742
TCGA.A3.3378	0.491603363	0.448436499	0.479597748	0.444316017	0.485206306	0.357226083	0.47551569	0.484278955	0.459308858	0.497386227	0.462093632	0.40457419	0.472325694	0.469028943	0.496528962	0.455885597	0.438561468	0.461280559	0.455206419	0.489200586	0.499522752	0.48984735	0.474947923	0.232205849	0.470474507	0.484679852	0.493987859	0.480771036	0.438236615	0.342494117	0.505616873	0.393768372	0.418182227	0.463643287	0.410175425	0.508666129	0.297901727	0.403917409	0.434011945	0.48291386	0.387705524	0.447413328	0.474504028	0.469926052	0.478686877	0.271553751	0.430485234	0.441259593	0.371049151
TCGA.BP.4762	0.475453459	0.447713989	0.483642762	0.444301514	0.487525516	0.307802717	0.476192372	0.485012305	0.45966116	0.498053791	0.462906004	0.407597573	0.472988843	0.462161995	0.5039748	0.464837984	0.447406036	0.46306327	0.454710084	0.491937335	0.499463552	0.498276062	0.470638925	0.229306004	0.47326158	0.485257646	0.503574015	0.482384486	0.442619807	0.336538695	0.509135289	0.402371503	0.417464997	0.446268329	0.414806258	0.506984287	0.295696297	0.392171048	0.44685865	0.467681641	0.406028149	0.446864096	0.474022414	0.473469497	0.475558692	0.241596261	0.443759845	0.420193961	0.358010088
TCGA.A3.3343	0.475033243	0.440242178	0.479724777	0.441257393	0.484661896	0.305692479	0.472664832	0.487834378	0.459591828	0.497614715	0.461073695	0.405474075	0.47275679	0.465381724	0.494536287	0.456395117	0.435219707	0.462658844	0.451637889	0.489987757	0.497439099	0.491716315	0.473066792	0.224147796	0.468823409	0.485351104	0.500239799	0.482578689	0.445610791	0.334109966	0.506844498	0.400067958	0.418181778	0.453211004	0.396106682	0.506060763	0.296879431	0.40362261	0.434842083	0.474957934	0.384462969	0.443762765	0.474497168	0.46637171	0.475174713	0.250739638	0.434984694	0.432588749	0.36795359
TCGA.BP.4763	0.481679984	0.450666604	0.482132454	0.439272624	0.486913017	0.302550615	0.475822975	0.484023636	0.462341236	0.498279786	0.463188907	0.409635424	0.468795866	0.45792996	0.503897957	0.46293191	0.442473111	0.464272428	0.453502117	0.491429572	0.50036947	0.492368048	0.473200614	0.219499042	0.471281776	0.485992784	0.50045712	0.483341527	0.448840156	0.341249151	0.511436085	0.397150045	0.422180945	0.457006465	0.413186849	0.507164454	0.294334635	0.408244936	0.446065019	0.471132544	0.400235759	0.448390569	0.474388875	0.465702867	0.481151724	0.239587902	0.428420557	0.422490529	0.370939882
TCGA.BP.4325	0.476955223	0.437857601	0.479663677	0.426636371	0.480701887	0.325205392	0.471348131	0.488171333	0.455144204	0.497498845	0.46066176	0.400341504	0.474544242	0.460481125	0.494858841	0.455217786	0.435353002	0.472323256	0.450072609	0.490650996	0.496377003	0.486700328	0.473395812	0.267028698	0.467362157	0.485027901	0.493883491	0.485862181	0.45455875	0.335912795	0.509797266	0.39397861	0.414496649	0.451086137	0.402045843	0.505371371	0.293200719	0.415324126	0.435635685	0.47925078	0.402311997	0.442992769	0.474174688	0.463285416	0.477329932	0.263196233	0.446440552	0.430525747	0.386873066
TCGA.AK.3450	0.474621599	0.444229072	0.480025987	0.44244594	0.482077514	0.325132254	0.476614078	0.485082962	0.463908095	0.497463016	0.45565094	0.401459928	0.477317239	0.478744606	0.50047715	0.464790165	0.436613644	0.47978736	0.465618619	0.490408802	0.492691616	0.491086034	0.472696433	0.275556494	0.470465809	0.484690552	0.490407531	0.479800464	0.455602364	0.358834708	0.509602026	0.409587759	0.413311097	0.462103994	0.413553229	0.505165842	0.299942082	0.412070862	0.441818419	0.489487804	0.401292727	0.447138888	0.474421833	0.477846409	0.484307891	0.27133078	0.449342088	0.435700789	0.385757652
TCGA.T7.A92I	0.478342997	0.443390025	0.485576125	0.430755241	0.480206355	0.330199616	0.473509606	0.481756355	0.45634463	0.497630694	0.453376642	0.40055714	0.474646544	0.474119368	0.505061756	0.46265407	0.437127984	0.480386339	0.466038439	0.489433966	0.492366832	0.490063478	0.473671856	0.337356692	0.467197475	0.483498106	0.47321459	0.481325367	0.453749726	0.392662376	0.507833073	0.419366637	0.399363665	0.452956308	0.418491369	0.504833954	0.298620398	0.411331754	0.444212048	0.496934588	0.39196243	0.443724618	0.474224151	0.481995307	0.49690167	0.320659292	0.466169094	0.43762415	0.421742915
TCGA.B4.5378	0.472798502	0.451874122	0.48781689	0.453241984	0.483776645	0.31425158	0.474260174	0.485033881	0.457526492	0.497761967	0.469569769	0.41194405	0.472093675	0.451887119	0.503429124	0.467006122	0.442966603	0.452610705	0.455669665	0.489697299	0.506228246	0.499087477	0.47176449	0.211273176	0.467543509	0.485296984	0.511371917	0.479317779	0.435815145	0.344573201	0.508511547	0.389974899	0.411967098	0.436960228	0.400844519	0.508094061	0.301326392	0.39374532	0.44749355	0.469249459	0.390952084	0.445084923	0.474990562	0.464154862	0.469398079	0.252367473	0.432402477	0.440711962	0.358910542
TCGA.B0.4699	0.490585841	0.4494693	0.489360559	0.427759771	0.486629384	0.339416312	0.474329139	0.485818981	0.457743449	0.497496362	0.463888149	0.4146466	0.480248447	0.4629869	0.50222859	0.459504971	0.442554782	0.458521904	0.471861892	0.490970983	0.5003101	0.49483677	0.481756443	0.241897259	0.469015815	0.485163352	0.514170894	0.482916653	0.430162923	0.362449493	0.507621729	0.393260917	0.415494091	0.45014841	0.423895263	0.50785302	0.291975819	0.381083116	0.441518713	0.491021631	0.398422801	0.458679832	0.474265521	0.485423066	0.477207805	0.282407802	0.440277034	0.448988917	0.408228871
TCGA.B0.5696	0.478569074	0.451880595	0.480572321	0.459841028	0.486778412	0.306338199	0.478439884	0.488356961	0.461809893	0.497564534	0.462525524	0.404795643	0.471945403	0.484692062	0.49847965	0.465571489	0.441435059	0.470284519	0.46180712	0.492538255	0.498440776	0.494254885	0.472460525	0.284775443	0.471116133	0.485191621	0.507637382	0.479900628	0.441343066	0.368023059	0.505338324	0.41015605	0.417953363	0.456807142	0.428626172	0.504690828	0.296001625	0.39949764	0.443087242	0.484926206	0.39232336	0.450265421	0.474136645	0.479434616	0.488482594	0.260838392	0.453016591	0.432825055	0.382288627
TCGA.B0.5113	0.475154166	0.450947277	0.477800825	0.442683374	0.483367985	0.295871448	0.471346175	0.484628918	0.459341665	0.498005515	0.468125158	0.410014467	0.468128507	0.449339706	0.497625261	0.457514136	0.441990375	0.458117171	0.459346553	0.488895696	0.501414313	0.492622583	0.473929102	0.225548991	0.467121841	0.485369204	0.496812414	0.479073739	0.437244533	0.336243275	0.507954701	0.396171248	0.428359666	0.446151704	0.396823792	0.508261958	0.299017786	0.401515684	0.439113707	0.475020241	0.384305703	0.442145498	0.474505031	0.465745405	0.470526474	0.247043249	0.430804348	0.431186136	0.378058966
TCGA.BP.4963	0.480707039	0.450686041	0.479114747	0.430178746	0.48309736	0.341185474	0.470945671	0.487966889	0.456619562	0.497376835	0.4667195	0.407052176	0.472773281	0.457302906	0.492975776	0.453132172	0.439419557	0.450519684	0.453020648	0.488865558	0.499987199	0.491243061	0.473359493	0.285816565	0.465293687	0.484851293	0.490894998	0.478027889	0.438045811	0.356664935	0.504361257	0.398795439	0.418972097	0.449418514	0.409783	0.507001104	0.29493775	0.405009003	0.434407669	0.477783246	0.392452976	0.442829551	0.47412892	0.462197928	0.472997429	0.265045257	0.443522018	0.435983347	0.365609047
TCGA.CZ.4866	0.48032165	0.457674694	0.483770849	0.445311911	0.480433249	0.327986059	0.473433332	0.485747152	0.461639675	0.497582166	0.468851303	0.404890891	0.474972336	0.463366491	0.499410206	0.466355032	0.440868519	0.477721195	0.449702403	0.490514917	0.498381778	0.488448969	0.473617161	0.341737205	0.467425193	0.485196664	0.487066598	0.482708802	0.454515993	0.399243	0.507683674	0.416009914	0.409827694	0.461016851	0.418516965	0.507292846	0.297453959	0.414774322	0.441796836	0.48805432	0.403678801	0.446456476	0.474708557	0.485250064	0.495048824	0.311198482	0.447354624	0.449784194	0.369509829
TCGA.CZ.5984	0.488765534	0.46057707	0.482610743	0.441261866	0.487178208	0.321895873	0.47454827	0.485744824	0.45921504	0.497336408	0.470483905	0.411925157	0.470468934	0.472521221	0.49810749	0.464000245	0.448058522	0.463353741	0.463615363	0.491720891	0.502389817	0.494905318	0.47524194	0.287096213	0.46902397	0.485328983	0.508050111	0.477509979	0.434693238	0.38050373	0.508613241	0.404832188	0.428028366	0.455993853	0.427352221	0.507719393	0.297392798	0.399381062	0.441978503	0.484988491	0.40698348	0.451639768	0.474764045	0.471259912	0.488494228	0.291300136	0.445180837	0.447644787	0.37766904
TCGA.BP.4161	0.481636681	0.442523712	0.478136859	0.434131006	0.484433254	0.311377897	0.471582629	0.48666234	0.458829005	0.497586381	0.459046323	0.403671059	0.471524019	0.456283782	0.493166934	0.452820759	0.433913247	0.458356105	0.454494911	0.489610015	0.497121701	0.490936181	0.474971604	0.231263673	0.468078789	0.484920236	0.495823739	0.482489648	0.443521064	0.330184053	0.50706871	0.398239073	0.419494583	0.454210801	0.396883983	0.507264404	0.292484809	0.404448979	0.434559533	0.474539305	0.38669594	0.444872411	0.474313443	0.465161679	0.474391162	0.248838942	0.433827352	0.428667302	0.375026667
TCGA.BP.5186	0.470028358	0.443774494	0.481676452	0.436724138	0.48252418	0.297746404	0.472865517	0.485051142	0.457129801	0.497518775	0.46271052	0.402074974	0.472665893	0.459883082	0.49753421	0.461385461	0.436759299	0.461441819	0.457162815	0.489604839	0.49826249	0.494684466	0.47119659	0.241697676	0.469418847	0.484345055	0.504755235	0.479050715	0.445193075	0.342266594	0.50877012	0.397486838	0.418488539	0.446165803	0.402546289	0.506316584	0.300548732	0.397874585	0.438566126	0.477945476	0.399836656	0.444652741	0.474182861	0.470077989	0.47189857	0.245378692	0.443458535	0.425764953	0.376612732
TCGA.BP.4756	0.469072269	0.435297329	0.479330225	0.439932072	0.479763158	0.313847205	0.47157785	0.489459624	0.460661117	0.497108044	0.450567262	0.392546977	0.47708972	0.479754065	0.501559903	0.457798049	0.427289942	0.461214752	0.443292056	0.490604351	0.495907486	0.487532565	0.471094605	0.278369985	0.464472862	0.483961845	0.476516334	0.479328574	0.44440539	0.351587488	0.505362985	0.411862738	0.38806725	0.460697851	0.406161084	0.503073197	0.2915087	0.402371571	0.430531247	0.488012678	0.385824142	0.446417736	0.474540724	0.46370365	0.491843949	0.261772061	0.430530226	0.430848101	0.40434635
TCGA.AK.3458	0.488407884	0.436479847	0.480513321	0.463126795	0.486068559	0.290056297	0.475864778	0.493948564	0.465209059	0.499055862	0.461030002	0.407433188	0.476984348	0.49334177	0.500189452	0.460973679	0.446575018	0.484203957	0.45598927	0.494254371	0.49453072	0.486496639	0.478848977	0.254418365	0.470662378	0.488189942	0.497376078	0.491537857	0.46196292	0.345615697	0.510096743	0.412479555	0.420630281	0.453329584	0.415625327	0.500949158	0.287258172	0.415686139	0.44157303	0.483514021	0.389033721	0.4478804	0.474760822	0.476775542	0.4851277	0.260036201	0.451580152	0.442948242	0.420094256
TCGA.BP.5173	0.486281497	0.450022563	0.483354351	0.448514819	0.482986943	0.309756444	0.474111182	0.487677004	0.458919609	0.497718434	0.461006343	0.407027275	0.47112413	0.465359284	0.500728023	0.458554126	0.44286868	0.456233005	0.437412056	0.49278823	0.500949289	0.491844804	0.470077683	0.228138068	0.470003014	0.48582055	0.49986849	0.482872008	0.447403452	0.331142483	0.506261631	0.408266587	0.407090544	0.44775741	0.414463618	0.50609521	0.283941655	0.409214002	0.444387193	0.471457164	0.400118164	0.446669425	0.473853496	0.465552852	0.476979385	0.219528244	0.433391283	0.419955948	0.367352746
TCGA.DV.5575	0.476471251	0.447400593	0.485055304	0.442072605	0.484456315	0.306294014	0.475800228	0.486262631	0.457321825	0.497487081	0.464433962	0.407462375	0.472773454	0.468228653	0.499728677	0.46799889	0.44294056	0.460673107	0.456397911	0.490824387	0.501679569	0.495967495	0.472609842	0.232167901	0.471054856	0.48493002	0.503144685	0.48174346	0.436324383	0.344824999	0.508770471	0.394766485	0.417110527	0.447550738	0.409692528	0.506864753	0.296716907	0.389622539	0.442213063	0.472937822	0.402296449	0.449406583	0.474467575	0.469932241	0.475545108	0.251491041	0.441402355	0.429591466	0.364577443
TCGA.CJ.4641	0.483054027	0.452496701	0.481633875	0.444553997	0.485109138	0.338405782	0.474404049	0.485883995	0.459366407	0.497477992	0.463674335	0.405432461	0.474782286	0.468468695	0.494711194	0.462064715	0.442592095	0.451580025	0.447288851	0.490051992	0.499057654	0.491393014	0.474313817	0.236210789	0.469513978	0.48465562	0.510232246	0.477377178	0.441840386	0.334323165	0.505307732	0.396808436	0.412031413	0.452436088	0.404645602	0.508187599	0.295100257	0.400391988	0.440227292	0.481307536	0.415483889	0.445852923	0.474464263	0.46767391	0.471908716	0.230653958	0.441280241	0.437797624	0.354659742
TCGA.BP.4790	0.47193529	0.452805962	0.48119153	0.430397171	0.484777889	0.332222686	0.473254227	0.48324044	0.454607198	0.497475763	0.466697085	0.407960974	0.47031183	0.452760215	0.498251547	0.458820086	0.441317035	0.447095634	0.45303963	0.488409112	0.504406882	0.497311556	0.468813487	0.218764526	0.466858319	0.484439378	0.505920816	0.476263557	0.434758823	0.334672889	0.506904249	0.391368224	0.419458517	0.445721666	0.399371792	0.509832815	0.303658468	0.396907625	0.440493593	0.472719802	0.399142944	0.441205509	0.474424699	0.465080506	0.467726968	0.260220482	0.435127972	0.430255065	0.350672953
TCGA.B0.5116	0.475890167	0.445759761	0.48567209	0.449531495	0.489221073	0.29203801	0.473918696	0.48826844	0.461284008	0.497779289	0.464795195	0.408993103	0.467764336	0.463380835	0.498590192	0.460192825	0.438436819	0.45228108	0.453063048	0.493364612	0.501656619	0.491781549	0.472230627	0.225256707	0.473042919	0.485875331	0.498393319	0.484534025	0.435538376	0.347663992	0.509069044	0.40547152	0.416373012	0.458840314	0.415686087	0.50571397	0.287935181	0.387406468	0.437001474	0.469749514	0.373458535	0.453623626	0.474186932	0.469849764	0.478555296	0.260443672	0.418314229	0.42724503	0.372015608
TCGA.CJ.4895	0.477059446	0.445368146	0.479742035	0.438972714	0.486274415	0.323108018	0.473366358	0.487388297	0.457725384	0.497518215	0.461109213	0.403154932	0.474305394	0.467955615	0.492016795	0.456202461	0.436097485	0.44864624	0.45507348	0.490043896	0.495921348	0.492583403	0.47429947	0.243476759	0.469674122	0.485043349	0.501515072	0.48122737	0.438572732	0.334843387	0.504987399	0.391846881	0.417975559	0.456972933	0.412871433	0.506642908	0.295959421	0.393700687	0.437247012	0.477493454	0.382710678	0.449482294	0.473849238	0.467997144	0.472950513	0.243366221	0.437157261	0.418918472	0.369936674
TCGA.BP.5007	0.477216532	0.447072672	0.478273208	0.445365544	0.484556404	0.306919734	0.474165504	0.488584529	0.460413368	0.497863176	0.466492899	0.406149671	0.475066581	0.459985351	0.496683759	0.458333382	0.440689538	0.459727686	0.456847171	0.488965795	0.49858549	0.492289191	0.474734821	0.24949275	0.466537288	0.485895711	0.50061494	0.479472207	0.444696532	0.353684332	0.506887666	0.40139995	0.416480973	0.445805733	0.408313531	0.505766769	0.301571914	0.40798403	0.43997209	0.482927968	0.393416652	0.445508153	0.474777739	0.46869668	0.475662277	0.25762724	0.442987699	0.442433797	0.373907523
TCGA.B0.4814	0.474241724	0.444000513	0.481189145	0.441940931	0.482611901	0.295820807	0.472930524	0.488758326	0.459976795	0.498172432	0.467826601	0.406129078	0.472149303	0.463709904	0.498404448	0.45535158	0.438137514	0.46488878	0.456584716	0.49020581	0.49851591	0.49032354	0.475792799	0.241651395	0.467788477	0.486152227	0.497102983	0.482649439	0.449971358	0.346312993	0.507398536	0.408267402	0.419622902	0.447279339	0.398844853	0.505215765	0.295541627	0.413715083	0.437094474	0.481688952	0.394652913	0.444372527	0.474649104	0.466147064	0.472514857	0.24967755	0.442471781	0.434381509	0.414074071
TCGA.CZ.5451	0.478535794	0.447506571	0.483438459	0.445706011	0.484731353	0.303197646	0.476380306	0.486709445	0.459199158	0.497491747	0.466855108	0.406846672	0.470684643	0.476002687	0.501123017	0.465643187	0.441338992	0.472412906	0.453853756	0.491723256	0.501302515	0.494700947	0.470245877	0.256797002	0.472082492	0.485517019	0.501376783	0.482022734	0.450309763	0.356844039	0.508041184	0.407761675	0.415583587	0.450089694	0.412452922	0.505932092	0.300210905	0.41103934	0.440990451	0.476388825	0.396161741	0.446325146	0.474482091	0.468172345	0.480917032	0.26967984	0.447767708	0.435030993	0.365145342
TCGA.B8.4621	0.487294804	0.453614997	0.482523497	0.460561842	0.48706	0.306571928	0.477864884	0.48898112	0.46503732	0.49700286	0.465813593	0.398526347	0.477593785	0.489978733	0.5059888	0.463204437	0.438303678	0.483769929	0.451833661	0.491282416	0.498340546	0.489689552	0.471603211	0.360569893	0.46758172	0.485234505	0.486382524	0.478295423	0.444318912	0.413029277	0.50570133	0.420709059	0.40219865	0.474084096	0.442954508	0.504353239	0.299336902	0.398911967	0.439127172	0.489175644	0.391728681	0.453177725	0.475040384	0.486347248	0.487607627	0.337735619	0.441470295	0.46742565	0.385362103
TCGA.B8.5163	0.486461142	0.457531101	0.483301288	0.445072788	0.490312074	0.332459492	0.477868319	0.484391288	0.460495986	0.497570374	0.468636901	0.411112932	0.470706878	0.45946546	0.501204339	0.462592499	0.447331085	0.439385972	0.447183614	0.490655825	0.50395596	0.498068325	0.473409898	0.201925604	0.472463527	0.484760094	0.512619133	0.478426917	0.430414147	0.331107007	0.507928115	0.391684816	0.413073354	0.452978838	0.418456006	0.509801151	0.295059033	0.386402126	0.445232714	0.466200214	0.400007307	0.452695163	0.474089858	0.470210306	0.474810888	0.236922106	0.428757255	0.42189386	0.347322458
TCGA.CJ.4918	0.473296906	0.4438099	0.479625116	0.448716752	0.48348158	0.297969205	0.474716444	0.487961789	0.459444317	0.498276555	0.460786023	0.40679004	0.472410784	0.453307144	0.504093099	0.458408816	0.442844398	0.443018607	0.440718328	0.490105381	0.501411082	0.495436257	0.471486877	0.186572315	0.469642162	0.485830417	0.500225143	0.480099599	0.435190485	0.307895116	0.506624926	0.393793119	0.401626494	0.446840182	0.402925838	0.505752634	0.290077849	0.392322986	0.443070708	0.466223063	0.385927993	0.447504359	0.473886135	0.459809961	0.475498746	0.212488354	0.422626163	0.414679951	0.348892143
TCGA.BP.4766	0.475338104	0.443611702	0.482563042	0.43418136	0.476628996	0.305171752	0.469980887	0.48545928	0.456540668	0.497495501	0.460290687	0.40027825	0.473827086	0.466428654	0.496038966	0.456892377	0.434387408	0.473235053	0.463437377	0.489064581	0.498341332	0.494659286	0.471070054	0.245097876	0.467136219	0.484759032	0.494161362	0.480610643	0.451445714	0.342220877	0.507167974	0.403718495	0.414581465	0.447468816	0.407255505	0.506740998	0.296340785	0.412169743	0.437135604	0.483680054	0.397030541	0.439727464	0.474122499	0.466943219	0.478768195	0.249628865	0.445758311	0.43140312	0.385176052
TCGA.CZ.5467	0.475286365	0.453635913	0.48306785	0.455622975	0.485257867	0.299502806	0.474678688	0.485305904	0.460604311	0.498019685	0.464611686	0.40861118	0.471669223	0.471572068	0.498784515	0.465603362	0.439640105	0.459419039	0.458894769	0.490482258	0.500398597	0.495947541	0.471279595	0.227105647	0.470625843	0.485173961	0.503799019	0.481134605	0.439843814	0.342999107	0.505038192	0.405815441	0.423200434	0.451287082	0.413984745	0.507496026	0.296399894	0.393660769	0.447649271	0.474062563	0.38029121	0.448317852	0.474274775	0.473033071	0.475536	0.257182408	0.442770009	0.428074615	0.363574684
TCGA.BP.4340	0.474615538	0.443769074	0.477447896	0.438082559	0.481998045	0.310818969	0.470726158	0.486283248	0.456235402	0.497468699	0.456067929	0.398986126	0.475192908	0.466489232	0.497079576	0.462243366	0.42872283	0.469386072	0.452315951	0.488417507	0.493499595	0.485947233	0.473065523	0.294715708	0.464699398	0.48407	0.485931132	0.48108435	0.454401858	0.354855357	0.506871932	0.410306906	0.411102981	0.447934578	0.398910626	0.504829591	0.297131002	0.409207047	0.437231795	0.486774251	0.416465805	0.440544584	0.474266529	0.467779761	0.485463979	0.263667871	0.446877947	0.425230447	0.386489463
TCGA.CW.5584	0.476140261	0.450438031	0.482852671	0.437938732	0.483597243	0.325539923	0.477378799	0.484441501	0.460481913	0.497394266	0.464846258	0.404677599	0.473009751	0.476089626	0.504370996	0.464331048	0.445417087	0.471451056	0.457922831	0.490361908	0.500429158	0.497046041	0.471404588	0.254851049	0.473285067	0.484417919	0.49801408	0.478758657	0.445730707	0.34624327	0.507327928	0.404780769	0.419005226	0.45482759	0.414135115	0.507388713	0.299939502	0.4023128	0.442837352	0.482442389	0.406978879	0.446896185	0.474304239	0.472538109	0.479893221	0.253661178	0.448533081	0.436324139	0.393032712
TCGA.B8.A54J	0.477522273	0.448386329	0.483456174	0.448845756	0.483813755	0.32743117	0.474787942	0.488622413	0.458323939	0.497770454	0.46245111	0.406424496	0.478004581	0.475161915	0.497828924	0.461020899	0.442264913	0.45651291	0.457084366	0.489058025	0.498795367	0.49602316	0.475037271	0.24518356	0.468237898	0.485498506	0.509486242	0.477977002	0.439234719	0.337892601	0.503688961	0.401277641	0.414025255	0.443335951	0.405496276	0.506418733	0.297172864	0.395907298	0.443215419	0.483604367	0.3984778	0.443961404	0.474145729	0.466424729	0.471744982	0.233260696	0.454777656	0.432546088	0.367804224
TCGA.CZ.5455	0.481560511	0.453619207	0.481412417	0.440543055	0.485243894	0.329649405	0.475937091	0.482193308	0.460472149	0.497599641	0.464607019	0.406664614	0.469428204	0.456085189	0.499307451	0.46095488	0.441587877	0.460423334	0.453202653	0.489988107	0.500428155	0.49324203	0.473823662	0.22798323	0.472231876	0.484432966	0.50639694	0.481180412	0.444438871	0.339030033	0.509289333	0.395050567	0.422285332	0.452418244	0.405362008	0.509273727	0.295785699	0.40347941	0.44279461	0.475340466	0.40073272	0.446227359	0.474400047	0.468367641	0.480517918	0.249617513	0.440296042	0.439339532	0.366932244
TCGA.AS.3778	0.474622384	0.450811175	0.484631839	0.444024486	0.480754261	0.310459437	0.472568409	0.486599126	0.458205842	0.497750503	0.467361307	0.407314033	0.476528008	0.461603024	0.496239379	0.463379666	0.438946858	0.463164914	0.462948651	0.488721408	0.500438208	0.495830484	0.47535087	0.24983076	0.466491632	0.485345921	0.50398278	0.479505772	0.442484494	0.353267668	0.505548511	0.403928756	0.423349808	0.443608378	0.407501187	0.507109012	0.303014175	0.400841683	0.444162703	0.485382177	0.396187288	0.442344591	0.474730618	0.472436339	0.476099755	0.243347328	0.447270829	0.443149252	0.376842711
TCGA.B0.5713	0.478757233	0.447744516	0.480314614	0.443355542	0.485174542	0.306834489	0.474973096	0.486190898	0.45998403	0.497281628	0.462201935	0.404436232	0.471874622	0.468986154	0.4990471	0.462084552	0.439454335	0.46603114	0.454072153	0.489506812	0.499006549	0.49330187	0.473375129	0.246884266	0.469355451	0.484169629	0.502531991	0.478776633	0.444957707	0.34926327	0.506440358	0.401843505	0.417359207	0.451178068	0.407586662	0.507028805	0.297979478	0.399836711	0.438292602	0.476302495	0.405659524	0.445676661	0.474271139	0.468418764	0.477123298	0.252725421	0.447171106	0.430089612	0.365752636
TCGA.B0.5115	0.474960309	0.446144911	0.480257731	0.439032021	0.482052539	0.306194964	0.470617175	0.486535163	0.456603862	0.49809203	0.464390305	0.408241732	0.471207974	0.450619443	0.493238881	0.451641185	0.434718045	0.451213289	0.453763917	0.488218256	0.497546802	0.492107217	0.474171077	0.22927109	0.465729594	0.48525694	0.501160187	0.479944032	0.44137773	0.331965644	0.505911127	0.397073216	0.422741435	0.442099952	0.390994921	0.506811101	0.296557581	0.401144891	0.436234471	0.474259757	0.384015952	0.440845884	0.474238839	0.464153676	0.464943512	0.236081763	0.442267547	0.426088505	0.370080148
TCGA.BP.4975	0.471108748	0.445017777	0.478055569	0.441997675	0.484953338	0.301860136	0.473386722	0.485866012	0.45924921	0.49783268	0.462106374	0.406236474	0.47066563	0.458566815	0.501264432	0.457699831	0.437257401	0.459441742	0.44718876	0.490763585	0.498103955	0.492946918	0.47075939	0.233987126	0.469431909	0.485210859	0.499295264	0.482346053	0.451484652	0.34205138	0.507062884	0.406164082	0.41718782	0.452248656	0.408909167	0.505709785	0.295732292	0.409152866	0.437921225	0.474532501	0.388153459	0.445498086	0.474193833	0.465093121	0.477865198	0.244716624	0.441448007	0.423842613	0.369936801
TCGA.BP.5004	0.488333623	0.452082549	0.478436786	0.445287789	0.48195038	0.321557261	0.473454923	0.484518429	0.456265264	0.497736019	0.465535115	0.409638886	0.472465294	0.452189012	0.498967726	0.463194338	0.444548263	0.469357827	0.454119537	0.488697909	0.498355017	0.488946783	0.472022559	0.255591425	0.469410118	0.484791309	0.489489418	0.479582916	0.44793196	0.343656279	0.507444689	0.40622554	0.419384615	0.449442183	0.410809446	0.507361956	0.29564203	0.409495716	0.441033244	0.485423946	0.404452106	0.441284558	0.474040739	0.472088024	0.482457064	0.252371318	0.433972149	0.431824722	0.375413778
TCGA.BP.4959	0.477272771	0.450821149	0.477733137	0.440418494	0.485611876	0.328600669	0.476785238	0.486782752	0.461622705	0.49670304	0.46396415	0.402859081	0.476656287	0.473280539	0.499250925	0.464269855	0.443544636	0.467115293	0.432356026	0.492141837	0.498474274	0.492100217	0.467087655	0.293320352	0.469527715	0.484604354	0.491730523	0.477846816	0.442530262	0.368061646	0.504771769	0.409200095	0.401295939	0.47027572	0.423093969	0.505915113	0.294378142	0.404098772	0.437049946	0.478421183	0.413095029	0.451368796	0.474441857	0.474751783	0.488625584	0.294073966	0.438147174	0.439940567	0.343550107
TCGA.BP.4775	0.471438717	0.447179161	0.484135629	0.426541046	0.480150507	0.310218159	0.469078925	0.484492785	0.451804995	0.497542495	0.463612074	0.404048415	0.472478191	0.455428521	0.493035849	0.456244897	0.434125495	0.470569741	0.465381814	0.489570079	0.49993313	0.492945045	0.47241713	0.281377337	0.465412602	0.484333064	0.500364178	0.480497239	0.441345838	0.359792647	0.508977072	0.393190952	0.414939339	0.438076029	0.403991726	0.506631591	0.295951263	0.405949718	0.43387391	0.488143172	0.403236778	0.437822353	0.47445921	0.465297836	0.48450956	0.273790447	0.446263736	0.434501664	0.384746094
TCGA.A3.3352	0.474584063	0.445401558	0.478143054	0.437660038	0.483951156	0.306138558	0.471675837	0.48744748	0.456933515	0.497810764	0.463630048	0.407161858	0.470192574	0.454761974	0.49393813	0.454691583	0.437747643	0.457722536	0.447981817	0.490079964	0.499311229	0.49226549	0.47328002	0.259067278	0.466038297	0.485474691	0.503898887	0.482157182	0.449452809	0.351003023	0.505947801	0.40207743	0.420110158	0.445508709	0.40072183	0.506316559	0.294077743	0.41857982	0.437615149	0.475223461	0.386389784	0.442565221	0.474367376	0.463274131	0.480622297	0.260679723	0.442106874	0.429279086	0.378593894
TCGA.BP.5182	0.473760734	0.451902692	0.481780361	0.446649286	0.48715399	0.315464445	0.4763368	0.486257762	0.458755057	0.4972185	0.466464001	0.407207121	0.475797154	0.460982981	0.500285369	0.46471037	0.446054454	0.456802237	0.442047676	0.490066886	0.500761583	0.497257516	0.469405263	0.248678912	0.469167695	0.485011459	0.497299431	0.4789728	0.436369435	0.354139276	0.504984315	0.403271692	0.411026872	0.453426775	0.418306954	0.507301321	0.300441275	0.394294996	0.443429064	0.472658821	0.40380159	0.448015286	0.474394425	0.469131663	0.476519517	0.256145147	0.436015001	0.429846661	0.345586152
TCGA.B4.5377	0.473429522	0.452362737	0.481205581	0.436583349	0.481860395	0.314442405	0.474097747	0.482659404	0.458641184	0.497100741	0.465774781	0.405063726	0.471938345	0.467215658	0.496413436	0.463853081	0.439957401	0.464344354	0.449570886	0.489363569	0.499625441	0.495545956	0.472247075	0.277075424	0.468102126	0.483548504	0.499138738	0.478527714	0.442104651	0.366262354	0.506430394	0.403627519	0.420079622	0.453889461	0.410233244	0.508092327	0.30034864	0.396908879	0.438583735	0.476775342	0.402507782	0.445346455	0.474409012	0.474034068	0.484481682	0.279950539	0.457590461	0.433692628	0.370810552
TCGA.A3.3351	0.481554539	0.454600665	0.483263024	0.441174406	0.482421826	0.331457531	0.472497482	0.484693084	0.457203951	0.497887585	0.472010485	0.409876837	0.472643971	0.454383142	0.493425929	0.457687803	0.444199752	0.456028832	0.457157232	0.487639366	0.502700135	0.493655613	0.476530557	0.233651127	0.466531809	0.48509017	0.506237257	0.477067459	0.438650512	0.33776793	0.506137725	0.39467599	0.427982257	0.441145773	0.393328912	0.50937259	0.302295988	0.404504972	0.43905727	0.481586235	0.399405075	0.440934642	0.474984843	0.463265911	0.465804495	0.247798144	0.439875024	0.445154591	0.368759319
TCGA.A3.3359	0.473224111	0.448748417	0.481434026	0.443113463	0.482876112	0.320269306	0.472510078	0.486281419	0.457599379	0.497523205	0.464578397	0.405654573	0.473616695	0.458167936	0.496098481	0.458687312	0.435688362	0.459719819	0.461223443	0.488099016	0.50013663	0.492889644	0.475653019	0.269615271	0.465505367	0.484442939	0.506271692	0.479646251	0.444696359	0.351359618	0.505741042	0.399079517	0.421683736	0.444807055	0.403148461	0.507237181	0.301603544	0.404624598	0.437926271	0.484416601	0.396433691	0.441022034	0.474540579	0.466882029	0.477277129	0.254314811	0.451378904	0.43819949	0.378953377
TCGA.B8.4154	0.483117057	0.433298046	0.481990789	0.452952785	0.489741185	0.29422864	0.475817176	0.491363803	0.464209587	0.498529704	0.459062256	0.406463928	0.474281482	0.482898592	0.501494382	0.462415123	0.441163976	0.480174624	0.45023227	0.494755726	0.49496126	0.489288255	0.475773137	0.245533561	0.473616673	0.487150321	0.506275579	0.49138816	0.457569869	0.337113827	0.509903824	0.402558572	0.416355264	0.453645142	0.410265393	0.502985471	0.288155159	0.403413501	0.43841308	0.476447905	0.400780559	0.447350486	0.474340653	0.472427522	0.481785659	0.25168052	0.441726655	0.425832158	0.371281517
TCGA.B2.5641	0.48267324	0.454477044	0.484552402	0.449052892	0.486726361	0.327516874	0.475837443	0.484936904	0.460229931	0.497053216	0.464392645	0.40726281	0.470188726	0.4674147	0.498219187	0.462889023	0.442799433	0.44493044	0.443506027	0.491349792	0.503718799	0.495034054	0.471160161	0.235536735	0.471224137	0.484783063	0.506311199	0.48014611	0.437061545	0.339348274	0.505521646	0.400783588	0.414001487	0.458887203	0.414071449	0.508553442	0.295863588	0.397918875	0.442023199	0.472164157	0.397660972	0.449642404	0.474593111	0.467277371	0.481528263	0.242166556	0.433346446	0.442531821	0.346895399
TCGA.BP.4961	0.473959932	0.449532624	0.478440437	0.440735931	0.483393857	0.310233895	0.472138649	0.484447746	0.456358101	0.497886506	0.46608379	0.408047508	0.471314664	0.448184726	0.499509138	0.460060177	0.44112373	0.449858022	0.451236293	0.488131762	0.500677541	0.496648409	0.470806488	0.218866617	0.467925648	0.484761723	0.501249592	0.477612983	0.437399991	0.335825853	0.506135283	0.3993011	0.417229218	0.441134172	0.401076185	0.508158125	0.300253697	0.395153257	0.442015421	0.471292703	0.39240982	0.441552668	0.474199902	0.464957058	0.472263945	0.232167558	0.439777458	0.425714401	0.343373424
TCGA.B0.5712	0.47859821	0.443475934	0.482120622	0.451706284	0.482014182	0.31407929	0.479007464	0.487318458	0.462952433	0.497547474	0.461477825	0.400597145	0.474078804	0.482048151	0.502168487	0.463562723	0.440330366	0.47088932	0.451013784	0.492053933	0.498326742	0.487440332	0.474523584	0.244313883	0.471726737	0.485214959	0.497332772	0.480315102	0.447016577	0.353207581	0.507096316	0.406224392	0.41559842	0.46054243	0.411852706	0.504848012	0.293383091	0.405007159	0.439115894	0.490370966	0.407408656	0.452302855	0.47460827	0.472161437	0.479988825	0.236222226	0.443860307	0.443392556	0.39753892
TCGA.BP.5006	0.471646099	0.442521024	0.477808345	0.449895254	0.486756329	0.319062269	0.473904048	0.48836088	0.461277313	0.497645431	0.459523088	0.40436579	0.473846052	0.473884275	0.499254805	0.457135449	0.434570829	0.458048847	0.447517336	0.490240059	0.496490434	0.491301741	0.47234335	0.249357055	0.46919291	0.485190563	0.501135021	0.479854011	0.445414992	0.338990706	0.503244035	0.4031925	0.407720286	0.454197881	0.408272329	0.504931095	0.291690628	0.401635938	0.436572367	0.478651058	0.385786586	0.446662407	0.473895283	0.467019209	0.478009563	0.240096921	0.443608267	0.428954519	0.368773615
TCGA.AK.3427	0.48531336	0.42961347	0.489214338	0.442672066	0.490207079	0.348999104	0.476869326	0.497010434	0.465754087	0.498951487	0.453082021	0.415939475	0.481068394	0.520226635	0.519968548	0.469322145	0.456593396	0.510277085	0.45189619	0.499875591	0.491522894	0.483088254	0.472260058	0.291492699	0.474346721	0.488638581	0.476940589	0.491284323	0.473645241	0.369409152	0.510165434	0.420357088	0.385969358	0.463948084	0.438996677	0.497577945	0.277857112	0.41558558	0.445339186	0.505472007	0.401721678	0.452320738	0.473818699	0.487872779	0.49748027	0.298667116	0.446327173	0.447192977	0.420796211
TCGA.AK.3443	0.474961877	0.438501823	0.478385774	0.437520416	0.483880703	0.302703269	0.473926591	0.491324415	0.461317557	0.496338015	0.450932527	0.403794753	0.479879554	0.478528381	0.511215282	0.458118039	0.435853624	0.477731814	0.437020964	0.492304951	0.493623105	0.48844898	0.464679945	0.252090629	0.464497692	0.484569162	0.47085552	0.482288607	0.462639178	0.377037755	0.507995871	0.409899158	0.376322337	0.474424962	0.420377405	0.503313512	0.291394747	0.43085284	0.437804238	0.483624407	0.38025062	0.445872088	0.474322359	0.469528975	0.50105179	0.320984733	0.426992546	0.463254809	0.38603389
TCGA.BP.4169	0.476072123	0.448647088	0.483956399	0.444194359	0.485311589	0.317836727	0.473116651	0.48551345	0.456770787	0.497892494	0.462623061	0.409873111	0.473997711	0.454814978	0.496287467	0.455477865	0.43723868	0.447192894	0.452887932	0.488607834	0.500606029	0.495763647	0.476123073	0.202434363	0.468934543	0.484928536	0.505794318	0.480364455	0.434783253	0.320362958	0.505454195	0.386063058	0.414152051	0.44772708	0.400325088	0.508326084	0.294302029	0.391411412	0.438873626	0.472104297	0.384502745	0.446360172	0.474005326	0.464040934	0.464758872	0.219235771	0.432397803	0.423431206	0.372405844
TCGA.AK.3455	0.479258151	0.439393862	0.48172035	0.441808395	0.485754442	0.317827293	0.477257452	0.487853816	0.46277385	0.498153031	0.457849	0.40523727	0.47531851	0.481811126	0.500545718	0.457505941	0.438272512	0.473378346	0.454820358	0.492116097	0.493685459	0.486461863	0.474721161	0.238465425	0.47139515	0.485690073	0.502273786	0.484400285	0.460606291	0.337117417	0.508927715	0.401733876	0.4148526	0.459919195	0.4014744	0.505020782	0.289846709	0.415683348	0.438735148	0.481976866	0.402945383	0.444924701	0.474230018	0.472052145	0.481050666	0.250501137	0.446029197	0.432746418	0.391044988
[truncated: 306 more columns]
