# Supplementary material for: Cuproptosis in ccRCC: key player in therapeutic and prognostic targets
Source: Front Oncol. 2023 Oct 27;13:1271864. doi: 10.3389/fonc.2023.1271864 (PMC10642186; doi:10.3389/fonc.2023.1271864)
Supplement: Supplementary file 5 [file DataSheet_5.zip › Step5/yao/╨┬╜¿╬─▒╛╬─╡╡.R]

setwd("E:\\肾癌-Cuproptosis\\Step5\\yao")
library(ggplot2)
library(ggpubr)
library(ggsignif)
mydata <- read.csv("3.csv",header = T)
head(mydata)

mydata$risk <- factor(mydata$risk, levels = c("Cuproptosis 1","Cuproptosis 2"))
ggplot(mydata,aes(x=risk, y=Vorinostat)) +
  geom_boxplot(size=0.5,color=c("#2166AC", "#CD534C"))+
  stat_boxplot(geom="errorbar",width=0.48,color=c("#2166AC", "#CD534C"),size=0.5)+
  geom_jitter(aes(color = risk),width=0.2,size = 2.5) +
  geom_boxplot(aes(color = risk),fill = "grey",alpha = 0.6) +
  scale_color_manual(values=c("#2166AC", "#CD534C")) +
  geom_signif(comparisons = list(c("Cuproptosis 1", "Cuproptosis 2")),
              map_signif_level=function(p)sprintf("p = %.2g", p),
              y_position = c(4,0.1,0.1)) +
  theme(legend.position = "none",
        text = element_text(size=25)) +
  labs(x ="Vorinostat", y = "Estimated IC50")

ggsave("Vorinostat.pdf",height = 8,width = 8)
head(mydata)
