# Supplementary material for: Cuproptosis in ccRCC: key player in therapeutic and prognostic targets
Source: Front Oncol. 2023 Oct 27;13:1271864. doi: 10.3389/fonc.2023.1271864 (PMC10642186; doi:10.3389/fonc.2023.1271864)
Supplement: Supplementary file 5 [file DataSheet_5.zip › Step5/╨┬╜¿ Microsoft Excel ╣ñ╫≈▒φ.xls]

## Sheet: Sheet2
id
TCGA.BP.4164
TCGA.B8.4619
TCGA.DV.5567
TCGA.B0.5120
TCGA.B0.5697
TCGA.BP.4174
TCGA.CZ.4853
TCGA.B8.4151
TCGA.B0.4828
TCGA.B0.5075
TCGA.MM.A563
TCGA.BP.5191
TCGA.B2.A4SR
TCGA.A3.3347
TCGA.BP.4777
TCGA.B0.5107
TCGA.B0.4712
TCGA.A3.A6NJ
TCGA.CJ.4889
TCGA.CJ.4893
TCGA.CW.5583
TCGA.CJ.5684
TCGA.BP.4787
TCGA.B2.3923
TCGA.BP.4351
TCGA.CZ.5465
TCGA.A3.A6NL
TCGA.B0.5400
TCGA.CZ.5452
TCGA.CW.5581
TCGA.B8.5165
TCGA.CZ.5989
TCGA.BP.4970
TCGA.BP.4969
TCGA.B0.5691
TCGA.BP.4768
TCGA.B0.5088
TCGA.BP.4993
TCGA.CJ.4902
TCGA.CJ.4897
TCGA.B2.5633
TCGA.CJ.4640
TCGA.CJ.6032
TCGA.BP.4355
TCGA.CJ.4870
TCGA.BP.4998
TCGA.BP.4770
TCGA.B0.4817
TCGA.B0.5812
TCGA.A3.3382
TCGA.CJ.4916
TCGA.AK.3431
TCGA.BP.4769
TCGA.CJ.4903
TCGA.A3.3335
TCGA.CJ.4875
TCGA.B0.4701
TCGA.A3.A6NI
TCGA.A3.3363
TCGA.CZ.4860
TCGA.BP.5169
TCGA.CJ.6027
TCGA.CZ.4859
TCGA.BP.5168
TCGA.B2.5635
TCGA.CW.6097
TCGA.B8.A7U6
TCGA.CJ.4882
TCGA.B8.5545
TCGA.A3.3358
TCGA.B0.5096
TCGA.B8.A54H
TCGA.A3.3328
TCGA.B0.4819
TCGA.BP.4760
TCGA.DV.5568
TCGA.CJ.6030
TCGA.AK.3456
TCGA.CJ.4878
TCGA.BP.5177
TCGA.B2.5639
TCGA.BP.4781
TCGA.BP.5195
TCGA.3Z.A93Z
TCGA.CJ.4888
TCGA.B0.5099
TCGA.B8.4153
TCGA.DV.5565
TCGA.CJ.4644
TCGA.B0.4706
TCGA.AK.3453
TCGA.AK.3440
TCGA.B2.4102
TCGA.BP.4989
TCGA.BP.4326
TCGA.B0.5702
TCGA.CJ.5682
TCGA.A3.3383
TCGA.B0.5711
TCGA.B0.5102
TCGA.CZ.5459
TCGA.B0.5698
TCGA.B0.4845
TCGA.CJ.4907
TCGA.B0.5709
TCGA.CZ.4864
TCGA.CZ.5470
TCGA.BP.4334
TCGA.CJ.4891
TCGA.BP.5181
TCGA.B0.5695
TCGA.G6.A5PC
TCGA.A3.3325
TCGA.B4.5838
TCGA.AK.3461
TCGA.BP.5199
TCGA.BP.4977
TCGA.BP.4177
TCGA.A3.3362
TCGA.B8.5549
TCGA.BP.4173
TCGA.CJ.4885
TCGA.B0.4691
TCGA.CW.6088
TCGA.CJ.5675
TCGA.CZ.5466
TCGA.B0.5707
TCGA.EU.5905
TCGA.B8.A54D
TCGA.CW.5585
TCGA.A3.3365
TCGA.BP.4973
TCGA.BP.4801
TCGA.A3.3331
TCGA.B0.5100
TCGA.CJ.4874
TCGA.A3.3326
TCGA.BP.4167
TCGA.CJ.4634
TCGA.B8.A54K
TCGA.BP.4968
TCGA.DV.5576
TCGA.B0.5098
TCGA.AK.3433
TCGA.BP.5198
TCGA.BP.4158
TCGA.B0.4839
TCGA.BP.4799
TCGA.BP.4331
TCGA.BP.5196
TCGA.CJ.5678
TCGA.CW.5580
TCGA.BP.4974
TCGA.B0.4818
TCGA.BP.4759
TCGA.CJ.5681
TCGA.BP.4991
TCGA.CZ.5456
TCGA.BP.5200
TCGA.CJ.5676
TCGA.CZ.5986
TCGA.EU.5904
TCGA.A3.3313
TCGA.A3.3307
TCGA.BP.4771
TCGA.BP.4776
TCGA.A3.3380
TCGA.BP.4999
TCGA.B0.5077
TCGA.B0.5095
TCGA.CZ.5988
TCGA.BP.4795
TCGA.B0.4836
TCGA.B0.5399
TCGA.B0.4688
TCGA.BP.4972
TCGA.CJ.5672
TCGA.B0.4844
TCGA.BP.4960
TCGA.CJ.4881
TCGA.BP.4329
TCGA.CJ.4638
TCGA.BP.5190
TCGA.DV.5573
TCGA.CJ.4636
TCGA.B0.4703
TCGA.B0.4848
TCGA.B0.4718
TCGA.B0.5106
TCGA.CZ.5460
TCGA.BP.4330
TCGA.B0.5109
TCGA.CZ.5462
TCGA.B2.4101
TCGA.BP.5180
TCGA.CW.5589
TCGA.CZ.4861
TCGA.BP.5189
TCGA.BP.4967
TCGA.B0.5097
TCGA.CJ.4905
TCGA.G6.A8L7
TCGA.B0.5699
TCGA.B0.4852
TCGA.B8.A54E
TCGA.BP.4327
TCGA.CJ.5671
TCGA.B0.5084
TCGA.BP.5194
TCGA.CJ.4894
TCGA.AK.3454
TCGA.B8.4148
TCGA.B8.4620
TCGA.CJ.5677
TCGA.A3.3320
TCGA.BP.4976
TCGA.CZ.5458
TCGA.CW.5588
TCGA.MM.A564
TCGA.BP.4332
TCGA.A3.3323
TCGA.BP.4341
TCGA.BP.5008
TCGA.CZ.5468
TCGA.BP.4782
TCGA.EU.5906
TCGA.A3.3370
TCGA.B4.5832
TCGA.B2.5636
TCGA.B0.4697
TCGA.B4.5836
TCGA.BP.4994
TCGA.CJ.4868
TCGA.BP.4797
TCGA.B4.5834
TCGA.BP.4761
TCGA.B0.5117
TCGA.B0.4698
TCGA.B8.5550
TCGA.BP.4774
TCGA.B0.4822
TCGA.BP.5000
TCGA.GK.A6C7
TCGA.CZ.5457
TCGA.BP.4995
TCGA.BP.4338
TCGA.BP.4971
TCGA.G6.A8L8
TCGA.A3.3319
TCGA.B0.5094
TCGA.A3.3372
TCGA.B0.5690
TCGA.BP.4335
TCGA.A3.3316
TCGA.BP.4804
TCGA.DV.5566
TCGA.B2.3924
TCGA.AK.3429
TCGA.B0.4841
TCGA.BP.4981
TCGA.A3.3322
TCGA.A3.3385
TCGA.BP.4343
TCGA.DV.5569
TCGA.B8.A8YJ
TCGA.A3.3317
TCGA.B0.5402
TCGA.CJ.4920
TCGA.CJ.4637
TCGA.B0.4847
TCGA.CJ.4890
TCGA.B0.5710
TCGA.B0.5703
TCGA.B8.A54G
TCGA.AK.3425
TCGA.B0.4842
TCGA.CW.5591
TCGA.B0.4821
TCGA.B0.5119
TCGA.BP.5178
TCGA.AS.3777
TCGA.DV.A4W0
TCGA.B0.5080
TCGA.CZ.4857
TCGA.CJ.4908
TCGA.A3.3349
TCGA.CJ.6033
TCGA.A3.3306
TCGA.B8.5158
TCGA.A3.3324
TCGA.CZ.4854
TCGA.CJ.4912
TCGA.B0.4707
TCGA.CZ.4862
TCGA.BP.4982
TCGA.BP.4344
TCGA.CZ.5469
TCGA.CZ.5454
TCGA.CZ.5985
TCGA.BP.5192
TCGA.CW.6090
TCGA.B0.4849
TCGA.B0.5705
TCGA.CW.5587
TCGA.BP.5174
TCGA.BP.5176
TCGA.CZ.5453
TCGA.BP.4160
TCGA.CJ.5680
TCGA.B8.A54F
TCGA.B0.4693
TCGA.BP.4342
TCGA.B0.5083
TCGA.BP.4983
TCGA.BP.4987
TCGA.B0.5700
TCGA.B8.5159
TCGA.B0.4945
TCGA.BP.5010
TCGA.BP.4345
TCGA.BP.4985
TCGA.CJ.5686
TCGA.MW.A4EC
TCGA.B0.4714
TCGA.BP.4162
TCGA.BP.4163
TCGA.B0.4713
TCGA.BP.4992
TCGA.A3.3373
TCGA.B0.5108
TCGA.BP.4986
TCGA.CW.6087
TCGA.BP.4349
TCGA.BP.5187
TCGA.CJ.4635
TCGA.B0.5692
TCGA.DV.A4VX
TCGA.B0.5110
TCGA.B0.4815
TCGA.BP.4765
TCGA.BP.4784
TCGA.BP.4353
TCGA.B0.5092
TCGA.BP.4789
TCGA.CZ.4863
TCGA.B0.5121
TCGA.CJ.4904
TCGA.BP.5183
TCGA.B0.4696
TCGA.B0.4690
TCGA.CJ.4876
TCGA.CZ.4865
TCGA.BP.4798
TCGA.A3.A8OW
TCGA.6D.AA2E
TCGA.CZ.5463
TCGA.CJ.6031
TCGA.B0.4838
TCGA.B8.5553
TCGA.BP.5201
TCGA.BP.4347
TCGA.B0.4810
TCGA.BP.5175
TCGA.CW.5590
TCGA.A3.3329
TCGA.A3.3376
TCGA.A3.A8OV
TCGA.B0.4846
TCGA.B0.4824
TCGA.AK.3428
TCGA.CJ.4901
TCGA.B0.4843
TCGA.CJ.6028
TCGA.DV.A4VZ
TCGA.CJ.4899
TCGA.BP.4803
TCGA.AK.3460
TCGA.B8.4146
TCGA.B0.4833
TCGA.B8.5552
TCGA.BP.4170
TCGA.B0.4710
TCGA.CJ.4892
TCGA.CJ.5679
TCGA.CJ.4871
TCGA.BP.4964
TCGA.B2.4099
TCGA.AK.3436
TCGA.B0.4834
TCGA.CZ.5461
TCGA.AK.3445
TCGA.B0.4823
TCGA.DV.5574
TCGA.CJ.4886
TCGA.AK.3465
TCGA.BP.4354
TCGA.B8.5162
TCGA.CJ.4869
TCGA.A3.3311
TCGA.BP.5170
TCGA.B8.4143
TCGA.BP.4346
TCGA.B0.4827
TCGA.CJ.4887
TCGA.BP.4807
TCGA.CZ.5464
TCGA.A3.3387
TCGA.B0.4816
TCGA.CW.6093
TCGA.B0.4837
TCGA.CJ.5683
TCGA.BP.4962
TCGA.CJ.4643
TCGA.BP.4965
TCGA.CZ.5982
TCGA.BP.4176
TCGA.CJ.4642
TCGA.B8.5546
TCGA.BP.4159
TCGA.AK.3426
TCGA.CJ.4639
TCGA.B0.5701
TCGA.B0.5693
TCGA.G6.A8L6
TCGA.BP.5184
TCGA.B8.4622
TCGA.A3.3357
TCGA.B0.4694
TCGA.BP.4758
TCGA.A3.3367
TCGA.BP.4165
TCGA.EU.5907
TCGA.A3.3378
TCGA.BP.4762
TCGA.A3.3343
TCGA.BP.4763
TCGA.BP.4325
TCGA.AK.3450
TCGA.T7.A92I
TCGA.B4.5378
TCGA.B0.4699
TCGA.B0.5696
TCGA.B0.5113
TCGA.B0.5706
TCGA.BP.4963
TCGA.CZ.4866
TCGA.B0.5081
TCGA.BP.5009
TCGA.CZ.5984
TCGA.CZ.4858
TCGA.BP.4161
TCGA.B8.A54I
TCGA.BP.5001
TCGA.BP.5186
TCGA.BP.4756
TCGA.MM.A84U
TCGA.AK.3458
TCGA.B0.4811
TCGA.B0.5694
TCGA.BP.5173
TCGA.CJ.4872
TCGA.DV.5575
TCGA.CJ.4641
TCGA.BP.4790
TCGA.B0.5116
TCGA.CJ.4895
TCGA.BP.5007
TCGA.B0.4814
TCGA.CZ.5451
TCGA.B8.4621
TCGA.A3.3346
TCGA.B8.5163
TCGA.CJ.4918
TCGA.BP.4766
TCGA.CZ.5467
TCGA.BP.4340
TCGA.CW.5584
TCGA.B8.A54J
TCGA.CZ.5455
TCGA.AS.3778
TCGA.BP.4352
TCGA.B0.4700
TCGA.B0.5713
TCGA.B0.5115
TCGA.B2.4098
TCGA.A3.3374
TCGA.BP.4975
TCGA.BP.5004
TCGA.BP.4959
TCGA.CJ.4900
TCGA.CJ.4884
TCGA.BP.4775
TCGA.A3.3352
TCGA.AK.3434
TCGA.BP.5185
TCGA.AK.3451
TCGA.CZ.5987
TCGA.BP.5182
TCGA.B0.5085
TCGA.B4.5377
TCGA.CJ.4873
TCGA.A3.3351
TCGA.AK.3447
TCGA.A3.3359
TCGA.B8.4154
TCGA.B2.5641
TCGA.BP.4961
TCGA.B0.5712
TCGA.BP.5006
TCGA.AK.3427
TCGA.AK.3443
TCGA.BP.4169
TCGA.AK.3455
