# Supplementary material for: Cuproptosis in ccRCC: key player in therapeutic and prognostic targets
Source: Front Oncol. 2023 Oct 27;13:1271864. doi: 10.3389/fonc.2023.1271864 (PMC10642186; doi:10.3389/fonc.2023.1271864)
Supplement: Supplementary file 5 [file DataSheet_5.zip › Step5/╨┬╜¿╬─▒╛╬─╡╡.R]

setwd("E:\\肾癌-Cuproptosis\\Step5")    #设置工作目录

library(tidyverse) # 用于读取MAF文件
library(ISOpureR) # 用于纯化表达谱
library(impute) # 用于KNN填补药敏数据
library(pRRophetic) # 用于药敏预测
library(SimDesign) # 用于禁止药敏预测过程输出的信息
library(ggplot2) # 绘图
library(cowplot) # 合并图像

Sys.setenv(LANGUAGE = "en") #显示英文报错信息
options(stringsAsFactors = FALSE) #禁止chr转成factor
display.progress = function (index, totalN, breakN=20) {
  if ( index %% ceiling(totalN/breakN)  ==0  ) {
    cat(paste(round(index*100/totalN), "% ", sep=""))
  }
}  

expr <- read.table("TCGA_TPM.expr.txt",sep = "\t",row.names = 1,check.names = F,stringsAsFactors = F,header = T)
normsam <- colnames(expr[,which(substr(colnames(expr),11,12) == "11")])
tumosam <- colnames(expr[,which(substr(colnames(expr),11,12) == "01")])

# 2.读取maf突变文件(于cBioPortal下载)
maf <- read_tsv("data_mutations_mskcc.txt", comment = "#")


maf$Tumor_Sample_Barcode <- paste0("LIHC",substr(maf$Tumor_Sample_Barcode,8,15))

# 提取既有表达数据又有突变数据的肿瘤样本
tumosam <- intersect(tumosam,unique(maf$Tumor_Sample_Barcode)) 
maf <- maf[which(maf$Tumor_Sample_Barcode %in% tumosam),]
expr <- expr[,c(tumosam,normsam)]

# 3.提取TP53突变信息，并创建样本注释
tp53 <- c()
for (i in tumosam) {
  tmp <- maf[which(maf$Tumor_Sample_Barcode == i),]
  if(is.element("TP53", tmp$Hugo_Symbol)) { # 如果存在TP53
    tp53 <- c(tp53,1) # 记录1
  } else {
    tp53 <- c(tp53,0) # 否则记录0
  }
}
names(tp53) <- tumosam

# 取出有TP53突变的患者
dd <- read.table("id.txt",sep = "\t",row.names = 1,check.names = F,stringsAsFactors = F,header = T)

tp53.mutsam <- rownames(dd) 


signature <- read.table("17gene.txt",sep = "\t",row.names = 1,check.names = F,stringsAsFactors = F,header = T)
dim(signature)


pps <- as.numeric(apply(t(log2(expr[rownames(signature),tp53.mutsam] + 1)), 1, function(x) {x %*% signature$Coefficient}))
# 2.标准化，把pps处理到0-1之间
range01 <- function(x){(x-min(x))/(max(x)-min(x))}
npps <- range01(pps)

# 3.创建样本信息
Sinfo <- data.frame(PPS = npps,
                    TP53 = tp53[tp53.mutsam],
                    row.names = tp53.mutsam,
                    stringsAsFactors = F)
head(Sinfo)
write.csv(Sinfo, "output_PPS.csv", quote = F)
Sinfo <- read.csv("output_PPS.csv",row.names = 1)


auc <- read.table("CTRP_AUC_raw.txt",sep = "\t",row.names = NULL,check.names = F,stringsAsFactors = F,header = T) # Supplementary Data Set 3
auc$comb <- paste(auc$master_cpd_id,auc$master_ccl_id,sep = "-")
auc <- apply(auc[,"area_under_curve",drop = F], 2, function(x) tapply(x, INDEX=factor(auc$comb), FUN=max, na.rm=TRUE)) # 重复项取最大AUC
auc <- as.data.frame(auc)
auc$master_cpd_id <- sapply(strsplit(rownames(auc),"-",fixed = T),"[",1)
auc$master_ccl_id <- sapply(strsplit(rownames(auc),"-",fixed = T),"[",2)
auc <- reshape(auc, 
               direction = "wide",
               timevar = "master_cpd_id",
               idvar = "master_ccl_id")
colnames(auc) <- gsub("area_under_curve.","",colnames(auc),fixed = T)
ctrp.ccl.anno <- read.table("CTRP_ccl_anno.txt",sep = "\t",row.names = NULL,check.names = F,stringsAsFactors = F,header = T) # Supplementary Data Set 1
ctrp.cpd.anno <- read.delim("CTRP_cpd_anno.txt",sep = "\t",row.names = NULL,check.names = F,stringsAsFactors = F,header = T) # Supplementary Data Set 2
# 保存到文件
write.table(auc,"CTRP_AUC.txt",sep = "\t",row.names = F,col.names = T,quote = F)

# 2.加载药敏AUC矩阵并进行数据处理
ctrp.auc <- read.table("CTRP_AUC.txt",sep = "\t",row.names = 1,check.names = F,stringsAsFactors = F,header = T)
prism.auc <- read.delim("PRISM_AUC.txt",sep = "\t",row.names = 1,check.names = F,stringsAsFactors = F,header = T) # 数据来自https://depmap.org/portal/download/ Drug sensitivity AUC (PRISM Repurposing Secondary Screen) 19Q4
prism.ccl.anno <- prism.auc[,1:5] # 前5列为细胞系注释信息
prism.auc <- prism.auc[,-c(1:5)]

## a. 移除缺失值大于20%的药物
ctrp.auc <- ctrp.auc[,apply(ctrp.auc,2,function(x) sum(is.na(x))) < 0.2*nrow(ctrp.auc)]
prism.auc <- prism.auc[,apply(prism.auc,2,function(x) sum(is.na(x))) < 0.2*nrow(prism.auc)]

## b. 移除CTRP数据里源自haematopoietic_and_lymphoid_tissue的细胞系
rmccl <- paste0("CCL",na.omit(ctrp.ccl.anno[which(ctrp.ccl.anno$ccle_primary_site == "haematopoietic_and_lymphoid_tissue"),"master_ccl_id"]))
rownames(ctrp.auc) <- paste0("CCL",rownames(ctrp.auc))
ctrp.auc <- ctrp.auc[setdiff(rownames(ctrp.auc),rmccl),]

## c. KNN填补缺失值
ctrp.auc.knn <- impute.knn(as.matrix(ctrp.auc))$data
prism.auc.knn <- impute.knn(as.matrix(prism.auc))$data
ctrp.auc.knn <- ctrp.auc.knn/ceiling(max(ctrp.auc.knn)) # 参考Expression Levels of Therapeutic Targets as Indicators of Sensitivity to Targeted Therapeutics (2019, Molecular Cancer Therapeutics)
prism.auc.knn <- prism.auc.knn/ceiling(max(prism.auc.knn))


ccl.expr <- read.table("CCLE_RNAseq_rsem_genes_tpm_20180929.txt",sep = "\t",row.names = 1,check.names = F,stringsAsFactors = F,header = T) 

# 加载基因注释文件，用于基因ID转换
Ginfo <- read.table("overlapTable27.txt",sep = "\t",row.names = 1,check.names = F,stringsAsFactors = F,header = T) # 参考FigureYa34count2FPKMv2制作的基因注释文件

# 把基因的ensembl ID转换为gene symbol
ccl.expr <- ccl.expr[,-1]; rownames(ccl.expr) <- sapply(strsplit(rownames(ccl.expr),".",fixed = T),"[",1)
comgene <- intersect(rownames(ccl.expr),rownames(Ginfo))
ccl.expr <- ccl.expr[comgene,]
ccl.expr$gene <- Ginfo[comgene,"genename"]; ccl.expr <- ccl.expr[!duplicated(ccl.expr$gene),]; rownames(ccl.expr) <- ccl.expr$gene; ccl.expr <- ccl.expr[,-ncol(ccl.expr)]


keepgene <- apply(ccl.expr, 1, mad) > 0.5 # 保留表达值有效的基因
trainExpr <- log2(ccl.expr[keepgene,] + 1)
colnames(trainExpr) <- sapply(strsplit(colnames(trainExpr),"_",fixed = T),"[",1) # 重置细胞系名
trainPtype <- as.data.frame(ctrp.auc.knn)
ccl.name <- ccl.miss <- c() # 替换细胞系名
for (i in rownames(trainPtype)) {
  if(!is.element(gsub("CCL","",i),ctrp.ccl.anno$master_ccl_id)) {
    cat(i,"\n")
    ccl.miss <- c(ccl.miss, i) # 没有匹配到的细胞系
    ccl.name <- c(ccl.name, i) # 插入未匹配的细胞系
  } else {
    ccl.name <- c(ccl.name,  ctrp.ccl.anno[which(ctrp.ccl.anno$master_ccl_id == gsub("CCL","",i)),"ccl_name"]) # 插入匹配的细胞系
  }
}


cpd.name <- cpd.miss <- c() # 替换药物名
for (i in colnames(trainPtype)) {
  if(!is.element(i,ctrp.cpd.anno$master_cpd_id)) {
    cat(i,"\n")
    cpd.miss <- c(cpd.miss, i) # 没有匹配到的药物
    cpd.name <- c(cpd.name, i) # 插入未匹配的药物
  } else {
    cpd.name <- c(cpd.name,  ctrp.cpd.anno[which(ctrp.cpd.anno$master_cpd_id == i),"cpd_name"]) # 插入匹配的药物
  }
}

rownames(trainPtype) <- ccl.name
trainPtype <- trainPtype[setdiff(rownames(trainPtype),ccl.miss),] # 去除未匹配的细胞系
colnames(trainPtype) <- cpd.name
trainPtype <- trainPtype[,setdiff(colnames(trainPtype),cpd.miss)] # 去除未匹配的药物
comccl <- intersect(rownames(trainPtype),colnames(trainExpr)) # 提取有表达且有药敏的细胞系
trainExpr <- trainExpr[,comccl]
trainPtype <- trainPtype[comccl,]

# 测试集
keepgene <- apply(expr, 1, mad) > 0.5 # 纯化的测试集取表达稳定的基因
testExpr <- log2(expr[keepgene,] + 1) # 表达谱对数化

# 取训练集和测试集共有的基因
comgene <- intersect(rownames(trainExpr),rownames(testExpr)) 
trainExpr <- as.matrix(trainExpr[comgene,])
testExpr <- testExpr[comgene,]

testExpr<- as.matrix(testExpr[comgene,])


outTab <- NULL
# 循环很慢，请耐心
for (i in 1:ncol(trainPtype)) { 
  display.progress(index = i,totalN = ncol(trainPtype))
  d <- colnames(trainPtype)[i]
  tmp <- log2(as.vector(trainPtype[,d]) + 0.00001) # 由于CTRP的AUC可能有0值，因此加一个较小的数值防止报错
  
  # 岭回归预测药物敏感性
  ptypeOut <- quiet(calcPhenotype(trainingExprData = trainExpr,
                                  trainingPtype = tmp,
                                  testExprData = testExpr,
                                  powerTransformPhenotype = F,
                                  selection = 1))
  ptypeOut <- 2^ptypeOut - 0.00001 # 反对数
  outTab <- rbind.data.frame(outTab,ptypeOut)
}


dimnames(outTab) <- list(colnames(trainPtype),colnames(testExpr))
ctrp.pred.auc <- outTab


dimnames(outTab) <- list(colnames(trainPtype),colnames(testExpr))
prism.pred.auc <- outTab
top.pps <- Sinfo[Sinfo$PPS >= quantile(Sinfo$PPS,probs = seq(0,1,0.1))[10],] # 定义上十分位的样本
bot.pps <- Sinfo[Sinfo$PPS <= quantile(Sinfo$PPS,probs = seq(0,1,0.1))[2],] # 定义下十分位的样本
write.csv(prism.pred.auc, "prism.pred.auc.csv", quote = F)


ctrp.log2fc <- c()
for (i in 1:nrow(ctrp.pred.auc)) {
  display.progress(index = i,totalN = nrow(ctrp.pred.auc))
  d <- rownames(ctrp.pred.auc)[i]
  a <- mean(as.numeric(ctrp.pred.auc[d,rownames(top.pps)])) # 上十分位数的AUC均值
  b <- mean(as.numeric(ctrp.pred.auc[d,rownames(bot.pps)])) # 下十分位数的AUC均值
  fc <- b/a
  log2fc <- log2(fc); names(log2fc) <- d
  ctrp.log2fc <- c(ctrp.log2fc,log2fc)
}


candidate.ctrp <- ctrp.log2fc[ctrp.log2fc > 0] # 这里我调整了阈值，控制结果数目
write.csv(candidate.ctrp, "candidate.ctrp.csv", quote = F)

prism.log2fc <- c()
for (i in 1:nrow(prism.pred.auc)) {
  display.progress(index = i,totalN = nrow(prism.pred.auc))
  d <- rownames(prism.pred.auc)[i]
  a <- mean(as.numeric(prism.pred.auc[d,rownames(top.pps)])) # 上十分位数的AUC均值
  b <- mean(as.numeric(prism.pred.auc[d,rownames(bot.pps)])) # 下十分位数的AUC均值
  fc <- b/a
  log2fc <- log2(fc); names(log2fc) <- d
  prism.log2fc <- c(prism.log2fc,log2fc)
}
candidate.prism <- prism.log2fc[prism.log2fc > 0] # 这里我调整了阈值，控制结果数目


ctrp.cor <- ctrp.cor.p <- c()
for (i in 1:nrow(ctrp.pred.auc)) {
  display.progress(index = i,totalN = nrow(ctrp.pred.auc))
  d <- rownames(ctrp.pred.auc)[i]
  a <- as.numeric(ctrp.pred.auc[d,rownames(Sinfo)]) 
  b <- as.numeric(Sinfo$PPS)
  r <- cor.test(a,b,method = "spearman")$estimate; names(r) <- d
  p <- cor.test(a,b,method = "spearman")$p.value; names(p) <- d
  ctrp.cor <- c(ctrp.cor,r)
  ctrp.cor.p <- c(ctrp.cor.p,p)
}


candidate.ctrp2 <- ctrp.cor[ctrp.cor < -0]  # 这里我调整了阈值，控制结果数目
ctrp.candidate <- intersect(names(candidate.ctrp2),names(candidate.ctrp2))
write.csv(candidate.ctrp2, "candidate.ctrp2.csv", quote = F)

prism.cor <- prism.cor.p <- c()
for (i in 1:nrow(prism.pred.auc)) {
  display.progress(index = i,totalN = nrow(prism.pred.auc))
  d <- rownames(prism.pred.auc)[i]
  a <- as.numeric(prism.pred.auc[d,rownames(Sinfo)]) 
  b <- as.numeric(Sinfo$PPS)
  r <- cor.test(a,b,method = "spearman")$estimate; names(r) <- d
  p <- cor.test(a,b,method = "spearman")$p.value; names(p) <- d
  prism.cor <- c(prism.cor,r)
  prism.cor.p <- c(prism.cor.p,p)
}


candidate.prism2 <- prism.cor[prism.cor < -0]  
prism.candidate <- intersect(names(candidate.prism),names(candidate.prism2))


# 设置颜色
darkblue <- "#0772B9"
lightblue <- "#48C8EF"

cor.data <- data.frame(drug = ctrp.candidate,
                       r = ctrp.cor[ctrp.candidate],
                       p = -log10(ctrp.cor.p[ctrp.candidate]))
p1 <- ggplot(data = cor.data,aes(r,forcats::fct_reorder(drug,r,.desc = T))) +
  geom_segment(aes(xend=0,yend=drug),linetype = 2) +
  geom_point(aes(size=p),col = darkblue) +
  scale_size_continuous(range =c(2,8)) +
  scale_x_reverse(breaks = c(0, -0.3, -0.5),
                  expand = expansion(mult = c(0.01,.1))) + #左右留空
  theme_classic() +
  labs(x = "Correlation coefficient", y = "", size = bquote("-log"[10]~"("~italic(P)~"-value)")) + 
  theme(legend.position = "bottom", 
        axis.line.y = element_blank())

cor.data <- data.frame(drug = prism.candidate,
                       r = prism.cor[prism.candidate],
                       p = -log10(prism.cor.p[prism.candidate]))
cor.data$drug <- sapply(strsplit(cor.data$drug," (",fixed = T), "[",1)

p2 <- ggplot(data = cor.data,aes(r,forcats::fct_reorder(drug,r,.desc = T))) +
  geom_segment(aes(xend=0,yend=drug),linetype = 2) +
  geom_point(aes(size=p),col = darkblue) +
  scale_size_continuous(range =c(2,8)) +
  scale_x_reverse(breaks = c(0, -0.3, -0.5),
                  expand = expansion(mult = c(0.01,.1))) + #左右留空
  theme_classic() +
  labs(x = "Correlation coefficient", y = "", size = bquote("-log"[10]~"("~italic(P)~"-value)")) + 
  theme(legend.position = "bottom", 
        axis.line.y = element_blank())


ctrp.boxdata <- NULL
for (d in ctrp.candidate) {
  a <- as.numeric(ctrp.pred.auc[d,rownames(top.pps)]) 
  b <- as.numeric(ctrp.pred.auc[d,rownames(bot.pps)])
  p <- wilcox.test(a,b)$p.value
  s <- as.character(cut(p,c(0,0.001,0.01,0.05,1),labels = c("***","**","*","")))
  ctrp.boxdata <- rbind.data.frame(ctrp.boxdata,
                                   data.frame(drug = d,
                                              auc = c(a,b),
                                              p = p,
                                              s = s,
                                              group = rep(c("High PPS","Low PPS"),c(nrow(top.pps),nrow(bot.pps))),
                                              stringsAsFactors = F),
                                   stringsAsFactors = F)
}
p3 <- ggplot(ctrp.boxdata, aes(drug, auc, fill=group)) + 
  geom_boxplot(aes(col = group),outlier.shape = NA) + 
  # geom_text(aes(drug, y=min(auc) * 1.1, 
  #               label=paste("p=",formatC(p,format = "e",digits = 1))),
  #           data=ctrp.boxdata, 
  #           inherit.aes=F) + 
  geom_text(aes(drug, y=max(auc)), 
            label=ctrp.boxdata$s,
            data=ctrp.boxdata, 
            inherit.aes=F) + 
  scale_fill_manual(values = c(darkblue, lightblue)) + 
  scale_color_manual(values = c(darkblue, lightblue)) + 
  xlab(NULL) + ylab("Estimated AUC value") + 
  theme_classic() +
  theme(axis.text.x = element_text(angle = 45, hjust = 0.5,vjust = 0.5,size = 10),
        legend.position = "bottom",
        legend.title = element_blank()) 

dat <- ggplot_build(p3)$data[[1]]

p3 <- p3 + geom_segment(data=dat, aes(x=xmin, xend=xmax, y=middle, yend=middle), color="white", inherit.aes = F)

prism.boxdata <- NULL
for (d in prism.candidate) {
  a <- as.numeric(prism.pred.auc[d,rownames(top.pps)]) 
  b <- as.numeric(prism.pred.auc[d,rownames(bot.pps)])
  p <- wilcox.test(a,b)$p.value
  s <- as.character(cut(p,c(0,0.001,0.01,0.05,1),labels = c("***","**","*","")))
  prism.boxdata <- rbind.data.frame(prism.boxdata,
                                    data.frame(drug = d,
                                               auc = c(a,b),
                                               p = p,
                                               s = s,
                                               group = rep(c("High PPS","Low PPS"),c(nrow(top.pps),nrow(bot.pps))),
                                               stringsAsFactors = F),
                                    stringsAsFactors = F)
}
prism.boxdata$drug <- sapply(strsplit(prism.boxdata$drug," (",fixed = T), "[",1)

p4 <- ggplot(prism.boxdata, aes(drug, auc, fill=group)) + 
  geom_boxplot(aes(col = group),outlier.shape = NA) + 
  # geom_text(aes(drug, y=min(auc) * 1.1, 
  #               label=paste("p=",formatC(p,format = "e",digits = 1))),
  #           data=prism.boxdata, 
  #           inherit.aes=F) + 
  geom_text(aes(drug, y=max(auc)), 
            label=prism.boxdata$s,
            data=prism.boxdata, 
            inherit.aes=F) + 
  scale_fill_manual(values = c(darkblue, lightblue)) + 
  scale_color_manual(values = c(darkblue, lightblue)) + 
  xlab(NULL) + ylab("Estimated AUC value") +
  theme_classic() +
  theme(axis.text.x = element_text(angle = 45, hjust = 0.5,vjust = 0.5,size = 10),
        legend.position = "bottom",
        legend.title = element_blank())
dat <- ggplot_build(p4)$data[[1]]

p4 <- p4 + geom_segment(data=dat, aes(x=xmin, xend=xmax, y=middle, yend=middle), color="white", inherit.aes = F)
