# Supplementary material for: Cuproptosis in ccRCC: key player in therapeutic and prognostic targets
Source: Front Oncol. 2023 Oct 27;13:1271864. doi: 10.3389/fonc.2023.1271864 (PMC10642186; doi:10.3389/fonc.2023.1271864)
Supplement: Supplementary file 6 [file DataSheet_6.zip]

Archive with 49 entries (47 files):
- Step6/clinical.txt
- Step6/clinical.xls
- Step6/GeneExp.txt
- Step6/sur/
- Step6/sur/.Rhistory
- Step6/sur/ACADL.pdf
- Step6/sur/CYFIP2.pdf
- Step6/sur/FUCA1.pdf
- Step6/sur/GIPC2.pdf
- Step6/sur/LIMCH1.pdf
- Step6/sur/risk.txt
- Step6/sur/SLC16A12.pdf
- Step6/sur/sur.R
- Step6/TCGA_turquoise.txt
- Step6/wgcna/
- Step6/wgcna/4.3.pdf
- Step6/wgcna/Module.pdf
- Step6/wgcna/Step02-moduleCluster.pdf
- Step6/wgcna/Step02-moduleCor.pdf
- Step6/wgcna/Step02-scaleFree.pdf
- Step6/wgcna/Step02-SoftThreshold.pdf
- Step6/wgcna/Step02-TOMplot.pdf
- Step6/wgcna/Step04-Module_membership_vs_gene_significance.pdf
- Step6/wgcna/Step04-Module_trait_relationships(1).pdf
- Step6/wgcna/Step04-Module_trait_relationships.pdf
- Step6/wgcna/TCGA_black.txt
- Step6/wgcna/TCGA_blue.txt
- Step6/wgcna/TCGA_brown.txt
- Step6/wgcna/TCGA_cyan.txt
- Step6/wgcna/TCGA_darkred.txt
- Step6/wgcna/TCGA_green.txt
- Step6/wgcna/TCGA_greenyellow.txt
- Step6/wgcna/TCGA_grey.txt
- Step6/wgcna/TCGA_grey60.txt
- Step6/wgcna/TCGA_lightcyan.txt
- Step6/wgcna/TCGA_lightgreen.txt
- Step6/wgcna/TCGA_lightyellow.txt
- Step6/wgcna/TCGA_magenta.txt
- Step6/wgcna/TCGA_midnightblue.txt
- Step6/wgcna/TCGA_pink.txt
- Step6/wgcna/TCGA_purple.txt
- Step6/wgcna/TCGA_red.txt
- Step6/wgcna/TCGA_royalblue.txt
- Step6/wgcna/TCGA_salmon.txt
- Step6/wgcna/TCGA_tan.txt
- Step6/wgcna/TCGA_turquoise.txt
- Step6/wgcna/TCGA_yellow.txt
- Step6/▒φ┤∩▓ε╥∞.pdf
- Step6/╠ß╚í╗∙╥≥▒φ┤∩.R
