# Supplementary material for: Cuproptosis in ccRCC: key player in therapeutic and prognostic targets
Source: Front Oncol. 2023 Oct 27;13:1271864. doi: 10.3389/fonc.2023.1271864 (PMC10642186; doi:10.3389/fonc.2023.1271864)
Supplement: Supplementary file 6 [file DataSheet_6.zip › Step6/clinical.txt]

SampleID	OS.time	OS	Cluster
TCGA.MM.A563	591	0	Cuproptosis 2
TCGA.BP.4798	334	1	Cuproptosis 2
TCGA.DV.A4VX	1626	1	Cuproptosis 2
TCGA.G6.A8L6	313	1	Cuproptosis 2
TCGA.B0.4700	1980	1	Cuproptosis 2
TCGA.CJ.4900	1714	1	Cuproptosis 2
TCGA.B0.4845	1986	1	Cuproptosis 2
TCGA.CZ.5460	2873	0	Cuproptosis 2
TCGA.CZ.5987	445	1	Cuproptosis 2
TCGA.CZ.5464	2128	0	Cuproptosis 2
TCGA.B0.5094	333	1	Cuproptosis 2
TCGA.CJ.4887	932	1	Cuproptosis 2
TCGA.B0.4844	313	1	Cuproptosis 2
TCGA.B0.4847	793	1	Cuproptosis 2
TCGA.CJ.4875	3554	1	Cuproptosis 2
TCGA.B0.4712	1337	1	Cuproptosis 2
TCGA.B0.5084	222	1	Cuproptosis 2
TCGA.CJ.4868	646	1	Cuproptosis 2
TCGA.CZ.4857	1432	1	Cuproptosis 2
TCGA.B0.5080	342	1	Cuproptosis 2
TCGA.BP.4335	475	1	Cuproptosis 2
TCGA.B8.4143	709	1	Cuproptosis 2
TCGA.B0.4836	1238	1	Cuproptosis 2
TCGA.B0.4714	99	1	Cuproptosis 2
TCGA.CJ.5677	782	1	Cuproptosis 2
TCGA.CJ.4888	1567	1	Cuproptosis 2
TCGA.CJ.5682	3736	0	Cuproptosis 2
TCGA.BP.5178	1912	1	Cuproptosis 2
TCGA.CJ.4638	431	1	Cuproptosis 2
TCGA.B0.4703	182	1	Cuproptosis 2
TCGA.CJ.6033	224	1	Cuproptosis 2
TCGA.BP.4787	480	1	Cuproptosis 2
TCGA.BP.4771	162	1	Cuproptosis 2
TCGA.CJ.4890	3519	0	Cuproptosis 2
TCGA.B0.4697	578	1	Cuproptosis 2
TCGA.B0.4819	183	1	Cuproptosis 2
TCGA.CZ.5468	59	1	Cuproptosis 2
TCGA.BP.5201	951	0	Cuproptosis 2
TCGA.BP.4352	344	1	Cuproptosis 2
TCGA.AK.3436	3331	0	Cuproptosis 2
TCGA.B0.4841	204	1	Cuproptosis 2
TCGA.B0.4828	307	1	Cuproptosis 2
TCGA.B0.4691	139	1	Cuproptosis 2
TCGA.CJ.5678	574	1	Cuproptosis 2
TCGA.B0.5107	927	1	Cuproptosis 2
TCGA.CJ.4637	2227	1	Cuproptosis 2
TCGA.B0.5092	459	1	Cuproptosis 2
TCGA.G6.A5PC	242	1	Cuproptosis 2
TCGA.B8.A54D	830	0	Cuproptosis 2
TCGA.B0.4718	1778	0	Cuproptosis 2
TCGA.CJ.4870	1498	0	Cuproptosis 2
TCGA.BP.4167	2718	0	Cuproptosis 2
TCGA.BP.4341	1589	1	Cuproptosis 2
TCGA.CJ.4878	2186	0	Cuproptosis 2
TCGA.BP.4351	970	0	Cuproptosis 2
TCGA.B8.4620	777	0	Cuproptosis 2
TCGA.BP.4329	845	1	Cuproptosis 2
TCGA.B0.5075	637	1	Cuproptosis 2
TCGA.BP.5191	967	0	Cuproptosis 2
TCGA.B0.4713	202	1	Cuproptosis 2
TCGA.B0.5097	665	0	Cuproptosis 2
TCGA.B0.5081	362	1	Cuproptosis 2
TCGA.CJ.4881	2014	0	Cuproptosis 2
TCGA.B0.4849	69	1	Cuproptosis 2
TCGA.CJ.4882	1883	0	Cuproptosis 2
TCGA.CJ.4902	1520	0	Cuproptosis 2
TCGA.CJ.4916	1373	0	Cuproptosis 2
TCGA.AK.3445	2392	0	Cuproptosis 2
TCGA.CJ.4884	1759	0	Cuproptosis 2
TCGA.B0.5100	1913	1	Cuproptosis 2
TCGA.B8.4153	762	0	Cuproptosis 2
TCGA.BP.4981	1097	1	Cuproptosis 2
TCGA.AK.3426	885	1	Cuproptosis 2
TCGA.BP.4971	1487	0	Cuproptosis 2
TCGA.B0.4811	1417	1	Cuproptosis 2
TCGA.CJ.4636	1924	0	Cuproptosis 2
TCGA.BP.4334	645	1	Cuproptosis 2
TCGA.B0.4843	320	1	Cuproptosis 2
TCGA.BP.4989	118	0	Cuproptosis 2
TCGA.BP.4163	2839	0	Cuproptosis 2
TCGA.B0.5694	480	1	Cuproptosis 2
TCGA.B0.5085	770	1	Cuproptosis 2
TCGA.CJ.4873	1776	0	Cuproptosis 2
TCGA.CJ.4901	1450	0	Cuproptosis 2
TCGA.CJ.5676	4067	0	Cuproptosis 2
TCGA.BP.4346	1493	1	Cuproptosis 2
TCGA.BP.4345	1516	0	Cuproptosis 2
TCGA.B0.5692	3944	0	Cuproptosis 2
TCGA.B0.4821	1230	1	Cuproptosis 2
TCGA.BP.4799	1133	1	Cuproptosis 2
TCGA.BP.5198	603	0	Cuproptosis 2
TCGA.B0.4817	1019	1	Cuproptosis 2
TCGA.BP.4355	953	1	Cuproptosis 2
TCGA.B0.4706	65	1	Cuproptosis 2
TCGA.B0.4707	600	1	Cuproptosis 2
TCGA.B0.4815	1588	1	Cuproptosis 2
TCGA.BP.4983	1413	0	Cuproptosis 2
TCGA.BP.4761	182	0	Cuproptosis 2
TCGA.BP.5010	878	1	Cuproptosis 2
TCGA.BP.4985	952	1	Cuproptosis 2
TCGA.B0.4842	1724	1	Cuproptosis 2
TCGA.CJ.5679	679	1	Cuproptosis 2
TCGA.B0.5109	587	1	Cuproptosis 2
TCGA.B0.5400	1733	0	Cuproptosis 2
TCGA.CJ.4891	819	1	Cuproptosis 2
TCGA.CJ.4869	2554	0	Cuproptosis 2
TCGA.A3.3347	1610	1	Cuproptosis 2
TCGA.MM.A564	607	0	Cuproptosis 2
TCGA.CJ.4642	3205	0	Cuproptosis 2
TCGA.AK.3453	2531	0	Cuproptosis 2
TCGA.BP.4962	1785	0	Cuproptosis 2
TCGA.AK.3447	1217	0	Cuproptosis 2
TCGA.CZ.5469	946	1	Cuproptosis 2
TCGA.B0.5706	3205	0	Cuproptosis 2
TCGA.AK.3429	3328	0	Cuproptosis 2
TCGA.CZ.5452	1789	0	Cuproptosis 2
TCGA.BP.4327	109	1	Cuproptosis 2
TCGA.B8.5162	36	0	Cuproptosis 2
TCGA.CJ.4912	1657	0	Cuproptosis 2
TCGA.BP.4960	2172	0	Cuproptosis 2
TCGA.AK.3451	2868	0	Cuproptosis 2
TCGA.B0.4816	1371	1	Cuproptosis 2
TCGA.CZ.5456	2422	0	Cuproptosis 2
TCGA.CJ.4876	1955	0	Cuproptosis 2
TCGA.CZ.4858	2105	1	Cuproptosis 2
TCGA.B0.4822	1111	1	Cuproptosis 2
TCGA.BP.5199	1355	0	Cuproptosis 2
TCGA.A3.3335	1886	0	Cuproptosis 2
TCGA.DV.A4VZ	365	0	Cuproptosis 2
TCGA.MM.A84U	700	0	Cuproptosis 2
TCGA.B8.A54G	53	0	Cuproptosis 2
TCGA.B8.A54I	150	0	Cuproptosis 2
TCGA.G6.A8L8	1091	1	Cuproptosis 2
TCGA.G6.A8L7	2133	0	Cuproptosis 2
TCGA.BP.4165	3037	0	Cuproptosis 2
TCGA.A3.3383	861	0	Cuproptosis 2
TCGA.AK.3425	3343	0	Cuproptosis 2
TCGA.DV.5568	370	0	Cuproptosis 2
TCGA.BP.4758	2208	0	Cuproptosis 2
TCGA.BP.5174	2257	0	Cuproptosis 2
TCGA.BP.4759	2372	0	Cuproptosis 2
TCGA.BP.4776	411	0	Cuproptosis 2
TCGA.BP.5196	1018	0	Cuproptosis 2
TCGA.BP.5180	2263	0	Cuproptosis 2
TCGA.BP.5170	2412	0	Cuproptosis 2
TCGA.BP.4774	1885	0	Cuproptosis 2
TCGA.DV.5565	1329	0	Cuproptosis 2
TCGA.BP.4969	1794	0	Cuproptosis 2
TCGA.BP.4349	372	0	Cuproptosis 2
TCGA.B2.5635	755	0	Cuproptosis 2
TCGA.B0.5106	1598	1	Cuproptosis 2
TCGA.B0.5117	1608	0	Cuproptosis 2
TCGA.BP.5001	1177	0	Cuproptosis 2
TCGA.BP.4804	1459	0	Cuproptosis 2
TCGA.A3.3319	1130	0	Cuproptosis 2
TCGA.B2.4098	51	1	Cuproptosis 2
TCGA.AK.3434	2087	0	Cuproptosis 2
TCGA.A3.3374	1314	0	Cuproptosis 2
TCGA.BP.4326	1625	1	Cuproptosis 2
TCGA.B0.5121	1485	0	Cuproptosis 2
TCGA.CZ.4854	1404	1	Cuproptosis 2
TCGA.BP.4159	2601	1	Cuproptosis 2
TCGA.B0.5702	2172	0	Cuproptosis 2
TCGA.B0.4839	1639	1	Cuproptosis 2
TCGA.B0.4833	2386	1	Cuproptosis 2
TCGA.B0.5102	2764	1	Cuproptosis 2
TCGA.BP.5177	293	0	Cuproptosis 2
TCGA.CJ.5671	3987	0	Cuproptosis 2
TCGA.BP.5185	1132	0	Cuproptosis 2
TCGA.BP.4993	177	0	Cuproptosis 2
TCGA.BP.5175	932	0	Cuproptosis 2
TCGA.BP.5190	1011	0	Cuproptosis 2
TCGA.CJ.5672	1972	1	Cuproptosis 2
TCGA.BP.5000	563	0	Cuproptosis 2
TCGA.BP.5009	1092	1	Cuproptosis 2
TCGA.CJ.6031	1906	0	Cuproptosis 2
TCGA.A3.3346	137	1	Cuproptosis 2
TCGA.CW.6090	2552	0	Cuproptosis 2
TCGA.AK.3454	874	0	Cuproptosis 2
TCGA.BP.4968	1746	0	Cuproptosis 2
TCGA.BP.4338	2859	0	Cuproptosis 2
TCGA.B0.5088	563	1	Cuproptosis 2
TCGA.B0.4837	1378	1	Cuproptosis 2
TCGA.B0.5703	2246	0	Cuproptosis 2
TCGA.BP.4992	501	0	Cuproptosis 2
TCGA.CJ.4872	1435	0	Cuproptosis 2
TCGA.BP.5169	193	0	Cuproptosis 2
TCGA.AS.3777	1238	0	Cuproptosis 2
TCGA.B4.5838	166	0	Cuproptosis 1
TCGA.B0.4814	168	1	Cuproptosis 1
TCGA.B0.4690	43	1	Cuproptosis 1
TCGA.CZ.4860	206	1	Cuproptosis 1
TCGA.BP.4354	1034	1	Cuproptosis 1
TCGA.B0.4688	101	1	Cuproptosis 1
TCGA.B0.4699	110	1	Cuproptosis 1
TCGA.B0.4846	1200	1	Cuproptosis 1
TCGA.CW.5591	2271	0	Cuproptosis 1
TCGA.CW.5585	2609	0	Cuproptosis 1
TCGA.B2.5639	1003	1	Cuproptosis 1
TCGA.B4.5377	365	0	Cuproptosis 1
TCGA.CJ.5681	552	1	Cuproptosis 1
TCGA.CW.5590	1075	1	Cuproptosis 1
TCGA.CJ.4885	3451	0	Cuproptosis 1
TCGA.CW.5580	1964	1	Cuproptosis 1
TCGA.CJ.4644	336	1	Cuproptosis 1
TCGA.B8.4622	1525	0	Cuproptosis 1
TCGA.CJ.4904	3302	0	Cuproptosis 1
TCGA.B0.4701	238	1	Cuproptosis 1
TCGA.CJ.4641	1661	1	Cuproptosis 1
TCGA.CJ.6028	1625	1	Cuproptosis 1
TCGA.CJ.4895	1200	1	Cuproptosis 1
TCGA.CJ.4871	2423	0	Cuproptosis 1
TCGA.CJ.5680	768	1	Cuproptosis 1
TCGA.CW.6087	41	1	Cuproptosis 1
TCGA.BP.4974	211	1	Cuproptosis 1
TCGA.CJ.4918	93	1	Cuproptosis 1
TCGA.CZ.5455	561	1	Cuproptosis 1
TCGA.CZ.5454	722	1	Cuproptosis 1
TCGA.B0.5115	1604	0	Cuproptosis 1
TCGA.B0.5712	2722	0	Cuproptosis 1
TCGA.CZ.5462	311	1	Cuproptosis 1
TCGA.CZ.5461	330	1	Cuproptosis 1
TCGA.B0.5402	1290	0	Cuproptosis 1
TCGA.B0.4698	42	1	Cuproptosis 1
TCGA.BP.4770	329	1	Cuproptosis 1
TCGA.A3.A8OW	323	0	Cuproptosis 1
TCGA.A3.3372	735	0	Cuproptosis 1
TCGA.BP.4164	992	1	Cuproptosis 1
TCGA.CJ.5684	2231	0	Cuproptosis 1
TCGA.CZ.5466	685	0	Cuproptosis 1
TCGA.BP.4332	1133	0	Cuproptosis 1
TCGA.B8.4151	1299	0	Cuproptosis 1
TCGA.B0.5108	1782	0	Cuproptosis 1
TCGA.BP.4330	1888	0	Cuproptosis 1
TCGA.BP.4160	2881	0	Cuproptosis 1
TCGA.B0.5113	1175	0	Cuproptosis 1
TCGA.BP.4967	205	0	Cuproptosis 1
TCGA.BP.4347	1367	0	Cuproptosis 1
TCGA.CZ.5465	2564	1	Cuproptosis 1
TCGA.CW.5587	2226	0	Cuproptosis 1
TCGA.AK.3428	3728	0	Cuproptosis 1
TCGA.B4.5832	155	0	Cuproptosis 1
TCGA.BP.4972	1502	0	Cuproptosis 1
TCGA.CZ.5458	2789	0	Cuproptosis 1
TCGA.BP.4973	1384	0	Cuproptosis 1
TCGA.BP.5183	1291	0	Cuproptosis 1
TCGA.B0.5709	3974	0	Cuproptosis 1
TCGA.CJ.4897	3341	0	Cuproptosis 1
TCGA.BP.4803	204	0	Cuproptosis 1
TCGA.EU.5907	127	0	Cuproptosis 1
TCGA.B0.4810	478	1	Cuproptosis 1
TCGA.CJ.4894	841	1	Cuproptosis 1
TCGA.B0.4696	866	1	Cuproptosis 1
TCGA.B8.5163	822	0	Cuproptosis 1
TCGA.BP.4343	1912	1	Cuproptosis 1
TCGA.B8.5550	1476	0	Cuproptosis 1
TCGA.A3.3352	561	1	Cuproptosis 1
TCGA.B0.4710	1755	0	Cuproptosis 1
TCGA.B0.5095	245	1	Cuproptosis 1
TCGA.B0.5711	3989	0	Cuproptosis 1
TCGA.B0.4848	883	1	Cuproptosis 1
TCGA.CJ.4907	1499	0	Cuproptosis 1
TCGA.CZ.5459	1683	0	Cuproptosis 1
TCGA.AK.3455	683	1	Cuproptosis 1
TCGA.B0.5099	485	1	Cuproptosis 1
TCGA.CW.5584	164	1	Cuproptosis 1
TCGA.BP.4797	1107	0	Cuproptosis 1
TCGA.CZ.4863	1928	0	Cuproptosis 1
TCGA.B0.5116	1274	0	Cuproptosis 1
TCGA.A3.3307	1436	0	Cuproptosis 1
TCGA.B0.5713	2782	0	Cuproptosis 1
TCGA.CW.6097	571	1	Cuproptosis 1
TCGA.CZ.5457	2754	0	Cuproptosis 1
TCGA.B8.5158	1218	0	Cuproptosis 1
TCGA.CJ.4640	3480	0	Cuproptosis 1
TCGA.B0.5696	2609	0	Cuproptosis 1
TCGA.B0.4693	77	1	Cuproptosis 1
TCGA.CZ.5467	73	1	Cuproptosis 1
TCGA.B0.4694	106	1	Cuproptosis 1
TCGA.B0.5701	2461	0	Cuproptosis 1
TCGA.B0.4827	885	1	Cuproptosis 1
TCGA.B0.5096	68	1	Cuproptosis 1
TCGA.BP.4970	433	0	Cuproptosis 1
TCGA.B8.A54J	528	0	Cuproptosis 1
TCGA.B8.A54H	256	0	Cuproptosis 1
TCGA.B2.3923	992	0	Cuproptosis 1
TCGA.CZ.4861	446	1	Cuproptosis 1
TCGA.CZ.5453	2419	1	Cuproptosis 1
TCGA.CZ.5463	662	0	Cuproptosis 1
TCGA.BP.5007	1140	0	Cuproptosis 1
TCGA.CJ.4639	3229	0	Cuproptosis 1
TCGA.A3.3363	319	0	Cuproptosis 1
TCGA.CZ.5985	1997	0	Cuproptosis 1
TCGA.CZ.5989	1905	0	Cuproptosis 1
TCGA.A3.3317	1491	0	Cuproptosis 1
TCGA.BP.4169	701	1	Cuproptosis 1
TCGA.B0.4852	1121	1	Cuproptosis 1
TCGA.A3.3351	910	0	Cuproptosis 1
TCGA.A3.3316	1493	0	Cuproptosis 1
TCGA.AK.3431	2241	1	Cuproptosis 1
TCGA.CJ.6032	3639	0	Cuproptosis 1
TCGA.B0.4818	510	1	Cuproptosis 1
TCGA.BP.4173	1893	0	Cuproptosis 1
TCGA.AK.3456	1143	0	Cuproptosis 1
TCGA.BP.4174	1879	0	Cuproptosis 1
TCGA.A3.3357	2688	0	Cuproptosis 1
TCGA.CZ.5470	386	0	Cuproptosis 1
TCGA.CZ.5451	1929	0	Cuproptosis 1
TCGA.A3.3343	945	0	Cuproptosis 1
TCGA.BP.4342	2256	1	Cuproptosis 1
TCGA.CZ.4864	1315	1	Cuproptosis 1
TCGA.B2.4101	648	0	Cuproptosis 1
TCGA.CJ.5675	3936	0	Cuproptosis 1
TCGA.CJ.4643	1793	0	Cuproptosis 1
TCGA.BP.5200	1063	0	Cuproptosis 1
TCGA.AK.3443	1423	0	Cuproptosis 1
TCGA.AK.3433	3409	0	Cuproptosis 1
TCGA.B2.A4SR	507	0	Cuproptosis 1
TCGA.T7.A92I	356	0	Cuproptosis 1
TCGA.A3.A6NJ	468	0	Cuproptosis 1
TCGA.B8.A54K	469	0	Cuproptosis 1
TCGA.B8.A54F	519	0	Cuproptosis 1
TCGA.MW.A4EC	498	0	Cuproptosis 1
TCGA.A3.A8OV	340	0	Cuproptosis 1
TCGA.B8.A8YJ	431	0	Cuproptosis 1
TCGA.A3.A6NL	689	0	Cuproptosis 1
TCGA.6D.AA2E	362	0	Cuproptosis 1
TCGA.B8.A7U6	495	0	Cuproptosis 1
TCGA.A3.A6NI	1018	0	Cuproptosis 1
TCGA.DV.A4W0	2470	0	Cuproptosis 1
TCGA.B8.A54E	909	0	Cuproptosis 1
TCGA.GK.A6C7	61	0	Cuproptosis 1
TCGA.EU.5904	551	0	Cuproptosis 1
TCGA.B4.5834	38	0	Cuproptosis 1
TCGA.AS.3778	43	0	Cuproptosis 1
TCGA.A3.3326	1137	0	Cuproptosis 1
TCGA.CW.6093	3146	0	Cuproptosis 1
TCGA.A3.3320	1508	0	Cuproptosis 1
TCGA.B0.5690	3392	0	Cuproptosis 1
TCGA.A3.3323	1106	0	Cuproptosis 1
TCGA.A3.3311	1191	1	Cuproptosis 1
TCGA.B0.5699	3841	0	Cuproptosis 1
TCGA.A3.3380	567	0	Cuproptosis 1
TCGA.CZ.4859	1787	0	Cuproptosis 1
TCGA.BP.4353	375	1	Cuproptosis 1
TCGA.B4.5378	175	0	Cuproptosis 1
TCGA.B0.5705	4537	0	Cuproptosis 1
TCGA.A3.3331	1257	0	Cuproptosis 1
TCGA.DV.5569	355	0	Cuproptosis 1
TCGA.DV.5574	2016	0	Cuproptosis 1
TCGA.CJ.4908	1531	0	Cuproptosis 1
TCGA.BP.5194	408	0	Cuproptosis 1
TCGA.DV.5567	2004	0	Cuproptosis 1
TCGA.DV.5573	1130	0	Cuproptosis 1
TCGA.BP.4765	2184	0	Cuproptosis 1
TCGA.A3.3365	873	0	Cuproptosis 1
TCGA.BP.5008	1071	0	Cuproptosis 1
TCGA.BP.4965	1871	0	Cuproptosis 1
TCGA.BP.4961	1935	0	Cuproptosis 1
TCGA.BP.4789	1489	0	Cuproptosis 1
TCGA.CW.5583	2489	0	Cuproptosis 1
TCGA.A3.3322	1478	0	Cuproptosis 1
TCGA.DV.5575	1729	0	Cuproptosis 1
TCGA.A3.3325	1170	1	Cuproptosis 1
TCGA.CW.5589	2378	0	Cuproptosis 1
TCGA.BP.5187	406	0	Cuproptosis 1
TCGA.BP.4991	1413	0	Cuproptosis 1
TCGA.BP.4782	354	0	Cuproptosis 1
TCGA.DV.5576	727	1	Cuproptosis 1
TCGA.BP.4775	1843	0	Cuproptosis 1
TCGA.BP.4999	1266	0	Cuproptosis 1
TCGA.BP.4801	1124	0	Cuproptosis 1
TCGA.AK.3460	2508	0	Cuproptosis 1
TCGA.CZ.5982	2439	0	Cuproptosis 1
TCGA.BP.5192	714	0	Cuproptosis 1
TCGA.CJ.4905	1496	0	Cuproptosis 1
TCGA.BP.4769	1876	0	Cuproptosis 1
TCGA.BP.4177	1670	0	Cuproptosis 1
TCGA.DV.5566	1398	0	Cuproptosis 1
TCGA.BP.4784	1854	0	Cuproptosis 1
TCGA.BP.4760	2361	0	Cuproptosis 1
TCGA.CZ.4865	166	1	Cuproptosis 1
TCGA.AK.3461	2217	0	Cuproptosis 1
TCGA.BP.4344	1666	0	Cuproptosis 1
TCGA.BP.5173	62	1	Cuproptosis 1
TCGA.BP.5195	749	0	Cuproptosis 1
TCGA.BP.5168	1463	1	Cuproptosis 1
TCGA.BP.4790	1111	1	Cuproptosis 1
TCGA.BP.5176	1590	1	Cuproptosis 1
TCGA.CW.5588	2017	0	Cuproptosis 1
TCGA.BP.4763	1270	1	Cuproptosis 1
TCGA.B2.5636	919	0	Cuproptosis 1
TCGA.CZ.4853	774	0	Cuproptosis 1
TCGA.B8.5545	1525	0	Cuproptosis 1
TCGA.B8.5165	737	0	Cuproptosis 1
TCGA.A3.3385	1993	0	Cuproptosis 1
TCGA.A3.3387	617	0	Cuproptosis 1
TCGA.BP.5186	693	0	Cuproptosis 1
TCGA.B0.5697	2630	0	Cuproptosis 1
TCGA.A3.3376	1696	1	Cuproptosis 1
TCGA.BP.4331	2454	1	Cuproptosis 1
TCGA.BP.4964	1862	0	Cuproptosis 1
TCGA.A3.3358	1307	0	Cuproptosis 1
TCGA.B8.4619	523	0	Cuproptosis 1
TCGA.A3.3362	1559	0	Cuproptosis 1
TCGA.BP.5006	840	0	Cuproptosis 1
TCGA.3Z.A93Z	385	0	Cuproptosis 1
TCGA.B0.5110	2009	0	Cuproptosis 1
TCGA.BP.4768	400	0	Cuproptosis 1
TCGA.B0.5120	1169	0	Cuproptosis 1
TCGA.B8.4154	1380	0	Cuproptosis 1
TCGA.BP.4795	620	0	Cuproptosis 1
TCGA.B0.4945	2145	1	Cuproptosis 1
TCGA.B0.5700	1790	0	Cuproptosis 1
TCGA.A3.3359	2504	0	Cuproptosis 1
TCGA.AK.3450	1508	0	Cuproptosis 1
TCGA.B0.4823	454	1	Cuproptosis 1
TCGA.B8.4146	511	0	Cuproptosis 1
TCGA.B8.5552	1046	0	Cuproptosis 1
TCGA.BP.4987	1124	0	Cuproptosis 1
TCGA.CJ.4899	1528	0	Cuproptosis 1
TCGA.CZ.4862	3271	0	Cuproptosis 1
TCGA.B0.5693	4074	0	Cuproptosis 1
TCGA.EU.5906	206	0	Cuproptosis 1
TCGA.BP.5181	1495	0	Cuproptosis 1
TCGA.CJ.4634	3498	0	Cuproptosis 1
TCGA.B2.4102	952	0	Cuproptosis 1
TCGA.CJ.4920	139	1	Cuproptosis 1
TCGA.BP.4176	1955	0	Cuproptosis 1
TCGA.B2.3924	1092	0	Cuproptosis 1
TCGA.A3.3349	1385	0	Cuproptosis 1
TCGA.B8.5546	505	0	Cuproptosis 1
TCGA.CZ.5988	693	0	Cuproptosis 1
TCGA.B0.5399	1411	0	Cuproptosis 1
TCGA.A3.3370	2274	0	Cuproptosis 1
TCGA.B2.5633	963	0	Cuproptosis 1
TCGA.B0.5710	2430	0	Cuproptosis 1
TCGA.CW.6088	3222	0	Cuproptosis 1
TCGA.B4.5836	141	0	Cuproptosis 1
TCGA.B0.5119	1552	0	Cuproptosis 1
TCGA.B0.5695	2150	0	Cuproptosis 1
TCGA.BP.4756	374	0	Cuproptosis 1
TCGA.BP.4325	2964	0	Cuproptosis 1
TCGA.CJ.4892	1521	0	Cuproptosis 1
TCGA.BP.4162	3074	0	Cuproptosis 1
TCGA.B8.5553	435	0	Cuproptosis 1
TCGA.BP.4158	3377	0	Cuproptosis 1
TCGA.BP.4340	562	1	Cuproptosis 1
TCGA.BP.4170	2343	1	Cuproptosis 1
TCGA.A3.3329	1624	0	Cuproptosis 1
TCGA.A3.3328	1385	0	Cuproptosis 1
TCGA.B0.5098	1584	1	Cuproptosis 1
TCGA.EU.5905	119	0	Cuproptosis 1
TCGA.CZ.4866	3267	0	Cuproptosis 1
TCGA.A3.3378	630	0	Cuproptosis 1
TCGA.CZ.5986	373	0	Cuproptosis 1
TCGA.CJ.4886	1952	0	Cuproptosis 1
TCGA.BP.4807	211	0	Cuproptosis 1
TCGA.BP.4762	1343	1	Cuproptosis 1
TCGA.BP.4766	1462	0	Cuproptosis 1
TCGA.BP.4777	1731	0	Cuproptosis 1
TCGA.BP.4998	932	0	Cuproptosis 1
TCGA.BP.5004	1126	0	Cuproptosis 1
TCGA.BP.5184	1133	0	Cuproptosis 1
TCGA.BP.4994	1308	0	Cuproptosis 1
TCGA.AK.3440	2865	0	Cuproptosis 1
TCGA.BP.4976	1632	0	Cuproptosis 1
TCGA.BP.4781	2080	0	Cuproptosis 1
TCGA.B2.4099	972	0	Cuproptosis 1
TCGA.B0.5707	3744	0	Cuproptosis 1
TCGA.B0.4824	1657	1	Cuproptosis 1
TCGA.B0.4834	2090	1	Cuproptosis 1
TCGA.BP.5182	1165	0	Cuproptosis 1
TCGA.B8.5159	722	0	Cuproptosis 1
TCGA.B8.4148	1520	0	Cuproptosis 1
TCGA.B0.5083	1045	1	Cuproptosis 1
TCGA.CJ.6030	2299	1	Cuproptosis 1
TCGA.B0.5691	3431	0	Cuproptosis 1
TCGA.BP.4986	785	0	Cuproptosis 1
TCGA.B0.5077	1317	1	Cuproptosis 1
TCGA.B2.5641	656	0	Cuproptosis 1
TCGA.BP.4975	1433	0	Cuproptosis 1
TCGA.BP.4982	1014	0	Cuproptosis 1
TCGA.CW.5581	2799	0	Cuproptosis 1
TCGA.AK.3458	1168	0	Cuproptosis 1
TCGA.CJ.4635	1416	0	Cuproptosis 1
TCGA.BP.4959	2660	0	Cuproptosis 1
TCGA.CJ.4903	1560	0	Cuproptosis 1
TCGA.A3.3324	1186	0	Cuproptosis 1
TCGA.B0.5812	3834	0	Cuproptosis 1
TCGA.BP.4977	454	0	Cuproptosis 1
TCGA.CJ.5686	2038	0	Cuproptosis 1
TCGA.BP.4963	1834	0	Cuproptosis 1
TCGA.A3.3382	574	0	Cuproptosis 1
TCGA.BP.4161	2746	0	Cuproptosis 1
TCGA.CJ.4893	750	0	Cuproptosis 1
TCGA.CJ.5683	1889	0	Cuproptosis 1
TCGA.CZ.5984	2067	0	Cuproptosis 1
TCGA.B8.5549	194	0	Cuproptosis 1
TCGA.A3.3373	1621	0	Cuproptosis 1
TCGA.A3.3313	735	1	Cuproptosis 1
TCGA.B8.4621	788	0	Cuproptosis 1
TCGA.A3.3306	1120	0	Cuproptosis 1
TCGA.BP.4995	1371	0	Cuproptosis 1
TCGA.B0.4838	834	1	Cuproptosis 1
TCGA.A3.3367	2270	0	Cuproptosis 1
TCGA.CJ.4874	2283	0	Cuproptosis 1
TCGA.B0.5698	3631	0	Cuproptosis 1
TCGA.CJ.4889	1946	0	Cuproptosis 1
TCGA.CJ.6027	3615	1	Cuproptosis 1
TCGA.BP.5189	822	1	Cuproptosis 1
TCGA.AK.3427	3583	0	Cuproptosis 1
TCGA.AK.3465	369	0	Cuproptosis 1
