# Supplementary material for: Cuproptosis in ccRCC: key player in therapeutic and prognostic targets
Source: Front Oncol. 2023 Oct 27;13:1271864. doi: 10.3389/fonc.2023.1271864 (PMC10642186; doi:10.3389/fonc.2023.1271864)
Supplement: Supplementary file 6 [file DataSheet_6.zip › Step6/GeneExp.txt]

ID	TCGA.BP.4164	TCGA.B8.4619	TCGA.DV.5567	TCGA.B0.5120	TCGA.B0.5697	TCGA.BP.4174	TCGA.CZ.4853	TCGA.B8.4151	TCGA.B0.4828	TCGA.B0.5075	TCGA.MM.A563	TCGA.BP.5191	TCGA.B2.A4SR	TCGA.A3.3347	TCGA.BP.4777	TCGA.B0.5107	TCGA.B0.4712	TCGA.A3.A6NJ	TCGA.CJ.4889	TCGA.CJ.4893	TCGA.CW.5583	TCGA.CJ.5684	TCGA.BP.4787	TCGA.B2.3923	TCGA.BP.4351	TCGA.CZ.5465	TCGA.A3.A6NL	TCGA.B0.5400	TCGA.CZ.5452	TCGA.CW.5581	TCGA.B8.5165	TCGA.CZ.5989	TCGA.BP.4970	TCGA.BP.4969	TCGA.B0.5691	TCGA.BP.4768	TCGA.B0.5088	TCGA.BP.4993	TCGA.CJ.4902	TCGA.CJ.4897	TCGA.B2.5633	TCGA.CJ.4640	TCGA.CJ.6032	TCGA.BP.4355	TCGA.CJ.4870	TCGA.BP.4998	TCGA.BP.4770	TCGA.B0.4817	TCGA.B0.5812
MT-CO3	26143.83	72464.3	11749.09	25233.69	24669.22	21201.44	57029.25	34064.69	48594.17	45806.36	33156.99	62311.84	27041.08	26538.62	72835.95	27911.08	22825.28	30535.02	22085.54	27044.37	15699.19	34113.32	24643.05	40163.71	30181.42	21783.59	16129.49	35417.72	34827.94	33660.62	22707.12	19851.35	23782.2	77797.92	18197.06	35140.79	50143.29	32346.89	33020.76	35820.51	8057.477	23824.85	20778.52	45252.38	41007.03	29578.43	12499.49	47587.78	19453.29
MT-CO1	31835.16	81485.93	16198.25	25098.67	31969.24	21205.69	52417.81	30810.19	57055.05	44054.43	31210.8	77088.67	26427.75	25486.82	64754.01	30763.59	25191.99	27496.89	22326.72	33975.55	16603.99	28780.08	19785.46	47181.23	30214.75	23546.75	16946.73	29766.74	35229.37	21926.9	26673.44	28132.74	26499.96	60260.67	18467.34	31977.23	50548.65	46929.36	37145.65	30085.85	11554.25	26091.58	30374.33	44141.17	29658.4	21652.56	11404.89	67249.71	21937.78
MT-RNR2	27030.45	56498.52	11916.88	29701.58	14686.72	11719.64	18738.51	19351.15	39577.69	28988.7	30481.03	152159.5	18994.71	18891.89	38039.44	15677.44	15240.19	19458.34	13949.88	19347.61	11728.61	24674.29	11641.02	18116.16	14456.74	24981.28	10235.77	13257.66	14866.9	16235.96	21039.32	48459.46	17592.94	18769.6	9084.881	34298.97	20412.44	29426.49	29082.43	17975.39	15940.99	14724.45	35834.26	25341.3	37988.45	12514.07	11529.27	32656.56	18571.85
MT-ND4	38533.29	80516.47	11767.04	23283.06	28742.59	14742.56	37102.32	23376.97	58582.73	50588.06	32145.54	55357.52	22499.78	25947.57	34794.56	39208.16	29848.48	19817.22	21164.04	33633.67	12265	26735.92	38057.61	44090.42	28460.21	28427.65	10975.06	50282.69	28055.6	21424.81	24880.12	40968.87	25636.8	56521.5	16094.19	36509.59	61894.13	37842.34	33792.32	29664.44	6604.212	22106.35	28083.81	34343.72	24419.8	19787.63	14035.28	71885.87	21112.85
MT-CO2	15535.36	55841.1	12037.68	23890.71	24992.16	11080.04	27738.69	16827.19	37924.51	32828.28	31844.3	38725.36	16927.77	22901.34	43954.51	29558.26	27410.02	19558.36	17390.83	20594.33	9024.522	27366.52	22801.37	37416.83	20821.65	18533.62	9936.165	31808.7	30389.53	19536.45	22321.72	24692.49	16639.92	51871.26	13898.28	28752.07	40900.91	27500.64	23083.15	23583.72	6634.871	18813.92	17284.54	26818.92	22460.8	20307.72	10859.1	65923.56	14014.07
MT-ATP6	19563	41793.7	8487.485	18041.85	18963.07	11731.77	29104.77	19478.86	33305.18	34894.58	13642.9	47032.74	17419.61	23415.39	30042.29	29313.37	13599.65	10543.73	17018.86	19451.74	8585.192	21893.34	24455.1	43455.95	23549.59	18865.72	8236.294	25713.95	24536.02	10934.43	18659.33	31407.77	15081.68	43179.72	13511.59	30181.5	37204.71	23445.69	20941.39	34660.1	4968.504	17265.39	21505.33	26124.87	16716.47	16097.18	8001.085	43170.81	17615.16
MT-ND1	30316.62	42326.34	8040.095	13602.11	12779.48	8079.206	30017.91	15027.78	25869.22	25289.6	11137.04	45947.39	11292.41	12785.12	20547.23	9840.08	8799.554	8825.503	13415.72	19764.66	9128.681	19492.57	20099.62	37190.37	16300.72	14751.61	7886.382	8279.436	10774.96	7280.737	16398.5	5982.401	9942.258	24583.23	8542.807	25411.2	31021.07	21846.34	15480.57	16408.56	2284.714	10945.17	19400.54	25226.16	14257.13	9108.677	4353.097	26839.99	13333.17
MT-CYB	14897.66	27343.47	6608.542	10677.08	10984.76	6471.296	22860.01	14295.86	32303.14	22319.87	11251.4	23390.85	12535.81	12908.7	15201.42	16481.85	14268.8	12993.63	10912.13	13676.44	6285.943	21604.55	16697.87	27422.91	15191.45	11959.45	6618.551	20458.01	10781.19	12670.34	15739.99	16917.11	15703.03	41090.01	10155.65	14008.38	27761.37	15433.89	17429.47	16477.06	3847.718	11318.56	10331.49	22562.12	19578.96	10829.87	5174.452	26633.68	10426.1
MT-ND2	20646.24	26953.07	5398.278	11406.86	14325.82	7411.811	25681.99	12303.54	32311.24	23692.63	20638.5	46465.62	15934.13	11728.35	24782.86	13428.68	11377.77	12552.99	10703.52	18257.19	7253.514	20874.56	24468.7	27662.03	15830.82	16948.13	5827.203	14522.79	14380.01	7350.177	15370.79	20585.9	10625.7	27929.23	7726.899	28428.2	33534.89	21315.89	13645.97	16038.16	1522.083	11796.34	16843.71	20817.5	14877.15	15041.57	5193.433	27791.71	13818.4
MT-ND6	11573.3	6438.231	7506.708	8171.301	8600.575	4356.581	12827.66	4729.676	9018.155	18603.36	12311.23	18226.38	13993.86	6705.921	19143.03	2237.299	8773.654	9176.335	7861.273	10390.27	5085.567	11398.01	3836.197	19183.03	5979.986	17494.46	3693.091	4028.61	11764.39	6953.415	10755.17	18345.64	4868.58	18975.62	7331.517	9260.346	12111.73	8341.032	7633.515	11284.93	1015.64	3836.291	13387.89	12835.21	8678.271	2203.637	2582.885	13525.22	13792.47
MT-ND4L	6610.759	27576.97	4813.348	7546.639	13130.52	6230.432	15565.9	7386.971	16298.54	15914.86	12917.11	11216.86	6412.761	8806.101	10062.1	13507.2	10999.13	8879.478	6369.742	10756.7	5582.536	11670.61	13848.3	12866.17	9293.062	7921.554	4901.741	13624.44	10424.66	9472.659	9559.967	18751.99	7977.487	18284.95	6888.487	16577.24	14399.27	12016.23	15503.19	6627.619	2650.868	7918.209	9175.881	9928.658	12179.01	5619.156	3029.928	28708.24	6057.533
MT-ATP8	7887.112	18791.36	4391.664	7460.906	6102.432	7664.478	11948.03	8041.495	11726.28	16907.96	8335.98	9912.525	9777.532	11633	17565.18	13031.55	6741.044	6562.255	9729.414	10460.06	4728.078	8886.942	11286.45	26001.4	9102.347	8929.065	5212.659	10483.64	8755.323	5156.25	9976.313	26908.78	10239.71	23153.93	6637.165	17732.77	16882.41	9448.217	8881.366	12478.34	1490.743	7939.055	10319.64	13470.52	10980.4	8336.189	3181.434	21648.99	10589.37
MT-ND5	8201.074	7614.607	6450.893	5977.139	8028.171	4036.353	13395.67	4103.32	9931.927	13906.84	7677.861	13186.95	8810.351	6436.622	12577.29	2993.352	6485.053	8062.699	5413.538	7792.004	5086.41	10173.49	4932.212	16377.23	5422.422	9517.009	3551.483	4749.048	6793.151	6701.566	9244.861	10060.89	4059.227	14191.29	5661.438	10628.56	8379.514	8622.802	7713.765	6778.257	2649.771	3948.24	8879.517	12303.26	8599.286	2582.691	2147.636	14912.26	6904.807
MT-RNR1	2890.157	7430.652	1737.359	4013.119	3531.959	2015.484	1558.11	2655.39	5325.529	3832.758	3009.277	12712.02	1792.394	1824.91	4177.441	2306.743	4507.51	2453.655	1589.785	2345.272	1439.649	3140.032	2697.684	4015.902	2636.137	3798.373	1233.055	1898.128	2255.003	2193.878	2999.292	1855.952	1610.195	2614.476	1238.23	5424.57	2445.334	3111.418	2815.634	1854.985	7491.411	1767.881	3327.153	3034.716	3997.849	2120.75	1806.334	3340.191	1678.938
MT-TP	3152.698	5513.978	1701.988	1692.678	5225.067	2401.301	3897.578	3299.949	6743.439	4332.646	2135.486	8710.829	2180.957	2916.84	3972.087	3276.805	7424.753	2178.205	1506.366	5058.597	2196.086	2954.357	3259.031	1599.318	4518.93	3425.908	1739.122	4148.703	5052.495	3685.882	4264.522	3309.198	1751.447	2831.607	1417.795	4043.141	3851.932	7877.295	7135.461	1302.568	1552.473	3628.048	3104.072	10157.19	5619.04	1182.22	1935.999	4797.867	2995.107
MTATP6P1	2062.609	4641.511	1170.238	1892.949	2279.434	1216.034	3541.032	2030.588	4479.659	4387.287	3846.229	5468.003	1976.739	2216.731	3098.602	3258.004	1569.308	1919.333	1677.258	2180.745	1060.962	2420.788	2357.462	4763.272	2283.583	1861.617	1084.71	3316.839	2737.965	1238.055	1607.876	2573.365	2421.288	6013.628	1513.499	2570.117	4761.815	3251.797	2242.103	2526.326	444.4785	1713.221	1932.493	3187.516	2980.084	2372.145	791.1509	5841.436	1852.843
DUSP1	2705.18	732.7258	1002.736	4170.07	719.294	1747.826	955.6421	1198.129	1930.874	1541.346	718.2004	342.0697	1521.504	694.2757	1099.194	95.77263	1342.689	1061.322	1172.632	1845.639	1684.055	766.4251	2879.577	415.7939	4343.665	1512.877	2332.611	1244.945	861.0405	1159.78	1718.385	1963.075	2549.627	1919.939	1288.746	2363.956	3157.533	2597.73	1888.314	1986.297	769.649	542.6565	637.1052	2020.75	3050.326	2857.137	229.5056	1131.004	1053.107
ENO1	4393.027	209.5115	3534.917	2345.639	2658.062	2990.52	3334.569	4360.346	2486.834	1950.609	1661.598	872.3188	1761.267	917.5293	1795.907	3588.214	2252.339	3419.13	1745.054	2694.967	3886.253	2612.819	2069.341	397.6465	1545.217	4237.835	3061.158	2695.316	2382.648	3846.122	2295.442	423.5121	2889.677	1058.401	3169.388	2205.496	1340.185	2475.432	1377.216	2099.177	578.8772	743.5692	3627.359	1152.035	3095.056	1974.128	1929.369	1087.851	2530.088
CD24	2529.989	1301.759	5134.224	1100.024	2367.333	2286.967	675.7255	1958.558	832.6691	2186.435	732.4344	366.0415	2234.979	1512.797	566.1569	661.2555	1139.28	779.0786	1653.805	931.7301	1954.685	1619.035	2054.304	429.3407	1924.921	1468.439	1283.692	1862.995	726.2266	2147.15	1200.197	4045.691	3509.728	620.8789	1758.435	1394.262	669.6508	1016.123	671.4589	2412.554	1804.086	1416.497	871.9506	770.847	1160.024	1821.605	18.70244	1188.55	2647.621
EEF2	1654.451	1543.276	3292.369	2793.983	1485.892	2509.942	2240.094	2191.677	1308.557	1832.974	1439.974	545.4475	1726.667	1886.077	1331.603	2326.986	1508.978	2392.033	2015.323	1451.901	3417.45	2174.719	1982.04	1890.134	1682.084	2595.636	3063.682	887.7481	2459.184	3515.188	2973.653	128.6148	2071.024	1651.593	2441.454	3300.019	1102.554	1574.344	1795.48	2881.784	774.0279	1689.047	1655.531	1489.089	3417.742	2810.432	1201.572	725.0529	1940.05
MTND2P28	783.0118	1230.112	189.6289	356.2493	486.5497	295.9186	944.854	523.2485	1335.286	1082.183	720.3215	1208.46	647.5112	401.081	949.2525	451.6085	395.7612	497.1763	469.1105	559.8769	321.0042	663.9381	752.3403	5496.405	475.871	498.4806	240.8308	583.4861	444.2778	238.3658	501.3412	1393.051	347.2995	1420.77	363.1989	10.48688	1078.253	959.7363	364.5328	637.491	154.313	472.91	546.8373	508.711	604.5759	462.5779	7.591134	1303.659	552.5092
PDK4	1652.905	482.9591	218.8651	352.6464	45.52917	59.82402	214.0114	2348.172	410.278	45.17925	124.4742	208.8057	807.5662	1524.43	231.0288	2.852622	12.65173	260.5296	100.6198	269.1686	547.3136	167.9801	838.9616	50.25151	2356.385	1253.496	321.2751	226.1058	173.2047	225.2916	442.813	323.1367	102.543	800.7364	1275.444	188.1777	165.8323	405.7176	133.4719	535.573	1121.992	91.34319	799.9906	301.9895	278.8663	131.4733	8.247581	54.95157	102.788
EGR1	91.52509	109.6308	600.8026	3016.017	415.4833	1487.751	64.24239	91.7422	477.6954	391.5784	77.85455	35.96053	335.275	61.1358	216.7807	91.59752	256.0632	301.9297	1254.709	560.5633	806.2568	149.6333	560.6243	124.2264	345.9642	1487.616	734.2903	173.121	59.07637	220.2315	1020.54	645.2149	249.5569	198.1449	859.2101	342.7516	681.6877	227.7978	210.1111	98.3231	81.89245	46.31772	256.1737	120.2469	417.4207	520.006	232.7537	161.1911	565.7465
ATP1B1	2123.575	760.5148	506.6615	999.7165	571.2509	1774.4	1036.384	1734.872	916.4059	1361.705	726.846	275.2724	788.8751	901.5784	945.5803	788.4863	614.7016	546.0381	692.2423	1567.797	1028.912	738.073	876.2928	1036.94	818.7491	1460.324	921.7781	397.8681	1567.051	987.6846	1124.005	2026.85	823.0619	569.1428	1524.97	2404.521	416.8633	798.3187	480.0979	1223.405	908.3547	1706.403	1638.174	480.3462	869.0284	1043.255	126.9002	256.2751	1275.441
TXNIP	1018.175	381.7851	1091.671	589.226	1033.024	1540.705	605.4485	772.7527	565.5253	468.3012	432.95	238.125	2051.316	1182.032	612.7696	428.4075	554.2647	788.1653	1225.801	1442.407	2106.326	644.4227	737.6678	600.9371	1282.406	1003.557	1448.847	434.417	699.2605	1048.493	1589.403	1079.015	1402.163	420.1814	1776.632	781.0365	601.157	1170.251	978.8326	1095.321	860.3348	605.4164	565.6249	885.8299	1020.7	1415.975	547.9107	428.8006	740.5514
TPI1	1214.146	328.9493	1854.565	1375.36	1525.257	2633.683	1064.367	1545.58	1331.474	1395.113	863.5846	557.7979	903.8005	1193.774	1128.863	1935.74	1751.014	1129.909	863.7807	1286.746	1762.358	1638.06	1568.146	571.1079	1150.189	1469.473	1365.193	1589.531	1367.808	1959.805	1112.962	267.9121	1396.733	587.5535	1326.77	1279.228	634.8845	1116.845	975.8326	1179.557	323.4669	965.7275	1710.8	621.3844	1001.802	1266.79	939.9472	1182.173	1150.7
HSP90AB1	1203.352	1027.57	1741.786	1335.999	1062.989	2072.468	600.0821	1299.321	679.6354	871.7559	548.5874	209.268	1124.103	1007.042	806.5459	965.9474	875.3466	1019.882	994.5256	1153.684	1898.399	1425.219	1137.474	883.3184	552.8091	1830.518	1511.019	571.7803	1012.84	1348.914	1770.103	761.668	1492.565	701.112	1309.837	1730.591	567.0448	973.8727	911.5678	1515.072	569.7537	1011.113	1031.382	805.1311	1163.335	1289.841	975.4993	476.814	1338.812
FTH1	1084.07	324.7478	695.0542	748.0385	759.5022	636.175	1105.04	1502.001	687.0336	939.1433	710.7982	322.6689	773.0733	1593.734	580.7351	655.223	1046.93	1081.722	626.7508	872.3736	1203.492	954.556	2121.808	556.4397	1086.964	1274.738	953.9424	1163.975	980.5557	1104.04	639.8579	182.0943	749.2242	356.6963	743.8227	1456.449	572.4774	754.3525	520.123	1045.685	340.9296	922.5626	900.8734	702.6193	1019.992	648.4656	1046.967	844.7618	855.7219
NDRG1	1405.273	61.09306	1340.199	748.3754	254.7524	1954.165	996.8613	1548.246	628.9915	871.0121	507.0351	103.6524	1225.045	976.4516	513.5945	187.0146	423.1033	870.5167	300.2575	1464.83	1748.273	716.3585	1389.169	195.5781	430.2926	1611.53	1430.235	962.2159	1201.271	1626.685	759.3322	155.6542	839.2336	477.4326	1407.684	1364.998	430.8991	404.2665	479.2745	1073.278	604.3675	424.2371	1038.081	508.6546	697.4477	845.6432	101.3518	389.8896	860.4359
CCND1	1170.746	68.36676	916.1011	936.4381	509.4381	994.085	411.7831	505.1752	532.8246	830.8709	456.4981	105.6108	1250.492	186.6846	321.0852	96.65005	261.7772	1467.278	961.2055	1344.404	1298.781	461.8441	185.7266	110.1081	288.1723	1047.225	1042.927	543.5156	160.7722	654.3856	651.6394	1276.42	910.1115	525.6799	717.37	387.6372	307.5176	380.9942	286.5561	834.1654	528.3315	375.508	1303.107	545.1241	891.1758	711.2855	57.49422	163.7079	773.3158
ALDH1A1	384.5746	101.6207	247.2373	954.4952	1309.362	1834.144	635.3176	870.6532	337.439	729.8508	298.2681	228.9338	327.2451	358.5013	367.3119	1314.684	153.0678	536.3054	742.8479	800.7271	458.3257	337.5393	322.5861	14.65589	358.4745	543.4519	384.6394	225.4802	510.697	512.4037	412.778	1218.303	661.9373	543.9956	538.8926	743.6601	292.9141	420.8052	411.1799	865.548	249.5889	902.9416	532.7133	229.2449	396.1224	571.601	10.49109	644.8515	564.4806
APP	885.3848	340.5235	2877.814	967.2236	1251.924	538.6931	750.2573	609.0115	338.4713	609.5306	542.02	136.4372	1321.612	529.4764	381.1501	559.0637	320.1591	795.9247	620.4216	1090.058	2123.922	947.8197	465.2149	927.8409	681.4268	968.3532	1129.16	419.2045	618.7358	991.6462	1094.069	1026.978	1506.727	432.9958	1440.111	430.458	532.0406	1070.721	772.9102	1014.262	451.8279	730.6594	1060.552	746.7756	986.085	1139.294	531.5145	222.3252	1274.534
LDHA	1309.683	223.3485	997.4243	970.0441	879.5697	1109.542	1119.931	1343.403	728.2606	739.1325	503.465	510.7337	647.3733	1389.965	858.5817	663.2118	1946.685	917.3275	508.982	1212.175	1359.407	1157.544	1979.193	182.8394	761.1661	1244.816	1004.629	985.1542	832.9099	1495.612	883.5867	907.2768	1043.187	575.9663	892.8295	953.6876	510.756	669.3002	711.6947	908.7211	463.6531	744.4661	1234.989	425.1063	892.8984	778.5594	644.1407	732.6287	1058.579
EZR	1660.727	933.6863	1234.368	673.4621	1319.213	1385.278	565.2119	924.5016	472.5676	743.9537	329.0203	145.3958	1007.156	315.8289	365.2481	426.5924	216.6485	948.6294	410.2956	500.4311	1519.273	1090.627	290.3291	199.6833	715.2415	898.1602	731.0532	535.1267	431.7722	1003.625	710.705	635.9834	927.6436	266.7812	860.5332	1066.538	419.6431	446.1928	266.4228	746.1637	269.4413	800.829	702.4146	436.6642	871.102	431.7053	129.2469	289.3215	670.0112
CYR61	269.0795	105.1481	532.3316	907.3822	193.9813	294.1875	136.296	268.1643	182.1881	106.7439	113.2338	37.34286	86.48322	78.64738	186.0483	105.187	164.7353	306.2038	1399.722	427.3746	702.7331	254.6802	240.259	15.26359	158.0831	1156.877	863.1894	228.4917	112.3021	280.3772	656.2351	282.7716	228.7022	312.2031	1283.024	172.9428	543.0289	812.2727	293.7003	134.9549	112.9984	80.08455	1055.743	326.2906	319.8087	548.8639	397.6731	179.8244	896.2714
CANX	763.1037	304.5287	706.673	894.7928	632.1118	1467.846	761.5635	530.4243	302.5749	752.8077	347.7647	209.6351	472.1232	767.8464	629.6757	264.045	598.6749	657.7636	414.9237	839.5002	1255.839	684.4486	1343.27	452.1661	342.2085	861.1581	624.7152	478.9281	723.0985	897.9336	940.7	1693.02	781.5623	391.6846	862.5006	1161.173	222.1367	411.0187	564.9077	1078.936	875.1043	545.181	689.8956	321.9104	566.1897	664.2139	244.9903	303.5839	837.7533
HSP90B1	947.0882	310.145	824.0839	566.0342	830.15	1223.482	422.7518	568.8551	379.1253	634.728	613.6014	352.8703	670.8771	1436.873	412.7331	891.0412	1313.94	671.4059	665.3777	771.975	783.103	613.4859	1223.231	496.2633	459.9543	1165.548	702.2398	690.6177	706.7323	757.3643	675.038	1096.245	833.442	211.7283	694.3433	915.9687	296.8966	536.1535	615.2872	617.546	520.3353	740.3451	1126.408	422.8537	397.5802	562.453	777.2128	292.4285	697.3079
PGK1	1178.199	233.7149	885.5319	653.2491	616.503	941.2349	723.6174	1161.539	452.6332	470.4295	329.9089	118.8521	497.8695	596.5782	651.5264	425.3736	854.9573	890.2569	511.2299	659.9905	1046.593	608.5326	543.0237	345.4617	388.3257	988.073	810.7822	300.3405	501.2381	1036.278	636.0096	377.6508	886.5208	207.5407	763.4169	988.8164	211.5186	494.5351	446.5289	696.199	277.0974	491.2265	694.8447	265.424	618.2216	625.3194	317.7417	329.3159	632.2667
PKM	734.9354	268.6709	1409.611	759.6678	1359.045	1914.492	849.959	1075.407	837.6833	807.7383	611.8942	362.0991	750.5323	624.7955	535.7148	1170.18	991.658	926.6762	545.7223	909.1335	1376.57	882.4964	878.1296	551.5577	522.0506	1090.862	974.0462	1483.734	1024.787	1299.249	767.04	164.8921	1197.071	539.4557	934.3708	546.3478	514.6031	690.1254	555.7133	909.2541	295.2847	801.8754	1084.017	389.7239	731.3149	844.1949	794.0757	574.3341	613.3405
UBB	641.4311	786.5789	919.8355	925.1975	1382.036	1182.904	1032.522	1189.718	596.2613	833.0316	706.6227	348.3589	683.396	599.4863	702.5209	968.1607	643.3763	987.2417	836.4885	1091.224	1214.568	958.9329	521.897	685.4002	665.41	753.3514	988.0307	649.3925	1137.001	1001.578	1072.92	290.9249	1020.542	630.0499	1166.213	789.806	674.6623	788.9412	891.6974	860.7769	237.3923	1513.245	785.5161	687.6011	911.9934	854.2298	257.3594	283.6813	1026.329
UBC	1330.61	336.6092	1129.503	898.707	702.7791	977.7771	733.6024	725.6983	554.6228	591.2333	736.3721	402.3034	628.1636	883.3704	489.0954	458.6879	805.5383	832.4516	597.5749	811.1786	988.8016	867.2412	1019.064	392.3903	1152.164	977.1598	885.1961	454.3308	731.6656	729.053	818.6289	215.0354	667.4508	537.4881	812.6006	942.584	774.7404	1015.34	739.5443	733.8894	291.088	608.953	801.7729	821.5316	535.8885	772.3064	834.4666	570.8308	710.4669
CLTRN	468.3855	6.188197	12.89102	104.8671	521.0673	638.1604	538.7583	491.5854	275.3712	220.0143	275.3888	188.3547	39.30116	20.47522	473.0472	87.89273	13.64179	598.1776	160.9229	1619.849	303.6007	286.1466	129.0165	1.535493	207.7932	331.1173	260.1937	46.36305	483.2009	329.3291	254.9859	1340.919	299.2076	181.7923	428.4303	311.598	106.5402	282.1739	249.2362	526.071	71.13308	595.5405	1073.553	103.8942	343.1352	171.1576	1.549729	184.1582	401.965
CLIC4	698.0321	58.8459	266.7068	372.0824	669.1185	583.8248	464.0584	769.3537	298.4482	369.1228	251.0853	49.43257	549.2161	263.7998	311.4636	260.0417	271.8322	585.9525	396.109	818.2761	717.3273	382.1372	250.8323	34.93765	243.573	473.4287	431.6631	220.6589	379.9658	1616.719	662.97	2495.436	819.171	139.9053	646.7873	322.429	151.9873	410.4433	290.4082	481.8313	484.6618	395.9806	688.3422	270.0329	408.2481	434.8997	419.1144	176.9014	735.5927
PTTG1IP	930.2929	99.31977	919.2107	611.9978	565.9098	585.5776	381.2631	699.4047	232.4235	522.8144	410.5734	698.0566	568.2564	368.1504	553.5628	340.4567	393.5325	720.1142	428.4599	1009.978	964.2584	749.4251	684.3711	233.4733	509.63	374.9187	744.1548	431.3827	453.3489	929.3961	548.0465	418.1273	886.8309	782.3773	568.6999	625.6463	564.9194	586.3638	592.8538	705.6637	500.1376	780.6907	1087.773	429.015	466.6532	645.6572	387.3745	570.7277	429.9599
LAPTM4A	781.4807	334.3357	1049.882	715.4207	1014.068	1258.11	613.6602	1055.822	631.0109	628.8153	584.6028	181.3906	808.7046	639.1411	662.997	1165.807	697.8607	726.0085	617.4634	1119.237	785.1545	642.8817	747.7597	194.297	462.4402	770.145	636.622	562.8024	855.9808	825.6832	869.0325	1154.391	1012.137	386.9272	797.3815	1144.284	468.5942	704.8045	627.8851	1020.099	319.5026	942.3819	1172.99	411.4516	737.4571	796.2238	1394.085	508.9299	888.4244
HSPA8	423.4165	440.9575	448.744	485.0194	663.1048	1002.192	387.935	909.7075	236.1228	502.0124	282.306	63.50875	526.4336	611.5004	479.2021	326.8123	552.4546	576.3202	664.2035	609.5261	551.3447	406.4293	637.0916	955.0981	140.3729	602.1792	443.5193	206.1135	581.8516	837.4375	974.9475	407.8774	766.2817	211.3653	635.1111	482.6566	169.3849	370.2637	445.8808	570.9397	364.7068	773.6478	738.2578	225.5976	321.1409	648.5639	281.5722	166.7972	576.946
TMBIM6	867.6849	628.5579	936.6593	562.0923	866.2393	1429.641	749.9347	798.6296	579.6154	1066.36	396.7186	347.1687	644.2276	758.606	648.4168	795.5305	601.7482	651.8529	408.9135	1027.072	969.4185	861.1759	1130.002	1035.935	429.7146	807.8193	585.3364	433.6892	532.3666	961.8284	704.3203	670.5154	747.7132	383.1321	959.8072	977.5052	319.934	527.3161	477.0468	848.9649	338.5818	814.2787	951.0821	346.6106	662.4329	622.4069	461.8039	450.8301	656.9067
PGRMC1	621.1779	177.7382	419.3924	665.8274	279.0779	1234.467	518.3854	827.4599	408.6926	394.404	250.2055	134.9015	468.1736	359.8747	422.316	290.6626	622.1114	547.972	253	840.6103	642.3539	460.5679	350.7564	248.0943	291.3232	832.8274	305.461	261.4077	572.8612	551.77	415.3438	1203.088	375.01	331.6052	652.1841	518.778	238.4099	287.2096	429.3641	815.1575	195.2723	417.3472	667.7954	231.6255	523.1402	268.6728	306.0558	258.2079	578.0959
SARAF	707.0431	246.7583	397.3858	694.2155	455.2637	601.2201	799.048	598.8917	592.0355	538.1641	329.2836	155.9823	457.418	317.0916	521.6258	212.5038	263.9692	709.1454	295.1207	1018.885	963.8951	679.3154	420.5207	289.5474	315.4815	768.1973	625.4166	524.7037	499.1603	845.5371	611.9926	1189.873	453.2384	317.9603	709.3714	624.5853	352.5995	554.5838	460.029	762.2955	339.1405	349.3523	862.1285	392.3945	456.7354	394.2016	276.1115	277.0975	813.4005
VCAM1	376.7732	4.19451	16.80479	115.7353	723.2504	413.9362	541.8347	317.816	284.2386	296.0779	237.7385	120.0386	47.98887	269.8302	257.2428	862.5031	53.25847	397.8804	340.7663	692.7451	244.6406	361.8712	212.5487	4.145366	81.59995	337.3151	317.4442	115.1745	778.1083	363.1351	263.0845	810.8898	502.6389	82.38562	417.4652	244.3834	126.937	566.4403	90.57809	189.7497	428.336	744.7825	1101.257	176.325	88.73071	288.716	46.63411	220.8661	321.6209
ITM2B	582.3362	216.6215	700.6932	428.4136	963.3033	475.5401	434.0396	801.5141	364.8171	502.6496	514.1152	171.3984	589.1068	315.7786	613.0627	626.0447	267.0366	509.4912	353.4064	719.1672	535.1163	493.3763	362.5342	349.6619	298.9655	392.3708	480.188	423.3994	493.4499	542.1283	497.2826	2130.739	794.0845	271.6216	596.1367	398.4033	296.3132	695.7447	379.7112	629.9988	357.9121	956.1392	743.1487	312.3029	509.8872	532.1818	175.8147	359.7944	650.9665
MTND4P12	22.73551	514.2069	109.8063	322.6764	334.0658	105.5061	3.829073	212.9221	440.5775	9.411565	449.5067	237.8637	519.6838	299.3192	280.427	5.075597	5.042929	381.9399	137.1407	6.618908	86.9585	175.875	4.29605	682.6131	9.540252	154.0335	132.6822	16.14655	162.8489	184.6915	192.093	156.4152	144.6844	15.81064	81.20245	4.052167	7.669086	605.106	2.875608	362.0039	60.78057	210.3329	140.1561	794.945	463.4149	264.1384	1.907494	441.1063	133.9408
LDHB	451.3735	706.2495	966.4976	412.4046	571.2041	945.7376	335.1365	297.3636	285.8632	564.976	307.7897	116.0131	403.8651	521.953	349.6318	754.2646	570.0549	490.397	364.5548	402.5964	503.955	530.3344	675.3847	946.3162	284.5527	556.8362	386.5813	304.3696	358.8356	442.8838	669.794	353.7983	380.6585	276.7492	636.9336	262.6272	236.5542	275.9875	266.1735	488.1179	175.6324	522.2754	530.669	209.2008	355.2217	352.4599	443.3618	202.8978	424.25
HSPA5	522.0614	321.4456	495.5644	427.3113	595.6413	736.811	301.6403	538.8438	260.27	407.186	307.7225	121.5773	462.7609	694.6807	371.1306	331.3059	985.5615	653.4649	491.3599	743.6987	558.129	473.2348	388.5718	401.6381	255.0593	654.5347	523.6712	477.8538	417.9237	639.9382	532.0195	466.5351	541.7871	304.6573	491.9234	682.4979	247.8129	393.0593	434.6767	429.8445	199.6172	1264.18	1114.78	293.1867	376.2126	354.8562	953.161	231.4318	492.6703
SCD	400.772	110.8155	16.6557	221.2885	122.0643	688.8292	314.2837	157.8424	286.4376	517.5907	197.6225	50.06767	161.2453	630.6515	226.6321	48.35314	443.109	174.8021	136.1435	147.0769	212.4061	379.8925	804.2529	109.3877	175.6926	564.2399	257.9339	513.212	118.5268	609.1423	291.5388	157.2084	82.57205	207.6814	394.3603	342.1921	123.2367	149.5349	172.489	348.1913	147.1974	70.89173	269.6093	182.679	434.4078	109.8207	95.37029	230.353	395.8951
PABPC1	469.977	296.3038	663.0008	605.3332	378.168	473.2187	370.4926	476.4558	342.9835	387.6937	357.7585	231.4267	415.1358	584.8151	354.3965	651.2894	526.4295	419.2328	429.2883	341.0917	631.2558	551.1971	669.3802	265.5116	419.6027	771.0207	528.7925	208.5478	627.1739	559.4903	652.0183	475.5675	596.0348	231.6967	554.3936	582.7181	317.9434	473.7874	536.6971	502.9367	373.8601	385.9273	310.2605	457.8739	481.2692	637.6256	1240.577	207.0092	584.4425
CLIC1	507.9397	156.1511	714.4338	593.7086	769.946	638.0723	407.3989	841.9929	423.0777	489.207	469.8364	214.3579	490.3149	690.303	584.7286	789.0692	1112.846	676.7506	491.9529	743.1546	678.102	732.4277	512.8195	93.95373	419.1069	520.5425	687.4138	631.1851	707.039	619.7575	582.9409	236.3506	627.7993	345.3406	570.7605	505.3203	463.4146	561.1984	606.4852	710.6238	216.9025	758.5302	599.9265	487.8114	657.9122	498.7923	536.6291	337.4074	769.9268
ENPP3	320.0358	0.2524024	1.43208	292.4362	54.21581	187.2152	267.4432	582.2151	258.5774	125.0092	137.7444	44.01063	1655.843	347.4388	66.57188	248.6344	246.8541	280.3555	81.34503	84.41049	285.6742	184.6073	115.6959	0.2755808	459.5314	373.6975	298.086	184.1958	299.1903	257.9755	301.9738	308.0213	235.0191	76.64639	337.5228	307.9343	127.1951	129.3917	175.6946	288.9735	179.357	116.751	112.7087	169.9443	257.566	194.9167	1.398812	130.5434	365.4721
TNFSF10	224.6725	68.82155	77.26155	202.4823	895.8794	327.7532	220.264	322.7311	144.0568	349.176	225.2621	60.94013	219.6882	177.2469	166.397	241.012	498.6244	431.287	183.6925	350.4675	308.4555	259.1963	401.3106	8.939913	91.75718	208.0482	411.5875	105.6246	127.4887	603.5723	249.8564	815.1938	569.5445	101.914	264.9207	758.5126	158.9371	345.1678	377.978	291.5217	329.8018	606.0461	180.145	93.29116	257.6848	349.1694	65.21102	473.0734	286.5371
ERRFI1	720.436	11.64433	273.7402	379.7628	79.4539	54.96682	33.71441	284.9048	75.97965	89.13875	75.59566	69.43538	392.3617	319.3186	92.31361	7.989516	112.0193	121.7865	53.29251	86.06232	521.7188	34.65367	173.0105	5.572982	811.3136	100.0879	272.8167	86.9739	17.61227	155.0615	274.1741	134.8003	121.7603	289.9312	486.3931	574.6736	406.0656	135.3181	289.7209	303.3834	700.1025	15.06016	680.7848	407.1803	224.6031	131.1624	157.1613	52.36476	95.21367
MCL1	318.1228	139.6881	945.45	395.9584	332.6667	395.337	135.5259	330.7747	204.2949	193.3678	215.4658	61.3252	329.9812	387.0993	334.307	145.4707	249.9626	507.3365	339.1043	284.5583	385.4103	172.0031	337.9896	87.44348	299.7994	395.2075	432.6984	189.7593	294.638	251.3321	383.7652	525.5414	423.2658	112.0175	434.427	211.6667	343.5146	402.0057	295.3083	195.3132	343.5209	314.9294	485.4911	245.959	318.0291	421.3034	335.8622	118.1475	483.1024
TUBB	366.3271	140.6116	439.9986	727.6935	510.1584	364.0335	271.4058	606.601	344.5509	353.4374	360.7589	168.9241	422.889	606.7072	366.4022	893.6867	695.8033	431.8238	412.8615	381.9112	521.9236	579.018	374.1751	71.31281	316.4577	483.4014	573.5077	286.6312	499.3906	394.8711	565.0541	268.6153	505.8669	219.9578	420.6177	415.8433	292.057	412.7606	480.0047	463.9459	212.0835	456.9345	342.8836	362.7436	645.5792	429.7752	1050.812	169.0144	638.9852
HSP90AA1	299.538	341.2796	470.5931	305.3474	495.8482	332.4804	205.8187	496.2005	227.4569	210.7189	223.7825	64.69129	423.7332	297.549	264.1058	209.3138	358.2409	369.7732	411.1144	341.2334	564.9088	340.1982	234.7492	1100.524	168.5839	347.0845	289.6837	155.8186	238.9258	475.3327	554.8481	498.0494	344.2777	183.0346	493.0386	255.3766	171.5987	308.7025	319.8877	344.8023	206.0505	449.4349	590.9532	224.6458	235.5472	433.8326	473.127	122.7623	411.9748
SERINC1	513.6098	414.0467	595.2853	433.37	345.7488	510.494	244.5875	446.9152	230.6372	300.9206	200.2275	45.19629	607.7947	247.5017	205.2376	132.2415	150.1421	440.9777	365.1434	339.804	730.61	448.6317	265.7334	193.8895	215.9383	481.6915	463.4458	138.8722	183.4796	445.8136	548.4097	1250.489	541.6167	191.4003	700.1467	382.7609	181.7957	299.9447	271.2458	483.7713	342.6217	239.6236	343.2524	292.4407	441.5051	429.5526	259.8382	144.5997	678.7318
CCNI	453.6988	497.1068	1021.431	638.2282	270.6538	434.7587	419.7412	461.8456	202.696	336.6731	305.7171	54.34878	473.5311	363.7146	240.0937	186.4368	187.181	399.8045	372.3606	402.015	707.0062	401.9797	298.4936	422.3843	225.5233	420.9031	535.4824	100.1599	289.6947	452.7688	688.586	694.482	498.7635	190.8359	640.1885	381.2227	186.8641	451.1823	349.8025	472.8025	399.7257	345.1809	326.3426	324.7593	595.7337	468.1387	268.1118	180.9246	685.7706
KLF6	408.3466	125.8674	425.5631	384.635	157.8027	240.0876	136.3603	351.9733	173.6415	216.5271	119.6946	52.36034	331.703	146.8467	175.7331	99.35088	72.55931	211.5632	93.36323	179.6059	419.1455	86.14477	168.2607	59.57082	791.1403	333.731	323.5367	81.62236	108.3486	145.6865	282.803	316.7611	285.7442	204.6811	372.3104	293.1941	305.9727	263.3602	182.3823	278.128	265.9454	72.08936	281.4947	238.507	241.1543	149.0423	60.30581	49.99459	197.808
YBX1	452.3406	148.4	676.9265	518.6273	564.1671	651.2738	518.0209	528.6707	318.8895	670.0227	516.9263	261.9157	437.7892	655.8584	461.1416	787.1349	711.3458	530.5596	482.3609	510.8257	575.8202	478.5847	744.6769	225.1042	443.9481	515.705	572.4259	410.6979	688	530.5658	569.1068	393.3318	633.9616	231.0428	566.1211	508.5278	405.7429	465.8908	565.5943	453.2599	263.9238	447.5541	440.3371	450.3739	616.4482	616.5863	1446.822	287.6906	641.4296
STOM	382.8009	102.0163	465.1766	563.1135	486.6905	549.414	387.3976	447.9119	228.9657	529.5951	273.8322	109.7262	667.6873	237.8613	368.8074	246.0502	256.0216	439.8953	372.0167	654.5363	627.2911	541.8633	283.2986	111.7818	327.0766	507.3203	588.1098	274.8031	260.3908	579.9773	617.1587	1100.35	653.0959	322.0541	546.375	319.6133	407.5864	626.8027	487.7756	504.7013	356.6465	597.5521	519.4276	497.4119	441.9187	663.6121	366.0874	233.2816	694.0353
BHLHE40	397.2503	56.0528	841.9943	330.3132	310.1649	429.5671	250.0873	174.3437	205.5211	214.2355	181.4305	32.36647	172.3989	116.9229	246.9924	88.74079	209.4153	447.8561	350.0816	377.8435	330.9122	216.1821	155.7304	240.1552	273.7022	360.7974	235.4711	168.5308	100.0085	219.2252	205.6215	143.6771	324.753	143.3663	201.4516	268.1268	378.5149	461.0766	333.5115	214.9329	73.52784	380.0108	469.5819	602.9328	243.4553	505.2076	630.8128	143.8072	272.6554
PFKP	449.5348	57.02834	786.4605	394.5719	214.2289	300.5064	440.8587	359.5312	452.1218	398.018	400.4643	116.6103	582.3582	277.9051	240.5191	190.8336	200.6077	515.9583	197.1993	269.8288	601.0343	521.6365	257.8413	19.82004	255.7844	406.5264	577.6525	229.5005	458.1586	377.5685	390.4388	52.33566	372.3794	273.2997	450.6954	570.0701	305.8478	396.326	430.2865	425.2251	234.0593	140.2697	182.6673	306.9292	307.3924	200.9993	36.22174	157.0947	303.2267
MYL12B	436.7651	398.0895	824.0335	635.5747	858.7614	538.8999	411.1268	831.1362	441.7285	416.4167	825.7511	371.1088	749.9049	404.1244	653.0489	653.0034	718.7542	601.8386	560.0649	670.7581	766.4561	714.2284	534.5345	625.8869	635.2871	596.3529	697.9451	598.5365	640.3085	624.8485	676.976	674.8555	731.1478	396.0684	660.2414	530.3255	515.2035	756.7377	667.7386	721.9671	297.731	907.3739	665.4583	621.4266	600.4635	547.3487	568.6404	372.7137	773.7591
CNBP	718.3287	302.9445	724.2358	434.6654	451.896	586.016	513.266	632.0746	407.2373	376.9603	481.762	163.6897	664.8958	423.1546	313.3387	329.1373	509.9315	625.3417	459.7012	643.9159	794.6188	506.6453	401.3723	408.0115	418.7638	900.9071	612.1149	320.8547	406.5194	676.9347	627.3885	910.4337	564.8749	355.7883	605.4803	308.1844	295.565	427.2293	433.7462	580.8327	229.3982	624.5759	456.1114	532.5668	587.2363	523.1254	308.8038	361.2501	788.6139
PCBP1	655.4009	139.8499	440.2222	417.371	331.6101	624.3223	563.3206	624.635	229.8626	235.0607	324.3861	70.36267	480.1081	293.2502	219.1191	238.0582	245.8083	571.7381	327.7089	561.3355	599.4941	470.2496	241.9521	181.7015	281.8559	510.9756	555.2523	191.5384	443.3327	452.9563	489.7602	32.30201	408.8666	290.7252	515.5879	596.9695	251.9192	461.6447	372.3178	518.8388	124.0922	365.0634	639.5523	391.1401	613.378	350.3876	347.1277	151.5253	456.4684
GRN	263.6532	143.9419	407.328	343.7581	503.4681	334.6556	239.9569	255.6241	132.8152	581.0421	412.1361	140.6587	374.4231	506.1167	260.9657	197.4066	277.9749	361.1043	399.8032	316.5101	376.8438	276.9636	362.8794	131.3317	226.0978	243.489	562.9128	336.898	495.473	289.8459	293.4537	15.83834	430.9192	131.5668	400.052	337.7152	356.7511	311.9155	409.1993	290.5149	187.4621	459.0001	284.9436	200.348	382.689	398.8329	574.5084	82.62545	311.3034
CDKN1A	196.9784	60.36215	385.787	505.1139	585.9396	206.4718	75.78359	376.3139	183.6561	156.9575	91.69496	65.46997	229.9807	144.7695	169.6983	230.7462	141.7509	505.8321	372.8385	244.4117	203.6546	139.6536	151.1393	59.98862	265.878	185.2815	221.4396	423.0371	78.78041	347.6775	197.2948	49.86571	311.5038	93.46508	142.4724	167.8662	222.471	386.752	212.6752	151.1262	95.97886	296.881	244.8559	254.9174	273.4805	418.6665	144.8575	57.25249	124.4929
CNN3	304.5894	161.8037	738.5831	391.6342	271.4487	335.4092	279.5249	356.7656	221.8422	200.7289	244.3954	46.48696	354.1695	300.6763	217.5091	171.1291	366.2746	398.1571	457.9383	432.5969	506.4291	304.5903	278.3129	307.5568	280.4931	411.5069	349.4971	210.9659	204.956	415.7187	491.593	495.1937	454.7022	170.7208	457.069	240.5511	204.4963	588.7161	322.7415	337.6448	222.8654	204.4993	437.5269	437.0551	392.5779	390.7331	630.2614	143.0949	476.8469
UGT2A3	295.2821	0.09340414	1.097766	88.98003	163.3854	98.36563	327.0824	476.2447	80.75635	343.6439	126.0256	14.54399	185.5853	92.29193	150.2389	136.9516	68.09553	110.2259	108.0212	191.6762	308.958	110.6749	252.5034	0.1472215	27.53425	128.9539	58.44469	33.01936	180.4135	191.0008	244.7926	1070.426	601.7039	33.56124	120.0037	275.7584	38.54648	240.6357	67.19738	256.1205	181.1104	107.7633	190.3484	19.84207	119.8372	177.4709	0.4436956	41.82689	146.004
FSTL1	380.6098	57.14076	209.983	177.9257	294.8227	266.7105	72.04196	186.4982	34.75852	65.18235	236.9437	12.71882	156.4661	236.969	74.95744	47.35152	164.5198	46.78739	304.3546	637.8417	181.7881	148.1848	142.3564	21.29473	257.3094	309.7755	299.6129	103.3724	97.00724	371.3078	183.5927	454.6851	304.2109	86.29524	461.7897	114.5839	127.0176	165.2666	297.3199	463.0555	190.0957	245.7993	210.1938	200.5518	165.7932	213.7953	350.4348	56.55796	334.2938
MYADM	167.6224	29.06174	869.7906	281.105	148.2664	112.5773	94.71081	232.1046	140.6327	75.10277	110.6934	32.73221	129.2786	119.7066	141.0103	87.52481	160.3602	430.9053	213.6143	119.3819	248.592	121.0704	96.82516	16.06906	96.9134	371.3803	201.045	98.65981	42.87992	132.4116	202.1948	52.59894	239.4833	39.85851	214.4969	167.2109	167.0113	307.3108	152.9712	119.906	46.54613	69.84126	256.6813	177.7891	255.3612	153.7629	338.0655	31.44209	408.9553
ACLY	597.1077	48.423	414.5573	260.6836	244.8226	634.4205	361.2072	314.8803	192.0894	251.4397	192.6643	36.067	472.7731	231.6031	188.9741	118.8343	104.7984	362.145	273.511	456.6813	668.7748	303.7316	197.9118	31.1826	181.9859	313.1713	359.0142	90.38602	407.6358	722.76	331.3546	191.148	368.2502	220.7981	517.2681	431.1332	141.3914	246.7285	167.3809	372.7602	175.1393	285.1786	565.3003	209.6352	227.4262	470.1042	111.5627	46.51407	329.3568
THBS1	106.2063	44.58738	145.1267	237.3691	144.7981	207.0296	126.0423	99.37697	121.4604	80.45745	82.24048	18.55491	139.5977	138.7582	101.9253	51.99721	63.76431	324.5158	611.6746	345.1427	181.6078	103.209	265.5791	47.15648	72.09993	346.5514	263.9846	172.3483	95.03053	196.2063	217.5659	362.9681	496.4972	46.21551	426.512	260.8063	89.91694	367.7626	153.6301	162.6609	467.1467	88.99255	807.4716	132.6849	78.50405	242.1659	109.3345	43.11275	530.3504
RPN2	437.1336	240.8123	444.3317	299.5519	599.6876	532.5019	300.0399	322.2829	208.5872	294.1091	290.8298	96.76219	311.4109	601.8081	225.9764	270.7008	447.274	341.128	340.9348	463.0337	424.3407	273.2896	586.8266	378.9518	194.6281	413.0658	336.233	451.3428	403.6053	395.2321	313.0911	231.254	411.3991	162.9451	419.0039	339.8061	166.2156	267.8593	314.3949	363.5074	204.0634	380.1562	507.9066	172.7103	236.4437	309.9387	483.5489	208.2333	315.1552
EGLN3	509.7084	0.9105386	451.2166	259.1425	117.4374	246.066	403.1871	480.7164	198.0154	226.9458	182.82	63.44815	361.3412	167.7765	129.9702	36.82154	209.0751	387.5673	276.8846	382.8706	385.3822	317.9997	237.2698	2.902063	277.1666	483.6655	443.5446	177.6465	163.5972	389.5196	204.8149	252.1175	343.0263	150.6036	211.6144	130.8296	172.064	261.9746	213.5769	295.4224	163.2284	219.5517	504.7152	247.1396	268.6407	320.1914	42.60959	117.8875	365.4302
AHNAK	335.8595	121.219	725.6652	398.3405	187.0767	106.5636	183.2646	117.4533	268.1146	147.9386	182.7649	73.97147	368.3855	353.1006	145.5638	108.5716	143.8339	253.2792	323.7242	169.2963	463.2294	204.2361	369.3314	99.55525	143.1178	222.7479	260.2937	59.16348	100.0792	375.2072	483.6739	227.719	619.4741	71.28946	417.2209	218.8321	117.4015	226.776	188.9218	247.1869	782.4488	138.6497	269.2238	143.2098	159.9742	361.9177	131.1786	138.2354	350.439
ANXA5	314.4385	180.0887	510.1675	525.7119	470.1403	606.0724	316.8753	426.6894	298.1939	353.6995	389.1218	221.787	446.9318	545.5557	345.8535	453.1931	569.3532	409.9982	345.7113	406.1745	440.9816	477.2819	356.9033	249.2989	287.929	370.8803	467.1355	502.3298	462.9334	530.8933	478.9102	530.6057	512.2806	186.9462	328.445	296.9313	285.4956	482.7812	461.9858	358.7722	238.8166	528.1426	541.979	408.551	405.0052	423.0119	703.3146	246.9511	487.6076
ENPEP	369.383	6.278943	25.798	205.8223	86.4096	608.8643	417.2747	304.602	84.19909	249.6211	97.58527	31.3695	219.5639	122.9871	162.8929	13.7689	126.0834	207.4105	138.4969	274.8956	326.6057	133.1187	79.32734	2.888954	174.6576	399.9566	196.1682	110.6726	222.8258	234.4694	192.631	281.1848	204.954	120.2343	299.7933	200.5754	63.22392	209.3206	89.03307	249.9085	117.044	203.5475	424.8256	89.46528	185.7867	173.9482	9.252337	318.3344	281.0686
PDIA3	350.4035	200.0579	417.3543	354.969	414.7865	866.4855	306.0657	315.8884	209.2079	247.8667	395.2831	210.0232	328.2577	631.2551	308.1244	435.048	387.9858	445.2762	327.6607	493.1251	428.5288	362.6676	584.8137	369.2192	313.4134	404.3726	377.8796	762.7607	505.9065	399.3298	325.8004	572.3491	416.6072	214.1648	375.6963	299.9978	231.2231	354.4435	395.5993	341.4473	216.5768	734.3084	444.9225	270.3382	286.1224	314.7383	788.4342	270.6781	428.7115
APLP2	290.967	448.4964	668.1528	228.3788	541.9978	321.3179	246.0936	172.6515	201.7129	265.8434	301.2506	101.6226	453.0134	357.262	212.6507	167.2086	268.0782	165.0123	251.9549	354.4185	529.4147	283.5303	401.8093	886.1793	338.3838	264.5691	459.9826	481.3667	209.3909	353.5049	446.6651	270.3767	482.6073	147.5781	508.1772	286.5677	185.5723	358.7661	321.1482	389.6858	192.2216	449.1172	425.3202	236.2431	262.3861	469.0529	283.0971	219.1656	396.1299
EIF4B	457.5604	260.888	573.2933	498.7619	178.4181	403.9535	298.8321	306.2111	183.3602	289.3604	180.3875	61.53108	327.7677	311.8167	166.5491	234.3429	165.8557	314.0018	233.0607	203.4614	564.0165	351.1642	238.7327	248.1521	174.4845	544.6128	379.5006	58.15587	227.4324	470.8967	543.4859	275.3084	363.0194	104.1472	403.9873	407.6589	114.1373	202.536	189.5718	467.7475	224.1712	225.5471	207.0163	176.4404	377.17	399.866	158.8565	87.11762	430.1086
CAV1	165.3314	35.87304	150.8634	294.9066	85.67494	69.69123	125.5864	170.9988	82.77359	75.08432	160.3959	43.77556	321.2397	325.7819	98.4735	239.6663	467.602	91.33298	205.657	174.8436	132.7046	181.8925	198.7327	204.4827	125.2689	245.9435	187.423	75.57855	79.31579	168.8899	285.9991	368.8546	234.4798	45.37272	147.2128	298.2301	63.59827	195.381	275.3033	173.1661	96.03544	142.9331	214.2938	167.0342	178.9988	286.7824	139.0103	44.41209	388.1894
BEX3	197.1641	131.4633	497.1745	224.5153	222.9967	349.0472	162.5665	204.0308	123.5798	207.3458	220.1726	74.54317	270.5011	188.1674	100.1989	256.89	397.4433	250.6737	261.7959	237.3654	422.5542	356.31	148.5633	250.7532	313.1778	230.0075	314.2028	193.1697	299.9995	419.2967	262.5875	130.817	206.835	166.813	391.7692	128.1843	207.7191	177.9839	374.1426	435.2657	79.43563	432.1966	306.7499	205.9243	214.9933	201.5404	240.5218	192.876	307.7952
PRDX1	466.6148	178.1146	408.2708	433.4295	794.6783	522.0927	354.7062	433.3817	331.0873	383.6474	445.1113	254.4021	382.3553	478.8178	458.4882	482.1648	777.0226	432.5507	278.355	489.6992	418.0778	424.1944	555.331	184.4487	226.2183	458.4237	400.507	530.9725	435.4979	516.7213	455.4352	371.6138	425.2486	241.4915	435.4433	300.9272	340.0076	334.5849	456.4691	335.7615	165.6586	383.9109	369.9332	254.7473	426.3871	413.4998	650.6739	493.0362	523.3211
AC073486.1	416.9014	0	13.10803	255.017	168.6557	358.5682	231.4194	398.5629	222.3904	126.6111	181.5515	68.21373	28.65403	209.2569	225.5924	138.9417	59.67331	123.8611	60.47081	162.243	140.8474	257.0498	276.9952	0	75.62714	189.4992	140.9628	26.66341	378.8393	383.3893	153.7133	574.9863	160.6651	121.3793	31.53478	197.2373	49.09723	262.1829	93.48359	117.3965	124.9433	162.3047	207.0366	73.48111	101.9256	186.42	1.327773	30.60032	205.7405
GATM	225.0639	1.66038	45.09706	75.15873	97.92073	140.2924	190.2305	1067.637	283.5284	176.4789	129.9335	12.62906	155.134	62.14292	104.5537	53.15808	17.62157	103.0558	114.3956	214.8975	163.926	284.6169	57.65605	6.072533	121.6499	412.8234	86.09835	54.10678	150.572	357.8305	424.8175	461.7368	137.8834	116.0383	361.7687	82.82508	75.58912	121.7474	43.8765	202.3522	97.14913	255.7263	193.3594	70.85299	224.4084	133.4976	8.561092	35.54152	182.9319
TOMM20	488.9884	113.8523	530.9171	508.4396	172.4045	871.8866	247.8815	426.5092	127.0319	222.504	149.9824	51.9062	309.2822	228.856	182.284	161.4959	157.2064	298.2576	189.9828	292.3897	525.3226	294.6497	233.1903	117.8366	162.829	488.4496	342.0813	84.28612	314.9735	351.9471	491.9867	452.3758	345.57	139.3978	387.6618	180.4473	108.9525	258.7764	188.2265	334.8585	260.2547	320.1566	368.0605	195.8088	498.4671	289.5996	136.4861	140.3942	409.8581
ANXA4	328.5815	40.94392	183.7693	293.4192	228.6848	328.7269	182.5458	453.0397	264.9961	492.9308	160.4597	80.72853	151.433	159.0866	168.6356	443.9632	240.6212	178.682	169.5195	269.181	269.8806	209.8008	180.5992	40.58762	273.7983	325.5411	180.2289	113.4104	291.5328	470.7477	215.8998	747.5931	193.163	140.8895	298.3752	531.1856	147.9005	157.9117	158.6955	525.093	282.5255	307.4205	339.6845	116.7278	182.6259	247.9569	18.40875	128.6438	346.7915
CTSL	358.1615	93.75153	286.6372	322.7751	324.6244	395.4634	359.5557	388.4201	148.2147	494.767	245.8123	85.97074	306.9286	281.8285	341.9944	110.7411	402.4807	304.4708	330.7494	247.9295	338.0089	389.6729	276.611	196.8167	155.1211	420.8314	288.3001	473.0261	224.8995	272.7612	256.8916	189	298.8938	315.9305	266.039	301.0278	260.0954	261.8978	310.6212	296.9422	112.8203	380.8916	366.9888	192.0839	291.0984	241.2504	464.3689	117.632	288.3206
ARRDC3	261.1152	23.28571	294.283	189.398	106.2282	605.9777	321.8665	38.28379	292.4262	447.8913	103.1724	19.09756	250.7742	113.3918	153.407	19.04429	323.9553	100.6707	147.8276	354.6232	190.3911	243.6937	202.1262	32.41155	129.186	481.0479	290.6426	71.17018	75.14456	118.6871	143.431	465.6685	250.3362	47.33788	142.8228	147.4875	94.50933	117.3081	260.46	482.0735	195.9359	357.6952	293.3833	308.5202	155.053	398.3408	107.9204	157.077	303.5323
CCNG1	239.5832	149.7718	210.4595	324.4811	210.602	409.3689	274.4891	217.9486	132.9155	172.1024	85.38166	40.74754	130.7816	100.0556	154.2484	124.6787	128.2956	107.9339	165.9669	299.0259	387.1513	249.8384	176.7798	218.6619	205.71	182.7278	233.9521	55.22921	222.3796	487.3796	370.2207	726.3995	115.3306	186.3999	335.5115	247.7031	76.24631	119.3922	140.8888	584.863	199.3013	263.8124	191.2515	132.0953	196.6798	285.4669	54.09225	122.1187	344.3293
ZFP36L1	196.4258	80.2821	356.7122	414.9636	203.0244	196.8734	148.0257	161.6708	133.3963	112.8487	188.3304	37.95971	246.8927	254.7102	100.5208	225.6456	139.5372	143.5605	309.4145	138.6953	292.9675	162.5141	253.4402	153.2017	587.1336	295.9884	295.4685	140.551	138.878	159.5451	251.6524	346.1342	422.8018	60.70601	287.4079	151.7185	160.7858	283.6821	202.526	137.1638	182.9882	173.7674	232.425	239.7455	183.4001	557.3236	638.1274	204.1998	305.1661
YWHAE	573.7272	323.7175	592.7567	389.3527	540.5109	539.9401	483.2996	587.5721	322.7637	357.1599	383.5872	171.5018	413.3002	309.3841	274.9839	491.3744	329.5339	424.252	314.7231	590.1225	605.455	464.6953	206.9121	353.0052	352.0636	512.8984	427.1933	298.442	404.8664	473.5657	530.0226	431.1035	498.1285	271.0607	516.9563	394.3871	288.6636	435.289	366.6875	538.4542	133.9399	489.7916	470.1919	338.8153	413.4849	402.5933	513.0317	107.1602	562.0352
DAD1	349.5564	174.5552	526.8981	401.2822	384.2743	408.667	357.5486	672.013	301.6442	184.94	351.8669	109.5063	356.7105	261.8095	274.8094	304.8598	432.5746	512.195	328.2651	350.9454	444.3737	462.5245	265.7101	344.3708	334.3485	453.9689	446.3704	257.2703	340.7546	561.049	418.0868	285.5218	322.874	231.4926	466.6987	214.0254	211.6858	442.5098	414.6481	399.1445	116.2266	411.1956	497.0528	339.2263	474.3872	351.7119	727.3309	189.7456	464.8297
TMEM123	374.9282	205.3521	387.7228	269.4094	154.9159	336.5728	167.174	227.5757	151.7266	195.07	149.3721	44.12492	318.0319	253.5483	187.1984	71.47906	221.6776	158.2689	186.9841	251.5077	325.1122	285.5515	308.2476	85.13591	180.5366	319.9965	241.0639	156.5807	209.1268	289.2923	250.5125	848.6047	320.7165	104.0237	355.7743	171.5783	95.86184	198.2969	162.7276	264.3345	351.3882	206.549	212.9935	146.7035	194.1242	232.8509	192.3338	127.993	334.5116
HSPD1	406.0647	230.0924	187.2019	117.462	211.4721	437.4303	246.8354	331.0382	204.0981	231.5429	131.1308	56.13543	184.5945	222.2893	242.6892	260.575	291.7891	247.9893	164.8338	384.5425	308.8963	272.0997	242.992	191.361	154.184	388.5992	184.3322	112.3172	216.6008	326.8496	295.8293	266.1284	180.77	221.9032	228.9172	412.4182	167.539	156.9128	99.09211	323.1194	111.4469	274.425	479.5669	110.8704	216.35	196.794	178.7031	121.2248	208.8014
SCARNA7	3.866944	4.70482	0.7024789	0.8490606	3.170204	0.7449207	4.668802	0.5743153	2.467189	4.485367	6.519105	3.731354	2.500191	1.969996	1.558116	1.568821	1.122281	1.291367	0.7225388	1.616716	0	0.7818862	8.455773	3.415093	6.192491	1.452988	1.85321	0.8510546	1.408632	0.98404	0.5826289	4.948101	4.559528	16.36227	0.6023745	16.3962	6.08019	0.6456002	2.777576	1.050521	2194.077	1.378767	1.101381	5.583803	0.1594413	3.548367	0.1372319	3.635283	1.761066
ARF1	497.0314	169.0094	622.98	454.9479	504.2447	946.3578	365.378	520.0502	332.837	359.4639	525.1634	232.3083	450.6078	409.2391	335.0423	493.7266	483.9503	544.7911	361.9951	529.7899	604.7059	488.0644	435.5107	263.3171	334.3379	434.9968	537.7006	472.2458	737.6938	486.4565	422.2881	108.5406	472.8215	254.6197	495.8076	309.3894	317.3571	567.1648	444.8066	393.6697	168.6624	764.3312	600.0732	406.7021	558.1652	374.695	664.6535	255.7532	409.5645
CSDE1	468.8867	146.8485	525.3219	410.829	280.4023	414.3329	330.2967	309.3132	179.5283	249.1147	252.3329	61.85249	359.9358	360.2771	213.0602	183.5015	234.8515	356.3271	313.9061	365.065	581.8799	327.0606	261.1139	178.7312	163.9325	433.726	383.8388	142.4898	271.2421	414.0658	513.7615	571.0439	428.1594	146.3693	467.7158	236.6558	158.539	315.8847	264.2942	338.4639	286.1202	227.0241	353.8474	239.1993	327.5227	380.4291	337.1487	125.811	493.9397
DSTN	302.7363	187.716	395.2675	384.1899	315.4214	335.2868	195.0875	291.9553	210.89	171.3906	406.9659	71.11331	368.5753	269.0709	208.658	113.9743	383.9968	220.2763	336.5619	336.744	450.4427	260.5417	256.81	236.3411	232.8934	301.7043	262.1082	245.3561	186.0239	281.9667	384.073	638.3007	381.5583	191.3798	442.1142	196.2972	143.8026	305.6031	290.2273	364.2619	167.234	438.3603	255.3557	297.7123	268.475	333.2572	193.9054	160.318	429.0627
CITED2	200.5839	73.04411	216.615	152.839	134.5367	615.6505	180.1169	136.0685	59.09578	179.7226	65.47795	17.19744	215.4603	87.98771	90.8218	44.13306	118.6115	61.59916	152.6754	99.23193	368.5584	155.241	309.7955	23.40652	159.9348	104.5439	288.9829	71.42146	69.22302	280.0263	173.6665	374.9459	239.5499	43.25538	189.5305	378.9258	73.98479	87.78251	55.19124	217.2203	186.7274	143.1887	52.83369	69.72046	222.3555	207.6675	31.92388	280.6456	189.4865
HNRNPA1	392.992	184.096	530.3982	584.1244	297.6432	381.7316	347.1451	244.4251	311.067	279.4492	284.9513	122.2562	406.4566	355.5949	247.8904	439.49	308.6968	370.0775	279.7021	274.1521	500.7117	422.3097	255.9963	225.894	400.3128	509.4246	480.6889	153.3185	385.2503	350.4075	524.0923	259.4661	354.5054	253.0593	410.1351	331.7723	229.4465	331.0758	358.7859	481.4471	170.3252	321.901	287.1768	343.8019	376.7187	504.0726	432.4139	145.9358	462.6557
TNFAIP6	231.0273	0.879772	1.835165	110.4435	216.6817	209.4328	70.92597	363.7244	108.0604	52.8283	43.81121	8.262451	4.920422	56.1168	78.75368	157.1493	27.61813	291.1306	195.4616	701.6127	150.2542	70.3638	39.2318	0.5709845	11.57374	238.9405	94.16429	9.100735	18.45852	133.3346	34.30739	735.3074	301.657	53.79293	76.22763	283.2643	39.90498	133.8128	23.01078	135.2218	50.76532	161.8458	616.3959	32.51324	208.2966	101.6541	116.2421	23.9169	101.6823
SNX3	297.062	211.5192	340.6794	312.0423	264.074	417.1464	182.1745	756.4156	240.7032	282.2309	205.2616	80.8706	366.5455	235.052	199.6934	324.2296	284.5754	323.8272	246.6187	333.0133	377.2362	328.033	241.6231	191.0422	311.2671	305.9541	349.2313	224.5361	236.0078	328.3472	329.1876	605.4572	343.4974	191.2518	352.8355	333.3754	183.6305	311.8805	282.0461	381.9978	172.0773	287.4652	264.5265	280.6276	451.8317	295.8699	552.953	252.5373	426.2412
VDAC1	363.5026	250.2223	278.5041	325.5095	340.5503	714.3502	391.5328	346.8517	217.4155	336.2898	206.2333	126.7625	212.4827	292.6369	356.3198	218.4108	367.0447	434.5811	151.6262	366.2759	449.9597	393.6658	431.0085	589.9279	269.8546	319.1882	306.7706	246.2933	462.9234	495.9806	286.1826	400.7758	236.314	364.2354	306.4711	217.7321	174.147	226.553	232.4101	401.4182	185.7625	268.1498	318.0238	208.9145	245.3455	250.4158	136.7759	316.5571	379.3781
GLUL	93.47458	84.59232	140.9593	263.3762	101.0077	237.3661	87.12236	130.3362	123.3995	251.3568	119.7783	58.5966	185.9483	189.3434	187.6714	65.50485	103.152	96.14414	133.3953	117.6223	138.6145	92.22187	219.0987	51.38917	411.8783	106.2584	94.36275	102.6387	112.98	97.68602	193.8055	134.5576	152.93	34.07982	157.2529	116.6958	152.4108	105.9638	205.4191	134.0359	332.6507	191.9873	72.52416	79.49747	101.9981	126.9881	165.0662	108.1698	168.206
TNS1	300.1741	68.1965	287.4982	207.3245	88.84933	145.851	297.8552	120.6861	270.6314	158.3511	121.9852	44.96646	332.3443	153.3808	114.1548	34.18651	94.77002	222.2863	193.1323	332.2889	638.0816	191.0177	124.2952	57.55949	187.1283	268.3238	354.6417	123.3816	92.83559	436.7952	411.1622	49.92429	326.8357	133.9467	517.4809	247.7359	225.7137	175.5341	142.9296	408.0569	439.6808	131.8379	412.3925	201.9267	132.3572	295.1531	52.71764	55.04128	275.6139
VAT1	340.5099	91.90344	240.6246	299.3015	293.1171	265.6596	482.8802	484.5919	262.9028	294.6814	258.9086	106.636	237.8842	233.653	207.4654	423.1446	220.4291	319.8176	254.3745	172.6956	413.2874	340.3892	289.4657	71.65551	205.8782	579.5625	349.7339	317.241	317.4274	457.542	339.7357	74.55767	325.7478	195.7815	339.0279	492.696	296.0772	322.9343	337.9559	388.5973	91.73313	231.7636	291.564	237.2253	544.8971	234.3955	470.6512	63.28197	470.5984
DPP4	301.9753	1.451919	510.0089	214.8553	237.5755	341.4124	121.9276	152.1414	39.25389	292.5869	73.93902	12.15672	165.9653	84.63352	207.4496	7.493317	143.4571	289.6145	168.3298	338.2539	353.3123	162.9832	102.1793	0.9562123	53.08272	234.3414	135.3391	297.6126	11.91586	541.8702	109.4627	278.5954	222.8726	116.2756	220.1938	224.3197	21.68708	97.07104	55.91461	190.2854	59.54013	64.91685	440.3156	44.67563	164.6011	156.1683	42.81832	62.02029	170.6887
EID1	346.3624	265.1481	462.35	353.7614	278.9173	541.6573	259.6447	403.5426	178.6919	164.6066	254.8706	61.59541	355.0261	233.2773	225.0068	161.779	214.4475	342.2242	280.8544	429.4094	444.7027	325.8628	210.1668	246.4105	296.5559	317.9733	383.5554	144.8034	205.3991	314.8649	383.6566	992.4192	366.6671	219.4685	394.0638	216.2687	166.1866	308.586	250.4735	401.3728	227.5868	442.3654	333.0491	296.8857	404.6916	297.8358	375.0428	153.3957	516.9854
DEGS1	254.0345	32.52365	91.71329	198.3723	150.8935	422.9344	84.07679	192.5132	198.2595	252.3518	125.9027	70.50255	146.8875	138.4981	152.3427	137.6925	259.21	182.9266	129.8088	267.5713	131.7498	290.4625	205.0587	21.82265	120.0692	204.8676	291.7978	149.5251	297.5401	147.6255	112.9715	316.0938	192.2895	111.338	164.362	62.22224	153.6671	143.5215	233.5416	133.2929	113.3753	282.4837	517.4549	119.913	150.6292	272.7825	230.7362	309.7227	181.7924
C5orf15	301.5834	53.52654	218.3942	181.9037	283.8949	373.709	219.62	259.9239	199.2932	226.9624	128.5998	65.8137	198.0617	311.3871	197.8752	318.3217	277.9174	259.1996	134.1631	341.7081	277.5168	191.8017	274.7777	72.84427	148.473	202.2841	201.3702	138.2788	303.6488	214.1871	205.7627	799.8386	234.8289	120.2291	268.2593	100.1111	108.7426	130.2082	114.4122	314.2232	221.7755	199.0882	254.1714	99.28426	120.8943	211.5175	118.377	138.0531	293.4553
TPP1	329.0951	202.7709	235.2236	265.5431	239.9113	217.5347	302.7547	259.9945	155.0291	263.6047	199.4215	80.38611	235.4317	315.7508	193.7904	146.0809	164.6505	312.3807	293.5981	242.0473	345.1096	252.3261	292.7734	182.2002	189.9552	333.5803	267.3311	243.0368	225.0546	431.2547	245.8855	249.6723	290.4449	121.5568	369.297	271.0514	186.8653	244.7053	263.0965	338.3393	158.825	288.1448	381.1706	162.0767	269.5733	289.8962	336.4657	92.38796	309.3166
NFE2L1	307.3574	276.7868	418.7251	302.865	333.2396	216.0823	401.5913	223.1991	274.5426	266.2134	244.9187	100.8783	339.3972	491.7871	198.7387	235.845	151.7651	293.7855	232.9854	261.9039	389.916	318.6898	261.1245	286.7948	146.0611	329.0493	305.2285	287.4132	319.3611	418.3902	349.7205	122.3804	454.0855	130.2261	391.6634	288.919	225.9276	283.555	279.4835	284.9018	168.7534	298.8331	310.0839	178.4309	241.788	289.2649	259.933	152.1951	344.2468
ST13	573.8466	260.7322	303.1326	314.3642	178.8075	487.6761	298.8032	339.5772	133.7416	229.1067	157.0065	60.32519	292.7777	135.0675	214.5279	144.0901	139.0943	260.4117	218.0956	335.4794	418.5673	317.1679	241.9518	273.0353	194.0814	518.7235	271.032	174.5678	242.8601	482.4013	443.6828	422.5104	309.5846	165.4923	384.9365	259.4389	141.7211	205.4832	221.9113	410.0124	164.8988	245.5937	281.7724	217.8226	301.9022	236.3165	263.6491	134.7234	347.7076
C1orf43	431.855	123.6964	288.3136	313.8736	203.5509	744.8974	353.9416	511.6365	217.823	228.1852	207.5432	58.55607	273.9825	218.0927	214.5346	227.7767	262.4168	348.5789	164.7086	335.1351	390.8011	323.0976	192.4537	147.3324	149.2221	465.8501	302.5526	152.6427	362.085	293.8991	352.2175	219.2944	254.9877	163.9603	313.65	285.6352	171.3566	254.882	209.4051	341.1805	126.108	414.757	319.8009	195.0853	379.293	252.7442	239.3065	133.8657	365.4654
ZNF395	327.2357	21.05724	292.9994	309.6102	72.36335	114.5474	309.7354	143.3617	391.9555	176.2097	162.2074	71.17586	163.8713	157.8268	126.0789	102.9817	66.08781	239.33	104.0292	221.0836	436.7653	269.1166	66.82778	19.93859	233.9267	300.7662	259.9049	98.2735	148.4656	306.7638	226.5644	131.7667	89.53967	160.9995	352.9527	243.4586	132.91	186.266	175.0534	193.0853	206.8095	52.59644	286.7156	283.597	117.1487	134.7626	36.81134	99.905	307.4315
SLC40A1	137.9437	114.9015	129.1462	262.1233	133.1669	395.5889	105.4416	296.3812	64.2662	236.4324	100.2835	31.00372	169.7921	187.898	217.4183	83.40764	56.97486	103.5079	307.0727	231.1802	171.8593	140.1902	165.6972	185.3271	53.9096	161.611	121.641	27.24161	114.3334	145.68	304.4865	463.3746	234.2637	62.84606	196.7636	74.12635	101.1483	98.55317	178.5867	154.0648	481.7443	267.5901	217.6328	68.65628	131.0044	182.9146	85.62605	29.41204	167.5738
GLUD1	216.272	471.2387	219.5156	263.5013	276.7904	417.2681	186.99	354.5609	133.4149	281.0881	157.4391	68.32484	199.4665	169.2584	147.104	357.6751	154.6293	256.8359	314.0955	241.1361	285.3278	264.3722	148.9009	209.5274	161.0561	203.0512	193.5562	122.2409	170.6294	315.3514	281.0662	459.4201	370.8738	106.9063	342.3777	221.5317	148.5268	200.4401	145.0931	295.6611	158.5952	253.2193	157.6498	130.2676	211.0456	265.5248	136.7604	95.48057	223.2335
IVNS1ABP	273.2758	50.81313	508.4267	129.038	141.6616	284.4847	231.0247	310.9175	97.0207	162.4764	190.1282	17.96634	375.0799	95.01821	182.397	61.38878	31.16049	304.9003	141.1982	372.8187	273.3116	113.8696	96.63833	54.60788	173.2077	161.4787	471.4056	47.25666	362.6336	374.712	155.0762	390.4171	162.0493	143.4788	251.2811	159.8201	124.0318	149.1592	242.9469	171.8712	192.7253	327.8889	379.0926	246.6737	155.5973	219.749	75.14628	50.75147	244.8701
GANAB	363.3405	202.9553	527.0898	314.5241	301.8284	333.7839	311.7709	233.0815	200.842	248.1315	234.2759	75.68851	341.8068	481.1918	182.922	220.8433	370.0857	259.9849	294.3688	374.6659	519.1496	300.2855	336.3807	318.9264	235.6941	368.1548	355.0196	235.6788	243.1971	381.859	384.0474	128.3505	389.1523	151.0294	416.5283	252.4179	174.0168	279.9143	238.6405	330.8106	172.5093	291.472	357.8796	216.8866	257.0389	350.0466	505.5388	158.3997	359.9973
FBXL5	311.5305	81.70635	193.2535	257.0543	159.3101	344.9354	282.558	565.5743	153.0882	278.9369	120.8139	44.77485	243.7933	126.9348	176.0258	115.3047	81.39173	235.5805	217.0602	428.7496	394.1573	278.583	147.9348	126.1292	132.1705	243.8697	260.6784	94.45534	284.7236	289.1685	287.1189	475.1899	305.6753	140.5087	358.619	183.8665	103.9406	215.7269	135.8564	291.8017	167.0948	301.6705	417.6104	135.8251	262.687	213.1894	46.13818	77.78663	274.0262
MLEC	247.9297	93.61462	183.4666	169.406	282.9772	415.3554	220.5423	150.7435	192.9511	338.6193	135.7365	137.8978	218.2619	288.7393	190.3482	263.3294	330.5726	271.6315	188.0406	423.2896	459.1978	250.8072	290.8862	263.5908	119.6907	240.8536	302.3458	236.7136	155.1915	331.5518	211.5357	242.9596	255.3621	119.1178	353.5852	382.2978	105.1321	142.7371	186.1994	269.1128	218.1211	188.8642	558.8545	121.3423	141.0597	189.7876	104.7525	188.2957	197.8822
ID2	465.4505	44.84149	167.9498	252.8954	182.4269	238.7724	140.088	396.6395	95.05278	119.98	205.8923	89.61534	376.7665	132.172	170.2089	70.43683	309.7819	173.0281	179.2663	300.5919	234.9483	264.3648	253.3258	25.60623	886.2016	158.4308	175.39	232.2144	207.7378	161.0657	243.0156	449.5735	212.8846	444.484	280.2353	292.5836	163.6332	221.0675	124.0922	431.5083	109.1185	168.4701	235.999	363.8188	170.2551	196.7533	181.8239	66.70127	347.6847
TSPAN12	201.8205	15.66129	144.697	178.3799	124.3644	405.8135	129.124	236.211	208.7233	227.5241	94.51481	14.8591	251.8509	63.50429	95.11078	543.1812	26.80328	121.2152	144.068	214.1669	219.5709	214.4773	145.3861	18.63801	95.65791	365.4516	159.5175	45.39044	93.99107	157.1279	234.8969	515.9867	205.5495	129.8482	192.0256	122.0952	89.27785	103.9621	69.43082	174.7564	80.88892	154.1411	161.6018	89.6039	160.2683	190.1635	14.0512	93.36418	280.0189
YWHAQ	338.8174	182.7826	459.5345	291.0961	259.0193	399.7696	212.0149	358.8825	161.4113	205.2005	175.5171	41.77757	302.3154	344.4829	203.2425	200.3672	311.0048	237.6806	221.6338	392.6646	343.6178	219.2953	290.1693	137.0405	168.3799	286.2248	240.0421	166.8905	209.4132	276.6955	336.6099	544.1189	356.014	136.7787	305.8322	236.287	100.1927	225.6911	206.9293	333.523	194.0287	315.7765	413.8447	203.1547	227.8589	279.933	344.181	121.7773	343.8266
MRFAP1	392.6166	232.3423	548.6578	447.4598	350.0031	417.3682	331.3013	333.6243	229.9923	251.1739	333.027	86.97055	403.5974	285.015	261.387	264.1202	265.123	415.2134	327.0595	465.328	464.4575	342.4166	326.798	326.0816	212.1261	334.0924	432.6121	217.8379	274.462	377.2248	421.9747	334.2185	389.8896	167.0395	416.959	239.2835	196.7947	349.6236	292.732	383.0364	154.6575	405.9234	423.9461	302.3088	368.686	348.2689	277.5698	198.7206	496.2624
CALM3	257.7007	112.8571	406.1714	347.3073	305.2273	338.368	381.3223	432.4202	314.3425	338.7222	257.8581	119.4458	317.4892	303.7576	223.1511	413.9428	320.5742	512.3973	286.3464	504.4789	543.7997	352.2108	253.8987	498.4591	246.6493	344.9838	368.1739	176.1906	480.5421	385.807	344.2936	83.37499	402.0927	267.5081	494.2486	386.6795	286.7828	271.7713	284.9333	393.4776	102.9392	344.9638	359.3052	285.7949	317.7743	314.5955	380.4093	142.5701	369.118
HNRNPK	449.9509	196.1071	505.0451	349.3337	334.2579	430.4559	310.8122	357.2322	252.6921	245.9427	248.6158	61.39306	435.0377	284.2434	260.4535	215.4462	262.9366	379.724	294.7136	402.9192	494.962	373.6231	210.3553	263.3772	249.7803	419.8618	394.9305	196.5314	270.3012	372.0294	418.8791	509.3357	428.3625	220.8864	445.5915	286.6011	196.8412	335.5485	289.2111	416.0266	199.5146	352.5589	455.4657	277.5733	331.4148	402.1799	399.8214	129.6103	487.699
BNIP3L	221.9754	29.55941	241.3986	266.9319	154.7674	174.9361	260.2937	160.0709	224.4383	147.4176	102.177	121.614	139.075	171.3622	181.7913	118.4833	140.1828	258.6391	131.3152	240.3631	352.4781	275.204	133.7606	24.68786	195.5068	222.551	236.0616	180.6244	159.5941	353.5473	253.8605	617.082	168.7443	97.98702	258.1602	327.0517	108.2759	210.4387	169.24	203.721	192.7111	149.5985	309.2264	145.5803	135.6621	134.0757	187.5601	167.6214	329.3198
EIF4G2	270.0803	253.3078	395.3092	278.2865	301.7527	270.2997	198.9713	294.932	129.1644	271.2252	191.5792	41.32266	352.896	323.4344	178.1196	142.2792	223.9606	261.1911	302.0486	342.1112	384.7741	263.5019	202.4825	440.1604	166.4432	298.8943	320.0176	122.6905	212.3641	373.0709	384.9348	491.7439	408.148	108.8724	365.5045	194.2973	143.5497	285.344	293.0748	290.4232	259.0199	331.9267	407.4285	192.6869	210.4564	341.4536	320.0667	118.5422	382.6732
H1F0	304.7958	75.00444	257.408	134.4052	187.695	266.1693	209.5463	74.57522	57.95673	40.31601	327.5943	18.6238	179.456	99.70582	96.2144	28.40342	173.1486	79.29297	190.3027	146.2959	237.2544	116.0441	127.2111	311.0254	193.1681	279.3691	265.8288	80.97545	44.91819	178.9219	191.7138	72.91271	189.529	28.15956	276.2956	33.97587	90.81104	150.9242	130.4043	96.91724	59.67761	372.9927	178.0646	131.2377	85.99423	197.69	410.4187	60.53491	173.3493
BTG2	78.46941	76.88409	136.6986	359.3587	134.2967	184.0781	73.468	52.49662	116.3737	119.0317	81.7127	45.68342	269.2353	108.3026	102.5172	86.66068	61.91014	95.63501	325.545	82.59794	168.3922	80.80397	171.3311	89.29593	326.7899	95.18169	105.3371	77.82658	82.3475	278.9737	330.3835	145.9227	96.45857	30.0929	241.5037	106.1156	110.021	119.8153	85.21686	87.41611	70.50096	161.3463	76.60979	108.7934	124.6782	158.1766	53.30242	77.4351	118.3881
NCOA4	191.419	191.5371	228.195	256.5879	193.8748	445.8455	201.8012	351.1546	96.29327	323.3065	133.0886	44.94339	238.9326	260.7885	236.7313	88.47664	122.1079	247.5296	255.3546	230.6367	321.2006	220.2584	228.3905	195.3083	121.2959	195.3512	220.4515	78.56034	187.4437	350.5272	377.017	484.4158	302.7619	120.4861	341.2313	203.6574	101.599	167.8817	186.3131	271.1672	270.6897	386.3183	335.9337	110.2376	219.6596	246.0416	59.86392	75.43138	302.9388
ARL6IP5	219.0237	102.6463	279.4777	195.0665	404.8956	244.5566	210.8711	369.1034	87.99377	167.1894	199.9521	63.73885	198.4961	250.7339	191.1114	350.5324	229.9835	239.3388	241.1795	270.7599	199.4251	230.44	285.325	230.2222	98.29836	148.8243	152.5564	271.1412	176.0969	328.832	279.272	549.6865	435.1259	157.4305	259.396	131.5075	123.3155	178.8142	142.7017	332.7746	143.442	262.8569	257.1536	162.3019	184.4885	200.3449	290.5557	138.1921	348.205
HADHA	390.4284	325.7034	235.7719	196.0669	303.7825	512.8369	315.1035	360.8301	214.3701	258.3687	195.6341	74.31376	213.6627	289.8577	248.3764	238.2339	175.7499	236.7257	239.8768	508.8658	361.6161	301.1367	184.3088	212.355	227.8768	361.8659	257.2971	198.3967	326.1015	442.3364	334.16	131.6606	235.2902	257.028	317.2922	262.3137	173.3269	217.7718	190.4007	406.8915	107.5386	309.6962	528.2794	157.4764	226.602	238.456	173.125	101.4739	289.7649
TUBA1B	157.6013	47.95685	176.6526	202.1226	254.6752	415.868	203.8658	204.4604	127.4403	201.645	149.9563	24.41234	151.4193	311.6799	158.7621	259.739	433.149	207.9483	179.1419	237.3755	175.5736	163.9388	338.6276	68.63103	55.98488	214.4827	185.8292	141.4325	197.0989	192.2443	153.1442	29.67515	236.1579	45.83685	190.3016	199.9319	77.73986	133.2295	131.7914	128.4936	64.02303	167.5211	152.4526	88.67842	169.1091	194.1731	249.9756	45.60927	167.7497
TNIP1	284.0459	65.0492	249.2354	345.7564	225.4612	300.8721	467.4863	293.9536	254.3349	194.7614	202.8337	109.9075	201.8744	180.654	163.4796	242.8227	172.526	285.4563	148.0594	251.1862	378.2173	326.5168	326.7853	70.40467	284.1711	266.4896	326.9726	309.5324	283.3627	341.8677	276.2787	51.16613	234.0012	337.8914	274.3612	445.3716	160.4254	215.273	222.4523	428.0107	128.7395	197.3496	202.6126	160.5436	204.6406	294.3534	61.53122	173.2805	302.4455
NUCB1	323.7391	180.6993	479.9758	326.1649	364.0903	354.5932	366.6331	459.8417	350.1425	354.409	329.772	118.47	307.3641	320.7891	209.1735	345.8946	348.4461	304.1616	277.7676	315.4752	451.158	365.9632	348.6695	274.3454	304.3446	416.7558	364.7299	577.3304	354.3806	441.9819	357.9803	33.91079	469.8664	311.7849	514.2521	370.4471	319.6532	379.9364	291.4587	453.0861	100.5372	332.3365	459.8704	216.4273	371.1694	316.6544	492.527	199.2072	387.8326
YWHAH	334.0832	134.1656	259.7203	260.0182	359.3312	332.3832	169.6261	290.5056	123.2331	255.0425	285.7682	64.61146	461.9749	272.1244	242.7469	250.4133	206.5965	342.2907	264.041	355.8951	400.8292	305.5456	209.6046	182.1179	300.0006	257.2515	478.116	202.5548	281.998	337.3315	286.0302	316.317	408.6432	130.7034	314.5448	183.699	228.2403	382.062	386.5038	259.2478	173.5336	333.274	313.0602	268.5901	355.7615	344.598	295.4056	72.80999	388.6907
MET	210.6939	209.965	183.48	85.16758	301.2989	399.4856	122.2573	117.5988	86.70818	160.7065	68.94743	29.10119	127.4693	179.8277	83.40853	125.4156	266.6497	112.14	134.7704	157.5575	219.5437	141.4926	151.9639	212.996	90.44532	151.5345	97.27477	95.90356	146.2698	293.547	114.2843	232.0856	203.8541	80.83951	175.5136	74.68218	60.09042	75.21301	57.68627	163.9291	56.38059	142.5431	282.5895	44.55316	57.36966	213.5721	13.39488	85.96395	145.6088
GNS	214.8616	144.4061	297.2889	187.7951	274.6384	290.3608	164.7058	139.5493	91.61944	200.1775	130.2842	77.73597	160.7061	342.3258	148.541	99.02742	206.047	147.0525	171.8164	189.4419	265.131	149.7302	349.3158	199.6786	72.23962	194.7354	181.4898	190.1147	100.3819	252.4899	243.983	283.158	276.6889	39.32187	278.4994	206.0229	80.70934	145.2585	145.95	148.9795	205.0333	223.9246	207.8708	72.41957	163.3061	219.2936	147.1236	102.1721	207.4942
HSPA9	347.2029	286.6914	193.8201	205.9524	256.6332	381.6451	328.2037	174.711	188.934	268.8048	136.3386	67.06496	175.658	270.9998	251.549	127.4717	219.4657	348.2811	153.1804	315.4196	356.2585	299.3517	259.0361	446.3089	152.9032	347.7596	218.8439	190.8182	252.9222	384.7335	254.721	286.4578	157.2865	221.2475	276.2928	328.3755	133.3878	168.0034	145.838	303.1463	126.1534	211.3171	326.2763	153.2745	121.7546	218.5208	93.00371	122.2722	242.3421
ACTR2	251.3826	116.2568	239.4306	201.7343	239.6615	333.1232	158.8001	147.7709	96.49725	180.4748	158.5517	32.52135	235.9538	266.0664	208.552	105.7216	186.1987	212.0461	222.7504	360.7301	266.4654	187.4951	204.9764	101.7316	133.1456	185.4584	212.9801	107.5281	182.6993	223.9217	275.9726	773.2656	320.5467	94.61702	306.1093	128.098	91.96662	197.0584	187.1323	226.0185	278.0756	255.8791	312.1396	134.5737	151.1292	275.1326	377.0961	76.48796	342.0284
SYNPO	158.0788	21.70338	342.6762	432.2981	68.55128	329.5663	135.76	66.5188	155.638	145.7501	114.3104	74.86351	178.1484	177.2339	55.36072	18.7038	117.5675	80.17852	155.4239	132.2652	149.7796	94.73232	144.2263	14.2548	128.8108	106.6834	253.0329	47.69325	115.5505	161.7018	184.5078	65.02901	122.1018	181.7679	332.417	156.8016	121.4778	96.14471	202.5491	180.0815	141.7416	70.25825	194.9571	111.9301	61.36611	207.2894	36.88084	118.6592	337.2017
CALD1	224.2938	36.8935	120.0364	251.4623	97.26889	191.7853	121.737	145.6683	82.66867	107.1995	251.1754	19.0716	279.2401	381.4599	128.5938	46.88482	181.0704	147.7652	505.7603	138.7677	325.3546	148.6637	180.3629	22.97355	165.0395	221.9313	197.4614	201.2654	100.2803	193.8128	282.0675	424.762	333.9891	120.509	339.9092	179.5603	132.6183	211.192	216.2926	236.6969	191.9092	170.4471	158.3865	239.4399	104.6647	313.3965	190.2421	37.02649	340.7215
TGOLN2	322.6183	188.0225	384.7128	233.4429	254.8565	396.8991	206.7618	155.675	121.6077	232.3811	138.9948	40.08681	375.6441	266.1631	144.9595	118.0038	127.3103	225.933	228.8814	344.8468	418.0206	198.8241	215.9815	155.7178	116.6738	347.0463	267.6598	124.2286	143.2293	293.0441	276.074	252.5061	346.2395	110.0551	371.5577	235.2719	99.72237	157.4693	160.4082	252.8976	215.1026	230.7557	511.9163	103.4323	155.7812	285.7154	121.2075	93.3218	294.3699
BNIP3	202.1949	37.90733	149.9978	203.8965	119.3855	326.514	275.3652	355.6395	82.39154	94.80319	183.9311	91.34662	120.6728	108.6404	147.4945	218.1072	85.63496	311.4021	108.7752	70.91355	390.7463	193.61	142.4851	39.66636	346.7526	179.1025	221.7644	148.507	169.674	267.6073	168.715	303.9007	150.8123	116.07	257.0611	329.1017	98.58052	217.3336	97.16298	174.8021	119.9797	121.5526	131.8717	114.5455	222.7616	118.423	50.1637	286.7067	242.7633
SMPDL3A	201.7989	63.53893	77.32202	106.5653	87.10638	250.6377	90.07667	427.0274	91.1321	236.9143	63.02113	36.93116	186.128	39.02253	76.83125	67.17677	84.09402	182.3251	53.94034	117.8967	194.5945	224.3225	154.8087	57.78833	89.95324	229.8868	146.8042	61.33464	105.239	198.0103	145.4079	583.02	206.2396	281.2319	155.2865	138.5474	181.7	59.24803	126.6461	250.6692	103.9905	70.50553	145.5216	80.97189	145.7737	131.353	18.48863	139.4426	171.3834
PRDX6	281.2039	120.5016	685.4156	279.7876	275.1512	596.0213	214.5111	378.4076	238.7877	239.3788	235.3132	122.7581	277.0834	295.4145	186.7825	219.0702	533.3695	228.8031	199.5141	298.2951	325.7995	329.8587	321.3623	252.5589	247.7535	432.6922	262.729	229.6697	326.1796	268.7132	301.1947	271.0779	270.5045	166.7307	316.0634	278.2916	183.129	218.156	282.1594	296.6263	133.9106	391.1962	220.8834	215.9841	304.0458	230.7217	385.3088	221.7643	313.4876
DDOST	359.7695	69.41745	433.6897	276.4006	346.7519	407.5382	311.6391	312.2979	211.4191	248.9498	244.8236	115.1485	261.6288	253.2541	171.669	381.7475	332.0208	278.1716	242.3636	323.0802	368.271	272.8722	397.4866	113.9199	187.3041	369.9045	318.5908	455.3675	339.1294	344.3453	271.2307	69.09728	324.2701	137.3306	304.4946	245.395	173.0559	249.8871	275.5796	264.444	120.8212	245.5094	332.7336	181.2257	282.0283	306.5857	551.7768	86.94219	247.4618
CRIM1	219.6101	126.8641	320.2308	199.8941	162.4017	177.5336	153.0753	97.79569	90.57253	134.0232	125.9421	16.12026	222.2623	134.7389	88.70085	55.78366	78.61282	201.7409	199.5887	241.4258	212.356	170.5658	101.3824	50.14605	92.94922	205.6095	287.3715	62.67358	73.68915	237.7592	302.5	500.1725	385.6166	71.74728	270.1525	191.5155	70.78773	167.5039	156.7563	222.9126	336.4007	191.096	316.4864	101.5504	158.1572	287.4347	24.88788	71.41938	296.681
FUCA1	142.3837	61.87526	233.7715	288.8408	165.0767	325.5934	110.4577	126.1025	97.61664	297.1431	280.375	80.70624	135.1594	101.1511	249.1961	48.20503	67.8241	136.0923	183.4119	127.971	123.0882	121.1079	116.0602	114.157	71.67802	138.7193	130.8564	185.1512	131.8017	109.8043	150.9633	222.6317	169.6831	45.99218	134.5455	123.407	274.3519	127.0794	205.5476	101.7322	158.2356	177.5715	129.1937	64.7875	149.6731	219.3105	57.78623	62.82451	153.334
CREG1	274.3345	30.94723	250.5109	253.7555	142.528	423.7443	192.8555	269.8085	109.6252	280.42	223.419	90.35285	272.8213	243.4968	234.7381	83.78132	153.5041	215.363	184.4877	179.1455	243.7086	181.3644	182.02	41.56998	128.4804	323.7474	189.9179	193.5358	169.1475	158.8631	214.7452	685.5707	204.0553	84.6126	202.6291	221.0445	134.9114	161.8269	202.1294	162.2574	241.9289	413.5223	183.0969	114.3662	248.0647	220.4935	74.12975	182.5529	253.3498
SRP9	317.3491	111.3418	237.1171	219.1903	169.9467	529.3464	168.4551	300.9206	148.2823	157.4205	161.9626	42.11038	283.138	156.9567	181.1435	162.4138	181.8811	184.2568	161.1387	280.5489	259.2933	212.4206	146.8839	202.4717	172.2532	256.8874	193.9879	112.0087	208.859	188.2375	237.0242	822.6461	185.9818	127.914	252.6783	85.76603	118.9667	143.9739	137.787	184.4503	167.588	325.5634	366.7684	141.6174	182.5714	150.5402	269.0722	142.9297	301.6437
RIDA	211.4062	27.32534	22.30157	105.4602	73.88376	218.6059	264.8137	240.604	200.6299	115.8906	75.20813	69.24384	120.8373	88.40843	194.6816	103.0135	151.9994	139.1624	34.20599	156.1906	158.1989	191.3351	217.2136	21.46801	206.979	168.972	101.5688	183.9462	148.5024	196.3527	129.1701	411.7041	55.32269	275.3538	181.4677	130.4291	134.7391	83.30897	53.25289	137.3192	50.56898	148.5349	302.3676	95.80422	171.8486	52.04974	57.13561	192.9841	165.9133
CALU	128.6686	98.19522	129.462	133.308	110.7484	229.7453	67.10232	95.56267	45.91403	64.0237	94.19664	16.21944	119.0525	304.9746	74.15273	78.35838	297.233	78.08096	160.3109	129.4594	121.8941	76.78683	222.4083	92.06862	67.76778	153.6714	122.8477	106.5844	60.63421	109.9502	133.6062	214.9811	178.5916	53.56278	150.8074	165.2193	54.4426	109.4589	131.0514	120.7506	105.4867	121.6569	130.8985	78.75724	83.01138	172.5838	471.4011	40.47639	169.7098
TMED10	304.1173	84.45885	446.9859	251.7542	190.6178	242.3519	190.7313	256.4074	109.2602	121.5192	139.8494	36.1138	218.6926	202.7409	138.0032	102.9072	194.7534	202.1824	241.1798	188.1001	318.6639	192.6505	188.1588	179.5715	128.2645	277.7791	197.7978	111.0067	130.1557	247.5106	265.2086	310.0542	228.8	75.98187	268.3618	166.5448	86.12027	162.0454	166.1747	197.4928	173.0835	162.5905	261.1836	110.3243	202.7405	262.2901	259.0364	61.51127	253.0709
CAP1	237.2403	106.0113	315.0573	299.8489	334.7563	310.309	237.6453	287.1847	137.5506	233.3795	269.3361	97.78487	339.54	385.099	257.7528	185.1624	369.406	317.9452	276.4978	348.1937	352.9575	304.8779	261.5694	126.8813	169.0357	272.6451	335.9247	188.3979	296.2647	332.7224	376.5447	269.5971	415.4549	126.9972	368.5627	216.7105	173.3382	289.38	312.192	279.0644	192.1054	283.5124	314.6646	229.0972	265.9338	330.1373	355.9873	117.1587	355.0158
ITGAV	144.5233	163.2962	138.9751	89.2882	108.7714	500.4197	105.8493	92.62696	55.25843	91.26712	62.43034	6.737626	113.5203	159.52	92.94835	41.19114	142.8965	77.18274	115.2435	231.4763	153.7639	75.67528	137.7225	112.6637	57.51882	156.7171	124.1124	96.75708	89.88432	268.4292	146.7354	366.62	175.4852	43.95798	178.5929	63.83191	56.27203	100.5044	63.41965	141.1386	257.7923	140.0523	265.2384	60.19878	60.63838	169.0298	91.07498	87.93002	189.0138
KLF10	158.0956	14.68752	221.1479	224.768	102.0773	170.6427	83.88837	343.0023	100.0537	83.89569	42.40605	5.646767	98.83034	78.18073	97.99613	37.72577	65.91963	343.1593	130.1848	174.5068	237.9459	115.1851	52.18331	30.01153	46.28026	273.1194	136.4665	34.12086	34.75623	104.1883	131.3043	195.3317	108.1472	54.41329	119.2553	164.2388	75.51133	177.0167	76.24059	84.86227	47.96739	45.18737	256.0102	142.085	105.6913	87.91378	102.8592	27.05567	164.6859
RAB7A	346.5222	273.2965	316.9687	222.9352	393.131	306.3976	253.64	329.9174	160.0178	283.5769	301.2035	115.0051	392.2111	312.2244	219.4804	229.5686	294.6668	338.8101	336.077	393.8045	379.3465	272.0584	255.7889	406.3475	279.4035	388.4245	310.6191	260.1746	301.0138	470.8053	365.9769	285.7821	440.9863	249.0392	382.9711	188.8291	236.6778	263.4283	263.3007	452.6256	117.5281	534.798	343.6743	277.6265	274.0389	346.7531	255.2014	179.739	362.9792
LIPA	111.3916	47.15688	141.1328	203.3917	129.7233	255.5992	106.3885	171.6396	34.04034	269.3181	151.5443	50.6702	307.0882	277.3445	178.7259	33.3296	74.78709	146.3073	164.2161	191.9101	102.8885	92.45715	193.1233	43.48401	57.6372	181.2756	132.9457	72.25212	123.3506	123.1693	182.6346	405.9774	178.6102	35.5571	91.84123	171.4792	90.68407	84.27546	154.519	128.8475	200.6549	157.5127	114.9956	89.92275	161.9511	207.2159	51.03266	27.76526	133.3389
HAVCR1	7.237714	0.1139683	2.101558	170.0679	211.1019	123.2262	176.6808	144.5587	30.65924	205.9043	5.438271	9.772594	0.7991081	79.36583	109.2971	84.19117	8.458193	160.2205	29.68557	115.1488	77.94052	117.9874	175.3376	0.07859	17.72491	113.9882	71.71822	3.76466	120.4154	265.6793	121.832	169.3928	163.739	77.2063	155.3026	277.6435	30.73345	70.79315	26.62444	1.531094	542.9706	5.523188	189.2471	29.50685	49.14217	180.2525	0.357913	18.85074	41.04241
CRYZ	214.5459	5.801086	124.1801	60.07111	214.8037	326.9577	208.6541	355.402	178.4091	209.7725	88.80386	48.17877	144.1925	120.0574	175.6369	153.8684	133.0346	210.9518	110.2943	347.9503	203.3104	196.3876	179.2963	35.78199	151.1756	219.7973	145.7226	73.21987	196.1012	269.3391	136.7405	679.0171	172.522	134.9929	202.8225	123.6582	100.3985	103.9294	65.93236	198.9735	126.6493	107.6811	313.9532	73.60096	150.7242	165.8816	29.18958	117.9968	165.8808
EIF4H	341.2778	199.1794	375.8416	371.7544	261.7331	456.1338	251.2959	191.3454	174.7937	186.5122	167.6809	53.65585	261.8345	276.3785	183.3332	215.3748	227.1471	312.1203	288.2773	271.3421	418.6032	303.9345	255.0803	217.4497	156.7338	323.1277	321.4951	164.2461	209.8156	324.2922	345.4759	157.1931	296.6513	203.2819	317.4557	342.8743	122.6578	226.5012	203.7833	289.1032	166.0722	207.1463	301.1238	190.0786	239.3838	329.7677	189.9026	106.9491	332.7537
TNFRSF21	201.9266	103.3772	38.72231	79.17025	177.3077	25.33455	78.25663	313.4485	42.85206	120.7194	48.26598	34.63495	32.7233	71.23054	108.8098	301.6403	13.22504	268.3574	85.13456	102.8324	80.59491	63.08811	41.6504	51.00411	98.90761	19.43476	67.74787	26.8609	297.1797	152.7465	110.1059	164.877	183.4485	80.98071	152.0874	124.2746	40.69425	242.3532	50.62589	122.8154	67.58385	153.8722	491.7269	40.26448	80.32118	89.09677	104.6062	15.06979	73.49452
SH3BGRL	175.4996	250.59	262.8579	244.1934	196.2321	237.0748	135.7181	208.7452	110.0002	175.6133	223.2189	78.81699	270.7537	258.6851	204.044	160.2342	231.8722	190.5631	207.7845	220.3302	239.2369	188.2085	217.6613	530.8156	201.0072	191.4763	230.297	160.9635	206.1555	177.1656	241.5026	819.2713	263.6343	82.91074	283.8964	122.8147	149.1463	222.8959	256.9344	228.7071	218.6944	279.1046	187.7618	213.9367	182.6932	238.1056	264.5646	103.3026	288.9707
SLC22A2	173.3715	0.1257973	1.427497	84.1433	118.6637	138.4078	89.89176	252.0128	56.04424	220.3028	46.246	37.3943	50.87289	1.632884	72.63731	6.795426	60.06751	185.428	94.84192	136.7508	204.7897	152.2127	99.98614	0.05478759	59.51225	83.24991	119.3066	17.80237	117.7677	351.9214	152.5662	236.9216	149.7461	124.1865	192.1639	176.6619	110.2922	60.26176	59.93029	226.9574	88.21001	128.8816	186.9624	68.70267	112.6321	128.7542	0.7558764	118.7241	119.4049
PTER	26.84161	18.54567	32.38677	20.83052	304.1194	51.01625	40.46451	43.13174	12.31966	45.46473	77.15382	18.49298	27.5502	23.7433	153.634	8.212498	19.9031	53.21375	28.19796	46.89203	43.65416	25.15123	21.19119	27.21027	12.74786	22.76708	21.90415	9.448132	195.601	135.2311	43.19174	876.7202	241.1891	18.32222	19.06892	587.5343	17.2532	46.0238	39.44836	29.5576	112.2621	505.6994	112.9387	15.80427	10.25236	36.18259	7.760819	10.00952	29.03581
TUBA1A	95.16913	23.69528	328.1604	186.575	174.0809	226.9972	131.0467	223.9276	87.53031	88.87087	156.0537	25.46988	132.4458	133.8394	104.2277	220.674	237.993	114.8705	205.5681	157.136	145.9309	104.642	94.0467	15.15379	91.18919	237.8209	180.3752	357.8536	99.11153	106.7731	157.2676	46.59441	148.4582	58.14615	187.627	136.3165	110.1411	143.2205	150.0963	158.2368	38.09498	96.49893	76.68055	146.1335	186.977	91.44306	424.073	72.29422	235.6668
NORAD	254.6129	420.4533	441.8394	284.2625	344.2893	182.1233	194.0766	104.8849	171.59	139.7524	173.353	44.84155	269.2131	263.2784	148.5188	152.2006	140.1222	205.909	246.6016	208.217	398.0179	196.849	243.9292	215.0741	124.8105	248.6341	236.8662	126.642	122.8858	212.7786	295.6036	687.4964	302.6473	126.1648	343.3569	257.2628	114.1745	180.0872	203.2349	259.9357	331.0141	183.5464	242.9704	128.1108	148.5537	245.354	307.353	95.79172	329.8164
MYC	109.8491	14.78554	85.24199	107.8932	55.44293	223.5227	72.2863	137.6749	118.3452	88.85744	43.10138	10.29688	62.43188	87.43079	59.8357	111.0292	53.65238	215.5605	90.24247	159.7645	77.85585	65.82538	139.8271	15.84758	127.7262	234.3677	180.0697	49.61556	78.95146	101.3191	81.87866	20.85754	161.4447	53.1586	80.74549	187.4255	92.18442	170.7366	90.23667	56.15368	58.09113	52.67737	269.8971	195.3416	108.7203	134.8708	46.13159	52.14311	89.50276
PTGES3	362.3916	158.5983	267.5728	291.0382	218.4004	437.93	191.859	334.7942	158.2458	202.5045	170.2563	48.0263	252.224	265.6817	179.8525	277.1481	324.0449	247.4015	193.472	269.3219	295.4854	222.329	242.4098	235.0612	135.1698	294.5173	229.8746	93.3406	181.0571	204.2281	285.2194	672.9234	244.1737	94.97813	244.3418	252.1861	100.6737	189.2924	184.3555	206.5038	163.5778	270.5775	198.5426	173.1913	246.1743	221.1303	292.5571	108.8467	340.4935
TTYH3	183.7622	8.752828	74.49267	90.04118	111.6322	109.6461	58.82837	207.1189	170.9738	108.6924	103.2391	39.14299	117.2059	362.2691	103.2074	135.0069	185.486	237.6842	146.1983	137.6735	208.6772	104.0173	202.1075	9.690304	150.2193	55.63997	130.2395	110.9599	164.9761	279.2914	96.91016	16.89848	115.3705	212.0629	174.037	279.6923	114.7353	112.4333	95.10866	184.0262	108.1545	101.8272	315.459	66.81842	123.8086	147.8673	226.2627	85.91866	106.6897
PNRC1	211.7437	121.8628	238.9655	226.6992	92.27975	110.6084	118.2191	249.8483	187.5467	107.1211	113.7623	56.89139	195.3964	152.7037	74.25287	106.501	138.3871	157.3039	132.7028	134.9394	258.1066	199.3465	151.7936	65.85981	293.6295	172.8133	224.8891	80.69376	94.97392	177.5975	184.251	345.3533	147.1789	104.439	187.2233	198.9951	154.7578	269.5499	183.4793	168.5043	363.3408	135.6632	103.4974	265.7781	208.2292	151.2471	155.0519	107.8236	219.9449
SRP14	232.4757	224.3196	473.8105	384.636	330.1993	449.0421	255.8193	334.3689	263.1632	241.7326	349.4865	157.2194	401.2151	244.6381	248.9519	410.8894	177.603	340.3135	270.1423	373.772	391.0739	343.292	280.3487	359.7906	311.2386	372.093	398.6573	365.6627	318.6011	319.5774	307.2684	295.0069	325.1933	258.7736	396.08	248.8218	265.7728	369.8323	304.9786	373.472	135.1587	447.1262	275.7868	361.9702	366.3151	279.7683	463.3681	231.1932	387.9528
SEC61A1	265.3974	127.1745	247.4264	171.4307	299.5917	432.102	164.0677	196.1011	162.8643	244.4088	188.5884	65.10207	174.706	289.9077	118.5302	313.9001	391.632	252.1211	238.915	336.3206	270.5552	195.7059	313.6992	186.0946	162.1318	358.9184	229.4976	426.8825	336.6071	288.8975	249.4013	89.70812	250.8274	149.2235	252.3201	148.4766	128.5736	130.9608	253.6193	259.6385	112.6571	376.411	322.27	134.9419	193.5028	206.4777	252.3492	166.5862	209.1795
AIF1L	37.77623	13.5858	721.473	124.9461	230.7185	165.8116	21.94222	105.4739	19.06314	128.6037	28.78674	15.17067	15.76479	63.20642	117.2533	163.3246	9.583809	131.9364	111.547	59.71308	76.86458	53.91253	31.29003	10.79341	9.442744	31.28882	42.58642	12.20771	48.07266	102.9946	145.6157	111.7401	219.405	20.6669	187.8109	48.27832	42.40209	94.0704	11.06355	66.13521	24.24783	212.6373	120.7089	30.60081	37.05633	76.46679	1.794711	89.56009	65.1252
HDGF	295.7217	44.79611	248.067	233.6538	260.7969	444.2059	252.4278	341.0422	197.6966	179.3948	233.7103	52.92074	214.1602	229.3833	154.1004	359.7434	236.1802	261.7378	147.2775	246.1726	262.3012	220.2389	189.5389	42.53637	156.9026	270.6083	206.0441	157.5974	327.1441	296.1474	214.0356	131.3441	270.1571	125.8157	223.3595	271.0452	136.3208	208.7671	149.9944	192.7477	84.88205	420.6779	324.0409	145.2311	214.4105	209.1543	238.5252	176.1826	290.5829
CERS2	248.8251	51.7143	168.1355	170.3102	192.1578	543.2313	197.5313	287.1428	150.2969	304.2505	106.8935	53.90078	168.024	237.8935	135.5454	220.0271	161.2417	180.1716	131.0176	214.5917	289.037	206.029	237.7853	36.1585	101.8995	252.2951	181.4991	134.8401	275.9162	242.2912	233.1616	94.36521	219.7285	112.8856	205.0544	348.0931	126.8953	149.441	141.4848	204.4796	107.0329	346.4485	249.4845	133.2526	208.2759	166.7357	124.4795	123.5189	176.8688
CLSTN1	258.172	67.40517	498.2169	215.6743	230.0038	148.6153	170.6412	156.9196	116.9172	168.9013	147.1427	45.66696	269.7645	103.4264	60.71926	104.9391	55.82104	179.3726	162.6902	212.0693	334.6656	177.4177	149.4039	42.53293	142.5156	187.2205	294.1871	104.2255	105.2703	315.8734	216.2275	54.97042	288.3102	80.63172	302.2161	141.9922	110.4602	193.0712	153.0206	178.6118	121.7889	84.52171	216.993	163.0844	208.0206	223.9615	239.0109	65.85415	215.6902
EIF2S3	310.2266	91.72964	351.5161	255.6734	125.2719	164.738	184.6893	216.5625	134.8357	146.2361	110.0205	39.23955	157.6302	248.262	118.0072	162.6793	211.6567	177.0953	180.5177	152.1515	350.3189	189.6078	201.5972	110.2636	184.2903	447.7624	231.0962	54.55991	184.3596	192.218	255.7706	227.3329	196.3034	94.50646	274.587	197.283	85.23492	122.1406	173.4465	320.7015	188.922	161.2308	172.3457	180.1642	207.8711	223.3169	233.2022	64.57068	226.4836
PFKFB3	236.2357	41.55836	133.546	290.3016	99.01466	563.6656	156.2911	86.19233	83.31228	102.0148	108.7967	11.92823	114.3538	114.0193	107.457	115.368	53.53253	194.6542	126.5578	96.86875	233.5259	204.4408	121.0041	7.165713	63.92563	314.421	417.9156	144.1048	109.2619	94.73606	92.3277	73.58505	220.3833	31.84021	166.6141	274.267	69.62508	92.55014	111.477	71.23185	129.9025	85.06045	135.21	101.5199	139.406	94.93013	79.55096	78.40911	118.5033
YWHAB	224.8912	197.8905	294.0863	239.6368	376.1006	231.9629	170.4223	206.0215	122.7962	174.7399	189.2668	92.02585	356.8359	280.0263	209.4582	123.9439	250.1517	268.9757	265.564	316.4862	305.5114	235.4896	235.9723	391.0765	172.2666	215.1966	284.2374	131.3934	200.5433	285.2295	333.8715	430.2606	351.7205	124.7928	321.681	150.4598	127.0114	247.7339	252.3673	267.2488	211.547	304.5369	307.0984	199.7701	222.8404	279.3592	217.1318	96.6046	348.5306
BRK1	208.8527	168.3679	473.7885	292.7793	370.9597	275.8789	209.7035	254.1846	187.2947	156.5404	285.7066	125.2604	264.1473	204.8364	254.9561	190.2052	337.575	291.5562	304.6125	289.2945	297.8418	236.8868	195.6678	211.4574	206.128	279.103	343.9712	210.5411	234.0831	236.9876	300.1353	145.3587	296.0038	116.4136	371.5302	254.1087	179.5456	265.0141	287.2459	250.3179	107.183	274.9968	250.9996	191.0819	284.0732	287.2431	630.7792	132.7878	358.1693
RAC1	326.7134	225.5174	356.9022	303.5122	386.6575	336.6657	194.7403	342.3686	272.1752	214.4363	257.4925	116.4238	326.1349	344.5691	260.7726	409.1144	390.6304	264.1206	302.7564	336.9457	316.114	299.6342	367.0539	210.1236	328.8496	275.9388	290.314	195.9202	247.2177	251.597	323.1779	598.3755	397.9479	190.6243	318.89	276.3934	178.6281	362.777	296.3732	333.4795	206.3932	333.8663	244.4339	388.8668	317.8565	343.2442	424.4632	116.6359	383.685
PRDX4	196.4628	38.71175	185.1866	150.1313	116.6911	356.6641	141.6808	310.4984	112.9201	82.76729	85.58895	64.14805	100.4246	133.7755	183.7805	155.0957	346.5006	184.6505	171.7904	226.595	168.7679	150.5854	132.9546	49.00945	118.5513	226.414	152.8898	154.2648	190.334	162.1108	126.9834	165.7621	137.6866	79.5142	134.5757	196.8154	81.05128	140.6799	191.7157	167.1453	57.78435	187.058	224.9407	82.55709	222.8703	107.6015	557.947	140.9077	164.0733
RRAGA	252.7556	93.82601	297.1764	220.7312	212.2182	257.4652	216.6316	377.6167	160.9607	169.8042	161.3225	111.8836	275.3672	171.7913	196.7155	90.57494	452.1611	307.6502	232.7057	290.6248	317.4564	294.4281	182.3861	120.0742	197.9771	350.9823	307.1268	256.7518	229.4111	343.0578	236.3112	118.7135	236.9224	236.5586	257.2678	107.1285	154.65	253.3716	222.5221	341.3703	79.21316	326.0449	420.7819	182.3843	407.7462	198.3724	175.0471	94.18975	280.2522
TGFA	328.8749	2.461502	345.4967	133.7437	93.45172	114.9869	135.5787	102.3931	99.03844	56.12239	94.11689	41.00826	163.8323	46.27844	65.58027	33.8395	121.5698	124.5297	84.78643	168.6745	130.4606	92.36404	127.8537	1.54412	68.88012	97.63347	107.1739	27.94522	23.17218	74.77653	101.2378	146.6128	126.4928	60.80723	132.9963	146.9749	60.06102	74.50026	116.5003	139.6816	79.14619	85.37168	146.6858	43.15081	107.9347	329.1519	2.536703	16.91055	124.5804
RBM3	249.7688	95.54621	224.4553	219.3157	204.5158	251.3912	150.5879	207.5231	126.5978	123.0457	157.863	83.5215	233.4841	235.3841	162.5127	160.1282	243.1463	278.27	156.8794	136.9778	232.6491	191.4248	206.2103	101.4011	173.5472	319.7615	263.4287	92.75037	183.2483	236.5362	280.1045	222.5972	217.7308	124.4695	184.1585	264.9245	108.2922	135.7032	198.5713	256.7657	118.6559	129.9168	162.3301	140.3434	146.41	235.6625	206.2473	66.67329	272.2737
B4GALT1	71.67224	71.5113	190.0047	112.4419	144.9127	213.4469	73.05152	69.1944	61.33528	92.68481	66.26808	34.79729	127.1994	195.6	88.24793	67.88021	124.1467	106.6278	107.3919	175.9791	141.7927	73.95836	453.1262	73.72168	90.57567	62.38338	112.3355	269.4636	82.13812	225.8975	146.5348	92.20916	255.4067	65.27713	163.5371	62.64386	62.90375	118.1849	89.25486	146.492	68.38856	337.7197	100.2822	80.70937	97.43715	131.233	225.2776	44.72533	153.2677
RCAN1	54.37842	13.16329	315.4665	69.50637	42.51771	132.416	21.82114	172.3792	28.24562	19.0533	16.85035	8.006815	104.0673	24.36707	26.11348	8.747016	14.92802	102.1439	44.97912	116.4475	83.49868	23.16665	29.68448	29.6578	22.28537	69.80133	107.2963	57.83034	23.57494	100.7958	41.57544	109.6814	74.52848	46.24903	76.79758	17.1021	32.76874	40.87993	36.63778	30.58052	33.55957	86.98462	609.0094	25.97321	38.53963	48.38735	26.31024	32.74562	56.92853
GBA3	96.91102	0.04180522	43.30775	70.468	48.43698	67.80694	165.0938	349.3783	47.14698	83.7687	68.69575	12.80903	123.5813	8.602942	99.50099	41.67114	6.220966	149.3314	46.10992	34.08778	210.2891	169.3338	12.08668	0.1153118	45.12396	88.3676	64.5819	4.358318	65.79541	82.93692	111.4784	427.4449	100.9254	80.79396	130.511	68.3379	41.90035	89.57537	24.50936	100.7382	63.6127	144.3708	238.5643	31.23113	87.60898	42.07238	1.081193	26.15321	129.3951
ADGRG1	234.999	45.85926	150.1838	204.1482	125.2535	363.7393	128.3911	79.15258	62.15132	71.71512	82.29814	23.84291	169.8356	59.49164	71.62695	19.65256	76.78969	83.91827	116.6222	108.7643	203.9454	104.687	126.7622	253.9774	131.9306	169.6313	198.718	322.2178	41.30974	375.0615	147.8532	16.16359	63.15299	76.54001	225.1725	213.642	120.8643	147.0226	180.1655	136.2746	73.57387	126.3607	81.99162	96.70683	119.4015	154.8961	5.245685	51.1944	121.8266
H3F3B	366.5315	59.80109	469.8057	269.1542	261.1155	201.9911	142.0531	259.7433	180.6376	164.7209	245.6232	52.97179	403.6204	203.3492	152.8891	182.0596	226.361	253.8466	225.8123	237.6789	398.8649	192.0151	184.1467	56.56951	206.0655	251.4516	281.0915	152.2977	155.3916	170.6517	240.3579	305.598	273.0457	93.41535	309.6636	160.8024	169.0617	260.449	166.4404	208.8508	117.6324	187.2357	234.6183	256.0411	230.9203	208.5841	363.3111	114.6604	299.0683
KDELR2	214.7289	92.27272	175.5194	164.4905	190.3881	322.4204	115.8081	187.3074	125.8572	154.3072	156.1415	50.35458	186.6731	263.2166	137.1737	195.1082	317.0159	169.4992	205.5704	219.6688	187.8955	175.6493	312.2317	130.549	154.3507	171.7601	176.743	163.1241	190.7277	186.9454	181.8831	425.8254	225.9046	146.5349	210.5661	224.187	114.9109	149.4273	155.7531	236.1452	168.2688	205.8302	212.904	106.9238	184.6954	203.5016	522.7586	129.0925	246.7479
CYS1	206.4816	140.0956	560.166	123.1576	258.7093	110.6078	133.464	130.4323	72.20887	103.958	100.9251	19.82323	122.8273	34.32028	43.92836	0.9092215	11.85402	91.99166	72.99696	237.3682	187.3152	129.981	91.26889	0.1187545	9.925885	149.6033	99.67108	6.31341	53.89761	107.522	134.5265	96.3823	183.9592	123.4597	211.8752	83.42934	63.68839	103.9236	60.10217	240.515	51.34221	222.5334	256.8254	76.30086	117.7984	133.1968	32.70429	0.8427422	103.6041
SYPL1	271.691	206.3647	240.8202	204.5167	162.1142	275.9359	145.5171	223.7116	112.21	111.3925	115.7125	21.46893	227.4042	130.0895	132.2323	89.25602	119.7449	174.901	188.412	208.9319	252.6748	178.3624	153.9417	268.9184	109.6259	238.3824	166.6521	81.80512	154.3783	203.3166	230.7519	558.2335	234.1073	120.9455	228.7007	180.6295	70.4778	147.5857	100.4783	218.0161	173.6371	147.0142	269.6649	90.48033	152.3292	237.1291	165.8615	60.69493	256.7475
PROS1	174.5059	6.623568	53.49243	103.9405	59.52453	85.89123	130.9295	118.818	66.79512	43.05239	75.89554	26.95461	129.2829	200.5339	39.29321	20.46763	799.2706	88.19099	92.93098	110.3914	147.4695	90.27582	132.256	5.865186	45.17724	251.8296	121.7526	296.7009	45.35133	137.6945	136.1479	201.0873	159.4881	59.08896	131.4153	77.60425	61.65159	70.83161	97.44228	142.2301	81.91659	94.45494	146.6563	81.55603	126.4961	154.4415	42.07588	69.61128	226.7397
GPI	143.9011	115.1117	311.7408	161.9703	241.2728	252.0085	207.5352	321.9121	238.384	202.4063	190.4334	86.17728	191.7707	142.3339	170.4407	231.1517	298.3102	227.2062	197.7736	205.3724	342.2972	356.3836	185.0267	217.9629	212.932	244.4339	229.3432	333.9694	236.7248	320.813	186.602	32.73392	210.5548	237.0835	153.8108	154.5237	236.2515	226.422	151.8788	275.3134	87.72582	139.0368	295.8662	134.4333	137.2557	190.4927	162.0117	86.5397	195.0643
AKAP12	73.16007	10.0216	35.90912	68.3406	30.57954	39.23872	44.39057	39.08576	41.40921	77.54866	60.24471	5.923258	79.46068	65.61228	47.05899	18.92923	27.98512	161.136	77.84622	67.13969	107.6396	51.43327	29.88648	3.603605	65.39323	69.86939	109.7043	17.53225	103.3718	848.68	95.02294	43.17893	85.58271	41.53419	115.1403	157.257	42.9372	67.27064	42.54887	113.5676	49.91274	43.05918	146.5923	41.5522	28.88712	199.5002	38.36481	17.43539	111.6839
C4orf3	241.5981	83.89575	424.8463	258.437	143.5932	207.4041	174.3652	250.712	118.4164	104.822	172.7476	50.3748	275.9602	133.7576	240.6677	114.5279	139.3675	297.3155	211.837	218.1745	384.0108	176.37	93.83492	97.2683	112.4883	165.0981	268.1643	134.5656	150.5885	281.9409	264.5816	403.3769	240.7122	104.6731	233.5455	169.8512	119.8045	186.9415	147.052	183.8087	120.3681	168.3982	379.7494	136.1407	195.1525	204.426	126.1779	143.942	307.3754
GALNT14	100.0495	2.737561	285.6991	188.5562	217.6843	300.8879	139.0581	219.403	158.8285	102.2648	115.2758	66.30684	129.6218	93.93475	108.4112	92.26293	168.8563	272.188	135.0434	374.2908	254.3061	200.1016	116.9563	0.1727362	160.3547	293.3851	251.5803	212.609	163.099	192.2304	145.1163	54.29461	224.0498	83.54896	230.8405	303.4252	134.6691	181.1748	189.1002	248.5531	108.0345	178.6963	351.7869	111.0332	186.8448	214.5838	13.07925	102.3808	163.1695
MARCKS	93.78902	91.32041	158.7072	186.1511	168.437	118.9873	72.46416	129.2754	53.12188	106.4339	184.2291	39.67329	156.4403	239.4644	117.3058	118.1592	139.023	126.1863	251.5784	126.2239	156.2764	130.4055	171.171	34.44211	118.794	110.43	276.5787	89.69619	113.3687	81.46814	156.8273	599.7842	244.9577	51.24269	157.5621	149.8931	96.71862	153.1952	177.7796	103.7015	207.4199	186.7985	114.0847	144.5628	131.016	210.32	724.5632	67.57289	291.4224
YWHAG	178.4941	170.9157	189.3026	160.3733	181.2543	282.4515	132.9982	163.0075	98.10396	171.0771	123.9869	31.66321	181.5322	329.2619	128.9718	121.5033	272.8758	209.6825	198.4184	184.7389	209.3689	167.8728	260.0509	103.6973	116.0409	169.4732	191.1123	170.0566	125.4595	237.9934	197.2023	338.0201	240.4962	121.7898	196.1331	202.8692	90.35888	171.5321	167.3931	175.3235	184.2771	179.8942	209.8109	117.2065	157.5242	243.7761	222.1455	99.2857	220.8799
PDIA6	240.884	75.65786	202.1695	144.8025	176.9229	418.9973	131.5499	164.3682	69.08855	134.4583	116.0143	15.4703	153.3874	233.6931	103.8233	98.37894	262.7056	196.3528	182.029	307.8463	222.5596	121.0522	201.2004	55.51088	70.87227	201.2098	156.1333	129.0559	194.3387	216.6603	187.7081	78.70386	244.9743	64.32976	192.1429	176.0537	56.17928	113.1866	122.5441	185.8469	107.4395	226.6768	323.1973	70.15609	117.6763	173.0645	175.7904	61.44186	150.2381
ANP32B	243.2162	93.28793	263.2701	391.327	162.8392	200.3132	197.0621	202.8761	168.3043	138.5227	191.6914	83.43682	275.9873	166.9875	194.7036	141.433	212.0019	200.11	224.5439	189.158	273.2882	240.8117	118.8562	158.1123	176.737	361.9473	224.0043	110.6693	137.1178	203.4409	312.2268	209.8988	249.6062	283.4858	208.5616	166.1839	185.6525	233.7482	187.9575	335.9905	57.84264	210.6359	186.5412	197.7949	204.0918	262.3342	324.325	53.87373	387.0441
METTL7A	209.2753	98.73679	152.5298	192.544	121.0451	77.77196	134.0166	254.8185	155.7785	125.7544	128.7925	46.40725	194.495	183.2791	81.98143	63.72799	55.85222	169.8282	166.4451	169.5849	343.0353	146.1685	181.3114	328.8752	224.6223	137.0212	115.9124	38.67994	81.36842	151.749	223.5704	269.4889	165.2173	129.5743	321.0089	193.4879	82.38593	113.3334	100.0335	234.7655	101.0804	143.5295	254.1876	81.47206	110.7338	178.8573	9.028469	122.403	168.2265
DNAJA1	169.834	127.0329	169.4267	177.7206	213.6404	309.6434	134.2551	250.0375	143.9395	140.6555	105.0042	32.16365	215.2569	126.2572	170.4945	104.8696	237.3377	301.5392	195.2919	252.8991	199.9765	175.0961	166.3817	245.2937	60.37533	193.463	184.1399	110.7447	202.9839	218.8281	233.186	341.072	260.285	133.163	198.3103	97.59596	100.4714	199.0204	159.428	205.7427	76.81154	282.4217	308.2218	114.2566	206.8392	204.0686	225.9516	46.12255	287.1699
EGFR	112.9819	40.81667	176.0054	176.6055	48.96805	94.48122	78.85727	66.63536	50.58575	63.41509	34.25472	20.21098	154.0084	123.0177	34.3278	20.85862	51.016	89.87373	65.4623	53.92723	131.3016	136.6737	80.71313	56.57511	54.49872	140.3282	55.33573	21.61453	66.36494	106.5114	82.79399	504.5823	121.4958	59.69125	89.15432	136.4552	25.28798	44.51308	83.28534	88.16715	214.6719	44.0058	107.3773	27.07928	52.64405	614.6376	19.3571	37.52298	109.0105
SURF4	208.0901	130.8251	226.8399	194.8321	211.007	338.1147	131.9837	225.0529	114.7747	182.4657	135.7246	44.17234	206.6848	196.5388	179.1096	139.2531	255.934	241.7659	217.8737	312.7274	239.9975	199.9786	158.4361	184.4997	104.2178	189.7411	204.4891	184.0535	147.9934	168.4133	238.3397	88.81226	257.917	193.3318	249.6908	128.2496	125.9926	176.8651	206.8228	259.6819	87.91402	280.2519	308.2281	129.1653	203.1031	190.3419	773.4849	131.731	212.4165
BTG1	189.4771	61.37905	123.8966	132.9257	174.478	384.3844	170.0397	131.3081	89.44928	289.0276	161.201	70.2926	222.0594	154.7433	148.1699	182.2013	165.5581	149.4626	155.5495	257.8461	196.8779	161.7876	131.3342	56.49994	186.983	214.9841	253.588	197.1645	198.2645	129.3514	154.8161	444.6694	207.9173	86.19607	194.2788	105.7222	126.8951	196.2267	152.6836	141.3398	166.2723	175.3378	146.3482	178.1242	137.4575	172.1963	186.3428	108.3485	207.9647
APEX1	189.181	61.17814	285.5934	290.1735	194.8621	126.4963	210.5648	280.5344	173.2939	102.5848	155.6302	48.50025	232.5138	154.0796	135.9999	172.25	169.5159	216.4325	178.1836	119.3057	273.4434	262.8655	113.9539	126.1131	232.7714	326.9272	269.3002	97.58701	143.201	226.9918	313.3777	80.14708	174.5947	149.4981	244.9486	146.4036	149.8193	196.5272	212.0524	209.1243	69.16962	146.2229	160.9872	172.2536	304.9532	298.8057	270.7107	51.3188	276.0093
BHLHE41	262.3509	10.18336	100.4075	250.042	89.00241	127.1148	195.9572	75.38396	109.6818	148.4337	140.7741	25.73103	195.9734	85.47778	75.55789	104.1847	64.31687	248.2643	99.83223	68.16477	110.4165	105.431	86.99168	3.639565	273.9337	253.0853	159.2215	99.71006	52.52506	136.2788	84.95712	243.6862	171.2577	37.70727	101.6827	203.7553	31.81295	69.46455	64.5056	114.1611	122.9825	115.2721	185.0766	76.93287	114.7202	250.019	68.85894	160.3414	105.9316
TLN1	139.3704	106.7262	328.6485	252.5047	183.3467	157.3177	122.7039	100.9315	100.4903	128.0485	148.7682	38.06132	241.0733	185.8743	85.89137	106.3989	86.57396	217.3411	261.8272	184.7707	403.313	190.1059	155.289	96.59752	112.7339	152.3972	317.2055	109.9496	176.3574	322.4128	326.8032	35.05033	310.1	106.2902	382.8892	148.6339	127.1062	232.6222	205.4436	220.2481	179.4901	152.8434	184.1266	169.3581	190.5881	217.6623	162.8805	37.03226	244.0517
ZFAND5	112.9479	228.1725	210.1826	126.4173	67.94104	62.51899	52.3738	134.2316	71.90863	79.83696	56.0188	34.59689	151.8894	124.2497	76.00883	35.62244	52.03734	129.336	71.80517	82.07362	102.8791	58.76751	79.29294	102.1841	355.2189	84.09531	93.84095	81.26528	50.38001	59.11007	92.5013	157.6615	73.74242	104.0141	157.24	48.45665	94.72306	102.0685	85.41938	99.04206	130.2165	80.27267	182.0242	113.3571	72.21314	78.42678	105.5979	36.84146	93.58145
YWHAZ	258.0127	96.64469	277.7616	192.3895	216.5554	268.8114	165.5104	243.4016	172.7254	147.7807	125.333	82.16517	254.077	220.76	185.2734	153.9456	264.7015	205.7423	151.2401	218.0266	218.6551	201.6164	256.5803	210.0096	140.0726	303.1568	191.9746	137.3491	168.8669	220.6136	251.4872	528.4672	258.8307	94.53196	225.4817	220.6466	127.514	216.2481	212.3512	221.9834	174.581	138.6874	312.0016	171.3481	189.896	232.6919	341.7797	101.1599	314.6699
DNAJB9	170.3555	99.14134	87.79994	78.08186	96.98346	495.1136	76.89947	236.198	70.80298	115.0955	63.24718	24.83278	90.25188	95.28058	133.9504	43.2125	116.1187	175.2543	110.8059	298.2733	126.2383	132.4582	175.5487	72.6956	55.75205	172.0901	78.06167	68.25686	122.9219	156.7007	113.3308	424.6836	149.93	105.0453	95.2928	171.9168	39.87887	63.68159	70.91131	152.0248	83.10192	150.9516	292.129	40.82881	123.4993	78.43764	42.68458	42.87764	102.554
ANXA1	43.36641	52.1179	243.0252	118.5018	352.0198	195.0394	38.314	149.2036	32.65412	87.76676	163.6708	72.55203	217.2703	150.2453	166.2388	14.86957	214.9767	167.62	192.214	182.274	121.968	163.1068	129.4929	15.04782	114.2508	199.7045	160.1137	265.023	32.11439	105.7762	106.8832	182.7544	263.6611	40.6911	96.4717	59.37096	90.49947	171.1017	135.7155	107.1483	75.23833	125.3063	176.6378	94.31212	68.07385	175.2502	163.7702	68.75395	112.6024
CFI	67.72891	20.413	152.626	118.7428	199.3343	117.8527	59.35743	122.9257	71.46713	188.35	97.43329	106.1947	115.6153	238.4142	87.68846	241.7141	78.21608	132.7706	105.3803	118.0964	138.9369	86.52242	100.2386	13.58194	96.86859	60.27827	126.5336	126.8829	119.3971	91.26051	133.3344	196.9681	154.2727	58.36335	122.1686	138.6504	92.89458	105.2182	143.6188	105.7372	137.6366	397.041	220.2073	87.39073	65.92229	183.4021	134.5156	274.1936	104.4096
LAMP2	232.4338	105.7744	139.1915	162.9828	148.8744	172.2902	155.9044	220.9399	90.16898	148.8088	110.7454	44.93165	176.0811	154.5837	125.5062	131.1422	161.6523	130.9124	115.6203	153.863	194.9157	118.5708	132.2893	256.5686	98.68412	222.6929	131.8765	91.21039	119.3919	189.5942	181.586	331.7077	164.9207	56.25313	182.8838	166.6915	72.74001	135.6899	141.2553	205.3557	138.0648	166.8692	192.1609	70.77516	138.5659	172.1608	230.5057	61.57562	211.9589
HMGN2	292.0414	36.7051	279.2857	253.6787	149.1522	185.1027	205.8912	274.9823	141.1579	155.6012	168.5664	51.20387	234.8202	156.1895	113.1076	134.0807	112.6815	205.8326	182.0262	169.7584	313.8622	183.0324	114.063	73.21556	201.7808	287.9292	226.3794	59.10233	161.1129	172.8286	231.1578	188.145	191.9805	85.87594	218.1153	170.9391	124.4315	177.5966	144.1572	178.0199	70.10892	141.4285	95.19166	174.7711	252.1105	209.3887	327.9799	49.19064	236.5121
PPT1	299.4789	61.19995	234.8157	217.9991	242.5156	347.265	244.543	237.9465	99.8982	193.3168	213.1336	80.71701	239.9363	317.6752	199.1846	98.06123	229.9441	222.7984	152.7415	302.7455	238.3877	188.7482	184.2545	53.84349	105.6818	277.794	210.8826	142.3354	155.0339	138.1868	229.0228	299.8987	270.7062	65.8433	216.341	129.3588	115.0052	203.8971	172.7067	177.1738	194.9613	257.2698	214.8055	142.4073	234.6695	236.0831	274.4041	80.84712	237.5681
MTPN	178.3261	182.2413	235.4258	162.6067	174.3382	302.5912	136.4618	166.2456	79.36836	129.924	107.3159	25.03854	176.3049	204.0707	130.0874	100.717	178.1249	134.5299	187.6805	207.6945	215.5939	128.3482	197.1985	208.678	92.45922	183.8469	156.9399	72.83451	125.6261	186.9546	216.8294	460.2941	259.2209	86.47163	222.6903	156.9587	64.28515	135.7864	129.3681	190.9588	138.958	198.0677	179.4051	81.39411	153.568	307.8858	241.3202	49.24418	236.4213
RPN1	243.3056	142.316	294.8827	153.3465	357.4471	283.4024	164.3367	282.8934	142.1102	192.1405	232.6381	87.35112	199.8932	261.6028	141.1474	253.4085	479.6169	238.7263	212.8977	331.9665	292.1833	252.3087	280.3966	261.9835	217.5447	267.8835	211.6981	283.8497	324.2294	359.4679	271.5561	133.9302	249.2471	210.8743	262.8455	144.6569	164.41	173.8087	231.5747	306.6813	83.73133	436.2883	322.0867	177.2366	225.3431	199.2818	322.7233	166.5798	249.152
ITGA6	179.1699	385.0924	173.8635	132.448	78.74012	135.4138	124.6253	119.822	36.51503	42.19208	71.94136	9.621509	225.1569	57.14859	80.03671	11.4906	30.2793	88.86262	100.9665	194.8387	249.0768	127.4195	57.95229	198.123	88.79943	115.8479	219.5993	11.72171	57.88371	225.5851	283.6777	345.2416	131.7104	57.96121	192.5916	76.29308	48.67161	147.3693	118.6795	139.8043	107.541	119.5192	271.507	127.6527	168.5826	122.4126	20.28293	15.13097	225.6661
GNB1	250.6181	90.12622	339.2646	256.7514	215.0985	239.6753	215.5594	212.758	114.5432	170.2968	183.2565	59.19295	272.2781	204.9579	162.3014	174.6275	159.7027	247.5089	194.5626	253.6565	353.534	211.613	178.7303	84.76503	131.0849	229.0633	273.9485	145.2748	206.8094	242.7023	299.7869	207.046	304.6829	83.93408	314.0514	188.9667	130.3927	234.4375	215.1046	209.4617	154.7772	149.0488	243.6136	179.1989	217.3254	253.4198	271.1899	59.2699	291.7656
CD164	228.9762	113.447	203.1162	127.4574	147.6446	192.8729	95.98341	272.3953	109.4095	151.1293	95.72091	27.49809	250.3765	115.8924	124.136	116.5297	124.4153	163.3398	156.5023	173.6066	328.7887	180.4076	141.0714	98.90293	140.551	147.758	181.0393	111.8835	84.86969	315.5751	212.5907	639.0672	240.4011	148.0651	251.0988	138.6058	108.6702	182.2521	124.1106	239.6	187.2621	138.1739	189.1603	106.3575	184.5412	182.5865	266.8801	88.61191	227.9596
EIF4A2	268.8955	175.8884	299.43	168.3882	107.6573	123.6334	177.4865	285.7951	148.7116	136.1993	161.4991	41.3451	258.7543	142.5701	104.7975	178.7888	108.3944	173.216	148.2334	124.8902	311.1084	207.3856	131.4352	182.4705	181.7183	309.5869	262.7896	69.42207	112.7142	173.7064	285.5798	238.3896	155.7568	120.1137	254.1921	171.7877	122.0875	170.659	183.0749	201.237	147.1445	152.8267	81.63382	223.1169	223.9832	225.3317	182.2981	109.8516	213.292
OGDH	221.8424	274.0441	231.2618	102.471	139.9073	295.1183	145.7574	159.7313	103.0162	155.5111	111.4234	32.44089	160.3146	117.729	118.6945	169.6223	77.22492	153.0147	163.1079	177.8473	230.9404	168.8586	115.3439	396.0332	98.38268	165.5259	163.9237	202.074	197.1993	236.7768	190.1917	23.64017	177.071	155.8625	248.7656	193.1424	121.1837	121.3167	89.45029	200.1048	89.82417	126.0571	203.5544	80.85439	147.9499	184.8849	61.67138	31.03876	127.4964
CLRN3	76.50644	0	0.7043082	29.08918	103.6027	135.7686	209.2018	201.9177	58.60954	164.0923	96.64064	115.0061	162.5775	164.2176	119.7552	192.9281	175.4111	158.1684	52.77921	95.71186	125.854	167.8938	187.9648	0.09782817	78.81143	96.35506	82.01904	77.93208	250.7035	133.2383	68.51199	221.1182	89.01674	71.68871	45.46828	157.7107	101.5393	66.25386	75.49218	117.9045	46.72909	264.3594	126.476	28.34717	93.40188	93.12331	0.7076021	88.22378	107.9112
XRCC6	288.6214	161.4921	341.9457	263.8286	260.9718	383.8753	197.2947	261.7868	159.3078	161.1122	198.7814	67.70374	239.9743	170.3543	181.3771	237.5203	201.0582	257.9013	223.9633	276.7778	315.0178	238.9219	193.037	231.6514	144.7229	344.0317	266.3948	198.9625	213.0132	332.519	285.9307	164.6636	271.9418	83.39421	276.6526	168.0059	119.339	205.4345	189.3303	201.2763	99.54794	227.0046	241.2951	170.0091	220.1919	236.6632	282.724	97.9271	280.9993
SLC16A4	269.9658	22.52524	48.03616	45.65141	158.0923	235.6943	217.6543	286.8095	62.78264	93.10079	65.53004	27.00347	130.5416	121.4804	90.34433	95.10708	104.3846	116.6442	87.33433	296.3933	198.7696	140.2951	182.8081	1.281064	98.39215	114.1886	101.5001	53.45897	147.2779	381.3847	145.1265	225.1409	102.6096	93.22531	214.5068	162.1051	88.93085	53.21155	72.35554	229.5565	93.42562	112.1879	356.4981	60.381	92.72114	111.6752	9.866658	65.10727	114.7223
TM9SF2	246.1527	169.6039	270.5886	162.0126	200.8632	264.7905	132.5892	201.8825	84.93504	144.9565	123.3124	20.23191	267.3757	162.4493	145.6559	87.53776	150.286	152.377	191.1307	239.8649	249.534	162.8762	141.7253	331.5237	92.0355	226.7399	182.2478	81.77246	143.2595	227.16	248.5002	464.0134	253.937	65.83056	317.3118	122.0269	61.79447	134.3546	119.1179	217.3994	156.0271	209.3892	261.6694	108.6542	161.7745	225.6254	94.43144	93.71115	251.3225
IL6ST	126.9317	91.59112	159.4248	174.4403	90.02814	178.3095	94.30525	83.48956	86.63825	94.97891	90.32987	39.44901	145.7831	140.5142	78.49568	31.17854	113.6576	120.9385	126.8709	143.9055	217.6731	136.4198	129.5563	20.97625	183.7989	98.47142	133.7622	49.93626	89.76301	105.0001	241.519	489.1541	252.5262	60.57558	216.7537	88.66451	55.91565	172.9353	105.4425	154.301	279.6036	146.0822	167.5047	101.9676	95.75229	201.8812	49.83858	65.97781	203.7375
MYL12A	134.3338	99.98476	270.0198	231.3532	275.9018	216.8855	120.9774	264.9443	111.2924	148.8433	261.1648	100.5749	249.8073	199.9379	240.0799	171.3152	302.0457	276.3462	284.744	259.5104	273.5958	245.4115	208.9407	154.53	174.1514	209.853	344.3909	181.2746	227.783	237.9042	275.2625	310.1129	307.7295	128.4129	254.9882	122.2029	197.9831	281.3284	315.7735	235.6514	126.6994	324.9527	271.0657	246.3656	231.5574	272.1093	282.4093	81.68666	326.907
EDIL3	30.28995	8.537524	59.12612	64.20248	54.36254	31.70262	155.7949	30.03495	8.878348	11.22984	54.35205	1.834278	45.82087	44.78632	83.36425	0.7669121	79.40508	119.3172	28.94663	48.9847	285.2024	34.98458	38.06777	6.373392	32.97841	21.0102	209.8039	20.58965	7.307308	36.63482	65.21446	411.2468	173.6263	12.07637	51.99968	11.69132	26.26893	58.69217	47.14948	37.47053	50.7659	31.74433	82.95412	54.72624	259.2177	88.95154	102.4353	43.04332	73.77878
FAM129B	94.42732	53.62069	307.8888	256.4142	171.4891	72.847	90.48741	69.01585	82.27661	70.04178	123.1284	23.37696	166.1326	122.2955	80.93287	72.80832	121.9007	187.1997	131.9057	114.2179	192.6975	128.4594	66.59839	57.23766	109.8985	85.92959	247.6162	125.964	46.36436	136.2584	157.44	8.130013	177.7342	62.83935	165.9751	87.13637	90.41717	134.7486	161.0396	100.916	58.42931	99.05638	119.768	112.9075	102.2305	173.0941	262.9632	58.84966	181.8018
UBA1	158.2906	109.4594	232.4483	145.2357	180.4085	112.343	99.71375	136.0851	121.3155	98.75986	108.5135	43.61003	131.9136	154.6724	74.02286	147.3187	146.2899	171.0411	155.442	175.1865	233.2735	126.9228	124.3349	204.019	137.2719	157.9754	195.6786	145.507	125.7915	166.4024	146.9187	25.05292	145.1943	78.59729	208.4803	104.8216	92.37486	122.7169	140.7494	174.9139	74.18755	113.5578	166.6733	131.2025	122.9115	136.3983	269.2287	61.29978	126.5111
MPC2	208.7151	44.02763	90.33816	124.0434	137.7741	388.5789	114.7613	295.9209	93.90973	176.3085	68.9406	51.81159	99.5227	114.2258	129.4435	193.4518	99.7173	146.5669	88.49855	246.375	163.1238	128.5866	115.2026	65.82149	95.3125	140.9416	93.96854	91.34164	222.9889	151.7415	112.0305	305.1125	137.3603	97.70705	125.7976	166.2865	70.15391	101.1394	74.13252	136.1692	78.62777	348.9708	186.9262	85.60228	104.3241	89.66804	43.77815	79.66911	131.935
SELENOP	129.9275	61.11406	92.56622	181.2172	40.19537	138.3839	115.7816	179.6502	48.61603	117.2236	56.72091	20.64821	157.9993	127.2767	62.97196	0.6280248	15.91155	116.9411	117.19	136.787	219.2512	102.3925	131.9065	292.3353	42.19871	109.5691	151.3846	22.04618	34.45504	102.345	214.3911	236.7945	160.7458	41.94512	238.7465	79.94268	47.31849	68.08509	89.86804	158.0075	103.2303	91.795	109.6182	49.97003	104.3247	137.6842	34.33114	24.98834	147.5543
CDH6	53.59056	2.713061	39.58359	70.48774	300.9981	146.5977	66.92415	43.03675	30.55979	241.3903	45.18997	62.37045	35.00248	54.62739	72.1039	108.9413	48.60149	56.35423	92.60147	141.3846	92.48057	47.84432	73.38592	1.693339	67.65439	46.381	77.86525	28.65049	105.4142	119.0391	69.36866	292.7449	113.3514	28.4975	75.04767	267.5849	39.94141	76.3326	48.44897	88.68849	367.1167	278.9437	126.5005	37.30017	26.13142	110.666	2.092568	53.64139	78.40933
NET1	93.16235	10.72574	35.64722	43.94455	29.98596	54.90555	93.11064	111.4749	28.70847	56.86695	47.96958	16.40392	154.9011	157.3472	67.75502	16.30634	32.20072	57.29159	38.34422	41.86132	139.9897	52.9394	62.81253	8.948362	311.4405	34.69199	42.00352	24.4747	28.00226	119.3022	97.06631	119.6416	76.73615	75.51741	120.7699	74.02314	35.85876	45.51829	28.54083	79.74699	43.19915	36.13306	43.95202	43.95154	45.87328	32.03827	51.82731	29.44658	67.87803
ACO2	229.7029	189.3748	159.0629	85.79736	136.0134	255.2072	226.9139	176.0637	60.11241	206.2692	86.89268	18.9938	111.5635	63.64242	101.5672	74.33204	43.47589	147.0972	108.0375	223.1127	217.1106	165.6554	116.4361	266.8387	88.45364	134.1398	132.251	81.19874	145.7699	553.6645	151.504	20.70411	110.6245	103.4777	202.8419	141.407	89.78415	92.50006	86.40219	206.5018	51.60027	94.80432	239.8192	64.9659	84.07303	105.0305	42.0926	27.16936	108.8148
CAMK2N1	199.5551	85.49636	344.7351	132.6697	92.76483	108.7876	180.8258	232.937	129.0534	39.59703	144.5601	49.02739	268.185	110.206	99.55352	7.780511	138.8822	152.3248	109.2711	175.5605	193.3396	122.0352	322.3212	286.0764	138.475	241.485	169.1728	92.43464	55.26633	185.8782	127.2715	195.9804	156.5208	193.6314	176.0166	113.1388	90.14981	170.0107	84.50244	194.7063	46.6812	102.0182	278.6552	141.6539	139.1749	135.5759	67.67868	74.09805	217.2475
SDC2	135.8614	77.65295	163.6934	113.0026	91.05341	199.4473	125.9163	210.1923	72.37349	49.77414	97.09269	16.63667	140.3602	180.2676	98.98509	149.9375	55.03036	152.3042	104.3323	111.8648	178.4397	129.6824	189.8165	414.4065	83.216	171.766	127.3071	93.25485	70.77257	160.6007	130.4036	285.3962	187.1705	62.41085	138.7892	150.9974	73.64605	130.607	94.37585	142.2073	81.80341	88.15883	155.0256	76.04381	160.7004	127.8331	196.4313	66.35066	184.9935
RAB1B	243.3498	197.6313	418.7046	271.0319	304.7847	200.9643	244.3735	321.8855	217.4663	214.3844	226.372	93.44586	264.6752	211.5493	169.9345	319.8094	253.5449	300.8749	209.4974	337.7564	331.0791	266.1218	213.1664	398.5984	175.9736	245.9717	357.5048	264.4524	267.3516	270.6919	244.1184	25.87988	320.9477	141.6922	339.9229	201.6898	203.7524	275.2534	263.2793	240.1138	63.04166	249.5245	300.684	213.3085	285.8336	257.5208	311.5226	117.0116	290.5627
DARS	338.2567	52.92968	240.8563	214.8124	106.0437	282.0941	189.5366	248.3549	170.9016	102.4476	151.8414	48.69497	206.3172	71.63392	107.4531	130.021	99.57726	162.3584	114.3955	200.6667	282.3113	207.8578	114.5498	47.78578	227.0435	257.5502	210.3854	75.30795	76.6178	231.8059	188.4356	329.6585	150.7566	114.0988	197.4712	175.4465	79.44364	174.037	108.558	212.6409	138.3849	145.0648	289.807	123.0783	212.6384	147.9578	65.0754	105.4037	254.3279
CTNNA1	217.7016	83.73735	284.9025	185.2745	293.8964	252.2895	206.5944	145.0299	123.542	177.7025	123.1199	63.13781	235.699	172.1252	136.5692	117.4377	148.4661	224.9134	135.5612	228.6225	319.4891	229.1228	177.1828	117.5225	142.2564	164.2285	250.7532	108.1726	219.9002	335.858	256.0173	172.5599	220.849	154.3568	268.9657	217.619	124.5035	191.0254	181.9207	249.3446	129.1237	176.1975	202.1131	143.2654	150.0231	218.0442	83.17233	111.0465	231.1743
SCARB2	219.2289	118.6345	291.8318	201.4214	169.0476	262.9688	171.2255	186.9793	78.34842	163.3931	152.3486	46.96001	283.3781	266.1459	129.329	121.7918	140.1526	160.7155	146.7368	208.026	251.1625	180.7201	135.6672	168.0361	93.32573	164.6965	176.7848	158.9002	113.5588	156.4069	227.7702	471.6504	268.8903	60.02542	258.3312	149.032	87.10183	172.2279	131.5712	162.9266	240.6905	186.9238	153.5097	123.9691	163.7054	222.5309	154.8027	95.88708	230.472
SLC16A12	59.91168	19.63871	44.19406	34.16753	48.5038	104.723	187.6745	220.6083	34.60445	1.122502	51.50229	5.220808	49.91334	28.90821	63.93791	1.62755	21.02623	86.01086	39.78731	62.73093	111.3743	64.17743	80.3937	29.89354	5.494475	60.04026	35.32119	5.934501	124.0622	186.0863	190.4979	296.0994	110.2121	55.22248	63.37638	193.0761	8.678328	65.66594	47.06793	204.8554	79.67028	93.17348	62.88123	22.33714	67.19783	61.02114	1.049037	3.612576	140.4227
NCL	240.6692	103.462	298.5966	169.6021	193.3789	218.0981	158.0012	116.9128	145.5685	154.9123	175.6338	53.35082	248.289	190.0945	175.5959	183.9596	151.1022	255.7363	218.2657	232.6482	294.7892	215.4891	157.0907	96.1162	160.0421	330.3901	251.753	118.0299	185.4966	217.3167	285.9941	162.3346	255.6822	142.9258	248.5153	223.949	168.7407	236.4544	142.3382	243.2857	108.1243	185.3724	325.9706	166.2603	111.7161	220.8885	344.2012	68.20082	307.1788
PBXIP1	178.2088	118.0108	661.2321	173.6436	182.1036	149.4508	161.6942	122.8387	175.5529	81.62105	174.5212	57.34135	193.5181	129.412	92.87727	90.34058	96.45901	166.132	148.4741	143.9889	212.1714	160.12	94.54481	121.8432	102.1117	197.4543	207.2013	205.0145	147.5541	185.7807	172.0597	39.49376	180.781	48.78644	239.9753	150.9303	114.7441	196.1469	162.4222	124.7694	76.11748	216.5678	133.901	129.5771	171.1682	139.5315	178.7119	117.3414	212.8644
ALDOC	233.3982	7.339864	196.408	243.8075	83.30989	146.0838	271.7748	133.2969	149.5987	66.8751	96.91618	85.41006	48.98344	42.16315	54.50582	51.59426	52.76072	188.8321	73.9255	5.785228	171.7921	192.3712	79.97637	5.119139	80.08181	202.137	141.6372	92.5769	23.25831	132.6807	63.03853	30.77836	139.9602	16.19505	97.86424	243.494	42.91937	128.4618	64.43746	27.66981	18.60887	8.995576	85.40216	82.40623	256.1238	113.8383	6.047485	45.75689	120.7665
MAT2A	228.3902	42.32368	161.477	137.2413	137.1341	152.0168	70.65044	242.8572	136.309	145.3378	77.86615	14.25705	202.3277	157.1857	127.2775	86.78894	61.49158	253.9078	100.7422	176.5606	173.6274	133.5483	83.58158	67.32498	250.2402	164.7494	146.8928	51.57539	99.80726	159.7371	204.844	145.8247	142.7664	121.9652	164.1836	150.6115	89.80322	115.2249	118.9231	189.8312	142.0703	132.5669	296.0824	131.1961	121.3431	194.1899	28.32048	36.61759	170.8238
MVP	217.0111	41.52963	132.5753	134.953	423.0127	274.6653	216.8065	212.2385	126.86	203.4141	203.524	77.11612	148.8746	156.1782	135.9755	177.2576	229.5632	283.4959	213.6971	158.8487	276.6829	239.5352	221.224	105.3023	124.1601	150.1357	235.0984	280.1849	222.9926	420.5862	142.1264	11.37026	233.5758	129.1839	219.646	282.5944	181.0097	169.5086	162.6983	287.6399	80.02425	230.061	208.3094	113.9886	199.7526	146.361	80.7208	105.0044	181.8879
HIST1H2AC	84.91978	9.308096	63.40945	43.57394	50.88149	235.6917	106.4699	403.3634	113.7653	53.32246	54.61291	18.96516	188.0053	59.70929	107.2983	32.27932	73.52098	109.9686	85.19721	253.4309	101.2646	165.9202	52.32848	17.29658	59.78649	231.4477	45.14282	27.69754	210.9376	93.93509	98.98663	136.4457	36.98465	96.76142	124.061	83.85866	69.07265	45.15135	37.98285	206.1326	93.75752	328.212	319.5491	52.10545	59.33454	72.87455	95.10715	59.3205	115.9263
JAK1	207.827	63.13303	233.6896	187.2754	179.4124	109.1847	163.6231	132.7998	89.82433	129.5817	115.6088	28.12501	224.1811	197.6436	108.5384	122.9327	93.63613	149.5706	169.2429	187.8751	270.9313	155.4425	124.0023	96.57923	137.3748	141.7075	191.7718	62.50207	139.9182	277.5423	258.6419	254.8575	237.4873	58.98425	231.1484	110.8145	78.01972	207.3314	145.8898	167.2278	163.2817	117.3636	231.4103	128.2255	138.7397	202.6699	101.0111	66.62703	234.7289
NTN4	68.85872	60.57051	117.9401	50.05218	99.02513	31.84911	142.0469	166.1103	96.9905	39.33545	79.37972	6.924795	137.626	30.89763	51.79001	4.138208	31.62578	190.6003	91.32292	136.5487	136.5963	116.0048	17.96416	34.58581	59.40945	174.7143	89.19797	14.11206	57.54258	156.6244	97.77213	322.9873	99.11869	62.60324	148.7775	79.88555	51.18776	79.84186	53.63187	136.9628	29.14461	76.66951	96.60018	68.41031	147.0989	93.9117	10.84876	18.92476	145.5986
SIRPA	306.2822	5.949673	100.7228	229.9792	192.0107	227.9497	103.0717	137.3314	259.2656	201.6203	124.0831	71.21189	121.2171	166.5653	74.92127	124.3507	186.9302	108.4717	131.9029	149.2751	150.1424	122.4028	150.2458	11.4188	141.9106	247.9269	190.6146	169.2403	138.3447	351.5914	105.9027	51.15196	136.2502	137.9856	169.1896	163.2389	91.99656	103.1294	126.6818	208.995	83.0629	147.2752	209.186	93.67394	69.96384	147.3121	52.22068	113.3744	162.2384
REEP5	199.2071	148.1403	257.4523	227.5832	158.1205	294.6544	195.682	180.6228	154.5031	203.8414	147.791	87.90482	199.7641	174.543	192.4405	161.3471	181.904	252.6395	118.9821	214.1002	306.69	201.0257	229.4597	233.5887	167.6088	183.2363	189.0702	228.4961	203.3575	176.5049	181.1201	501.8287	205.891	108.7961	263.7289	103.2603	110.0638	167.0513	171.5927	271.1826	157.514	196.4227	181.1586	151.7879	149.2269	133.418	79.36384	202.4476	248.3353
CDC42	217.4345	79.58041	268.1403	213.1718	223.682	241.1779	167.8018	295.1898	115.4699	162.5437	170.7426	60.26523	236.019	161.8561	183.0965	175.8749	191.2622	205.8337	198.3712	257.0334	252.2416	200.3511	171.2555	127.2317	133.3571	191.7488	208.6407	138.1344	165.8752	221.9642	270.473	391.3725	277.6561	90.40805	265.0264	151.7919	126.2465	217.0745	194.9367	196.4313	178.8841	183.1101	250.8733	152.8006	211.4131	200.989	351.1909	68.25765	314.4075
PJA2	206.8034	104.568	201.1578	165.6113	105.2367	258.7464	176.9515	118.9505	78.26485	102.5745	70.75914	14.48187	168.7318	128.7861	102.963	45.78719	88.01822	145.7145	125.9054	152.852	332.9063	148.8192	137.0117	137.7025	91.89388	178.5715	155.4102	69.9563	94.59137	160.7378	198.201	389.763	200.2244	47.13191	277.0091	69.05067	46.73238	105.6154	85.66881	219.8047	228.6903	102.8732	164.398	90.46879	100.8239	145.8673	87.21368	50.9107	251.7545
TMED7	194.6799	94.98825	131.1343	129.4026	100.6697	289.9982	119.9293	155.1949	82.64791	121.4682	72.14868	20.80252	126.3692	127.8494	125.7666	79.53122	167.6288	151.0399	93.91779	164.6287	212.9006	134.5374	194.4542	172.6358	91.62789	139.019	111.0552	109.6274	119.9844	165.5077	135.3254	626.939	155.016	63.11847	181.1463	51.75919	58.6685	94.26856	73.88351	190.2244	194.2468	131.1906	208.0723	68.35165	90.46267	114.1769	96.82992	71.49801	222.7789
TMEM30A	185.7719	178.2567	318.088	171.2862	158.0415	186.2272	70.0062	103.9429	68.53074	95.02479	88.26418	21.01404	244.5019	111.0231	122.5322	80.92579	97.14256	146.0946	193.7476	155.9431	240.3258	131.6252	123.3487	117.8897	89.15799	124.0733	165.3049	118.1119	94.86614	173.3749	230.1543	521.9039	235.9646	58.1244	235.3352	91.90307	81.85647	175.381	124.6275	157.5756	261.3421	142.3093	135.5244	105.1673	137.3881	238.0023	200.5231	64.19018	260.8186
FOXJ3	51.34234	14.17837	388.412	83.98791	84.32855	233.2616	127.6284	50.96684	27.24258	184.3671	59.0649	28.297	59.83793	32.08524	33.65924	82.06913	43.84272	130.5806	35.73282	159.882	90.19571	223.2776	100.9452	16.38234	36.58359	79.69738	40.8453	80.61191	170.0983	205.0959	49.9148	287.8309	212.4537	59.845	81.80032	28.61434	29.90024	41.30066	30.08969	46.07874	194.2721	21.94399	48.45066	39.55633	33.12043	38.65352	33.98625	15.00207	63.41676
SPTBN1	76.73745	126.1213	207.6922	131.8547	122.6484	106.3423	116.3411	64.09991	48.46268	70.81069	95.75959	18.1113	235.5938	89.86987	58.85589	32.22541	30.45492	161.8069	135.0632	167.7979	288.946	138.4988	62.32569	106.5436	102.2897	127.7193	213.4748	28.38228	76.95223	231.3384	224.6628	108.4607	217.1077	89.20235	246.9862	97.80414	67.70658	184.0366	114.2302	173.1092	153.034	103.1559	236.7721	144.8274	128.7582	138.7934	53.07168	25.28691	189.0891
LAMB1	58.07733	134.7097	58.78752	58.77794	289.3561	42.12828	40.75738	52.26268	48.15309	32.56539	97.89394	9.688553	142.5785	154.7299	35.21795	320.9297	66.88187	50.70732	59.83205	66.70046	135.6835	80.45609	100.962	45.33536	101.7601	110.3331	243.4217	43.15077	30.70057	89.0689	177.6998	46.48156	56.35426	47.78564	184.3876	65.53635	61.11327	97.21299	193.7922	79.05735	130.656	57.88338	76.59808	84.30412	77.97325	93.11144	295.859	28.62049	129.3929
SET	207.8863	108.2282	248.0666	239.0269	200.2552	181.3197	171.9677	159.6557	118.1265	130.5814	150.7889	44.52532	194.6145	142.6634	159.5529	105.0519	150.8305	187.6267	193.1592	216.755	223.9444	194.687	128.5573	144.6831	115.2309	238.0601	167.5294	70.86226	115.7265	191.298	263.4131	358.3018	236.0549	178.5703	220.0084	122.7959	106.0479	205.1474	176.6944	262.7382	101.0529	247.585	205.2523	179.7876	154.2586	201.5029	373.2943	60.50279	315.6332
KIAA1191	138.262	143.3051	225.4581	200.7805	170.7625	269.707	198.3866	183.2908	102.1119	181.8247	94.45462	101.1843	145.0039	139.2975	183.4154	138.2299	100.768	204.5329	103.6331	222.2425	302.6424	209.6911	170.2618	278.6958	220.4514	143.6941	192.2187	126.5454	192.9245	306.8196	243.6251	192.912	161.557	179.4744	285.5669	330.926	89.77034	143.243	176.1681	229.3898	120.2306	126.0498	186.6107	136.7549	131.3471	193.4674	63.07969	214.263	209.1604
BEX4	21.46038	65.31686	250.2779	40.97357	133.3969	126.2438	95.95888	24.59436	47.47006	136.0292	86.11093	20.97282	183.4337	58.10745	53.60989	64.51893	45.77119	91.45561	47.93891	131.6717	254.2521	176.7687	52.90843	163.2764	190.9867	38.40118	179.0239	69.89479	154.9262	141.6225	148.5078	275.1316	127.2463	112.2821	189.3533	19.13038	102.9791	101.4304	155.1318	191.9225	56.02065	96.50331	144.9512	154.0942	123.1	108.7941	52.6524	45.42023	181.053
FOSL2	119.7105	293.1452	215.7929	159.2663	125.6609	148.6724	70.38451	68.56797	103.9351	112.0337	45.20083	19.09732	139.0476	131.5458	78.80042	142.488	62.56202	246.1177	107.3153	202.2273	148.0174	76.04036	98.89817	51.89277	117.0745	145.8777	144.9217	62.6156	46.26402	90.13309	130.4864	66.2397	153.1689	45.01027	158.6352	179.8412	96.56817	170.6364	100.8119	102.8584	118.9177	77.77116	410.8683	165.0331	105.4003	109.8771	185.4805	83.99014	153.1884
ODC1	175.6776	52.07698	157.0903	128.6533	373.3667	256.5289	79.83838	182.2658	72.59605	93.84617	70.37676	14.99474	143.0008	62.81949	89.45883	111.9323	90.48246	197.9584	144.7015	168.8809	134.5324	76.05053	63.00977	18.71972	50.6356	181.9998	102.124	84.70547	83.63515	117.6902	126.9529	90.33093	135.3051	41.57463	118.6473	108.0856	41.09561	66.77491	64.96494	133.7396	46.86605	150.7446	186.6109	66.20575	100.1612	95.6125	78.1986	26.87072	131.8307
NUCKS1	228.6153	57.91599	303.7255	218.7246	137.9561	255.9913	150.8381	136.56	91.01744	125.7973	129.0853	50.7082	203.0413	170.6782	103.5088	159.1569	107.383	167.077	170.0681	183.6526	302.9783	156.0906	145.9229	92.72711	106.8811	174.3843	170.734	76.63329	150.916	185.2524	239.3577	406.2049	210.0658	73.39158	284.4494	176.4991	72.90812	135.4333	112.35	179.8075	186.3223	268.7142	228.2703	130.175	149.3107	221.676	198.324	61.18806	278.9619
HIF1A	98.20285	56.7216	128.544	85.28092	159.5773	93.32332	47.52492	53.64513	30.34773	53.08427	68.88582	9.379868	95.39778	145.556	75.19598	23.66936	56.36896	118.98	94.78262	95.68632	110.809	67.0127	102.1036	112.0745	106.0952	61.82242	167.1073	53.62339	47.9017	96.63403	108.6474	253.9783	100.6272	32.66381	156.6033	67.99049	59.80292	166.9621	140.2997	67.03263	288.2225	92.37461	115.1543	148.7253	71.05307	150.8751	168.9519	34.31014	165.2448
LMBRD1	184.9147	132.9999	256.7418	176.1861	146.7408	197.3908	82.14525	281.0773	88.27389	115.2066	75.31693	20.89594	178.7293	77.18905	114.3259	79.8766	54.50443	134.3286	108.6967	117.8126	223.9716	146.6925	94.65539	60.73591	76.90859	165.7555	150.7576	55.63566	143.7121	160.7218	176.5787	508.4237	207.2303	72.81302	219.6799	141.1395	78.97531	147.6346	78.09035	173.639	125.1978	148.5073	188.5748	98.19312	164.7688	150.842	78.7141	76.79316	222.3474
P3H2	217.7287	4.111278	163.0171	83.83206	50.93184	88.2751	116.5981	74.43455	153.3305	20.25205	56.21747	35.67301	94.27016	248.0002	19.73022	10.94536	217.0825	104.2487	59.87957	139.4075	175.5639	108.0334	128.8217	67.76965	284.2024	343.2662	90.60191	86.8516	16.88549	72.42042	107.8139	89.36722	113.7457	79.32775	111.5032	59.60991	35.96729	102.742	68.07531	121.7897	84.31187	32.53364	127.9147	80.82734	110.5069	96.75114	26.23468	64.08943	122.9887
SLC4A4	85.81558	2.756095	75.94181	29.90571	36.71365	85.21214	171.6931	68.43358	31.29991	125.9569	29.8712	8.776749	92.86606	67.80122	74.9746	4.563484	26.82631	92.5304	45.21791	88.4036	157.0433	98.7651	57.63032	12.56918	25.57239	56.40989	57.88458	25.4894	90.7069	211.4268	111.2707	158.9433	111.4228	41.36857	122.5606	61.51884	58.18013	39.27284	21.77651	67.51413	78.06036	72.76359	246.9715	21.57955	41.47704	79.51089	0.7041322	39.66958	73.11551
ZFP36L2	160.8235	56.45562	273.0416	127.7685	160.7039	99.63312	95.02494	146.3478	88.66467	90.07226	185.2234	55.4547	181.8778	248.5537	152.5905	133.1816	64.64387	235.032	218.6196	163.0911	126.7567	94.94332	211.1075	55.9069	142.996	91.01564	162.3007	82.90186	184.3925	119.3441	159.6247	340.7921	220.8887	60.59059	210.0512	84.00537	88.71705	194.6599	112.4124	100.381	180.4489	151.9653	156.4674	112.7286	120.3924	263.4467	155.3294	59.64462	189.2431
NONO	176.383	80.20975	235.9029	254.5325	148.0193	127.6848	162.0671	152.0633	148.0804	121.3773	127.7998	36.58074	189.5317	169.7357	106.9299	174.5073	167.4792	164.667	148.4063	134.9165	250.8326	184.7503	136.3671	83.08606	170.8783	249.7226	229.9993	66.97473	135.4579	200.5855	263.7229	104.4826	226.694	94.54992	227.7822	227.4607	107.3793	162.2519	209.3492	271.0552	107.9354	141.2515	161.9565	137.644	176.8569	240.8439	247.5955	52.41979	212.2963
RAB1A	224.9773	111.7182	202.7328	170.9055	234.333	377.7323	166.8618	219.3666	132.6475	171.5749	147.6015	56.31079	192.4262	204.4583	185.6312	164.0499	220.2695	243.1023	172.118	374.1485	219.312	171.8284	179.5656	110.9031	170.4699	202.9756	193.8194	223.0954	192.8074	229.7855	202.0568	395.4193	208.1863	155.6565	219.3625	212.1594	118.0925	170.5792	170.9951	234.9286	152.5486	300.8789	429.7485	148.3858	159.5942	189.3506	255.6364	105.8581	233.6889
LINC01320	201.6619	0.6095123	73.21403	60.32935	39.1684	28.84854	77.84819	96.22279	125.8102	31.18346	67.26171	45.9448	77.76423	100.0686	49.03212	73.12568	5.145066	56.70105	20.71362	44.90185	337.3796	48.96138	62.10767	0.5744182	130.5491	61.88154	44.74176	9.391862	61.54447	15.59613	146.2681	127.2474	73.48737	59.00991	69.24311	141.6756	59.83836	96.51256	102.3255	64.38685	1016.43	12.93408	137.8434	90.34346	39.79533	72.46002	0.3377911	52.79385	93.19815
RETREG1	209.4787	176.9901	53.50136	45.15674	78.46827	28.36014	113.7165	240.1274	60.61229	74.55583	57.08811	50.81834	47.56275	69.60668	71.48486	11.67343	32.53153	127.3682	17.30866	72.13022	93.85124	56.57514	98.51938	107.2457	157.0092	27.1038	70.45383	30.99697	80.84986	50.23603	51.02371	83.78161	64.67827	59.01854	88.29505	54.49576	47.73109	50.66186	31.14996	106.9006	56.37093	87.60765	249.5078	26.92584	50.0816	45.88486	2.300016	48.63703	51.20124
PICALM	189.31	186.2584	150.8526	172.0433	168.6743	181.7655	129.6848	163.9964	100.9167	119.7682	128.7514	34.86167	193.7005	189.3121	125.3424	149.7216	111.0804	154.446	159.43	196.833	216.7939	145.7895	155.3691	494.1675	167.0612	148.3869	182.3381	78.60986	134.8483	170.2163	233.7997	423.5181	242.4104	89.59608	218.805	131.1045	84.48747	208.5646	168.5614	151.3101	288.8563	234.7205	239.6686	172.4999	125.8698	228.7828	148.8097	85.13704	228.5914
SBDS	226.7789	183.5763	205.7184	192.3799	189.5625	273.039	125.9211	194.8129	136.658	135.0082	141.6762	57.26446	242.2313	189.3243	170.8828	105.6345	208.9649	214.9384	187.4462	202.2249	247.4915	220.4513	189.8507	125.8093	125.4026	229.2034	169.3087	135.5865	125.23	169.2725	216.3564	536.0755	200.0312	168.3262	192.7007	224.3414	109.8307	222.3658	173.1591	201.498	114.1141	190.4853	243.3443	226.8152	184.0332	207.1388	208.8096	87.10575	243.5396
TPM1	105.9869	21.28574	241.774	178.6783	142.984	166.6228	53.32744	126.7084	103.3358	134.1118	110.7824	32.33593	150.2907	234.3831	147.2632	100.5251	117.7697	192.7192	139.8904	91.64208	111.9421	71.25568	104.3476	23.2442	86.40636	96.60292	183.3956	67.91507	93.48696	174.4458	135.5238	156.7379	265.0982	67.99476	114.883	281.9654	69.94288	131.7779	111.5182	128.0038	252.9596	171.0534	171.5155	93.75698	48.79541	198.9025	85.82036	88.81895	148.1638
PCNP	276.0615	106.0428	221.3929	136.0304	132.0356	195.7596	128.9384	205.4501	77.07159	108.2427	115.7531	26.75649	223.9533	123.963	80.29017	89.0556	186.7135	151.451	137.6513	198.9507	223.3979	166.5584	114.4228	136.3312	80.70942	290.2885	159.9626	58.74391	56.12049	142.616	192.035	400.8111	183.5627	95.55815	187.0565	104.6838	72.93277	107.1765	111.4694	195.2292	125.4465	177.9848	152.4358	130.6188	169.6184	193.7228	226.5349	55.411	250.7901
PERP	33.85065	68.60083	305.5918	89.46489	143.2485	72.04242	63.27223	10.2935	82.61022	84.1179	37.18712	19.59986	177.2251	60.91832	33.25519	56.63442	155.8352	96.42679	38.33902	37.01865	139.7594	105.4584	118.4459	16.22169	66.02149	112.7583	113.1884	146.1632	18.04132	86.04041	92.95169	258.7874	124.9868	25.2776	96.28722	47.74998	43.67726	39.14572	52.31243	87.82352	49.46017	39.78392	53.50171	41.84273	192.3108	138.5228	62.46163	85.7032	147.5601
PRKAR1A	177.9657	203.2879	240.1786	127.6855	150.8566	181.2144	100.7109	116.0688	75.12175	104.1321	106.278	15.14243	224.3492	121.1656	117.752	61.80499	71.9557	145.9982	157.1151	191.0705	211.9005	122.2817	117.458	134.5817	96.80268	155.6193	169.8465	70.2429	100.5207	158.8119	181.2603	467.8574	222.2585	52.81437	229.5585	119.5636	78.78317	129.364	94.15675	143.7512	168.614	134.2841	194.3963	116.995	114.3027	190.8574	184.6384	53.23386	225.8662
LAPTM4B	75.54634	149.577	256.3449	94.0569	156.3634	42.36749	54.29653	58.68903	63.88523	38.43827	56.58783	15.7731	149.5755	90.52983	50.21655	42.44353	134.6684	87.19539	59.50131	77.07089	101.8181	66.59997	153.1974	121.1407	50.55159	92.00202	96.72184	35.35857	15.7906	53.2588	115.0327	129.9498	104.0603	24.3814	139.8076	66.3359	38.30611	79.51815	88.51195	74.4851	84.39613	83.74668	76.68155	55.50763	45.09442	104.457	221.4606	57.33672	93.40205
HIPK2	117.921	91.44821	129.662	101.7576	56.03459	170.1311	129.4646	65.53317	94.36156	102.2339	47.81754	21.53244	106.8023	92.12051	71.37215	22.67548	46.00253	122.291	77.16332	168.7084	307.4247	129.9628	57.9097	25.33182	72.98863	117.2943	89.01203	25.29432	53.80076	174.8131	154.181	133.5561	91.24635	155.2933	215.0907	181.8891	54.44491	70.12037	46.88572	209.3243	97.73589	36.21418	230.5609	48.40993	60.1995	139.8684	19.95289	33.50776	120.2492
CTNND1	148.8605	78.22298	235.5447	149.348	139.4712	104.7597	152.7313	134.1309	110.6812	148.6781	86.59076	26.38036	199.1669	163.9488	97.91101	89.46967	77.86609	158.1482	140.6386	159.7237	277.8112	145.6528	139.6435	110.9756	124.8898	172.9278	207.0668	46.97227	124.6508	236.574	212.2223	164.5083	236.0568	77.20313	192.2572	160.8785	87.91309	154.5521	140.6871	161.4361	175.7591	126.6302	190.5386	144.7292	112.5223	225.6896	66.72753	46.01373	204.4675
SDCBP	122.3033	60.84179	119.6934	109.3433	131.6467	201.1788	82.32711	93.16216	68.67134	172.9517	97.12784	30.03568	117.9834	170.2937	144.9226	66.85382	124.4844	139.3661	118.3506	142.3492	128.9951	92.98095	161.1404	83.78056	71.24162	153.3607	133.0187	124.4752	98.56386	137.4237	130.0462	303.7979	146.8777	45.02955	149.5245	90.31122	89.32888	111.1056	119.4074	106.1782	151.181	122.5038	153.4589	87.99339	127.1673	177.8197	189.2215	87.31435	184.7129
ARL6IP1	172.7678	96.77221	224.8622	142.0975	204.991	234.8435	128.9104	171.3954	170.817	119.7811	143.6991	53.83724	163.0171	139.8084	142.5108	183.8819	211.5435	110.598	143.3359	151.1339	166.0776	166.0043	214.6161	215.4052	122.6018	146.8709	150.9714	115.0665	127.8777	172.1842	186.1837	366.6574	155.617	91.11979	180.9169	120.5071	85.63105	138.1383	122.7834	205.3175	105.9327	219.5121	152.2826	93.72723	160.1433	134.6686	130.7084	111.574	225.206
TSPYL1	136.2546	155.8511	241.6804	148.0644	135.6988	203.7692	78.58449	153.3401	65.0618	144.18	54.21113	11.12418	142.2031	70.05273	71.61252	86.06201	44.23408	156.3701	168.4263	133.2053	261.9076	123.4256	75.99367	141.3639	60.45778	122.5797	134.5486	51.14262	60.44709	215.3497	227.0676	211.4791	164.1707	59.46355	245.5509	112.2621	71.6299	102.2803	64.43206	187.9074	140.3897	88.05289	128.5919	69.45198	96.29325	144.5083	55.85247	55.02634	186.9293
HPCAL1	338.518	11.08403	250.718	163.9451	71.78389	182.3282	113.237	103.8528	99.67599	45.72387	102.7664	55.25581	208.5146	65.36425	57.22605	45.23017	139.2311	138.7024	70.56412	190.1709	193.9319	141.4594	89.98911	4.743186	145.3527	203.0065	124.4789	90.01367	37.04925	61.26386	81.5372	14.72337	127.334	135.9527	88.42794	130.6572	107.1667	136.8057	68.63697	111.2885	71.08547	61.38392	289.5568	135.1471	197.3276	132.6197	19.09629	49.47831	93.04255
PSMB7	206.9454	79.06308	272.6813	236.3506	259.6148	257.1727	215.6967	221.1291	164.5398	205.0686	156.1261	76.82997	210.8828	146.2449	163.6978	161.1074	261.6768	224.914	160.3284	233.6933	330.4236	253.8352	128.3868	146.3435	145.6555	292.7936	251.6651	145.7151	128.8153	290.7819	233.6906	94.46445	244.0489	276.164	254.6254	147.9383	151.4809	174.0329	211.9208	301.0244	99.46107	200.2954	226.7531	164.4102	218.5301	248.6232	288.9772	121.8038	236.0439
PPP1CB	204.4997	142.6755	208.0828	139.6378	142.501	190.8869	141.0826	140.3882	89.2319	105.7306	123.6953	32.09687	157.6	131.4644	136.613	100.7379	116.2737	119.8444	126.9599	220.6621	176.1856	138.3287	109.6494	136.2747	155.5449	171.7326	109.4782	89.3578	96.27047	160.0927	232.148	512.3381	188.1475	90.45517	212.45	171.6838	83.20538	147.2565	115.6125	186.8296	224.345	130.082	213.4277	117.1031	119.3169	158.9508	190.0305	85.13303	231.039
SLC39A1	177.302	33.17574	218.236	188.5577	187.6519	351.576	185.6202	189.2816	130.3686	145.2017	151.0057	57.28563	137.5308	173.5579	153.1888	319.5963	179.5604	174.1009	125.3276	180.4764	222.1604	205.1233	194.5707	29.7878	78.01506	200.3183	189.1719	210.6913	237.542	168.2453	170.0359	62.72335	214.6873	86.75597	185.9929	185.6425	161.3453	181.8266	137.8688	144.3682	64.36782	221.513	200.0857	122.9464	192.6341	186.9672	279.0041	87.62921	187.5473
DDX3X	206.9105	69.07752	212.737	184.444	107.8935	111.757	62.06072	126.6126	78.74953	116.693	61.33132	15.42641	138.5712	176.3633	95.18176	62.49139	79.07682	226.0347	151.3104	185.6734	210.0616	84.23137	120.2316	103.9231	108.0552	217.7305	164.2434	54.41872	67.9398	132.6759	139.6921	203.5433	139.9476	61.00934	189.2036	98.64134	55.26901	104.353	99.62567	145.1291	140.4314	96.31652	335.3965	133.3711	119.1243	141.6172	88.67104	41.8369	177.4788
CTDSP2	124.9673	87.48881	294.0749	200.633	127.1504	174.3849	172.2401	101.6692	116.2356	138.6244	104.3508	25.38504	196.7523	172.0695	87.3753	170.7152	97.88789	137.3295	156.2245	143.5177	305.6689	131.2586	120.1894	121.1473	90.87328	205.2234	208.0392	75.34696	77.31247	190.2332	235.2468	77.38436	180.0358	48.29976	246.5618	147.1733	74.41909	103.0887	141.8793	153.6517	122.6744	114.654	128.0894	126.5043	116.0986	187.7699	181.7619	48.93804	231.7442
HADHB	225.2441	303.1389	144.128	118.2559	133.4699	274.8143	165.4617	192.2105	105.9702	132.6467	87.41247	29.92057	123.7755	142.961	131.0582	118.6259	65.17948	113.5359	106.1939	263.7561	183.9238	149.7856	101.8759	163.8598	139.0905	216.665	126.7057	88.37746	165.0756	248.4563	177.5667	139.6154	119.4557	123.3838	185.8719	141.9353	79.14491	103.0396	89.24429	206.8286	92.11294	153.2354	301.5281	81.21411	114.6111	81.71895	95.87413	45.32858	154.1015
GADD45A	164.019	104.346	64.64911	65.35509	64.70076	72.35702	137.3156	182.257	35.02242	58.82213	82.2076	27.8441	101.1556	75.97574	43.83429	44.0392	53.56597	127.5834	81.73034	73.64107	87.42	44.47115	88.47298	134.8945	392.1394	92.45081	62.44174	120.1534	60.10004	138.353	62.54036	98.98934	59.11094	50.83971	96.17321	32.15819	71.76328	101.015	52.54167	62.78295	25.89171	35.2344	139.3042	74.63737	85.37007	103.9834	61.94341	41.25985	46.49929
LMAN1	209.7842	80.47151	191.1634	110.6931	72.59683	235.7976	152.2111	119.1329	83.59328	117.076	77.95778	22.31219	161.9665	103.1204	76.09427	101.9126	121.2184	115.0911	86.74245	171.2818	276.9279	130.3801	155.5155	194.6943	71.06101	280.3388	109.7138	96.20994	117.6787	211.0502	141.6293	423.7216	143.6041	47.75778	149.4035	144.174	41.8803	93.17507	81.20585	125.5539	190.5344	143.6482	112.1801	61.78945	114.3206	145.0474	249.4942	51.85041	180.5906
MAOA	12.8194	27.22857	25.49663	27.61352	108.4002	100.0771	103.0295	26.0447	89.75764	74.93681	47.92813	25.00073	72.2627	156.0331	74.99032	2.388138	95.5946	48.7316	23.90416	85.09111	110.1893	65.20575	153.3108	26.05429	66.25497	47.63759	20.12073	47.43459	32.97162	110.32	73.86545	162.1648	70.37056	19.04063	72.13455	158.6479	18.84863	39.41657	42.32809	114.2926	31.39392	110.6481	105.8792	20.61098	86.14764	65.76311	0.7864521	87.06529	44.23054
EIF3L	154.3826	152.3222	249.3824	203.9726	105.3027	237.8986	122.7575	171.2305	60.97092	89.88836	80.0292	12.75487	125.1711	95.16925	97.37977	72.71572	72.35067	121.0631	141.997	107.7133	208.6868	109.7436	103.536	148.9918	51.10163	267.981	154.438	47.47265	131.7071	212.5455	218.2813	70.55221	166.0601	48.70403	192.2592	111.5923	44.58315	96.32041	97.00255	149.127	74.57444	107.476	108.8844	67.01928	177.5532	198.8399	107.6609	29.07515	167.4242
PAM	131.7253	43.45801	243.0604	166.391	113.5979	207.6066	123.405	165.0783	43.51452	147.4185	99.97603	58.81785	131.8522	131.4822	131.0507	193.647	130.3257	117.5387	126.1785	116.4717	212.3875	140.8827	147.2423	26.04056	109.4728	109.9329	183.4125	187.3802	166.6329	188.1062	145.9557	175.8077	162.5829	74.4642	146.0653	69.29918	70.52953	114.4055	107.6005	193.5617	164.3812	168.2493	179.2883	77.57579	105.8617	162.8224	87.63452	123.6802	185.551
HERPUD1	142.7507	403.8446	127.6236	127.2405	181.8278	250.8547	147.731	237.7231	124.2186	125.6176	118.7678	50.49142	204.7453	136.9684	115.7793	63.76227	165.599	185.2815	155.2181	231.406	167.0394	118.5552	252.5276	236.5238	148.4067	175.6366	139.3952	164.7497	154.2702	260.9834	170.7003	139.7343	192.6636	121.9662	193.1343	169.7582	95.36049	124.8325	104.0176	213.4503	124.1431	228.3645	228.0588	89.24336	138.5766	138.0202	41.97459	50.92726	133.8478
FGL2	54.98488	25.34304	35.71662	87.77228	138.6276	154.3105	61.51728	59.06781	23.21568	48.35481	78.68279	14.38711	75.14511	115.8308	84.7202	38.6734	36.831	79.59522	87.57454	124.9692	85.03084	55.73429	80.40506	24.18737	29.15892	61.78648	73.7897	11.45758	96.38434	63.10235	97.8033	487.0279	257.9315	18.82932	179.633	23.18432	29.31084	84.08672	44.31345	80.92805	136.6952	154.0966	74.94515	29.35831	47.39234	164.2195	29.11049	9.0656	135.5826
SLC38A1	105.9184	110.4319	247.2166	67.57573	130.2747	94.89314	88.72448	64.27858	84.04777	188.5969	50.87599	19.87403	139.0003	221.5334	86.62778	68.29233	108.1335	81.86864	61.41054	84.2004	117.0764	94.86158	101.3796	208.4999	59.40659	178.5155	66.22429	26.84158	74.58465	150.3424	111.9625	203.1047	150.2584	30.6	71.11747	231.9169	33.80922	58.33027	48.21417	95.09504	114.4994	107.7375	109.9622	34.86602	60.76934	97.49391	15.49193	30.46842	117.5175
SHC1	105.2536	28.96357	123.0232	130.351	67.07207	207.3395	89.09575	72.99571	81.08512	62.92188	93.67366	31.61351	116.9251	161.6413	50.53789	138.549	178.8325	112.9663	87.70907	95.41121	130.2157	96.14931	160.9592	33.32664	109.8341	146.5245	168.9288	98.44559	84.31938	100.0675	118.6174	44.87706	118.0165	52.62022	120.6345	90.91964	76.27987	112.5592	159.1447	81.60599	105.5183	103.2519	121.0612	138.3005	91.04128	164.0499	267.3699	48.86987	115.8726
TM7SF3	286.0048	21.16443	42.81003	112.5949	122.0372	229.2585	144.5071	291.3705	79.72408	147.8395	69.52799	18.75343	115.8477	129.9528	98.96183	117.5502	64.83315	136.3821	95.82892	138.1704	144.0813	109.3808	124.4056	70.76963	101.9659	155.5124	80.10203	98.33535	81.25286	203.696	151.6678	122.6135	167.411	53.08496	154.8395	87.84808	43.37666	62.85135	59.26779	139.1235	93.92136	118.7153	178.9351	63.20436	115.2455	155.359	45.7408	30.52179	127.6501
GNG12	157.8817	100.0857	186.0089	118.458	111.8455	158.1411	105.504	173.2356	60.72813	122.9229	85.41577	19.24522	117.2071	140.8914	85.09079	78.4895	112.1289	86.27921	123.2669	139.7318	186.4596	94.2623	124.2215	78.79798	76.45595	128.0785	93.145	66.86291	99.85783	177.6157	166.2092	386.8536	182.6945	54.17544	197.3739	97.15992	49.06842	91.85553	72.93216	128.615	143.3991	89.88352	156.1844	70.20042	85.23866	156.39	141.0938	66.6051	162.4103
PMP22	48.39698	14.79256	154.1094	150.0478	60.51975	44.77353	138.4498	108.3581	73.22585	37.85191	96.39501	24.86749	130.5527	145.3776	51.668	90.72769	72.1871	82.04577	117.825	40.06692	114.9456	73.02255	68.09544	9.57452	68.70624	119.8188	52.11324	93.24794	56.81482	33.84256	108.6394	92.35002	175.1494	22.82649	76.62511	71.46405	64.09609	125.4616	81.58835	55.40822	81.27344	52.87082	43.36616	63.52173	118.1468	80.03492	234.2823	19.32554	165.8292
DAZAP2	215.2575	117.7749	323.0425	213.2006	237.4611	240.4514	164.9404	205.7614	110.5263	235.753	151.4777	42.38826	230.7039	185.1267	156.9458	135.9364	155.6276	210.2446	157.6327	205.3788	238.7196	187.0764	178.3698	230.0566	112.0252	227.7849	195.094	109.3956	152.5865	205.8457	206.1483	266.4268	246.6575	72.43196	271.1032	161.6656	103.042	184.4886	151.5437	175.4228	82.5268	201.5046	188.3314	124.9568	171.5356	197.9945	148.6925	78.05323	258.7393
SQSTM1	140.4246	66.9982	69.01688	106.175	173.7291	233.531	179.6348	124.6821	84.12523	169.6376	116.0992	52.70994	85.12214	111.6821	88.58159	134.0001	186.6158	213.1312	106.0229	127.9247	147.2753	131.4249	157.1945	136.183	84.05527	173.7822	131.047	315.9509	196.5191	220.7951	113.1713	20.27707	122.7382	75.93133	124.9864	128.0018	91.24967	101.1449	135.8446	135.6613	89.80554	172.0474	114.2388	82.99653	132.9483	89.01479	85.5971	144.9478	120.1662
SOX9	21.3817	5.606893	576.8352	42.62306	120.358	31.51667	13.57334	42.52851	24.97645	33.83726	32.70012	5.915709	49.6925	26.97868	45.09049	124.7505	12.82352	114.78	31.06054	83.73338	55.15794	20.53688	11.30345	10.71133	53.3712	35.05846	43.6523	15.36873	53.66726	18.08658	34.23925	87.33949	72.77865	14.26721	72.03695	111.8502	21.60373	99.81043	10.12802	44.79863	26.56171	76.09557	186.0113	49.03862	50.82389	39.94382	45.55124	52.7904	66.83547
TOB1	78.32367	72.93114	271.9333	174.2269	141.3184	61.5047	64.75453	93.37123	81.22351	62.27563	43.68105	11.79224	214.175	50.13059	94.46397	60.39615	38.28765	72.54252	87.24118	100.4884	123.0356	72.46325	31.41281	39.27221	69.22522	76.5814	73.41259	49.66735	38.72202	70.65297	126.0683	298.8712	102.8408	64.74911	141.8137	81.45764	65.38944	96.3829	53.7089	95.00815	67.95677	103.9171	83.69142	92.84745	82.54457	86.89399	30.03533	46.25362	124.9651
CSRNP1	48.70379	40.59067	180.4812	136.2418	44.01074	54.51492	19.10035	62.32948	52.74499	27.56068	23.82483	9.46853	71.30097	24.91977	45.85296	9.76144	28.66371	145.1505	89.97428	53.32672	69.25902	31.37374	45.44176	38.99198	67.19699	81.64778	65.69412	41.79808	16.84968	31.60777	74.25388	8.370729	45.50689	19.69703	88.56815	24.91043	69.62457	106.7726	38.70597	25.09973	14.99684	32.38717	161.6835	74.484	65.81047	44.89684	55.79797	15.00488	71.47277
KCNJ16	119.1287	3.570211	230.2366	154.0427	163.5462	76.37403	94.62399	114.8504	121.1353	57.96172	55.06569	58.56619	103.198	81.04698	71.60568	33.64304	20.81773	102.3223	60.27134	81.78762	198.7079	73.54045	123.35	0.05332715	250.3982	56.67291	65.96692	38.08134	54.63805	94.68823	147.7867	188.1226	129.2694	44.06267	170.3926	167.0256	82.09519	65.33417	84.11899	116.3811	245.3046	113.3018	159.664	29.79863	74.33411	141.8451	0.3142914	91.52106	54.97358
HIBADH	188.7129	263.086	93.63035	83.29715	149.348	186.8811	142.7733	186.3422	107.1478	112.5828	80.28035	27.95474	97.34658	147.5945	119.1503	104.4336	110.0257	119.3726	116.5605	161.2071	142.6884	175.162	138.283	188.6953	81.88666	153.0369	100.5993	60.59047	97.39208	189.5092	115.853	336.2279	117.0705	132.5198	142.9051	214.8329	64.94701	79.56053	69.66633	172.7091	82.15012	128.2042	183.3511	68.74592	139.274	154.4014	77.82345	70.6669	106.6192
CTSO	131.0363	61.12048	153.3617	120.7075	119.0101	151.5178	113.0291	107.5295	54.51313	107.163	91.07908	21.50698	154.6644	157.727	123.0349	60.6391	93.71653	170.1059	112.0997	162.2162	169.7957	153.8701	65.2732	65.50526	38.79904	99.53544	123.1555	70.0377	111.3182	122.9384	134.1284	479.9856	202.3589	50.4658	119.9834	70.59076	62.63269	96.3368	92.04477	110.2684	97.14709	232.066	158.3198	80.48533	66.17029	162.5081	36.27214	74.95132	186.2891
SSR3	215.9823	47.65695	81.99055	76.78431	114.4163	227.0563	74.09204	152.7689	48.94238	89.87733	91.23111	30.73075	103.5118	135.5133	76.76218	77.34891	211.8302	102.8109	122.9859	167.8457	112.3111	93.70669	120.9035	60.56272	165.102	234.1176	80.79009	96.85323	97.95274	101.0507	133.7915	218.9162	143.0243	74.70822	113.3973	132.04	44.03372	72.80789	98.35173	142.3325	146.9998	170.6101	154.343	56.99252	77.28029	98.3085	109.4041	44.63596	119.4115
TAF7	144.9331	41.72792	144.9395	157.2275	119.4211	244.0408	153.2846	227.1087	169.5321	99.82566	88.70775	24.42969	173.744	173.0413	105.4241	157.4807	213.8402	220.4646	103.7988	143.0123	258.5904	157.6182	129.119	102.8892	76.29036	282.6078	169.9868	90.95159	119.2252	99.79713	152.3559	241.1488	111.9589	137.9669	109.8675	153.7483	75.72825	117.6146	135.8439	213.9995	63.87756	196.8908	161.5563	110.2834	155.1611	137.7076	67.07331	88.44673	176.928
ZMAT2	142.3044	98.13049	200.41	228.5126	209.171	342.2812	216.7076	120.771	123.5317	179.258	122.8066	49.60723	156.5586	141.1417	171.0435	128.5991	204.2867	194.2273	151.2738	244.4547	247.747	169.6512	236.2297	186.524	132.1748	178.5598	203.2625	141.6123	203.7176	224.2845	206.4329	133.1977	195.3517	157.972	199.7709	166.4963	136.7054	137.9756	140.606	274.1424	55.4415	193.3749	159.0871	131.5779	114.2328	224.2652	91.17289	115.3564	249.8148
CPVL	30.03019	10.30004	196.1778	55.81988	119.0903	121.5871	52.27939	24.11608	9.942102	125.1104	77.85598	40.48311	53.02802	100.5317	110.3316	17.63937	48.6365	133.4228	79.52684	73.81108	95.93361	65.88069	259.892	21.966	16.43208	37.70466	80.90801	18.80729	92.7888	52.09665	79.69891	125.5268	101.869	53.73226	88.94672	17.30092	58.22935	20.28421	76.79681	96.10283	121.8016	184.6764	61.0611	18.68094	18.85656	79.78555	69.42128	10.81834	70.73792
SGCB	156.9566	18.02199	130.203	96.52703	76.17987	129.8411	130.1431	220.6871	65.95449	110.4923	78.98322	21.25394	184.4022	96.01875	102.7521	57.46008	60.17923	128.4339	93.22229	186.298	239.4265	183.8602	39.67158	18.42729	45.77303	120.3806	118.6824	51.33316	114.7739	192.5444	147.355	333.8142	190.1674	63.00525	184.4691	113.782	79.75866	111.4737	84.88995	158.4949	92.0681	172.9951	237.885	89.1142	102.7633	112.5974	249.7591	38.04199	203.114
DNAJB1	69.41123	59.50617	115.5302	100.7372	93.12798	126.2926	61.02583	257.3783	71.93381	70.28218	66.31286	26.57922	78.81015	82.74949	81.70025	67.7028	118.7988	193.8105	122.4786	94.21048	103.8452	91.46025	111.905	130.2227	56.685	131.8568	76.71555	115.9492	77.79124	112.784	104.2103	39.76729	118.8098	69.09302	96.17075	104.3317	62.21544	163.0496	67.84638	81.72089	29.81958	114.2577	222.2232	71.88462	93.00873	161.6646	74.50324	50.02436	146.9426
ILF2	180.6631	51.15714	158.7969	144.5294	184.0501	306.9025	99.71163	225.8889	139.5368	145.4287	124.9957	26.07881	161.6548	172.1436	128.7657	163.2344	275.3087	197.6356	136.8116	156.1839	151.564	146.8726	178.3853	68.97259	105.6381	209.4279	160.8661	116.1889	182.7399	269.0925	164.6622	111.4694	156.7919	80.36289	161.3537	122.9968	101.3748	144.9819	148.0705	138.5623	68.56097	272.1226	219.8501	108.4957	145.114	152.5452	327.8658	54.1917	168.664
SEMA5B	199.5466	2.730845	154.9054	75.41363	38.16253	66.08686	201.8297	117.8841	78.46841	95.7556	60.47738	23.1895	180.4494	71.75735	35.14831	3.227373	50.59323	116.3386	86.18853	75.37576	164.6879	81.2041	121.3181	1.683952	193.5736	119.1011	193.8267	16.10905	66.09752	157.9578	70.14645	17.00285	102.7804	131.2872	90.70461	75.89031	84.02114	34.85477	76.57969	122.4157	33.16533	111.5633	153.7417	74.06344	90.69097	191.0598	2.270147	64.68515	105.1037
AXL	27.48277	21.87953	56.25658	105.161	97.89637	51.98834	56.03347	25.7283	62.14958	58.35041	59.88454	23.32226	79.61417	193.0997	58.33064	50.04336	41.80299	41.61345	90.90613	56.1655	59.07039	57.13141	96.44603	10.13495	47.32987	29.01929	70.30441	24.20321	50.01137	36.6065	67.08286	74.52735	158.6342	9.925739	87.49331	101.0283	36.18459	68.02945	68.89617	46.23635	95.75564	86.13148	50.58868	74.66197	25.65446	127.7882	115.1318	31.86014	86.84372
WASF2	153.1191	41.66386	231.818	192.8059	97.4715	105.9563	164.1198	92.53599	96.67944	95.0678	94.49386	25.83642	194.0071	102.9208	70.39395	124.3746	72.23867	122.476	124.8732	120.1414	272.8788	126.9565	77.84227	37.3079	77.6016	179.041	171.9068	47.43476	70.32512	172.1498	264.0375	93.27688	180.6139	39.99097	203.9843	131.5658	72.20072	116.8555	127.7103	125.7876	133.1008	73.03547	119.9673	127.1776	112.3598	136.7296	110.3839	19.63898	191.6974
HNRNPF	127.3346	115.1374	203.206	152.8168	170.7164	186.8238	142.8561	184.9602	93.6955	122.1874	139.8712	27.88479	193.9224	197.1679	135.2775	160.7561	153.8392	219.9157	169.5672	123.6206	208.031	174.9603	146.477	102.4606	88.61156	140.1124	191.5941	83.28458	161.4609	191.366	200.8968	181.1355	207.9535	82.79121	213.9077	175.778	88.90632	156.6587	148.8313	158.9383	93.29101	212.6005	202.4257	118.1988	167.8104	186.8902	126.1424	61.33559	211.5066
TCEAL8	129.9066	62.82448	182.7796	184.1642	109.8676	185.8263	117.6472	156.4375	92.22978	98.83961	126.0393	49.08689	191.5245	113.4215	114.287	108.0329	158.0515	143.0799	128.3896	147.7866	211.4808	186.4856	103.8981	84.06243	135.3589	191.7889	180.0397	99.32338	130.363	185.9288	195.8863	344.3019	135.0006	90.92152	181.2965	100.4552	86.96573	120.8202	175.9992	248.7413	104.9323	204.205	151.2416	156.7798	149.6661	125.7128	147.6445	88.51051	241.5917
ADAM9	256.7813	47.49486	157.4153	104.2941	104.4263	105.6121	67.00975	43.41716	58.44122	97.98819	38.45229	11.06467	68.14858	191.5313	67.40978	42.08039	50.78755	76.51891	57.90385	95.6594	133.3538	53.70958	87.1391	65.26641	33.98621	70.40542	78.62337	43.86939	43.33789	107.2266	97.3575	249.3181	115.9651	20.93873	108.3202	127.6521	36.82037	64.72648	52.97267	72.93498	140.8869	38.83937	173.6115	29.17973	31.54045	95.25972	52.71527	35.2136	110.5933
XRCC5	224.4626	107.4803	240.9414	110.1168	189.3781	229.0508	122.9317	153.8025	92.19884	114.8204	126.2238	40.96331	191.6539	150.6425	116.2818	142.3681	146.7716	155.5455	147.7852	234.6037	212.251	147.5494	122.169	81.0836	107.1966	173.5396	166.3373	104.7547	140.7224	192.1472	223.7753	169.5883	201.3707	76.48582	230.6406	123.0848	94.77815	156.2762	113.7436	181.2618	134.0947	200.4979	228.1911	119.1409	108.6985	170.3622	228.0989	64.21815	207.4886
GLO1	159.2583	152.9903	250.2491	168.3761	117.4826	160.2244	74.12385	213.0802	79.79033	67.21189	75.94623	34.06696	158.0026	112.3852	92.65839	84.61225	85.02995	143.7069	108.4324	175.06	179.9395	130.3057	81.197	125.7312	99.19721	141.2335	132.251	76.73965	66.01166	126.101	154.3167	416.3177	143.3651	62.61741	171.1466	95.38035	64.89454	138.5673	114.4814	138.2118	91.94065	168.258	140.2944	116.6458	177.533	133.062	219.6551	69.9384	191.2913
NEK6	108.348	2.949443	195.8964	93.09234	100.892	161.0315	129.2501	93.554	47.90337	143.5995	50.61518	20.00961	139.0664	92.60854	74.40537	33.09647	105.7252	96.3534	103.0371	95.42888	243.0574	105.7431	87.89872	4.858334	28.39381	124.5489	137.2341	41.53296	58.26648	166.4818	142.5908	70.0665	174.0188	91.08592	195.4548	121.5914	56.93991	51.98438	74.18257	187.9355	146.8055	117.9498	164.8875	35.38579	66.24878	184.3366	98.06447	47.42107	84.47858
DDAH1	160.3801	13.196	213.0903	61.09084	74.38258	119.6664	128.2017	146.2812	61.87817	53.01148	66.37209	16.36399	107.4002	40.48076	76.80068	53.40624	27.01864	127.0503	74.96073	144.3034	177.4581	99.54609	42.67343	15.51057	73.84302	104.4278	90.85382	50.84579	95.48776	170.5277	113.0784	297.5558	91.44965	67.4735	185.8385	69.89972	47.38311	109.4905	45.49848	105.8676	61.09631	54.27193	180.1772	63.1619	111.5927	86.41071	34.28211	58.72528	108.1041
F8	24.70998	4.864308	171.0831	39.88384	13.85418	16.62234	18.66711	16.87025	7.371532	7.695161	29.11896	25.20798	128.3017	17.95568	10.15868	3.652907	10.28597	19.46928	84.61577	44.39956	52.5977	92.65071	44.86602	6.972527	16.33287	21.88458	30.3584	8.193472	12.17633	49.5937	143.1151	73.34571	25.09407	11.55551	47.18758	13.87493	9.436782	25.19261	117.2874	44.39737	42.69149	22.20223	56.1552	37.76142	42.77586	36.63793	2.497852	6.262265	52.84847
RALB	184.3584	53.37423	123.802	106.2896	111.4805	218.1633	174.2784	170.5391	62.20513	99.80649	109.8485	31.17842	168.5507	142.1519	109.5657	56.12234	120.7775	172.1103	109.6241	245.8476	212.674	152.8307	124.6158	35.45252	90.21343	123.1085	187.2704	73.03014	125.6128	207.4653	181.6648	228.2795	139.4329	125.828	171.4722	129.2216	75.13592	140.0343	138.1032	180.1861	81.55223	178.598	265.6406	146.2676	134.9235	150.2056	72.20987	62.06045	221.2418
DIAPH1	162.7219	67.21721	212.448	123.6049	139.7266	190.4249	199.0506	107.4291	116.8524	176.53	72.43035	27.85645	134.3067	133.7466	81.21546	65.66783	81.54084	153.6237	84.68884	227.7916	267.6413	151.294	138.1806	117.4243	75.27899	132.6049	138.771	63.80747	100.8266	218.4758	165.845	93.34656	167.2226	90.66597	171.9077	146.3922	73.63801	91.06885	107.4397	215.5122	74.81013	101.0668	172.381	84.95878	93.42581	164.1859	40.97656	42.25347	137.0036
IFNGR1	107.6729	63.13785	99.67905	132.9786	130.2793	112.5617	65.63923	159.1039	68.83169	107.8129	126.612	47.74544	254.456	178.872	106.4724	78.3312	119.6335	112.5226	107.7097	91.91105	139.0988	114.9108	154.8344	44.57951	137.6882	108.302	133.7117	116.3737	92.39115	101.1081	164.9529	254.4682	160.8952	50.17532	168.1658	57.98965	90.52884	121.5642	132.4239	103.8128	176.7259	108.3064	111.6449	119.0133	129.7279	188.7664	110.4068	87.25529	156.626
EIF4EBP2	90.61771	107.6701	168.6087	133.7901	84.50766	143.3887	189.3628	158.9944	66.37722	147.6659	73.92608	32.7396	157.7193	112.0495	89.04555	68.99242	42.7855	111.6068	111.2973	103.8557	277.2773	136.8084	111.5701	178.1785	77.34963	117.9861	123.163	55.61232	74.02859	239.0938	203.5407	211.2598	142.7754	84.54948	215.8762	209.4292	54.77343	87.1113	120.5915	205.1798	139.8396	122.1619	93.11141	86.30965	112.9383	125.1627	63.09039	52.79291	194.1249
KCTD12	58.02717	188.1617	93.26719	131.5205	112.3615	103.4829	32.59887	36.2709	15.17173	69.07732	75.68447	12.63608	123.2293	163.3027	71.07322	29.71534	60.37936	61.93493	119.759	99.63973	85.87998	48.4958	156.0655	73.50266	66.23684	37.44008	62.97343	35.06278	63.26421	50.94008	133.3055	331.8707	186.9843	26.82815	196.5004	53.05493	34.01924	77.15932	53.01408	67.26269	232.2043	110.7576	43.20597	47.5341	34.07126	166.2135	83.75643	40.43136	138.1779
TTC21B-AS1	125.3144	0.03194499	4.191392	112.3827	18.40404	9.225598	19.66202	166.7782	56.15456	37.419	4.099926	19.90813	6.53148	39.67177	55.19989	48.85668	0.5610306	12.97064	7.606148	15.45139	78.71902	44.2007	21.29348	0.02202855	34.73964	110.0842	19.42502	0.622155	59.4054	163.9958	28.97542	660.2562	117.9288	19.70125	7.421356	188.3046	5.091636	8.245407	29.41146	73.46786	49.87193	5.494226	15.66497	17.2884	114.3639	10.91592	0.1770388	25.43732	101.843
NFIL3	106.4124	32.27459	123.1637	90.52089	31.8617	102.7213	58.16333	121.865	101.1371	62.1254	36.91911	11.3334	68.95311	52.19496	44.46538	53.31055	49.66901	84.23745	63.92649	135.2129	87.54527	43.31311	51.39164	8.323982	90.2258	98.8047	68.26882	76.12754	36.36299	79.1975	59.45538	31.51257	32.12276	62.11987	71.9339	84.44153	55.95033	115.1839	72.83562	69.73342	57.29102	66.89719	245.0929	89.72695	61.54893	65.16861	119.8736	33.85468	62.15675
APMAP	154.5801	131.1807	275.2721	162.3367	256.3906	145.2003	91.44054	104.4674	97.37561	91.34629	136.7578	57.24972	161.1294	175.0816	115.5298	100.7152	232.8287	141.4053	132.1416	141.6043	176.4255	116.7515	177.9992	331.0908	102.8304	132.837	158.1544	131.0205	127.6723	136.8052	128.9031	58.80802	175.1692	69.64811	163.7899	158.94	82.96788	130.659	134.1209	134.1764	88.8664	162.4181	131.5935	88.18648	120.5185	165.3741	258.4322	66.4839	139.6151
VAMP3	178.4063	68.15527	202.3788	176.4182	153.1663	172.522	134.3465	180.0936	81.14337	122.859	125.0056	59.89962	198.3938	119.4909	129.5621	57.736	107.1976	177.0335	138.0175	196.1543	244.8583	181.7562	141.9063	78.80696	96.78171	169.4333	190.863	93.22595	119.0922	167.9161	244.9146	313.7843	228.2827	61.57511	213.4043	105.3417	75.97571	144.8109	141.5815	155.6381	136.3403	122.8335	184.0159	124.0862	147.8766	174.2735	104.2411	41.58765	229.9914
SERINC3	154.4136	95.97139	222.5611	189.043	129.5888	117.1377	103.0353	106.8425	76.27361	89.42769	105.6301	33.44969	195.0195	196.4733	88.23439	68.55272	108.9586	121.6144	133.7349	159.2308	231.4331	128.014	156.5439	103.4449	95.1786	157.4079	169.8667	83.29087	92.73147	163.557	202.7677	276.0225	209.8825	70.96928	207.9311	141.9158	85.46584	144.2612	149.6076	162.6907	143.6198	108.5692	137.8384	138.0669	124.9382	196.0353	115.7548	52.36112	232.1538
RNF11	159.6001	92.65601	206.3678	139.5386	106.0158	172.2814	107.199	160.8911	78.86903	106.2533	85.87647	17.53245	161.7577	110.8416	92.1533	89.66246	95.16828	127.2564	126.9937	179.4907	174.9407	118.4821	112.5636	190.4171	90.64659	147.6152	126.0289	75.62447	82.41308	160.8237	160.9055	429.5998	166.3836	54.14714	182.2926	88.29344	54.3689	126.3309	86.92726	111.3414	126.7825	86.17956	186.4864	86.46668	127.6628	140.8956	163.3478	73.77692	215.2031
B4GALT5	95.88255	22.13338	111.3802	82.37185	263.0466	90.11458	121.0434	89.26332	83.95681	226.4177	53.34696	22.47573	115.1017	120.2035	61.91651	161.4859	84.34306	91.2794	86.43749	120.5835	103.3484	75.15546	101.7239	77.99604	68.21631	118.0075	102.1047	50.00982	98.58096	134.4115	79.17494	86.96075	145.621	41.14356	128.4389	135.7037	61.98583	81.88948	80.01322	95.73488	54.1719	94.10772	120.0936	59.22788	70.32132	100.4795	79.75494	46.39028	131.9569
TMBIM1	171.5807	109.5014	289.6702	100.5563	160.3385	243.4972	186.7234	194.7287	116.6184	165.5088	104.7326	46.6278	172.4276	141.9174	136.5706	188.4394	170.0567	147.5754	135.4577	261.0285	199.7603	164.1869	132.5689	138.1203	71.25928	146.7978	126.2736	221.1582	124.8927	186.4657	174.5606	54.19117	216.3935	104.9577	197.4188	191.5316	125.0405	131.3789	98.76554	235.2853	74.35268	213.1671	233.7367	103.2834	110.3297	148.3799	111.1821	86.29525	176.7975
CLTC	162.232	131.0406	161.686	117.8095	151.6196	167.6175	106.153	95.07695	50.87352	90.12979	79.72991	20.99257	125.8345	149.6666	85.30986	57.72852	84.29622	132.7388	122.9216	162.4905	198.7322	112.4172	103.2469	87.04202	56.16159	130.7718	137.8799	56.13719	105.3646	192.121	215.0623	234.4304	173.4205	35.51319	206.484	103.9215	53.05443	101.151	100.9592	125.2892	181.3173	141.4048	202.4018	67.37583	95.75369	131.0965	163.5458	45.28158	166.7091
COPA	166.1595	63.30573	213.9165	129.7183	144.0397	319.0739	150.3017	120.6624	73.46855	113.6255	92.53596	36.12504	134.2559	140.7747	80.20233	100.5017	112.2587	133.4799	129.4803	159.5113	232.1849	147.1788	108.07	81.30463	95.73036	171.6682	139.3967	87.14161	167.15	223.4104	203.6826	100.7757	182.5275	62.47133	201.6224	139.5189	72.87621	121.8651	130.4008	170.4989	121.0368	150.4719	179.9636	97.23647	109.4949	119.7613	265.6587	61.27576	162.1582
KHDRBS1	228.8525	59.6353	244.756	186.8871	136.651	152.1155	147.2095	149.5909	101.7392	109.0465	131.0652	40.77362	194.155	123.6238	104.1717	111.2617	119.464	164.4811	138.6501	138.1745	236.9601	193.8045	130.9811	82.27775	133.9566	239.409	204.8119	64.30231	124.5297	159.0481	217.2521	341.9262	169.7849	88.5474	203.9083	178.7701	80.60541	158.925	137.2345	158.3309	122.2168	121.0328	152.4529	145.6229	170.2236	159.0227	153.3027	54.72622	263.0261
HMGN4	162.266	90.08564	178.0031	169.9614	128.5127	191.4589	81.56356	186.1521	99.28381	89.09946	105.6444	17.58146	205.8341	159.0548	133.1549	97.69048	104.8339	175.2772	136.7742	180.1769	168.2994	137.801	101.4095	80.3217	70.2561	169.1213	158.3502	55.22168	111.0674	158.883	176.874	249.6244	160.8939	62.54157	163.2085	121.6051	70.20878	133.6149	112.3231	142.9137	112.4724	177.8941	153.3775	94.65584	134.6365	158.0536	112.7187	47.00645	193.5376
FLOT2	183.1768	68.4145	224.2089	137.2394	271.3157	147.7448	178.5173	181.0401	140.35	121.6813	162.3676	67.82812	180.2765	127.5838	112.3372	274.6226	126.7953	159.7336	174.0968	199.2424	210.1471	183.4156	138.1819	40.33619	99.44581	135.2918	228.6015	159.9554	179.8501	190.1578	166.4042	37.38621	232.0273	93.99118	202.7163	195.214	147.8847	181.739	159.196	204.3763	69.49366	192.1113	134.0761	124.7708	204.1695	194.8902	83.29682	47.43913	180.7943
ATP11A	168.5969	7.955532	253.5473	95.77836	52.82067	53.93786	72.76391	53.29803	65.12552	57.22272	46.24177	4.113839	136.2389	23.2195	34.03107	16.16126	10.99961	71.92138	69.57459	113.5757	176.0694	59.55577	22.55	8.801331	88.30441	83.4815	112.8165	15.57654	30.9143	161.5823	115.5103	97.71998	101.094	50.52621	232.6403	133.8447	37.64388	60.10351	51.84433	152.1236	128.1548	35.41376	162.9602	53.21989	61.16332	103.6706	5.757686	11.35612	104.9907
MME	97.36502	6.727494	0.2650726	4.060135	14.45911	78.94725	78.99268	69.30826	26.69579	59.36415	22.16017	5.077279	38.58727	100.0287	18.71534	4.735817	19.35497	42.55183	23.61575	95.99506	78.47912	53.02066	14.25369	0.2811595	48.23854	86.20995	25.82599	17.87171	13.67486	47.02216	75.98763	52.48116	9.560937	88.02798	131.689	68.20558	15.67949	17.91087	10.33986	65.17934	1.048367	55.42107	130.5343	13.64752	21.81744	19.02601	67.8686	25.95819	37.29542
TMEM47	47.86656	20.26757	216.5074	99.15161	86.26666	95.12484	30.23475	53.77796	26.66762	11.97574	74.06056	29.8457	150.2983	45.20544	82.76299	1.455822	44.87809	49.84125	110.079	140.6501	198.1869	84.98066	50.8385	19.98764	77.36839	28.99423	109.331	44.53343	50.07384	72.90609	125.8465	406.847	160.2894	42.89422	181.6462	32.29272	45.2474	146.28	88.26853	115.8024	134.241	121.112	109.467	149.729	100.1696	119.1024	44.13595	20.60759	222.1836
STC2	123.9303	2.813631	78.74171	72.07762	19.41931	130.0122	74.81713	35.19555	56.09586	11.2022	61.5345	19.68233	184.1403	42.96506	47.78791	23.45243	115.637	134.871	43.96001	86.98226	164.5312	133.1797	18.79699	3.944799	63.8172	161.5818	119.3704	85.77139	35.11398	57.69913	64.87615	36.44171	32.3289	111.4005	139.8265	105.0992	43.03058	43.04939	66.50733	97.32607	33.38566	17.26684	89.80377	101.4342	56.24755	43.04528	19.95327	59.74727	121.0273
PLA2G16	146.0818	49.90055	172.7246	132.1876	201.7878	128.812	111.24	168.744	135.0085	108.1093	136.8823	81.01114	79.34321	81.68121	95.09598	96.85393	193.1853	233.8849	114.2258	112.7391	150.9689	174.3647	92.0726	78.84143	107.6122	157.1659	218.006	168.2163	164.2994	201.3716	70.96989	95.84212	230.4646	93.84623	144.3807	181.2198	114.8005	138.1483	144.6598	178.4288	69.28662	148.8793	128.6702	94.94925	130.1661	193.4384	33.30836	120.7064	111.8254
RAB10	188.3738	110.274	135.972	111.397	141.8756	212.6163	121.1291	162.7126	78.12753	123.137	91.29788	28.24389	169.6443	144.8444	125.0398	104.6115	149.0437	141.6256	133.3045	238.2041	180.8569	120.8463	117.6259	127.2237	81.52542	141.6179	125.6678	98.51469	99.8957	164.2149	161.8335	369.1208	182.4584	98.25143	181.5933	116.0573	70.92571	111.7607	106.2862	188.6407	121.022	170.7808	208.8794	83.67761	134.8502	150.0695	147.9327	64.003	173.439
ARCN1	177.5592	107.4604	166.5654	156.8313	120.7108	191.6213	126.7547	146.6917	87.94982	101.8595	109.0267	33.4589	153.0986	164.9448	95.1165	90.92473	126.1478	145.8203	148.2915	174.6775	200.1205	137.9497	132.5793	210.3679	93.98846	175.5744	152.3225	85.68207	115.6279	180.4289	189.287	232.4671	194.8151	60.28391	173.0136	118.3844	67.4779	140.5316	144.0842	144.9764	133.6118	162.2546	200.3597	102.7006	124.8818	149.7315	267.7619	53.21282	201.2093
APH1A	188.2967	52.75142	295.5129	181.0384	165.6131	299.5646	148.8899	223.2487	111.3372	125.9829	144.6773	40.44385	188.4088	172.4923	133.8146	187.6608	155.7577	184.9675	141.0717	176.277	215.0586	149.7912	154.3601	74.22884	101.2893	200.8394	187.3154	106.905	198.7887	179.7736	183.9357	65.82271	216.3981	86.52624	200.8441	151.0964	104.1235	140.6313	125.8695	172.727	61.01992	214.4321	185.8093	91.7584	192.9947	180.9389	244.1144	67.17727	188.7074
ALDH9A1	222.4546	38.53561	130.0122	111.6017	118.1735	267.3928	108.7374	208.3351	79.04045	90.65381	94.46101	27.57183	148.5679	93.62362	95.28155	31.64485	68.4335	114.0096	89.43581	179.5457	172.1638	137.7004	64.15907	66.14368	95.73385	152.5261	124.1421	76.87664	104.2256	170.6126	156.6533	196.9517	118.5643	61.39846	154.7063	98.54822	75.361	120.6446	88.09112	128.126	62.91531	181.4196	201.8618	85.0399	134.6088	99.57689	80.29188	47.46353	129.0135
OSMR	89.65018	13.91916	133.2937	105.5692	75.78177	140.7131	57.17449	32.60885	56.07186	118.4394	40.91424	27.86701	65.80341	153.9431	33.95622	23.35977	98.56368	70.89221	67.84874	53.44582	94.09881	75.78826	100.0174	4.155093	53.15324	103.3247	111.46	65.07711	39.25359	69.83678	63.91942	103.2807	112.1495	21.28181	75.45132	107.8647	39.30805	76.25508	64.11855	48.20738	130.5397	52.3729	91.07925	49.64376	50.51805	107.4195	128.6506	50.44055	71.70687
TM4SF18	36.88006	15.80704	50.75221	70.79143	140.4771	102.0838	40.32613	73.53465	38.78312	43.7542	43.24389	17.96876	89.18857	52.14423	47.87385	1.848142	59.58736	145.3917	98.52449	160.7969	91.02909	84.19982	129.5216	12.5723	47.66525	64.54737	111.0856	18.42243	16.29355	77.75388	80.6155	345.4601	145.7749	33.97924	71.16203	92.94627	27.88127	122.2459	79.90492	66.75094	89.83176	100.5794	205.1027	80.15763	63.97929	110.6732	7.820566	28.85354	130.0171
WWTR1	126.866	30.81929	183.4112	88.38992	80.97343	97.87077	85.63742	122.5122	61.36261	52.59784	57.52719	15.11365	132.7214	76.84039	38.05245	73.26595	61.81165	115.9612	68.52429	110.8929	144.3434	79.618	56.3587	30.07335	67.21403	110.5226	108.0569	25.94386	61.67407	102.6283	141.0354	317.6779	153.7584	50.51786	132.4594	88.82883	45.76185	129.7901	76.16943	109.5644	127.5995	162.6611	242.7016	85.40139	111.9419	94.66169	51.79988	37.67334	226.1106
LEPROT	121.6556	43.19816	230.2909	112.076	173.5872	110.5902	89.56634	104.9735	65.67307	80.14967	94.0066	54.24657	148.2761	114.3414	144.2443	216.0704	92.82683	150.0288	145.9857	147.0303	160.7844	125.725	148.3705	40.33846	78.1532	99.5556	123.0242	54.37844	84.15562	169.9729	158.1976	318.8926	237.4289	44.4404	168.6453	84.84156	74.7914	142.2117	115.5367	104.3193	213.4361	101.1193	197.0136	97.74676	90.9747	169.8711	89.70831	79.65247	146.9046
PHLDA1	45.44104	25.78351	104.6255	110.069	59.72667	84.62474	13.83263	38.07393	29.29022	18.82902	32.22692	11.39066	83.22378	49.51675	45.63525	10.20151	28.98473	84.59191	66.69403	51.03857	48.56965	24.44962	77.93356	85.93069	175.3906	64.57184	69.01738	41.05926	14.41382	35.94508	51.30151	60.79586	59.13562	31.91864	63.95365	44.07357	55.25121	54.68118	57.81543	35.01948	76.03176	43.90731	300.8566	112.646	27.58261	111.1328	85.32546	20.05303	92.4183
CCT8	176.435	75.53956	222.3295	182.5722	110.2087	173.2944	133.1803	219.3812	96.34512	108.1295	92.28042	65.60302	155.2704	132.5493	115.6496	145.1791	135.0995	164.7242	112.5175	171.5844	189.7882	162.7372	128.0195	180.1955	120.5649	197.6212	230.3644	103.9555	159.7126	178.7118	207.2875	209.622	154.4957	112.7056	183.7603	135.2788	85.32131	134.7891	166.8371	162.4097	85.77657	146.5045	142.1704	130.8347	186.9028	145.5984	115.4596	67.89243	193.4906
TFPI	44.4319	2.47992	66.12274	31.83173	49.03816	41.03182	58.93277	2.680367	71.34611	1.496655	30.14769	19.93729	57.33323	58.56106	35.81441	0.5789663	99.48444	52.58936	24.48292	45.78431	86.29673	87.63599	49.48597	3.930097	39.0721	96.31474	53.9239	31.90729	1.873045	65.80233	69.23204	144.088	51.54734	15.39449	52.36014	87.53445	27.36095	74.33673	35.36821	45.14072	89.94244	25.06592	113.4325	34.2354	66.52189	88.26306	23.33528	52.30748	91.15928
MDH2	154.818	229.099	152.7414	112.0914	175.1873	207.897	140.553	164.2438	93.02278	143.7667	100.3716	33.9558	102.9535	163.2121	107.1635	144.5353	166.1043	124.2822	124.412	148.6304	152.4722	154.0765	189.1283	245.67	80.24313	131.6438	125.1757	99.79966	151.5577	212.4902	131.976	36.85981	136.3302	132.5465	144.9793	187.708	84.44977	103.1302	103.93	156.8449	60.97432	153.8582	124.4669	86.18907	119.4509	177.2287	155.0762	39.98592	114.2395
SLCO4C1	141.469	0.712366	11.34317	128.1814	110.4958	86.65357	97.27048	91.90766	71.77272	125.2747	19.37193	12.5153	18.49715	47.89816	71.34074	187.6338	11.23938	56.18782	66.26549	88.06088	77.45479	88.28103	69.15852	3.285443	41.78116	81.20495	44.18441	6.897467	46.05782	72.69055	55.84373	248.8508	128.6021	34.32696	68.32953	80.69932	16.69643	35.65778	12.59938	157.8936	95.20082	86.9876	117.6427	16.34192	52.35918	57.66826	0.6367623	39.03452	74.16683
CXCL12	9.883395	8.081435	16.14563	81.18458	21.54051	17.67731	53.20759	36.22901	2.890057	12.76304	51.16517	10.05884	22.66197	64.31452	40.87991	9.507409	23.42509	75.48479	121.6947	46.94715	43.25108	25.51777	42.84102	10.12558	63.93962	32.43427	18.99487	23.8546	51.47222	68.58567	100.2863	38.85875	75.35189	11.14639	147.1659	42.83488	19.75247	80.50214	35.87969	25.43705	55.26199	51.90247	24.10279	24.25743	44.72806	46.96382	121.4919	11.42593	129.9021
ANXA7	129.4522	133.8652	153.3304	136.786	237.0052	255.8732	160.4228	208.9929	93.43034	119.9745	164.3358	50.70685	180.8249	139.7417	137.9351	99.09224	128.902	179.8283	143.9124	128.5013	179.2337	149.0075	120.4106	105.9055	115.7527	136.5293	133.8187	124.576	159.9683	163.1041	163.6323	212.6196	205.9925	78.93631	208.438	138.0247	94.58298	177.4284	127.9909	157.2863	83.24552	214.3014	116.8183	100.2594	162.7555	155.6781	109.846	116.1081	175.0913
C6orf62	122.8349	116.5935	208.8129	179.2972	160.39	140.8254	80.70002	140.0571	94.66048	143.5615	114.8442	38.49466	204.8854	186.868	140.1548	132.6086	126.0937	179.2933	157.4704	160.3302	224.8675	150.5318	120.7286	78.19893	85.22089	137.2032	186.5634	97.91864	115.38	161.4894	179.9659	436.9299	171.7183	69.81944	210.9251	93.01968	99.11485	110.8015	129.069	138.8113	243.0092	192.6927	159.5614	96.14186	105.3967	190.0617	104.8579	90.75968	218.3057
UFC1	129.4798	45.15184	163.185	182.4069	131.6527	442.0017	147.8974	153.6862	117.9471	123.3404	134.427	75.43463	119.2181	112.8381	121.1612	171.1815	162.9047	135.8125	95.96229	144.1323	156.8129	131.5529	134.4401	46.83362	129.7132	160.642	155.1422	136.5336	304.0526	126.8801	127.6922	92.21966	134.0821	63.30402	125.0046	133.4321	90.92843	142.196	136.0954	130.97	78.50608	206.621	130.3422	137.4158	142.2982	138.6164	147.1513	106.0582	152.8968
CMPK1	154.8307	32.56708	96.76172	137.9812	108.9871	186.3343	90.7963	150.9684	68.41255	114.2944	103.3259	27.45682	130.9462	138.6618	123.1118	104.1752	111.4599	124.2914	117.6434	133.4832	127.5793	112.3243	104.8943	61.3917	72.08678	133.9044	91.2606	89.28103	125.5357	115.5095	145.4011	405.6695	152.3654	64.87591	126.9805	79.33046	60.86018	109.5585	92.05106	89.49075	116.8715	107.4618	139.0379	66.68414	115.4012	128.9599	186.3769	100.7276	166.33
MAPRE1	134.7608	109.5197	186.6564	127.5436	211.2543	158.4781	93.31553	153.7098	78.10933	102.5029	111.3893	35.37582	166.0035	203.258	134.7609	103.4632	196.4718	165.9717	157.9526	160.838	167.4369	116.5478	122.1055	120.7755	89.59399	125.9758	153.1813	79.26846	120.0312	142.2487	180.741	173.1498	186.7255	63.2209	185.2181	87.84663	74.87112	132.1905	137.0672	144.3519	107.4088	219.4691	210.0124	103.443	144.006	149.465	177.7104	43.3573	189.5345
ID4	64.4942	6.414509	35.87542	120.2761	69.03039	34.97535	26.04357	30.21281	68.3026	81.68448	70.87076	5.916087	101.6369	35.77761	41.39142	84.83478	28.75605	17.03773	105.6491	116.8774	94.96525	67.23555	24.95175	10.02455	47.45137	45.87964	70.15061	38.16131	33.53494	50.79727	65.94842	326.4154	52.75208	65.84346	93.79464	94.64188	33.50413	55.44338	22.55524	62.01342	14.80765	42.22966	29.22841	103.6144	45.67951	58.1023	7.129151	2.804627	176.7527
ZNF189	94.63822	19.91111	41.03915	40.31864	20.53176	29.82395	58.34303	213.134	29.08607	27.41218	26.84823	13.25406	146.7233	24.88289	35.95759	9.953076	10.57226	58.34284	33.01872	37.91961	115.2929	43.20165	12.59868	15.1993	86.75467	39.30705	45.27019	17.84785	13.63538	43.78018	65.19062	82.12721	44.5818	81.4447	107.9326	16.81993	29.62307	50.71759	48.90312	71.80841	75.88551	42.58796	126.8866	42.49254	33.94804	36.3523	18.8507	8.065184	51.86244
HDLBP	147.1071	110.4719	169.0538	88.11428	107.0328	237.4343	132.8004	99.05077	60.19365	100.1416	94.66704	28.03986	104.5552	172.6908	67.43546	115.0379	90.06863	113.7066	138.0246	139.3462	196.3298	89.08572	123.9763	75.30473	85.42275	128.4099	144.9956	80.80549	135.7761	175.7083	146.4418	23.4442	143.5895	79.06433	168.2611	174.0028	79.60268	92.43244	100.1202	153.6716	103.0555	123.5028	186.274	81.33612	66.76943	111.1986	241.1539	48.88385	123.5363
HSD17B11	123.9932	50.27084	66.47511	75.11625	79.28602	98.55666	123.7766	160.2587	98.58921	47.75184	75.01406	41.58669	122.263	96.16654	64.07941	52.3026	68.04374	106.2065	64.66707	108.5656	116.9206	75.70072	89.17836	7.358929	45.82189	133.8173	89.44214	41.54091	48.71842	124.5811	118.9927	289.7883	108.818	34.88256	108.9432	90.53209	42.50154	90.97195	79.27553	115.9322	85.52557	107.7326	152.0991	64.55389	155.4268	113.6559	76.90341	79.35875	159.7761
MYOF	64.68063	86.1709	206.7566	120.7003	84.00639	74.52614	88.61522	55.04763	55.02542	93.29368	54.79505	10.47731	81.3654	176.8686	44.77569	44.49393	57.84437	62.58155	87.37184	49.37634	99.26296	72.70793	112.9401	10.2616	39.2504	110.5079	99.37931	31.30661	59.02091	116.4333	111.9102	84.19804	163.4657	19.26502	83.60265	75.66756	38.44576	86.47139	81.81787	74.38736	203.9718	37.14791	61.04065	38.69219	66.88576	107.689	30.72728	21.77567	113.296
PCYOX1	145.4209	81.75705	154.1669	108.8493	90.75249	117.4049	109.5437	72.13966	56.17377	73.88249	47.6897	20.11289	118.149	108.191	64.67827	35.64002	68.23448	81.64177	95.89506	196.6982	199.9039	120.976	81.95331	76.00879	37.36924	110.4662	94.23431	52.94011	65.34013	123.7527	178.8055	235.7181	135.2359	70.73448	180.5646	133.7564	37.89965	71.51809	65.98269	146.429	98.37841	109.3689	207.0676	44.51427	82.89428	86.46024	64.58925	43.32613	129.9289
MAF	154.2676	20.97937	54.22434	97.19092	33.3051	183.5309	147.6116	84.26612	63.22377	64.46988	82.81144	13.55779	130.6803	61.98115	67.2149	28.83921	53.18246	69.78886	71.14852	128.408	130.0572	62.39733	63.72812	12.32635	108.1687	142.7107	102.7667	136.5591	58.16606	126.7093	115.1717	200.6427	94.13981	139.8094	175.4886	151.8161	68.60077	63.46242	69.68053	157.4534	103.2277	89.26081	63.19838	97.07222	72.07496	119.8037	54.98521	56.57722	117.2967
NCEH1	119.753	28.39129	59.64202	16.21233	128.3412	75.6312	121.1429	89.204	43.80992	61.59857	48.95305	32.95812	34.49203	44.49822	40.25143	33.09988	99.25112	70.88168	30.23121	73.4029	65.01179	55.29666	75.44773	36.23778	16.06596	72.94299	47.7463	36.08929	21.15409	63.46526	60.7834	224.0656	159.1049	26.39849	38.09881	38.74591	20.35338	78.896	32.52327	68.18793	65.48891	150.0136	132.8753	24.36817	44.03604	105.4734	8.797343	32.70575	65.22683
IRF2BP2	230.1324	32.053	219.3904	150.2848	79.6695	146.3026	107.2434	114.3804	138.8019	78.63195	102.4221	27.38147	221.9409	99.60656	85.1159	77.78812	84.93455	106.2027	93.00285	107.1023	186.3869	87.83906	99.01095	37.31155	140.3547	229.7743	144.0867	87.92851	72.09876	112.5407	147.8535	226.7166	133.9868	126.9027	195.4172	106.9224	103.3231	154.8138	102.3161	142.9691	146.5322	135.6546	103.3664	149.0039	131.5168	152.5479	155.6557	69.77435	165.4522
CCT3	154.1601	55.64286	129.6115	118.7844	174.0141	304.9243	111.0729	208.0299	131.4065	96.07485	103.8709	41.55419	138.7255	140.941	107.5626	195.3592	236.6782	171.2725	114.4596	134.2975	147.5965	146.6708	135.3256	68.00309	97.6787	185.7698	143.8337	120.3634	208.8811	181.3322	158.1135	47.74108	147.6491	75.40148	153.5897	127.7507	92.36565	139.9685	123.4239	138.6083	57.50248	227.937	152.2615	109.5545	164.761	128.3183	258.5548	73.13705	145.7284
HNRNPH2	176.6896	133.5823	198.839	120.3191	129.7121	145.4153	103.6223	114.3851	93.55063	90.30328	106.9665	22.09055	163.3981	110.4554	97.57273	102.9366	95.64943	151.1424	128.2394	155.8189	172.4606	118.2748	89.02183	165.7518	86.27942	159.0122	136.3835	91.17348	97.29826	139.3348	165.4772	245.23	157.7762	56.03704	179.1109	108.9398	77.79712	130.0762	124.2255	143.8774	74.35631	130.7193	175.6989	109.3694	111.6928	130.4512	166.3358	63.85147	189.7008
MCFD2	168.4424	101.4488	136.2327	113.7308	100.3217	235.2325	112.9496	127.6141	51.98457	84.32254	63.29149	16.92351	119.8686	114.6837	70.2952	78.86582	82.95707	120.0918	93.8078	217.9445	196.1695	87.19557	109.8193	58.43603	40.52171	169.0224	102.5642	46.67524	59.39733	133.31	138.0579	215.8069	129.6899	44.75256	148.7063	140.6369	34.23209	90.05848	85.81846	132.5496	95.57844	143.8205	245.5706	65.63346	76.35149	106.078	93.76898	49.42676	136.6104
DPYSL2	92.34717	13.85869	136.5613	137.8859	73.15533	50.53646	129.096	80.76003	81.64161	72.28279	75.15991	26.96887	107.1011	102.0043	51.51542	23.64643	55.95071	119.9963	102.9015	118.431	157.3801	126.1646	116.3803	11.59422	84.51614	111.625	146.2123	77.49341	76.91885	111.8669	142.2239	127.1968	142.0841	74.84974	170.0597	86.34118	63.85816	111.5843	96.0948	118.1988	154.4543	63.3942	102.106	107.2835	81.69897	104.1751	98.50398	32.41011	197.3708
SLC38A2	73.29507	103.4066	143.0165	101.848	94.46988	62.49852	54.04834	87.03983	80.82885	65.25232	83.20544	23.86455	194.4768	114.1562	92.55404	48.19526	174.5038	65.95041	100.5469	62.15736	166.6508	92.15645	117.246	106.6722	104.1085	94.06286	87.94292	51.42358	39.83107	116.762	209.9668	225.1881	144.8906	50.07329	165.0307	58.6691	69.47446	94.25325	96.88026	86.00634	161.9467	68.34315	79.34423	120.0619	81.05136	149.9618	149.1122	22.83721	166.7704
ERGIC1	94.38094	53.86425	109.6787	120.9659	77.93475	132.3656	110.7773	58.74679	90.80504	102.5678	53.97661	21.85511	94.76157	109.4717	60.39549	35.48804	144.5499	94.70883	59.38768	102.7834	157.2091	130.5168	186.6823	44.63206	72.05484	113.7467	120.4877	95.48317	82.89291	127.0048	106.2203	40.96493	86.72521	84.62055	89.24805	183.7204	67.17313	67.03049	89.74239	138.4382	101.8716	70.63153	70.43415	66.96495	90.55812	140.2552	32.85908	71.06057	115.5548
FKBP9	91.11181	52.04806	423.2921	106.2446	82.17236	108.7663	67.66783	63.73679	44.6569	56.1339	65.52481	15.88945	119.7565	176.9853	39.81995	65.29965	81.01912	65.40046	116.4148	112.9895	129.4995	87.31837	101.7392	47.92393	61.22097	108.1262	108.7381	63.68425	55.53008	96.19515	121.0876	70.68714	140.0693	65.44908	113.5796	118.2865	55.82473	89.15463	96.76601	101.2255	85.14826	72.66396	90.41577	69.63914	106.9614	119.422	219.0134	35.18644	109.118
C6orf106	119.7113	71.69614	117.3225	140.9754	112.4	182.0452	106.4978	110.5939	119.7351	168.6194	72.59059	23.6681	114.7583	125.42	96.49482	201.1348	80.41194	137.5557	118.0925	206.5017	190.3782	127.2593	128.8455	83.40299	93.4233	146.3579	127.1394	145.7209	192.4153	239.0011	150.9285	66.99203	159.6124	61.96176	182.251	113.6992	91.34804	101.7256	146.1484	146.6518	98.0823	137.6455	197.7404	68.47142	109.5783	149.8956	79.4181	128.8688	147.9435
PFKL	186.4816	29.00225	195.5559	116.276	80.46578	133.1293	161.3239	157.4554	109.3977	96.82821	87.76732	42.15703	129.9078	92.46754	79.70257	199.2427	71.19414	154.3452	96.95652	136.278	243.1428	132.9368	103.607	34.26016	183.0477	106.2809	213.4138	119.0442	169.6234	212.7113	130.6196	3.031485	140.4826	140.0902	191.2006	152.97	115.1154	115.1882	99.55881	135.2937	57.97597	84.14094	151.825	100.5577	142.0787	144.0769	38.02119	84.46694	104.35
ADAR	116.2472	52.51937	150.7885	128.4529	121.3131	184.7576	108.7778	91.94955	83.51634	88.11671	92.57968	23.7286	160.8129	165.59	84.75603	88.09013	78.81516	140.7074	150.4589	137.3643	180.8038	105.846	103.0473	50.29334	68.9163	139.9963	132.507	64.16775	135.9332	140.2928	171.8581	107.4587	184.3107	52.93358	200.9484	106.8169	65.02261	100.8001	101.2209	110.1293	145.1321	182.4595	158.4084	82.62718	75.17688	163.3533	124.9986	38.79173	151.0352
SUMF2	105.4645	68.34514	183.671	127.5989	132.0571	119.1355	101.1775	199.383	94.72734	88.47583	88.45739	23.37702	105.6896	132.6036	80.25207	104.8551	88.21952	81.51304	95.9449	119.871	125.4044	98.66637	125.6873	41.15223	85.18057	143.3097	104.8904	78.37859	111.6838	114.6979	121.4155	94.27021	118.9875	97.01794	135.5277	148.2026	68.46231	99.45877	108.043	135.1352	62.21527	124.8522	103.5818	72.70222	116.8167	139.6684	68.29975	26.38573	116.6014
TSPAN9	146.1603	56.91755	235.2868	111.1444	65.96525	122.116	131.6307	76.33147	87.04962	60.44337	72.41688	18.18379	158.7002	128.5065	59.21753	45.17512	101.0546	123.3449	83.99986	117.8096	195.8753	133.2107	98.32344	65.36251	119.8892	116.9046	169.9609	124.237	64.02447	116.9869	120.5457	16.05739	127.6591	62.38003	194.0523	102.8748	82.90185	117.6723	91.71773	108.5761	62.57781	94.64204	135.2623	82.10718	89.42079	133.0222	107.9459	71.78545	94.31904
AC093010.3	148.7634	44.09412	95.92351	89.54734	140.1692	73.42504	112.0123	50.45698	159.4679	93.2515	120.4023	29.64955	139.9266	56.22058	42.59103	105.2689	68.32444	97.64526	84.21299	103.245	105.7829	99.98178	76.78185	40.60889	186.3912	193.1734	100.6669	97.21235	51.02537	86.64707	86.77231	210.6679	112.6168	70.70926	107.561	50.0762	113.1509	78.98892	88.02417	98.57126	100.3201	118.2422	98.25103	117.5514	73.73708	109.5211	50.33036	74.76514	157.7722
PTP4A1	105.6218	52.4537	147.356	119.0856	77.69694	98.56701	35.21256	124.5073	39.52265	72.67495	29.69365	7.445786	85.10184	101.7546	77.45295	52.07477	56.69347	105.0672	92.29798	91.66553	85.76809	64.07824	72.87984	23.21627	50.19654	98.72294	57.76893	57.06442	44.82468	107.0211	103.1663	258.7972	80.86886	28.95123	99.20314	43.58423	37.75797	69.5457	41.27546	81.94877	87.52195	100.1327	232.7487	40.86135	62.61043	95.54425	83.05655	31.83319	119.4189
ARF3	148.9539	95.83819	237.3678	144.9124	215.9211	280.4588	142.7149	119.0998	114.8106	167.3438	112.7371	57.07648	144.8644	142.3147	118.6012	181.6024	140.5389	160.9842	129.5439	212.779	210.0709	152.5335	157.7511	122.4876	94.71147	155.9076	153.1955	112.8183	153.0878	176.2704	170.425	107.1047	217.3226	79.12711	223.5024	121.9382	92.12667	133.2722	121.9836	158.8786	82.98056	166.0769	170.5197	102.5028	123.0924	201.712	165.1483	75.69123	176.9058
HNRNPU	164.4226	55.45722	204.4521	140.9533	134.7664	153.4734	126.2381	100.2102	102.2855	99.86779	109.5628	33.78038	180.3935	130.8239	95.43688	95.08239	107.3905	163.07	142.6525	131.0273	224.8789	140.3195	104.1339	79.05991	106.0351	188.1355	157.9604	69.50064	129.2244	153.5481	173.5629	269.7637	166.2403	68.92731	191.1957	110.0562	84.44448	140.823	108.221	124.9089	187.9489	166.9237	228.8191	112.3136	106.6074	160.4999	142.5021	57.47209	194.1488
GALNT11	118.0353	27.73592	35.55521	46.57337	198.8076	139.7521	47.85048	96.78408	32.28508	108.8691	43.74092	10.54663	43.81438	43.23802	50.52857	76.03701	18.51205	85.61918	78.78365	126.9955	81.2441	46.09253	64.74951	24.99193	22.76328	58.85298	68.48249	18.52006	21.96753	73.53312	49.60247	64.58563	104.8816	47.9359	70.41901	120.1488	41.42654	50.05794	28.25713	83.40185	32.49578	95.03325	142.8026	24.86739	43.79878	84.15587	24.61142	26.14775	34.25958
GLS	122.0038	50.60742	28.17225	29.13954	59.02678	133.1618	99.04492	122.0486	81.59602	115.809	46.56791	33.55718	92.07484	56.1187	72.1937	269.513	36.7969	68.15169	62.19717	127.6062	106.1527	54.0201	39.94651	67.11767	69.99588	76.97402	53.53556	38.52479	68.87346	135.2477	82.35005	242.0662	66.06643	67.03417	112.257	103.1988	55.58672	44.67679	39.37641	79.1556	151.5302	74.50234	144.5436	42.24171	39.72809	85.51385	22.46124	54.07002	84.95483
SND1	120.4762	71.06087	130.576	98.04929	122.0059	217.0246	95.37619	92.90567	67.31688	93.81504	96.63289	35.76768	87.8798	124.0088	76.71906	116.2858	159.0166	123.1342	116.4457	104.9659	171.0711	132.1789	153.4294	73.66986	76.78254	152.4713	129.2978	86.54441	157.4764	190.1271	143.9196	26.18578	133.4415	89.4227	123.5211	165.6	58.96455	83.33454	110.2176	164.7438	65.65014	99.32074	109.9873	57.83103	111.7718	120.4358	186.3158	47.875	99.87681
COPG1	170.8569	87.96627	177.2295	93.39669	182.0942	155.2301	127.7363	128.3195	109.2529	120.0863	126.0549	58.13865	129.9591	176.5624	62.67568	163.0116	235.1844	152.6852	141.0905	160.497	175.491	159.1051	149.4775	153.4858	137.2904	224.2943	162.046	154.1015	164.8768	257.8051	143.0492	63.29416	148.8471	103.0944	167.8317	90.15044	99.80406	107.3064	157.2285	158.9911	62.45496	224.0406	162.2717	105.8746	116.1349	114.9689	170.6663	81.63539	144.4194
MGLL	127.8702	90.69814	159.3835	62.89993	120.4063	122.9971	134.8265	76.9828	87.77971	130.5842	57.4322	47.53763	171.228	63.02133	49.44218	101.1847	87.46474	142.5425	63.2514	151.2871	165.5437	111.0809	93.35787	70.65105	116.686	149.8623	167.7596	149.1953	82.66686	206.1594	79.66102	27.59401	84.65434	89.44015	154.0563	62.87157	89.63701	59.52564	121.214	99.87319	39.95977	109.2618	196.4926	70.81367	97.65299	108.0762	13.61465	57.98475	91.74209
SLC39A6	84.40276	57.85762	136.9848	98.07413	69.12653	80.55035	70.98641	46.0513	53.70116	43.46983	43.36426	4.888951	58.22349	66.98735	42.3451	61.07917	34.78972	61.01098	56.08014	75.97512	134.2807	51.39425	97.91427	44.24364	37.29623	112.4208	58.75586	34.13347	47.8231	58.85531	82.30896	157.2011	98.98729	14.90913	98.42	135.7118	18.48966	52.5532	40.90594	73.17582	102.84	70.20277	39.84243	44.02565	54.7877	65.85523	170.8392	33.67604	79.63537
FAM110C	143.3888	2.090247	74.85304	104.3369	47.38029	72.82407	28.66386	84.65217	31.58378	24.23847	36.79934	10.21837	50.56144	31.5383	31.67763	9.23738	19.42531	299.0544	28.67503	111.1829	63.94557	23.9295	30.57632	0.4828293	121.5107	141.8037	46.7185	20.8206	19.50537	33.90821	21.3321	73.36643	57.49176	43.21327	57.61117	108.9598	29.29284	46.96667	21.53825	62.24017	33.30562	31.74963	263.4207	32.5968	45.54807	52.44855	0.8103185	30.94645	29.98428
JPT2	112.5502	25.4332	263.0318	164.5882	141.0651	205.8413	92.32306	170.0337	105.6868	84.14268	79.91816	26.5385	88.3811	66.23698	86.66142	106.9516	130.338	100.8687	85.46355	114.6273	117.153	95.1566	151.1314	18.41271	74.30544	148.5967	92.07704	93.87126	111.1133	210.5408	128.2623	91.25875	154.6624	60.38312	90.69916	126.9474	68.63034	87.14282	97.36568	151.5817	76.11989	146.0236	157.4778	46.83715	124.3442	123.1999	38.54293	46.41573	104.301
SULT1C4	78.87874	8.289957	24.43768	51.08781	22.53219	68.19956	57.2758	3.662299	19.34493	34.82222	13.96529	6.322847	56.25214	3.364899	35.25303	0.3930171	1.086265	95.45647	49.547	65.17075	43.37288	21.38613	15.67557	2.022187	83.36878	54.45804	47.40217	34.66183	1.122823	108.1697	26.86968	66.19177	43.01379	29.70368	77.47621	15.27198	4.858675	38.13619	29.19962	56.30726	74.84449	2.163145	162.4608	46.29245	26.96143	42.73695	6.453878	19.68773	55.98584
CCT6A	145.4372	120.4677	112.2692	104.204	131.1062	198.9559	71.925	115.5962	85.79421	91.18219	81.13578	22.56891	107.9005	144.0182	96.14801	91.71748	174.567	126.2987	107.7463	115.0071	106.0539	121.6892	111.9596	121.076	80.67224	142.8432	105.1926	65.63439	103.5036	120.2731	142.8822	205.5019	115.5737	101.8855	103.1881	97.83874	52.29181	96.24297	88.73233	127.0538	76.55204	135.5947	123.0308	81.21873	109.3855	134.6491	182.9687	45.86998	140.6325
CDV3	135.6256	91.62327	124.575	98.83323	103.4609	102.7596	63.55214	99.41298	49.43259	83.80219	79.97501	20.69766	105.6126	147.705	65.00251	59.37016	95.74721	125.4796	132.0444	96.65682	122.3794	83.56926	94.29998	138.5435	50.03015	151.1129	99.1141	66.59451	66.28376	112.7804	127.0079	169.6669	120.3712	46.2953	132.0748	67.6227	43.41495	89.94901	83.78063	103.1918	106.7138	125.6519	322.9654	64.35908	60.92906	116.2587	56.56926	44.19478	154.2979
POMP	153.5838	96.73648	158.2791	165.2493	170.6371	186.3475	116.2601	172.4917	97.25113	133.8973	160.9618	67.21737	152.3882	118.9571	161.6432	168.111	219.4106	188.4767	112.5734	169.2769	152.2338	155.2833	118.8072	165.7325	139.9555	139.6822	198.3393	178.0212	181.024	159.8651	139.5891	310.3156	140.4086	105.316	139.6914	92.269	115.2417	145.9483	201.6776	156.8763	98.23337	230.1518	155.7986	165.4906	167.2426	137.0663	190.0893	141.6386	224.7209
CD46	178.9382	104.0537	220.1579	77.16487	80.56798	166.195	83.31819	136.6367	62.40933	74.86224	74.07618	13.9283	228.7921	99.91124	66.73183	51.73541	69.90363	82.42535	80.3646	119.7522	174.0803	83.83064	74.71415	131.3344	90.12739	132.3668	130.5217	43.00769	73.60814	111.7933	115.5581	284.8697	130.3713	49.97507	150.4345	96.6496	50.01644	88.60895	82.96133	84.21162	160.684	128.3086	196.0128	103.2691	84.14997	135.3333	24.50507	44.34328	133.263
MXI1	95.39528	22.36661	148.4652	103.6953	35.44372	99.16723	139.5006	152.6367	93.52548	53.26948	91.20398	20.6949	110.7367	54.11609	38.71084	40.88197	36.32582	68.662	40.73162	56.80263	151.9223	111.1171	56.35324	20.26706	73.20155	165.5654	113.0661	61.56061	66.28153	108.6086	98.01178	174.0941	77.88983	51.33647	114.9899	173.7653	55.22761	88.90489	83.29182	101.0142	74.00377	62.26347	43.95272	81.29359	132.8468	73.28894	35.55489	48.04823	166.2137
RAN	123.5275	49.95217	103.2371	99.25406	141.2507	206.683	83.28496	149.8385	75.77653	125.4695	76.21527	31.62674	90.01594	138.7371	104.2456	215.2819	229.5515	146.9038	92.33102	105.9661	105.5195	103.4764	128.3413	96.76852	79.70795	114.5372	101.4302	71.86605	129.2809	126.7637	113.4677	88.60138	124.2096	51.84342	103.2851	96.69432	61.29733	93.53139	87.2717	99.55409	55.62148	77.11569	130.7405	69.50532	106.6162	114.9213	162.9846	45.09168	117.621
PHC2	119.9569	37.00595	140.3839	140.8441	139.1998	112.0166	85.05445	122.0065	95.05892	73.4747	103.1599	32.74162	136.17	122.6628	67.03599	145.3128	126.6736	191.3488	97.54142	123.2718	133.3444	99.53702	139.4474	32.82402	114.8363	120.1985	166.5501	191.8893	99.83732	105.231	103.3414	20.97454	134.47	54.46161	134.9731	83.59977	79.4802	180.4056	109.3435	92.46904	76.34891	80.85717	176.7965	117.432	123.5278	138.9854	196.4025	55.52843	125.841
ANO6	99.86627	20.23284	83.48685	105.5978	73.73036	178.3305	111.9144	70.09435	52.06074	109.2829	55.17046	12.12941	86.58069	149.4003	49.91211	57.52971	103.0219	78.83552	88.69828	96.71538	132.2486	87.58038	116.8683	66.1545	52.34565	154.2557	84.00124	39.17437	72.15736	126.2589	102.9688	142.5194	124.9478	23.8862	128.0446	84.44023	32.59362	57.44665	51.81488	82.83077	90.29281	63.85804	117.4335	39.12675	62.15482	99.26728	62.79072	31.33204	108.6985
CREBL2	151.1007	77.94412	165.4407	123.1065	108.898	205.318	127.3488	122.9023	68.46064	119.561	83.16971	27.5611	109.7244	136.0864	91.63963	70.13252	70.58606	119.398	91.65446	146.4835	162.7386	117.7351	116.5254	126.2322	64.31134	161.8139	110.3403	52.6799	81.50852	117.0486	122.3487	345.0638	151.755	41.44321	150.4561	116.7908	48.78969	90.90665	76.47835	127.9115	124.4991	144.0464	125.0364	62.17354	110.678	131.8956	64.01542	46.94576	157.3779
IL13RA1	113.1904	45.25928	102.1494	147.9009	97.83892	127.2976	57.53562	70.5441	36.47337	130.7507	80.65239	35.29935	110.4142	153.1122	82.714	41.18475	116.2011	78.45168	101.0143	121.6337	104.1071	82.24613	124.8279	58.92675	46.58087	108.5048	92.54871	87.99519	62.26334	78.55888	114.0434	249.5764	187.6878	36.78962	128.4	92.45188	57.60033	77.45649	97.0774	113.1203	113.1227	129.0928	107.1371	48.26971	67.46642	158.2783	226.0908	63.30781	118.9445
PRUNE2	112.285	0.3484719	1.585682	99.06064	56.91783	89.48767	113.7704	36.8289	43.85846	56.82609	19.49969	9.593891	23.46104	30.57983	52.13622	14.92799	17.36028	67.74917	60.35131	84.0566	91.59014	54.04458	23.56308	0.8535401	25.95834	158.5839	48.28926	48.09189	79.52159	185.9454	41.34683	149.0073	115.6655	37.00485	125.1824	68.45172	10.24377	40.74601	32.33367	145.5851	99.99394	82.47233	102.6652	19.7112	37.02769	46.79776	3.473121	16.64243	94.73419
MAPKAPK2	196.3265	54.8632	210.5565	163.8127	115.174	290.8427	119.9591	122.6598	120.2614	103.6571	132.8219	29.84893	146.2955	158.2862	79.42494	140.146	117.8044	160.1858	141.5394	201.0596	148.1365	132.0066	114.4765	65.06668	105.1232	149.6424	160.5252	169.4126	148.2972	148.42	118.0646	28.69275	122.2072	76.60128	158.6715	131.3791	85.95109	131.6378	117.9803	131.4047	70.87477	180.8403	281.1042	130.3597	122.8409	137.5694	181.2001	69.42203	158.4582
GNG5	116.5161	63.67472	172.8212	142.3627	192.9812	111.3613	98.34153	200.9432	94.60681	117.9937	224.8399	120.5404	148.0217	195.7896	148.1428	168.0232	251.5783	173.7671	131.9127	135.3382	146.9554	149.1982	179.9209	99.7763	166.7056	112.1409	186.9189	159.7871	176.283	138.2258	125.0517	203.9693	129.3422	86.81137	165.5338	119.0215	131.2127	208.0188	166.8344	120.9298	106.0073	174.3049	181.687	173.3473	156.6167	117.8575	345.0247	127.9907	177.4052
NARS	126.5377	121.4938	121.0823	89.72386	164.1912	138.5727	89.93619	91.18536	75.93316	124.6689	105.2076	28.18494	125.2694	94.13632	119.2079	120.5206	88.64825	129.7823	99.45696	115.5582	175.4934	113.7469	103.823	258.387	104.5643	156.1098	104.1326	110.7068	153.2216	255.2837	129.1305	237.299	120.7992	53.71751	139.4013	90.0633	70.33334	105.508	83.43322	110.2076	108.4595	155.6331	86.35295	70.21176	80.8729	110.0206	155.5624	68.62818	125.8329
PRPF6	224.448	64.96419	207.2007	161.1737	191.5597	113.4835	150.8086	108.501	156.1059	99.67224	143.6883	64.45288	156.5063	122.0537	82.71655	114.6481	138.2587	172.2964	122.0858	119.2116	214.0219	169.9524	124.4682	107.5704	134.0738	181.0675	191.6648	98.52131	144.8605	171.1321	162.7863	24.72657	154.0817	91.84135	162.3769	155.5601	109.3269	165.1227	138.8872	171.7073	59.508	120.7901	119.3559	115.5695	144.0016	120.3896	142.0188	63.62367	165.5425
AK4	150.7802	0.8033503	113.0793	99.19422	67.09963	113.9263	141.3114	115.8619	74.55501	97.36291	46.52218	24.30381	47.61516	62.40191	75.85271	111.3235	85.31232	106.4132	49.65093	120.8356	157.8085	88.72459	112.8682	0.6989718	65.69041	85.32423	71.74402	73.02865	112.2679	180.4287	127.7153	153.9521	85.89763	60.09455	146.976	70.78711	56.04863	59.51737	50.96092	98.27399	69.91362	45.63807	162.5191	35.17693	70.23055	78.56804	30.28066	84.87107	108.0901
TNFRSF11B	38.78984	5.694344	61.17305	65.27525	158.9728	53.65166	1.283769	22.39159	58.87521	63.28384	8.156809	18.93678	6.347762	8.600525	29.35283	19.63162	65.99404	32.62513	38.69658	62.67134	61.30759	41.27262	22.56409	87.12473	22.42928	136.7901	57.70553	31.72413	2.417147	35.97298	30.99608	125.394	72.86239	6.795164	49.32672	70.74151	18.77724	36.21137	24.75825	33.50222	37.57446	37.17844	75.51637	10.10299	21.55249	111.2781	1.473775	73.56568	39.03996
TM9SF3	88.75388	107.4622	179.8346	112.9685	95.33345	114.5185	74.49814	68.49042	47.67169	81.96518	84.01875	21.31376	132.0353	120.6737	71.91307	64.86162	64.90307	91.49398	101.7805	85.61078	148.6251	82.76355	103.3492	90.83353	61.07732	82.75274	98.1124	60.20058	77.06201	101.1502	135.5696	381.1626	159.347	39.35921	144.9901	91.52558	48.46787	95.93167	82.764	98.24566	147.0939	110.7645	79.40829	72.48123	86.41718	132.4702	115.3386	54.20798	163.3658
AMD1	60.07632	42.57749	270.6496	49.83829	41.75543	71.77802	29.44021	172.93	24.06089	60.10592	51.86873	4.761805	136.8917	34.89037	35.2147	19.46971	23.36499	90.89658	41.16371	118.9306	142.3658	37.72802	29.55774	38.27083	52.43614	40.58948	57.13787	22.37348	59.75062	238.4689	77.67773	174.4716	65.94818	34.45434	184.9937	79.74919	24.76556	68.74205	32.63817	167.7677	156.0417	33.76854	113.9322	49.75323	45.36659	52.98172	21.60861	15.8535	81.6401
GINM1	164.469	74.08174	168.8363	130.8218	113.9786	126.3565	53.54999	159.2856	66.64048	96.32237	75.36266	21.91008	128.7632	80.56827	66.19009	108.8851	61.47145	108.6772	116.2703	110.101	135.1254	132.9596	91.45779	59.23164	87.13798	137.8188	126.9435	76.02137	63.0482	141.9022	138.962	291.5845	170.3348	81.4964	153.5975	112.843	69.76019	98.56314	91.80679	134.5358	89.08591	113.1861	119.1579	98.72668	104.3653	105.3801	165.8559	54.11204	181.3631
BICC1	49.74344	12.05391	136.9681	107.4353	117.725	62.96219	82.64208	54.39427	49.497	68.52938	39.66766	19.58387	39.63712	73.25361	40.47943	121.385	27.9921	71.75884	93.76351	28.95396	61.22868	45.35129	75.25472	0.3002308	49.84484	38.40435	61.60745	14.21556	41.99134	77.0267	69.31611	215.465	126.6424	12.99878	87.93804	177.6057	28.70639	51.85931	30.78123	38.52496	184.9521	128.2071	35.80472	21.72376	38.07805	122.8456	36.37952	73.50167	86.38579
AP2B1	115.4039	149.1705	283.5394	103.6559	183.4562	96.51347	106.8157	93.64209	72.03672	80.98533	72.35879	28.08123	126.6993	120.4315	68.94915	80.83986	63.04343	109.4324	98.46126	138.4011	194.1429	109.1061	85.22377	79.80366	60.4103	96.58065	134.0381	64.26771	77.52376	144.6968	166.1719	99.1241	174.7646	42.91092	190.1767	117.4709	58.26484	89.09996	95.64921	131.3396	96.31283	111.8642	137.3199	64.49549	79.01707	123.6721	123.9814	27.16472	129.5209
IFNGR2	170.0594	24.79066	95.8599	152.4196	106.5901	115.5206	78.77024	119.0715	88.88315	97.25573	108.2466	89.64703	107.4301	200.1689	80.38714	125.9821	162.2639	127.1872	108.3925	112.9366	80.15252	133.6138	148.1366	40.28194	134.0322	121.3641	124.1972	188.9715	122.5567	61.08859	75.10449	105.4433	123.3146	41.28943	85.79257	75.21748	92.98562	135.6562	145.021	56.63868	96.46342	149.4612	169.3415	78.86965	80.45213	146.4614	102.3231	96.03633	107.6809
SLC2A2	153.3153	0	0.2713702	6.543507	15.95888	7.859598	50.15944	179.4664	22.24432	34.32701	5.744998	6.126103	26.19823	26.94	9.74625	4.666518	57.33584	33.29889	25.30218	151.1135	31.77654	35.76221	15.27088	0.04947238	4.135058	89.40625	5.391639	9.602698	17.42672	32.13753	24.89856	49.17483	5.295379	22.56852	94.27238	35.38086	14.35035	20.77795	3.937867	52.17831	12.07434	6.036393	165.8393	10.84514	8.545999	27.29633	0.2120528	2.373306	12.74029
PGAM1	75.23378	48.5105	128.0055	101.2307	88.82714	186.7131	129.712	167.1374	58.99311	108.3102	48.71954	15.93754	73.60134	92.12261	90.27077	111.828	99.56472	131.0505	82.04191	77.49285	149.9154	114.0202	100.5546	32.71666	56.95397	88.98342	94.60357	74.02154	133.0104	183.7162	101.7116	77.18055	127.7007	48.32001	96.21808	125.4152	42.69916	75.86933	61.24942	107.363	36.62074	115.3626	82.10659	52.34089	93.49111	97.773	65.2493	53.72236	115.9094
HNRNPC	163.8021	57.25325	168.6302	139.8995	127.3596	174.3536	129.6627	206.1453	102.7125	97.53052	123.7685	49.43389	187.4989	121.1608	117.3307	125.2805	143.3096	167.252	133.3542	137.631	173.382	165.5311	87.38103	74.42019	122.7639	193.0859	152.9945	80.57073	139.4037	156.7389	163.0683	141.2244	156.0539	84.24629	152.059	117.0114	118.2697	155.9311	140.3405	114.0474	98.25578	202.1293	152.2086	167.1824	150.8929	157.8851	241.3588	69.02752	178.8799
TSPAN13	20.57966	16.64435	54.46263	48.05058	22.55955	14.70079	12.46973	27.01399	8.812188	7.912587	26.75226	4.29748	101.6181	79.65463	26.58746	1.489815	235.7584	42.48369	42.82017	40.18165	63.51769	48.93609	49.6351	22.57508	55.83983	11.02621	40.55982	10.94432	12.95891	34.77546	76.05547	80.90244	45.1553	23.26694	32.44534	8.439086	23.86837	76.56412	32.8723	46.79446	19.78802	21.73129	24.92221	73.09492	58.97966	34.22323	61.71918	55.62377	80.72079
PGM1	122.6588	40.07846	167.0337	102.0467	116.9585	192.6772	123.0387	131.9718	57.20255	86.25287	71.25541	33.46815	52.6171	116.1276	86.33787	147.3514	113.9015	114.2257	85.42951	130.2702	152.6113	101.43	132.5886	65.22158	56.44491	80.07902	102.2942	90.76633	165.9703	188.3029	95.96921	35.74108	111.4688	42.0512	118.6626	116.3447	47.33644	68.62854	72.80807	84.7439	40.9586	59.81288	166.632	28.53337	92.77846	90.14	124.6764	73.65636	89.14267
DDR1	74.75811	65.1653	357.9494	81.92533	136.2233	51.9701	42.21744	76.94263	55.47121	66.58951	33.86472	9.118015	114.2052	53.85657	43.12064	94.4161	8.399112	51.01479	38.66445	73.9419	108.4648	56.01141	57.08064	209.6256	50.22559	46.90183	63.54767	36.91992	55.47914	32.32974	53.22029	20.27005	124.0146	22.85365	98.42207	77.23508	26.73462	69.70422	41.09325	61.69177	34.91977	100.6108	80.93286	32.09015	54.91129	97.11436	2.690781	62.7518	62.48096
TMEM43	119.4163	39.01606	220.6879	106.6166	158.2406	84.52772	77.91704	108.5395	108.3816	78.86144	92.50474	46.1517	126.6352	152.6057	60.64595	86.67162	158.8799	89.13652	141.6075	86.15621	137.2622	103.6424	111.2412	30.44613	70.48205	127.8681	123.6773	59.28316	71.79647	113.093	125.8728	114.4352	141.9771	38.89545	122.0137	126.0096	58.52726	98.96416	98.34202	98.54719	67.579	120.8814	78.71735	93.25617	113.6863	115.984	216.2647	44.35859	145.495
MMADHC	161.2539	71.36568	138.9744	114.9406	102.6193	205.4609	97.07244	156.9708	57.19968	97.89746	72.87411	18.3186	119.6235	95.512	91.43397	64.29443	112.2806	112.2547	92.30623	176.4995	144.3881	99.01654	86.78147	63.13869	42.71716	140.8571	121.9769	56.6567	96.87352	123.4609	136.4783	235.8228	122.3099	70.33081	120.5766	80.74215	57.59743	86.00682	91.40062	146.8648	78.25195	132.49	169.2035	79.312	111.1388	108.841	78.06812	50.46058	169.0575
HNF1B	70.66092	44.02373	97.3134	112.7434	187.295	119.2423	91.53837	28.71576	66.11472	99.41738	59.71836	47.40904	86.79172	31.00018	38.16566	185.966	17.63399	61.75688	94.61525	99.09844	76.54452	92.62323	48.16982	11.48341	59.84551	99.32327	111.1029	43.67544	97.30478	124.7661	41.01245	49.93747	132.3402	45.56749	86.25513	108.6707	34.59887	71.15598	34.11804	107.9323	41.25736	153.6825	55.04112	25.99594	51.87431	61.52734	0.2050883	75.15781	89.78425
SUMO3	120.2292	31.30125	164.2327	111.9119	92.09489	140.7503	117.4389	203.9765	69.43715	86.9995	86.74218	46.55216	146.2182	110.7928	86.44438	102.7273	89.58888	149.1662	88.25341	138.9447	193.9639	129.2568	75.90884	112.1205	91.29812	147.5014	135.5974	56.55682	118.9005	133.8989	142.3005	91.38874	127.124	97.85757	139.556	95.69873	72.63126	107.9862	92.66649	120.5357	56.61963	172.8893	147.6539	76.73984	136.4886	130.9896	69.10673	73.57697	149.2329
MAN1A1	102.8882	119.8594	37.81953	56.33977	56.16143	58.15885	46.69297	77.90368	21.61973	96.41486	38.99079	9.560145	80.04077	71.85575	42.06856	13.40225	60.80829	76.85724	86.23517	51.56225	103.8138	75.83205	72.30345	190.2426	29.63567	56.99515	73.06025	98.56381	29.53746	117.0417	94.01513	300.8504	111.7792	21.82092	114.0409	72.11607	41.91978	70.35387	48.08584	54.23403	95.89543	62.50282	60.69072	29.80849	52.14342	99.04719	109.4138	51.95744	70.50234
TMED4	196.5094	92.32809	181.5979	122.4986	137.8259	153.7458	138.7502	195.0889	140.5045	148.8855	103.2594	59.33564	141.2502	150.1316	110.2718	178.4722	112.6338	120.6752	106.3322	147.9827	159.6255	160.0027	145.2284	304.3804	134.8199	184.6666	123.4802	106.3085	146.9903	165.9853	126.0656	147.4246	136.2247	164.43	153.3202	224.5692	97.67395	123.1004	115.352	182.4051	126.6687	98.07819	141.3586	104.3117	138.4982	164.2075	96.06415	84.62754	135.1007
EIF3A	77.00998	99.51175	140.6056	112.2497	100.4339	99.04264	85.8671	51.3956	42.48007	78.82484	64.8709	11.03597	130.3552	105.5666	75.71783	37.22618	39.86598	130.5793	111.4389	64.33852	152.4009	104.9749	68.43782	75.51293	45.46916	108.1441	111.0449	27.98197	74.19509	120.2334	172.2718	127.3593	146.8302	41.9337	144.5597	143.2563	46.63242	97.70328	77.11263	91.97713	102.5172	83.56742	105.2977	57.18201	69.30206	130.944	70.49037	24.74635	149.9175
FZD1	76.56919	4.066401	34.15845	108.1808	104.3964	105.5157	93.49404	114.9266	67.9605	39.61014	51.88637	14.35784	88.65214	40.04413	46.78326	96.43414	51.26721	80.16616	116.8527	115.3475	161.3235	83.7841	48.02558	4.483322	62.20162	79.81107	80.55098	16.96732	54.45598	110.6928	78.08882	138.4597	117.188	58.78605	87.95809	146.5568	29.79683	80.10335	34.65254	100.4517	67.71797	125.5121	109.192	56.38936	81.38307	124.0117	247.3166	38.68218	122.7131
ARF6	99.64413	28.20393	138.581	107.5524	116.2446	65.95584	69.10472	103.6457	53.77664	57.6835	78.9867	22.83222	124.7913	125.0241	91.59937	60.86618	87.44968	130.9877	126.3319	91.53059	119.7629	83.27481	75.4023	64.22185	69.53489	87.95747	94.38428	49.60559	71.93426	95.7956	109.8636	187.1371	111.3897	42.52902	128.1678	57.36451	59.36373	121.7102	72.01891	77.48764	87.49931	101.3319	174.7926	68.58639	82.07493	157.4138	119.6431	22.44715	154.1354
ASNA1	109.4308	81.54216	165.8299	109.1927	198.1354	200.2527	148.9721	202.4496	93.32292	128.7833	115.5333	46.3015	111.3319	112.3112	111.4739	187.1217	104.9743	150.9807	121.8746	158.8654	145.6589	134.3529	139.3851	140.0539	128.7893	114.4605	144.6993	146.3175	190.723	182.6461	136.2865	16.99144	164.8084	130.3835	163.2865	142.5254	100.9155	124.3532	122.1541	155.7505	36.23297	185.847	151.2566	86.38222	139.7244	134.6474	106.0067	67.47632	122.5817
STAU1	146.4981	87.96269	148.0572	117.6196	158.2837	111.5334	108.7099	105.9495	75.65574	100.3493	87.24568	32.55462	119.9774	164.2714	77.62623	67.00901	108.9958	125.5642	113.0221	136.5284	172.5807	121.7256	144.5504	119.6488	88.76322	92.55766	140.1366	71.43539	95.81967	158.1495	148.9087	146.984	158.1485	87.68103	171.8842	134.3518	65.49261	121.3161	121.8939	150.4728	85.16438	145.2678	138.1602	87.97946	90.67009	142.2394	113.692	58.83937	146.0687
F2RL1	109.634	3.038771	100.0587	33.28559	95.30038	76.37324	62.26015	130.3004	51.23479	56.36683	34.70506	32.35065	52.41484	48.30685	41.37067	17.53706	10.18845	43.89936	30.56648	102.9276	92.39735	71.09136	103.6167	8.724765	49.66195	32.32699	53.18582	4.715613	67.07145	94.15577	70.23157	94.31644	50.60611	30.3532	75.16545	25.53722	27.62061	37.97483	39.70073	122.5774	13.32804	138.5728	122.7953	9.517131	36.28665	62.42444	105.4389	32.93138	47.75953
IFIT3	63.19234	31.68016	87.54641	69.62298	68.7373	61.15333	92.26072	83.4193	47.03082	63.3683	71.81203	27.22999	129.4109	75.22922	62.30968	34.67095	49.60831	95.56113	88.49294	107.8316	111.7658	92.67306	64.09477	20.3198	59.80176	96.20858	117.8526	53.20865	72.8615	120.0324	98.04551	177.0713	92.34506	37.11664	126.6116	42.92794	54.90839	86.38937	102.687	92.31449	46.7849	144.0046	70.86699	89.24391	54.98732	64.60417	31.32318	39.69728	111.7676
SEC62	125.5167	100.9948	114.7467	71.2138	94.82322	110.6486	83.79385	89.14419	67.24378	70.77241	55.22081	54.1018	121.0242	69.34769	48.40752	43.61491	58.94204	78.26386	85.88331	133.6202	149.7082	101.803	81.05128	80.18791	90.44433	102.868	89.2404	40.73856	59.22597	99.51303	128.3036	292.8104	103.1136	58.89974	122.2965	106.4038	41.75913	91.26695	75.9594	110.5388	90.86507	162.0648	121.66	74.60156	76.33515	76.96845	56.17404	49.78945	146.8473
ESD	156.4879	90.55716	126.866	158.7551	92.474	109.757	129.1093	183.8028	90.93484	77.36217	105.3197	32.10214	113.5948	72.48379	86.77989	131.7339	92.61539	120.9519	76.17951	110.2015	162.9456	147.4544	56.38242	115.0176	106.3864	153.3703	127.3333	72.29711	92.04029	120.7366	142.1089	183.9757	94.35863	73.58081	136.2436	97.18334	69.59488	115.9048	118.336	155.3245	71.51598	118.7391	107.1746	116.7876	154.8456	89.1602	67.56361	59.93633	182.4498
CAV2	116.3579	51.73572	62.63203	101.9542	61.04909	52.30766	42.33019	82.97721	33.23394	69.67022	41.88421	24.82656	85.19459	72.25612	46.09091	107.0628	83.65152	44.02852	80.14484	94.41428	73.33666	66.76694	69.20818	86.26462	55.64657	67.99856	46.30182	36.38671	31.19573	51.45749	83.6	320.4314	73.2898	32.0388	55.46482	118.7275	22.58644	73.31793	53.87373	67.23209	46.31312	50.80297	97.77122	63.3714	44.87447	100.8357	21.94363	24.42936	131.1264
AARS	97.95287	72.42285	89.00618	85.06616	146.7418	192.4017	96.90584	77.37424	77.30325	66.31192	104.3697	24.55967	99.20445	134.8037	61.74643	236.2847	160.8251	103.7158	113.9497	103.8843	115.6212	90.04973	95.66042	87.46753	85.02237	172.4938	93.98408	144.8363	97.88898	164.4001	106.4994	29.42207	109.7463	45.53951	116.6494	115.6215	47.37826	100.6744	74.24094	87.33076	49.99755	117.7776	101.1563	60.94844	81.78934	77.88853	77.82678	53.73593	100.1083
SUMO1	137.7912	74.14415	144.1632	90.53091	111.6146	193.626	96.74889	159.7175	87.66278	99.07331	127.5908	50.23583	146.8834	95.7123	116.2257	112.8485	131.7798	123.783	101.6115	198.3634	148.4643	123.4788	98.25733	64.83784	125.8113	135.9356	133.7786	108.714	103.8176	118.3985	126.6309	326.5459	124.1569	131.3963	133.0123	95.73587	112.6956	117.4767	91.94801	158.2771	79.10723	197.9206	179.2085	104.0018	103.894	109.9077	140.4008	105.817	188.8426
HSDL2	123.3863	86.11444	55.63966	58.48714	64.29412	139.7567	81.32858	108.3204	44.18449	137.759	45.80473	20.52669	83.64063	40.22895	79.83703	20.13902	39.15232	98.81559	66.05865	109.0582	136.2943	109.6166	41.31899	124.343	50.0213	75.98223	60.40364	62.23906	58.51308	160.4085	108.3905	211.4149	67.52447	140.5838	102.4699	34.00067	48.83326	60.73873	51.8814	116.5439	38.5162	120.7023	146.9076	49.55525	70.82932	83.04789	41.10524	49.19407	91.38174
ESYT1	97.01367	52.14129	170.9832	103.0781	152.2685	119.6786	108.155	77.99941	79.50948	88.51028	76.9582	17.30886	113.791	90.27766	67.12998	154.0691	70.54094	81.99177	112.4951	99.57096	166.0662	101.1046	91.53017	28.84644	53.51816	99.58587	107.535	111.5791	86.26738	129.4381	148.2872	37.07312	151.4358	31.29807	166.5577	114.4092	49.0816	82.05045	75.15018	125.8571	69.22059	76.14051	88.92855	54.28782	91.14104	107.6443	79.54206	27.98077	122.0435
MGAT1	85.1898	44.52408	86.47843	106.267	113.5731	195.1652	104.0909	115.7171	73.37133	120.9345	120.8537	62.14845	152.2852	163.0779	104.7313	99.06548	229.1943	167.5761	125.642	154.0765	146.6816	132.4755	181.4411	61.27	81.13061	92.97926	172.852	187.8597	178.172	163.0365	122.3611	31.93377	133.0524	86.74245	140.1771	104.0763	96.2115	91.98387	115.0595	121.5765	78.10935	134.8997	115.0912	89.99808	113.4171	137.5807	114.2323	91.50864	140.7854
ESYT2	155.4394	61.5052	176.068	87.07287	87.38942	123.8989	84.21514	75.66187	61.01463	60.88256	73.39418	15.31976	126.6906	115.8784	56.05734	49.46626	77.56116	85.71735	80.11753	64.42836	149.7155	74.20055	98.71384	57.86533	57.84345	109.1983	83.77924	34.99059	55.57487	93.11642	113.7745	155.3693	127.0476	51.30431	110.1319	136.2001	38.09732	75.14309	57.8318	107.9576	59.47331	65.52607	91.77284	58.85033	63.52718	139.1907	44.62936	36.04678	97.13403
SGK1	89.15104	13.04402	39.89881	112.8051	70.75574	58.38682	20.07603	216.635	29.00777	68.10619	25.50665	20.6005	66.82169	51.14516	70.03966	36.56929	23.63815	126.1625	66.46763	66.55604	80.16296	23.6951	87.09127	11.89916	167.2355	68.88191	49.17813	42.2968	63.39565	52.13433	70.11837	79.31222	102.8186	62.17224	119.3756	50.62675	57.06439	54.12022	28.07041	57.90586	76.97176	36.26163	74.65901	40.75528	44.97498	63.41775	34.99373	13.74932	58.34676
PPP1R15B	67.2184	13.51499	68.69832	64.89345	43.44854	106.4515	38.1942	111.1932	42.76806	39.35546	31.36976	7.140145	65.57201	51.20445	45.25006	30.36734	32.44217	102.901	64.28287	65.6731	70.49898	45.37482	38.81049	21.35593	41.12847	122.1354	54.79991	20.39063	41.20228	68.36977	58.68811	110.0512	60.33251	31.14263	71.61075	38.64842	36.18433	52.5691	33.17084	39.42257	73.16918	66.99695	363.7426	42.4011	43.68698	56.49653	34.82046	26.49451	82.44699
FAT1	62.04419	6.776351	159.9884	63.67972	122.4204	66.0489	47.32603	34.47914	22.04771	51.53603	31.42196	8.171717	69.05276	157.8007	38.18544	97.78162	42.94873	42.86386	59.52912	54.51583	108.3548	35.70558	62.04199	2.302448	29.4007	55.96243	56.84815	37.24211	39.57404	136.2071	88.98476	71.44964	148.0144	13.07944	72.94178	74.59499	25.655	46.79233	40.15203	52.87618	234.1845	67.07722	110.5763	24.1607	22.39669	102.7301	34.31273	31.3478	59.59232
AMOTL2	161.0611	15.7586	60.30796	86.98815	61.69222	79.06907	90.01175	59.8597	79.05959	98.78254	55.56669	14.62949	39.60552	40.97882	15.02375	62.56826	43.7411	29.91033	131.0133	53.19709	186.8556	133.5904	62.28051	25.26478	19.88492	161.7957	137.2662	23.28667	44.7137	143.9973	128.9227	67.16579	112.0089	71.96089	95.63801	65.50523	66.34326	114.1519	62.77117	120.1533	33.22599	124.7818	53.16087	59.6444	89.65057	91.62434	20.47127	42.70121	135.6292
TCEAL4	113.7908	66.62489	142.5386	147.6617	95.76712	74.19623	85.77145	77.14937	61.89672	55.28272	158.9396	60.88271	127.9263	104.7697	79.51278	85.3462	74.57061	113.4162	149.1799	97.76544	144.3906	93.39225	69.59392	81.81574	165.0029	112.6626	127.5398	124.0468	96.32962	100.1841	132.3461	84.36419	125.3334	96.74451	155.8375	94.88414	111.5028	133.7896	173.4187	121.8721	39.22053	97.33505	117.3328	155.7703	72.42487	114.6314	135.6078	62.48818	158.475
SLC1A1	69.09239	1.27744	34.13778	65.31696	122.2993	80.45535	89.25142	138.2163	31.25952	64.04946	19.23691	12.41496	36.09737	15.02479	64.41327	38.14849	35.17793	75.07055	47.81877	112.3614	85.24135	54.8443	42.78435	4.101443	28.18551	68.24959	50.23033	14.0143	78.4243	135.9824	61.7728	145.2817	89.31059	112.8672	73.01492	64.99314	34.69922	44.68252	36.19631	116.8695	38.26465	141.9404	88.27301	23.27516	76.19922	60.605	3.194298	26.35736	50.50622
GOLPH3	111.0376	105.1736	146.4782	109.3798	97.62037	133.4598	78.79014	124.9656	110.4636	92.73734	76.98061	36.69723	131.3139	149.1842	89.2019	47.7372	123.5728	111.0026	108.029	122.5236	114.3526	124.0361	98.71122	190.2109	115.5358	109.6829	115.4222	51.64847	93.25346	118.7773	126.9069	238.7119	132.7811	68.35501	139.1485	92.10167	67.53302	121.4221	98.38063	135.619	90.01493	131.5514	130.8636	103.8216	98.48665	128.3028	280.2236	45.93535	166.2927
KCTD3	120.1617	17.87988	64.13915	90.94096	51.02782	129.6447	110.1044	73.04373	57.83664	66.02564	56.64415	18.66488	95.88631	105.857	53.13745	40.71103	53.85478	59.45835	43.57573	68.77768	112.467	58.11654	69.91582	18.25713	175.1472	94.15175	76.60001	27.47323	76.45622	62.09394	88.78087	128.8675	85.42685	29.2124	88.46253	36.63699	39.47894	73.577	58.36933	60.95769	94.06808	135.3974	103.169	55.87864	58.08107	95.12678	52.18655	47.42109	83.80873
CXXC5	156.4969	26.66565	71.11916	136.7927	68.58798	190.8453	119.3704	75.81946	100.6544	74.5124	73.3193	28.92961	136.511	82.64625	50.39516	92.36003	99.49861	115.3882	77.72131	152.8735	107.5218	116.0163	85.36381	113.3125	93.93047	103.076	119.6684	98.2944	97.82093	150.8031	81.0099	76.8273	66.92518	108.9503	115.1314	127.6923	66.60063	65.98295	68.92109	145.9046	49.77975	105.6112	81.9356	91.96534	87.69272	67.09947	107.4203	70.02281	148.0859
IQGAP1	69.15728	58.31115	161.5027	101.0216	93.85559	102.2768	70.09421	55.50265	41.16985	64.88629	63.91574	13.87152	116.6272	115.0958	61.67482	37.22272	59.95218	80.79002	93.73529	99.31538	132.753	76.9777	71.31603	85.89462	44.86097	103.2867	84.78354	33.29166	69.97616	112.9325	132.5134	183.4001	165.2985	26.58836	135.6027	57.24145	36.03156	91.48711	79.57749	101.6174	140.7154	97.89683	102.0449	68.76782	72.41233	120.9298	76.21083	21.94386	122.3731
PBLD	41.33563	7.441589	8.729033	26.42628	27.45043	52.82932	92.04244	122.5139	47.1246	36.32061	27.47884	19.39214	103.6646	57.64408	53.27156	32.97253	23.20074	87.28068	35.66425	20.93182	130.534	125.509	52.94863	5.120657	60.98281	35.87803	67.22186	59.74085	30.00124	51.26542	81.12447	80.44696	25.45933	40.80285	112.5556	44.60079	46.72381	41.0072	34.09779	47.97234	58.11951	61.7175	73.41849	27.63112	72.73816	32.78503	1.733707	80.01334	35.07831
USP22	108.1529	73.93144	173.0803	109.9112	111.761	93.99835	63.39137	66.72872	77.69119	82.5313	56.8399	16.00248	135.3392	89.66549	56.9928	117.6712	52.64525	106.1711	103.7667	104.4751	172.9751	93.08972	37.88032	68.64848	58.28344	104.5832	116.7559	77.63062	54.39165	142.9135	145.8739	37.39318	91.17561	32.75172	150.168	94.18561	47.77588	60.85073	86.0699	88.53675	97.98329	83.04265	127.8742	75.57436	64.22383	95.49847	122.9082	17.92417	118.0416
NDFIP1	106.115	131.5122	146.7238	102.6619	110.6763	192.9476	80.52493	112.7056	54.10056	69.52568	79.68292	27.9064	118.1303	84.80204	97.74458	48.09277	83.18947	103.2432	78.90139	151.904	159.4188	102.1039	119.9911	177.7277	79.36045	85.84993	90.98773	69.24849	78.18468	109.2686	113.7599	304.7503	104.4956	88.5135	151.2491	105.1945	54.89361	71.82061	79.34736	150.7481	90.7539	107.3786	101.8222	68.60335	79.08939	104.3685	46.42169	63.84557	127.8878
COPZ1	139.7453	78.91882	175.052	116.6872	177.3782	313.6916	108.2605	140.9082	108.4689	172.1702	103.0225	76.66513	101.062	169.9655	119.0418	277.4218	201.9447	127.9062	96.0597	176.1178	144.2027	131.6503	183.0466	100.8967	100.6682	155.398	118.2633	125.2213	163.0485	129.7906	120.2966	108.2523	143.8985	73.60811	128.0042	133.5002	76.19535	100.5848	105.8848	148.4441	67.35236	188.2618	137.0762	83.13439	105.501	114.0644	176.4677	84.66697	133.265
ITGB8	28.73368	2.835989	129.5296	14.16479	130.9205	48.61004	13.24244	22.05028	28.16055	82.96313	16.58084	4.973344	13.38723	18.19556	34.1084	45.7967	13.00303	28.64786	53.70043	32.61435	19.98949	14.63761	20.90411	1.881275	19.52761	20.34241	20.19062	5.602383	51.03644	39.23465	21.97198	197.9706	119.046	9.050495	33.90443	98.39911	11.16467	28.9469	9.274859	23.10231	337.0717	83.72094	46.65799	7.483878	9.838526	127.572	1.446205	25.3733	40.60701
SEL1L3	112.2225	2.97335	19.2382	65.70567	87.90819	95.40485	81.31783	101.4388	45.8082	90.24522	62.25506	19.53084	88.4206	129.8982	55.01605	17.57272	80.42276	111.7261	122.4569	99.46291	74.15943	75.26715	140.9548	4.574737	32.98605	117.4317	74.5157	59.621	95.54565	123.8978	45.17222	95.03261	133.4068	32.89782	70.60547	72.20408	28.72398	59.16498	51.69385	61.02052	62.10474	80.89846	141.3068	16.60142	52.16598	154.5714	8.520326	50.74737	71.87238
ADD3	80.37759	30.97585	66.76154	62.25778	46.17602	99.05672	92.3601	122.1963	35.48348	62.28544	46.66204	13.11927	113.2817	93.79271	49.52337	27.89987	27.43248	87.72081	74.52411	72.77634	127.0594	71.28851	65.22749	46.6919	59.13614	63.66516	101.2215	17.86876	71.61412	125.6287	98.7278	274.7548	102.86	53.06438	114.2223	59.69444	31.52547	51.95915	55.58736	85.51522	76.79255	70.74271	79.63964	74.03456	61.5364	75.35996	42.92563	36.03515	85.11594
UGCG	69.14584	20.50407	122.9791	65.49709	85.68827	55.2371	78.72856	62.42177	79.76651	85.4854	54.58381	18.49911	50.8774	46.23238	63.42918	68.26154	51.31972	104.5689	66.97958	69.37254	86.24766	52.93515	53.20816	33.69953	52.98419	133.9979	87.07929	84.67027	30.32846	51.6008	51.50393	157.4156	66.5192	72.92248	112.7445	86.98853	75.01687	72.95105	62.57903	57.32293	91.50002	75.30089	69.19639	79.53339	59.55883	111.231	70.61363	85.80246	135.749
B4GAT1	137.7506	41.42948	96.02213	114.0503	79.01797	121.5475	110.8435	110.0374	93.35146	34.22618	78.03283	29.36022	107.9444	76.46188	41.86193	86.82649	68.50273	104.0991	80.50727	137.928	173.5648	123.9056	57.47805	23.79604	84.31079	118.3178	140.1613	81.41701	53.39476	111.0393	102.2349	90.81524	89.71113	43.43267	117.668	112.1254	47.16132	94.82795	63.87887	109.2719	34.89371	104.5254	96.47713	75.09749	124.7336	76.66284	76.82538	49.72267	120.9373
PGRMC2	96.0701	94.80456	118.5399	155.9155	52.95666	108.4978	82.68603	104.7858	54.40894	72.47629	64.36533	41.21347	73.15466	164.2251	73.31602	50.17071	101.6048	85.98823	85.87059	100.462	134.7678	96.58272	88.89969	197.246	57.91936	71.85183	94.87035	38.96621	92.38688	92.63716	103.7708	254.0932	90.91382	44.61615	82.41828	124.3106	53.13647	92.99551	80.70675	81.20482	127.382	86.89172	127.5847	73.82305	72.98628	71.15764	31.13082	85.837	145.6134
CAPZA1	85.99976	31.0241	78.39996	88.20898	112.121	107.6893	65.01882	98.50968	69.56095	90.53857	97.70076	50.22355	94.15974	158.1015	96.81187	142.5272	148.5334	88.81216	102.8343	107.7367	81.93487	78.89365	113.1972	39.33516	82.15087	79.56882	102.6361	72.21807	100.2745	88.98055	92.09519	285.8328	126.6621	44.50177	93.90478	58.8525	63.83928	83.27184	106.6274	75.74736	133.7687	108.2093	104.9886	71.28702	66.65496	124.5877	172.7577	74.30237	119.7866
SUMO2	125.5152	56.41552	191.7896	156.9131	120.5843	131.1498	77.1266	142.1618	99.51233	73.78421	121.7566	36.06469	132.78	99.11498	96.25303	139.7758	124.9199	103.1436	110.1537	127.9864	131.8409	129.0265	98.52482	45.63736	125.8804	125.6914	124.189	88.36886	106.3693	108.7741	158.7119	280.4007	131.8514	67.62369	127.6884	109.0634	73.02245	127.8636	110.0137	124.1624	68.7517	142.7588	113.297	113.2685	115.7169	125.401	218.5223	79.87661	201.1595
CDH2	75.20778	0.6933418	0.5619832	74.55886	80.82261	88.03718	78.87161	62.19196	50.94161	40.7338	53.41593	10.67286	99.06315	38.23105	40.43911	110.3822	48.1926	68.09808	57.83202	71.08163	228.5472	74.11238	55.57136	0.1024528	67.52763	115.6786	87.67231	59.02537	74.26308	88.18092	69.80863	132.7505	83.70047	26.2845	106.0781	61.82734	36.38159	57.58751	41.04887	86.51389	111.7149	67.5698	55.13328	27.02974	53.55103	88.88203	146.9754	46.26018	82.03367
METTL9	145.1861	42.78581	63.86941	89.50947	108.2539	294.7702	89.39323	196.2591	58.04774	96.39175	45.74581	15.29442	74.71698	60.2508	67.86558	86.60156	60.77783	78.67937	67.63702	138.8394	95.00609	79.92643	89.50715	37.12549	71.13424	106.1744	74.0326	38.53094	76.65541	173.768	88.96643	164.7297	69.22027	48.5116	96.52378	85.41417	33.67998	67.36679	52.71069	126.7336	55.38865	94.26114	106.7441	54.64812	98.83662	64.65863	30.17815	45.54381	105.1458
HK2	80.82196	1.48904	92.48445	38.22119	73.50113	59.60131	43.20951	43.34926	20.87795	45.92721	46.04207	10.23028	146.7852	46.89201	76.61932	64.16746	50.6456	76.42969	56.1886	21.88526	94.52197	38.15874	48.2339	1.886354	197.9301	41.62518	41.62619	70.21973	58.84966	111.8234	48.42358	38.63429	79.90973	20.87937	64.67677	65.22658	25.46624	24.54936	29.46905	46.98134	32.80926	58.36644	85.48463	20.39291	50.38573	83.32284	55.73439	38.80641	51.66451
NPTN	104.3576	113.9191	157.2476	95.95398	88.52119	122.9576	82.95383	111.6211	62.32357	54.91905	94.15626	18.59992	143.0185	131.9062	63.7622	52.68272	76.31865	90.04978	104.1273	100.4533	147.155	79.14736	123.4782	294.6865	85.00196	117.4591	114.7243	62.34102	69.70422	100.9019	102.5355	225.9394	132.3721	58.42576	163.5084	75.00248	57.81291	88.01704	93.81509	112.3932	96.25184	126.1111	101.6134	91.70622	99.25459	130.1961	151.0113	49.91374	142.7722
NAMPT	43.34962	29.09567	34.62924	40.42613	31.46074	66.69894	22.94002	31.89801	24.15154	31.12612	24.83635	6.790812	29.65541	68.97556	33.11386	18.47373	68.95765	44.30173	27.3351	34.39741	37.42702	23.21603	72.21318	101.5765	50.85014	44.15773	34.01119	41.09215	20.88711	27.25548	38.82957	69.86769	33.70315	16.74588	37.27879	52.36165	17.19404	35.0803	28.43496	31.20008	60.18411	29.42558	58.22963	26.27403	25.5025	37.60629	51.81253	43.04345	40.87486
ADH5	123.8853	58.55757	112.5742	96.47153	84.67234	124.7558	120.9161	173.9056	55.37054	70.10486	75.79413	21.96123	129.6968	88.76398	97.49052	69.35793	57.75819	109.1088	112.5156	133.3517	178.5011	136.9545	47.90598	77.83021	60.29416	104.028	118.5635	64.94057	87.88752	161.4323	143.6573	126.9565	129.0936	75.16444	155.2358	60.20163	74.76437	88.39784	77.57005	144.2115	54.69522	112.4444	134.69	64.90148	119.872	93.33186	55.06789	54.35623	135.5
TP53INP2	80.76684	68.09929	136.0314	85.06432	56.83854	51.10671	74.29814	91.77361	76.25649	51.36956	49.24455	24.02006	107.3285	77.46445	60.49763	16.89784	35.88121	112.1677	66.19639	79.46594	123.3297	108.8601	72.42645	137.4741	92.27472	98.87496	126.2029	54.40268	43.27445	107.2587	115.7902	47.26408	82.69102	85.22138	102.6829	155.3186	62.75087	76.85701	99.14367	112.3404	52.84961	60.94555	205.7011	75.26402	90.62133	70.97478	29.26272	33.40161	128.0688
DUSP3	109.3284	105.1603	98.04394	114.2563	122.8739	106.8858	87.64406	116.7446	61.64776	114.0416	60.74958	25.72032	84.99753	107.5542	76.84739	73.98967	51.20798	121.7817	86.55502	110.6968	141.439	97.27838	58.53616	56.92243	47.96022	103.0819	84.54394	90.16986	69.89424	168.8889	122.9964	84.59752	113.5788	57.42276	134.2939	127.2276	45.28666	83.63368	66.53213	100.9512	69.90539	112.8606	146.0676	70.00642	81.00203	85.10475	43.56074	32.37026	103.503
POLR2A	93.75618	67.39042	139.0575	73.82105	89.85124	92.60677	79.30389	73.78064	61.23102	74.75542	54.18808	14.07478	155.5118	84.79987	38.95585	63.78307	26.20764	103.2031	108.1801	90.4037	144.8312	83.78859	48.82293	65.74839	79.29003	100.9848	120.4074	46.02387	82.32887	120.368	133.56	26.89867	166.9396	41.98064	143.5038	76.48519	73.99098	107.7987	76.28937	88.22563	68.85074	49.44172	138.9978	91.4921	67.21605	126.0464	85.8748	16.09477	112.6686
TPM3	102.9615	32.11043	134.7551	107.1796	126.0581	198.0011	99.6445	111.145	56.92819	87.09568	89.33853	38.69779	113.6032	130.7482	105.6485	98.23484	144.9691	127.7154	98.12643	121.9846	126.9347	107.7487	110.9377	35.96962	61.44174	103.2941	124.8051	59.25628	143.1284	107.4121	130.644	120.0679	151.278	50.01049	117.8626	84.42702	71.93377	111.0318	109.6642	100.8981	74.63038	157.4979	102.7567	79.68463	108.731	123.3591	199.1603	38.91941	141.4731
RAB6A	108.2176	67.81233	132.6704	102.4388	86.90461	117.4266	87.25206	106.3105	57.75135	71.99311	79.5315	28.01238	136.2045	114.9225	79.37096	62.8528	88.47503	82.83781	96.56342	139.8719	135.5778	92.46859	97.78957	98.24251	91.14519	92.44993	106.8293	61.31122	88.23199	122.5487	136.5135	279.1334	145.292	54.67585	138.5923	90.224	56.43249	127.3458	98.93138	115.0758	95.31742	104.0627	143.7658	97.32023	84.08185	126.9792	109.4794	47.27027	156.996
AP1S1	111.2193	54.60959	102.5783	62.1188	144.6496	143.6767	121.312	151.7178	82.18815	87.52153	101.6505	30.57507	55.48671	85.07463	67.4366	102.2975	123.6915	152.7704	94.22862	90.07495	156.5398	177.9835	86.5225	46.90261	98.25903	86.8131	81.9585	82.81886	103.6017	96.46341	114.6234	22.68511	89.57022	267.5664	117.4102	102.5886	89.47804	63.43682	83.11935	152.8149	32.51041	130.5752	84.81223	49.95429	94.76968	119.484	101.9315	60.17705	92.00111
PPP1R3B	69.65188	6.698785	83.26947	106.5945	35.67371	60.86012	58.06689	47.84039	58.92041	54.28208	29.63352	24.79018	57.83966	57.13124	50.73443	43.75804	73.40849	36.80547	42.51095	88.04961	92.8928	61.44113	77.15162	5.64856	51.90685	68.54545	84.45205	115.5127	37.19753	96.53165	77.03516	115.7319	50.51685	29.07546	95.38239	150.1017	28.81419	78.4637	75.53698	64.95294	91.02236	44.78686	131.781	39.26594	34.28761	48.26502	104.3958	38.24903	94.74266
CORO1C	133.7956	13.25434	37.1576	66.90761	94.87498	112.4968	69.27771	123.7284	59.90021	106.4984	67.01214	19.78456	66.92375	140.4599	82.88884	126.4793	113.0208	110.1632	94.22163	92.39067	83.06165	62.60166	95.04978	13.41438	49.10817	70.92042	66.01742	56.34588	60.4047	137.8161	94.169	86.64803	98.97951	37.14007	90.62729	90.34131	53.2166	90.64	79.17673	80.05507	67.23342	68.35579	166.0576	58.39399	66.74421	96.36202	122.2293	20.62829	101.3853
TMEM14A	108.828	34.84432	71.91732	76.99576	67.75832	133.8773	46.45582	225.1872	49.77194	64.32646	47.77816	12.82653	99.11294	82.9007	59.48775	51.19701	71.26113	105.5558	74.07915	122.7124	93.70412	70.90415	67.05976	20.10842	70.5698	97.46465	86.0776	72.66565	102.4354	102.6248	74.13539	211.6339	90.92891	75.47057	97.08735	75.97783	44.74656	60.67144	71.92353	92.29437	41.72277	120.5263	146.1425	76.67411	74.78633	84.03572	42.50178	56.30585	115.9427
TMEM59	155.8909	58.44398	196.142	117.0679	106.4435	170.6513	105.3557	153.9835	88.39287	95.94214	111.6699	34.76859	151.7891	102.5634	91.57222	48.71539	96.7981	105.3949	103.8399	186.2263	163.8124	119.3689	109.2006	76.83397	76.03818	161.4521	132.2767	107.0818	92.01958	117.6976	139.1623	238.9873	142.376	65.07103	152.3305	88.65964	78.62439	111.6005	103.1353	136.1451	80.49932	77.71921	153.9493	79.71726	123.1513	122.9274	94.00334	84.40119	153.6106
SLC16A1	79.01903	6.614754	127.1246	63.38034	23.61689	88.13468	42.26884	12.08311	32.5043	33.71006	28.31131	8.643005	90.46131	81.49484	30.93738	36.84011	57.19655	42.26669	43.62084	58.36173	66.1922	48.29176	53.81194	16.47403	56.9245	147.9696	53.92304	60.49267	44.67343	102.1516	72.61609	70.84682	46.4609	33.49176	86.98653	37.45704	24.34654	41.92176	35.56655	57.20216	46.10855	23.53577	80.21581	37.55033	57.50872	63.22303	109.0901	32.73726	80.61055
ADIPOR1	149.71	61.94545	161.0311	145.1407	115.0577	294.9231	132.834	144.0968	79.13698	116.3967	112.2015	50.4545	127.7345	128.7981	91.38005	83.29095	99.89547	123.664	108.4134	151.0488	167.2145	132.3486	129.6713	59.41974	85.01037	166.3109	141.0389	92.47256	127.8224	154.1288	127.6866	125.7536	153.67	68.42281	138.333	154.9203	79.00128	131.4619	120.3149	127.9852	76.5439	202.4408	192.4278	119.8909	131.7121	131.7398	143.0362	77.99749	154.4256
RNF145	89.71917	17.16127	114.2133	88.73291	82.88206	81.95457	98.6324	70.55464	44.88311	76.62844	49.72911	18.48406	115.0839	117.0854	62.89431	78.34105	81.36078	96.1868	66.47733	115.3312	113.2106	72.3514	91.70721	43.85552	51.92006	115.5218	107.9739	42.19214	68.8004	79.90472	82.66378	135.0532	85.07973	37.27555	119.4468	92.94405	44.53161	49.83358	91.56463	82.09225	73.91988	57.35899	101.6557	53.9582	70.86119	91.37212	49.90942	34.4241	146.0952
ABLIM3	65.14986	2.742693	4.219248	76.26599	32.56753	61.86423	120.0814	67.87016	48.66523	58.6742	33.36756	19.61553	50.11284	124.9449	18.41571	12.66152	81.64417	79.57627	33.64861	59.06833	93.90197	72.19628	70.71601	1.708019	68.89184	97.04438	96.81261	80.54217	6.221571	48.57889	66.87451	25.53836	45.71469	114.6979	76.8859	97.70117	33.0671	43.28045	50.01021	82.13123	78.58671	25.46282	44.41328	54.3516	33.73954	62.91463	3.290717	28.14056	55.83738
SARS	121.5326	50.82708	155.5072	139.7152	112.4076	130.5378	174.706	113.553	88.62757	79.88229	123.9762	34.01809	137.9407	123.2239	83.66172	80.84169	158.7829	118.3453	102.0509	117.547	164.6711	118.0338	97.22772	69.02608	86.8337	223.5739	151.0764	99.22906	96.42336	141.7392	149.9145	41.20897	137.6974	64.88488	129.5513	106.3288	71.11798	140.1807	112.477	119.3379	54.05054	79.00835	98.89388	95.79148	120.8815	149.8571	112.6142	45.5214	156.4851
OPTN	75.50252	51.55315	78.56231	96.67594	79.01062	128.8326	157.369	107.0945	77.26107	100.5987	104.2706	35.41185	131.0873	87.94931	87.3181	111.462	74.69404	158.133	96.22901	70.29791	139.6192	111.9269	72.49189	34.8864	75.97726	114.7655	123.4456	73.58276	131.9363	103.4305	113.8337	125.2599	138.704	77.39644	139.5315	136.7117	77.39719	93.36918	108.5363	133.5746	63.47507	112.4347	109.7423	78.6103	71.90873	75.75991	45.99164	65.86132	135.6583
USO1	106.4523	74.0656	109.1131	120.3938	56.51159	127.6135	84.84099	101.4953	40.61231	67.18341	54.90505	12.74825	89.78048	93.00888	58.2248	54.02788	44.29621	85.41333	82.2995	106.9727	147.2119	82.83937	48.61924	129.1066	40.0229	89.70583	86.94193	24.96495	85.84705	129.6668	127.6789	225.675	100.3954	31.71555	108.1005	78.28694	30.18334	62.47955	77.38757	82.09654	129.4648	85.80431	105.2124	56.07129	83.45335	88.88618	46.02683	31.95215	124.8944
EPHA2	37.73968	7.083038	66.49649	80.77613	96.46676	32.21302	26.7877	76.89112	60.47637	20.0409	45.79411	7.923344	42.91623	17.53813	26.07649	109.1686	24.68869	188.7401	66.90475	53.11859	37.8467	42.90655	23.05322	7.655013	26.25209	63.80412	76.40816	22.46424	40.9411	38.75352	40.832	9.53486	93.03321	15.18822	35.27345	28.85517	40.16937	86.26421	41.1335	27.39866	24.50127	30.5225	245.1294	53.46167	66.02571	89.81405	38.64435	7.545726	51.77764
RAB32	71.23188	17.92767	44.76354	90.84879	77.93963	139.6772	52.86194	153.3945	48.26355	116.8678	71.92377	20.52486	64.63109	85.57584	114.3341	116.0914	165.8522	108.7013	102.2324	61.22798	74.07545	73.65406	75.25154	50.51504	37.03719	72.29722	79.27158	85.8852	82.8095	76.26917	66.59058	66.1915	85.53041	30.26104	69.33742	44.3555	76.5342	38.33815	83.63128	75.94307	56.71761	127.114	70.10785	29.56694	70.94679	103.7293	165.7405	39.07466	118.0363
ARHGAP1	64.00558	32.28407	130.78	105.3474	123.7971	59.04295	60.76692	42.41493	63.92525	77.33376	89.64865	20.53391	85.21037	126.2386	42.05239	141.7927	75.39193	63.52691	99.00334	77.14894	119.4929	71.00032	92.95894	39.1175	76.14578	47.28907	113.7333	301.6592	68.57615	99.18877	94.53623	17.55777	143.4234	37.12187	136.0524	57.19526	77.38163	99.04407	105.8884	74.38928	55.33164	77.66065	69.11019	81.10524	74.24308	101.5203	95.67868	49.04115	103.0473
MAGT1	157.9848	68.47142	128.711	68.82001	81.31719	103.5473	62.92672	149.5688	45.54813	62.36219	60.60499	20.43562	120.9086	98.6112	59.18185	59.30993	82.77137	90.61688	71.86481	112.2283	141.4704	73.6282	110.8357	93.79529	51.73353	101.3241	82.02659	51.62168	65.80734	103.3353	103.4891	219.2901	124.4864	27.36537	128.7064	87.17728	35.7948	82.88365	69.24834	89.16352	88.81818	89.03759	173.7198	49.22674	70.87202	82.16329	83.32649	35.17507	105.3488
CYFIP2	62.69114	119.8007	92.39749	55.9374	44.08463	46.36201	78.17898	75.61021	38.84891	77.48217	29.78959	13.426	49.1202	53.16532	52.35002	31.5558	25.84629	71.8958	38.72868	68.60121	132.9477	119.3994	47.39628	137.1397	24.21086	76.2916	61.8379	24.7089	66.86316	137.9037	122.1931	34.91003	38.24156	71.63563	117.8669	97.61342	44.25919	27.61752	43.26088	139.8907	49.28687	26.23288	65.01383	24.82335	26.01943	65.03164	1.703274	11.7629	72.86239
PTGR1	46.51346	64.32718	56.03931	75.88166	54.40007	39.00025	116.291	97.71538	50.15534	83.11548	25.57637	29.86128	56.41551	42.9673	78.98748	24.99533	31.23172	107.6909	50.01942	118.1013	80.16699	85.54531	49.43561	39.22632	41.39751	46.86466	50.97697	55.42259	32.38453	91.20214	82.21217	70.56939	56.54415	152.7246	113.438	45.1221	47.84588	41.24155	47.63758	139.4604	23.75337	56.08296	110.5528	39.42693	41.85783	72.32294	43.82646	101.7086	77.60139
PSMD2	100.6115	74.54477	123.5718	80.58868	134.7679	105.3305	78.37102	72.3039	60.7361	73.00576	69.32415	18.98963	91.79136	119.7192	52.20916	71.0725	170.9816	106.8755	98.06864	107.362	120.7739	84.33875	85.63112	92.88859	50.07757	118.5871	107.5668	74.64559	61.07903	112.0557	117.1746	29.85893	117.546	45.50467	115.4498	83.97703	48.53789	67.25877	82.82851	102.3486	47.34225	143.8767	108.9934	54.46076	74.86607	101.8514	152.76	44.75619	93.29159
AHCYL1	166.8179	74.08394	160.8626	121.7646	109.8155	105.8321	123.847	93.75504	73.94229	127.5115	89.55441	32.36252	159.7118	114.9275	69.92992	88.72873	86.02387	105.5049	100.9618	108.7102	173.2812	104.6018	87.85437	105.8542	100.3062	167.9293	118.5173	64.17449	65.34064	117.1677	131.4906	141.5208	141.744	49.55279	165.0763	88.95773	70.36778	105.4823	86.73011	81.2404	90.8622	79.51528	127.3481	96.03294	95.4964	145.5135	85.8345	98.83393	111.9154
CRTAP	130.7033	124.7211	135.4984	148.7539	137.5032	127.4006	102.1511	109.7324	73.57349	77.22293	102.8457	45.61224	110.8197	147.4884	66.92264	104.1298	170.7038	83.82984	129.7002	109.1869	127.0863	94.30633	148.7355	75.27792	72.69731	197.7848	127.2674	91.49059	85.08221	86.50661	121.0969	67.64005	153.0547	37.70408	175.1344	101.3252	62.04227	101.9735	90.91248	118.6762	53.3302	130.0077	90.38212	87.10218	140.1564	124.8994	196.9068	46.22255	135.7849
OGA	114.9134	74.27893	128.2004	77.53459	65.80349	112.6	123.7515	63.0352	75.88985	76.69668	100.4203	26.88642	164.6161	111.2712	75.84609	72.28805	33.79269	87.98726	80.09562	63.36134	181.4761	59.76492	82.89203	64.87875	138.0261	82.94054	114.1241	45.19326	80.64131	98.82698	106.62	155.4795	104.2108	66.13007	132.3487	167.3943	69.87761	62.71348	92.29997	109.9763	197.5783	90.54099	62.45876	102.7794	55.50526	128.076	45.16779	74.13389	110.4974
STAT6	127.9356	80.16451	161.8565	113.3507	122.4925	126.415	127.2028	121.597	127.5303	127.839	99.84752	42.88398	144.7648	159.6563	78.3077	219.9455	84.50669	132.2598	91.96421	100.342	192.5057	117.9521	114.4762	97.81167	119.3888	137.6859	142.876	72.28369	113.9764	164.2206	122.1563	36.31022	144.9708	73.54562	162.9927	170.0879	103.9248	86.83357	122.9987	101.3747	95.55031	94.0577	124.4243	119.4126	79.89675	156.8395	50.1391	80.23705	119.1145
MAPRE2	66.00714	39.07921	62.69966	53.85271	59.48173	91.16961	84.06009	38.59995	24.23134	61.16552	49.21371	11.37131	99.85087	51.21893	54.70744	21.47913	63.95775	57.4703	67.15611	82.27202	108.391	159.1138	43.48156	125.4358	49.77955	83.89344	100.0711	44.57365	65.6354	181.2568	96.18818	121.4778	122.8337	44.15613	77.294	67.02555	46.24559	82.23722	107.2036	109.0446	82.57115	67.94629	90.54046	83.99123	44.66368	96.79302	52.50455	16.02631	99.94477
SF3B6	114.4254	69.5638	151.4467	115.634	111.5795	160.1346	95.41986	135.8493	90.80374	69.87983	120.3594	47.7363	127.516	95.69539	97.70744	120.7559	150.8715	111.5855	83.50304	138.2076	127.578	112.8228	92.64053	48.34625	129.9425	140.4295	135.3912	91.89542	102.756	111.2738	112.2765	180.391	109.9725	98.57476	124.8832	98.84527	76.98954	123.0321	122.7647	142.4337	60.83849	154.0717	138.8009	121.9542	138.3303	96.43252	263.2823	78.25243	156.4215
MORF4L1	98.08438	71.40158	159.0756	134.5287	104.4671	160.5004	87.47715	129.9859	61.2467	70.63638	94.67505	17.9095	123.9663	101.9383	72.76665	88.3977	73.88489	116.8845	108.6007	120.2924	145.7986	92.25947	87.63669	76.42721	69.77274	118.0769	116.8386	64.70936	77.37357	109.0993	148.9533	189.8665	135.8994	55.24646	140.3773	68.45998	55.14341	97.24523	98.02494	115.7222	90.9723	117.0039	109.6398	97.90739	102.9617	112.4898	208.4735	41.55023	165.437
CDC42SE2	76.5994	51.16701	68.47944	73.64756	112.7603	106.9154	89.82327	81.13918	70.03918	69.50931	50.09757	17.74932	68.4585	61.51331	86.57621	55.32045	44.14229	130.4789	61.05812	140.4126	121.9348	82.85502	54.36289	65.66571	38.45901	75.88906	73.41199	41.87388	92.26749	78.70359	77.49427	277.3602	110.9321	42.37501	100.0848	28.53183	41.03874	70.65349	50.63819	98.1834	98.99438	96.61134	99.28815	49.60446	60.60754	86.94138	16.72685	40.09167	116.0216
BEX2	0.5787265	4.829261	96.98508	37.83518	82.21369	72.01214	44.66063	4.781076	10.1376	18.62801	27.44011	16.35413	51.56645	10.83498	22.26492	6.955637	37.79109	22.41538	27.65554	60.6406	130.0023	68.71821	12.05379	95.87959	100.4881	94.82549	70.91956	44.22082	16.24598	123.1556	65.15188	16.59585	28.80424	53.83184	89.08072	14.62966	33.04594	17.88987	77.03805	122.3079	11.80583	63.62339	52.03815	47.35471	30.91615	43.5817	1.925448	27.58364	46.13814
CAPN2	87.21122	90.80044	171.6553	81.73696	92.4757	145.0702	85.71151	68.77216	39.40293	48.37009	88.53151	16.28951	150.7579	129.6056	51.77052	61.56353	103.6983	106.8978	91.77901	89.1773	110.0946	103.8605	77.19318	134.0276	56.92537	85.67317	111.5633	43.41134	78.9587	108.9031	95.51595	103.8808	102.0859	40.73818	119.8648	39.73285	45.32663	86.96271	78.61575	62.16986	80.60976	96.3255	154.325	73.5113	73.08259	86.63162	86.4369	31.33373	90.51502
DERA	84.77367	30.4421	52.12643	40.01872	78.10698	136.0934	80.85148	188.2579	46.21336	163.145	56.85091	34.62673	60.39051	154.707	74.82093	177.9039	105.3988	62.22729	56.17207	87.34046	66.85816	126.979	150.7643	41.42961	64.52473	42.29344	59.269	37.14687	95.01282	105.1995	56.93999	98.1244	61.03172	62.36091	63.46536	61.07363	54.20028	40.88289	49.14317	82.77949	41.49473	116.0058	111.7908	34.28523	51.8941	63.91322	32.89802	50.02733	64.92537
EIF2A	145.948	73.06109	106.285	64.95039	60.85339	100.6562	83.94123	135.6933	51.11632	65.8093	58.89595	23.24983	103.99	71.00568	45.72773	48.76331	87.08578	108.273	63.49107	70.23579	147.799	106.4944	76.54533	76.728	95.78414	137.9578	123.1335	34.84257	70.84694	113.4981	146.7139	139.2302	84.66071	94.80521	101.87	114.0541	50.26658	84.95361	81.93707	160.4291	98.51083	128.2777	76.39081	96.27365	107.5621	117.5802	46.37183	31.36323	133.263
CCDC47	139.8442	69.74707	146.5916	102.0467	101.1118	110.5584	87.80956	90.87016	59.89844	67.67763	69.61394	14.86244	114.6729	89.26856	62.70638	51.8053	48.54909	110.2982	84.40183	113.1924	157.8996	95.59968	84.78847	63.91274	46.62415	125.9144	92.63703	54.38066	59.59939	93.44043	134.0724	171.5188	118.2504	39.68573	122.3503	104.7795	39.37528	91.30964	64.15593	96.49046	83.74846	71.03522	140.3014	58.89024	80.04256	117.8882	71.12891	43.07822	130.735
SERBP1	120.2944	30.27065	156.9362	98.78196	89.21363	100.5184	81.90151	91.59341	62.12516	64.45701	81.32904	20.9571	112.7887	100.7331	78.1099	66.68325	99.44541	97.42497	92.11352	100.4977	135.3399	96.29791	87.23832	58.86698	69.78826	127.7958	110.8332	43.41145	85.63	117.9393	144.3259	262.5526	148.7033	38.12965	117.0793	68.52865	48.23412	102.1803	80.6264	84.68078	107.3452	75.00893	114.2961	68.00199	99.54884	125.3713	165.205	32.06342	139.1898
CDKN1B	142.1209	46.30822	96.30218	100.4538	63.16021	129.8205	114.4429	87.62648	78.53331	64.8727	98.89326	15.3629	175.5204	79.41797	64.79467	51.93683	54.23208	83.98707	88.70803	98.64642	158.2749	99.06006	48.91897	36.52362	71.65879	124.142	114.8985	25.74357	59.96231	72.58651	115.234	253.9859	101.7837	25.51302	134.0782	105.5809	45.77021	75.07082	61.79794	93.13644	56.14666	104.8863	35.50836	79.9365	106.373	93.23019	56.32221	40.45756	118.8391
PRPF8	123.8594	86.55846	162.9922	111.5183	114.9203	70.99771	84.19714	55.43015	67.3023	68.9255	53.84774	15.69811	115.1855	96.89933	45.70009	58.44591	35.51049	92.73616	102.5734	98.6884	200.2649	90.11129	49.58099	63.3362	54.96182	100.325	113.8764	39.04171	71.85811	133.5014	149.1279	35.32739	122.3436	32.85366	162.5193	140.6591	45.08718	83.70882	80.38634	93.55712	104.2978	67.13479	97.1896	69.47257	71.41918	114.1095	78.79178	13.16385	99.74565
RAB14	100.8856	93.6669	134.9085	100.6575	96.61978	111.546	81.41043	103.9505	57.15534	74.21492	61.73005	12.71754	134.7469	82.59154	78.50704	37.73371	52.57561	94.89668	100.8485	117.5434	129.5302	76.89117	58.53109	136.1594	41.87701	85.43951	104.9164	53.69218	48.23453	111.1115	124.8912	267.9903	135.3907	54.89426	149.9883	54.342	40.5009	82.87538	72.75725	101.0858	80.91776	114.2886	115.3849	67.62014	78.10438	115.5642	117.2252	33.67029	146.6505
DLST	85.68982	52.39655	113.145	96.01589	82.95573	48.82707	96.55835	110.3682	63.85569	54.50791	43.21819	15.61253	89.9863	55.02265	63.41388	55.71933	45.16471	79.62401	88.47876	60.58243	128.1376	88.90716	43.51806	151.9442	74.91416	92.40459	88.4745	39.70966	44.49265	138.5409	115.3922	25.61671	68.54631	44.03012	124.906	54.54411	63.0912	72.06172	73.7309	82.30218	41.39475	47.77704	122.9159	56.2246	67.66024	99.22979	91.86697	18.96228	84.02026
UBXN4	141.3719	80.33257	120.4438	104.567	81.67213	157.018	73.55251	90.26365	66.81251	80.62315	72.10731	22.86006	138.3713	110.5244	70.42331	75.21593	61.58959	93.4617	86.77419	138.5713	134.451	87.99616	74.36714	74.18407	96.40829	126.1224	95.40662	46.78054	74.65584	101.7862	104.5774	258.4713	116.5645	53.33383	119.9429	106.9273	47.49256	85.24837	98.84647	100.665	128.9281	100.536	156.4257	83.1654	71.89362	113.447	56.38668	62.09422	105.571
LRP1	52.59742	13.32839	113.9122	79.29598	52.61001	38.8748	44.09076	25.7622	26.46413	47.53098	60.91484	8.757771	57.82449	143.2969	20.2838	53.10764	39.01197	58.01868	121.4626	31.42837	121.4086	32.54656	89.47936	9.447838	40.22239	51.4828	91.74931	46.63056	35.37167	80.94825	84.75308	3.843205	91.60007	12.83248	106.67	95.89022	30.97304	47.087	47.75874	39.34016	127.5838	25.70801	48.07647	42.63726	42.89996	79.84934	188.9195	25.94901	59.64927
CAPRIN1	97.50899	63.48903	131.1872	85.54013	86.64204	105.6077	72.92414	94.02667	42.02242	75.05561	53.9907	13.94015	105.0867	100.7065	55.07161	49.58281	74.99533	84.32283	89.11725	100.9985	133.4213	92.95384	70.14301	91.61389	53.54929	80.08363	97.51228	33.31166	76.51955	126.3274	143.3504	161.822	137.7442	36.48514	127.843	62.5303	35.98853	76.25285	78.94513	95.28176	106.1927	118.9803	109.3818	67.08818	76.69606	118.1481	105.0207	38.08155	121.6943
IARS2	142.1216	60.46734	97.73648	110.2193	90.96928	163.4153	94.84673	86.35136	58.74165	63.9848	59.70646	14.53571	94.73866	105.9825	68.32604	63.09484	56.19757	87.2327	92.59287	111.2079	136.3405	85.60274	69.81039	78.80748	46.02219	134.9485	103.3704	40.78423	93.08133	129.5424	100.5538	140.6886	98.52184	32.54321	113.3043	71.33878	39.26633	63.46683	64.20822	90.8921	70.15885	131.7823	192.9632	47.98966	60.29638	104.8123	61.04166	40.46241	113.9852
TOP1	125.2878	45.00023	92.6683	65.22776	107.1449	85.34453	53.68331	76.6107	54.9814	49.03987	55.43006	14.42359	95.02133	124.35	60.77787	65.87031	68.68565	114.3308	93.47424	77.58442	95.82539	66.12773	71.39496	83.10654	84.58055	67.16946	79.47164	49.6255	71.51804	97.09563	92.25032	161.2529	98.37132	39.60344	118.1374	58.12607	39.37286	84.58087	67.49198	74.59288	74.24882	81.82356	163.0956	63.05679	57.57033	97.96565	84.44278	29.92369	111.162
RETREG2	135.4226	76.55151	143.8421	76.14233	94.16855	169.7952	150.1074	123.2289	94.89449	90.7628	87.31759	26.59678	92.20141	84.15057	79.70922	105.4987	70.17755	100.5157	84.9474	141.5145	146.3296	124.6617	102.2282	47.45442	66.3402	142.5948	113.4916	73.4908	102.4971	116.7019	113.4459	26.11908	118.5088	78.67361	122.4359	157.7545	95.18963	100.3355	50.77148	154.939	48.14108	132.4342	144.0503	69.09822	84.66226	97.80044	87.84266	50.47402	127.9149
COL8A1	41.73162	7.778065	53.13112	66.02693	21.99439	19.32257	24.15721	18.33865	18.82874	4.3808	59.36783	15.16996	132.6871	144.8349	22.60545	0.1595835	210.9067	28.89927	103.5816	56.02357	62.57364	68.15326	77.04462	3.012709	20.47991	33.66653	47.00617	22.99105	9.629996	50.101	53.48767	49.5644	87.69219	12.96497	71.52235	16.04051	17.34612	39.47662	48.67098	32.02145	27.78824	28.53917	28.44327	49.38947	60.848	79.80081	140.9476	10.50198	96.707
IPO7	77.85129	74.32763	127.068	84.09955	51.76087	76.94506	61.17452	74.99868	33.48842	50.98482	40.90301	10.70332	81.75661	85.90813	54.8981	38.94442	62.04494	62.11393	68.3028	60.21848	109.8543	65.77881	67.4088	98.41053	42.59906	77.01181	62.22163	22.70948	44.86158	91.7799	122.2006	170.7194	102.6048	29.51497	95.19386	60.58033	28.50584	61.34872	52.27593	74.75575	95.725	66.4923	69.25473	39.67621	57.10375	106.8144	98.17394	25.76459	88.00954
TTC1	89.5942	110.8722	103.4389	136.4228	104.9496	191.5028	124.1432	110.6372	79.9409	97.69369	76.73321	66.83486	86.03276	92.38244	97.41103	85.88443	155.1019	119.37	74.48414	135.0997	154.1409	119.6649	137.3893	120.1996	104.1193	106.1578	119.2036	161.1712	125.3508	138.6288	117.4389	175.6528	78.31586	114.5356	119.0342	113.4873	80.31954	84.94987	107.9677	160.7605	70.6253	127.613	87.76948	100.0191	80.52528	97.81249	52.06315	102.9044	158.4414
GPC4	38.93454	2.380617	69.14813	70.01363	117.5532	67.84935	50.85983	17.71693	18.10315	34.8026	33.27528	15.43321	4.518994	32.34765	37.3513	17.39967	7.382786	72.53894	78.21338	93.26677	28.49205	18.65461	62.86287	32.85511	24.82597	26.54989	24.19729	20.33695	63.86046	36.61978	36.10829	75.51411	80.53705	9.392824	57.09017	39.39087	9.041573	36.22031	31.21614	33.10856	28.33452	160.2261	85.88106	12.33184	27.7399	52.78225	43.97176	24.76684	31.25182
SERPINB1	92.27676	77.22543	76.55464	119.9003	130.2778	117.9064	55.7721	105.6655	65.73005	99.28409	57.77632	34.69997	98.37737	110.2268	92.6421	97.76936	111.8599	120.7933	81.58057	96.60716	97.77075	109.5469	92.13569	55.96656	59.29213	94.74379	120.2513	77.29222	72.29644	88.89756	89.5933	159.8091	120.8793	38.33774	85.54631	81.70113	59.25254	73.98838	89.78768	84.8752	62.99127	159.5401	93.90349	62.91404	97.47668	104.6738	41.62733	71.59087	116.1825
CHP1	105.6626	326.8508	113.5908	89.76013	120.2872	129.3842	95.31133	72.05111	47.33393	100.4685	64.07962	28.27124	68.52898	124.2594	72.28536	41.88871	55.8576	74.2412	77.65224	83.65176	82.36472	67.5039	139.9017	139.3319	51.64604	80.7583	69.5165	62.90049	53.16927	134.0175	98.81089	104.0354	117.4414	49.68425	106.236	59.83284	39.84409	81.61896	68.77981	94.75989	61.90776	166.754	114.1205	50.23892	80.08231	103.2088	97.64693	63.20754	100.5412
GUCD1	101.9221	42.91451	146.8761	98.63877	132.6285	175.8327	107.1663	101.3808	84.95359	105.9553	87.62388	49.96775	125.8514	58.79451	80.65012	138.5211	56.28069	101.4197	101.6191	117.6233	193.8433	102.6165	131.5785	64.57307	113.5111	103.1629	129.3099	243.3107	90.35245	165.5931	97.48161	28.7743	108.8929	97.84582	159.9618	130.4451	96.76611	85.59083	82.66197	115.3302	51.76647	94.65769	103.0721	71.14346	70.79702	107.7645	78.82396	93.93719	102.666
ETF1	99.06979	59.23071	83.6253	93.35609	91.29238	151.1354	55.72119	70.20478	64.55088	78.44634	43.52814	14.57287	67.0517	83.10976	80.08436	44.90728	84.2671	169.8147	74.03439	106.1196	104.0634	68.01339	94.51353	80.89226	46.06441	86.26641	78.35563	53.16641	67.19642	115.2082	105.2436	129.4523	77.8153	53.43457	88.67707	67.80337	43.56337	62.76604	67.00085	100.3096	72.70539	73.58518	165.84	57.81521	59.28264	92.91261	46.51688	36.87841	118.8117
FAM107B	74.74625	52.14457	63.35445	54.01811	73.36263	147.1125	65.18319	98.0247	32.50361	83.75243	48.4649	19.54797	94.77237	89.74861	48.68655	29.71729	41.4002	74.6174	80.09527	81.52106	70.12243	75.99882	83.11981	59.72885	51.19932	55.77725	91.65984	58.69172	79.14148	79.44449	71.05599	233.0239	117.2205	32.63505	83.70206	62.21776	39.90025	52.11619	48.89753	57.19418	90.11141	118.1148	130.4381	51.36717	51.2963	54.83486	22.92393	67.90744	88.23144
TMEM9	119.8625	22.80305	138.3951	110.0149	92.42482	267.3138	73.25069	152.0065	77.3323	75.0273	73.90818	46.4142	71.61787	85.38459	61.37408	130.5583	77.35782	80.53406	63.36414	98.19745	140.2806	94.45664	99.92716	16.7104	66.45456	99.90389	96.75215	111.0958	128.5784	97.35082	82.18637	18.88782	82.90645	58.58927	107.8712	80.80704	69.79979	85.7498	67.69963	91.21498	32.85319	147.0931	145.8813	61.42185	111.7225	69.11421	117.1435	93.75298	82.31804
DEK	95.11924	40.97006	107.4039	84.14053	61.962	90.3026	40.7777	54.94649	40.73931	47.97764	56.09808	11.17316	121.9022	94.28739	65.21893	43.59171	62.6419	71.36254	77.55107	86.01385	102.6504	71.41323	52.62163	42.65263	59.53774	80.78086	77.95245	23.04444	59.99009	81.4377	90.72195	294.3347	96.66831	30.33454	94.14985	50.93705	30.13202	72.55896	54.79842	81.56047	92.144	90.68794	99.8545	55.85618	52.25367	98.71781	71.66301	31.97582	129.6631
PXN	79.91721	92.75503	99.15751	81.31438	53.49504	52.89076	58.92759	55.64614	95.58237	42.62763	58.03178	34.45714	128.8975	122.1667	31.75006	67.29678	112.8293	87.34809	48.41165	59.66133	91.76235	58.99956	74.61761	73.43862	179.7343	52.08394	123.7152	67.6038	32.27975	61.63591	76.0494	22.8334	76.77941	41.00379	97.80173	53.17171	59.52117	76.69411	100.1649	51.01847	60.80099	38.8208	57.58452	108.4833	69.33622	81.84932	50.30269	42.82675	102.8991
PNMA2	71.6844	0.4540551	6.66908	44.58733	27.0574	36.48363	107.3225	43.63005	49.01339	72.69529	13.01426	15.80186	30.55105	36.9504	19.90725	2.440544	13.45922	76.05746	22.05304	82.36876	88.55009	66.15437	26.62864	0.2424049	25.03318	78.07474	70.44334	23.31591	52.80892	90.02581	38.26223	37.21242	27.5161	23.6499	60.14461	107.2584	20.27896	31.87701	24.91364	56.37223	50.47543	11.0733	60.26923	24.4135	23.06826	29.96544	4.81357	7.766825	72.01778
PTPRM	53.32947	10.66013	117.6242	79.77776	53.80102	52.57896	64.17354	44.24143	63.43617	26.88564	69.71369	9.59787	131.9893	57.64207	52.52451	35.76912	21.01471	84.30778	49.19044	50.47297	96.65123	61.46146	54.52283	10.70062	70.34669	64.03182	93.84195	23.29999	92.40625	95.29334	94.18681	80.46554	96.6503	33.85381	69.88546	69.10742	41.80041	87.44114	78.00172	52.04278	223.4958	65.26673	56.53756	52.00692	33.83345	94.79144	14.15776	25.31612	87.10872
DRAM1	125.8996	24.2018	39.79173	83.70847	131.0421	121.9562	90.49284	109.8756	73.41746	172.2067	54.66721	35.62321	79.13436	90.48501	57.43583	370.1508	97.08467	90.88113	84.42294	120.1901	99.11208	67.67842	68.43838	18.73807	35.80006	98.80593	65.76459	112.1264	75.20984	100.6828	68.71953	129.5249	88.91081	47.8944	101.8409	56.87431	57.046	52.01328	48.97889	83.14318	53.01782	61.36723	92.55947	41.76833	64.14574	69.7211	31.07219	42.99202	104.7413
HNMT	60.42386	39.98139	92.03752	85.42381	33.04102	110.0418	78.56139	80.27008	58.98668	47.17433	39.25417	17.13081	71.66101	45.1898	46.5628	52.83785	43.44208	81.60255	45.48167	112.6356	91.044	70.89649	51.85365	13.99247	48.46704	87.52365	72.69983	32.57664	34.65838	45.88326	79.11429	174.4275	69.60089	44.219	77.3233	62.93611	42.26944	40.40567	52.66017	114.9353	72.37379	96.91086	93.06101	36.74204	54.40783	64.72406	19.09157	42.88044	80.1922
LARP1	107.4229	64.98636	72.80485	96.10663	87.18061	114.8572	104.0361	65.97931	59.79877	87.57701	72.70661	23.20013	94.48588	123.459	68.96481	85.53324	43.85726	114.4594	77.7478	97.09198	163.1741	94.19702	101.9753	97.36995	70.06774	91.70441	110.8146	48.32381	101.8485	149.5881	117.6144	63.53603	108.3138	122.4317	138.3432	119.9649	60.8102	76.65665	79.39406	107.9573	113.1172	63.39589	90.24333	76.83756	47.17564	130.2158	57.37075	47.40372	113.2727
ATP1B3	89.61616	52.4793	61.56546	92.81837	113.1931	124.1011	53.62255	99.6028	48.50019	62.61579	98.44882	28.35338	85.33211	123.4533	78.44619	76.95539	137.861	80.15068	83.69314	135.0997	85.25889	70.91622	92.32959	93.87871	87.89587	95.09931	115.1111	89.77574	91.74642	96.99687	102.6815	155.9631	108.0676	51.07485	107.6232	57.45252	64.10851	78.69751	110.5737	100.084	62.75177	144.132	81.00042	82.99714	73.0999	89.41163	114.8287	28.89544	124.3719
ERLEC1	137.751	109.3951	105.3332	83.30032	90.02274	172.6552	73.20459	90.59424	43.3696	55.01151	82.71256	22.59912	120.3748	107.798	74.29767	45.47945	93.23114	84.13101	124.3151	142.1269	120.9903	74.5199	82.87246	81.13217	62.44096	101.6899	91.51567	67.97273	68.31051	77.3204	88.45641	262.306	110.3537	43.19884	115.1518	72.00174	43.67544	76.72853	83.38512	95.45511	81.45691	131.107	143.9731	59.43921	68.26635	94.31351	143.3549	38.41451	104.5837
PLBD2	48.47209	28.30517	90.9974	90.17218	90.8601	58.27798	52.61958	38.33717	47.60767	88.8228	48.87469	47.23173	62.62479	128.5613	39.64994	76.19011	84.66711	45.0572	106.8075	51.61043	72.09158	62.9457	104.115	48.82868	75.21405	73.73955	54.4997	146.8223	45.03552	50.85018	63.17231	33.88144	128.0716	45.26604	84.76647	93.54368	81.10306	70.67849	66.23219	68.72803	38.82023	39.96328	54.22468	56.6926	55.34645	126.3604	267.2508	36.30859	71.53411
TNS3	102.5027	73.18495	136.6944	106.4803	52.79832	105.9655	85.05343	41.14897	72.82096	53.46702	61.83726	16.97881	91.0423	123.4124	65.34476	38.89085	39.0225	92.96168	106.4673	72.90983	156.804	78.76498	81.77967	46.49498	52.43736	96.7287	109.4477	42.1895	55.83148	111.1943	96.72453	36.91705	129.3532	60.07968	136.4457	79.69479	52.56443	64.94652	65.59241	95.12977	147.6762	57.62997	103.1375	57.51517	55.76891	121.7987	36.24613	22.14007	108.0957
YPEL5	79.47754	80.05519	160.8869	102.7554	90.73564	129.7024	73.83013	117.6331	56.25126	77.2464	83.77497	32.14585	115.6841	97.4863	88.38833	41.14749	87.43233	118.8923	89.9247	165.2326	130.6217	106.3767	73.86702	112.3522	89.39715	91.95473	101.5169	76.63596	80.2241	97.86611	116.1979	212.6978	120.1176	63.11391	125.3946	67.40449	67.54166	85.13202	97.12047	137.0473	90.12622	153.0683	139.6824	82.17108	100.7402	107.8333	89.87147	93.74121	127.9179
EPRS	104.5381	38.42868	106.6576	104.5186	70.10443	184.661	84.55813	59.91743	42.36261	51.82561	52.85746	15.2829	81.87554	94.00785	50.21313	53.76591	58.81471	73.08798	66.36009	81.10427	120.9769	64.83229	59.8222	43.0424	36.60662	122.2281	87.568	34.17414	84.89243	113.1402	117.3273	134.2109	85.69855	26.87072	95.76261	56.14735	24.33074	62.51689	54.93546	75.45359	87.28654	77.12156	131.3609	36.69344	54.1217	75.74472	53.24699	32.66553	113.9814
BLVRA	148.3752	56.27181	49.55254	96.474	150.8067	175.1545	87.63467	58.31775	71.6002	79.58553	78.22993	50.60175	65.848	88.71472	105.2553	55.26798	116.1801	144.4908	88.9068	124.7118	102.8775	134.8915	113.5776	15.7505	51.14015	88.90447	92.10333	100.9932	114.1572	59.26396	84.59876	122.4623	100.9961	147.9346	85.36449	62.60631	52.28938	76.19304	84.42181	135.28	39.12792	129.5935	83.7535	51.52216	123.0587	95.73754	81.02334	34.28306	84.89091
AAMP	153.9709	55.69131	130.7852	72.79587	112.9045	143.5016	110.9569	116.7122	127.1265	85.91908	103.5187	27.55311	114.6943	96.58312	72.18904	114.1437	118.8313	145.2558	97.09126	170.4336	157.8602	135.2399	85.86273	43.51797	96.78374	150.7829	133.6082	90.02341	117.056	121.3268	103.5581	12.08435	108.4804	85.16436	126.867	129.7761	105.6481	101.0791	73.24627	124.294	32.74446	146.1098	163.4538	82.56413	79.4429	101.2901	102.861	53.28863	114.9011
HEXB	122.8158	49.27591	63.54751	77.29418	70.7321	132.0327	73.27325	81.15334	38.46026	79.69033	96.05935	31.4181	87.23654	110.6207	83.62394	21.93655	127.0506	68.56816	87.94011	63.48253	75.27807	67.63478	107.5631	73.87538	59.44644	101.6453	88.86139	91.38046	56.97995	75.34595	62.96978	119.3116	74.18413	43.07605	80.18821	39.96059	50.22079	67.73641	68.74047	86.40454	67.90584	125.1248	90.63979	48.66957	74.23509	72.09291	105.7222	45.675	80.40011
DHX9	123.1107	50.65769	149.2547	87.49671	99.45848	118.0455	81.93436	83.57636	60.29804	59.87695	67.56173	12.19453	124.539	84.47253	58.78526	50.1111	56.619	97.16869	96.69297	102.3479	159.587	90.86777	60.87978	63.12689	55.55235	131.123	101.5248	35.18271	88.81943	128.551	145.6056	107.8114	131.0853	40.44972	143.5679	82.07927	44.59845	88.00261	78.92663	99.20525	89.58467	125.7914	139.7566	65.29357	69.43959	114.1202	73.53345	26.6068	123.2777
ACADM	125.1636	47.84521	51.20548	45.06003	41.7676	74.81873	72.68481	88.15133	35.6494	112.2808	34.52073	2.954458	79.55085	39.9329	65.80728	19.19091	20.58698	51.51081	41.38638	95.63066	113.5785	56.33013	44.32677	73.87931	29.60211	71.22619	56.40269	15.05137	62.54025	153.8007	97.65121	161.1366	49.21993	54.62159	82.8923	43.27897	30.18183	34.63201	23.55602	94.17327	37.78997	36.85648	141.3397	25.90812	37.6769	63.11578	23.68004	14.12585	72.63708
SGPP2	73.46964	58.9227	126.1935	28.80851	74.95026	64.62455	75.0647	16.62691	25.03323	86.61943	24.06192	8.173121	69.74454	58.91032	28.71565	21.29194	56.93784	51.99144	30.91972	78.08433	94.62454	49.87196	100.9765	0.7094304	26.35787	62.23547	36.20593	18.57728	44.47832	45.8319	55.73221	27.22387	100.8925	8.922885	78.77456	34.78271	20.72391	53.35781	12.83679	46.6178	52.72878	73.40751	126.9671	8.116545	13.84788	87.49539	0.4615533	21.38933	33.68514
RIT1	87.5909	8.97638	77.4452	68.2494	52.66652	155.8274	96.30988	101.7984	85.5337	89.72264	52.38967	13.41331	77.98344	39.87845	46.94992	58.57438	31.55179	65.86519	57.30051	90.05385	112.2852	82.78576	35.38739	11.18641	44.09891	159.2548	75.99628	28.89221	58.48859	73.89841	83.99131	191.4631	105.1295	36.86465	103.6779	81.30703	45.31501	51.19622	55.80524	95.02294	85.29101	85.90058	88.63814	53.20927	52.81702	69.33094	31.39666	35.82707	119.1584
ENDOD1	82.29572	67.02675	113.6586	71.92761	83.64651	59.54161	74.4219	51.0034	35.34973	37.55957	49.52832	10.25841	79.25853	72.47206	45.60273	14.65761	60.94186	85.20682	68.40271	85.40017	130.4494	64.82765	65.65519	112.686	24.39097	63.16374	73.99843	50.09366	20.10344	122.2975	92.20594	74.03977	95.78893	25.69168	103.8026	72.9176	30.16163	78.81914	39.88687	64.46009	59.69035	71.94377	147.1523	57.09292	72.15987	79.53294	47.08369	29.77225	77.45008
CCDC198	88.65635	15.74815	62.69584	92.11411	66.71747	43.11045	40.65695	80.97188	87.79212	40.02067	50.28615	16.43995	97.58324	24.28174	29.82545	75.70905	13.26714	102.0575	73.82456	56.17273	124.2595	51.83065	26.21228	47.29368	146.172	73.00952	99.28348	12.65081	32.40472	57.65389	44.54409	83.18949	39.67971	34.81475	101.1826	44.91663	47.39762	53.97528	51.15284	58.82533	54.72559	23.72026	150.9863	76.90815	34.92334	99.43881	0.3638802	44.65584	65.83737
CASC4	99.16587	84.53792	113.3316	82.16971	83.78023	196.636	64.29704	99.772	52.32128	63.51775	58.00714	12.90776	88.75445	99.00251	46.77039	93.83322	33.48126	62.20178	69.17715	121.3875	114.237	64.10455	103.335	123.5575	45.85698	108.7608	61.50363	44.82737	55.5838	76.20572	71.58147	279.9681	121.7944	58.02622	105.5573	71.30418	33.75213	60.69016	51.76654	105.1292	75.27268	115.8584	97.70356	51.89945	65.13344	97.32731	86.0757	53.30368	95.28462
PLSCR1	86.87617	27.15055	130.9051	45.97958	72.59696	40.27205	39.54712	106.8584	59.26739	51.1201	46.09939	14.60485	67.10767	66.53775	30.05602	40.48641	157.5919	74.47122	52.59915	42.82061	62.30237	46.63429	61.78756	38.28877	69.35061	95.19488	67.69075	50.07594	41.665	52.76291	64.8792	144.2246	92.38904	26.15875	64.83367	52.57633	34.94965	57.6187	53.25573	57.61622	120.6264	68.33052	45.73553	57.09353	53.5855	98.18889	29.12321	36.99546	90.47171
RAD23B	92.15146	106.8762	121.1456	93.42501	89.92921	138.6388	87.64599	106.7193	45.08761	80.62453	66.22313	16.25024	124.6385	86.47791	79.55002	38.90403	78.94569	104.4634	103.094	113.206	130.8722	95.52701	74.51561	154.0044	58.0827	98.6134	99.99959	52.356	54.40189	135.8156	126.2341	181.0709	126.919	74.41497	122.393	59.98607	50.89096	89.2932	83.82271	119.4159	68.6534	114.726	117.0796	71.47025	82.8283	101.6869	158.3998	29.24895	131.4331
CETN2	113.401	60.79905	170.046	137.6826	161.4741	150.4204	74.81543	105.4113	90.67144	72.28547	87.41768	70.46607	71.18026	86.62364	79.00179	191.51	140.8032	82.41361	71.48188	115.9918	90.93357	92.69001	102.3245	36.94251	94.18131	88.32264	79.93413	80.84579	112.041	91.76634	82.69597	109.0921	126.0474	48.48979	95.57695	101.7979	49.5335	92.57311	84.90909	113.0639	36.14119	199.5708	93.40888	81.47633	72.26464	68.48984	98.06603	76.65771	86.94806
FAM120A	99.09021	76.75269	124.356	86.39065	107.1666	105.3384	86.31709	70.21649	47.63658	84.74299	58.03618	20.38082	113.3355	81.67743	97.5463	43.03237	46.69249	105.7434	94.20345	118.4749	165.016	98.84651	74.97373	107.2697	53.36952	86.8681	97.19032	46.90548	68.68842	139.2873	122.7026	166.6937	154.0226	72.37201	138.4642	69.05197	49.03917	96.39506	72.39665	97.3607	101.3606	101.6359	198.8185	64.18713	60.44516	116.8123	67.69721	32.10594	94.09872
AC104083.1	40.56818	8.546512	79.51846	97.03256	40.43981	53.84153	43.06247	32.75902	54.17441	23.50916	69.28497	12.93794	105.3283	62.00174	33.60802	47.05922	43.49696	41.85849	47.7605	65.09989	91.3181	71.31877	31.11595	11.26981	53.94319	52.36236	79.71904	41.27697	18.98502	38.4547	80.80383	270.1087	87.73956	34.55954	78.94331	23.35841	50.51996	79.0681	68.88343	45.77658	93.31232	77.25312	53.94504	119.0268	43.46072	79.32707	20.9894	18.31349	183.629
MBNL2	98.59292	58.63921	132.3696	91.64979	47.11627	69.23187	65.92953	74.8494	49.97936	44.08479	54.55791	11.80955	84.59923	59.98974	45.3061	74.54485	43.51154	55.8675	83.60868	80.34088	119.1875	62.3712	43.55033	29.54075	54.532	63.8366	77.33274	34.24768	47.57404	80.99583	120.794	278.9103	137.4612	25.97348	122.7614	64.54406	34.59147	75.30258	60.39699	84.89504	170.4206	76.27512	75.5163	63.49093	55.4994	107.6005	33.01451	28.63697	117.3219
TOMM70	94.70606	49.04888	56.21166	40.75681	91.52589	80.94116	95.55083	95.02587	27.36652	85.96555	50.10608	21.46996	64.62	96.92951	40.34514	73.37519	59.75176	65.01488	57.27464	87.79695	116.7285	83.05381	65.03865	59.8009	28.32068	100.8779	83.12873	29.22134	53.03432	126.2885	86.44364	143.1707	114.8108	64.87512	83.37691	74.80485	32.66574	35.40583	46.46465	101.4789	53.6603	146.8407	67.7305	45.01837	63.69158	83.46092	78.62724	36.32557	86.50047
ARPC2	74.85679	51.64799	115.5557	89.10403	128.7183	150.1653	63.02336	92.33593	58.29701	88.87344	109.2946	35.06785	119.7716	138.9955	111.6105	100.7335	134.8186	106.7836	126.1446	132.3967	98.72287	85.2866	119.6022	39.66414	88.98536	86.28537	127.5519	84.92778	118.1177	101.3987	103.825	95.16264	132.8627	57.18288	107.1317	73.68193	72.65525	93.38301	101.6948	109.1736	99.12161	129.4841	121.7289	77.40131	65.41272	137.0532	189.7935	60.01508	106.0584
CHD4	112.7209	63.79017	149.2984	103.0413	106.882	102.9227	70.97693	52.80334	74.54198	79.26993	74.95494	24.82636	139.3872	122.9308	57.57135	86.66148	63.02411	107.1609	106.5601	92.04833	159.3688	105.3218	82.77879	97.7551	79.94726	135.2822	123.126	61.63827	84.70396	129.3241	141.403	45.79628	127.7435	49.51984	138.6086	79.2717	55.93837	87.41838	101.3779	90.62912	102.7459	78.4837	146.3257	80.71513	62.40099	112.3996	114.8341	41.00682	122.8481
PTPN1	109.5988	33.00157	85.76293	61.47401	117.5137	62.56615	58.6221	51.3558	64.21393	44.91511	48.3957	21.69995	74.48912	109.6368	49.30075	90.20545	74.60208	88.85488	64.76351	55.08779	91.0482	45.19383	83.73286	42.07003	91.97907	43.70754	65.64314	111.1068	58.71287	58.82324	69.58458	44.54463	85.43877	32.65103	92.50495	55.87029	43.78141	83.99869	63.52007	70.99867	68.51946	55.50893	105.6931	63.47124	43.70963	74.79412	50.31839	29.04557	62.61131
GBP3	105.267	11.83797	43.60411	45.9702	109.5084	5.020022	68.9618	29.71283	22.73697	4.294347	35.40554	1.79441	73.76351	97.88546	68.65713	29.2289	6.345638	107.3347	79.41639	86.20856	80.69531	50.57169	41.70349	4.170117	29.24073	45.03304	75.75111	20.56633	39.44235	51.27564	45.15848	206.1064	53.97877	41.03235	76.70078	53.38777	28.22969	33.92557	56.10094	62.96084	34.96196	99.23891	60.27639	22.54898	29.73023	58.57844	35.68541	28.02984	32.85246
RAB2A	103.7906	56.22804	91.26758	81.8369	75.33861	144.9443	60.74892	88.6725	51.95295	55.38355	49.84452	31.49042	73.7897	76.68036	62.86096	56.24863	91.41731	83.75937	57.85933	111.0628	92.97376	71.42849	110.0863	103.9079	61.67018	93.03688	78.82455	68.63905	67.91855	80.25478	82.68454	257.4717	86.38674	41.68314	99.05778	61.95677	43.68075	69.38944	61.93452	75.79079	62.06042	63.33209	84.82135	59.66741	74.18673	71.37091	132.9521	48.74108	110.4015
ELOVL7	85.519	92.58149	51.48274	41.33049	60.02241	43.12392	94.08683	94.38927	47.44172	93.39486	27.34087	10.59694	26.57956	21.69363	26.69945	35.99989	19.43421	53.81433	25.34444	49.94916	44.11679	61.52844	66.28433	111.5159	16.57427	62.52539	47.71127	6.81253	35.24967	48.79986	40.38835	204.7548	77.59965	30.64899	28.04082	97.7435	29.52401	42.37915	25.69525	83.28155	36.75164	54.58723	68.71386	19.63056	54.29435	52.40863	0.3265856	3.450024	68.23359
LSM14A	119.0625	44.09321	136.3176	114.2713	87.86001	105.684	79.47977	105.3133	83.14185	78.08206	93.47958	28.7003	142.1299	85.30147	73.08158	83.54464	52.05647	97.85728	94.11966	109.0236	174.8483	91.49255	84.25284	46.72412	92.01874	126.6305	118.4832	50.3965	79.23378	105.5428	125.8769	212.6495	133.854	71.04016	145.0475	137.311	63.79644	107.5336	90.71018	114.7127	103.3092	100.6411	103.8008	100.4832	91.53437	117.9612	114.9904	52.81666	154.9686
TCP1	94.77272	79.11247	115.6739	110.7231	89.78065	132.8241	51.92989	139.6021	63.80673	83.80331	50.57466	18.50428	102.2611	69.4019	49.10923	76.51701	80.65069	112.5558	76.74127	69.26477	123.7543	116.5472	78.98506	65.90629	67.63766	114.9833	121.4682	40.94871	54.07673	127.6577	130.6455	108.5806	96.45547	57.23104	115.0799	132.5089	51.91251	60.8261	93.41918	111.9703	65.74137	100.3609	61.95853	78.04938	103.2564	94.36837	123.0978	57.10779	132.7927
STAT3	136.9448	39.45276	145.5571	90.63887	104.2566	92.46287	69.19454	62.71586	61.69257	69.95857	63.29163	17.76301	102.181	106.8177	54.09924	59.9668	60.18441	117.3428	104.1907	94.79724	139.9057	77.28376	88.50006	27.16417	54.64277	83.64422	106.1484	66.62653	72.53367	106.107	115.0943	61.37877	132.2739	29.62408	139.241	82.7632	49.58994	109.5643	83.72556	67.20995	99.43735	79.00476	104.7637	91.95501	64.82614	119.809	103.5444	19.8434	98.67327
CAMLG	88.71167	34.40062	83.97012	148.9133	45.90624	146.7914	101.7887	79.72924	76.9293	36.16568	69.77091	23.54927	67.60985	72.8251	62.36457	42.91336	105.2404	81.65587	56.42634	83.79482	116.0223	98.53878	82.0412	34.75829	75.31604	120.4806	105.7012	45.69103	63.85651	71.39938	110.4391	152.921	57.16744	79.27679	84.93725	36.79007	41.04946	62.15898	68.80482	159.3036	49.77277	62.50494	48.39804	71.16562	96.96342	70.99254	54.50288	46.10606	127.0489
FLRT3	15.29343	6.038113	9.681415	6.575559	256.2841	59.26532	24.87689	15.45893	0.6274934	26.11136	9.326465	8.467698	17.1557	5.223337	29.17259	29.98533	0.5887109	27.0142	51.57423	62.95458	40.993	2.386335	25.57065	0.1954302	2.137458	3.629471	34.3634	0.7034731	29.77181	76.41762	34.25807	179.1531	75.71169	10.11698	36.2713	42.66241	5.744766	14.70606	2.486653	23.76606	75.25549	43.8239	46.63124	2.357068	15.3589	20.55734	3.813145	0.06472065	46.23562
SCRN1	64.57147	157.6864	160.2232	51.71883	70.77117	12.02487	13.60228	11.48346	8.474154	23.31215	16.47904	8.699321	69.08506	81.2677	16.39394	2.603111	32.79483	9.032121	39.44517	41.26823	120.3834	46.03947	16.49505	221.258	34.55283	22.2341	54.69746	6.387134	25.15687	23.4446	46.34964	99.47758	68.5658	4.654309	99.68771	73.594	23.63236	47.6768	31.60649	63.44565	96.09951	14.92562	57.91335	33.95674	29.17965	99.53423	89.79407	18.67523	41.21871
WASL	95.04751	114.1158	92.41359	57.32681	74.01016	107.683	64.27613	74.54185	45.29156	54.90523	51.64525	8.402007	99.03238	75.82775	43.5386	31.97315	49.95793	64.50261	72.85928	70.92498	112.4497	73.01423	72.61976	121.2489	48.86811	73.4867	61.96608	30.71281	47.02989	102.9359	96.81656	230.3046	109.8961	55.93411	114.2501	93.66438	32.21675	64.89918	48.66765	85.65567	49.76271	84.21619	88.7127	48.05722	57.82382	110.6579	61.58356	26.6275	100.7798
ADI1	62.97836	56.09843	36.78443	81.17449	44.64087	110.1123	54.77445	76.53679	78.64549	60.64445	62.54888	27.68315	72.81132	161.484	49.26237	28.17613	151.5632	61.34954	44.25681	87.01625	67.72819	83.17976	70.43265	42.77866	85.59479	32.39488	56.08251	71.76946	82.00062	61.00427	69.74882	61.50543	46.11634	42.61818	79.37043	94.94351	43.16566	40.97152	57.42267	57.0325	34.29923	114.7303	104.3464	38.77529	51.64093	62.08781	30.86978	77.48488	66.34403
STARD7	98.15942	148.4537	115.3838	102.072	96.31543	131.2935	85.09826	109.0028	70.48716	106.0033	76.99114	23.10751	110.7343	116.4551	101.9987	100.9384	72.0002	103.3449	111.7968	146.7351	110.1708	88.56004	89.28793	126.6257	55.50274	114.2151	87.33841	64.11446	95.49722	127.6666	136.4472	122.7288	112.9187	63.97115	123.5304	104.9508	58.40798	75.97137	70.11345	115.2483	87.98127	159.0517	171.8469	56.69298	65.99006	119.7449	44.5581	40.97379	137.5499
ERO1A	75.78557	18.6371	92.53677	61.42058	37.66506	45.18006	46.73463	40.12446	35.19514	28.32137	35.21735	45.51092	51.79417	72.01213	46.72063	36.07101	76.45759	64.95986	44.25693	35.74799	63.96428	51.39254	53.71569	43.7474	57.5664	74.07912	58.48827	56.88525	33.76743	62.78406	37.63582	88.59307	43.70731	19.26432	52.1583	54.34581	33.23304	58.92833	40.10793	32.31102	49.48977	31.71395	102.3303	37.58846	38.15122	49.89388	110.4504	39.68296	77.64509
COPB1	134.4651	78.984	97.97261	94.06652	78.0055	121.9537	76.26284	111.2298	58.77858	57.785	63.28446	19.69565	105.4444	95.50658	58.86963	63.88899	101.4392	91.21723	79.00838	114.4116	111.9214	90.15448	65.37955	118.2111	61.83424	117.9191	85.68208	44.81928	73.83583	106.6938	120.0782	159.0275	104.591	35.68507	113.8425	68.56033	39.48203	77.99858	78.90155	99.13694	92.94296	96.75465	118.8527	52.63133	79.52333	81.98994	141.1287	36.37976	112.3362
RNF167	126.8961	78.26085	144.6117	120.98	158.0467	107.1448	113.257	152.5493	84.43526	109.2148	114.783	44.55362	137.6859	103.2719	96.80483	153.7095	67.5347	122.0902	100.3802	149.4358	149.8951	124.1216	63.25191	62.69445	96.36725	106.9158	127.4825	124.321	135.2703	117.1201	108.5884	44.0352	133.3309	73.37494	139.1268	123.4715	99.9075	139.4828	99.67689	119.5664	44.67757	137.128	135.4184	111.1741	130.868	108.9652	127.8057	42.80944	125.1872
NEU1	77.57469	54.42319	80.48968	55.78235	140.308	58.44816	51.62663	93.09815	57.98637	98.30975	43.05287	24.98274	58.51755	74.36632	73.36266	130.8879	72.30209	86.4826	67.14037	63.37027	81.66682	76.78603	68.68957	36.83371	47.5494	72.00675	73.16329	97.23679	136.8614	91.43081	62.36135	19.02777	83.31398	27.49906	82.67535	144.5575	60.83176	77.56239	84.77123	75.85513	27.02674	239.5324	97.36497	45.98357	78.12692	90.90517	62.76439	45.47798	75.8405
MPZL2	69.10712	22.00622	104.9839	44.54275	43.92048	53.76262	33.90653	29.58696	12.10088	19.07957	49.05274	11.01036	165.3569	42.07244	47.06653	4.291565	28.81082	29.71568	40.92522	101.9683	105.7813	79.67047	41.09581	11.34568	59.38135	45.41795	85.24261	20.93706	20.60669	68.20786	97.75183	167.2741	101.7967	32.923	62.98508	17.60051	38.77823	113.3596	66.28524	58.43022	57.23563	55.16034	83.80969	73.62737	70.00657	116.9464	5.993104	13.39724	104.4635
CLSTN3	85.49415	10.79618	110.81	49.12408	70.48106	65.57389	87.24798	106.8678	54.85142	88.7073	87.27436	28.42949	87.2636	104.8491	40.45671	160.8108	82.10878	93.98289	75.43872	71.65362	122.8887	87.79904	95.60137	6.820982	89.5059	94.22594	110.9871	99.43208	119.5673	117.4921	58.7165	11.39438	97.91556	53.56491	111.0611	103.7052	75.6939	77.32882	85.36596	75.53556	44.07266	144.6685	76.80749	56.17289	62.33401	86.98398	48.06376	55.29718	90.08757
ATP2B4	31.73274	11.61717	117.2206	68.28209	52.5227	66.85491	71.99427	14.75874	25.41935	33.77923	46.62616	17.87537	87.2225	95.13068	34.98299	32.45478	43.13669	36.00366	67.55532	61.45053	132.5111	52.92632	56.28462	21.85329	51.81555	65.15804	78.41877	51.68094	33.19118	64.89541	108.3866	108.3111	108.8005	15.70932	121.1698	37.92299	30.75072	64.43383	75.82105	57.00951	96.76812	58.39206	60.53702	80.6026	40.98944	86.8911	34.27819	24.96286	102.0226
TMX4	85.68055	101.6069	132.6549	72.33238	95.40309	73.4968	55.45506	49.82724	38.40772	34.68257	37.7578	12.39288	79.50906	62.15415	35.80677	18.60265	55.46985	41.3631	62.49614	75.30237	93.8654	44.6627	68.08266	253.4807	29.46385	84.28202	55.20442	23.1372	29.54146	50.97967	73.704	142.2747	79.00849	17.57719	89.01299	58.14173	19.70063	41.94413	38.89316	66.04626	78.43939	50.33196	44.33398	27.42463	54.30312	80.20948	31.16848	28.19044	75.02799
STT3B	79.33564	115.8638	119.1814	69.86863	106.9059	98.793	44.10211	52.71279	33.26636	51.85916	64.88092	18.82375	87.16499	104.973	55.54035	33.00252	71.98119	63.4052	111.0839	81.92044	85.9255	54.33298	78.75712	194.0511	49.94059	68.89436	77.89392	41.79285	55.55554	70.40638	85.36379	195.7549	93.15698	24.91657	124.1803	53.96949	31.30314	57.73592	71.20658	63.58648	103.7213	89.64094	70.04247	74.62248	48.55294	90.79278	149.0877	21.51316	102.5543
KIF5B	66.39935	86.35234	113.0591	75.04155	81.37303	90.5683	51.8491	52.59718	39.81904	69.66402	66.74783	10.76033	126.6889	95.34117	74.83082	42.36295	47.00302	91.73761	96.28393	69.09146	113.9111	71.03629	57.06159	61.30607	46.35539	71.35939	84.61363	45.59739	56.33233	91.83367	112.4832	228.6898	107.4113	30.33672	119.8384	77.10568	39.54957	63.72953	57.82518	66.47935	128.4372	85.4967	135.8166	63.43021	51.12051	88.27306	61.45314	29.94924	139.429
IFI16	40.28665	10.581	50.93735	66.07278	58.62542	53.32992	38.11825	39.11723	39.00815	39.77073	58.19931	29.98787	79.96337	107.0808	44.76704	56.64112	108.7045	61.89067	80.02575	48.49079	63.57374	64.71517	87.30691	9.409245	57.2945	90.33225	90.09063	68.01927	45.78239	45.00301	76.31321	159.5067	86.32907	20.28106	69.80331	39.64445	46.71095	76.61318	94.83883	40.0696	93.54499	84.49353	54.84617	74.32151	42.69678	86.30525	212.0529	33.51025	88.13979
NBR1	103.555	75.7118	114.5231	80.20004	90.96139	94.95144	93.91486	72.29949	50.83478	66.00847	64.16481	14.10253	99.55401	73.98209	51.78723	45.23578	33.68094	85.47648	77.19086	105.1904	144.2288	85.03537	65.02423	37.89229	41.42269	98.94114	89.63294	34.97374	69.03873	110.4917	113.7421	153.4302	122.081	34.6166	130.8353	105.0374	41.38694	69.33248	60.42472	89.27262	70.62362	125.2231	113.4259	52.2384	58.48128	105.9346	53.18002	21.97468	110.0074
RCN1	41.19998	19.79263	66.23257	69.89044	66.58909	53.00948	44.09458	36.01612	39.02234	37.62744	46.13395	26.15674	49.24684	112.1049	37.69089	85.09803	138.863	58.73005	56.99405	55.00694	49.47423	49.72602	68.40645	19.21717	43.25841	48.0529	45.15807	46.00466	46.40121	33.21492	54.98583	107.5668	61.05618	12.88687	44.72288	59.09228	27.20107	44.85804	56.42957	34.04342	56.41564	99.01042	50.45621	34.55775	21.81091	51.77536	130.8702	52.58838	67.47867
M6PR	88.90186	54.8122	104.1708	68.91622	79.99059	113.312	72.05636	76.6058	42.3115	91.77211	49.57128	10.36252	77.54764	115.3895	75.12507	36.41931	52.81471	82.68675	70.99475	70.74473	93.85088	63.94203	99.89903	73.31191	36.86827	90.26976	82.55728	25.13282	64.52744	81.82094	92.12499	68.71832	93.68852	24.14719	93.33933	94.99605	35.83486	51.96464	63.15489	72.79465	71.67891	75.45073	88.92733	34.78729	54.98383	102.7015	57.03681	26.95943	81.39511
TOB2	97.33521	16.78162	87.61098	68.73095	44.37333	47.92623	51.35306	186.0505	48.19301	37.74194	44.9465	10.62248	108.0203	45.81309	35.86122	55.55893	33.12079	80.60263	66.97151	49.38777	131.0392	62.47931	40.02535	37.77175	48.78105	64.80677	75.55741	34.84198	50.48673	104.2845	96.7971	48.97002	104.5945	50.72454	137.2978	52.5407	43.93006	75.44186	51.46614	92.67112	37.06976	44.04303	74.61194	51.73428	59.6464	76.49871	55.33588	20.89719	96.90299
GRB2	102.5708	54.26893	90.88879	91.36477	156.5129	110.1411	77.42726	89.44389	65.22114	108.7845	113.5867	35.20496	122.1441	141.282	97.85726	146.564	81.4662	123.0096	133.2542	124.7247	112.971	92.48541	127.083	40.03936	59.61203	87.64872	123.0802	116.355	113.0777	103.7342	103.4824	77.68991	145.0373	52.23433	146.4743	78.75254	80.65052	93.29887	92.99719	102.3843	73.37647	144.257	108.9173	62.51587	69.33974	124.396	134.3616	51.70982	123.3979
HYOU1	92.81271	45.09528	63.18202	46.7372	87.49222	118.1354	44.83765	52.10638	37.14253	61.92924	47.00913	10.13205	61.91013	135.6639	36.59116	64.49516	103.2321	87.979	74.03533	88.5438	71.12717	45.50773	97.58801	52.01336	31.60633	72.31731	64.55193	121.3516	79.07984	100.8021	60.51153	16.03828	102.188	22.49317	79.67878	69.37374	26.91096	46.60251	53.40916	50.32915	43.86925	99.38148	117.3413	28.4996	39.43779	63.8092	55.87536	25.5583	53.038
PKD2	86.92962	30.00786	180.1143	80.69351	84.46118	71.9967	92.67516	62.74954	53.89245	63.58977	56.76129	10.57424	134.5342	90.60941	35.58115	62.59989	34.75004	56.09522	88.41021	73.13451	106.7408	59.36674	35.15161	32.14088	57.4943	96.86653	65.62752	45.90556	52.30181	70.69947	76.71641	183.2311	103.2372	26.9383	107.6533	61.13908	30.75135	58.39638	52.24185	64.28371	81.11669	70.62775	91.22753	59.20054	48.40485	112.9037	18.99432	32.28434	107.0861
RNF13	131.2953	68.94657	89.72983	58.2117	95.2991	106.5293	93.81272	125.4804	46.90813	78.77055	66.71041	14.96941	110.2732	85.21925	50.41135	31.88871	61.34762	89.85261	67.16927	107.3637	118.8692	73.09809	83.8273	111.7989	50.69253	113.6012	76.63418	35.68225	51.68963	73.86526	105.681	281.9746	122.195	48.8955	106.8291	98.68378	42.96762	69.83403	63.01971	117.1054	98.29644	132.3743	91.87631	54.90229	89.6275	87.52162	30.28654	35.32596	115.3147
ARL1	105.3372	66.00081	100.2418	72.20001	95.37515	230.6789	73.7225	96.37977	78.19825	95.18339	57.92514	30.33645	70.03951	77.25717	63.89993	134.3199	80.31496	74.78092	62.6001	123.6013	98.00235	96.52391	87.25972	99.4115	53.80128	163.6991	65.94316	54.5921	87.25598	83.06925	88.19821	239.608	94.13858	39.8054	88.79186	82.05535	31.46818	63.99142	49.7788	76.93063	64.73919	67.69406	104.2408	50.22882	64.56749	61.98801	88.93588	45.98112	93.71602
INSIG2	90.11256	24.08015	106.6216	77.06292	40.42312	131.329	87.63164	72.8828	58.46438	41.82786	64.70934	25.11681	73.87274	48.86437	66.00709	54.15649	61.74107	72.97741	52.31143	65.27135	115.6932	69.09775	43.04996	17.57519	74.6015	73.1715	76.0772	55.44675	52.06305	84.07438	58.38605	120.4133	69.9335	30.98476	87.48993	125.0807	36.90323	50.75396	48.83272	72.06386	73.14864	39.59914	152.6744	38.27849	49.49865	75.98136	26.08275	71.35904	96.18097
PACSIN2	93.5277	52.64419	144.3765	103.6728	82.19669	78.95494	76.53084	66.88349	39.67802	87.28716	69.69686	15.32931	136.4976	55.53284	67.33785	83.05227	41.33689	92.58972	61.19274	80.17016	144.3786	85.26996	54.67918	177.3607	81.72547	47.78897	84.32811	70.881	66.21128	98.05782	101.0588	47.27242	115.9794	42.8927	119.869	40.26384	55.30937	101.3711	60.60684	82.00299	54.3725	74.74283	85.53957	92.42086	87.75056	98.99616	50.88261	25.43834	67.68953
TMEM50A	111.7672	46.00977	127.347	103.3827	136.4338	128.9133	93.94833	143.1156	86.32893	86.54351	122.0361	53.90689	155.7176	93.45407	109.3311	154.4479	120.962	123.4892	101.822	163.2753	121.0894	138.863	80.73354	52.84579	92.09976	114.2973	137.6905	109.0448	121.4468	113.0694	129.4	199.2921	154.4922	67.42839	130.2878	90.79065	94.54747	134.9044	122.4319	114.6762	75.62915	121.7614	134.1242	122.0031	146.9843	120.3847	209.8187	65.20995	169.7131
DNAJC3	120.9522	58.75432	82.90469	75.78311	81.3878	136.1682	51.84978	57.98827	37.12322	83.15836	48.67468	12.38573	78.64244	80.27689	56.59407	29.77925	64.91604	80.2606	85.87344	125.9121	105.9481	70.43354	62.68555	82.82532	41.53147	72.70641	75.26906	76.53709	77.32234	91.46856	96.43464	188.0827	125.4647	27.7717	120.7066	78.63806	33.40044	62.97893	65.86536	76.04955	153.0222	128.0281	135.3858	50.99262	54.159	82.66309	27.85555	29.34416	92.63313
RDX	109.1802	41.41546	56.82917	65.56752	42.64471	87.94204	67.87847	79.21754	35.95001	42.91718	35.63345	5.924042	112.9685	68.12622	50.97024	28.85422	41.20258	77.47444	62.41631	91.37439	98.10859	75.70015	41.37352	76.45413	39.71547	74.00011	53.68077	13.93163	48.4946	88.70391	115.1578	232.9255	119.2008	39.11757	95.75809	56.01995	23.35704	64.39597	45.86336	87.18334	72.60211	66.16142	127.2467	39.26606	55.71256	76.49863	51.72365	16.64069	118.9361
LINC02348	11.65619	0	35.19936	15.929	5.883356	10.43117	25.34583	26.74266	17.24439	40.22462	11.96086	1.558819	84.78411	78.70316	26.36811	0.8469706	19.2182	39.09184	12.28759	20.27508	79.36063	46.64455	21.68413	0	147.8166	44.12447	5.47152	15.02834	8.840679	95.51626	46.19924	1.272079	13.72807	78.92214	88.00948	32.15742	19.72413	15.031	22.3433	37.99921	12.32103	3.204905	50.35608	6.489697	22.27288	10.86782	0.2778315	10.89247	22.36446
FUCA2	93.60139	62.81516	86.1329	81.29825	101.8044	108.3015	53.92496	139.7398	56.42699	78.31597	58.53892	31.10225	93.61843	76.97374	60.87893	115.6276	90.98039	98.19498	75.55226	73.04888	110.3568	101.0657	65.0595	51.04299	100.1536	113.538	100.777	148.8538	58.65115	121.5376	101.2278	94.45958	83.04574	61.47962	123.0209	76.05231	77.30883	60.66109	102.8246	125.3629	61.66698	109.7435	87.74078	61.46583	104.101	94.3793	172.9093	64.65103	103.8859
TDP2	61.0029	32.37324	46.18308	98.912	37.94706	153.919	39.29246	74.61254	24.86974	88.41115	38.54392	17.89316	74.04241	49.06324	62.85742	27.7501	40.21065	56.217	51.06067	116.0972	102.7943	68.14739	40.09057	26.25477	41.67746	43.33913	60.09931	38.80417	73.03041	100.4825	66.51696	204.1028	61.85167	50.71708	78.01064	65.32736	35.73792	52.72627	48.94084	59.18842	60.13421	94.43345	91.45357	41.46937	39.96535	56.80035	28.40327	49.83854	70.11124
AFF1	73.81747	44.30274	98.01453	76.28543	39.17158	59.08543	80.28818	54.11609	43.14636	53.20509	31.51894	8.762828	128.0553	65.60346	34.14247	69.55064	12.87936	53.96441	50.68663	49.87789	125.7177	45.05116	28.54621	61.56234	70.47379	64.94006	68.49632	20.60634	63.4798	75.94153	92.6809	127.2362	97.65395	26.90184	114.3288	71.15608	38.27746	55.43556	41.87	50.36157	127.5243	48.87324	54.88833	51.8525	45.46327	86.80934	9.940842	24.37513	79.7279
ARPP19	78.0869	81.69755	153.0093	86.3052	79.51751	78.04381	81.38487	109.4346	50.68927	60.72096	61.4453	18.9631	121.2884	89.94427	56.26623	76.55264	46.98344	81.37699	70.47308	91.43902	123.5619	71.66586	69.6613	104.7145	50.01288	103.8116	82.04816	47.68097	63.63526	93.31522	104.8618	252.3777	140.4955	44.55039	124.5666	65.12139	43.42503	84.06266	63.53256	92.48925	126.3386	80.46231	106.3779	60.76029	79.38366	117.6938	63.93933	30.55215	129.9069
XRN2	94.92412	74.38063	106.0616	87.52169	111.4299	96.78819	62.01072	72.49372	46.3279	59.32552	55.04231	9.852206	97.90174	92.94688	63.31572	64.75527	90.01551	85.62341	82.23571	75.31114	109.1968	67.63987	92.97562	153.5868	44.11676	99.28924	91.25793	41.86436	63.6614	96.70191	106.3569	121.4638	104.326	34.87433	114.3136	98.6621	34.62757	65.00847	71.2585	88.76091	95.80398	91.87235	95.43752	46.74695	64.93905	98.60435	81.20479	26.94574	101.5751
PPP2CB	100.6896	56.53662	105.0008	72.29351	69.48776	66.21891	60.41666	87.93534	71.09718	73.00345	46.75907	18.28791	85.59391	57.07797	66.36989	47.23137	44.83843	90.17222	50.64429	104.9174	113.0564	71.59038	44.17934	63.53614	116.4753	59.50348	97.11349	54.26039	85.00264	123.5726	109.6619	163.9313	64.15866	41.04294	127.1449	50.73323	47.0959	78.24184	63.73172	85.4781	64.76385	52.23398	121.2257	53.95038	48.45623	60.72411	55.88614	46.99754	114.0052
RBMX	146.1222	62.80768	120.6876	125.814	64.26643	107.3233	95.71706	122.9984	85.34439	63.55976	71.21715	24.04935	145.0032	88.03189	67.49154	77.0669	77.98846	97.63158	72.69068	74.73189	137.0422	115.0091	59.77408	63.40941	109.6059	175.0647	117.6306	31.24248	77.19554	84.91904	130.096	122.1859	88.0887	72.43791	113.5182	100.2887	57.5474	88.22368	90.84343	109.4533	106.2608	79.68267	84.10552	117.4154	122.1645	122.6993	58.49831	32.90964	132.8434
TRIM22	101.7906	13.9201	83.54307	76.5077	69.20868	72.38938	50.36722	32.75219	36.43877	56.22905	63.28616	13.51443	93.72187	72.68794	61.34529	32.86862	35.2281	99.62065	96.13559	73.49142	54.30001	47.06124	48.37321	16.87663	83.26358	33.05427	80.27986	24.75693	57.75087	64.03859	80.22057	147.9428	109.6664	31.34098	67.2298	25.79823	39.52229	54.27946	73.01129	64.23217	119.4248	89.37786	51.16757	52.07762	24.82199	128.5274	13.91696	25.28418	60.04592
SEC23B	78.56437	47.77684	67.03723	49.00379	110.1252	201.2116	47.86013	82.72614	49.11299	71.20102	38.283	8.96446	75.18992	65.18691	61.00771	49.20753	53.67546	81.78457	95.8474	95.0066	83.10064	53.82762	93.18391	65.19412	32.23608	104.638	58.18066	39.66918	73.94533	111.8222	78.11609	71.0179	93.94415	24.38043	88.46583	67.02313	21.83183	41.23552	40.83057	87.6679	42.25406	98.40599	144.4172	24.77505	52.0164	62.1084	30.78901	29.03618	58.07723
SERP1	98.26228	51.52882	107.9021	51.41611	76.94862	163.6437	63.251	124.2278	47.55025	77.44982	75.93158	22.1503	73.49288	91.76265	53.64698	80.93114	125.9212	111.5139	84.07349	136.4736	101.9467	73.42438	100.3808	96.40223	58.31522	155.2081	77.53566	53.59261	116.2324	99.33546	90.37943	248.2721	102.4296	56.52911	95.31029	68.5008	39.46418	59.76799	64.31988	99.54372	98.15933	115.5538	118.5563	41.84209	90.31723	78.43657	66.86992	51.00833	105.0388
MTDH	105.2129	45.41584	95.78679	66.36705	61.2215	122.5946	54.46667	62.45309	34.30529	66.69122	35.53389	14.29878	104.5261	99.9205	50.0297	35.63464	54.1969	58.65923	66.38652	89.10028	119.8137	55.82749	115.5196	59.99043	36.08608	118.5184	66.40937	27.58237	56.88595	89.8762	100.1124	181.8156	107.864	23.80252	108.6762	82.97533	23.4472	47.65328	48.51051	69.074	110.6887	45.44474	106.162	34.26208	43.07385	81.01157	66.82084	31.10702	99.25734
NAP1L1	61.66615	30.82863	91.45158	127.562	49.57567	84.10841	45.62288	49.99372	50.37102	59.23719	75.05705	35.07491	73.26763	106.9039	45.59154	90.39578	101.4629	46.37024	68.88661	48.35872	69.3518	72.37116	71.14368	35.96532	74.89465	112.8115	65.73692	35.76612	56.52109	45.15639	82.29669	134.5618	81.90518	27.28713	67.35506	90.70033	36.03271	59.25877	70.26897	62.00743	78.44332	66.24702	33.20421	61.1682	56.38408	81.54921	127.4025	30.88175	102.1479
SNRNP200	131.6503	49.17053	156.3488	92.03754	89.6502	62.64277	75.93063	51.67998	64.19109	51.19353	65.00087	12.47468	102.3715	75.89841	43.72966	60.05842	35.73957	80.35811	71.02506	106.5674	171.1743	82.46043	50.02093	43.79608	64.0294	113.665	110.7423	27.77378	63.02643	125.1756	124.0122	26.21752	100.9325	41.89551	138.2352	100.7342	41.74775	80.53161	70.19716	116.836	81.91211	57.35651	125.5263	54.2346	62.29505	93.11598	39.82362	23.07057	85.28743
TMED5	78.54541	30.79824	34.42336	38.76809	34.30139	97.19601	39.32831	67.52578	18.07051	50.35311	26.31912	6.480838	36.16163	83.11992	40.68548	19.7129	34.73406	36.45744	41.4021	78.36005	78.74096	33.90462	55.07371	57.74834	28.48991	45.01839	35.86576	27.80762	47.13109	54.70231	53.2801	187.9574	56.50957	31.04949	56.3779	51.94773	18.88748	29.1039	24.26368	51.80026	74.16935	29.85109	97.96102	20.84766	29.29792	47.16862	15.67703	30.25398	55.44469
PIK3AP1	17.16106	5.370149	6.486913	16.27672	66.86757	46.12167	19.16142	7.137818	17.12671	34.93873	28.97751	12.64719	15.47628	70.04752	44.95924	39.06257	35.52386	61.27451	47.32723	28.3039	16.94711	50.92441	64.18275	7.782523	14.52733	16.47154	25.15926	10.2647	65.23072	59.96142	22.99034	167.2482	83.18798	7.559889	33.98637	18.74027	20.45511	29.34043	25.75048	22.38656	55.18975	136.3763	43.49207	5.513322	10.90034	65.10615	7.488073	32.05794	26.1607
GUCY1A1	32.20845	7.057615	82.26805	63.62833	33.43738	52.09794	42.07589	29.17693	20.7164	19.89763	35.68951	11.16577	85.79504	86.26264	27.63713	29.35132	36.69966	30.61885	41.31103	48.63886	114.6944	52.40102	33.71135	11.10172	34.07389	38.83454	74.81419	23.62319	12.48787	43.51552	96.35881	137.927	89.74045	20.17561	76.34518	24.2588	30.36598	51.83948	53.78785	51.21317	118.2117	52.17682	47.55148	63.95001	27.37546	75.64741	18.49632	19.84842	109.9613
MAT2B	71.79925	62.04367	77.20896	79.42976	92.99209	149.6625	95.39167	63.72637	54.35192	66.57693	50.42447	18.59315	78.53551	67.1798	67.39914	41.9855	60.26407	86.88182	58.97785	109.6437	137.4467	82.94975	87.42151	81.45622	57.52521	59.11993	85.80584	43.40165	80.62907	110.2715	98.60566	221.6034	82.17756	54.6962	123.1741	84.67417	37.59203	50.02681	61.07583	120.6523	67.61131	80.51683	60.33204	44.25161	49.01128	91.21885	37.41214	31.81047	114.8709
GYS1	67.38101	24.44145	96.37702	111.9441	62.82918	61.29675	90.11029	48.07287	51.70416	45.36496	51.90163	75.18637	56.36765	104.3281	47.91721	134.3293	60.41344	94.11395	61.78269	54.63747	111.9012	61.98373	105.6753	40.03887	90.83847	64.43265	105.9174	96.93426	71.31473	111.8007	69.8249	12.92879	76.73421	50.215	80.71194	142.1957	46.5424	63.00872	63.93317	74.29848	52.00862	43.60141	69.95624	53.2342	47.58456	66.0917	44.31594	96.88688	76.59767
C4A	38.57911	0.7215854	15.87684	44.9177	37.38303	37.9538	26.63898	29.2285	25.83057	31.99618	14.6685	2.662287	37.58543	40.64587	12.44153	16.69547	8.755381	35.7179	19.84163	37.39288	77.55107	53.51339	0.2017815	0.5406873	43.90141	56.2625	39.23769	30.88639	23.05173	120.4371	72.17051	4.595499	56.4626	4.558201	46.30266	70.81101	24.53943	18.43542	17.83998	53.1361	28.39584	84.46185	29.09389	17.63817	29.15043	75.90085	0.472325	48.41949	23.88496
SPCS3	83.46623	41.13277	62.35772	65.87398	76.83661	147.3287	39.31518	75.41935	39.15324	67.84631	53.17442	27.01734	77.55222	85.1	82.91425	55.2043	60.60046	101.8745	86.78844	138.6901	92.3969	71.35184	58.44697	116.9628	36.99254	63.67478	68.23081	58.2719	72.39143	69.73054	79.03485	270.9446	103.7176	29.82419	72.25582	50.78021	43.86868	56.34966	57.68233	51.5364	133.8156	87.2775	162.4803	56.02537	46.19948	72.14748	43.84127	26.6447	103.8078
RAD23A	137.9089	76.02623	136.0712	134.7063	110.6756	134.5055	137.9022	147.27	97.45568	95.92473	134.5938	48.92681	112.917	115.6586	70.23783	168.3987	94.36506	128.1958	92.10377	125.3368	159.0697	139.1151	107.2181	86.2147	112.4575	147.8064	146.2099	92.60303	112.5393	129.5485	113.1701	30.19429	117.6638	109.5615	139.043	160.887	88.87237	146.6064	112.5221	105.4596	40.53949	126.3973	85.55828	132.1318	167.1927	107.1214	95.04808	66.73721	138.1743
FAM168B	110.1329	84.94781	141.0102	97.0535	75.90409	133.9593	69.84274	52.46929	56.91399	69.82815	60.68481	11.79184	120.2047	69.39966	61.22401	79.97607	46.38776	100.5087	86.70624	112.5113	155.6957	77.47794	46.39209	50.08688	41.32699	110.019	92.38093	48.05678	54.67852	99.20245	116.5102	89.54441	93.42403	39.14046	137.6124	79.07523	37.08583	57.54452	59.68104	89.09498	79.14098	66.2933	152.3204	51.33555	63.89386	74.14734	46.75305	34.77753	111.5547
TPMT	57.71365	26.56195	29.76978	34.40496	82.52149	81.56776	37.82204	104.9006	45.02869	88.24468	38.35878	28.82008	51.11795	47.67934	83.64273	35.17048	41.92808	95.30839	44.29951	113.4065	68.80792	73.06714	43.14119	21.15081	42.65636	47.48132	52.53334	31.1808	89.65251	87.75927	76.86772	197.604	67.4221	64.4591	75.11405	34.84305	60.08865	61.6004	44.97421	84.77711	36.56344	165.8725	164.1892	33.69417	51.57358	85.03364	29.82562	53.703	76.28331
PLEKHA2	162.9901	16.86629	66.91571	107.9031	59.64119	51.9242	52.07946	47.88292	55.72785	67.08551	30.68585	15.37504	37.02459	85.67941	63.45858	45.68132	23.01163	84.36395	66.16696	94.56383	107.4717	54.8109	34.06722	16.59735	36.398	49.30234	70.75237	25.93127	53.80485	73.73455	79.03485	142.6651	75.86812	37.38695	89.94762	117.7252	40.02072	50.95469	41.67234	65.55798	140.4207	38.30174	168.3389	50.09239	31.77734	60.3887	16.67547	21.94066	89.45101
KBTBD11	70.79681	1.808453	32.69981	75.46342	38.79602	34.10759	72.05772	33.80927	67.11683	47.57431	24.80733	20.07678	47.14499	63.42096	29.18962	43.7701	27.65916	38.75916	21.01522	44.73136	119.1847	63.10974	18.84667	1.310052	76.91161	34.42767	54.5254	25.76184	39.27313	86.23256	103.4118	113.8411	32.06619	32.26544	108.6792	79.91257	21.49313	45.1576	38.24858	48.97322	61.05793	29.4137	65.08755	40.95553	24.21417	25.65966	4.346427	39.59718	85.42088
UBE2D2	99.30741	38.45627	107.7113	156.7835	93.23618	167.5522	93.3839	107.3401	72.02349	68.73612	75.50893	33.00311	88.767	79.47071	87.03481	68.17884	97.19673	118.1793	71.43748	115.1376	138.588	92.73134	123.3554	56.76104	109.1214	94.88787	106.8208	86.02092	116.9311	116.8589	109.5427	242.4513	91.14618	129.3199	108.6993	117.8275	68.3234	78.57494	101.4446	182.5681	171.1626	73.37269	80.78357	89.61669	83.79143	157.3887	55.29643	70.93955	153.0879
ATP13A3	56.53355	11.73659	64.71033	32.65263	46.50761	43.55375	21.61223	30.77263	46.53789	56.20927	27.42057	11.99498	65.13902	56.72472	18.58926	22.23311	51.41358	41.22551	52.22559	51.27256	55.03799	43.11827	54.69795	17.82043	34.03083	89.3927	48.95725	29.25501	20.35084	51.1798	54.14006	121.1625	76.35478	26.31822	51.74004	81.2614	26.86072	41.03742	24.20677	42.66775	152.1304	61.33562	92.40335	26.20506	31.58535	96.06416	34.41914	22.41546	53.68253
GNA13	78.85567	38.60023	94.00575	74.54901	63.63467	72.112	60.27182	65.36551	28.82693	55.31954	52.31792	9.78791	74.57466	89.55416	63.66786	21.55438	39.89963	93.22649	63.74849	85.46993	99.8861	54.88031	55.08647	27.60042	56.52175	66.53192	75.36656	23.9084	47.16793	71.86248	88.95763	207.4759	97.89532	25.0371	92.36193	61.84189	33.63553	64.77218	56.84929	60.55211	109.5246	76.40668	99.48923	41.22669	52.77027	81.36478	70.1391	21.12538	103.8214
C4B	25.28513	1.854556	36.01389	57.33736	37.16448	57.97551	23.3545	20.2681	17.61165	35.28246	14.2657	3.485503	44.88031	38.88166	11.8223	5.609261	8.795614	52.92238	50.70992	27.07193	75.85078	53.58426	42.33448	0.3325827	31.61362	33.96987	93.42911	34.68503	23.78462	83.96699	64.36613	0.03278072	27.43909	4.489506	31.63609	62.17752	23.90271	45.33559	31.16645	36.77178	24.7194	86.85109	44.26362	15.47918	21.70875	62.35304	0.9864266	27.33084	12.80708
PLS3	28.73388	71.37519	62.3448	69.07074	28.98309	46.92594	33.78357	25.62042	27.45711	14.99018	54.70712	10.24885	80.83097	70.4522	32.61505	26.51628	80.15743	27.47987	75.05758	56.92344	61.67063	44.86912	54.44825	127.8695	42.82136	62.46621	69.67648	35.4589	16.12671	46.41845	93.4318	162.8277	69.00765	19.49823	92.77368	35.30609	33.9697	60.1109	76.72461	55.63475	44.49138	57.20191	34.28496	65.21286	38.33516	81.26211	166.2218	18.73122	117.1608
CREB3	86.8885	50.21599	107.7634	109.7131	108.3291	152.1843	116.7047	149.9289	80.82998	69.26131	69.888	27.18114	88.61947	56.68482	86.47535	70.82477	121.6515	121.9476	81.52312	123.7512	121.2992	111.5635	103.8594	67.55431	44.34445	114.1396	85.87619	135.9893	132.4855	99.2569	94.53234	47.64115	106.1419	81.81952	99.39179	50.80936	59.86569	97.79025	73.38527	136.6656	24.75011	108.3994	137.5967	68.66393	138.7563	76.89809	111.2478	30.3002	104.7564
CPT1A	87.06843	144.2247	61.61805	62.58502	50.74138	40.94567	49.07517	83.87364	38.17072	52.85879	58.52394	12.4461	79.134	69.44618	35.16018	39.96585	9.082524	75.86423	53.27351	64.61385	129.7772	65.34471	34.03742	139.5379	42.98267	92.57927	72.38107	31.3004	72.76136	109.9097	54.7223	38.51667	41.4661	46.15349	103.5703	48.4335	28.59521	52.62109	50.62033	59.11639	59.15449	28.56173	111.445	64.54048	21.50308	51.61587	20.21856	15.42268	84.96573
PNRC2	90.84606	42.91327	173.7505	92.14363	81.40031	73.68001	75.60643	88.42976	83.37696	57.58788	74.67478	20.71911	93.39882	62.06869	64.52683	56.96029	42.14132	102.4063	92.82708	90.53202	123.1822	81.97545	41.79079	115.2035	50.82617	99.76826	91.23301	44.83638	71.43149	72.50769	127.1035	259.3479	111.7996	39.12129	116.3706	54.55393	51.86809	109.3907	73.1278	76.51389	102.6776	78.0405	124.0165	82.52661	80.17523	116.1054	77.71479	35.12841	141.4966
TLR3	70.73797	2.503472	63.13455	58.37153	45.94358	76.50918	79.01597	49.54195	33.40205	76.79692	25.88548	17.17907	66.62838	44.59033	47.88731	17.85502	25.88034	63.4953	44.90743	99.94837	95.62932	64.75121	42.89355	2.597888	18.71246	52.49919	55.85575	27.12832	45.84884	72.20855	60.44818	180.2817	76.24895	23.75105	37.17584	38.02797	28.65193	36.33445	30.05532	64.56016	69.8133	70.39628	100.4854	23.14128	23.04477	70.73696	1.165165	22.62979	74.78507
THRAP3	128.9744	43.98062	135.3536	110.0764	88.69008	78.88317	82.62346	64.85543	69.48908	79.54396	81.35245	18.86836	128.7419	113.5751	62.92773	76.72745	48.13176	98.40087	103.6822	88.88183	164.4021	93.0101	76.14697	58.87142	91.47524	139.1945	116.6205	48.16203	80.72032	109.4672	122.0955	102.9083	117.2734	48.71765	145.1212	85.5515	67.07237	88.11398	91.39677	73.09681	110.5955	68.53076	114.6543	101.4835	52.11569	111.0899	90.06628	38.45141	130.3174
SLC35B2	79.42048	40.16602	108.4041	73.16007	120.994	97.81455	43.23564	111.9927	69.89453	94.05672	53.4014	14.96286	81.58687	89.85282	68.67652	160.3085	95.78154	77.85674	79.91653	104.7804	85.43307	86.50249	66.67214	32.52648	51.09733	101.3556	93.00853	97.16177	89.21236	100.0448	66.51657	21.38862	103.0722	32.28352	100.4013	66.72557	54.89465	62.12022	62.21865	75.5548	30.98459	114.7592	98.22764	43.2353	80.87176	82.14528	101.1521	48.10758	72.48468
C1QBP	103.9819	75.46852	69.29721	61.22182	115.3136	99.77709	54.38471	131.4358	47.9189	75.35034	63.25505	20.0516	60.48108	92.54508	65.12983	132.698	75.37905	77.59104	72.27676	107.4649	73.14696	76.31275	54.42188	51.93281	50.55981	70.5955	73.04009	74.45179	96.61285	86.96637	81.88866	54.64555	72.5514	46.8862	83.30182	75.4912	46.28154	68.1343	62.93331	68.11693	32.6463	103.8376	79.34544	57.84877	74.11255	71.3069	149.4165	23.69489	74.14577
ELOVL5	87.17006	42.46495	63.83658	66.7959	86.98626	104.3929	39.24831	105.9704	38.32783	64.05148	44.74833	14.15527	68.07005	97.84726	71.41799	192.5021	52.89883	75.04065	96.02546	122.9667	60.6005	65.4902	69.85894	42.23591	60.45351	51.74628	82.70008	55.42568	124.6545	56.8191	81.17036	216.8314	102.3251	44.00769	78.79922	62.04913	38.72767	86.53503	76.8665	60.87894	96.90231	102.1172	168.1328	85.12018	62.10934	96.94819	125.5861	24.13759	103.4332
SUCLG2	92.06583	93.91968	102.18	57.72461	75.8951	71.63894	68.06578	126.0222	36.47403	43.61211	47.12507	9.18434	58.74236	70.16437	58.81627	50.66528	73.81583	50.00329	74.18579	77.59585	75.09474	55.7629	81.03914	173.369	37.0725	65.0288	57.91507	44.41459	51.25368	127.1609	106.4938	129.4924	79.74577	59.82697	111.0357	50.12384	34.98465	53.29647	39.66594	101.7689	39.88679	62.2364	77.42548	47.04371	48.23951	56.88651	51.07558	19.89312	113.5631
RERG	47.21264	82.15758	42.54923	49.16301	26.29889	46.89399	52.81875	21.44322	71.01174	2.168054	44.76494	17.66683	70.24385	39.80038	36.51702	79.74266	53.91138	18.01319	43.04155	16.87693	34.90456	48.38931	39.30866	79.32512	82.3617	46.59084	26.07623	15.88792	11.96507	26.40361	78.59288	129.3437	53.57852	6.84423	43.44354	29.1131	8.899773	34.44028	34.71482	32.01524	63.01557	63.92012	19.26787	32.24758	36.16138	48.25466	16.29749	62.14943	59.08488
RHOBTB1	60.52276	10.89593	14.53352	53.06306	52.90986	63.19515	65.22241	82.47553	48.80905	52.94359	35.77361	16.67862	73.78301	44.8395	58.33558	173.2048	22.48242	49.51033	55.71595	36.72678	121.8539	55.51667	38.38896	8.08977	66.61182	39.55511	55.17427	22.50961	72.90086	111.2742	95.06139	110.3134	68.1716	43.02789	100.3157	189.0122	25.04288	21.17938	63.7246	61.12051	81.03256	54.12632	37.7458	35.06074	27.07406	60.74083	13.8638	43.8622	65.31697
ZMPSTE24	85.2395	39.26772	71.64813	55.59874	60.93123	118.8859	57.28998	106.6294	61.29742	52.06476	53.5643	10.55506	107.483	79.11476	54.71089	38.95874	76.4267	49.25516	55.67107	96.6239	82.76433	63.13315	86.58695	38.28641	50.19723	85.6513	56.17805	49.17986	82.80604	87.91068	94.66699	178.1724	85.04587	48.64353	107.9063	47.91634	38.99517	60.40437	53.63083	81.88326	65.78228	60.2072	105.0074	49.73758	68.53878	79.64683	72.82357	37.91034	106.4627
DYNC1H1	65.36082	38.52896	131.0623	71.18946	85.10661	44.49013	49.73427	32.52143	38.11727	37.10977	58.13764	17.92671	115.7274	71.17155	38.61997	33.73332	46.26482	87.02508	89.06239	60.85747	173.7791	71.34502	40.06645	64.06114	46.4442	72.88465	104.4367	44.66963	49.41624	155.6843	129.4307	28.38831	93.61151	30.67576	149.8099	67.00237	43.2974	78.64106	68.24286	79.51154	123.8687	44.37679	85.378	51.10724	49.26773	89.27141	58.09473	19.42958	81.27431
BAG3	58.96564	36.55919	96.24624	75.84612	60.60115	89.28673	51.66218	91.18588	41.13417	38.22116	70.28745	21.975	84.77396	70.78432	46.98171	28.08115	65.08474	118.2115	68.93604	67.57161	97.11914	98.94462	76.87582	63.73368	71.1391	56.47908	110.507	76.26961	63.40692	145.0089	85.98494	45.20426	65.56039	54.60885	97.07616	54.05884	61.2143	139.2529	96.73849	66.26771	36.66616	86.0002	70.53779	98.94126	72.55479	57.10367	58.45869	50.16928	110.7991
GOLIM4	113.0093	48.07609	70.05176	56.8098	62.51978	55.13448	69.50725	64.45259	39.34581	55.33788	48.95641	9.002898	141.0763	85.25288	39.30536	19.00612	51.51425	73.00991	82.68102	80.8158	134.1835	67.86207	52.18124	79.46099	57.84607	98.22178	104.3283	32.08165	33.5007	87.74621	89.43108	207.1482	93.70768	46.37345	110.0218	58.52689	37.25394	82.30566	62.51105	73.17633	68.09608	81.53822	98.15729	62.05627	58.43538	86.11975	78.28422	8.942468	105.573
MOAP1	139.3625	26.41173	89.02197	93.56604	43.95113	60.99568	64.42713	91.91082	71.35875	28.75681	54.0317	10.74716	104.0408	33.9271	58.13562	19.22284	36.0207	94.16163	59.47317	47.05333	128.3286	105.5278	26.5072	60.5469	50.28544	101.3295	106.1852	25.38739	55.68288	103.6578	90.94246	53.91114	73.26822	41.84332	106.9137	37.67274	57.17923	85.65588	68.241	70.91947	37.84265	56.67238	97.91957	52.69802	81.92027	86.00872	28.61423	34.97265	87.67152
FAM120AOS	43.73801	28.10681	51.60868	47.48985	49.16076	61.43942	49.66658	50.24062	24.31348	41.98975	27.96204	22.17961	45.48538	30.15254	135.0967	25.40502	31.07445	87.85404	47.85433	77.30507	129.5978	117.8143	55.89821	44.00895	30.11209	49.03773	45.96569	33.43429	48.73593	52.37492	70.82653	57.42261	136.1065	56.6818	73.61462	27.46451	30.70271	115.5515	43.09522	57.67605	56.30956	67.6648	237.0969	48.40324	40.18719	54.08799	49.48989	26.46509	48.01357
AHR	102.1359	18.14396	87.91926	43.94034	65.08116	33.0945	30.50107	21.01713	54.47958	30.40883	41.29981	11.73856	71.34611	67.07893	34.62375	7.438062	49.85944	62.97168	52.60594	34.40769	110.5318	45.36793	55.82486	24.88798	18.40734	29.98138	63.04037	23.81509	27.18886	64.13249	66.35264	158.3483	82.22349	36.00509	76.68133	27.43425	22.01588	68.40663	40.16471	37.99807	115.9747	44.67279	60.97611	34.58686	35.14292	85.82107	33.4091	12.74385	96.73305
LEPROTL1	70.22704	21.81185	29.4423	67.27455	54.38133	54.79001	104.4315	71.41384	83.00071	72.53869	44.484	21.71387	63.3142	30.32834	67.2482	32.42259	31.95581	71.16554	37.58002	113.9172	100.3803	88.43493	37.29806	22.93045	46.09732	88.92991	66.8417	68.51533	71.93534	85.23174	77.42482	170.8018	62.30833	51.33453	98.73176	59.02877	51.27243	68.18637	57.096	88.41699	51.82575	63.79732	69.0405	63.44998	54.5277	51.6168	31.33551	24.493	105.547
ALDH18A1	55.93209	39.81613	88.50142	85.85751	69.30928	115.1932	48.72944	72.5687	35.9957	70.92106	45.28894	26.14155	47.90595	110.755	51.09436	78.50892	140.5049	78.57979	77.6854	47.62359	92.02761	59.92205	78.67371	23.26679	49.20826	67.48855	66.92485	105.0756	72.59094	92.00487	57.37137	47.26054	79.49698	33.13278	69.17308	100.7062	34.32248	55.638	63.99162	50.22415	53.73361	78.23509	49.13554	40.37977	63.41539	61.15748	135.1622	65.31463	55.84814
ZNF622	86.92548	39.60714	71.70124	68.27468	57.47045	88.51247	71.49852	99.87473	54.66384	67.45037	48.03715	32.94152	52.64896	72.70084	47.28104	24.04201	85.04052	120.6466	48.83834	69.18862	88.80479	73.38224	95.84935	48.52187	60.10461	77.18626	100.7417	58.02099	59.61772	66.57764	68.43658	26.63562	66.71565	49.11756	66.9827	59.88664	43.69578	54.20248	52.58987	91.57524	26.21099	77.78119	217.6135	39.79706	65.52953	53.06888	77.35229	28.78014	56.62567
NRAS	82.98853	14.70287	85.28391	58.84683	54.42665	63.83187	54.96222	103.7008	36.0382	46.67378	36.87053	12.37554	58.60193	90.91736	53.41189	43.49747	59.30096	68.74683	50.54946	76.08815	90.39203	56.7545	52.09508	23.81123	30.91891	71.56188	65.24193	27.41777	49.60891	84.87538	93.05462	203.9409	88.15703	26.10913	92.68973	47.76322	26.3949	53.60919	43.28971	76.17587	85.64049	39.82794	109.4799	31.38511	54.81535	61.70945	74.17465	25.29256	111.8034
RAB31	33.1397	28.26973	77.90555	69.17977	59.57186	47.15364	24.03271	33.60042	14.22127	35.70147	48.77841	9.441941	65.39503	115.1347	46.54073	11.60354	65.12333	36.00845	61.26989	52.58597	68.88848	35.05889	83.97191	19.1159	33.0814	33.31094	70.2319	42.18251	28.16054	38.3196	61.66258	108.783	96.68639	9.839712	73.12928	21.20383	31.57133	52.93783	69.28484	42.56752	94.89212	70.32058	37.41263	49.30643	53.06776	111.7297	92.70524	10.82385	74.53792
ANP32E	99.44432	16.78507	127.6928	76.58788	49.74494	124.0029	63.43269	47.33283	55.88062	43.65012	63.34937	18.60724	95.57076	66.88531	53.57374	38.22874	41.28584	61.14889	57.54254	62.39158	102.171	63.81492	36.99901	14.52101	47.53506	97.01826	59.65035	32.01902	45.01487	69.45055	74.547	265.2111	82.8333	30.39755	86.3785	64.86705	30.934	69.23322	40.21345	50.74583	68.99499	71.64616	79.79896	50.74473	52.06102	68.88593	97.58275	37.37697	121.5502
TMEM248	123.0093	105.9037	143.6442	92.75028	139.7615	131.6723	76.63467	97.91702	57.01177	83.33767	88.86662	28.29172	119.9094	133.4837	69.32908	104.5194	106.7513	92.49112	127.3575	100.6244	129.5339	94.68602	134.2423	114.4264	88.7849	96.3363	96.96151	90.44088	102.1918	100.955	104.923	159.5325	141.4724	73.34227	131.9491	125.0025	67.5922	96.85809	89.38921	112.4945	111.8694	136.9134	95.6251	75.06642	78.41653	168.0341	160.2659	70.38412	117.3709
WLS	55.60474	54.96444	170.5566	67.32337	42.02967	83.73356	69.82412	6.672287	48.87692	20.32885	34.52426	7.052275	75.61695	21.90755	13.99239	13.39167	22.75858	54.83035	50.89947	74.325	98.72239	64.53736	24.10151	95.76436	61.45657	124.8031	72.86985	14.09791	7.260332	88.87957	97.95145	37.87749	72.77573	23.99408	103.7731	24.39429	25.25278	43.15544	34.68681	66.94514	41.2951	25.28305	82.81244	44.31289	63.87107	62.45114	109.9078	20.71257	87.44646
KPNB1	110.7121	58.21071	97.40855	112.2001	90.5643	74.27862	76.22141	60.73918	57.05694	68.95987	62.13231	25.56809	85.16949	110.4694	58.05073	81.27074	49.03749	102.3711	79.48132	80.30889	125.0618	97.61033	63.0258	49.22284	55.74763	110.455	105.5374	47.43594	78.94191	101.6606	119.8667	93.95922	98.12483	40.27004	112.6475	102.6231	46.38311	74.64866	82.21942	83.3674	85.10659	75.79926	97.05327	68.80424	60.61968	95.71088	173.8677	34.0925	110.1985
MOB1A	71.21544	52.40435	73.27104	72.80592	90.09791	84.98861	55.7854	77.34976	35.6336	73.48762	62.50976	20.22654	85.61311	94.43592	74.3323	64.12701	71.67675	78.02685	86.62254	120.697	85.2526	67.53458	76.77082	53.44409	52.65651	64.36579	71.48312	54.68687	61.1377	85.44415	91.61069	250.328	103.4847	43.03989	104.9787	48.40869	42.77698	66.26322	64.59469	78.22723	124.673	102.1223	115.7316	50.91464	47.33773	95.91336	100.2281	35.14733	113.5723
SPIN1	103.043	73.74165	110.649	92.66686	67.29266	137.4317	89.32922	95.63624	57.45698	63.16148	58.51349	13.62674	106.5469	73.6355	69.62278	35.35689	48.03693	79.846	82.1674	100.4098	141.0333	63.61822	52.82122	99.93525	64.51728	79.83768	86.63447	35.92043	57.89323	96.55867	111.3735	155.1636	127.5971	99.39293	127.567	63.59644	49.69988	72.97782	75.14105	120.2699	88.03821	86.55218	98.94442	72.78793	74.34074	122.2065	112.6357	17.58696	113.0609
RGL1	71.08912	13.18535	32.62058	53.89369	39.27648	106.9368	70.08923	90.57616	29.25847	68.07333	37.86581	10.47261	76.1168	54.06663	43.26508	55.14768	18.39546	70.28881	68.80312	95.33063	104.4742	51.17648	50.59025	7.084788	47.28139	65.5799	92.87231	18.37027	74.00774	86.34045	76.89794	86.35956	88.92089	33.94699	94.05217	85.92142	45.70503	52.37849	57.98509	70.53023	70.93296	122.78	89.63072	51.73483	49.64021	79.03754	32.73777	19.2938	88.50477
SNX17	134.3088	62.68093	132.595	109.7541	156.5546	144.0665	96.14798	147.525	86.25198	73.56083	109.6901	24.09275	105.0047	102.5308	77.00332	146.9254	114.0814	137.2479	112.1196	170.0569	126.8205	106.3477	91.35335	40.1702	79.25964	115.8826	129.3371	93.60359	120.6384	122.7057	111.3773	34.61322	118.5906	69.20659	134.0535	90.50469	69.71968	93.26863	95.41404	132.3798	44.18112	117.8672	122.4189	71.07423	118.773	110.529	122.1353	54.91913	110.7156
SEC31A	90.273	46.8489	113.1206	83.25734	79.70665	111.5615	99.20934	124.3944	47.47804	65.89689	67.62524	31.44327	88.27289	88.19162	83.451	74.76094	56.04394	83.47272	91.78747	116.8787	147.5857	102.4359	53.05585	64.64271	77.04828	85.4596	80.08953	54.70574	97.69699	158.5848	127.1762	103.7822	143.2735	50.64512	123.1828	89.11904	53.57727	93.3847	89.76966	121.5721	100.7434	89.90406	123.5084	75.01704	82.79266	90.36449	104.8548	40.36155	99.90416
SLC35A4	84.56527	52.74018	114.9726	104.6934	149.4618	134.201	104.2711	97.51796	88.97472	103.6247	68.73227	42.44993	82.51317	85.20929	76.96109	108.4966	72.86455	149.9496	75.27118	113.7297	140.9679	104.4404	94.2204	52.87537	61.85499	73.58046	123.5888	146.0903	116.7494	125.9892	105.967	33.06991	109.0289	82.96501	122.3683	92.40247	75.36344	82.22977	83.00662	110.3783	33.95722	94.72583	111.0108	57.12654	77.64828	116.2811	51.91686	56.29945	105.769
DSP	0.9271781	64.21122	129.087	4.208541	50.02109	1.601399	15.20063	22.97147	15.20575	53.66534	7.39358	4.362955	64.4636	50.06655	23.70858	17.22967	51.67433	42.57829	26.41172	16.84033	162.2887	37.95815	28.89105	98.42238	5.900533	6.81044	47.70896	8.524039	28.22344	44.5236	88.67107	36.31636	72.50544	12.85323	74.87129	22.39009	27.52472	22.85522	27.91666	55.90439	57.69617	46.01173	25.87367	10.40128	17.51074	33.35047	33.63847	13.11727	38.96051
RAPGEF1	69.94633	47.48051	82.3795	75.01346	62.36616	52.87213	61.79638	37.38874	31.0377	53.07366	64.3863	10.35878	174.019	72.1125	44.427	31.41608	30.65116	118.6709	77.76302	79.87126	120.378	79.94936	37.84302	52.64715	45.90356	69.31975	145.8589	27.10078	52.13448	84.70796	113.6114	20.31069	85.18923	55.86837	110.634	49.86607	46.37173	72.39283	80.60633	75.9242	75.90803	51.1035	76.64131	66.76255	56.84623	76.90116	47.6925	16.66685	92.9728
MKNK2	91.78608	50.0606	63.26044	88.75278	61.9081	33.65305	52.56672	93.95736	78.66157	60.26023	75.30184	22.69728	136.0093	73.11588	44.38542	93.17008	55.73732	126.3633	70.92394	41.23229	127.0067	66.31192	51.93864	120.8034	92.00238	100.5429	96.91421	74.03573	57.7477	66.73793	101.9798	9.367636	72.83098	45.82293	110.6807	56.31875	61.22604	84.52958	54.73267	62.11675	41.81959	40.1359	66.82964	93.87978	78.65639	76.33254	30.24596	55.27412	66.66482
IK	109.8035	42.7624	111.2975	123.7295	116.1415	120.9169	133.7843	64.79375	106.5445	85.0377	85.9511	39.13569	104.7691	83.9876	81.24754	81.11265	88.37345	107.5667	78.09027	100.8563	145.9939	121.4349	108.4968	62.00181	92.95926	123.6626	115.1432	87.12664	110.4313	112.5377	112.1013	62.3641	103.0198	84.8458	114.1659	115.9292	79.68148	102.3249	101.1683	139.4895	47.79398	93.94036	75.67188	98.84662	69.52919	106.1562	72.02517	58.66745	135.091
CAST	76.35912	37.56882	102.8031	88.81089	58.74258	70.387	72.01012	53.88726	52.53029	79.01595	45.27432	29.22122	75.10717	82.81343	54.08558	22.59162	87.56008	61.50473	55.6674	57.44615	108.8524	77.86275	77.76282	145.9018	61.21467	94.1325	75.24742	49.44021	54.10287	89.47903	68.59027	142.1818	101.9839	39.18097	74.1446	44.62477	30.38527	58.14835	62.97796	81.18435	91.73078	70.90991	61.27183	49.13303	38.80235	79.61066	39.54202	38.60292	92.61299
LGR4	99.40369	186.1729	124.5016	40.32261	39.65069	49.9499	57.15674	76.17829	26.42668	43.58542	21.06981	5.475119	65.2633	55.87362	29.76396	35.67631	32.31093	41.26119	28.02584	55.11178	99.38101	38.72779	23.8901	74.97798	42.59258	45.71215	29.3481	13.65849	26.6958	48.79533	61.26632	156.2598	65.70876	17.37176	79.40368	35.75738	18.20019	27.73153	18.2973	46.23203	53.89926	63.75168	64.76565	20.06221	36.27491	31.61822	20.67894	18.63421	49.5404
RAB11FIP5	86.9802	46.60883	93.94646	62.26339	73.8287	133.1269	53.46928	73.22809	40.29298	59.02611	42.62401	17.46613	62.43839	38.45575	41.72581	62.86363	27.7905	80.65506	73.09091	127.2707	76.922	55.91935	29.34347	27.54758	28.05143	65.70937	70.77471	45.80588	60.28456	100.8906	71.93015	15.78187	97.98645	74.50554	110.7351	63.20054	36.23362	41.63452	42.81382	147.318	29.91824	66.88367	160.6432	29.72554	37.65228	53.88947	43.69859	25.97475	78.79376
ARRDC4	36.70749	6.582175	178.9445	51.35901	66.98049	134.0349	21.80226	16.19705	30.39153	63.70942	48.47305	11.28936	66.34072	45.89966	42.90325	21.21953	28.93379	55.63105	55.14752	119.5564	58.93883	27.41172	35.42827	20.18989	20.57574	57.29476	23.22259	47.16436	25.28585	36.41817	47.47667	76.28552	47.67624	12.84368	45.76612	20.3883	23.67775	25.00908	27.47999	33.58596	56.90075	30.19382	76.03607	27.33966	15.15671	60.34421	34.05387	15.81455	51.3529
SPTAN1	49.88958	44.35785	159.4511	73.35709	84.43283	49.27358	54.94742	32.27489	35.32745	42.27904	61.06169	15.64538	130.2657	59.16794	35.62672	28.27887	31.97104	75.50371	97.01305	82.47669	128.1539	67.23388	38.22946	68.38177	52.54498	56.1713	99.75036	24.60824	56.53808	124.0959	127.5342	21.73313	112.0027	46.07472	133.1597	36.8521	45.0845	80.42658	68.30294	88.65364	76.42627	59.11577	87.66437	61.59014	54.11464	81.76684	61.98976	18.11723	99.20721
RAD21	94.40168	63.33858	95.39281	61.95677	70.81312	110.4063	63.05143	69.8472	48.37814	48.94063	51.4635	12.71763	106.4974	76.78975	59.02806	52.4734	58.83954	61.59644	71.48514	94.29017	103.0228	74.34813	66.62362	87.23544	60.85683	96.46914	74.79058	25.21827	54.02964	83.58698	105.5577	185.5241	98.25224	29.51453	108.2363	65.65318	38.50972	71.60093	56.04997	73.21427	68.3657	61.48711	82.36746	52.02803	60.32275	88.29922	103.9352	28.06143	107.123
DCDC2	20.07623	4.473405	152.8672	32.62902	62.24444	5.080325	3.782889	4.362543	9.056195	109.8574	5.059614	1.302752	26.28554	11.75018	14.70144	144.5259	0.4633113	15.18312	33.35073	12.87694	30.48644	19.66672	5.942738	0.597778	10.86855	12.57945	23.02835	2.004987	6.382828	12.00308	32.8752	71.82611	67.3153	4.004408	49.75557	33.76809	15.02881	14.14705	10.75115	17.22257	50.04739	32.90715	18.13278	8.216625	8.678	46.98412	0.6707774	3.486555	29.71535
PFDN1	89.13704	54.19892	120.6131	116.1567	140.5363	122.9119	108.2876	99.68473	77.95388	103.8958	90.49	78.51616	86.1992	81.6543	84.57122	143.1869	128.7259	129.1837	62.61757	131.0283	129.874	138.1545	115.5766	71.16809	113.3063	82.73138	118.8513	122.2957	130.1404	136.7113	108.3734	89.51302	90.45688	108.9105	115.0658	101.6593	86.25577	102.7937	122.9842	148.1395	43.74028	147.9595	96.95384	99.63956	85.12213	88.40278	82.57022	96.97304	128.7473
CPQ	99.27211	56.37574	115.1714	84.25965	57.24618	146.7512	83.36137	101.7703	29.82619	37.92603	64.36955	28.30009	103.9583	62.584	63.37272	21.2206	49.48124	87.17086	76.83533	66.73457	125.9335	83.59419	68.80364	187.2216	53.5898	110.861	84.71522	86.34499	96.7751	88.47109	91.6427	84.9534	98.72265	42.5222	132.4553	81.9873	60.40294	91.59462	84.07159	72.00185	58.72597	70.22394	85.30485	64.19947	93.99888	82.46572	81.11491	64.32338	83.94738
PAIP2	74.78218	48.064	79.95815	96.31865	79.34045	136.8845	104.9795	86.36006	57.4186	68.74346	49.36743	25.36294	89.39491	68.1183	63.99989	46.14806	60.42566	102.8654	60.70423	126.4384	123.5746	112.8174	81.43247	46.46387	58.07204	87.55295	98.98141	50.76549	71.58197	112.7003	101.1718	172.3284	77.90647	77.35748	112.6104	97.09854	45.91303	68.76161	77.49593	104.265	58.85293	80.44263	76.88044	74.03814	68.0771	83.32837	43.00643	59.21484	108.2403
KLF4	37.96773	8.519917	102.2559	44.90391	49.67794	22.5736	19.35062	47.86013	14.76529	30.69028	15.32342	5.568696	61.31412	17.1808	39.56299	2.249686	12.69007	95.23635	59.2999	28.66368	83.33062	10.57758	30.58083	13.3673	29.39263	40.33313	33.61571	17.52582	8.753229	18.5042	42.16854	31.3446	35.12218	21.82318	44.84717	9.011132	35.3935	45.50344	7.15444	21.0997	8.698448	18.04443	121.2595	24.3824	42.83739	40.69206	9.913777	9.232566	51.63354
SNRPE	82.76419	20.48426	82.88202	88.27698	69.52566	183.0337	74.63115	90.60466	58.94428	58.55526	67.68436	23.3309	65.76995	65.14219	58.12077	109.6886	105.8106	88.13784	50.04928	72.45061	83.64355	70.29972	53.80144	37.57876	60.84221	91.61727	94.49298	47.69718	109.7472	63.26494	77.51355	121.2232	59.834	43.39477	75.25185	62.57552	46.52087	50.62418	58.77681	72.41538	39.63101	104.2993	82.66523	43.02447	77.99536	63.49172	106.5186	40.8888	98.99723
PTPN12	64.70562	26.53868	78.25478	93.16433	44.87123	65.61062	40.79907	52.58294	43.98073	36.33792	47.57003	8.504112	113.9724	81.69889	35.95134	38.79797	51.94418	54.23879	53.75706	62.27723	101.0926	66.89884	59.69163	20.95692	54.56549	68.59063	94.56735	27.31522	39.88966	76.89508	84.46147	256.9434	86.05698	36.64668	77.10167	66.23824	39.82731	82.63435	69.97027	71.10928	149.8441	50.80087	65.26904	79.86388	49.12501	121.5357	86.50731	26.93844	118.7696
RTCB	94.48044	57.72459	74.54664	65.61844	118.8383	172.4436	83.28352	91.07613	46.31902	126.5164	63.21464	18.15952	91.33163	70.08188	101.926	90.77501	102.2301	123.1823	79.2474	93.12708	94.16695	83.28837	86.74111	90.25783	43.07678	83.31061	79.53073	94.04473	135.5125	120.8937	105.6884	45.26087	113.4386	37.9352	96.59346	62.76193	44.25212	63.95776	72.83052	77.71893	42.43007	153.0706	102.5456	38.31921	74.47932	102.5553	103.6306	37.68214	84.64226
NR3C1	56.63482	17.25269	58.98444	66.6872	38.23419	79.53359	58.33729	34.06693	26.87744	30.85573	35.13141	11.12682	71.05659	109.8831	31.74696	22.91655	67.98244	38.61669	59.08954	62.14275	96.71546	43.54761	83.83384	26.3683	37.79327	68.5951	66.76844	34.69264	32.96816	64.61974	76.13035	149.5011	79.47894	24.69895	83.40806	74.15479	21.62649	34.41821	48.47628	73.69233	105.402	45.29097	37.64533	44.56075	37.29905	80.58238	23.18639	24.7567	89.43766
ZBED1	92.33665	8.996415	63.81697	163.4354	68.95613	40.23395	78.21789	62.74954	43.24645	90.75757	80.47599	26.98715	77.48886	68.85166	40.89139	80.91748	54.74482	70.78829	68.19672	84.07603	114.476	80.72223	58.08505	11.57792	50.35593	75.19656	89.38669	61.42629	124.7319	67.63283	108.0924	32.98287	130.8496	23.38072	83.69397	61.66031	63.21393	64.31766	111.7038	75.0065	71.36984	87.60705	71.49682	38.80577	52.01809	49.10023	62.93446	21.51538	83.80898
OSTF1	75.01112	39.80445	89.50213	108.8047	101.226	99.05638	76.83404	81.85407	47.74989	77.15695	101.5305	46.38833	120.5693	101.3838	109.5706	35.79621	87.18309	117.4189	110.6684	126.3343	97.24817	89.16348	90.03766	93.47359	75.87125	74.23647	126.0559	111.0404	96.0358	92.28267	110.4554	169.0703	134.9006	74.4995	123.8818	47.04661	87.29551	118.7997	132.98	97.24684	81.72461	129.3574	96.03057	112.9637	93.42367	121.2481	148.2542	43.40181	151.2861
SGCE	87.7115	32.90106	138.2307	83.03393	42.88862	75.6678	72.56225	31.42611	37.0805	5.462746	34.10246	13.15674	48.18539	70.93145	7.127779	46.44558	51.81957	33.00883	34.54399	58.19734	81.01412	37.3003	35.45249	22.30068	33.7435	91.89546	45.17064	21.00571	3.75967	30.57787	47.74606	52.50888	62.45306	39.26011	60.95406	117.1386	16.43271	51.4636	31.36665	64.7883	44.07068	20.18619	48.41082	42.68421	48.11221	31.03254	88.90171	3.183978	50.34285
MPZL1	42.54242	11.42095	70.11274	74.91288	78.81897	74.85297	34.54302	34.87165	28.84315	39.60245	50.46163	18.47654	68.54128	115.8756	28.13246	87.52527	90.78066	37.97063	80.17635	61.1769	69.43211	42.34063	95.05299	16.45274	40.76059	38.12982	63.07871	41.10019	52.98838	41.52764	60.44909	67.68025	95.50466	19.13994	67.05327	62.03482	29.08611	47.6864	57.74229	43.10226	72.66872	108.8405	46.62095	46.95628	41.65187	76.33157	107.2232	44.37441	58.82593
MAPK1	126.1833	39.63942	63.35323	72.04956	56.722	151.7099	70.23959	70.34147	37.57824	54.61709	35.35771	13.08127	75.51798	45.95307	55.05765	42.58236	39.31892	76.45284	60.5139	98.59493	140.4694	61.22343	52.8001	39.75151	48.02865	93.647	68.44709	42.37744	51.48354	120.4811	92.70765	125.9623	80.77903	32.19425	101.9695	76.68226	30.92518	49.46564	49.88257	72.78702	72.56007	51.55375	109.48	38.80856	62.45554	57.96086	44.99889	30.50752	93.01523
IMPAD1	61.80493	43.59081	63.76981	37.13236	52.38989	139.1216	31.25322	26.83718	20.11769	41.12671	29.41791	15.96379	39.49309	60.84937	53.84389	21.61105	54.06665	49.33467	40.83646	70.7058	69.71968	34.70425	86.73994	103.0518	34.3214	47.69334	46.60787	64.36871	45.92169	73.40777	56.14344	119.7362	49.41206	22.8395	78.33287	37.33404	24.75757	40.74257	37.52338	42.59672	67.98982	39.07113	81.12424	33.95026	31.13704	40.83811	98.61778	54.69009	66.55827
CHTF8	70.83951	64.1669	100.7823	79.31128	103.3257	121.4223	66.3302	77.74052	38.2659	59.51411	55.24523	10.52078	85.40041	75.98256	53.81575	80.80145	47.42989	77.61452	88.84856	85.51558	117.5045	65.74499	73.36054	61.32933	34.91445	73.32709	94.20601	52.19031	63.96306	137.4253	103.8347	27.12146	109.3555	29.43545	117.3722	60.32711	40.16442	54.74195	68.87369	85.08472	58.73289	118.1455	86.83508	47.84112	62.92724	108.7118	27.72344	24.39712	85.6431
NFE2L2	80.20663	79.09122	86.75242	72.31799	84.06755	87.75898	49.29246	86.67367	66.0921	51.36632	59.49237	9.08611	86.61394	68.82629	48.54223	51.28618	52.90642	100.2529	66.41483	88.84502	77.64796	57.56847	55.18272	60.65601	42.65455	108.269	77.33991	46.72971	38.81902	99.08372	76.46161	121.9593	91.85401	32.00165	85.0291	66.55686	40.2761	76.97559	55.10331	63.95367	61.64436	137.1972	182.6701	55.13994	56.01246	78.24785	40.92376	30.54586	102.8629
PLBD1	61.80578	55.32535	52.34468	57.00452	64.57995	48.73644	44.16819	8.272081	18.38204	56.60417	41.71893	42.82604	53.72638	146.1063	39.52434	23.85369	55.22373	27.98578	43.99476	63.97438	47.93001	65.79073	74.9805	125.4118	30.92976	28.30576	39.09697	33.67672	22.03981	53.89361	41.53614	89.27829	61.57148	15.75289	39.81268	83.72457	19.76267	45.7067	33.42476	46.51577	49.83706	79.73812	74.47261	23.33136	23.92798	31.35625	162.2568	33.42618	40.01914
CHMP1B	68.8605	52.34968	166.6714	93.43339	76.23307	73.57004	67.1641	66.00866	47.98663	66.47472	60.33814	16.31965	103.3805	47.15023	60.42911	37.12464	45.43004	88.76652	63.1462	99.72131	148.5114	76.78154	65.60285	68.65576	67.54386	112.3803	90.41226	50.48644	55.14559	83.2922	92.7656	105.0748	92.6996	38.34121	98.28527	74.75707	53.47017	73.30066	62.72737	100.6529	64.33096	80.28511	132.9041	68.21297	78.97514	77.952	98.06149	47.07442	103.1383
SALL1	68.43401	12.35113	32.30503	38.16723	44.82255	41.94422	32.7619	81.82572	51.2711	22.06019	30.3715	6.728586	79.63948	41.34904	20.83128	21.44933	18.52581	97.00799	47.03038	50.48453	116.0434	29.34891	43.89712	0.0995566	69.54783	36.46368	40.01879	25.23167	27.44742	82.03432	58.45304	37.72395	48.30075	41.99363	76.93204	60.79324	19.62181	44.11525	24.75792	68.32986	62.34175	53.29688	60.77931	29.14643	38.74594	53.03382	0.9761407	18.25323	33.70606
UBE2J1	62.28756	28.43844	90.11991	78.85814	61.03661	73.00221	31.06947	72.82023	31.59902	51.75426	50.24098	21.20584	101.3539	57.70574	50.43133	33.99514	57.76509	69.87572	125.2882	91.31337	87.71155	82.7837	55.41785	27.78045	43.75573	71.44391	109.7849	35.5588	45.79137	101.558	89.26544	205.7902	82.58411	29.07772	83.6374	68.32406	33.57644	67.88733	96.6169	70.62731	87.50174	55.7517	83.75791	70.07195	52.83639	68.19584	103.6946	28.52298	131.2302
H2AFV	112.8034	102.2947	121.7057	109.5626	91.32029	129.2658	76.93971	96.40489	71.41739	70.20434	82.88515	20.53294	114.1143	109.5407	78.26319	61.5606	111.3729	87.24795	93.76845	108.2892	135.2186	89.97371	86.79694	73.96921	72.79543	105.0909	90.8035	58.23157	65.07294	88.28903	108.3605	219.8907	111.5905	92.79559	136.75	90.39095	51.2043	94.0749	72.803	108.9144	93.08281	83.37441	94.26967	77.60182	91.65912	121.2176	108.6534	36.56777	137.9372
CHSY1	45.16286	10.23831	187.155	74.20622	35.86099	49.56303	26.39799	24.76948	16.63522	24.71542	33.81381	6.607715	83.71927	53.51756	28.03898	29.40374	26.05136	65.26242	40.55374	51.79894	44.80122	35.83051	36.90065	13.46088	40.92826	81.33445	47.62842	30.99186	24.85329	66.10604	50.7666	132.3739	66.70178	16.77974	51.40461	36.79252	26.74142	66.1005	50.66296	42.44937	65.8544	45.47655	96.42535	55.58924	37.70709	54.90376	88.86107	11.45438	82.09642
ELL2	27.47314	9.698473	32.55242	21.27526	10.73214	29.35399	15.41791	32.30225	14.24586	25.25284	15.64268	10.55213	22.289	134.5685	24.47039	2.357777	42.88239	25.02026	33.28783	14.72582	38.80113	17.42702	117.4389	10.4206	72.36651	23.41089	28.88576	27.04089	19.55366	16.48464	25.58569	38.23407	24.79042	17.47821	29.80656	17.75214	19.22312	21.14015	34.02272	26.90223	94.12112	14.34456	86.63801	21.44594	10.75404	29.58542	29.60562	14.50301	17.57906
UBE2D3	90.60689	75.49067	105.0307	87.03173	74.36196	116.5948	85.03535	127.096	50.83743	81.39057	66.84103	21.17961	105.021	90.41596	81.24911	63.04669	69.01122	106.8174	77.51538	112.9485	123.2132	83.81564	55.13745	119.1562	54.39109	82.78064	87.31684	51.74029	80.34323	99.52055	105.6192	198.7334	109.14	46.60947	106.4299	72.31782	48.15023	75.93366	72.03535	86.03618	102.035	108.7413	118.8026	72.33694	89.99369	103.4477	42.64644	43.62514	124.2278
LRRK2	83.2153	2.38804	15.11595	50.22403	73.21812	123.3911	52.80237	52.89033	37.3204	86.0218	32.16372	5.441154	67.49404	26.09568	23.26132	20.31241	9.011272	45.85911	44.16721	36.39983	106.174	37.10617	27.40048	0.9708857	51.68698	66.25461	55.0585	7.66518	19.72974	73.20667	37.09699	170.7742	63.88941	19.63902	85.95008	88.15316	16.76006	31.47067	16.50084	41.51822	115.385	22.33572	58.8102	22.3632	18.55712	72.49061	1.574014	22.2698	48.73959
DDX21	49.80655	40.67043	69.85713	47.85558	41.37607	76.06093	37.4707	49.06735	25.52111	37.49245	29.20813	4.701357	59.75682	70.8763	46.84019	27.4428	32.67329	88.37117	51.99085	43.50319	70.25904	38.96035	47.17008	28.76944	25.84352	58.05957	58.29308	17.44577	38.39168	65.23774	80.56466	121.8382	71.78148	16.74086	66.22821	60.03052	18.34384	59.61738	38.95732	40.54403	65.85419	46.37545	76.90854	37.59334	47.89908	64.42438	46.33299	14.65381	79.67946
SLC5A3	50.70262	20.75359	29.88357	22.28157	8.824271	90.59629	45.07069	5.611161	17.62644	6.502375	18.37828	2.419084	23.07882	29.51675	17.07982	9.983847	19.63519	57.32825	21.71774	132.1038	9.233049	18.11552	18.40983	91.96275	16.62704	49.021	14.66284	33.0657	34.12263	30.23623	29.63169	70.37932	28.91714	8.573874	19.0385	7.516385	4.835817	9.420021	12.04394	4.178392	72.25622	16.26629	54.98624	7.588839	6.741747	67.00678	24.06361	9.552372	19.97062
SEC14L6	68.84577	5.70947	8.064424	56.45104	36.49661	64.28234	74.84489	51.68329	40.54748	46.08081	34.0898	13.5612	48.18139	13.35845	32.47429	68.54479	18.6159	65.06053	18.26242	48.47049	84.40576	41.06147	60.95785	0.5980439	52.36182	44.53784	53.18693	33.68466	44.3607	29.55021	38.85594	43.04997	59.2927	37.08189	57.90042	125.7302	32.21232	37.41843	30.02729	58.24536	39.46327	20.35904	63.03149	23.94763	48.07071	84.00617	0.640847	62.54273	38.54927
G3BP2	60.93548	55.31679	94.66523	54.54792	67.5125	97.7922	47.22664	57.2732	23.55193	54.94176	34.69515	7.036593	71.67472	68.93779	75.27745	27.73425	45.48845	79.2025	80.64994	92.2989	80.02797	58.47265	41.2559	95.2356	24.17388	47.22293	67.22855	26.14419	50.71076	115.8621	90.84728	167.9713	101.6266	26.26656	91.56	38.36974	27.79627	48.07891	46.10179	63.5573	65.40686	86.13246	146.8965	33.66956	48.30851	86.41228	36.97695	26.82205	95.82277
KIAA1147	69.88785	23.68922	128.7353	100.9537	24.11808	105.618	33.9586	17.69166	13.70869	35.01221	24.03621	5.213112	100.9084	33.98081	31.35247	5.179923	7.570931	60.15041	56.32267	48.32785	122.1326	39.26458	24.45967	18.66045	65.006	76.68313	87.29438	7.285911	18.029	84.70022	78.86338	97.57534	31.43723	39.96718	54.58711	59.93628	16.97367	23.70579	48.73581	80.54607	116.6978	27.90273	42.7762	45.84789	22.38096	59.67581	7.560068	14.62534	71.23986
SNX2	76.8735	54.97629	79.64317	99.73291	67.32214	98.42485	112.3476	56.74434	42.8987	71.73918	51.83563	22.17786	69.28863	69.82372	68.51434	25.19185	53.04122	91.53273	68.62793	69.06197	138.9508	72.03277	76.75912	85.39779	59.11377	83.85935	95.54719	47.36917	58.75624	101.794	101.9528	163.8101	77.60563	55.45809	104.7656	41.27777	41.70511	48.46668	70.94924	113.96	70.93863	76.4977	75.17529	50.51106	49.14009	78.78821	47.37309	40.48444	118.6422
FAM84B	53.0367	13.98717	190.2718	97.26806	92.8593	87.91932	36.52504	47.98891	30.89629	46.41741	35.5424	4.220805	68.17	23.06142	37.70046	33.34847	30.09457	37.10852	37.92766	56.67708	89.54293	41.62546	30.71305	30.57278	29.21478	75.84343	45.38033	24.6946	35.86148	90.63765	78.26432	141.9721	69.98626	24.20441	79.95115	59.80113	17.10549	32.93886	18.65766	53.94455	22.56484	57.85173	52.77138	20.71453	51.19411	65.81364	2.379973	28.74349	96.55232
SRF	37.43448	16.36445	71.02944	49.87676	38.45534	39.10834	18.61002	62.84391	33.09116	29.24492	33.26215	8.393452	50.65833	36.63573	33.85749	46.85517	31.24464	135.4341	58.537	40.61893	66.73224	36.36386	24.3845	14.56331	19.61959	77.92832	67.23952	39.81243	30.65434	48.4936	45.51596	9.326263	60.60702	20.12335	68.71328	29.37474	40.32795	53.78168	34.0551	30.5916	20.94648	34.42106	216.7479	47.5549	32.95677	38.52044	44.23036	16.5472	66.24743
SNX6	62.69068	23.1311	60.1569	60.65211	45.49108	43.49073	42.97876	62.95921	24.09793	31.52251	39.48535	6.920567	62.42409	64.66144	43.77236	22.66325	49.26007	55.64358	65.43825	46.16011	58.5905	43.99895	46.12837	47.45399	28.85893	48.34908	55.32714	20.10293	35.65917	439.0294	75.98195	136.0586	86.29654	15.95294	58.88449	23.67407	26.37724	40.48171	46.72092	43.45008	53.76315	57.59922	57.39589	30.17475	38.81123	75.39441	85.28871	10.60245	77.50405
DDX1	125.7781	74.79729	113.7015	100.4093	84.94026	141.3182	97.08622	83.95821	65.3772	59.21201	62.77329	21.14123	94.15508	74.03289	68.21796	68.41131	79.67702	90.5954	74.05069	127.4635	140.086	93.74434	69.72738	57.80443	89.09517	117.7226	96.0099	56.93162	71.85568	108.8092	117.076	152.5703	92.12847	65.12529	117.6728	88.46898	52.67767	72.3963	77.56544	119.4856	64.75425	87.39265	138.4768	63.40353	73.78269	72.89574	90.89208	38.87182	128.2688
LRP5	90.02756	17.29357	110.3242	56.09255	47.31712	32.09388	55.23942	51.81881	21.84122	36.64408	55.30737	13.62202	154.2978	68.31098	19.16651	17.01626	22.13314	87.74278	58.21689	48.59264	126.1668	57.01274	41.05934	27.10494	37.23503	39.16076	68.17291	34.77949	38.00839	76.41557	71.8118	1.690345	61.30713	41.40696	101.7299	31.71731	44.94365	60.52892	30.82894	58.82848	30.57707	49.78383	81.83503	46.5098	56.37999	66.9198	39.17388	9.419654	46.2237
SKAP2	105.293	55.17263	52.63151	72.36214	70.09984	128.6901	45.52646	60.87431	33.08105	49.30329	37.77936	8.875002	55.32805	70.80421	44.01612	10.56993	58.58045	66.70189	72.56804	71.29661	85.36961	38.5351	71.75182	32.4007	35.80395	57.68972	56.75206	30.32346	28.86776	74.02584	52.76037	208.7998	103.7693	45.27841	82.01624	70.93486	20.38093	46.75864	37.64039	76.24267	80.15273	75.47501	85.36599	28.32785	53.34958	77.93352	29.53469	31.43414	68.57629
GUCY1B1	57.15687	8.733266	94.75967	80.23487	42.20909	36.88345	69.77208	63.41218	42.69504	21.39262	49.08531	7.439662	109.1887	58.4635	38.21396	127.537	62.95198	26.6467	42.57818	57.90267	67.70497	67.69279	36.6709	8.821558	51.26834	61.75673	98.61479	37.01654	25.60162	47.26246	73.3265	130.5814	83.82272	24.77897	63.84136	33.47437	45.84461	67.16389	76.51787	56.45054	58.94706	57.85837	40.24707	93.73813	53.40685	84.29313	49.23877	10.95271	114.6868
EGLN1	103.9727	23.20983	75.6799	74.50393	47.21432	156.0972	69.2015	85.74016	44.595	46.88287	38.19935	13.68836	81.32332	58.88024	45.78037	39.92037	46.87395	74.17736	60.19857	70.93356	105.9829	59.51031	42.21905	47.87923	43.99268	79.05321	61.20855	26.8091	73.74232	84.12966	67.90233	164.6091	75.23356	25.49843	74.42415	42.81258	26.16946	57.92472	39.39424	60.25838	57.49324	85.1603	153.4493	34.69861	59.90869	67.84992	31.74109	44.43883	94.92304
TES	70.42357	49.4492	129.1519	52.8826	113.8237	47.58528	41.64542	66.39247	38.27645	45.92681	54.09678	26.55725	90.65091	83.35845	55.19748	51.35982	95.34634	78.7583	100.7344	55.15909	89.3608	62.0098	68.32582	63.84028	48.38699	49.69309	54.99391	46.78613	32.75663	81.0948	67.37222	104.3164	101.6437	21.98055	71.26949	66.02445	41.62449	78.71079	58.00277	58.48062	41.74155	80.02539	122.4009	36.66653	65.94165	103.7113	92.48821	35.45114	81.01314
GOLGA7	122.0042	42.09624	106.3046	89.08549	70.72412	68.16293	75.89351	116.6714	49.71636	64.84144	46.79349	28.5001	86.59717	61.67266	78.12916	45.82806	42.92588	91.90864	58.6553	116.6124	115.7253	94.92806	45.20592	72.01925	59.63714	49.0201	89.60803	49.72167	74.04884	106.2755	104.119	188.2924	71.34453	51.14926	112.9708	70.22462	48.775	77.95542	67.57795	93.66023	57.01826	75.93437	105.757	66.84652	65.09962	57.03349	104.0822	53.16447	129.133
SH3GLB1	76.03512	29.8728	95.02146	84.29725	56.19037	79.55068	61.44011	62.27494	32.37793	52.41992	59.03113	19.05804	97.62227	83.01724	55.22131	33.59366	72.48544	71.05317	64.20945	95.29661	107.4221	70.3084	60.96637	30.61894	53.24435	76.30745	85.74362	43.96458	57.38154	78.20623	105.0332	218.4645	106.8214	29.38112	105.8918	60.73182	42.9872	90.17618	82.54594	75.5413	104.2721	55.12463	77.38817	73.06915	65.20179	82.99864	93.24512	26.33951	125.1276
TNFAIP3	43.2017	53.02353	20.77917	48.37176	49.79532	24.88169	29.55397	36.42144	29.16395	35.211	49.19338	17.12283	59.26756	51.75305	56.68546	33.33192	53.75466	78.28297	55.14612	64.90711	42.22308	27.25812	42.80353	11.94809	54.86074	36.65612	49.64152	44.13908	45.56455	44.24282	37.22779	42.8573	90.78783	14.11636	75.95572	30.53823	54.11532	33.92276	37.89797	26.28693	58.52643	37.89358	86.0608	28.77945	24.12548	50.7524	41.0636	36.86095	37.04827
PRXL2A	54.43614	10.6468	66.66545	145.7934	43.02872	43.69782	78.17474	64.32773	41.30625	37.66516	52.21534	19.77601	97.92353	43.1438	33.79528	34.52464	25.27003	77.46162	36.02897	48.38059	104.9334	86.31088	47.78782	60.93818	76.72611	89.7303	90.67871	30.89184	31.71949	62.7801	93.69355	96.34811	53.05429	44.04598	88.73613	88.71819	55.22037	83.31583	77.74792	58.3121	71.03337	62.22428	44.43552	78.8969	93.29592	64.52995	15.35019	30.73442	124.4226
SLC44A3	61.35086	20.93438	150.5322	76.42966	54.46889	44.98342	43.31946	114.5027	34.29717	44.77031	31.75124	9.227589	25.6664	72.66875	32.36964	112.9255	21.4931	26.33339	26.26223	68.13846	37.9658	47.66537	30.15077	20.44592	15.52764	86.55964	17.31934	20.6386	38.65907	66.19547	42.13601	78.65022	106.5035	12.17288	60.17552	41.03381	26.48977	40.61946	39.65436	69.2377	35.97439	27.22452	63.4369	30.20424	56.77866	67.67317	13.00666	10.83819	57.74874
ACTR1B	98.28085	44.64389	151.1186	93.66796	76.41868	127.5657	78.7045	118.9222	69.03418	69.82308	88.0337	23.18457	113.2608	73.84419	59.45135	142.7464	60.92505	117.5052	75.25796	127.4911	132.2292	90.84316	47.89616	56.21263	94.03996	84.88828	128.2541	81.02381	100.5886	95.76185	91.31376	10.67395	86.59295	70.0867	120.6311	98.58954	62.75825	85.06818	82.18974	94.00415	46.87486	109.1158	115.5122	93.00706	95.57052	91.35089	44.39394	57.19462	79.74123
ABI3BP	26.13869	1.243073	73.39603	16.11514	52.80232	4.002641	17.88304	42.08385	13.39721	1.228458	26.87171	4.689562	190.602	36.29492	3.91991	0.4857369	4.98026	41.73559	42.2403	7.488247	59.56339	24.28391	74.36843	3.557103	15.59912	50.44382	35.1098	7.060855	2.002855	14.92822	37.85188	25.90209	98.45827	8.755592	54.18653	37.1117	7.150524	13.29367	15.737	21.3441	28.96832	29.53251	27.11516	7.47864	45.74272	93.06874	36.12032	27.57279	71.88479
PTP4A2	79.0406	47.55394	90.30667	74.69411	90.52904	89.3696	73.24597	53.47894	44.17482	76.25523	82.77305	37.61027	80.06659	89.62485	75.9862	59.54761	106.5606	80.63519	90.4069	98.11413	71.01568	78.81499	125.987	71.78784	49.43455	68.05067	73.40188	73.57832	75.65806	67.27614	84.0703	145.8633	100.7799	31.07104	92.76156	58.39522	42.38253	66.43049	72.94031	63.56638	90.71302	79.92389	80.40137	56.70051	56.64096	87.93797	183.6601	49.14974	103.8648
NPNT	30.06823	26.06954	89.05874	20.61232	18.94828	12.38764	5.737097	13.88046	2.89968	2.220808	24.59651	1.097559	11.37491	35.49666	30.65503	12.3736	11.61704	4.47857	42.04332	32.69972	35.46378	15.27803	9.05958	146.3214	7.263692	17.704	34.27962	6.052825	23.45141	14.6874	53.15094	182.0659	32.82854	11.20365	103.3564	6.115781	9.190152	51.76437	32.69012	33.13133	18.11464	12.45481	28.64657	17.70593	26.87982	16.03572	3.553628	1.553241	36.0332
UBE2B	81.81569	45.2153	79.17455	73.23594	54.30575	123.995	70.27556	82.04453	68.49274	64.26619	58.01529	19.9817	72.05618	56.75276	58.73336	49.91481	69.60289	73.43922	47.84696	82.86714	98.96205	72.45954	79.73556	67.34146	75.16955	80.33064	90.89305	64.20277	69.32474	83.87212	80.37437	229.5109	56.95067	56.56212	84.53287	29.92783	46.96688	56.1266	72.31419	111.9125	79.15982	53.53493	57.17995	77.08057	59.44239	63.34735	51.46509	62.79992	136.0211
TIMM23	57.43459	81.84902	87.07405	71.49204	123.3513	122.2078	55.36337	110.1679	52.3968	102.4734	85.43823	54.00517	72.29994	80.91653	89.97959	125.9113	93.15641	100.684	89.36538	76.22183	83.23394	83.57225	95.22086	84.66189	90.8763	64.74241	80.88648	140.9986	111.343	104.967	88.85684	81.25549	87.64306	70.32963	96.13838	58.46053	70.48861	92.70727	98.35073	85.39133	53.48442	164.903	124.7706	74.55733	90.85023	77.3589	93.05605	104.0607	96.54159
GABARAP	129.7867	51.87442	98.38966	118.2585	117.9208	99.83201	105.8866	131.4234	81.25303	78.23992	98.85464	54.28834	92.05804	68.3665	65.38503	95.27158	87.35812	96.66445	77.78164	102.1435	97.27425	109.3122	58.17244	43.69164	80.49379	124.9499	106.7058	105.5969	100.4984	96.13498	111.7884	35.68671	94.83412	60.67114	92.50541	75.99907	78.46458	112.4237	101.902	91.76247	24.21876	116.0128	82.68377	103.0022	124.3874	93.13471	185.0832	29.15991	132.7094
CPNE3	85.63638	58.42649	112.0442	71.5056	46.92069	73.85931	63.60192	74.61364	33.42234	43.48248	28.60146	12.78796	50.26331	52.55914	41.32805	25.53115	39.75172	56.63075	44.18453	85.9349	127.4015	62.64251	72.86354	57.56011	35.51485	88.10561	63.60471	23.73131	41.05148	84.91601	109.6276	208.8866	95.10268	23.94289	104.1763	69.53353	26.39695	50.36879	48.14948	65.36394	90.29431	45.30804	72.43833	39.09882	61.23644	72.47153	45.17321	26.28513	92.92457
CDC42BPB	73.06767	41.02193	131.3407	79.74748	60.30777	34.44252	48.88729	39.43059	33.49149	30.8674	38.95321	6.005024	128.6548	55.19059	25.42214	22.19039	20.29656	74.44217	70.71637	46.11338	146.3244	69.15183	35.80752	64.35034	52.84705	65.72642	102.5734	24.0216	31.15151	94.86008	103.3818	13.44459	66.11257	38.453	127.3184	54.48332	38.22668	61.51433	60.60754	68.62429	63.54679	28.43469	79.69149	56.43971	42.83036	84.85035	29.58591	11.55324	81.83047
CD40	93.69116	16.28162	57.26646	112.83	68.93029	70.33266	81.45554	35.72482	82.52655	41.71788	55.54914	45.4211	64.12986	65.39577	50.02326	100.6944	72.05168	109.0854	69.99332	80.33359	53.47797	103.3315	69.80984	23.25763	86.41272	95.38761	107.1802	55.53241	68.37524	67.37968	46.77341	26.43145	93.55838	37.3793	66.98228	94.56292	50.20369	63.82167	100.8949	73.21676	45.61159	91.74685	67.20406	92.03959	56.46759	91.89179	45.21485	43.48529	81.45364
RAB20	74.48072	13.35006	54.74752	99.37702	77.07273	64.12794	58.34875	134.3398	44.82319	113.1093	68.37975	28.52593	53.67259	62.78293	86.08723	68.51652	31.16767	175.8986	46.65088	78.90278	82.01095	50.95859	54.11696	26.39273	80.11777	45.98121	104.797	78.63006	83.01742	83.89296	51.10669	20.74514	59.9296	50.59624	86.5586	78.75077	95.33053	95.64705	61.27572	75.45479	36.8429	105.9053	82.93279	54.48929	78.64617	52.03877	50.14931	59.08126	50.39572
RTN3	107.6188	101.2412	134.33	93.25801	80.9717	106.3065	83.76812	102.1353	71.57949	61.11727	81.43535	34.75413	87.42792	95.07917	54.88957	90.2061	79.93562	65.07253	70.48571	129.495	110.0685	93.71133	88.22151	103.5919	83.43643	111.4748	87.83511	77.33988	55.29708	84.84627	104.3579	163.0698	111.4988	38.84345	116.5863	70.89519	50.03637	81.75056	85.62107	108.1913	67.52416	102.4101	102.52	64.33456	105.531	94.74713	88.85291	87.82749	133.7218
HSPA4	62.99611	93.87908	62.38315	60.50497	116.6945	116.0464	47.81748	51.93899	42.25163	68.21601	42.97603	23.67144	57.00713	79.40888	77.93835	60.4364	80.89793	90.51517	71.42961	88.62622	80.7726	67.33806	77.41266	121.1132	44.01624	48.29136	65.62164	70.19386	78.80607	98.31428	95.64896	120.9016	69.15479	53.65071	90.60152	30.40004	35.5288	55.17307	64.00555	81.42349	62.41515	94.74611	90.40574	52.74345	43.21706	64.79525	55.92306	42.01078	96.11403
FNBP1L	86.54007	40.50529	115.3193	60.95753	41.76338	46.46826	70.01698	60.1347	46.39979	37.68082	31.80531	7.301633	56.7901	43.62769	28.24182	30.01079	24.37665	45.73779	27.73412	58.18562	116.9143	56.08139	43.41059	54.85236	61.27646	79.47921	58.47418	14.572	38.53962	85.65458	100.4944	121.7433	64.36537	35.87807	97.33468	61.9709	28.03703	55.52184	47.14847	72.08477	71.45273	35.0169	73.28824	46.25001	49.1037	70.24306	37.10091	20.72375	67.56624
NELFB	75.17182	43.8258	120.5273	103.2902	83.54541	74.96349	88.55149	87.76081	65.76411	49.79014	82.777	16.4084	105.7068	58.74502	52.15963	65.22235	51.69906	118.1697	84.85841	78.5872	150.6051	86.8937	51.98138	63.42922	54.94549	67.57135	140.0546	43.18203	57.1326	67.74303	91.78672	4.812909	95.2933	90.71346	102.8547	49.72929	63.91778	87.61185	72.64852	103.3462	23.59349	72.27199	69.27617	68.41089	94.79784	91.44274	125.6374	78.52374	79.15005
KDELC2	85.66915	20.22015	73.43846	89.55084	34.27509	61.32057	69.78546	50.14245	40.00864	23.70936	58.92068	13.11168	93.52808	87.23533	33.38924	14.96208	71.36501	49.60037	68.35566	57.24643	96.86779	62.27058	49.45942	46.19198	61.68395	77.29862	66.32473	29.18353	38.14308	41.25557	61.38082	130.7351	66.25853	30.81364	70.08984	31.40093	23.4909	53.8807	52.29008	50.69893	50.52341	61.29756	62.62931	55.29563	48.24242	72.51194	101.0126	24.93951	77.70841
GTF2F1	86.8101	52.36921	137.6928	78.94313	93.96813	85.37945	104.975	65.97661	87.43692	71.03311	76.62394	43.31248	100.2809	69.20002	71.34285	128.3044	78.45177	109.3447	90.4755	82.70583	149.9073	131.3329	74.68385	60.96987	105.1103	137.5643	144.3038	78.4863	130.5254	115.0831	122.0536	14.14194	119.2996	90.46296	128.1881	117.049	82.99328	117.1288	92.10454	115.749	36.23413	114.7242	100.5766	87.42583	87.26741	99.93207	84.93754	47.63359	111.8507
ZBTB4	68.27281	106.5377	173.5654	92.31484	89.31458	51.7572	68.14055	50.79344	38.12032	40.58914	71.56811	18.84298	106.2364	73.91016	39.34215	51.67658	22.40185	75.50738	94.48879	68.36436	137.7568	72.48265	35.5816	55.40458	54.7045	56.28408	85.23621	36.4537	55.01659	72.05815	98.78197	74.28484	112.2718	35.46831	137.4595	96.04024	40.29492	74.77539	68.5579	74.66157	68.87967	65.64741	66.99444	86.63883	58.70144	90.41026	53.9741	15.44845	104.7083
SPATS2L	64.29569	6.521878	57.21044	33.79354	80.17661	96.44998	64.32274	90.28587	45.50671	47.46861	46.51935	11.71925	56.78552	40.68644	34.51578	120.9034	27.90863	67.87246	47.73783	118.2482	62.61791	45.33501	27.52173	8.341406	71.39278	66.3388	50.13562	29.66706	86.81448	70.97543	42.52655	67.77281	70.7256	33.69386	63.5281	58.72723	36.01054	63.71335	21.91339	65.21561	41.11175	77.97074	98.56434	35.74653	47.00472	48.57106	62.07861	35.10311	58.31917
UAP1	69.62752	26.17646	23.23576	35.59237	22.33417	168.3467	32.5743	61.39174	27.46172	28.32773	26.6605	7.165241	31.78706	41.93391	24.43098	11.44778	32.77086	50.0208	35.32516	65.72584	53.52425	36.7102	57.22078	146.1599	33.44856	57.56664	37.96668	22.19874	49.93368	46.09127	39.54994	53.11921	33.10278	27.18043	36.61042	52.34428	16.6327	39.29953	28.65275	36.43231	33.07791	45.05362	84.67768	21.47471	38.59296	23.28504	104.5266	25.31223	38.81314
ZNF826P	158.223	1.183294	5.073914	78.75916	18.52298	23.06644	44.05678	1.997868	14.17098	9.641153	11.9507	5.621518	42.98348	10.65824	9.341635	11.16766	27.04598	7.508511	33.74958	26.7883	68.99424	58.85386	29.45531	17.36991	25.44199	84.59641	13.23281	31.84159	31.61403	22.46684	44.21865	116.6726	23.12397	43.67465	68.5221	50.81298	11.38997	15.16832	34.22298	43.44939	116.6549	9.163478	28.18324	25.47316	11.22724	14.43012	3.31659	9.760083	31.17333
OCIAD1	97.41682	83.2494	105.0041	106.1322	71.62719	94.96077	69.44174	116.9817	64.76767	62.19192	69.21062	26.48177	118.5642	65.82351	71.94738	73.59314	45.68521	98.25311	63.29677	89.13632	119.6485	92.20718	86.92047	142.5461	63.99708	93.36015	93.91019	56.88651	72.24186	74.63902	100.6814	195.1814	75.61443	46.69088	96.48213	53.87505	56.61	83.22611	70.08471	75.61476	70.74025	89.54868	112.539	77.15732	84.50422	83.20469	57.30465	52.43415	110.8979
GIPC2	78.43487	0.5244751	2.800721	29.9443	20.17684	30.11697	70.75082	93.95901	35.83287	50.6844	29.62918	10.42689	69.11867	5.596118	33.4994	11.12824	5.895999	53.92201	19.96084	81.64559	87.26162	47.61694	20.62077	0.7375157	27.5399	53.38639	37.50092	7.846499	34.77297	58.74022	60.51612	165.9822	45.03824	49.57959	70.57242	32.01481	32.7823	33.23346	28.43236	80.26766	30.92305	40.32421	98.18245	22.54556	49.33128	43.10989	2.553281	22.00604	69.56057
RAB11A	66.05792	70.69911	158.7272	84.93478	79.86953	92.00006	65.61959	87.1904	50.98048	61.6	63.14631	29.87504	116.9275	71.15387	61.41655	67.98029	54.45787	81.04306	71.51454	110.8676	112.4612	83.48264	66.62205	133.0083	67.31589	96.08047	100.4601	73.28475	69.55548	106.8918	93.81586	193.418	104.423	58.30273	112.9309	49.0935	46.99674	93.83188	79.16118	92.67156	75.65457	90.57511	94.7019	90.8662	87.25749	73.67453	91.74467	49.75924	124.8553
CISD2	65.91754	27.66158	42.25988	52.4483	54.97695	143.3972	62.22443	105.5819	35.49096	74.44073	54.2829	28.91293	63.34872	55.50901	84.56611	69.30612	36.27878	86.77611	41.44994	103.2447	89.60039	65.42109	35.00048	36.00977	44.1649	56.67444	44.74682	88.85801	90.36643	72.49509	50.48221	130.7861	67.58639	40.67996	59.28434	42.30389	40.80465	57.81797	39.94084	49.90638	41.90086	82.97812	100.6056	27.91902	52.65599	44.15594	31.26803	66.52107	69.81442
EI24	110.3938	54.23571	139.1527	124.0302	97.61877	112.2029	92.75406	92.93318	62.12703	61.24625	72.93454	53.16422	96.31149	93.80567	74.76897	151.8793	101.0195	98.29912	77.57606	113.0861	123.8547	78.95862	95.08396	75.17954	87.57952	105.7888	95.18015	75.84265	80.51889	107.0123	100.5919	84.13716	117.0756	36.58728	111.7389	71.59298	39.58391	91.95854	75.72897	97.26882	49.99099	118.4159	110.3494	68.23211	102.1997	94.7447	104.1285	71.50658	116.9193
MAP2K3	54.10659	11.70755	103.8371	37.03278	78.08922	43.16376	29.8846	57.89761	44.33507	30.93636	53.20682	13.54678	47.83608	44.21633	34.85778	54.41233	28.01141	140.8112	50.8264	49.64255	40.97288	46.62546	29.77023	12.08011	28.30573	37.57159	72.42365	64.72447	47.00094	55.76747	33.1373	6.618396	57.09075	28.90321	48.89458	29.66712	47.13952	83.74369	48.58488	30.40595	26.72876	42.33614	173.3452	46.04337	56.30136	56.44203	54.75563	16.57874	59.0048
B3GNT2	77.78765	36.73047	68.10313	76.15372	42.021	54.96881	41.46601	55.60079	32.36039	44.74604	38.63099	7.521584	88.84592	50.58089	60.86971	17.28115	39.98346	56.62294	50.02109	79.12926	74.78351	56.29416	41.89998	39.76536	49.44779	57.1615	83.12482	42.04704	38.66968	61.14049	77.55215	207.4486	70.80982	38.53226	70.80057	41.08944	42.64487	60.82033	51.00408	69.73424	67.34303	72.37765	62.40741	64.51332	50.55587	55.45794	52.9952	19.32177	99.7363
PGD	51.05516	46.11982	68.2519	81.77092	98.84976	59.57042	56.67834	46.02847	35.92054	113.3833	79.55875	25.33428	51.11443	73.09773	72.1434	98.28826	58.76507	62.4797	90.00505	57.47082	55.80992	44.81899	50.53963	54.90515	33.83888	40.18428	63.76424	73.06848	66.02856	39.39642	63.46255	19.39964	81.6619	11.86814	78.84993	33.15018	43.04597	53.20813	70.49723	31.55812	36.16685	67.70184	55.20458	24.64328	58.02621	76.66609	172.7026	44.42645	50.03542
SCPEP1	35.72484	62.34157	76.78635	39.38513	63.92038	63.00313	41.28449	24.85669	26.38343	52.26294	83.68202	15.41599	56.92427	80.53258	55.1657	15.78796	55.94218	76.44205	62.55202	52.5139	43.15504	38.74689	44.1627	60.48783	34.71661	40.80013	52.27936	78.39401	41.28503	43.85399	51.84687	58.2614	53.5703	20.05063	74.96303	15.14005	29.6738	42.06494	41.17443	35.97181	29.16662	85.37765	66.44412	39.18905	55.0327	65.93653	123.0834	53.90145	46.68905
SNX7	94.95061	25.75594	56.01987	66.3401	53.96596	72.30812	68.70765	81.48221	45.21307	49.88805	46.31497	7.545746	48.93034	65.79614	38.88246	35.31553	87.23535	60.702	44.41149	76.20741	105.2548	52.42838	44.6303	23.52647	40.13884	95.68846	64.42527	27.33298	45.51784	74.65039	66.13556	177.8943	72.40167	25.6705	67.46332	65.99419	18.52869	48.46921	46.82775	76.74748	56.33252	45.32077	64.02676	28.42778	63.63769	59.8314	70.85469	28.74037	91.27382
POLDIP3	91.59895	42.44717	144.7275	119.384	66.31699	92.9416	97.39503	84.06561	71.36361	57.01702	68.25972	15.66292	104.4703	54.9823	50.44259	121.5415	46.4336	89.56675	78.27291	73.19406	161.0191	74.56494	55.79281	68.60687	53.84341	96.4227	109.5571	59.74753	70.84803	130.5457	117.4017	24.39191	104.8653	37.77978	124.7979	69.27886	57.12221	72.91787	79.20428	77.37905	53.43177	77.35577	72.56669	62.93635	82.61375	97.83511	71.50308	28.12095	106.0548
CPD	40.36409	46.21099	68.651	34.55647	74.1091	39.42752	26.06636	16.52967	13.61534	22.90573	21.5064	6.290736	40.82413	72.39689	16.96086	12.59575	62.38915	29.5698	42.70267	42.65038	63.84235	24.14688	68.24157	38.29594	22.34447	23.32824	33.97078	71.74713	10.54181	38.94188	61.7674	89.11644	65.83213	9.849037	53.77244	33.97705	8.114904	34.52339	21.39806	32.46523	84.07164	43.3177	45.81262	19.13918	27.52538	50.22276	33.73001	14.07561	50.40792
CCT2	105.7997	49.65876	87.93745	73.55476	91.04345	110.7401	63.50089	105.6663	73.84446	81.7599	50.42898	18.92563	70.68015	98.01117	65.01127	108.7887	117.9631	84.44422	62.05341	92.84895	86.51913	86.27811	77.41083	76.47927	56.10329	119.4119	88.8438	46.09322	65.66175	92.29073	93.34227	79.96872	80.58013	35.96593	86.85859	73.77455	38.79289	73.89148	67.22016	66.86386	45.48768	85.82148	106.4109	57.23657	71.66781	68.01395	128.9126	28.80033	92.88991
SON	98.9911	34.37165	103.4663	68.02245	54.05769	68.66903	50.09096	35.59211	39.83271	49.57878	39.0957	15.68719	104.1977	86.05465	38.97566	37.81033	24.00811	82.57818	72.74055	72.4951	121.2027	49.32437	49.44855	82.06802	67.74803	75.77842	85.74808	20.26262	43.79217	76.12115	95.12292	108.7295	91.82083	61.26032	117.2524	56.6069	33.17274	58.67635	58.35009	58.51995	178.0809	54.93017	101.5183	67.31906	36.68954	97.4661	25.90945	21.64678	85.72561
ZNF664	92.8018	95.71257	87.46193	62.3931	67.64748	109.6514	70.33346	61.63019	45.33171	66.88009	45.99942	11.53752	87.96119	79.38585	42.07255	90.86884	34.8666	54.96368	53.3138	76.76662	92.02314	50.63589	67.5507	195.6929	48.99297	87.46464	64.68882	33.84353	57.24822	71.98934	82.63865	153.2428	80.17955	31.69173	92.14904	62.3404	26.08436	53.63165	47.58224	54.9863	77.65705	43.15497	87.92591	55.29418	45.18802	72.99684	44.34365	30.66093	89.92269
ACSL4	48.00678	74.79846	89.70979	33.38695	49.42727	50.07488	22.66158	22.85712	17.57801	23.7453	29.74184	7.056376	37.82344	41.67117	30.72306	14.68798	35.88782	39.48814	38.28386	54.44668	50.74238	26.37742	49.17898	31.53439	22.58091	32.19353	42.81631	46.20969	21.02145	53.24476	65.0907	130.288	66.26364	11.22276	85.09116	22.62824	14.16824	35.14545	33.14906	46.04278	57.98551	46.80358	51.08352	26.52996	25.54913	74.79716	59.8008	22.84465	58.424
DNAJC8	109.0511	43.58808	110.5711	103.9847	99.91962	100.8235	81.94328	114.0557	80.72862	68.06328	106.406	36.37313	135.9631	67.28341	83.32253	106.4283	77.58427	99.93976	100.593	107.9934	110.8689	103.2268	49.33453	57.51972	82.14118	119.1126	104.6353	80.43912	95.81867	90.55348	111.7954	108.8528	114.6464	54.43558	114.0528	68.9692	79.83628	113.6797	87.55943	81.50629	46.84907	92.16447	100.0982	91.399	90.60165	97.90236	171.3612	34.49391	124.8905
RIN2	58.75797	46.88158	106.7565	77.7634	77.96738	53.03965	48.52794	62.46203	30.54501	43.43166	33.87357	9.416733	97.46566	67.84029	30.05746	32.57079	32.61565	35.87906	67.36469	56.60185	112.2218	54.02489	71.67913	24.14321	50.28644	52.33261	73.32844	15.80338	22.18909	76.09027	92.48093	96.22152	79.322	25.91313	103.9552	77.54924	30.5406	56.95123	57.61175	80.71629	69.46778	70.95479	55.8976	39.13064	42.14039	63.60257	98.433	16.79928	82.81854
SUSD6	76.72605	29.56749	82.75663	68.46633	72.82496	54.07702	76.5331	64.03073	40.61886	50.76082	49.48138	15.55905	116.4594	79.36108	46.03113	21.20572	40.04479	95.58897	85.15051	67.26149	98.47289	75.92851	60.59441	59.55794	89.90294	46.75019	113.4086	39.91927	37.69818	95.96245	75.43943	40.7718	92.28909	34.03661	107.8818	36.92044	56.06817	70.01715	88.35835	80.26375	68.16241	58.1597	89.01704	63.95914	58.28332	117.66	74.27614	22.5607	80.86103
SOX4	35.2592	9.783208	115.4435	52.69546	67.8626	27.85527	14.43011	32.73723	41.44714	30.69461	29.93157	7.526116	62.92674	37.67704	19.69159	54.93875	23.47539	14.51475	42.32464	19.83248	42.98472	36.8049	37.62827	11.87461	41.61186	56.4339	53.81587	58.73602	25.3756	41.91211	65.32692	59.82854	64.14497	10.44704	60.66109	32.31588	26.61591	43.9951	41.91514	29.81461	38.1002	36.20314	23.27893	40.55597	40.23284	68.76007	150.6894	23.89034	85.23006
BCL2	64.52881	16.56693	75.85123	66.73385	39.17158	33.89097	76.37301	49.85565	42.29057	30.17203	41.84553	5.913279	41.52227	22.17884	25.95014	39.53919	7.471073	52.64242	48.8572	45.19054	96.81545	41.89624	18.05664	30.97911	36.10584	85.36559	42.01728	12.31115	36.49654	84.09594	77.91661	145.7123	74.69492	16.2699	60.21859	66.71885	19.68322	57.13939	38.14203	61.9803	103.2786	64.65605	26.27527	25.736	50.42588	63.47478	7.444363	11.81958	78.14858
FAM32A	74.75424	57.3836	160.2573	143.5226	115.7265	98.75821	102.1255	120.5285	80.43643	86.36689	116.3984	59.29181	121.655	114.2157	95.86412	126.9079	118.5909	119.6341	113.2486	109.7027	147.8474	123.1685	100.257	76.58893	100.0257	125.6926	145.7667	135.77	102.0441	124.9516	127.2108	41.89346	133.295	87.67536	131.1082	108.0002	85.81299	123.742	113.4274	115.1903	59.25027	177.7445	121.278	103.9418	105.5052	98.5843	116.3635	85.30522	132.1212
TFRC	35.56295	11.11191	93.51197	19.69537	28.4412	28.02803	22.64727	31.46318	18.66246	16.27328	19.45162	2.616929	48.15571	61.26768	11.96545	18.53702	52.54526	62.82387	20.13434	37.37952	46.5553	24.53618	39.17251	75.41068	15.2795	92.24696	26.79013	21.57311	11.72878	33.35031	34.7688	65.73805	34.98524	17.74291	38.83928	35.72735	16.84404	17.54465	6.340774	77.93634	37.28228	32.01738	120.6508	15.38726	41.27463	27.65488	16.12331	17.16949	29.14568
CS	78.60132	131.195	89.08625	72.52904	75.29235	103.3193	65.76432	74.78928	48.86236	124.5936	47.82219	17.62638	71.36499	120.8501	61.02107	110.9415	60.72752	62.32412	59.87387	70.92579	97.94473	72.47361	92.30742	156.8566	45.41768	83.30073	66.46243	34.1153	66.28556	90.86309	94.36185	50.85344	85.07382	48.491	81.84841	72.16255	43.75119	57.92097	55.37971	73.43896	45.58242	71.89172	77.30957	53.2716	59.91377	85.02292	53.78925	21.70676	78.48875
MAGEH1	70.99097	20.93185	100.0924	84.32533	37.35886	90.83878	49.71752	72.89717	37.78894	13.94903	53.47914	8.903621	72.18832	62.87547	28.97426	16.96193	61.71488	50.96823	67.03004	81.80342	85.15228	64.06438	52.33441	98.43737	40.17555	70.18469	70.27496	28.11042	25.21374	59.45297	89.65689	60.78999	56.65704	28.29133	74.57782	68.72725	24.92008	49.07244	56.52574	107.3212	30.63913	62.69211	63.92172	55.56115	63.77216	37.36651	117.8627	20.94042	93.44972
YIPF5	77.48729	34.06828	67.13077	90.42394	49.4322	123.4765	75.04395	56.03957	29.63544	48.277	32.0792	11.09022	58.12896	64.99229	47.74904	24.71751	82.59385	56.45388	49.9682	80.01785	95.59255	60.80713	80.55307	41.88494	35.43252	76.0863	66.22061	27.59661	51.39584	83.89598	91.3933	146.0575	65.81952	35.47289	79.30397	76.92469	24.47243	40.03646	49.49293	106.3246	67.41768	50.39087	59.83125	41.83578	52.26021	71.57724	47.37893	30.37844	89.98995
ATP6V1C1	76.33433	44.55864	58.58844	61.90901	40.19307	83.64984	58.83228	55.67059	36.27866	79.0583	26.79479	14.06512	52.99714	47.52132	43.43236	24.11146	30.14536	55.53061	34.43513	66.3438	83.88579	47.30043	54.00538	61.68442	41.86133	69.68042	48.13248	38.66402	42.33768	74.38911	78.59438	113.544	57.95335	38.68245	77.52932	60.78102	34.9424	35.53835	40.51776	65.59567	71.16366	38.80389	73.47852	41.15083	36.23113	54.18136	35.11622	23.07023	71.93854
ABLIM1	44.10066	52.09959	95.95871	38.23482	48.89391	47.91461	75.53076	31.11694	37.83534	54.09586	38.80728	13.3773	89.84642	39.66716	29.39868	39.53503	14.61375	46.5641	56.64437	44.40563	104.1951	47.31761	26.62914	3.350916	72.07351	54.76511	80.08481	19.42786	27.45013	113.508	94.00577	71.40685	60.11247	24.61902	103.802	47.29471	25.7081	49.16119	52.89925	69.05691	63.82367	68.80286	42.18257	50.19965	35.34006	86.75695	15.41513	20.05766	72.76909
NT5C3A	43.03567	12.63277	70.33186	25.2516	22.63751	45.76206	34.58094	28.61218	24.84042	41.53727	27.15691	9.22423	38.87537	38.58159	27.07393	38.5504	39.74691	30.7095	24.81992	32.02422	37.75445	47.17239	23.93374	18.66471	18.68764	32.50372	29.2386	14.36535	41.65405	26.26313	26.37967	182.4024	26.19904	29.27148	26.29202	24.91753	21.72733	23.40601	19.33441	33.86326	36.70978	32.28964	26.8976	19.372	25.92371	37.649	26.55219	23.53265	38.00939
FAM174A	79.60553	56.00614	94.01236	76.18161	37.4027	78.6862	78.67943	63.17468	58.36056	51.98719	55.69123	23.27202	84.77872	51.87935	44.4124	14.51491	54.56555	79.36589	40.14376	58.24346	89.17158	78.64583	65.81889	79.07171	73.76636	74.52062	107.2173	47.66746	59.91163	51.40844	49.79809	136.1826	50.35098	42.58119	62.33046	37.4353	46.26359	65.18576	40.65147	81.37975	35.42691	58.19515	65.83784	61.30615	65.47227	48.75824	34.12481	51.84899	104.8431
PARP4	49.18271	42.92068	76.86599	42.91333	85.93312	51.75238	52.37043	51.04887	34.78792	53.43983	35.41647	12.28164	73.75358	66.05774	45.02965	49.53162	32.62667	28.58696	51.00531	46.96786	92.78579	52.21561	42.98508	81.08515	36.93321	59.08519	55.1334	25.58273	51.2786	84.3701	82.04571	94.80332	91.00711	15.86596	63.59111	74.51039	27.40243	40.31444	50.62405	64.93824	113.4639	74.42696	63.63464	27.52028	28.02129	79.58504	20.93757	32.78499	66.09211
NDUFS2	106.3294	81.4137	106.4506	82.32593	95.3672	160.0744	92.48346	78.28617	69.01359	82.42957	67.30179	17.69645	87.17521	89.19751	71.03823	92.31895	63.08801	82.21454	72.54818	99.94316	112.4888	73.72473	74.2379	101.9766	75.09779	92.05475	100.0388	67.79356	137.434	111.603	91.65294	31.31066	84.58626	57.08505	104.5271	80.09388	72.50003	68.1573	82.46895	77.35198	41.4274	123.2774	110.537	97.20648	63.3315	98.38447	64.88428	32.88689	85.86278
UBE2H	50.0162	89.04691	116.2717	59.74641	89.45833	74.01251	48.03052	41.36201	39.44946	53.72853	53.99717	19.31433	71.19699	97.74873	41.35282	80.01354	63.2198	54.46891	87.98176	72.61564	81.80947	46.84125	73.62794	117.3791	52.14763	59.9572	66.00429	55.89572	48.13568	69.7272	67.39287	71.3938	100.6706	44.72766	94.86691	60.72885	48.66035	53.82863	61.25388	74.24807	49.5675	63.52567	63.87626	51.5292	37.2886	119.9412	88.09335	46.78459	80.68613
PYGL	50.6926	2.835679	86.66601	76.86249	33.59669	38.49001	60.38369	57.89476	31.35629	28.9508	38.4762	10.99264	32.71536	55.38983	31.87752	11.77204	53.95508	70.01432	47.39933	29.88381	64.3957	49.7438	41.39662	1.984783	66.51516	82.86717	60.16174	27.85262	35.40136	128.1313	50.62149	30.30501	44.32188	33.52318	61.17216	41.98952	35.65596	55.16027	55.10298	46.11933	27.13463	22.40089	87.37935	34.68153	60.0507	64.41095	111.8288	37.12444	58.39268
WBP2	104.4856	61.14647	122.7468	104.8831	116.4561	90.8692	116.9313	106.1297	86.23645	89.74061	93.02879	43.64815	101.713	72.61982	56.41625	110.4462	52.33915	146.587	70.29035	94.88962	137.5556	116.8771	67.92279	59.98107	75.63515	104.6247	123.8779	136.3492	88.86279	98.43041	90.90772	15.9429	110.5111	55.08894	135.1795	118.4446	91.61153	110.1051	79.90156	83.07537	35.20076	97.28919	78.95688	89.77023	113.6611	88.0886	75.70122	65.56599	110.2632
SUPT4H1	94.77085	50.25156	119.7002	109.2997	112.5297	99.8844	107.0284	119.6034	77.9319	78.98046	89.12031	50.10393	93.09574	84.83489	84.60248	117.1884	97.21978	97.24781	77.52957	113.8331	114.944	108.8683	83.43029	48.89546	76.47234	96.02573	109.4277	97.69116	104.9766	100.6168	110.5145	69.45293	109.3582	61.18369	113.495	85.21389	72.80651	128.044	99.05803	100.1163	43.21829	127.08	90.97319	80.2364	104.4214	99.77887	103.2942	76.81411	120.4793
RNF19B	89.11456	12.39818	42.36672	57.04713	56.31668	66.98935	156.2087	93.89065	54.21134	47.59991	53.44777	5.99835	49.31413	47.49953	35.56665	26.54011	49.00788	74.1041	50.13589	76.33101	96.86597	40.71021	44.92447	14.96164	21.58729	77.01434	78.08513	22.77631	44.68601	106.7928	65.96764	28.30194	62.12812	26.39038	86.29187	67.97444	27.81022	54.15992	40.48493	74.04962	31.36444	47.57185	81.08128	28.9067	49.34985	66.38208	31.21474	17.35576	52.62956
BARX2	88.79184	2.958273	152.8352	35.07733	27.44046	5.792979	65.44487	102.2015	46.30172	41.26867	48.74968	9.676469	76.36343	30.42675	24.17438	58.84362	25.46174	36.59375	19.8177	48.85709	48.41768	65.90147	14.22649	7.11291	28.60293	86.23076	47.8303	41.5645	68.67312	54.86156	29.83823	39.06913	83.89706	31.1134	32.72325	40.03085	36.43218	55.53219	27.33772	52.15232	17.92893	23.60605	42.7011	37.43768	70.11105	61.72278	4.912228	5.939219	62.93646
ARID5B	18.28794	192.6375	121.0343	48.39147	26.46173	36.5544	31.43643	34.34214	25.57291	17.8283	21.92083	12.71251	34.57133	42.66569	30.15346	21.13584	14.32372	38.4407	61.31509	31.76548	75.67696	28.72254	35.32782	3.07145	32.54731	50.47574	54.84297	18.34709	17.01902	75.46878	72.40648	57.57402	48.62748	18.0397	95.64207	65.69058	25.75837	50.90684	49.51257	55.24923	92.44173	48.3379	67.23529	71.27887	25.59888	63.97522	26.09911	19.5787	56.61125
GPC6	53.7295	6.203185	97.38828	65.12644	33.05667	2.118843	36.86342	5.127815	19.38507	5.822841	23.50079	1.790434	47.34631	31.57019	21.35989	0.2721423	33.60401	28.6322	48.60178	28.67059	79.68009	29.24095	13.28765	92.66053	16.08603	46.30075	35.51593	23.08558	4.391194	44.45753	54.29446	99.51501	43.92512	4.307831	90.14103	27.43593	5.469559	33.63871	20.55406	33.26828	41.73552	7.863037	26.42472	27.00104	29.87084	42.66258	38.89406	12.4119	45.97069
SMIM30	68.20181	40.72834	56.60958	62.39253	74.07594	103.01	48.9551	87.79813	66.16075	55.70593	73.92983	32.41037	57.44111	56.64361	56.17828	53.68245	70.90613	49.09469	55.61034	74.47467	70.00784	86.14357	67.46424	26.6588	78.49515	81.43171	65.07496	65.02759	42.21886	63.5422	62.89763	213.5415	59.19357	56.06273	52.63152	78.87996	48.68001	60.76252	60.7199	69.31607	47.38965	79.61846	75.04901	55.04533	71.48621	62.30587	54.74511	43.55667	84.90456
ERAP1	47.32811	16.98588	54.37291	49.50671	46.22932	64.8285	58.06004	24.68146	23.75982	45.06031	23.65894	12.76034	51.2311	99.63814	47.86586	14.36167	59.10143	38.41221	44.78849	46.1049	92.91356	42.02404	52.05012	39.98689	17.48283	61.21713	57.80757	27.87271	42.30736	47.27602	52.71325	107.1945	120.9378	19.19479	51.34095	22.64941	13.46902	26.66117	35.47801	41.42609	86.99436	75.74629	39.43346	25.9371	27.73496	85.39167	13.36081	34.18493	55.89749
UGDH	40.29654	18.36321	44.04258	39.42747	28.32023	75.88935	38.42768	34.21897	25.3755	23.62257	23.31799	3.247061	35.94991	44.83993	20.10366	32.91846	48.25112	33.6526	38.05573	44.19592	57.78983	25.6938	48.85452	13.22008	15.30025	39.14294	29.02828	38.85816	35.91228	28.47269	47.85298	58.61005	44.35102	16.52329	45.2853	35.57282	19.13652	25.71587	26.76608	32.55887	43.87517	28.15821	51.04779	16.53859	25.88507	38.94666	75.22378	28.68468	51.2777
TXNRD1	39.89848	27.16534	36.71834	45.99661	45.27335	65.39543	34.68704	20.90754	25.9219	55.5812	38.98597	10.32328	46.75931	69.57452	33.41416	25.89326	70.40039	34.94081	82.90584	38.30241	46.45253	33.44137	56.65671	28.91373	16.72906	58.01601	37.17403	32.21715	23.22164	38.60683	46.22532	55.6972	52.35533	11.52718	49.3551	32.73077	22.40213	32.51459	36.9974	29.18389	47.58392	31.74369	37.31139	18.60297	29.06097	49.01161	39.48731	55.32524	47.07464
IFNAR1	76.24282	22.09853	110.7859	72.31315	44.79405	45.37266	79.23996	70.57397	31.5188	59.36973	45.9107	24.42296	80.96558	61.65672	40.21756	33.40759	25.27403	58.07681	56.42889	70.40451	119.6538	61.51425	46.72966	53.71089	34.78532	59.60557	79.95113	36.56389	47.65047	82.79383	82.7916	193.1248	86.63343	29.28961	85.13211	52.58942	34.3631	74.25066	64.47185	59.51906	105.4724	53.99679	95.02427	56.12382	44.76628	77.47986	38.34369	29.98253	104.2972
CDC42SE1	58.90437	27.49884	70.73938	66.71255	61.94742	76.6143	35.40805	55.57983	38.02884	45.14099	55.20947	12.26246	97.01985	126.6947	60.37758	62.98155	52.06978	80.94367	77.05918	65.7332	59.56363	44.87026	60.99676	34.6929	53.01379	48.18108	82.43773	43.50773	59.92813	48.17186	71.85906	64.41248	87.03693	33.16478	74.97142	42.03907	48.17435	64.93535	80.52234	39.69657	95.13425	63.87013	70.89515	89.70808	41.00852	110.0951	63.00498	30.88566	92.62012
FGD5-AS1	68.55895	106.5675	131.722	63.61751	97.68103	61.86317	36.84692	56.50139	34.80699	37.96989	56.13057	16.85015	98.46302	95.15183	45.85001	45.65663	70.1584	66.13486	86.79675	59.76193	78.10959	50.68925	60.6482	122.6478	47.21202	61.87651	72.67559	32.09328	38.12283	55.504	85.0421	109.2765	88.77076	25.86324	103.6146	41.22518	32.06586	57.61142	61.18764	59.44296	65.39957	79.69943	51.78943	57.50941	57.43523	86.58052	155.0828	23.13716	77.31734
SRP72	68.21039	52.37468	92.39159	80.19747	57.89149	101.153	68.28624	64.90972	32.20389	56.84268	45.34366	11.70963	78.79702	76.78831	55.83787	35.84405	43.84976	67.41117	59.77951	84.30967	103.1307	60.4378	46.05327	61.77159	32.63023	67.97302	72.99457	28.64088	56.83681	89.278	104.1364	160.8753	88.57856	25.71804	92.68386	58.61485	29.1981	62.39037	61.40069	69.57054	64.49899	73.15753	87.27541	45.98683	53.50059	75.46112	45.71075	22.90484	98.67893
KIF3B	85.88129	111.1786	115.3203	71.32611	81.69523	78.7055	75.23582	44.83197	43.22333	59.14542	38.63174	24.96551	66.00639	76.94022	45.22934	38.12211	33.96771	61.20788	53.36819	66.8316	113.0035	51.56221	73.77682	71.51885	38.36298	62.72904	64.0945	30.31821	53.72836	106.9585	86.03679	56.22423	95.75302	35.64468	106.7041	77.9421	25.14776	47.41479	47.3574	101.4908	70.58598	83.24187	93.52897	32.7506	27.01907	79.2556	28.73168	26.63078	66.24124
IDH3B	97.96464	68.75925	95.49965	93.14927	150.1293	88.36538	105.1811	101.7144	128.1816	85.50565	80.42774	36.59298	96.04846	80.48358	83.85	121.7135	98.7018	105.5595	71.07619	106.8626	127.5647	103.0079	93.02799	105.8932	98.32652	113.5141	128.0832	83.58702	106.9858	140.7346	104.1855	23.89925	78.09308	106.7634	112.5176	110.8082	83.62146	96.0459	95.30925	112.3611	33.16539	74.12865	84.3332	89.07005	91.0679	117.3382	72.31378	43.23763	100.0453
ATP2A2	68.51625	32.95365	103.2134	72.74137	79.54401	82.87274	45.5791	46.72951	40.24535	81.66818	38.94299	9.769039	82.17117	144.8521	43.35632	80.14066	70.77655	58.46924	61.34332	70.79911	104.8981	57.21734	81.55414	56.7918	44.86978	59.34086	65.79992	32.70941	42.35887	85.24099	84.30673	74.83683	89.23927	25.78876	96.60781	80.60638	29.83835	58.65603	56.155	54.25434	75.0133	56.59046	90.0938	52.45843	45.6219	74.85408	61.55935	16.77493	72.70401
SLC15A4	104.3132	8.846542	43.78224	62.6655	37.02322	48.92098	46.21117	84.23291	54.8009	55.36579	40.5865	14.51486	52.40462	83.66353	25.37499	88.0749	56.17453	46.54518	47.54872	30.55391	37.78373	52.98474	47.92836	10.82689	86.27284	108.1124	48.32054	62.86207	39.79463	39.52811	50.68186	52.67196	55.88435	19.34042	44.34293	67.14516	28.69378	35.95381	51.954	45.6489	59.24509	21.6164	25.60094	33.0336	56.68435	53.23966	36.98071	27.17097	62.40632
ZDHHC9	72.09202	30.68024	52.35027	75.27668	44.78754	124.5529	74.31377	80.41728	45.64345	51.883	28.9147	25.17985	34.63335	40.48394	47.30722	61.51704	29.97681	60.12398	39.41067	95.55909	87.10696	51.96866	59.91682	49.51364	61.71601	80.24314	55.88658	31.14878	63.97765	80.82715	54.66772	43.91285	58.61784	47.24807	97.81834	98.78926	31.87099	56.02517	43.98559	119.1564	21.1593	72.34648	75.27512	38.10308	49.8258	41.69547	59.05474	39.01643	59.98641
EIF5	87.39341	36.56291	101.7015	86.05674	49.82263	33.49909	62.31253	63.73176	38.81801	37.87398	38.11578	12.2821	91.6737	62.31164	48.91356	18.23097	53.13613	94.10612	70.18847	47.35051	145.4672	67.13134	36.06365	109.2793	33.04099	112.3714	74.0271	32.35009	30.46522	70.3366	91.65203	77.41759	53.81783	29.13065	90.32324	23.65313	25.01533	49.82392	42.38023	69.32213	62.50901	52.00517	171.8669	37.46936	32.91185	70.79885	28.46582	17.56374	73.033
NDFIP2	121.1552	28.62826	60.52172	33.38385	54.32772	91.3507	42.01955	98.20781	39.4844	51.05824	22.09863	9.527823	61.42574	22.47288	47.64929	55.67187	34.09529	37.86806	30.88685	90.57593	60.7213	46.41305	26.10771	50.02711	30.06939	51.86622	36.90118	28.99944	37.50734	65.80705	53.68845	173.1681	50.71143	22.64034	86.51262	43.49645	23.14194	31.60881	25.45457	59.45302	37.82119	46.28522	112.9922	21.63517	42.25807	54.50863	18.13899	30.0271	58.01567
HIPK3	87.5957	57.39476	103.5432	53.64383	45.09663	62.59889	52.35495	55.72041	37.50345	42.15954	37.81274	6.712364	86.39767	56.73455	37.89216	34.75258	32.82704	59.11156	53.2605	73.79036	93.15738	43.90727	43.93538	70.29821	39.55275	50.62897	50.72953	25.20974	36.71241	68.30906	101.9322	174.1446	89.44617	23.4302	96.43177	45.62321	27.42483	59.72733	36.65018	63.52746	133.7923	53.81372	66.28113	46.66325	68.34479	90.25503	53.1226	18.57804	90.14231
DLD	75.98594	145.0026	56.40145	46.56261	70.78594	89.16272	55.1657	49.69089	35.43747	63.93562	31.66669	7.828771	45.42595	54.01743	51.51711	31.46906	34.56113	50.55036	56.37195	58.50489	67.24032	53.39639	48.64647	142.0264	24.53791	52.30746	44.95231	36.5613	52.8887	76.78633	59.35112	116.0248	53.26587	35.15463	64.67313	55.37009	25.98065	33.1493	31.30865	63.623	44.17012	60.89664	72.30189	26.65979	29.20221	70.17745	42.00479	17.75807	60.86796
UNC119B	45.9999	35.35229	95.96241	81.52747	46.19148	89.25604	47.62985	35.75236	61.93892	49.73477	31.12301	9.300424	75.62419	35.72727	40.26023	70.08778	47.85355	70.28884	47.38464	87.09651	145.7007	77.31237	24.10653	51.73914	15.57718	80.25276	79.72641	21.42627	21.34098	73.35408	87.45488	67.99707	54.86694	23.93891	85.15743	56.85287	15.06973	29.19927	37.55325	66.80522	47.97898	34.93583	106.5093	27.84378	35.63076	55.88223	25.83817	24.4778	61.54748
GLG1	94.28486	41.95501	139.4013	74.07534	86.674	91.02325	88.61669	48.10516	38.70283	43.1794	60.71556	15.23751	103.2961	66.16623	36.1326	38.90076	58.92154	61.60782	97.29126	75.67695	168.761	64.13352	61.81566	53.8213	65.44103	95.46325	95.52502	72.91714	40.44325	123.6246	100.9435	36.14757	90.99296	49.32236	135.152	61.18592	40.27758	62.38497	65.08891	93.83061	70.08813	62.14826	91.12793	60.92779	59.45407	73.74239	63.8973	33.11496	90.81887
PPP1R11	76.72641	76.29014	145.8681	117.0219	111.9127	104.7027	54.5135	111.3149	65.73967	70.45104	64.36751	29.90691	110.0138	74.8715	81.2082	83.77613	73.76409	110.1957	72.95934	77.05997	140.524	111.4031	83.60221	49.46637	64.91972	84.62392	111.7156	85.51958	76.85204	101.3992	94.88379	91.05217	103.7025	61.1651	104.5611	78.98001	65.60331	118.1711	81.75004	78.609	43.65929	118.5189	88.19673	96.46069	100.8363	85.10532	105.6329	63.64067	129.2073
IGF2R	59.20464	62.20576	97.51717	48.45027	60.29442	55.21185	36.92208	28.06869	15.32761	58.83008	30.08162	6.510038	72.17206	46.43251	26.55203	32.61255	23.72917	52.67636	56.80868	45.22896	126.8633	50.79466	47.94461	23.50553	24.1596	52.88371	79.57736	32.77909	34.58541	95.3917	83.09114	29.3377	84.48357	19.12032	91.85957	47.31193	32.81674	37.82386	50.10165	52.66921	106.2861	54.76233	56.59877	27.80137	43.8152	65.54537	41.74222	16.80193	60.66944
TMEM38B	71.00402	17.75238	15.76373	29.41654	26.90211	115.8821	45.76689	70.84919	41.6923	24.64583	20.34285	2.950625	35.36072	9.886227	56.37787	5.348109	17.23072	48.82712	23.97592	98.2923	46.87145	47.50907	10.21891	29.47988	17.31787	58.90131	23.52152	15.70989	9.542225	75.75428	33.26641	185.3661	53.44499	53.61829	60.63539	29.88332	12.17329	29.65953	11.48442	99.06007	16.60814	50.26341	81.04433	15.11378	33.81351	39.09661	22.08609	8.222783	60.63203
SEL1L	60.55396	34.61295	102.0676	59.39714	45.25933	50.115	59.38171	44.12117	26.65927	31.48877	32.71743	9.958659	72.02076	80.67917	33.99527	16.57823	54.67244	51.37656	85.46246	48.36662	99.60213	41.08817	47.62866	69.08785	33.47795	63.91907	60.9864	30.78584	30.08702	68.74125	83.88951	124.6583	68.34651	17.30806	91.12559	44.35429	21.52058	42.98738	41.75376	50.13486	74.78578	59.20711	83.18817	29.81992	43.96286	85.73466	53.18409	17.12808	86.10964
RND3	34.74873	10.74304	65.09805	51.54749	37.27131	32.84832	16.09962	32.72991	17.58896	25.96455	28.37653	10.55571	36.08025	45.07639	38.50669	71.82266	44.22025	53.307	49.43901	22.34118	50.54908	32.30665	24.20836	8.780038	30.63902	30.11321	49.00644	88.706	12.68827	20.661	42.00837	60.9888	38.26933	19.91615	44.08194	25.89921	27.00318	42.38434	30.73695	23.45871	30.24809	34.50498	49.43917	43.1098	37.39019	28.39559	122.4022	32.87169	64.09223
EAPP	55.77925	22.34088	91.95638	72.29732	52.6949	33.54344	67.17709	70.17681	42.28429	27.98309	43.74806	22.78988	79.1871	35.38713	35.94767	38.07596	46.3853	58.68949	54.33564	42.13816	79.06174	64.44206	32.55016	57.34832	56.94827	71.93979	68.95108	27.41612	38.72211	461.0786	67.03315	75.76409	72.56199	30.79317	71.5327	41.18863	40.12579	56.72536	50.13756	62.46924	23.2276	55.95892	52.21318	48.91559	54.71507	60.3451	53.13919	23.73285	82.91758
GBE1	44.94661	17.89645	64.28682	31.24301	38.16156	40.56259	68.24401	40.59746	21.01955	39.24735	24.14289	3.673935	33.69287	40.7836	32.77531	29.68501	43.01742	39.20444	42.2373	36.02515	58.03494	64.27859	29.33406	35.73166	27.8213	55.96013	47.45468	75.08654	30.16885	116.0943	71.26837	53.2908	59.7772	31.39289	85.59111	33.81063	25.89538	27.32626	24.63174	46.90895	37.71535	21.3912	50.98467	25.39941	29.30441	64.94694	38.36789	41.47132	67.28901
BAMBI	13.34547	5.208731	11.32041	6.635443	71.30047	27.99247	11.71841	52.25425	17.81851	2.885573	42.35903	15.34306	29.17791	54.16552	26.78404	5.168159	7.742353	34.35938	39.65034	15.40911	68.61632	33.76368	21.89877	11.34773	15.21477	6.926767	30.16172	16.42528	60.72763	15.69403	30.18201	65.12138	73.97677	25.65272	56.95486	11.74613	5.856708	37.54121	30.00934	44.89953	23.09376	70.02078	56.44638	18.11599	8.231139	34.58543	8.806801	3.546051	27.53473
EIF1B	59.35519	70.92391	97.20715	55.74491	51.8433	47.98835	34.82882	71.10455	33.12291	29.53806	54.99218	15.31824	67.02919	41.82121	44.70307	27.51015	62.29847	60.65583	59.78404	40.01838	58.94435	42.67088	35.84329	140.4305	45.31659	60.38359	59.6926	26.31727	40.96598	46.4228	68.12824	80.23658	47.74151	24.54734	85.04444	31.72569	31.81356	54.40414	48.34202	46.85145	27.88074	49.07412	53.4396	55.46811	50.44165	54.36472	82.63844	18.72247	85.93485
DERL1	62.72631	34.16439	72.72753	71.05852	48.05338	71.35868	44.9768	40.94177	57.43249	73.89129	42.78078	26.89982	116.6538	56.75624	41.21113	41.63766	62.06323	51.98892	40.75767	47.45464	51.43415	48.51447	52.7186	39.79685	44.45971	72.27068	44.48941	45.8429	39.11266	42.45853	49.07832	77.82174	63.27308	17.47977	47.26057	71.08721	29.01691	62.28067	40.14348	38.76006	40.00918	37.5038	50.41721	24.77923	60.84123	75.82059	51.91867	44.99723	64.89655
EXOC3	41.14311	16.21422	47.606	56.51743	25.89207	47.56789	39.04172	37.01532	65.54722	55.54212	26.13703	8.603274	38.08346	37.16892	18.08418	16.10965	25.2292	40.69989	24.8346	29.55467	48.38156	53.06142	34.70442	21.70767	40.36806	85.31694	66.75617	23.42117	29.95779	47.25605	56.26211	6.6618	59.33268	26.8583	44.32667	44.07971	25.06497	31.26587	89.92582	60.41548	32.67243	28.71898	34.73751	30.32806	41.66424	39.70872	17.66739	15.61794	49.6099
ATP6V1B2	54.79229	22.27411	49.35326	66.07551	75.67514	57.91766	99.38007	49.28046	58.73557	99.21258	46.45598	27.18722	42.34746	79.98976	88.74446	32.25758	39.42933	110.7905	48.53564	93.28231	100.1664	57.30898	51.27405	29.89037	44.16325	45.70771	70.68417	56.69543	73.93211	116.0968	83.62503	70.09569	50.35325	32.49128	85.61987	71.69813	56.20196	47.81723	50.98529	64.85904	75.0743	61.06549	136.7493	42.27859	41.61588	61.81058	56.21416	24.14022	69.04118
AFF4	58.09077	60.49621	72.18022	49.74321	47.57621	74.89282	48.60947	33.6257	25.00308	48.52234	20.35832	6.763047	54.38586	58.34602	36.53421	20.00361	21.99348	52.55821	40.82801	47.76948	103.1267	35.88151	50.28508	51.49575	40.49884	40.53977	50.5144	17.81663	37.70799	77.6213	82.23745	156.7575	66.91931	25.43314	88.4294	27.58477	21.91461	30.16467	38.40355	64.13598	145.6327	37.40258	73.58716	35.81173	23.69729	79.28611	20.36831	17.3814	70.52372
RCBTB2	75.8096	15.65153	119.7835	60.27445	41.90572	91.6205	76.48231	60.64414	44.44075	41.94863	59.8322	9.047575	107.6616	33.35767	36.19387	31.73444	26.20937	53.13364	42.81791	53.314	82.74885	61.02287	26.10151	33.92069	56.26171	57.78374	80.80088	22.28827	38.60406	54.36646	66.19534	127.6775	63.74238	28.6566	68.83125	61.24294	32.53991	55.80114	57.63848	53.16938	92.88528	49.4567	49.41767	52.84531	56.14807	91.11568	9.427774	33.00119	63.32388
HIST1H4H	9.857303	1.337908	12.26241	5.504994	5.709561	83.28289	53.21101	62.69729	18.60381	6.959666	11.85385	5.390927	22.16795	33.73308	20.02516	4.172983	22.6223	20.08844	12.97294	62.60193	25.95173	26.64715	9.840219	4.116175	16.32465	23.98293	5.199027	7.427972	55.96918	21.26716	16.34516	3.133737	3.984396	25.71961	15.27179	20.01772	8.600772	10.86706	7.849975	40.16851	91.38757	161.7244	120.5034	10.05647	5.036256	7.714141	16.99671	5.43919	20.89325
MRPL37	86.27429	58.18486	90.55819	81.18805	77.19366	94.77572	97.66325	114.7256	56.33002	80.90908	61.24129	28.42065	59.55732	88.93267	61.05839	106.5684	90.88096	70.86197	59.6796	99.90786	105.4266	77.45735	89.15286	57.58698	53.98846	105.4208	82.74288	65.48348	101.9603	122.5128	92.55087	25.80677	65.53713	65.84385	80.94833	82.58604	54.76954	64.81707	64.74095	103.6071	30.41934	53.31161	92.02247	52.6708	80.02779	77.67065	96.34713	37.4059	92.17098
YAP1	73.8982	46.50348	109.6957	73.22502	41.26403	69.0989	49.02389	43.84901	37.54779	37.12445	46.58782	7.799759	78.24516	69.29498	32.38429	46.2042	49.28672	37.74946	73.8642	57.35413	90.83894	36.75261	57.27955	52.0978	54.82531	56.29111	50.61927	33.02433	36.48796	59.53787	84.25446	134.4178	84.62491	21.23149	97.40268	50.52298	26.74746	58.32933	48.92804	62.96916	76.78515	54.34481	55.99619	57.66426	43.99122	93.35012	98.79455	20.68508	89.75395
ARFGAP3	130.3393	69.42537	74.46149	85.35809	56.89561	118.7131	75.1998	94.17344	56.07393	54.78225	59.036	14.01288	76.86924	42.97458	56.58502	45.3552	48.82719	88.30205	60.35346	73.54721	82.68272	68.50071	64.83709	58.26566	69.69752	111.5397	75.04311	71.42339	54.21171	112.5665	70.37296	123.3837	81.44038	30.98848	84.98718	72.50285	35.85703	74.51324	80.84296	56.17907	68.83989	80.3404	101.6945	66.38439	71.64813	66.13679	91.81873	43.85566	80.0996
ANKRD33B	36.90576	12.02801	35.21819	25.96548	21.63252	29.04128	29.45373	5.088586	23.32628	38.96152	20.44405	16.29665	28.09106	16.23419	17.80515	6.853067	3.473357	14.10733	25.72291	18.85549	30.07876	45.79153	22.1966	26.44367	24.7857	35.13472	30.88116	6.306138	20.5554	20.60771	61.74553	31.11665	32.7677	44.10147	67.04349	72.44436	12.49292	22.13125	22.55756	96.68399	103.9334	24.13794	26.52636	12.35803	8.820366	20.03484	1.490572	19.46799	34.29785
CCT5	67.5454	44.4193	55.39373	48.45622	76.95305	122.7014	41.08662	77.99729	56.61144	73.84663	44.62696	19.58201	62.79701	87.65589	50.36315	31.40488	122.8113	68.7505	51.90178	70.61471	61.83546	76.96926	76.97869	58.94501	44.82719	74.57474	72.29472	49.32516	62.66182	74.9035	72.30201	34.3436	69.80062	42.58539	57.92604	72.46743	34.91173	63.80675	59.88432	60.17331	31.22474	73.33432	69.78581	54.40201	57.806	58.04902	146.617	25.00781	62.27822
BCAS2	89.26422	32.27094	99.93694	86.23557	67.58343	86.00995	69.63548	97.26664	44.59014	58.13829	46.16445	18.03302	85.79853	60.75595	58.21692	43.20233	70.24297	88.29523	75.25749	86.01019	96.23383	69.64022	52.92964	51.23032	51.1049	98.81854	89.56827	43.13254	56.64783	91.41192	79.96346	200.0462	68.54818	37.54348	79.19206	48.81232	38.9136	67.2028	55.32058	77.60753	51.32233	52.57854	109.2256	53.94308	60.79759	58.00374	92.73455	35.53678	114.449
PEG10	32.8514	1.417099	113.8556	18.57322	7.624558	13.33123	33.94612	24.61253	27.99519	1.175266	5.859484	4.391749	28.73968	28.55419	2.353382	87.62927	3.266679	11.18552	8.162993	30.58806	68.01128	24.85718	17.57926	1.760644	27.48671	41.29951	20.91407	0.923704	0.7852876	36.10305	48.26088	27.38717	16.49006	14.70086	48.69292	80.93443	7.572788	18.41755	4.966002	52.66675	21.26505	0.9900849	32.13315	11.63884	29.70199	12.75228	6.526567	0.4878204	36.52193
SF3A1	89.33384	46.29328	119.5718	72.51562	68.11632	72.68095	78.04009	66.47866	43.06737	49.62229	47.50274	10.44582	96.12051	59.9767	37.09617	42.64222	33.06929	79.90512	75.68677	69.8542	126.2147	69.94206	58.60335	58.03176	44.30868	91.14488	79.83901	32.58588	56.40761	79.42596	101.6095	38.9332	110.3532	29.88738	115.944	69.95594	35.23448	82.68277	52.04446	68.35935	47.08083	46.14554	72.71699	49.77766	68.26981	83.28531	64.07662	20.55449	88.25921
EIF1AX	123.7755	37.75664	112.5708	76.98738	45.82547	56.8332	36.06308	107.3556	43.11394	45.62032	36.82597	9.90725	61.31598	63.8204	38.90891	45.51457	59.81527	64.13785	58.34106	81.57807	123.1386	39.99436	54.79961	68.9375	51.58097	114.6069	55.98248	26.67644	32.33044	43.51048	59.30456	158.3571	53.91004	28.33424	89.35609	37.0484	22.16866	41.71207	37.54189	75.56773	40.3555	45.10761	88.89355	41.35719	65.34465	46.86816	99.1864	16.69258	63.89483
FMO2	25.45775	0.910276	1.133266	35.59525	7.49678	72.95123	41.17984	43.20666	6.263873	1.238946	14.82707	0.3477345	17.44504	7.273102	7.949741	2.613863	3.086767	27.4486	33.486	23.23106	61.88933	26.26957	37.27397	1.354761	22.50668	81.84301	56.63224	4.591523	2.041489	4.641028	54.80041	138.8364	36.87389	9.580987	42.67843	119.4157	5.365643	19.24228	24.95197	27.17698	36.44455	5.866593	4.776948	16.77722	32.71294	27.79168	0.1959828	2.368907	21.45796
PPP2CA	85.05776	69.6478	85.83123	69.44122	93.7565	131.119	71.16713	84.83552	68.01725	66.33159	58.16713	30.95431	78.6052	70.34983	74.27649	60.30355	93.56948	113.0144	61.17418	106.5666	99.92634	82.78959	79.86248	84.58824	70.21625	69.6354	79.02414	67.72733	80.91534	106.5522	85.89376	169.1646	74.5306	69.922	91.64902	24.8581	50.26152	82.23103	66.08718	106.7818	60.89625	87.66938	111.409	67.34232	68.45329	82.75471	61.398	53.71588	119.4202
SCAMP1	59.2977	129.9907	68.95291	46.81905	35.5057	87.32135	48.62102	39.49347	33.16647	49.37126	28.6372	9.163959	57.21524	37.92878	31.69752	6.88456	38.89572	34.75548	36.19061	63.22403	71.19438	48.29961	42.09108	195.3455	43.02935	52.4333	50.52913	27.12591	22.31382	45.812	58.34675	188.3897	65.97847	17.63163	73.40511	23.20542	17.97972	38.11581	28.17656	58.80385	59.99945	38.06957	44.41762	26.55478	39.38444	49.17374	35.57466	26.9532	75.33679
GPR108	62.88451	43.70611	106.4574	107.4542	75.49955	85.9006	104.4293	95.22408	58.37242	73.83198	75.47227	23.41408	92.82925	51.04884	73.54023	72.863	49.89617	100.8772	59.69479	90.912	128.0684	85.12411	54.12326	64.03059	68.65349	100.2847	100.1184	61.17238	98.74234	80.80429	72.19754	13.21341	107.9489	84.80221	116.251	128.7747	107.2138	98.79912	85.28686	101.6602	44.18923	69.76655	95.60084	82.99819	110.275	97.72726	40.52248	43.37087	85.10997
DCAF7	59.2857	35.17174	107.5882	65.11489	98.31191	54.43642	58.01433	44.73631	34.84006	52.05803	41.02203	14.50505	85.19379	70.9522	46.3738	40.06255	24.92487	63.38795	80.92742	66.52389	116.5304	57.19267	47.63422	28.42734	40.34207	48.46951	73.31735	25.37955	43.88311	97.77391	99.71591	67.893	105.8957	33.80179	114.4177	72.154	33.99113	58.23584	59.86688	69.60855	59.36333	53.70727	75.04047	41.55511	51.10317	85.16954	62.11316	15.12189	76.98603
KRCC1	60.56523	48.87533	68.23623	74.57883	51.74641	85.04972	39.43313	76.76102	50.22645	41.35512	58.71448	18.94868	94.87676	56.10948	62.40806	55.28548	47.27119	54.41923	78.23699	59.1697	68.43742	59.64101	66.34576	47.15575	75.37269	49.91797	61.87984	43.81743	58.89497	49.92332	76.03506	191.1295	84.33596	61.62327	68.71811	48.27578	49.05663	56.84723	52.64307	82.7622	55.58901	98.74477	68.26458	53.95873	52.16541	95.72603	53.65667	59.50998	88.63597
TWSG1	45.76859	83.7144	61.53502	50.22573	29.57458	31.62175	25.71508	25.09894	26.10755	17.68863	29.68048	3.807675	42.67942	36.14753	28.35093	31.85643	49.5091	28.88136	47.47251	41.8733	57.75423	24.56304	34.93199	71.4686	30.62156	49.58578	30.81928	31.96877	12.27368	36.03673	62.34063	120.3068	59.58032	9.794515	66.17901	37.31516	15.0567	37.22936	35.49835	35.61301	59.00647	60.67716	27.52552	28.4604	31.87782	64.41252	53.33293	18.36117	67.35334
SORT1	25.48688	29.04614	141.5527	45.61324	61.15179	20.72613	16.60314	14.75902	8.827485	22.14495	41.92367	13.62163	100.6062	44.1536	36.64964	5.211379	49.06262	14.09062	51.08369	33.03271	74.04617	37.49894	50.96104	29.69868	57.89991	32.12652	50.27986	54.86932	17.73025	43.34346	70.75628	44.17583	95.57094	13.11893	99.41449	16.09905	25.65157	51.35936	61.01322	47.01553	97.00016	51.27026	34.5536	49.11692	32.87726	95.46581	18.31205	25.52632	60.61628
HTATSF1	93.69944	63.76189	91.33009	108.3235	75.97725	65.80647	51.5206	42.40521	52.77733	44.61913	77.13245	17.09892	105.5446	55.57763	52.74465	42.31162	42.60355	72.66233	74.72469	66.57612	93.65053	68.01064	57.42753	80.13924	67.36027	102.7907	76.03053	40.4346	55.66029	73.12364	78.78307	103.0712	86.49883	32.01876	87.22136	83.85547	42.90134	70.84051	64.36074	79.71463	41.80767	112.7649	75.31913	53.55151	48.7567	66.21984	98.4	32.9443	99.70016
SCAMP2	73.33277	41.22536	92.94745	79.70847	103.2916	108.3468	79.9112	101.1679	76.59041	71.25216	76.10241	31.93878	85.87531	84.61685	55.44425	112.219	58.33053	99.29318	77.68305	98.97616	114.144	84.64167	96.23552	83.85862	61.65597	85.33483	86.56623	78.4783	103.5683	88.64132	82.5116	19.2679	98.31887	54.32777	99.88875	72.90981	64.22089	77.89036	69.52959	98.29534	44.27053	121.3517	94.31678	52.78182	88.64683	72.40141	69.89525	47.29475	92.75182
ELOVL1	94.43863	40.10795	102.5936	77.07184	109.367	76.65445	61.04641	115.0349	66.2974	85.55776	82.00401	28.58104	105.2858	102.2473	73.92961	83.84147	113.1961	89.67893	82.38326	125.1504	95.27486	91.14665	85.37061	41.24471	60.20292	91.17587	93.49028	107.4885	116.9631	84.56188	89.19311	37.43571	129.9461	55.26676	89.7579	98.26806	58.98676	78.77763	94.38749	94.76434	40.07179	80.21817	115.3468	59.78034	93.03755	97.22378	127.4598	43.35368	88.00413
LRPPRC	113.3403	87.41274	81.5757	64.08774	42.42909	79.06156	68.04077	62.52739	27.75482	39.13761	34.79202	8.93952	53.82775	44.0282	39.5765	33.78382	26.11631	50.54928	50.67779	52.88244	126.5042	48.50082	38.06502	56.30284	28.45138	84.11359	64.54739	14.35414	37.44032	80.65649	97.16304	77.09462	60.34548	29.35324	75.09377	64.50295	23.34958	36.47027	30.7061	79.26211	67.0322	49.74673	85.49681	24.29708	53.01455	70.49485	29.0604	11.98169	72.17303
CLINT1	60.79874	39.10604	88.32419	45.3549	54.9602	104.2473	61.36795	49.32547	32.22828	63.59014	37.88981	9.916849	62.92489	70.15511	49.76942	29.76349	39.43866	57.50401	50.20373	75.47954	98.53958	48.64664	80.8201	85.40842	69.508	45.93606	61.42724	23.83033	58.91633	92.34259	79.96553	122.6535	58.44649	50.58163	86.01574	83.63348	31.9397	38.95955	50.30362	93.37491	77.87094	60.3593	71.3727	38.21986	34.04978	91.49548	30.53001	35.80091	71.49906
UFM1	127.318	44.33547	72.75395	78.78825	52.92114	102.6603	64.83476	86.1984	59.24347	56.31994	64.75823	16.71287	97.18625	55.79691	69.18473	43.64272	44.95238	79.20345	70.02953	94.77364	85.90921	77.31252	38.7167	122.3939	63.02313	110.344	68.35037	46.73325	53.62413	56.45655	75.70917	226.6844	84.41603	53.56169	74.10153	66.60022	46.2386	66.97253	62.05769	78.4877	96.96306	81.62373	114.5856	81.25101	52.11132	76.77455	67.09269	35.26108	97.7669
ARMCX3	72.18846	84.58757	73.48559	65.84696	36.92683	66.45768	47.07204	45.91676	35.66962	34.80932	42.91571	10.31897	77.25438	58.58402	40.89578	31.97372	34.54309	60.23245	58.59979	66.957	98.81282	45.99239	40.37826	105.1609	46.91291	61.88899	71.2873	30.80783	48.00913	59.89319	75.59845	151.4579	73.57533	27.41074	86.26146	54.37751	33.83922	55.398	63.03544	64.02675	65.1954	46.46413	79.20318	58.12784	41.90384	61.8342	67.12321	19.05166	80.33851
PHB	74.6105	96.39551	113.0249	70.09862	112.0991	76.55573	81.68739	103.1897	60.53413	70.84187	56.87603	22.32062	60.78339	56.67613	57.39085	82.05406	66.1723	78.5491	57.92585	84.67963	97.05701	65.33253	65.87043	81.80741	43.08236	70.96096	77.22173	48.3569	85.18187	94.48119	91.23687	14.78941	76.3269	45.18201	97.24237	84.23453	51.45339	62.68486	53.70636	76.70499	21.84102	97.77702	74.84791	40.74251	67.69566	68.41208	90.53765	35.85803	67.54729
LINC01116	84.78652	3.689332	78.62699	46.57788	20.51165	92.06328	42.76374	9.672846	37.57419	0.8670538	46.33962	14.19027	66.51868	56.22278	26.2646	5.923331	106.1155	31.71975	22.51987	65.95396	69.53307	46.53956	75.40199	1.042915	56.84728	57.72197	38.67263	51.63845	2.867826	53.7883	40.57244	50.28184	16.79112	35.0978	39.29961	1.801812	9.733113	37.75838	50.50296	49.75508	27.98798	44.77061	127.1738	38.98432	38.1264	16.7973	23.44334	41.68811	63.05466
AP3S1	56.05016	14.09193	45.54084	58.98185	31.85447	107.9419	50.31834	42.05719	43.13451	31.58647	47.76192	34.55244	54.32912	69.31948	53.15674	23.70008	83.93154	56.23379	42.09569	50.09014	58.58034	56.38089	91.84429	23.75187	91.3405	61.45115	67.07456	45.842	54.11606	59.19932	37.6509	156.4113	40.90899	33.55183	52.77277	26.97812	28.99302	43.5356	53.28776	70.53764	57.83011	40.97499	38.17251	51.16887	44.37284	43.51602	75.22265	56.31348	92.26597
PTPN11	72.15865	71.78703	81.04188	59.84276	71.1863	66.24348	50.05015	33.89904	31.02276	61.74199	40.99425	10.61491	72.6962	107.3555	45.55058	48.60382	40.70254	58.07668	61.83159	53.07076	93.63759	45.29039	61.62346	83.75031	29.3434	62.25135	50.91959	35.57436	41.15597	67.19632	78.1121	113.9441	80.47556	16.59381	87.48637	57.86644	23.74414	51.5871	39.19002	45.1476	73.95119	43.71155	71.66768	37.85455	35.02445	70.26564	68.24698	23.51275	77.78293
CMTM6	48.07877	40.88541	71.24478	45.54912	96.09032	60.71785	28.43458	36.10391	28.99195	41.3749	54.96479	20.74766	64.84463	73.21528	58.31101	28.91812	60.24628	46.47642	65.46368	76.95063	50.81769	44.22573	60.56313	66.28321	37.72026	39.02974	69.5332	45.8534	41.56566	46.49384	56.8677	167.916	72.09935	17.34154	82.00442	33.66964	29.29835	47.92736	58.2154	40.42541	71.08361	70.08708	68.40017	43.99368	40.03702	69.29549	133.1094	30.18545	77.62579
IDS	89.51321	37.36197	114.7178	127.2736	45.38702	76.41651	65.0527	43.55327	49.63095	67.92351	45.74012	19.10136	86.63223	56.43936	46.32015	33.17315	44.5354	55.87973	48.94492	62.57466	81.77294	58.43547	59.42374	56.74927	47.28968	101.0773	64.82023	29.50435	40.77179	45.1931	60.30602	143.7714	74.96482	23.24387	73.81646	79.53876	33.95852	53.6919	64.96299	59.85049	65.70037	38.88453	59.10263	53.79039	41.54551	81.60163	55.72602	24.63322	86.52005
PCSK6	40.4346	0.5147908	17.80204	13.34279	1.97852	35.88935	31.09087	17.62657	10.75706	15.17683	13.04254	4.65524	56.66375	79.47733	11.86415	1.603233	44.01365	22.83587	3.076618	65.98932	48.61429	17.92742	53.05477	0.6971455	20.75319	20.44542	21.31174	20.68434	35.30379	7.75991	8.595486	4.833553	13.5347	20.26046	10.10892	26.38958	6.43372	8.004461	6.503512	44.46083	35.57031	9.995843	86.10178	6.491835	11.12217	47.37853	0.7287092	1.824733	15.09772
PNP	32.68078	10.08855	47.20091	34.5516	93.77341	52.05713	71.20551	73.88951	28.70528	27.25031	45.4794	7.85538	42.54223	39.94202	47.93278	18.6621	38.67721	85.35375	39.97968	37.46688	70.63821	45.61991	40.93585	10.06087	42.96806	68.41526	107.806	13.57082	23.52882	74.18103	52.30567	20.23268	41.20921	32.73928	69.44699	40.60673	36.94456	47.80582	60.95311	29.2397	25.72723	61.75527	102.4771	34.96005	65.46761	43.89446	31.35811	8.416923	53.30426
CNOT11	73.37757	28.15745	75.67785	59.33673	63.9773	65.64712	44.10616	59.11571	55.54595	74.39229	46.04148	17.11081	73.61701	59.5496	43.05878	50.91628	69.09216	55.65617	61.20987	78.48268	68.80473	58.90247	85.39482	23.62372	37.40834	108.9428	75.26504	49.83222	39.86085	61.93163	48.41194	96.84596	57.137	38.33961	59.32825	58.08153	34.43038	47.50756	45.75762	59.15569	104.6036	74.8523	94.27216	41.96203	41.92632	73.8923	26.54448	42.87024	75.98625
EVC	43.3814	24.09276	101.4366	44.34906	48.13352	7.445557	51.91243	31.79947	15.10831	30.70692	18.69751	1.964636	91.72499	25.11993	12.15117	33.85978	3.575033	36.34156	21.66889	18.21181	112.426	27.24613	9.704741	5.250205	13.64091	38.9398	46.60701	21.19064	23.11887	44.34718	51.50309	12.89041	31.3643	20.04212	85.08371	32.54925	21.56978	17.5404	20.16315	41.81597	49.45569	18.32505	31.98924	14.53627	21.92073	39.99014	9.58569	10.38527	42.67653
GPX8	8.313733	5.397688	22.93907	27.72925	31.88134	54.21088	12.52497	41.5666	11.06573	14.94118	28.76495	19.0323	31.9424	80.30433	12.99659	21.5222	88.63857	7.58623	45.50537	49.20681	21.84159	32.04602	58.6216	4.909416	27.23086	32.2479	44.94201	36.72758	28.35	39.7941	28.097	58.83955	39.94712	9.601655	29.24195	14.04313	16.51758	19.05755	42.00057	34.04875	26.81863	61.66431	41.07434	18.28787	13.53479	32.60173	103.1123	28.04957	38.17616
RB1	66.84194	29.61169	81.22463	50.50598	53.31317	59.84209	40.54267	47.25043	34.07864	48.95249	39.31912	7.176179	73.91555	57.98091	46.48294	35.63301	27.81847	53.92142	50.98061	82.31063	67.40704	55.59467	48.29949	30.15209	37.21431	44.48651	49.3441	23.2864	46.56774	60.98289	66.06566	251.1909	94.60976	22.47652	68.81219	42.33999	24.16545	52.59721	43.54036	68.80051	99.51258	88.13693	69.1974	38.25796	52.79474	69.36232	14.38833	16.42047	82.12978
ADGRL2	47.84661	17.20932	97.08165	41.95263	38.34531	40.65889	41.45282	37.06238	25.3651	47.38349	31.98415	4.609024	74.26173	51.48641	22.82641	37.00222	16.96773	41.34477	45.1968	54.17273	98.33947	44.59656	25.76645	28.53061	32.56654	60.61376	65.0679	37.2158	24.15966	66.46964	94.615	87.45277	71.37464	12.96294	92.38027	11.21933	25.75845	73.4087	58.83545	41.91895	70.15102	32.09714	50.74036	43.90387	52.66313	55.27687	72.79486	8.874329	69.56598
PAK2	79.41485	40.53182	75.0081	46.93072	67.92301	71.6496	53.56289	63.05377	33.79865	60.59181	44.7438	13.60682	78.88762	77.34824	40.37224	35.52141	57.56117	55.76178	64.633	76.37565	81.58465	53.05304	61.27321	46.46325	45.32158	77.58738	59.71725	35.02761	40.00516	72.60317	94.44718	150.328	100.0574	33.92796	90.94269	70.9648	29.91252	62.15599	46.71005	71.73398	85.81452	80.75865	84.48027	41.51934	57.273	85.28293	53.46268	29.7328	96.98501
VDAC3	97.88381	65.63758	89.89312	108.151	73.77461	51.36003	83.7362	119.2897	72.37462	78.9383	56.71917	43.35597	92.54926	76.10355	75.55335	92.15285	44.37807	85.78451	50.63292	87.47563	102.9956	96.22653	43.12204	129.5974	72.77381	112.1353	94.33319	69.72769	76.3944	110.2087	94.49633	109.7642	52.04271	63.95763	84.99405	83.21057	61.32456	72.98302	88.93442	79.95194	57.87879	63.99423	80.73902	72.05968	53.93899	48.65025	80.29312	72.2154	112.9471
HEIH	76.52432	61.28646	97.98241	107.1913	71.66544	93.74635	103.6877	65.20148	61.07705	32.09627	82.69239	26.95745	84.61225	63.78995	48.69803	59.48032	56.38239	89.62289	57.30013	71.85678	117.0053	82.56093	40.03184	65.62683	58.59841	74.4688	94.21419	50.80312	79.29439	78.56237	74.39892	24.0516	67.98318	67.71645	77.61224	95.54577	53.27043	77.79735	60.56661	101.4414	31.15877	62.0612	29.9488	61.00667	63.76302	108.1487	36.62398	43.0187	83.46941
MRPL49	108.9374	66.71204	89.11444	75.4148	78.7173	107.7674	67.11959	116.3194	50.90468	49.77691	49.63541	11.70807	81.14459	49.45395	49.73558	56.30946	45.16678	69.91169	63.60405	95.51618	96.2267	70.70485	50.60782	90.90856	34.40625	64.25025	64.68034	48.85967	53.15574	87.59714	79.48201	25.37164	89.44945	32.87063	92.13102	61.51321	32.88102	69.22332	46.61565	72.95866	26.19557	83.82574	88.72508	40.94788	70.60402	72.07375	51.609	23.29178	59.41882
MGAM	56.76262	0.2011196	0.7589473	30.93098	3.457428	45.30855	22.55496	23.6575	19.89819	0.8951018	10.74579	4.103455	21.11764	1.455129	7.703252	0.5144893	7.846818	39.79423	29.42217	33.65757	65.20141	15.06868	14.39908	7.059983	109.4466	61.09282	29.983	2.351921	2.201846	47.85393	41.70529	48.10364	2.056773	21.1269	68.8367	56.27557	0.9448424	6.218105	2.090805	57.34075	2.530268	8.216856	46.11975	7.8106	27.76162	4.216332	0.05467862	3.525282	24.97092
QARS	63.85198	75.74589	131.7078	105.4488	138.2852	65.05572	73.74489	78.98945	79.57809	61.51448	84.65673	26.28153	82.50633	96.4144	64.94839	133.4863	111.0439	80.25414	102.438	71.34344	89.73231	88.84248	71.59346	113.8903	79.16616	105.8592	112.1306	56.94106	78.32026	96.05785	111.8491	19.49958	84.88598	44.17911	121.9044	79.12953	60.75131	72.8705	101.7528	87.64853	46.26523	87.87978	67.40931	67.04191	88.84893	105.3203	131.452	30.59758	86.54325
ARL8B	70.79885	83.93183	105.1479	54.90971	83.31649	67.17877	45.3154	56.16115	34.81832	46.50601	55.66636	20.08629	72.90828	71.75444	52.78048	31.64754	73.38957	56.99717	84.92012	62.44997	73.22812	49.35328	53.17064	135.9562	41.16106	56.63153	64.11026	47.94679	43.72905	60.46368	73.82082	166.7533	66.79324	26.46268	89.4415	45.04936	38.105	55.16848	60.67604	57.10971	72.15502	79.2534	62.55788	55.42163	53.64557	70.12467	126.6022	22.81202	88.48175
POLR2C	107.7877	38.72144	67.17722	74.20057	93.74129	170.0801	87.97571	108.3109	67.91169	64.32444	58.15074	19.064	81.65124	63.50836	52.04022	33.48037	94.35063	96.46341	64.20875	109.4115	112.2823	105.0557	83.01809	56.44913	57.67503	108.206	86.68932	50.98985	64.4063	134.5912	77.93176	46.39697	72.73524	71.7726	87.53542	79.45747	44.7876	76.83787	71.25285	118.8715	32.57823	75.39592	86.87421	61.94148	90.8354	68.22986	40.1487	36.87839	81.3666
RNF149	70.01443	17.13385	73.86922	63.58158	65.99841	55.03842	46.58503	45.82646	91.22527	66.54038	61.5147	22.2187	57.82209	73.98971	51.69755	37.05123	73.24151	62.38937	42.39222	61.78943	62.31555	72.37008	99.57984	8.89047	56.16487	105.332	70.59618	35.87066	47.30191	47.35131	44.40919	148.2603	83.43976	42.69302	44.94827	66.49276	44.94036	53.68052	69.46903	53.39865	128.3507	57.078	70.80659	42.44237	37.65565	88.0251	49.44435	47.60869	70.77037
SMIM15	87.69358	49.64012	94.36415	56.7751	60.47421	88.6208	53.61445	59.10737	58.9604	68.72285	51.21821	33.72204	77.53709	76.91372	52.54457	39.31663	91.77091	60.92087	51.78119	67.60521	81.76572	80.55944	74.10175	68.11036	65.90442	76.38157	78.32365	43.47038	49.18804	64.36962	65.18725	222.448	68.68128	38.25464	72.38503	65.40444	37.63801	58.70068	45.26841	73.29426	52.27327	87.25034	89.24419	40.97979	52.25138	62.44999	52.77941	42.35501	93.28347
[truncated: 780 more rows]
[truncated: 464 more columns]
