# Supplementary material for: Cuproptosis in ccRCC: key player in therapeutic and prognostic targets
Source: Front Oncol. 2023 Oct 27;13:1271864. doi: 10.3389/fonc.2023.1271864 (PMC10642186; doi:10.3389/fonc.2023.1271864)
Supplement: Supplementary file 6 [file DataSheet_6.zip › Step6/sur/risk.txt]

id	futime	fustat	FUCA1	SLC16A12	ACADL	CYFIP2	GIPC2	LIMCH1	riskScore	risk
TCGA.CJ.6027	9.9041095890411	1	248.5951	0.3107207	10.35909	27.8381	8.665619	29.89056	1.78439847416251	high
TCGA.CJ.4875	9.73698630136986	1	71.78463	39.31072	27.0742	22.52663	22.65699	9.863656	2.4612631357368	high
TCGA.B0.5102	7.57260273972603	1	112.099	39.24077	27.47073	62.32774	20.75883	4.558808	2.14697394703178	high
TCGA.BP.4159	7.12602739726027	1	72.06631	26.88328	11.99498	17.82989	30.97857	10.81146	2.03621532996361	high
TCGA.CZ.5465	7.02465753424658	1	138.7193	60.04026	60.69176	76.2916	53.38639	16.82181	1.14256052957464	high
TCGA.BP.4331	6.72328767123288	1	184.2088	108.6731	66.26372	56.03417	38.36938	26.54567	0.971035972066191	low
TCGA.CZ.5453	6.62739726027397	1	136.2854	20.36928	13.47208	48.18023	53.96999	16.50739	1.06790838127799	low
TCGA.B0.4833	6.53698630136986	1	73.83455	40.32251	53.23753	27.40449	37.1494	16.62088	2.19880951076906	high
TCGA.BP.4170	6.41917808219178	1	150.9734	102.9425	45.91263	46.26333	56.3368	28.07179	0.674582859397975	low
TCGA.CJ.6030	6.2986301369863	1	266.2401	77.27861	22.2094	32.52252	37.39911	15.6944	0.89838331372875	low
TCGA.BP.4342	6.18082191780822	1	83.98157	2.159861	0.6837951	38.12016	15.34652	40.40114	1.57367276601596	high
TCGA.AK.3431	6.13972602739726	1	121.6565	60.90758	27.65675	24.77118	35.05729	28.53042	1.20560708418488	high
TCGA.CJ.4637	6.1013698630137	1	100.947	6.779803	13.43027	31.23606	15.1533	22.60471	2.26784939149903	high
TCGA.B0.4945	5.87671232876712	1	79.8436	71.18053	28.47083	42.95473	53.07302	34.866	0.768700399490421	low
TCGA.CZ.4858	5.76712328767123	1	120.0844	0.7020201	0.1084183	14.31866	0.3929933	25.3117	2.62966255296508	high
TCGA.B0.4834	5.72602739726027	1	34.63473	21.26747	19.93746	234.1043	0.5448787	24.68005	1.20646588982815	high
TCGA.B0.4845	5.44109589041096	1	75.11546	21.26238	48.44258	41.24658	27.636	19.43497	2.48644849011634	high
TCGA.B0.4700	5.42465753424658	1	181.5154	3.820559	2.239342	24.41999	7.626674	16.85353	2.28257545539588	high
TCGA.CJ.5672	5.4027397260274	1	140.3325	42.56832	16.68098	60.09942	31.2728	15.04312	1.31369947512917	high
TCGA.CW.5580	5.38082191780822	1	153.0473	122.6548	64.1795	72.82314	36.35478	39.69266	0.719941548194259	low
TCGA.B0.5100	5.24109589041096	1	108.9559	2.684924	1.829353	24.54557	1.62	32.04783	2.27647087400548	high
TCGA.BP.4343	5.23835616438356	1	341.8132	12.96514	10.88438	46.60151	39.89486	8.27484	1.08457148182948	high
TCGA.BP.5178	5.23835616438356	1	129.9269	28.99666	10.23557	14.86626	7.870934	10.68511	2.61351631361976	high
TCGA.B0.4842	4.72328767123288	1	99.71825	2.362228	5.162271	18.16942	3.228982	5.177757	3.60468996483383	high
TCGA.CJ.4900	4.6958904109589	1	60.56172	0.2196328	14.17802	19.23413	16.51229	7.368591	3.33105750072702	high
TCGA.A3.3376	4.64657534246575	1	141.9593	77.92804	28.65155	44.29784	48.81486	47.61475	0.579039361515001	low
TCGA.CJ.4641	4.55068493150685	1	219.063	3.607444	18.45149	79.49334	58.87941	22.08643	0.797316893671736	low
TCGA.B0.4824	4.53972602739726	1	128.8379	105.8578	62.34606	41.00274	72.54756	27.61722	0.642444667082118	low
TCGA.B0.4839	4.49041095890411	1	81.42282	20.2127	8.167605	22.92178	23.17109	14.76235	2.10213529400254	high
TCGA.DV.A4VX	4.45479452054794	1	85.35655	29.4268	32.12936	17.45716	22.57673	4.651003	2.98381792206017	high
TCGA.BP.4326	4.45205479452055	1	132.6215	6.658934	3.584672	24.67605	14.72926	22.53183	2.02635577367176	high
TCGA.CJ.6028	4.45205479452055	1	418.5425	46.23588	32.51253	74.18626	32.59564	15.64474	0.831468444778051	low
TCGA.A3.3347	4.41095890410959	1	101.1511	28.90821	10.2491	53.16532	5.596118	15.57914	2.22879170742948	high
TCGA.B0.5106	4.37808219178082	1	94.05256	59.6482	15.66823	21.33307	23.30816	18.64701	1.61642289117577	high
TCGA.BP.5176	4.35616438356164	1	174.2675	43.64135	25.84989	42.48549	44.09555	26.07888	1.00315529192516	low
TCGA.BP.4341	4.35342465753425	1	90.54943	74.25621	33.07877	29.36795	34.82923	19.227	1.39086700976959	high
TCGA.B0.4815	4.35068493150685	1	151.6456	2.07078	3.399301	29.02672	11.10029	13.41681	2.40282384379363	high
TCGA.B0.5098	4.33972602739726	1	44.34473	1.057836	0.7610384	21.14059	7.030042	3.574549	3.65710801480215	high
TCGA.CJ.4888	4.29315068493151	1	87.86469	11.08841	3.54434	26.13773	5.908603	15.83392	2.69322207367012	high
TCGA.BP.4346	4.09041095890411	1	85.17854	43.7596	34.06053	47.30915	33.93913	24.38934	1.4982168393932	high
TCGA.BP.5168	4.00821917808219	1	112.5074	4.584368	36.6152	69.69666	101.9215	17.78572	0.641017146605896	low
TCGA.CZ.4857	3.92328767123288	1	80.40324	3.95549	0.966487	87.33888	3.62203	7.857229	2.47479147063788	high
TCGA.B0.4811	3.88219178082192	1	43.21288	9.841369	61.88812	18.79562	12.38397	4.843951	5.67581888788922	high
TCGA.CZ.4854	3.84657534246575	1	125.0699	45.68647	23.36849	53.63296	21.5823	11.93431	1.77548899395074	high
TCGA.B0.4837	3.77534246575342	1	92.49934	0.6344975	2.604152	12.14199	18.11172	10.34206	2.70278001733555	high
TCGA.B0.4816	3.75616438356164	1	146.5091	117.0638	23.93328	16.47446	26.66837	23.26677	0.988799926782674	low
TCGA.BP.4762	3.67945205479452	1	214.0628	115.3747	25.97405	33.75952	53.5982	36.65719	0.445484175407157	low
TCGA.B0.4712	3.66301369863014	1	67.8241	21.02623	1.10903	25.84629	5.895999	13.36144	2.65464329720664	high
TCGA.B0.5077	3.60821917808219	1	145.6951	2.042487	9.549763	61.55721	34.05319	14.52927	1.51857414584894	high
TCGA.CZ.4864	3.6027397260274	1	99.6242	186.9251	113.7609	40.92851	50.84201	25.98321	0.943954712507384	low
TCGA.BP.4763	3.47945205479452	1	124.5213	4.790406	27.70642	53.05148	36.36587	36.91399	1.3174627533374	high
TCGA.B0.4836	3.39178082191781	1	147.0462	20.06102	18.15519	51.86652	28.81441	24.6802	1.42441000271279	high
TCGA.B0.4821	3.36986301369863	1	62.06904	1.318459	2.607936	15.00635	8.741854	4.674844	3.54413225960874	high
TCGA.B0.4846	3.28767123287671	1	160.7937	143.608	84.80933	46.1688	61.17087	39.7595	0.573320676705025	low
TCGA.CJ.4895	3.28767123287671	1	146.2199	3.450685	32.63472	19.47683	20.66086	25.75365	2.37182979315764	high
TCGA.A3.3311	3.26301369863014	1	154.2382	82.55606	20.92021	55.75681	32.44055	25.59455	0.876493798314954	low
TCGA.A3.3325	3.20547945205479	1	181.8741	71.84472	44.17985	77.33499	37.11606	27.15515	0.921541351229883	low
TCGA.BP.4799	3.1041095890411	1	83.26248	0.6220352	0.04524283	6.137123	11.28005	3.538669	3.40272122688389	high
TCGA.B0.4852	3.07123287671233	1	113.237	53.51954	57.82622	51.46649	39.65826	15.68324	1.71818856017835	high
TCGA.B0.4822	3.04383561643836	1	134.6258	3.128768	9.518553	33.18556	4.621804	7.331425	3.11082241233693	high
TCGA.BP.4790	3.04383561643836	1	147.54	112.9042	24.97736	120.3113	48.80043	27.98722	0.419673065793815	low
TCGA.BP.4981	3.00547945205479	1	74.04278	14.29287	20.18216	20.21614	17.53894	7.85054	3.05513151193352	high
TCGA.BP.5009	2.99178082191781	1	79.67261	15.68381	9.967215	32.1382	13.69992	8.731254	2.69979327959301	high
TCGA.G6.A8L8	2.98904109589041	1	87.46276	61.61619	49.96483	31.04858	23.35796	7.14466	2.55587218133639	high
TCGA.CW.5590	2.94520547945205	1	121.7009	84.06763	48.25801	96.76447	21.42029	25.4915	1.18606728901537	high
TCGA.B0.5083	2.86301369863014	1	262.4635	4.633714	13.34743	22.13418	2.00694	28.22218	2.03769544591894	high
TCGA.BP.4354	2.83287671232877	1	168.8824	1.815872	3.466965	14.1286	3.017298	56.78297	1.47612410215521	high
TCGA.B0.4817	2.79178082191781	1	62.82451	3.612576	10.14894	11.7629	22.00604	5.592888	3.03863226375715	high
TCGA.B2.5639	2.74794520547945	1	213.5887	135.8681	24.65257	150.9393	54.06159	22.87977	0.276924834613505	low
TCGA.BP.4164	2.71780821917808	1	142.3837	59.91168	58.24858	62.69114	78.43487	17.69283	0.7819856680604	low
TCGA.BP.4355	2.61095890410959	1	64.7875	22.33714	37.93029	24.82335	22.54556	28.49049	2.3145143123234	high
TCGA.BP.4985	2.60821917808219	1	92.68436	5.212541	0.1237465	16.42212	1.064831	9.241084	3.34798253818001	high
TCGA.CZ.5469	2.59178082191781	1	80.66512	18.56999	16.03221	19.56745	8.372061	6.400313	3.34559882709214	high
TCGA.CJ.4887	2.55342465753425	1	143.4841	82.30712	36.58997	53.76832	31.8185	12.09008	1.30035229179068	high
TCGA.B0.5107	2.53972602739726	1	48.20503	1.62755	41.12864	31.5558	11.12824	4.170474	4.72934275333437	high
TCGA.B0.4827	2.42465753424658	1	171.853	0.7410175	18.32577	21.12169	17.55349	30.29625	1.95743395632377	high
TCGA.AK.3426	2.42465753424658	1	157.8954	1.688031	5.625395	11.51518	2.801281	15.25905	2.9237108133967	high
TCGA.B0.4848	2.41917808219178	1	220.9698	48.57822	24.24907	53.35644	34.67294	25.02585	0.989370287328048	low
TCGA.BP.5010	2.40547945205479	1	49.07957	2.139761	13.63169	15.42682	11.86969	8.878254	3.57498426118746	high
TCGA.B0.4696	2.37260273972603	1	37.61601	0.1983929	0.1989566	1.252581	4.609255	41.73075	2.36536497433954	high
TCGA.BP.4329	2.31506849315068	1	131.2698	3.469813	27.18274	24.40266	40.21222	18.34349	1.85184778360486	high
TCGA.CJ.4894	2.3041095890411	1	72.83019	94.30128	59.45649	35.69999	30.41957	19.29767	1.68910019280182	high
TCGA.B0.4838	2.28493150684932	1	87.76823	39.7785	40.01897	59.41549	32.83346	39.81999	1.23747242976153	high
TCGA.BP.5189	2.25205479452055	1	160.8005	89.43705	17.84206	79.21844	26.16835	36.25465	0.680058919624621	low
TCGA.CJ.4891	2.24383561643836	1	80.03635	2.732202	3.189379	15.24458	3.175457	13.15603	3.28440951205644	high
TCGA.B0.4847	2.17260273972603	1	62.91721	30.89529	45.43511	19.85654	15.4673	6.58681	3.76000557221871	high
TCGA.CJ.5677	2.14246575342466	1	124.4417	25.87287	21.08618	26.41867	21.95584	9.936689	2.29460316654471	high
TCGA.B0.5085	2.10958904109589	1	47.43108	54.27576	29.16471	32.25902	24.49511	6.033949	2.340169083579	high
TCGA.CJ.5680	2.1041095890411	1	113.3404	2.389535	29.65136	84.48631	64.46253	23.40546	0.9465966252516	low
TCGA.A3.3313	2.01369863013699	1	47.04698	99.04405	3.516208	99.27204	4.630958	7.359889	1.35356176648234	high
TCGA.DV.5576	1.99178082191781	1	243.2798	18.70154	3.872325	63.98983	9.103644	68.42345	0.706725939190905	low
TCGA.CZ.5454	1.97808219178082	1	869.9063	38.34694	12.89833	54.88529	47.37919	15.64903	0.281404635853149	low
TCGA.B8.4143	1.94246575342466	1	66.94022	0.7506564	10.12568	24.3035	1.618697	6.758997	3.94565892637944	high
TCGA.BP.4169	1.92054794520548	1	137.6196	33.04913	19.20326	29.39761	18.66164	38.66392	1.4148817896596	high
TCGA.AK.3455	1.87123287671233	1	109.3254	164.9712	95.55781	51.54115	72.38985	11.43086	0.758142965511736	low
TCGA.CJ.5679	1.86027397260274	1	74.61326	17.31753	12.78382	20.26286	7.560914	3.25043	3.49944852459313	high
TCGA.CJ.4868	1.76986301369863	1	173.7157	13.90246	4.788699	23.32308	18.85529	30.04728	1.52895257868209	high
TCGA.BP.4334	1.76712328767123	1	44.8331	3.752279	10.30771	17.73406	0.4677766	21.93732	3.3619448475887	high
TCGA.B0.5075	1.74520547945205	1	297.1431	1.122502	37.04276	77.48217	50.6844	12.68528	1.11877355172755	high
TCGA.B0.4707	1.64383561643836	1	30.18822	2.718829	2.730051	10.10261	5.75491	3.992732	4.02942959466322	high
TCGA.B0.5109	1.60821917808219	1	74.03959	4.012401	1.831916	21.17011	4.581688	28.35164	2.45878795638018	high
TCGA.B0.4697	1.58356164383562	1	78.41168	0.3223034	0.924407	11.62396	1.464332	5.98735	3.81105779894109	high
TCGA.CJ.5678	1.57260273972603	1	125.3826	87.5655	35.81233	39.19624	25.74092	6.387852	1.65078917599091	high
TCGA.CW.6097	1.56438356164384	1	265.6893	70.66451	19.57082	56.52055	32.94287	27.55089	0.737246579528146	low
TCGA.B0.5088	1.54246575342466	1	274.3519	8.678328	30.79997	44.25919	32.7823	8.840784	1.70861526767074	high
TCGA.BP.4340	1.53972602739726	1	65.61194	133.9157	194.855	69.42395	43.40251	19.35616	3.39240958353314	high
TCGA.CZ.5455	1.53698630136986	1	279.968	261.2275	67.7059	65.20317	52.03159	45.18147	0.177827338620216	low
TCGA.A3.3352	1.53698630136986	1	153.9667	86.78262	66.89242	109.6147	74.74161	16.34035	0.611076523357761	low
TCGA.CJ.5681	1.51232876712329	1	142.8446	3.93601	0.08801179	161.7826	5.874205	23.42756	1.19714671897983	high
TCGA.B0.4818	1.3972602739726	1	89.62498	54.72238	51.99616	28.38178	56.5368	27.08728	1.20040673008421	high
TCGA.B0.5099	1.32876712328767	1	82.85226	11.19689	29.22741	59.83541	58.96996	15.80166	1.28494169471646	high
TCGA.BP.4787	1.31506849315068	1	116.0602	80.3937	8.136296	47.39628	20.62077	10.64577	1.32081381733809	high
TCGA.B0.5694	1.31506849315068	1	126.3877	68.99473	25.97844	47.39076	33.45341	14.25366	1.28173723714226	high
TCGA.B0.4810	1.30958904109589	1	125.643	5.721559	24.6525	24.45894	28.59685	17.24049	2.19918238744833	high
TCGA.BP.4335	1.3013698630137	1	71.12798	37.98817	39.50488	26.95171	24.07826	11.14981	2.63336186912377	high
TCGA.B0.5092	1.25753424657534	1	51.48827	5.337778	26.32249	31.53578	14.94452	14.93141	3.18306140553651	high
TCGA.B0.4823	1.24383561643836	1	239.3482	57.7677	19.11013	78.42462	44.22657	29.71366	0.613186773791085	low
TCGA.CZ.4861	1.22191780821918	1	152.4647	67.41149	10.2619	53.7464	23.6131	33.59234	0.901913553996976	low
TCGA.CZ.5987	1.21917808219178	1	115.9364	121.0822	32.44475	31.85906	36.22921	25.61883	0.853273389651736	low
TCGA.CJ.4638	1.18082191780822	1	39.94092	1.951938	28.11869	28.37246	26.93011	8.893096	3.10403055391844	high
TCGA.BP.4353	1.02739726027397	1	283.8205	186.5264	26.12209	52.8592	35.047	55.64183	0.228577280077647	low
TCGA.B0.5081	0.991780821917808	1	55.19928	15.14859	15.75471	48.37598	7.314504	11.78364	2.93817566979506	high
TCGA.BP.4352	0.942465753424658	1	33.33442	1.221063	0.5314639	7.981579	0.3436984	16.89015	3.58790400637978	high
TCGA.B0.5080	0.936986301369863	1	116.2115	6.047454	4.081745	20.19251	12.35502	27.84034	2.05837503331406	high
TCGA.CJ.4644	0.920547945205479	1	166.6603	79.60075	55.57537	74.25918	68.96308	21.85144	0.664719818077804	low
TCGA.BP.4798	0.915068493150685	1	58.18013	5.834572	23.45796	16.93828	5.113228	22.42281	3.40187436495009	high
TCGA.B0.5094	0.912328767123288	1	162.9371	9.932934	1.990078	72.73766	6.651684	24.0431	1.65558274285125	high
TCGA.CZ.5461	0.904109589041096	1	147.0671	34.54897	39.58539	50.44024	31.12726	21.28248	1.62583752870195	high
TCGA.BP.4770	0.901369863013699	1	57.78623	1.049037	0.0826585	1.703274	2.553281	5.524274	4.03909262498551	high
TCGA.B0.4843	0.876712328767123	1	43.79857	0.1334771	3.590441	18.44615	10.33349	12.85185	3.15978581033489	high
TCGA.B0.4844	0.857534246575342	1	94.26874	18.42325	25.90536	37.06355	32.15298	5.750138	2.2984589619153	high
TCGA.G6.A8L6	0.857534246575342	1	92.63415	41.85517	45.13538	22.19585	24.20475	12.85831	2.59284692440735	high
TCGA.CZ.5462	0.852054794520548	1	116.3952	134.4961	38.55597	47.18508	18.20881	19.90673	1.12171608267174	high
TCGA.B0.4828	0.841095890410959	1	97.61664	34.60445	53.11322	38.84891	35.83287	10.19938	2.33590729167284	high
TCGA.B0.5095	0.671232876712329	1	101.5482	10.56859	6.48412	18.51849	7.813286	21.31006	2.50858617310223	high
TCGA.G6.A5PC	0.663013698630137	1	56.46424	2.022835	31.62493	44.35489	19.99692	7.314287	3.31565035382404	high
TCGA.B0.4701	0.652054794520548	1	123.7105	51.46374	47.24343	48.36256	17.9477	25.85312	1.89643356981523	high
TCGA.CJ.6033	0.613698630136986	1	91.36571	25.75859	9.979002	31.87613	13.39739	22.36092	2.02707140504121	high
TCGA.B0.5084	0.608219178082192	1	38.51182	19.32504	4.175079	20.03212	1.694983	2.762933	3.75098204360343	high
TCGA.BP.4974	0.578082191780822	1	76.71817	18.66819	31.01738	39.01084	33.61761	40.30858	1.42890661743878	high
TCGA.CZ.4860	0.564383561643836	1	97.47113	0.2679641	0.652779	25.2267	11.78046	2.465096	3.09441243811093	high
TCGA.B0.4841	0.558904109589041	1	27.87411	4.149837	3.934039	4.676748	9.739678	5.372594	3.81994643228922	high
TCGA.B0.4713	0.553424657534247	1	48.84808	1.02615	44.49524	26.57538	52.1472	4.858827	2.58273247396516	high
TCGA.B0.4819	0.501369863013699	1	82.56322	3.257701	9.30328	14.01189	4.388931	9.536788	3.60062055614841	high
TCGA.B0.4703	0.498630136986301	1	85.81575	2.816324	0.9276106	21.30235	1.104554	27.71651	2.56580549214787	high
TCGA.B0.4814	0.46027397260274	1	119.1198	112.075	53.19195	59.89415	50.87408	22.17913	0.80822756631053	low
TCGA.CZ.4865	0.454794520547945	1	282.3937	5.330031	31.58145	35.95913	51.11823	26.58677	1.02931995077202	low
TCGA.CW.5584	0.449315068493151	1	143.3869	247.4052	38.9212	83.1597	32.72942	25.97731	0.314710049228444	low
TCGA.BP.4771	0.443835616438356	1	50.76758	8.181152	12.76017	25.26647	17.72043	12.33965	2.80979031939306	high
TCGA.B0.4691	0.380821917808219	1	60.42627	6.816775	25.74035	24.26034	18.61988	7.474001	3.36616998583806	high
TCGA.CJ.4920	0.380821917808219	1	158.8591	64.03206	24.12724	34.69754	26.26295	33.11915	1.09674001388081	high
TCGA.A3.3346	0.375342465753425	1	105.5373	0.7102866	1.628285	14.56354	0.8643938	31.92327	2.45645346447169	high
TCGA.B0.4699	0.301369863013699	1	187.2495	4.287042	32.65075	46.62907	1.758506	81.41023	1.13096014413547	high
TCGA.BP.4327	0.298630136986301	1	114.885	22.30224	28.9881	41.18878	32.37189	15.26288	1.88552690936239	high
TCGA.B0.4694	0.29041095890411	1	413.9477	21.34574	21.16953	32.71698	32.82755	14.59632	1.08039739590301	low
TCGA.B0.4688	0.276712328767123	1	32.15303	0.1808134	0.01424714	2.000465	38.85339	0.9600764	2.55161698944668	high
TCGA.B0.4714	0.271232876712329	1	71.62014	33.77745	29.4698	34.10259	21.55512	11.28439	2.46978542255117	high
TCGA.CJ.4918	0.254794520547945	1	103.7115	3.242968	8.319298	34.54059	19.11949	19.6381	2.12702441383769	high
TCGA.B0.4693	0.210958904109589	1	87.20743	43.7181	41.89832	87.95646	52.35966	30.20086	0.915810872726252	low
TCGA.CZ.5467	0.2	1	129.9644	60.56818	18.54344	56.02777	43.25664	22.44778	0.911114716512658	low
TCGA.B0.4849	0.189041095890411	1	69.74936	97.02897	89.17581	19.55187	46.55017	16.09973	1.94028518812683	high
TCGA.B0.5096	0.186301369863014	1	98.59732	0.554605	0.1087643	34.59802	1.679837	58.55785	1.47935210666977	high
TCGA.B0.4706	0.178082191780822	1	87.83093	36.31358	27.50194	34.48714	23.31212	13.97375	2.15879158105632	high
TCGA.BP.5173	0.16986301369863	1	95.3764	19.34324	27.22362	85.09294	25.39688	15.367	1.7897078731406	high
TCGA.CZ.5468	0.161643835616438	1	81.9741	9.9023	0.06277863	5.681551	13.4128	2.385452	3.16335526247391	high
TCGA.B2.4098	0.13972602739726	1	167.0642	23.54411	8.021858	13.54371	0.7540093	8.573818	2.88791631097046	high
TCGA.B0.4690	0.117808219178082	1	79.39339	5.386752	1.28686	21.87951	4.203303	14.26973	2.97845841708767	high
TCGA.B0.4698	0.115068493150685	1	65.33352	0.6566553	0.2786051	11.01345	0.3811216	1.209659	4.24083548939848	high
TCGA.CW.6087	0.112328767123288	1	147.7677	2.177199	0.2690729	41.07079	2.451681	17.19111	2.40786556764393	high
TCGA.B0.5705	12.4301369863014	0	123.984	171.5007	80.35676	132.5445	94.65296	35.85729	0.205725424097532	low
TCGA.B0.5693	11.1616438356164	0	146.1581	60.03445	56.03585	64.47771	61.24895	48.19477	0.624905464455297	low
TCGA.CJ.5676	11.1424657534247	0	92.22878	39.59306	27.88998	38.48266	18.35556	9.749865	2.38339108311107	high
TCGA.B0.5711	10.9287671232877	0	176.7494	182.3629	49.09214	87.25864	64.37916	31.3772	0.274356132311249	low
TCGA.CJ.5671	10.9232876712329	0	365.2529	26.7678	12.96273	38.48095	9.399352	14.96515	1.47656248700234	high
TCGA.B0.5709	10.8876712328767	0	109.0008	7.169761	32.43599	82.26928	56.33395	30.58538	0.979294149585136	low
TCGA.B0.5692	10.8054794520548	0	102.0564	43.63064	15.51079	58.54	37.06623	19.72718	1.18112898621768	high
TCGA.CJ.5675	10.7835616438356	0	176.6383	120.096	36.23993	58.80272	66.5424	29.27051	0.413962833111067	low
TCGA.B0.5699	10.5232876712329	0	166.6202	252.8948	49.32616	101.4184	73.23559	32.31686	0.141505325007142	low
TCGA.B0.5812	10.5041095890411	0	153.334	140.4227	25.04788	72.86239	69.56057	53.64914	0.209754720839533	low
TCGA.B0.5707	10.2575342465753	0	222.3476	27.72423	11.99145	44.83988	20.15684	13.69315	1.5624078343001	high
TCGA.CJ.5682	10.2356164383562	0	146.4704	115.2193	51.06157	38.30086	35.6844	28.70913	0.939948106441807	low
TCGA.AK.3428	10.213698630137	0	170.2275	227.2483	41.62442	48.20864	73.23727	23.91716	0.223077895985554	low
TCGA.CJ.6032	9.96986301369863	0	129.1937	62.88123	90.58407	65.01383	98.18245	31.21095	0.631762173425348	low
TCGA.B0.5698	9.94794520547945	0	113.0517	129.2992	30.78845	78.99052	43.38599	18.20126	0.645125677641972	low
TCGA.AK.3427	9.81643835616438	0	43.57416	24.76388	17.45346	28.2981	1.127433	11.28492	3.48419551213559	high
TCGA.CJ.4890	9.64109589041096	0	490.6208	13.91333	4.008513	22.91216	7.301505	12.69919	1.35538617509062	high
TCGA.CJ.4634	9.58356164383562	0	199.5666	169.2127	49.93825	75.566	87.11523	53.99306	0.151157270857248	low
TCGA.CJ.4640	9.53424657534247	0	177.5715	93.17348	35.00658	26.23288	40.32421	24.50944	0.92067671822574	low
TCGA.CJ.4885	9.45479452054795	0	170.6989	135.6179	28.09428	49.41944	66.4832	13.90335	0.460031005299051	low
TCGA.B0.5691	9.4	0	134.5455	63.37638	29.7291	117.8669	70.57242	48.09456	0.328543737708056	low
TCGA.AK.3433	9.33972602739726	0	78.63807	15.52882	46.08766	31.63358	0.5942774	73.25826	1.78639565901857	high
TCGA.B0.5690	9.29315068493151	0	112.9732	46.76211	26.02201	34.62454	35.55155	37.33642	1.09867465396064	high
TCGA.BP.4158	9.25205479452055	0	103.5768	78.05174	40.94018	38.28231	48.5861	19.56476	1.0980548603064	high
TCGA.AK.3425	9.15890410958904	0	255.9197	25.27134	7.638213	36.77871	20.2766	12.66325	1.50848035318112	high
TCGA.CJ.4897	9.15342465753425	0	101.7322	204.8554	58.34812	139.8907	80.26766	23.2604	0.204505135705945	low
TCGA.AK.3436	9.12602739726027	0	61.90956	93.42571	4.937387	46.85315	30.22156	5.907744	1.19595805233655	high
TCGA.AK.3429	9.11780821917808	0	115.7004	44.63036	49.09739	55.41376	57.30331	21.37906	1.13511402980119	high
TCGA.CJ.4904	9.04657534246575	0	113.2923	86.10454	40.83933	48.05125	49.08636	42.47612	0.686854275966067	low
TCGA.CZ.4862	8.96164383561644	0	174.6574	124.1979	50.4564	77.36207	49.37413	42.43781	0.459244602186018	low
TCGA.CZ.4866	8.95068493150685	0	159.8697	14.87522	23.79845	113.4173	59.63354	34.1873	0.611173586564568	low
TCGA.CJ.4639	8.84657534246575	0	112.0904	81.53134	69.38426	82.955	92.53849	51.79534	0.347166981450854	low
TCGA.CW.6088	8.82739726027397	0	206.042	305.8074	56.32109	74.50743	74.60642	73.05702	0.0595637552776909	low
TCGA.CJ.4642	8.78082191780822	0	69.71392	4.934962	6.490783	11.4042	21.01986	20.31946	2.34008402287042	high
TCGA.B0.5706	8.78082191780822	0	112.1691	22.52691	7.039594	17.80364	16.19072	25.56535	1.88417782804747	high
TCGA.CW.6093	8.61917808219178	0	121.2	118.8757	29.12055	52.0626	49.79047	53.06427	0.403736817649307	low
TCGA.BP.4162	8.42191780821918	0	112.452	128.1141	60.87386	131.275	48.01978	35.36612	0.492213611399634	low
TCGA.BP.4165	8.32054794520548	0	87.49424	30.817	35.57193	17.10962	37.54099	19.72562	1.91438676163919	high
TCGA.BP.4325	8.12054794520548	0	141.2862	177.1414	88.69689	59.03906	80.43484	39.71313	0.343556488214934	low
TCGA.BP.4160	7.89315068493151	0	243.1061	16.06193	19.63111	57.30123	44.42454	21.74142	0.995932523656279	low
TCGA.CZ.5460	7.87123287671233	0	127.653	68.80241	41.27664	40.25569	26.41574	19.35527	1.58685331634168	high
TCGA.AK.3451	7.85753424657534	0	117.1858	9.54586	21.68507	32.88132	64.4635	12.02187	1.24572303897837	high
TCGA.AK.3440	7.84931506849315	0	98.98093	1.528052	13.7575	98.92285	0.4695922	65.73372	1.14587370884391	high
TCGA.BP.4338	7.83287671232877	0	186.8481	4.9199	2.293316	22.0396	2.757756	2.657153	3.03970732670745	high
TCGA.BP.4163	7.77808219178082	0	129.5994	39.94515	50.19829	29.90285	36.53664	31.7209	1.54169987504687	high
TCGA.CW.5581	7.66849315068493	0	109.8043	186.0863	29.12942	137.9037	58.74022	18.59049	0.262413032884214	low
TCGA.CZ.5458	7.64109589041096	0	179.439	169.5725	43.85142	81.76476	53.22633	33.66803	0.333876628263658	low
TCGA.B0.5713	7.62191780821918	0	127.2441	218.2951	48.65245	66.74396	71.67388	31.58351	0.229375901122482	low
TCGA.CZ.5457	7.54520547945206	0	228.9317	102.142	41.64989	69.92652	50.27752	25.27999	0.585207369346463	low
TCGA.BP.4161	7.52328767123288	0	224.5314	105.6552	57.43898	58.38486	40.11673	27.69216	0.801204541634646	low
TCGA.B0.5712	7.45753424657534	0	189.4242	199.7102	33.20445	69.89863	34.91633	26.76704	0.380553283306287	low
TCGA.BP.4167	7.44657534246575	0	259.5142	3.68908	4.280531	15.1618	11.15164	10.24601	2.2110350280894	high
TCGA.A3.3357	7.36438356164384	0	195.9606	1.149259	43.83257	103.7581	72.39686	18.31972	0.824724794033405	low
TCGA.BP.4959	7.28767123287671	0	371.7753	100.8007	34.58944	145.8804	65.74103	23.78906	0.243086430650538	low
TCGA.B0.5697	7.20547945205479	0	165.0767	48.5038	17.34463	44.08463	20.17684	24.49597	1.3533316692178	high
TCGA.CW.5585	7.14794520547945	0	139.4	516.3351	87.64556	173.0774	111.8036	26.43554	0.0162989441137471	low
TCGA.B0.5696	7.14794520547945	0	133.1077	36.61356	25.46448	74.05712	34.40868	20.95306	1.23016765011137	high
TCGA.CJ.4869	6.9972602739726	0	91.2174	27.97919	18.17513	25.38112	26.52478	12.88679	2.08531541124168	high
TCGA.CW.6090	6.99178082191781	0	484.383	31.08271	11.41149	34.56663	23.40178	15.27401	0.928750852857682	low
TCGA.AK.3453	6.93424657534247	0	70.14079	24.29391	48.59252	19.69449	14.84915	8.147071	3.94488248033102	high
TCGA.AK.3460	6.87123287671233	0	110.7458	199.7886	42.63038	39.31971	41.97842	27.94753	0.482587445162666	low
TCGA.A3.3359	6.86027397260274	0	133.0333	99.14975	54.26245	85.51548	89.63388	32.57286	0.356482722310846	low
TCGA.CW.5583	6.81917808219178	0	123.0882	111.3743	59.57556	132.9477	87.26162	55.32515	0.209452923178891	low
TCGA.DV.A4W0	6.76712328767123	0	155.5015	111.8223	39.31455	30.22824	59.72011	28.47738	0.599888354703088	low
TCGA.B0.5701	6.74246575342466	0	117.0849	53.57732	16.93823	73.19655	45.18212	24.93575	0.830561084352416	low
TCGA.CZ.5982	6.68219178082192	0	142.7772	90.79462	44.77534	54.79993	88.52675	47.56362	0.314994940729421	low
TCGA.B0.5710	6.65753424657534	0	139.9159	119.7658	16.70702	44.87143	45.72726	42.48382	0.4454676841214	low
TCGA.CJ.4871	6.63835616438356	0	174.3488	56.0918	14.61412	67.34878	35.32558	38.99775	0.701145757810736	low
TCGA.CZ.5456	6.63561643835616	0	186.0408	168.9212	35.99722	72.0452	22.83538	19.94307	0.640470801443294	low
TCGA.BP.5170	6.60821917808219	0	181.9548	40.57409	14.40969	54.4366	28.52907	22.87693	1.1518411433001	high
TCGA.AK.3445	6.55342465753425	0	116.314	1.969213	10.06192	57.2965	2.279967	12.75266	2.79131829940455	high
TCGA.CW.5589	6.51506849315069	0	243.6102	50.56555	31.43284	90.25183	65.46717	34.03736	0.455148917111686	low
TCGA.BP.4759	6.4986301369863	0	83.63133	23.62481	12.6726	44.51643	17.40015	13.56879	2.16460014940889	high
TCGA.BP.4760	6.46849315068493	0	313.7434	32.35585	3.743576	74.48637	1.513246	74.35938	0.560435508291782	low
TCGA.CJ.4874	6.25479452054795	0	142.9584	114.4197	48.707	77.02768	81.33237	21.53361	0.420741121387903	low
TCGA.A3.3370	6.23013698630137	0	134.0625	63.9069	76.28097	84.75795	56.67912	31.414	0.956285996166523	low
TCGA.CW.5591	6.22191780821918	0	198.9059	194.7304	19.02945	84.11255	59.90309	43.06334	0.166214417839433	low
TCGA.A3.3367	6.21917808219178	0	138.6253	188.3776	38.63301	72.91282	46.44061	29.035	0.375051676775846	low
TCGA.BP.5180	6.2	0	162.898	86.19214	27.23682	43.76606	49.2054	29.17455	0.686165124950996	low
TCGA.BP.5174	6.18356164383562	0	108.9112	32.40395	50.06921	64.40241	42.57686	12.58129	1.74164730439202	high
TCGA.B0.5703	6.15342465753425	0	38.33875	26.81191	21.78453	35.21098	23.0663	13.28433	2.39995898607648	high
TCGA.CJ.5684	6.11232876712329	0	121.1079	64.17743	45.34085	119.3994	47.61694	24.27245	0.797504142084525	low
TCGA.CW.5587	6.0986301369863	0	212.6531	142.86	65.94648	114.3412	70.62971	30.60336	0.318184787006072	low
TCGA.AK.3461	6.07397260273973	0	100.3692	91.96192	45.68775	34.92453	58.0891	35.1832	0.727438648788525	low
TCGA.BP.4758	6.04931506849315	0	62.02501	10.52662	21.27039	28.53156	30.24021	12.93639	2.35590087606215	high
TCGA.CJ.4878	5.98904109589041	0	104.9382	69.36121	72.58489	14.49862	62.5027	24.11822	1.31064238692267	high
TCGA.BP.4765	5.98356164383562	0	102.0284	85.23496	53.19903	41.54606	47.43841	42.66025	0.836867084112912	low
TCGA.B0.5702	5.95068493150685	0	78.71769	12.43163	2.521095	46.072	26.31503	8.049001	1.99610232084643	high
TCGA.BP.4960	5.95068493150685	0	65.29044	12.95762	12.06918	22.04454	11.52087	3.953195	3.35081627630729	high
TCGA.B0.5695	5.89041095890411	0	157.2472	91.61334	56.30138	49.96045	59.75267	36.13136	0.655072069707752	low
TCGA.G6.A8L7	5.84383561643836	0	52.7981	0.74462	5.508275	14.01584	0.2132179	5.082273	4.2518453362421	high
TCGA.CZ.5464	5.83013698630137	0	104.5214	36.71955	27.89784	45.5393	31.88239	11.90704	1.79705142787138	high
TCGA.AK.3434	5.71780821917808	0	125.9675	117.1194	29.55943	25.2715	46.97491	19.99576	0.79106506005725	low
TCGA.BP.4781	5.6986301369863	0	276.1026	86.17467	16.14793	58.93659	30.30453	21.28478	0.717183118556884	low
TCGA.CZ.5984	5.66301369863014	0	164.0599	62.85721	31.5437	49.15774	61.26324	19.8643	0.771475429088666	low
TCGA.CJ.5686	5.58356164383562	0	170.771	119.8772	35.81837	51.63086	42.24662	31.95499	0.608967107988955	low
TCGA.CW.5588	5.52602739726027	0	173.7927	110.4379	18.45904	122.3126	23.42933	21.754	0.623278954151555	low
TCGA.DV.5574	5.52328767123288	0	298.6513	14.41384	2.225144	35.78653	14.53126	41.36128	1.01726210093754	low
TCGA.CJ.4881	5.51780821917808	0	77.57225	20.39939	18.77756	13.51039	12.59717	12.95734	2.97044271319819	high
TCGA.B0.5110	5.5041095890411	0	149.5426	135.9585	70.28885	75.28022	59.89369	54.37695	0.383620439990872	low
TCGA.DV.5567	5.49041095890411	0	233.7715	44.19406	3.979992	92.39749	2.800721	99.79573	0.36837531069155	low
TCGA.CZ.5985	5.47123287671233	0	252.6997	233.8414	37.6532	76.34939	66.7132	39.74364	0.136678092788596	low
TCGA.A3.3385	5.46027397260274	0	123.8863	184.7506	56.53864	170.514	92.3512	16.11465	0.176508065273488	low
TCGA.CJ.4876	5.35616438356164	0	82.42084	88.8618	76.30954	27.96282	35.16962	11.86747	2.17489516331793	high
TCGA.BP.4176	5.35616438356164	0	356.0682	124.8286	19.90014	34.88638	26.23865	22.78098	0.58227810620421	low
TCGA.CJ.4886	5.34794520547945	0	152.6524	72.96471	38.38676	66.29432	57.38823	37.68337	0.591748959315499	low
TCGA.CJ.4889	5.33150684931507	0	183.4119	39.78731	18.333	38.72868	19.96084	34.21369	1.24332645173306	high
TCGA.BP.4961	5.3013698630137	0	127.6623	115.7987	27.50096	118.3685	60.27815	49.05552	0.26720297724364	low
TCGA.CZ.5451	5.28493150684931	0	173.4407	264.0847	41.39722	97.48498	56.39462	27.37074	0.172548789239712	low
TCGA.CZ.4863	5.28219178082192	0	139.0137	160.6451	64.58434	70.24837	55.0028	28.02594	0.517841945940584	low
TCGA.CJ.4636	5.27123287671233	0	127.7665	2.513639	26.8931	38.22154	24.76596	15.89907	2.33021501760528	high
TCGA.CJ.6031	5.22191780821918	0	223.4707	26.25108	6.234127	28.87839	30.57312	15.46573	1.32071784502417	high
TCGA.CZ.5989	5.21917808219178	0	222.6317	296.0994	44.51047	34.91003	165.9822	53.03031	0.0208218660299302	low
TCGA.BP.4173	5.18630136986301	0	116.5462	30.9386	19.03122	46.21805	20.05188	17.70998	1.84937231682049	high
TCGA.CJ.5683	5.17534246575342	0	142.1491	79.2287	23.09259	63.2515	47.45283	23.10788	0.738811500015006	low
TCGA.BP.4330	5.17260273972603	0	127.3271	93.4824	42.34603	96.58474	65.93994	29.44435	0.484344873571517	low
TCGA.A3.3335	5.16712328767123	0	94.22916	80.34533	23.65134	50.03288	27.2067	21.17201	1.21050473094201	high
TCGA.BP.4774	5.16438356164384	0	97.8832	40.98522	45.56067	39.96001	36.7942	27.36355	1.57416166912908	high
TCGA.CJ.4882	5.15890410958904	0	41.86084	2.69989	4.809027	14.25432	8.274463	13.83175	3.27300250361482	high
TCGA.BP.4174	5.14794520547945	0	325.5934	104.723	45.70988	46.36201	30.11697	18.58615	0.855232666707068	low
TCGA.BP.4769	5.13972602739726	0	217.1722	1.348367	7.014352	46.2838	3.782741	49.78487	1.33567948029556	high
TCGA.BP.4965	5.12602739726027	0	136.5501	131.1277	39.01886	46.0866	67.20335	48.41747	0.333217723388418	low
TCGA.BP.4964	5.1013698630137	0	121.0344	41.54255	27.54983	57.50414	44.39267	21.86834	1.12574812079942	high
TCGA.BP.4784	5.07945205479452	0	220.0556	0.1726512	5.889485	25.0189	4.590103	67.88412	1.09543743965368	high
TCGA.BP.4775	5.04931506849315	0	128.8995	109.0993	45.45701	166.0591	63.41398	31.47924	0.331241166933887	low
TCGA.BP.4963	5.02465753424658	0	108.6938	182.9682	52.43958	132.3903	43.32949	18.60569	0.439970204927892	low
TCGA.BP.4969	4.91506849315068	0	45.99218	55.22248	47.96628	71.63563	49.57959	18.01048	1.30988651803514	high
TCGA.CJ.4643	4.91232876712329	0	138.3371	95.46345	66.00303	43.03493	58.62862	42.82331	0.688481720366644	low
TCGA.B0.5700	4.9041095890411	0	103.3722	63.58362	26.26767	78.17983	42.41578	19.3498	0.969085850823946	low
TCGA.CZ.5452	4.9013698630137	0	131.8017	124.0622	37.42756	66.86316	34.77297	19.00992	0.824034311793217	low
TCGA.CZ.4859	4.8958904109589	0	152.9987	121.024	61.98118	61.83295	116.3352	28.8216	0.247338371275129	low
TCGA.BP.4962	4.89041095890411	0	157.2423	64.07172	15.03479	64.69063	40.49959	16.57915	0.900480954392186	low
TCGA.B0.5108	4.88219178082192	0	205.4912	18.11251	8.344244	28.73787	20.83175	16.47516	1.68886815578361	high
TCGA.B0.4718	4.87123287671233	0	51.11835	11.13361	34.26278	16.88386	15.68601	7.9105	3.88608274307066	high
TCGA.CJ.4873	4.86575342465753	0	79.96462	9.321433	17.40581	21.29055	1.478027	7.27132	3.94145374174371	high
TCGA.CJ.4884	4.81917808219178	0	142.5414	49.35555	55.30343	113.2241	28.5853	16.71403	1.45334396580042	high
TCGA.B0.4710	4.80821917808219	0	119.1175	23.89879	67.72883	45.48564	38.02853	12.89384	2.49900797396272	high
TCGA.BP.4968	4.78356164383562	0	130.3809	35.45721	26.95179	54.15306	36.91726	10.95834	1.54483070169219	high
TCGA.B0.5400	4.74794520547945	0	185.1512	5.934501	13.28523	24.7089	7.846499	17.39248	2.4558496649002	high
TCGA.BP.4777	4.74246575342466	0	249.1961	63.93791	28.71436	52.35002	33.4994	16.36416	1.03619964315949	low
TCGA.DV.5575	4.73698630136986	0	160.583	25.85429	31.94008	41.24918	43.87266	41.82406	0.97451982751144	low
TCGA.CZ.5459	4.61095890410959	0	105.7193	14.24343	18.89773	32.66535	25.51952	16.28144	2.09224870206538	high
TCGA.BP.4177	4.57534246575342	0	261.4113	33.8116	7.228381	81.67499	20.04214	40.58206	0.756169260995931	low
TCGA.BP.4344	4.56438356164384	0	104.4711	30.30779	30.19653	36.8541	36.75123	39.62885	1.213673660618	high
TCGA.CJ.4912	4.53972602739726	0	45.19046	47.91427	4.697618	19.99082	6.464639	8.852497	2.61129133872177	high
TCGA.BP.4976	4.47123287671233	0	125.3477	288.8645	40.89352	261.039	82.44369	27.09872	0.0503384080253822	low
TCGA.A3.3329	4.44931506849315	0	173.7457	117.6214	51.70953	57.17128	50.14373	21.96065	0.716759201435399	low
TCGA.A3.3373	4.44109589041096	0	325.8309	6.559497	43.70407	70.76089	51.59814	25.30164	0.918763908965597	low
TCGA.B0.5117	4.40547945205479	0	66.41925	6.63535	21.66985	31.46669	0.1753698	34.22726	2.77832252136007	high
TCGA.B0.5115	4.39452054794521	0	125.4137	117.5327	55.19036	50.46275	49.49919	39.37115	0.646756681177027	low
TCGA.CJ.4903	4.27397260273973	0	89.98805	184.368	63.42311	62.14779	40.00276	20.50267	0.704973086301335	low
TCGA.A3.3362	4.27123287671233	0	126.1208	79.08322	58.28392	74.49215	57.24212	28.56246	0.799947986101928	low
TCGA.B0.5119	4.25205479452055	0	164.892	136.6718	45.63683	51.26981	81.12851	47.74988	0.257554147931222	low
TCGA.CJ.4908	4.19452054794521	0	117.7463	86.06513	23.75369	45.79086	32.39423	37.19534	0.824934670677135	low
TCGA.CJ.4899	4.18630136986301	0	404.7656	130.6285	45.44919	59.63676	45.99824	43.79771	0.312743533625085	low
TCGA.B8.5545	4.17808219178082	0	249.2527	41.75004	20.81426	52.25591	54.98764	37.42608	0.574467044886604	low
TCGA.B8.4622	4.17808219178082	0	156.2909	132.1964	31.06298	47.39517	40.57894	14.60072	0.748752835203513	low
TCGA.CJ.4892	4.16712328767123	0	96.56155	37.9727	61.81046	70.38347	73.47927	19.16502	1.03596653451526	low
TCGA.CJ.4902	4.16438356164384	0	205.5476	47.06793	9.586342	43.26088	28.43236	16.21222	1.17729307514942	high
TCGA.B8.4148	4.16438356164384	0	124.0686	28.72814	52.01078	67.44291	67.76648	39.47177	0.779140391866159	low
TCGA.BP.4345	4.15342465753425	0	140.7098	0.6150409	2.300428	14.42408	6.455665	14.20197	2.78142812576836	high
TCGA.A3.3320	4.13150684931507	0	163.9	158.6566	85.10372	94.33942	94.23056	47.07039	0.220541674656036	low
TCGA.AK.3450	4.13150684931507	0	165.8307	87.75996	56.36769	45.4664	65.54208	37.78889	0.60107763244639	low
TCGA.BP.4972	4.11506849315068	0	354.8463	56.26937	18.72684	93.91023	46.14686	22.82116	0.504770647410791	low
TCGA.CJ.4907	4.10684931506849	0	103.186	113.3433	29.44891	112.2719	45.12077	32.68965	0.483937219876122	low
TCGA.CJ.4870	4.1041095890411	0	149.6731	67.19783	15.8219	26.01943	49.33128	10.99106	1.01445379992377	low
TCGA.CJ.4905	4.0986301369863	0	145.5859	58.94103	20.3439	52.01362	41.3822	44.6319	0.684019824264314	low
TCGA.BP.5181	4.0958904109589	0	144.3616	11.14446	50.06784	61.78997	78.17656	41.52392	0.697899827426159	low
TCGA.A3.3316	4.09041095890411	0	118.6679	28.98433	17.68087	39.97585	23.50201	17.68723	1.79429166634796	high
TCGA.A3.3317	4.08493150684932	0	111.3107	128.9076	53.426	64.74058	61.58775	51.1616	0.391650818919577	low
TCGA.BP.4789	4.07945205479452	0	105.413	103.6899	24.93134	67.19459	57.23226	44.52366	0.41584270665599	low
TCGA.BP.4971	4.07397260273973	0	66.60855	4.427392	19.98177	17.48187	7.647701	12.32782	3.65051612395397	high
TCGA.B0.5121	4.06849315068493	0	64.66145	25.69429	15.26554	25.58487	18.19591	12.97727	2.45720425368108	high
TCGA.A3.3322	4.04931506849315	0	180.3802	99.01875	43.59263	97.14523	39.59932	37.83689	0.574908811161287	low
TCGA.B8.5550	4.04383561643836	0	113.1717	1.725286	5.347107	147.0211	50.79062	29.38058	0.644129444965564	low
TCGA.BP.4766	4.00547945205479	0	158.5173	54.70188	45.16553	112.8107	67.52236	30.88612	0.538731218750719	low
TCGA.BP.4804	3.9972602739726	0	140.6493	46.58345	20.92946	36.85828	19.45766	11.47988	1.8843815217148	high
TCGA.CJ.4901	3.97260273972603	0	92.28756	9.046876	22.45021	33.25594	9.943955	23.79025	2.61684572230517	high
TCGA.A3.3307	3.93424657534247	0	143.6695	202.4395	65.71423	79.48565	76.49638	35.00697	0.24197808080362	low
TCGA.CJ.4872	3.93150684931507	0	190.1301	27.13816	20.77411	17.45427	19.09827	24.09521	1.77747168778829	high
TCGA.BP.4975	3.92602739726027	0	219.5049	219.7178	34.75781	75.26002	69.10104	27.27699	0.180626584956429	low
TCGA.AK.3443	3.8986301369863	0	202.018	10.11152	28.43369	151.1088	3.541542	54.63542	0.924821575961246	low
TCGA.CJ.4635	3.87945205479452	0	196.0963	74.84732	32.66437	69.68975	39.88242	19.41245	0.87806739897711	low
TCGA.BP.4991	3.87123287671233	0	142.9664	105.849	17.91906	45.53986	54.64081	58.56115	0.333362378489932	low
TCGA.BP.4983	3.87123287671233	0	141.9718	1.504649	1.048305	28.5352	0.409589	2.101825	3.38020661509708	high
TCGA.B0.5399	3.86575342465753	0	228.9563	109.9047	58.37506	43.57164	56.94528	20.73787	0.708936368622873	low
TCGA.DV.5566	3.83013698630137	0	167.9901	53.10807	29.1314	70.84885	56.04994	23.62699	0.742615450756525	low
TCGA.A3.3328	3.79452054794521	0	91.07005	66.51295	32.2471	164.7988	2.13281	104.2349	0.366350951291078	low
TCGA.A3.3349	3.79452054794521	0	143.8907	109.8987	41.43437	36.94256	36.9233	42.37852	0.715206076467603	low
TCGA.BP.4973	3.79178082191781	0	97.99703	208.5401	48.53982	111.2136	55.55565	23.62833	0.306598840735217	low
TCGA.B8.4154	3.78082191780822	0	131.9332	166.3759	51.11914	29.48973	91.34738	13.3334	0.373520351337544	low
TCGA.CJ.4916	3.76164383561644	0	105.4799	80.62326	26.83072	38.70706	36.53233	13.54491	1.24361830487286	high
TCGA.BP.4995	3.75616438356164	0	146.3086	110.0558	25.72719	170.7131	38.43034	63.18023	0.238216935463486	low
TCGA.BP.4347	3.74520547945205	0	80.33209	67.63134	61.64407	72.39507	33.52905	37.51378	1.24203189274748	high
TCGA.BP.5199	3.71232876712329	0	159.7652	4.636535	11.43962	26.09292	9.659586	19.62365	2.37579097899011	high
TCGA.DV.5565	3.64109589041096	0	70.96686	6.398894	12.36598	10.1526	20.04083	16.18855	2.66066295796254	high
TCGA.A3.3374	3.6	0	253.2831	1.742196	3.650154	34.49815	0.2287975	18.62324	2.16188230336431	high
TCGA.BP.4994	3.58356164383562	0	142.4945	76.21183	26.36605	206.1743	22.98484	72.53748	0.284969463014976	low
TCGA.A3.3358	3.58082191780822	0	390.4239	57.73187	38.73118	57.30182	21.95551	20.25042	1.02587400609787	low
TCGA.B8.4151	3.55890410958904	0	126.1025	220.6083	60.21991	75.61021	93.95901	13.16188	0.225290354781398	low
TCGA.BP.5183	3.53698630136986	0	121.3246	166.5119	39.05291	80.87193	45.41661	16.29731	0.532720747404883	low
TCGA.B0.5402	3.53424657534247	0	108.0423	143.1305	36.52117	171.2891	45.38533	42.13379	0.279299962885205	low
TCGA.B0.5116	3.49041095890411	0	152.8301	51.53711	8.281195	31.61993	38.97057	15.92947	1.10941522023417	high
TCGA.BP.4999	3.46849315068493	0	96.96187	97.84976	34.83598	46.96037	44.52129	32.09394	0.780824484598535	low
TCGA.A3.3331	3.44383561643836	0	144.7938	89.4467	51.12484	64.37825	60.41933	40.03889	0.564728498826134	low
TCGA.AS.3777	3.39178082191781	0	99.35657	8.115747	6.235359	40.60162	4.952199	11.751	2.79368313036034	high
TCGA.B8.5158	3.33698630136986	0	168.077	79.34343	26.00115	68.08097	21.88635	22.16642	1.08075383495225	low
TCGA.AK.3447	3.33424657534247	0	65.7899	1.81214	12.5831	13.52123	0.2756637	11.32173	4.02505313611313	high
TCGA.A3.3324	3.24931506849315	0	143.6372	81.78447	37.50626	80.79961	28.40351	23.10642	1.04120583296079	low
TCGA.BP.5001	3.22465753424658	0	61.47816	26.87082	59.4072	32.85925	30.84934	7.256942	3.23655923687014	high
TCGA.B0.5113	3.21917808219178	0	131.8676	183.6432	71.65571	82.49933	46.23596	34.28591	0.47765845561419	low
TCGA.B0.5120	3.2027397260274	0	288.8408	34.16753	15.50858	55.9374	29.9443	43.89867	0.710495757695644	low
TCGA.AK.3458	3.2	0	75.74529	189.4696	46.53339	28.54591	65.41881	11.57765	0.528269372604217	low
TCGA.BP.5182	3.19178082191781	0	900.3626	10.46536	17.05917	65.25195	40.62206	15.00356	0.357622922858884	low
TCGA.AK.3456	3.13150684931507	0	208.5227	77.563	8.00253	72.45644	27.87259	9.831762	0.919172817204688	low
TCGA.BP.5007	3.12328767123288	0	123.118	116.3688	34.47619	100.7816	61.12175	22.24833	0.45963767584703	low
TCGA.A3.3326	3.11506849315069	0	228.4716	165.6576	42.57879	62.31581	47.4444	32.59149	0.377515266732803	low
TCGA.BP.4332	3.1041095890411	0	406.4038	20.42212	16.12645	24.79503	51.39071	33.08861	0.612304260918199	low
TCGA.BP.5184	3.1041095890411	0	181.4682	242.0001	25.98665	69.14367	65.71828	32.81332	0.153037401771078	low
TCGA.BP.5185	3.1013698630137	0	28.66877	13.26296	10.48194	18.62898	11.19957	4.933523	3.53396118341386	high
TCGA.DV.5573	3.0958904109589	0	167.5189	92.60069	39.13874	55.05207	42.05094	26.01967	0.817243313147479	low
TCGA.A3.3319	3.0958904109589	0	90.91057	66.08081	20.8703	20.90274	17.51234	30.39394	1.50734463450674	high
TCGA.BP.5004	3.08493150684932	0	160.2501	238.8116	80.47459	155.8012	35.66657	17.61306	0.376119178359554	low
TCGA.BP.4801	3.07945205479452	0	768.1236	68.28461	32.53756	87.19757	40.04431	31.92777	0.253954710745501	low
TCGA.BP.4987	3.07945205479452	0	143.6152	165.6255	55.29097	76.74169	59.00081	44.51304	0.322905098573492	low
TCGA.A3.3306	3.06849315068493	0	123.086	319.3503	40.752	41.59887	59.53307	31.9528	0.149014710558952	low
TCGA.BP.4797	3.03287671232877	0	158.9357	52.04899	24.47999	154.2083	47.95502	20.97342	0.59014402863742	low
TCGA.A3.3323	3.03013698630137	0	161.2376	39.6155	22.16448	42.96507	29.88551	37.99591	1.06285350667796	low
TCGA.B2.3924	2.99178082191781	0	208.7977	59.24854	28.3401	73.04352	46.96653	26.38345	0.722668036155807	low
TCGA.BP.5008	2.93424657534247	0	212.6089	50.60236	14.0618	63.84665	35.4627	32.37524	0.757060577830734	low
TCGA.BP.5200	2.91232876712329	0	170.5566	91.0821	25.92188	49.62354	43.21717	35.17581	0.633275911610416	low
TCGA.B8.5552	2.86575342465753	0	412.5798	41.754	33.13481	77.75671	41.99549	54.70149	0.40899130974225	low
TCGA.A3.A6NI	2.78904109589041	0	159.6203	36.74778	33.94837	45.54888	32.31425	17.7219	1.57156944181843	high
TCGA.BP.5196	2.78904109589041	0	84.13001	1.373233	9.373124	20.66073	13.13066	17.8741	2.70852175831459	high
TCGA.BP.4982	2.77808219178082	0	129.3494	308.5936	41.2836	73.9074	71.25656	44.53766	0.0942744092677156	low
TCGA.BP.5190	2.76986301369863	0	111.629	70.77469	17.60211	43.34646	37.91921	12.42981	1.16968376221156	high
TCGA.B2.3923	2.71780821917808	0	114.157	29.89354	71.86654	137.1397	0.7375157	93.38937	0.894247282976612	low
TCGA.B2.4099	2.66301369863014	0	117.5116	131.9819	41.85392	65.89438	43.90161	13.9449	0.785111135018494	low
TCGA.BP.4351	2.65753424657534	0	71.67802	5.494475	22.69914	24.21086	27.5399	12.52979	2.59938874097984	high
TCGA.BP.5191	2.64931506849315	0	80.70624	5.220808	8.829448	13.426	10.42689	8.345661	3.29218432367741	high
TCGA.B2.5633	2.63835616438356	0	158.2356	79.67028	31.88533	49.28687	30.92305	42.16807	0.809591613805664	low
TCGA.B2.4102	2.60821917808219	0	150.2321	301.7411	69.37658	121.4737	60.96115	41.07745	0.124703060204106	low
TCGA.BP.5201	2.60547945205479	0	83.31996	63.76087	34.29075	44.18678	33.20228	10.64881	1.66823683867438	high
TCGA.A3.3343	2.58904109589041	0	157.6827	146.9693	40.27657	55.63387	65.19799	20.81515	0.439263455768944	low
TCGA.BP.4998	2.55342465753425	0	219.3105	61.02114	26.85983	65.03164	43.10989	42.63625	0.596175830606376	low
TCGA.BP.5175	2.55342465753425	0	88.73143	4.585267	4.876979	14.91637	7.732213	5.54679	3.39341396290257	high
TCGA.B2.5636	2.51780821917808	0	254.2806	4.052323	0.3231485	69.22077	3.644185	128.0415	0.319255262370872	low
TCGA.A3.3351	2.49315068493151	0	107.9225	37.30773	43.55857	66.11442	54.58637	23.6065	1.10121923073077	high
TCGA.B8.A54E	2.49041095890411	0	185.4884	54.64229	36.81731	20.04536	11.03846	20.14866	2.08214276566603	high
TCGA.AK.3454	2.39452054794521	0	107.2542	4.320759	9.287682	27.82315	4.447365	8.340284	3.27075328847818	high
TCGA.A3.3365	2.39178082191781	0	178.5248	89.73881	44.23921	40.94096	45.66325	35.72645	0.745567978919216	low
TCGA.A3.3383	2.35890410958904	0	193.0892	66.77531	29.17158	44.1622	43.15423	8.259562	1.13477804671304	high
TCGA.BP.5006	2.3013698630137	0	96.32348	166.0342	42.7577	69.62489	40.92818	24.80887	0.575197346160394	low
TCGA.B8.A54D	2.27397260273973	0	117.4262	13.26816	53.8316	42.75241	39.05463	10.16348	2.44019955958518	high
TCGA.B8.5163	2.25205479452055	0	155.0616	0.8604013	2.145035	47.48548	14.04131	25.69482	1.7347060517119	high
TCGA.B8.4621	2.15890410958904	0	208.9835	38.96138	12.05517	32.80922	11.80409	10.69578	1.8760167420032	high
TCGA.BP.4986	2.15068493150685	0	95.39656	78.96016	18.90294	69.84618	13.94824	66.11472	0.666882355971904	low
TCGA.B8.4620	2.12876712328767	0	120.8263	0.8949664	14.07106	23.65694	12.08375	15.01669	2.79034155051121	high
TCGA.CZ.4853	2.12054794520548	0	110.4577	187.6745	40.61988	78.17898	70.75082	24.33089	0.287520406693152	low
TCGA.B8.4153	2.08767123287671	0	103.1616	60.54147	28.89709	25.63066	34.33508	10.38462	1.67480723833012	high
TCGA.B2.5635	2.06849315068493	0	114.7029	104.2507	15.47623	43.11156	33.7551	41.26248	0.633046629805648	low
TCGA.CJ.4893	2.05479452054795	0	127.971	62.73093	114.4612	68.60121	81.64559	35.76588	0.953064221999694	low
TCGA.BP.5195	2.05205479452055	0	130.2252	107.521	17.42694	43.32123	29.45017	30.70627	0.770734427905106	low
TCGA.B8.5165	2.01917808219178	0	150.9633	190.4979	24.97109	122.1931	60.51612	49.64226	0.148694106300694	low
TCGA.A3.3372	2.01369863013699	0	125.2533	139.1363	37.89468	67.46786	72.33617	33.18817	0.335991224758434	low
TCGA.B8.5159	1.97808219178082	0	146.1041	28.0068	41.1654	139.7374	80.96515	48.19626	0.347599265030876	low
TCGA.BP.5192	1.95616438356164	0	104.5227	61.75466	65.25101	114.1856	89.1044	21.83067	0.555157380508323	low
TCGA.MM.A84U	1.91780821917808	0	69.82038	1.936469	9.503064	25.19973	22.25408	14.80742	2.4595523343501	high
TCGA.CZ.5988	1.8986301369863	0	220.5811	4.696782	7.858064	49.01817	48.20338	43.86066	0.697860430540748	low
TCGA.BP.5186	1.8986301369863	0	134.3675	175.7841	65.62903	62.72834	79.8074	48.60156	0.244035968089241	low
TCGA.A3.A6NL	1.88767123287671	0	130.8564	35.32119	33.95808	61.8379	37.50092	27.16603	1.23822160336516	high
TCGA.CZ.5466	1.87671232876712	0	253.7578	81.75362	21.25299	99.6899	30.70481	18.88762	0.691395998818438	low
TCGA.B0.5097	1.82191780821918	0	130.9351	11.98236	7.63864	25.73172	13.78392	24.09711	2.01363173879185	high
TCGA.CZ.5463	1.81369863013699	0	191.1278	81.3214	77.81802	114.7642	89.83612	41.10026	0.3484084586318	low
TCGA.B2.5641	1.7972602739726	0	159.2442	45.41731	6.771064	88.2167	40.46597	26.87028	0.721306060365436	low
TCGA.B2.4101	1.77534246575342	0	172.0025	97.63787	28.45775	92.38116	25.04102	28.74887	0.751879512152172	low
TCGA.A3.3378	1.72602739726027	0	227.8709	1.142196	18.09797	34.54836	20.15517	35.16917	1.48004804343187	high
TCGA.BP.4795	1.6986301369863	0	257.1082	9.917997	0.8870916	45.84172	6.537833	58.2773	0.935585920129767	low
TCGA.A3.3387	1.69041095890411	0	126.9549	90.29748	28.72884	75.07382	24.68479	37.13544	0.82082001932687	low
TCGA.MM.A564	1.66301369863014	0	48.9284	0.0445721	15.18081	11.96464	17.84584	16.0211	3.05155588335938	high
TCGA.BP.5198	1.65205479452055	0	225.9983	28.73839	11.18299	83.75298	15.22538	16.17466	1.33694252535798	high
TCGA.MM.A563	1.61917808219178	0	280.375	51.50229	37.42575	29.78959	29.62918	18.77836	1.31399750635375	high
TCGA.A3.3382	1.57260273972603	0	116.1478	185.134	23.73102	49.31794	2.506399	39.42768	0.660433181768148	low
TCGA.A3.3380	1.55342465753425	0	111.7636	156.1372	40.60129	111.1098	54.72024	19.27422	0.423427954083758	low
TCGA.BP.5000	1.54246575342466	0	82.95384	16.89233	14.05996	25.07847	16.26168	8.447864	2.75748082906122	high
TCGA.EU.5904	1.50958904109589	0	156.1008	122.4952	41.16592	57.43271	75.14711	54.79231	0.264466498884424	low
TCGA.B8.A54J	1.44657534246575	0	111.1496	100.8695	41.28468	42.89459	42.68603	30.81875	0.849269078386237	low
TCGA.B8.4619	1.43287671232877	0	61.87526	19.63871	25.24356	119.8007	0.5244751	36.26482	1.72173807861625	high
TCGA.B8.A54F	1.42191780821918	0	149.5636	2.828976	17.39634	29.93565	38.74942	42.80151	1.13045774233161	high
TCGA.B8.4146	1.4	0	384.399	126.2971	158.8164	57.71972	328.2524	70.01643	0.00758576640149774	low
TCGA.B2.A4SR	1.38904109589041	0	135.1594	49.91334	37.00516	49.1202	69.11867	46.87283	0.546973906043963	low
TCGA.B8.5546	1.38356164383562	0	144.2574	64.24399	20.74302	151.7809	38.90589	9.530043	0.748394203519849	low
TCGA.BP.4992	1.37260273972603	0	19.14419	7.698231	9.981087	11.9892	4.354139	5.479289	4.22751458885143	high
TCGA.MW.A4EC	1.36438356164384	0	135.9418	43.68332	60.75782	59.04084	58.81846	23.01543	1.15522533064305	high
TCGA.B8.A7U6	1.35616438356164	0	141.6141	61.1472	34.36401	42.007	34.34999	22.65256	1.26724975867876	high
TCGA.B8.A54K	1.28493150684932	0	218.2116	18.66784	17.0771	71.49065	1.805294	83.42955	0.726293114133263	low
TCGA.A3.A6NJ	1.28219178082192	0	136.0923	86.01086	40.94693	71.8958	53.92201	39.52464	0.574414469037355	low
TCGA.BP.4977	1.24383561643836	0	150.0786	55.55316	30.94855	54.99967	30.05406	24.99585	1.22129552480189	high
TCGA.B8.5553	1.19178082191781	0	177.88	204.9373	55.34357	126.6501	57.05205	50.35044	0.177031512003582	low
TCGA.BP.4970	1.18630136986301	0	169.6831	110.2121	18.8722	38.24156	45.03824	51.76169	0.416083481941749	low
TCGA.B8.A8YJ	1.18082191780822	0	191.7949	52.31576	15.11217	26.70864	13.55196	35.91216	1.24638032332346	high
TCGA.BP.4776	1.12602739726027	0	56.9854	44.03712	24.86179	30.31566	28.84295	9.982049	2.09410706945752	high
TCGA.BP.5194	1.11780821917808	0	180.0833	176.06	28.40591	67.3696	64.96875	29.80815	0.258484686690722	low
TCGA.BP.5187	1.11232876712329	0	103.0666	45.76268	22.72391	47.99924	44.27444	40.25507	0.854847550266702	low
TCGA.BP.4768	1.0958904109589	0	123.407	193.0761	82.77798	97.61342	32.01481	13.1928	0.816858393698046	low
TCGA.CZ.5470	1.05753424657534	0	103.7963	50.3338	20.69731	50.67028	33.29841	18.78801	1.3218221613221	high
TCGA.3Z.A93Z	1.05479452054795	0	83.06332	96.18765	53.82982	53.56851	39.95752	23.944	1.1466968347213	high
TCGA.BP.4756	1.02465753424658	0	90.29329	16.59206	17.49694	113.4845	41.13644	9.133716	1.25975077616005	high
TCGA.CZ.5986	1.02191780821918	0	165.0933	193.4947	62.56115	106.6127	73.10491	39.06371	0.210477429938829	low
TCGA.BP.4349	1.01917808219178	0	73.66673	71.28899	60.84044	24.71662	27.37961	25.26209	2.00389929471604	high
TCGA.DV.5568	1.01369863013699	0	102.9973	19.42051	10.91031	58.61514	20.15221	14.31612	1.87731382873211	high
TCGA.AK.3465	1.01095890410959	0	62.69107	11.68618	9.207054	89.61438	3.880813	39.5412	1.60511554884192	high
TCGA.DV.A4VZ	1	0	227.1027	1.026373	11.58246	14.30053	0.8470634	26.29887	2.37250544992182	high
TCGA.B4.5377	1	0	221.0306	210.3697	67.75145	59.79912	85.57301	38.5362	0.183259842360524	low
TCGA.6D.AA2E	0.991780821917808	0	167.2106	43.98945	6.8522	135.3717	24.14655	15.35722	0.895511936093165	low
TCGA.T7.A92I	0.975342465753425	0	136.6687	61.87375	13.76696	134.3172	4.393126	37.09589	0.889946492067205	low
TCGA.DV.5569	0.972602739726027	0	137.6809	22.22789	23.44664	68.58652	42.71563	32.36567	0.994382257490037	low
TCGA.BP.4782	0.96986301369863	0	274.5176	76.06973	30.73961	50.96927	26.67207	26.25321	0.901289512027277	low
TCGA.A3.A8OV	0.931506849315068	0	155.3961	70.41097	53.37105	58.99063	62.58033	14.10391	0.940043513195359	low
TCGA.A3.A8OW	0.884931506849315	0	146.8016	201.9062	63.52536	93.27646	64.59301	39.37087	0.251332097652516	low
TCGA.A3.3363	0.873972602739726	0	220.9016	151.8571	33.51844	29.94833	35.15382	8.477487	0.777647335363179	low
TCGA.BP.5177	0.802739726027397	0	82.44541	12.67695	20.06928	34.5945	25.68331	19.1749	2.10845614779267	high
TCGA.B8.A54H	0.701369863013699	0	111.8227	62.30546	71.23584	53.72621	47.41458	32.30424	1.25946682847453	high
TCGA.BP.4807	0.578082191780822	0	560.2615	81.54679	30.96858	86.28702	70.71497	20.75451	0.241700453446496	low
TCGA.EU.5906	0.564383561643836	0	185.2411	132.9488	51.03152	67.75132	83.90323	52.54462	0.221547078782117	low
TCGA.BP.4967	0.561643835616438	0	165.23	86.781	23.08427	58.53133	33.66332	14.87617	0.972121408491247	low
TCGA.BP.4803	0.558904109589041	0	145.2009	45.7425	16.01398	36.69332	32.81594	25.03251	1.18216779371637	high
TCGA.B8.5549	0.531506849315069	0	180.809	170.5133	13.25086	58.35402	47.50594	27.8615	0.327607865495144	low
TCGA.BP.5169	0.528767123287671	0	54.50143	0.3502303	2.356723	10.34282	2.841452	1.774639	4.22629788830442	high
TCGA.BP.4761	0.498630136986301	0	33.06142	22.13413	0.1311101	9.641224	0.4784252	18.65109	3.00598492165921	high
TCGA.BP.4993	0.484931506849315	0	127.0794	65.66594	29.05532	27.61752	33.23346	35.31514	1.07603926762362	low
TCGA.B4.5378	0.479452054794521	0	219.4676	8.515704	8.584727	67.88378	2.817481	97.99933	0.572923091285208	low
TCGA.B4.5838	0.454794520547945	0	134.1992	79.27427	32.09315	164.1356	75.58519	30.13016	0.297708207840971	low
TCGA.B4.5832	0.424657534246575	0	91.52865	316.9126	14.16633	24.27444	4.442431	92.81988	0.128361937342528	low
TCGA.B8.A54I	0.410958904109589	0	93.83929	10.14896	4.30383	23.34495	8.389115	5.047309	3.09485507205015	high
TCGA.B4.5836	0.386301369863014	0	181.1795	152.173	52.09959	54.09544	48.54488	62.49586	0.31912037031104	low
TCGA.EU.5907	0.347945205479452	0	87.23004	65.92729	66.47143	139.1642	29.98538	18.54781	1.35425642027021	high
TCGA.EU.5905	0.326027397260274	0	154.5192	53.55338	22.48193	127.9108	33.31726	32.41282	0.690847492674073	low
TCGA.BP.4989	0.323287671232877	0	81.85142	27.06187	25.21398	21.89651	6.189842	9.311235	3.38194988899423	high
TCGA.GK.A6C7	0.167123287671233	0	107.8031	91.49277	58.36851	59.60203	56.39023	36.32214	0.735032573436748	low
TCGA.B8.A54G	0.145205479452055	0	160.992	211.0394	53.95387	27.69977	58.15444	16.84358	0.440751214800641	low
TCGA.AS.3778	0.117808219178082	0	184.5128	174.6903	52.97826	84.72939	64.97218	23.43004	0.3338035813283	low
TCGA.B4.5834	0.104109589041096	0	97.9962	112.5826	23.77335	49.76535	80.13561	51.71106	0.265038123516801	low
TCGA.B8.5162	0.0986301369863014	0	483.2623	18.94093	6.970996	20.4912	8.973833	10.56263	1.3899114431191	high
