# Supplementary material for: Cuproptosis in ccRCC: key player in therapeutic and prognostic targets
Source: Front Oncol. 2023 Oct 27;13:1271864. doi: 10.3389/fonc.2023.1271864 (PMC10642186; doi:10.3389/fonc.2023.1271864)
Supplement: Supplementary file 6 [file DataSheet_6.zip › Step6/sur/sur.R]

library(survival)
library(survminer)
library(ggthemes)
setwd("E:\\肾癌-Cuproptosis\\Step6\\sur")
rt=read.table("risk.txt",header=T,sep="\t",check.names=F)  

aa <- median(rt$`LIMCH1`)
ak <- function(x) {
  if (as.numeric(x) > aa) {
    x = as.factor("high")
    return(x)
  } else {
    x = as.factor("low")
    return(x)
  }
}

pp <- data.frame(sapply(rt$`LIMCH1`, function(x) ak(x))) #改基因名
row.names(pp) <- row.names(rt)
colnames(pp) = "level"
rt$gene_level=factor(pp$level, levels=c("high","low"))

diff=survdiff(Surv(futime, fustat) ~gene_level,data = rt)
fit <- survfit(Surv(futime, fustat) ~ gene_level, data = rt)
p <- ggsurvplot(fit, data = rt,
                pval = TRUE, conf.int = TRUE,
                surv.median.line = "hv", #Add median survival lines
                risk.table = TRUE, # Add risk table
                risk.table.col = "strata", 
                linetype = "strata",
                break.x.by = 2,
                ggtheme = theme_bw(), 
                palette = c("#B2182B", "#2166AC"),
                #axes.offset = F,
                #font.main = 25,
                #font.x =  20,
                #font.y = 16,
                #font.tickslab = 14,
                legend.labs = c("High", "Low"),
                legend=c(0.92,0.92),
                xlab = "Time (years)",
                title="StromalScore")

pdf("LIMCH1.pdf",width = 5,height = 6,onefile = F)
p
dev.off()
