# Supplementary material for: Cuproptosis in ccRCC: key player in therapeutic and prognostic targets
Source: Front Oncol. 2023 Oct 27;13:1271864. doi: 10.3389/fonc.2023.1271864 (PMC10642186; doi:10.3389/fonc.2023.1271864)
Supplement: Supplementary file 6 [file DataSheet_6.zip › Step6/TCGA_turquoise.txt]

MT-CO3
MT-CO1
MT-RNR2
MT-ND4
MT-CO2
MT-ATP6
MT-ND1
MT-CYB
MT-ND2
MT-ND6
MT-ND4L
MT-ATP8
MT-ND5
MT-RNR1
MT-TP
MTATP6P1
DUSP1
ENO1
CD24
EEF2
MTND2P28
PDK4
EGR1
ATP1B1
TXNIP
TPI1
HSP90AB1
FTH1
NDRG1
CCND1
ALDH1A1
APP
LDHA
EZR
CYR61
CANX
HSP90B1
PGK1
PKM
UBB
UBC
CLTRN
CLIC4
PTTG1IP
LAPTM4A
HSPA8
TMBIM6
PGRMC1
SARAF
VCAM1
ITM2B
MTND4P12
LDHB
HSPA5
SCD
PABPC1
CLIC1
ENPP3
TNFSF10
ERRFI1
MCL1
TUBB
HSP90AA1
SERINC1
CCNI
KLF6
YBX1
STOM
BHLHE40
PFKP
MYL12B
CNBP
PCBP1
GRN
CDKN1A
CNN3
UGT2A3
FSTL1
MYADM
ACLY
THBS1
RPN2
EGLN3
AHNAK
ANXA5
ENPEP
PDIA3
APLP2
EIF4B
CAV1
BEX3
PRDX1
AC073486.1
GATM
TOMM20
ANXA4
CTSL
ARRDC3
CCNG1
ZFP36L1
YWHAE
DAD1
TMEM123
HSPD1
SCARNA7
ARF1
CSDE1
DSTN
CITED2
HNRNPA1
TNFAIP6
SNX3
VDAC1
GLUL
TNS1
VAT1
DPP4
EID1
DEGS1
C5orf15
TPP1
NFE2L1
ST13
C1orf43
ZNF395
SLC40A1
GLUD1
IVNS1ABP
GANAB
FBXL5
MLEC
ID2
TSPAN12
YWHAQ
MRFAP1
CALM3
HNRNPK
BNIP3L
EIF4G2
H1F0
BTG2
NCOA4
ARL6IP5
HADHA
TUBA1B
TNIP1
NUCB1
YWHAH
MET
GNS
HSPA9
ACTR2
SYNPO
CALD1
TGOLN2
BNIP3
SMPDL3A
PRDX6
DDOST
CRIM1
FUCA1
CREG1
SRP9
RIDA
CALU
TMED10
CAP1
ITGAV
KLF10
RAB7A
LIPA
HAVCR1
CRYZ
EIF4H
TNFRSF21
SH3BGRL
SLC22A2
PTER
TUBA1A
NORAD
MYC
PTGES3
TTYH3
PNRC1
SRP14
SEC61A1
AIF1L
HDGF
CERS2
CLSTN1
EIF2S3
PFKFB3
YWHAB
BRK1
RAC1
PRDX4
RRAGA
TGFA
RBM3
B4GALT1
RCAN1
GBA3
ADGRG1
H3F3B
KDELR2
CYS1
SYPL1
PROS1
GPI
AKAP12
C4orf3
GALNT14
MARCKS
YWHAG
PDIA6
ANP32B
METTL7A
DNAJA1
EGFR
SURF4
BTG1
APEX1
BHLHE41
TLN1
ZFAND5
YWHAZ
DNAJB9
ANXA1
CFI
LAMP2
HMGN2
PPT1
MTPN
RPN1
ITGA6
GNB1
CD164
EIF4A2
OGDH
CLRN3
XRCC6
SLC16A4
TM9SF2
IL6ST
MYL12A
EDIL3
FAM129B
UBA1
MPC2
SELENOP
CDH6
NET1
ACO2
CAMK2N1
SDC2
RAB1B
DARS
CTNNA1
SCARB2
SLC16A12
NCL
PBXIP1
ALDOC
MAT2A
MVP
HIST1H2AC
JAK1
NTN4
SIRPA
REEP5
CDC42
PJA2
TMED7
TMEM30A
FOXJ3
SPTBN1
LAMB1
SET
KIAA1191
BEX4
FOSL2
ODC1
NUCKS1
HIF1A
LMBRD1
P3H2
SLC4A4
ZFP36L2
NONO
RAB1A
LINC01320
RETREG1
PICALM
SBDS
TPM1
PCNP
PERP
PRKAR1A
LAPTM4B
HIPK2
CTNND1
SDCBP
ARL6IP1
TSPYL1
HPCAL1
PSMB7
PPP1CB
SLC39A1
DDX3X
CTDSP2
HADHB
GADD45A
LMAN1
MAOA
EIF3L
PAM
HERPUD1
FGL2
SLC38A1
SHC1
TM7SF3
GNG12
PMP22
DAZAP2
SQSTM1
SOX9
TOB1
CSRNP1
KCNJ16
HIBADH
CTSO
SSR3
TAF7
ZMAT2
CPVL
SGCB
DNAJB1
ILF2
SEMA5B
AXL
WASF2
HNRNPF
TCEAL8
ADAM9
XRCC5
GLO1
NEK6
DDAH1
F8
RALB
DIAPH1
IFNGR1
EIF4EBP2
KCTD12
TTC21B-AS1
NFIL3
APMAP
VAMP3
SERINC3
RNF11
B4GALT5
TMBIM1
CLTC
COPA
KHDRBS1
HMGN4
FLOT2
ATP11A
MME
TMEM47
STC2
PLA2G16
RAB10
ARCN1
APH1A
ALDH9A1
OSMR
TM4SF18
WWTR1
LEPROT
PHLDA1
CCT8
TFPI
MDH2
SLCO4C1
CXCL12
ANXA7
C6orf62
UFC1
CMPK1
MAPRE1
ID4
ZNF189
HDLBP
HSD17B11
MYOF
PCYOX1
MAF
NCEH1
IRF2BP2
CCT3
HNRNPH2
MCFD2
DPYSL2
SLC38A2
ERGIC1
FKBP9
C6orf106
PFKL
ADAR
SUMF2
TSPAN9
AC093010.3
PTP4A1
ARF3
HNRNPU
GALNT11
GLS
SND1
COPG1
MGLL
SLC39A6
FAM110C
JPT2
SULT1C4
CCT6A
CDV3
POMP
CD46
MXI1
RAN
PHC2
ANO6
CREBL2
IL13RA1
PRUNE2
MAPKAPK2
GNG5
NARS
PRPF6
AK4
TNFRSF11B
TM9SF3
AMD1
GINM1
BICC1
AP2B1
IFNGR2
SLC2A2
PGAM1
HNRNPC
TSPAN13
PGM1
DDR1
TMEM43
MMADHC
HNF1B
SUMO3
MAN1A1
TMED4
EIF3A
FZD1
ARF6
ASNA1
STAU1
F2RL1
IFIT3
SEC62
ESD
CAV2
AARS
SUMO1
HSDL2
ESYT1
MGAT1
ESYT2
SGK1
PPP1R15B
FAT1
AMOTL2
TCEAL4
SLC1A1
GOLPH3
KCTD3
CXXC5
IQGAP1
PBLD
USP22
NDFIP1
COPZ1
ITGB8
SEL1L3
ADD3
UGCG
B4GAT1
PGRMC2
CAPZA1
SUMO2
CDH2
METTL9
HK2
NPTN
NAMPT
ADH5
TP53INP2
DUSP3
POLR2A
TPM3
RAB6A
AP1S1
PPP1R3B
CORO1C
TMEM14A
TMEM59
SLC16A1
ADIPOR1
RNF145
ABLIM3
SARS
OPTN
USO1
EPHA2
RAB32
ARHGAP1
MAGT1
CYFIP2
PTGR1
PSMD2
AHCYL1
CRTAP
OGA
STAT6
MAPRE2
SF3B6
MORF4L1
CDC42SE2
BEX2
CAPN2
DERA
EIF2A
CCDC47
SERBP1
CDKN1B
PRPF8
RAB14
DLST
UBXN4
LRP1
CAPRIN1
IARS2
TOP1
RETREG2
COL8A1
IPO7
TTC1
GPC4
SERPINB1
CHP1
GUCD1
ETF1
FAM107B
TMEM9
DEK
PXN
PNMA2
PTPRM
DRAM1
HNMT
LARP1
ATP1B3
ERLEC1
PLBD2
TNS3
YPEL5
EPRS
BLVRA
AAMP
HEXB
DHX9
ACADM
SGPP2
RIT1
ENDOD1
CCDC198
CASC4
PLSCR1
RAD23B
CETN2
FAM120A
AC104083.1
MBNL2
TOMM70
ARPC2
CHD4
PTPN1
GBP3
RAB2A
ELOVL7
LSM14A
TCP1
STAT3
CAMLG
FLRT3
SCRN1
WASL
ADI1
STARD7
ERO1A
COPB1
RNF167
NEU1
MPZL2
CLSTN3
ATP2B4
TMX4
STT3B
KIF5B
IFI16
NBR1
RCN1
M6PR
TOB2
GRB2
HYOU1
PKD2
RNF13
ARL1
INSIG2
PACSIN2
TMEM50A
DNAJC3
RDX
LINC02348
FUCA2
TDP2
AFF1
ARPP19
XRN2
PPP2CB
RBMX
TRIM22
SEC23B
SERP1
MTDH
NAP1L1
SNRNP200
TMED5
PIK3AP1
GUCY1A1
MAT2B
GYS1
C4A
SPCS3
RAD23A
FAM168B
TPMT
PLEKHA2
KBTBD11
UBE2D2
ATP13A3
GNA13
C4B
PLS3
CREB3
CPT1A
PNRC2
TLR3
THRAP3
SLC35B2
C1QBP
ELOVL5
SUCLG2
RERG
RHOBTB1
ZMPSTE24
DYNC1H1
BAG3
GOLIM4
MOAP1
FAM120AOS
AHR
LEPROTL1
ALDH18A1
ZNF622
NRAS
RAB31
ANP32E
TMEM248
WLS
KPNB1
MOB1A
SPIN1
RGL1
SNX17
SEC31A
SLC35A4
DSP
RAPGEF1
MKNK2
IK
CAST
LGR4
RAB11FIP5
ARRDC4
SPTAN1
RAD21
DCDC2
PFDN1
CPQ
PAIP2
KLF4
SNRPE
PTPN12
RTCB
NR3C1
ZBED1
OSTF1
SGCE
MPZL1
MAPK1
IMPAD1
CHTF8
NFE2L2
PLBD1
CHMP1B
SALL1
UBE2J1
H2AFV
CHSY1
ELL2
UBE2D3
LRRK2
DDX21
SLC5A3
SEC14L6
G3BP2
KIAA1147
SNX2
FAM84B
SRF
SNX6
DDX1
LRP5
SKAP2
GUCY1B1
EGLN1
TES
GOLGA7
SH3GLB1
TNFAIP3
PRXL2A
SLC44A3
ACTR1B
ABI3BP
PTP4A2
NPNT
UBE2B
TIMM23
GABARAP
CPNE3
CDC42BPB
CD40
RAB20
RTN3
HSPA4
FNBP1L
NELFB
KDELC2
GTF2F1
ZBTB4
SPATS2L
UAP1
ZNF826P
OCIAD1
GIPC2
RAB11A
CISD2
EI24
MAP2K3
B3GNT2
PGD
SCPEP1
SNX7
POLDIP3
CPD
CCT2
SON
ZNF664
ACSL4
DNAJC8
RIN2
SUSD6
SOX4
BCL2
FAM32A
TFRC
CS
MAGEH1
YIPF5
ATP6V1C1
ABLIM1
NT5C3A
FAM174A
PARP4
NDUFS2
UBE2H
PYGL
WBP2
SUPT4H1
RNF19B
BARX2
ARID5B
GPC6
SMIM30
ERAP1
UGDH
TXNRD1
IFNAR1
CDC42SE1
FGD5-AS1
SRP72
KIF3B
IDH3B
ATP2A2
SLC15A4
ZDHHC9
EIF5
NDFIP2
HIPK3
DLD
UNC119B
GLG1
PPP1R11
IGF2R
TMEM38B
SEL1L
RND3
EAPP
GBE1
BAMBI
EIF1B
DERL1
EXOC3
ATP6V1B2
AFF4
RCBTB2
HIST1H4H
MRPL37
YAP1
ARFGAP3
ANKRD33B
CCT5
BCAS2
PEG10
SF3A1
EIF1AX
FMO2
PPP2CA
SCAMP1
GPR108
DCAF7
KRCC1
TWSG1
SORT1
HTATSF1
SCAMP2
ELOVL1
LRPPRC
CLINT1
UFM1
ARMCX3
PHB
LINC01116
AP3S1
PTPN11
CMTM6
IDS
PCSK6
PNP
CNOT11
EVC
GPX8
RB1
ADGRL2
PAK2
VDAC3
HEIH
MRPL49
MGAM
QARS
ARL8B
POLR2C
RNF149
SMIM15
NR1H4
MFN2
MRFAP1L1
SRP54
RRM2B
APOL6
MRPL3
ANKRD13A
P4HA2
CCDC28A
NCOA7
CCNY
YME1L1
SNX4
PKP4
CLPTM1
USP5
KIAA0100
C5orf24
ANXA11
AKIRIN1
GBA
TEX261
DYNLL2
TCTN3
SNRPN
CSE1L
TNKS1BP1
UHMK1
RPA2
CCDC50
NBN
IFIT1
STT3A
RBM47
ACBD3
CFAP36
TBL1XR1
IMMT
MARVELD1
SLC30A1
HSPA13
SKP1
PDCD4
OXA1L
POLE3
LANCL1
MFSD14A
CFDP1
BMPR2
PPFIBP1
SORL1
STX12
LTBP3
TMEM127
NT5E
KLHDC10
ITPR3
SCP2
GHDC
PA2G4
OAT
MEPCE
HOOK1
TMEM245
CNOT1
ABCB1
RARS
MRPL44
STX3
TBC1D9B
RIOK3
EIF2AK1
HMGB1
ZFAND3
GNAQ
VAMP7
DYNC1I2
EIF2S2
ERBB2
RAB29
H6PD
SSRP1
RAB5B
LIMS1
PPP1R10
LPAR6
GMPR2
EFR3A
CD109
NOLC1
VPS26A
DPM1
MCM7
ADD1
STAG2
STIP1
PHGDH
HUWE1
CPEB2
GALNT1
ADGRG6
SP1
CRYBG1
SMARCA2
TMX1
CAPN1
ATIC
ELF1
PITPNA
DYNLT3
PAPSS2
ACADL
STXBP1
PIK3R1
CNIH1
PSMC2
PABPC4
MBNL1
KLF13
AGPAT3
RIPK4
VBP1
MIR4768
BIRC2
ASPH
GUSB
ZMYND11
RBPMS
CEMIP2
ARMT1
UBA2
ABCA1
PPP1CC
PLXDC2
DHTKD1
WWC1
API5
MYLK
SAP30
PLPBP
DTX3L
CD2AP
WSB2
SYNCRIP
ABCC4
MEF2A
CCND3
KIF2A
GOLGA5
FOPNL
ARL8A
YES1
TOP2B
SAE1
PPP2R3A
OSBP
ST8SIA4
NEK7
NPY6R
RNF19A
DCTPP1
PTPRA
ATL3
DCTN6
MUL1
PRRC2B
PPA1
PAFAH1B1
CAB39
YTHDF3
PPM1G
IFIT2
TSPAN3
PRPS2
ARSD
AK3
PUM2
TAF9B
TBL1X
HMGN1
CCNG2
MUT
SPAG9
IL1R1
MFSD1
USP9X
AK2
MOB3A
NOL7
RAB12
AC098614.1
AZIN1
ZHX2
ACTR3
ZC3H15
ALCAM
WWP1
EXT2
PTPRK
UBE2Q1
BCL6
DAB2IP
ARHGEF12
RHEB
SMARCA1
WDFY1
OAS2
RERE
ALPK3
RNF144B
BET1L
SGPP1
TMEM203
IPO5
DCTN2
DOK4
TRIP12
EIF3B
CUL4B
NEO1
RALA
TSN
TYMS
CLCN3
TGFBR1
SNX9
CERK
NUDT21
GLMP
C6orf89
F11R
PARP1
TFG
VEZF1
ADIPOR2
BORCS7
TAF13
FCHO2
SLK
TNFSF13
PEX19
TM9SF4
ENOPH1
JOSD1
RNF14
ZNF146
CREB3L2
FEM1C
UBE2R2
FAM57A
PPP4R3B
UGP2
ANKIB1
WNK1
TMCC1
PDLIM5
EVA1A
AP1B1
PRKAA1
BTBD6
DEPTOR
PPP6C
FAM210B
TRABD2B
SPTLC2
MED29
IARS
FNDC3B
UBA5
COPB2
GLYR1
FBXO21
KITLG
BTBD1
KCTD20
TMCO1
C8orf33
PCGF5
NETO2
PEX11B
DNAJC22
LIFR
SNX33
SPTLC1
TAX1BP1
DNM2
EIF5B
GOLGB1
NAA50
B3GNT9
CEBPZ
PQLC3
TINF2
ARHGEF37
DIRAS2
UBQLN1
SPATA18
ARHGAP29
FAM13A
TRIM21
DDB1
REPIN1
DCTN1
THOC7
LARS
REEP3
VPS25
NAB1
MTIF3
KDM3B
HNF4G
TAB2
VPS51
ZFP91
MAP1LC3B
FAM8A1
RNPEP
CTDSPL
CDK4
TUSC3
PCMT1
MMP24
UBE2E1
ARMCX2
ENSA
LRPAP1
OSBPL11
PES1
ITPRID2
ATXN7L3B
FMNL2
CD47
PRMT5
RAP2A
TMEM98
STAT5B
IL10RB
RALBP1
MMGT1
TXNDC15
MYO6
UBE2E3
CGGBP1
CHD3
RAP1A
ENPP4
SLC4A2
LTA4H
DCTD
UBL4A
SLC17A5
METAP2
G3BP1
ATP2C1
CNOT8
VAV3
PTBP3
BAZ1B
TCEA1
SMC3
NMD3
SYF2
TXNDC12
FOXO3
RNF213
SSR1
DDX50
IER3IP1
BCL2L2
ACBD5
RBBP8
PWP1
PLSCR4
MAP2K1
CALCOCO2
CCDC8
EIF3J
PAPSS1
ZMIZ1
MCCC2
DNAJB4
MDFIC
NAA20
SPG21
VPS29
ISCA1
DDX23
ALG2
UFL1
MRPL33
TBC1D16
TICAM1
FDPS
RAB18
FRMD3
CSNK2A1
VPS35
MRPL47
SUPT16H
CUL1
MX1
PRRG4
VPS4B
FUT11
BPGM
PRRC2C
SUCNR1
AGPAT5
SNRPB2
CYFIP1
AFG3L2
PLS1
MAPK1IP1L
ASNSD1
TRAP1
GORASP2
UNC13B
TXNDC11
UBAC2
C11orf58
ZFR
TTC37
OLA1
PUM1
PIP4K2A
GNPAT
SORBS1
PIP4K2B
SLC30A9
SNAPIN
GOLPH3L
PHYHIPL
RHOU
EPHA7
PIGS
PCMTD2
NUB1
SLC46A3
WBP11
SOAT1
YTHDF2
HPS3
C1GALT1C1
SNX5
GPR107
TMEM200A
CHMP2B
B3GALNT1
UBR7
FAM3C
TRIM14
SPIRE1
RNF185
NREP
XPOT
KLF11
CD2BP2
SHOC2
UBE2Q2
RBL2
MKRN1
FN3KRP
DYNC1LI2
KCTD11
GFPT1
TERF2IP
OAS3
OSBPL8
OSTM1
GGA2
DCTN4
ATP9A
SMIM14
ISOC1
RNF114
PRCP
ZC3H7B
VTI1B
CRKL
MRPL39
NAGA
GNAI1
TBC1D9
KIAA1522
TJP2
STX5
NRBP1
TSPAN6
LRRC19
OGFRL1
RBBP9
RBM8A
SRSF9
ARSB
RNF5P1
GPBP1
SLFN11
DDX6
SRSF8
TMEM87A
EP300
BMP2
CIAO1
LMAN2L
ZDHHC7
UBE2K
FUBP1
GPR160
CASC3
RASSF6
SRPRB
MFAP1
EIF3M
QRFPR
STRADB
POFUT1
ACVR1B
GGH
CPEB4
ADSS
CSNK1A1
PATL1
TUSC1
LIMCH1
TFDP1
ABI1
DRAM2
RAB8B
ARL5A
BROX
ABCG1
NRDC
PNPO
GSPT1
EHD1
UBE2L3
COMMD10
BABAM2
BAZ2A
FAS
PPTC7
RPA1
UBQLN2
FBXW11
SLC39A9
NAP1L4
PIK3C2A
PDCD6IP
SIAH2
DENND5A
SLC35D2
IVD
WASHC4
MAML2
KCNJ3
IGF1R
RBM22
TNKS2
DNAJA2
TMEM243
CELSR1
SKIL
FARSA
ATXN10
FAF2
ARPC5
UNG
CDC123
ACADSB
ITGA2
UFSP2
HINT3
UTP3
PELI1
PREB
PSMD1
PCDHGB7
GAREM1
TLR4
NIFK
CYB5D2
TARS
RNF139
ABCC1
GAS2L3
ZBTB38
PSME3
AP3D1
SECISBP2L
SNX29
CYB5R1
MICU2
LPGAT1
ERMP1
SSPN
WAC
ENPP5
PATJ
PAICS
SLC35F5
POMGNT1
KIAA1551
POLR3GL
CHCHD3
ARMCX1
PARD3
ARHGAP5
CFL2
ANKRD40
PDGFC
IL6R
MRPS10
SYT11
NRIP1
AJUBA
STARD3NL
ADCK2
MGAT5
KTN1
MED10
DDX58
TIMMDC1
PSMA1
EBLN3P
ECPAS
NR1D2
ARHGAP35
RNF20
RRM1
C6orf120
PAIP1
STUB1
PARVA
TTC3
USP10
DDX42
ZER1
MTX2
PSMB2
NOTCH2
SSB
ZNF320
AL096799.1
STK32B
MGAT4A
FGFRL1
KCTD9
MTA2
AGPS
BMI1
MRPL9
CARD10
SMYD2
OSBPL1A
TNFRSF10D
CTCF
HECTD1
IST1
VLDLR
WTAP
LYSMD3
SOWAHC
UCK1
CLDND1
RAI14
PPP3R1
ADNP
RMND5A
PREPL
PSMD7
ZNF22
POLR2B
TULP3
COPS2
SLC39A8
CHD1L
RAB5A
EPB41L2
FBXL3
ERP44
PIP4K2C
IFI44L
SLC6A6
EML4
RASSF3
REXO2
SPRED1
PHF5A
TMEM106B
RHPN2
MGRN1
COX15
SLC35E1
ZNF24
CDC73
DHX40
CDC16
RBBP4
SLC25A13
RAB9A
TFEC
EHBP1
NFKB1
HS6ST1
FDFT1
PTEN
PSIP1
ADAM10
ABCD3
SAR1A
SH3BGRL2
OXR1
CHMP3
PHLDB2
AMZ2
SEC11C
HBP1
MPHOSPH8
SLC16A2
AC115618.2
GNA12
PTPN18
STK38
TMEM167B
FERMT2
WASHC5
SGMS2
ERAL1
KMT2E
PIK3CB
PRUNE1
THEM6
AC004656.1
RAP2B
TIMM17A
DLAT
TBC1D13
PRKACB
SESN3
SIAE
ZDHHC20
KEAP1
PHF10
A1CF
MAN2A1
POLG
MBD2
SCMH1
RBFOX2
DHX15
NAXD
TMEM63B
MANEA
DNAJC13
CBX5
CDR2
MT-TL1
SLC41A1
SYAP1
ALAD
PLEKHF2
CCDC115
NUDT12
CBFB
DNPEP
PAFAH1B2
ERLIN2
PAQR5
HGSNAT
DAPK1
CD58
KIDINS220
KDSR
TEAD1
AFTPH
ITFG1
HSPA12A
MTMR12
PPP1R35
