# Supplementary material for: Cuproptosis in ccRCC: key player in therapeutic and prognostic targets
Source: Front Oncol. 2023 Oct 27;13:1271864. doi: 10.3389/fonc.2023.1271864 (PMC10642186; doi:10.3389/fonc.2023.1271864)
Supplement: Supplementary file 6 [file DataSheet_6.zip › Step6/wgcna/TCGA_black.txt]

DEFB1
SLC25A5
ATP5F1B
LGALS3
CD9
CA12
SDC4
MAL
HSD11B2
ATP6V0D2
ATP6AP2
CKB
CDH16
ERP27
TMEM101
CLCNKB
GOLM1
ADGRF5
GHITM
IDH2
MUC20
OXCT1
ATP6V1B1
ATP6V1A
LITAF
RCAN2
GABARAPL1
HIGD1A
ACAT1
STAP1
DSG2
GOT1
PFN2
OGDHL
DHRS7
ATP5F1A
MPC1
SCNN1A
UQCRC1
C12orf75
CYCS
SPINK1
CDH1
DDIT3
KIT
GAS6
EPS8
CRTAC1
PLCG2
UQCRC2
PLEKHB2
ATP6V0C
TMEM255A
ATP6V1E1
SLC25A3
SLC3A2
BACE2
TSPAN7
UBL3
SDHA
PPIF
TFCP2L1
EFHD1
ATP6AP1
LIMA1
TMX2
GOT2
EPDR1
ST6GAL1
ABHD2
GADD45G
AMFR
ARHGAP18
RAP1GAP
PTGER3
CGNL1
ISCU
GLTP
FH
TBC1D1
GPAT3
NNT
TBC1D14
RDH11
FAM102A
CKMT2
SMOC1
FAM24B
ATP6V1D
SERPINA5
TMEM51
SNTB1
UQCRFS1
METRNL
SCIN
NDRG2
GLB1
COQ9
GPD1L
ARL4D
RNF152
TMEM38A
ALAS1
PRKCD
RGS16
C16orf89
INSIG1
LIN7A
TRIM2
MOB1B
GPC3
NIPSNAP2
MUC20P1
SDCBP2
ATP6V1C2
HACD3
MIR621
SLC25A4
ESRRA
PDHA1
IL18
GPRC5B
PLEK2
LDHD
MAPKAPK3
SH3BP4
CADM4
APEH
GYG1
SULT1C2
ST3GAL1
VSIG2
MTSS1
GRB14
BTG3
AHCYL2
CMTM4
UGT8
TMEM129
IRF6
CDIP1
PFKM
NEDD4L
PPARGC1A
HYAL1
TIMD4
ARAP1
CERS4
GNA11
ADTRP
SREBF2
AP1M2
SLC19A2
GMPR
AP000757.2
SLC43A2
GDE1
SC5D
TBC1D4
TMEM8A
TSPAN5
MINDY1
ATP6V0E2
KCNQ1
AVPR1A
TMEM30B
APOO
PKIA
DUSP15
PRKAG2
SUSD3
GNPNAT1
SMIM6
