# Supplementary material for: Cuproptosis in ccRCC: key player in therapeutic and prognostic targets
Source: Front Oncol. 2023 Oct 27;13:1271864. doi: 10.3389/fonc.2023.1271864 (PMC10642186; doi:10.3389/fonc.2023.1271864)
Supplement: Supplementary file 6 [file DataSheet_6.zip › Step6/wgcna/TCGA_blue.txt]

SPARC
IGFBP7
RHOB
PLVAP
IGFBP4
RGS5
IFITM3
A2M
SPARCL1
COL4A1
JUNB
COL4A2
HTRA1
VWF
ESM1
EPAS1
DEPP1
ENPP2
RNASE1
MYH9
PTMS
ENG
PTMA
PECAM1
MSN
RGCC
PLPP1
IFITM1
SOCS3
ARHGDIB
IFITM2
GJA1
ITGB1
TGFBR2
EHD2
NFKBIA
MCAM
PLPP3
PODXL
PEA15
HSPG2
STC1
APOLD1
KDR
PDLIM1
ID3
CD93
GSN
LAMB2
RAMP3
EDNRB
FKBP1A
ACKR3
RBP7
FLT1
NID1
LMNA
COL18A1
THY1
ESAM
ETS1
CLEC14A
MARCKSL1
RASD1
PDGFRB
CAVIN2
SLCO2A1
NOTCH3
EDN1
CTNNB1
GJA4
APLN
ID1
CLEC3B
RAMP2
EFNA1
SPRY1
ETS2
CALM1
SLC44A2
LAMC1
TMEM204
S1PR1
JUP
ANGPTL2
CX3CL1
F2R
INHBB
TSC22D1
COL15A1
NRP1
GNG11
VWA1
ADGRL4
LRRC32
INSR
EGFL7
APLNR
SLC9A3R2
KLF9
CDH5
CRIP2
CIRBP
CD34
GIMAP4
FSCN1
HES1
EMP1
ITGA5
PMEPA1
OLFML2A
GIMAP7
ECE1
HEYL
GNAI2
H1FX
PDGFD
C11orf96
LBH
FAM167B
EFNB2
ADAMTS1
PLXND1
KCNE3
FCGRT
RFLNB
ANXA6
CALCRL
MMRN2
JAG1
DLL4
FZD4
TRIB2
KLF2
ANGPT2
CDC37
CD36
NES
PLK2
DKK3
SPRY4
TINAGL1
CTDSP1
ELK3
ITM2A
CSPG4
CDC42EP1
DUSP6
EFCAB14
TP53I11
PTP4A3
DYSF
ARRDC2
TSPAN18
F2RL3
SELENON
GRB10
VAMP2
NPR1
ITGB5
RAB13
CYYR1
HEG1
SEMA3F
GIMAP6
PRSS23
EMCN
HYAL2
TMEM88
NEDD9
GPR4
CHST15
TNS2
LAMA4
NPDC1
FILIP1L
FAM198B
KANK2
BTNL9
NDST1
PDGFB
CYGB
PXDC1
SOX18
TPPP3
NCK2
TNFAIP1
SEC14L1
STAB1
NOTCH4
LDB2
ITPRIP
FCN3
FBLN2
BCL6B
TNFSF12
SH2B3
GIMAP8
THBD
GJA5
ROBO4
TMEM173
JCAD
ARHGEF17
TACC1
SORBS3
SNRK
PCDH12
KIRREL1
LRRC8A
A4GALT
MYLIP
ACVRL1
VCL
TIE1
GDI1
SHANK3
INF2
VASP
FGD5
ITGA1
HOXD9
CRK
NDN
PTPRB
NR2F1
ADAMTS4
RSU1
PKIG
TSPAN15
GABRD
SKI
EFNB1
UTRN
CRISPLD2
MYO1B
GALNT18
RING1
CD200
EHD4
MAPK3
NRIP2
ITPKC
PPP1R9B
UACA
HDAC1
CDKN1C
INAFM2
SFXN3
TMEM184B
GYPC
NGFR
CXorf36
IL3RA
PPARD
TMEM150C
ADGRA2
ARL15
PREX1
LXN
CPM
SNAI1
SWAP70
KCNJ8
RARA
AF064858.2
MYCT1
FLT4
ANO1
RASSF2
LMO2
EPB41L1
TEK
CCND2
FAM43A
RFTN1
NEURL1B
TBX2
OAZ2
MEF2D
LPL
GALNT15
SMAD7
CDH13
PDGFA
MAP4K4
PHF1
AFAP1L1
NFIC
HES4
SPRY2
HOXD8
CSNK1E
SCN4B
NRGN
PIK3R3
KCNE4
ECSCR
CASKIN2
EPHB4
FOXC2
KCNK5
SH2D3C
CDK2AP1
JAM3
TMCC3
EDNRA
PLAT
NGF
MAP1B
PCDH1
KIAA0040
CPA3
MXD4
MFNG
VASH1
HBEGF
RPS6KA2
PLEKHA4
FOLH1
RIPOR1
IL4R
GPIHBP1
NFIB
ARHGEF15
PTPRG
FRMD8
NRARP
P2RY8
LURAP1L
CHST1
FHL5
SEMA6B
STARD8
CA4
LZTS1
CDC42EP4
HEXIM1
MEF2C
HIGD1B
LIX1L
SEMA3G
NOTCH1
BTBD3
RHOJ
S1PR3
ITGA7
PIEZO1
DOCK9
RAI2
NCKIPSD
ADAM15
MOCS1
HIP1
COL5A3
DLL1
GRASP
MPRIP
DOCK1
SASH1
BEX5
RAPGEF5
RASIP1
PCDH17
EHD3
LINC01235
FAM107A
AGTR1
FYN
FXYD6
VEGFC
SMTN
DLC1
STEAP4
DOCK6
ABI3
ARID5A
AKT3
TJP1
ATP1B2
SPRED2
ARAP3
RUSC2
RASA3
JAG2
ASAP1
GDF6
RBMS2
SVIL
SYDE1
MMP15
HMCES
PCGF2
PDE2A
LYVE1
ST6GALNAC6
ZEB1
RASL12
SMOX
R3HCC1
KBTBD2
PINK1
GRAMD1A
CDK9
