# Supplementary material for: Cuproptosis in ccRCC: key player in therapeutic and prognostic targets
Source: Front Oncol. 2023 Oct 27;13:1271864. doi: 10.3389/fonc.2023.1271864 (PMC10642186; doi:10.3389/fonc.2023.1271864)
Supplement: Supplementary file 6 [file DataSheet_6.zip › Step6/wgcna/TCGA_brown.txt]

TMSB10
RPLP2
HSPB1
HIST1H1C
GSTP1
EDF1
PRDX5
CD63
NDUFS5
MT-TY
NDUFB7
PPDPF
BST2
S100A4
RPS28
MT-TC
COX6B1
MYL6
VAMP8
ATP5ME
C19orf33
ELOB
GPX4
RPL3P4
JUND
HBA2
ISG15
HCFC1R1
PGF
ROMO1
LMAN2
CD151
DUSP23
ECHS1
CST3
NDUFB10
VAMP5
POLR2L
GSTO1
SOD1
EIF4EBP1
AC018738.1
BCAP31
ATP5F1D
SF3B5
RTL8C
VEGFB
CAPNS1
TRIR
FKBP8
NENF
UQCR10
CHCHD10
SNHG19
EVA1B
NDUFA2
PSMB3
PHPT1
MZT2B
LAMTOR4
RNF187
TMEM219
NDUFB11
RNF181
TSPO
CDK2AP2
CCDC85B
TMEM205
GAMT
NDUFA13
IGFBP6
NDUFS6
AC005912.1
RRAS
S100A13
EIF3K
SLC25A1
FIS1
ZNF358
DPP7
AURKAIP1
PMVK
TRAPPC1
MYDGF
METTL26
CYBA
EIF6
C12orf57
CAVIN3
JTB
MRPS34
RABAC1
ATP5F1E
AES
AP2S1
CUTA
HSD17B10
CHMP2A
DYNLRB1
PARK7
TMEM256
FKBP2
MRPL54
ATP5IF1
PSMB6
SEC61B
GUK1
PTPA
IFI27L2
SLC2A4RG
CLTA
RPL13AP25
GADD45GIP1
DPM3
TMEM91
ALKBH7
PRR13
TALDO1
NME3
AC116533.1
SEC61G
SELENOM
VKORC1
C19orf70
GPAA1
PPP1R14B
CITED4
SSR4
WDR34
RTL8A
AGPAT2
ERP29
MRPL41
NBL1
RHBDD2
MRPL14
FAM20C
C9orf16
PSMC3
AC034236.1
NUDC
DRAP1
DCXR
TST
MRPL28
PRSS8
BAD
PLAC9
MRPL24
GMFG
AUP1
NDUFA3
MRPS26
PCSK1N
SERPINB6
AC026403.1
FBXW5
TRAPPC6A
TSR3
SSNA1
DGCR6L
SCAND1
RPL18AP3
ATP5PO
CLDN5
ARPC4
NDUFV1
LAMTOR2
MRPS21
NDUFB1
PPP1R14BP3
S100A2
FAM50A
RASSF7
ADRM1
UBXN6
MRPL12
SDF2L1
MFSD10
MCRIP1
TIMM13
EIF3G
MRPL55
POLD2
BLOC1S1
UBALD2
CCDC124
NAT14
H2AFJ
SNU13
FUOM
CLTB
VPS28
TAX1BP3
ECI1
RBM42
AC007969.1
NDUFA11
ABHD14B
POLR2J
UBE2M
ARL2
C4orf48
MANF
C19orf24
ODF3B
SELENOH
LYPLA2
NAA38
RAMP1
SIL1
MRPL17
PPP4C
UROD
PSMC5
YIF1A
AGTRAP
COMMD7
RPL21P16
NAPRT
BOK
WDR13
HSPB1P1
FASTK
MZT2A
CSNK2B
GSDMD
HRAS
NDUFAF8
ETFB
ATOX1
TP53TG1
GPT
POP7
CD320
MPDU1
CCDC167
UQCC3
COPS9
IRF7
HIST2H2AC
BCL7C
INMT
TUBA4A
NDUFAF3
POLR2I
ELMO3
TSPAN4
MRPL27
NDUFS8
UQCRB
SURF2
SHARPIN
SF3A2
PAXX
TMUB1
NDUFB8
NSMCE1
DGUOK
RPL7P9
NUTF2
DNAJB2
PGLS
CCS
WDR54
RPS19BP1
RUVBL2
ZNHIT1
NDUFC2
ATP5MPL
RETREG3
SNRPA
TPSB2
SCRN2
R3HDM4
NOSIP
DHRS4L2
ORAI3
MCRIP2
NUDT14
SCO2
AC246787.1
NT5C
TRAPPC2L
MRPL20
IDH3G
MRPS12
MRPL57
MMP24OS
EXOSC4
GNPTG
TSSC4
CDC34
B3GAT3
ARSA
TECR
JOSD2
SGTA
ZNF524
PRPF31
NME1
STX10
MAP1LC3A
RFXANK
INAFM1
C7orf50
MRPL23
PTOV1
TFPT
GIPC1
AC104031.1
THOC6
ITPA
TPSAB1
MRPL52
MSRB2
AC009414.2
CDKN2AIPNL
PDXK
FAM234A
HSPBP1
PSMG3
COMTD1
CH17-340M24.3
NCLN
CRYBB3
MAP2K2
TBCB
CENPX
PTGES2
AC087379.2
