# Supplementary material for: Cuproptosis in ccRCC: key player in therapeutic and prognostic targets
Source: Front Oncol. 2023 Oct 27;13:1271864. doi: 10.3389/fonc.2023.1271864 (PMC10642186; doi:10.3389/fonc.2023.1271864)
Supplement: Supplementary file 6 [file DataSheet_6.zip › Step6/wgcna/TCGA_cyan.txt]

CTSK
CRYAB
GPNMB
HABP2
ACP5
HMGCS2
G0S2
ASAH1
LGMN
SEPHS2
CYP17A1
PMEL
PAH
EEF1A2
KL
SMS
DHCR24
TSPAN33
CTSF
ARG2
GPR143
QPRT
BZW2
ALDH1B1
PLA1A
RAB42
SPON2
DDIT4L
ALDH4A1
AIFM1
POLDIP2
SLC35F6
DBI
CTSH
F10
GPR137B
TMEM171
SNTA1
RRAGD
SCCPDH
GDA
BEX1
SUCLG1
MYO7B
F5
SLC13A3
ST3GAL4
TMED6
SLC7A8
ZNF114
RENBP
NKAIN4
HSD17B4
IDH1
ACO1
TUBB4A
LIPC
PRAME
ZDHHC3
NAGLU
MAGEF1
QDPR
FCAMR
GNPDA1
PAPLN
SMPD1
ITPK1
ABO
MUC13
OTUD1
SUCLA2
CYP3A5
FNIP2
C12orf49
COLEC11
G6PC
BBS4
AC015845.2
ANK2
ENTPD5
LRP11
RDH10
ME1
WFDC21P
ABR
WFS1
FN3K
HOMER3
PCDH10
ALDH5A1
SH3PXD2B
KCNAB2
PFKFB2
AFMID
HABP4
SLC51B
