# Supplementary material for: Cuproptosis in ccRCC: key player in therapeutic and prognostic targets
Source: Front Oncol. 2023 Oct 27;13:1271864. doi: 10.3389/fonc.2023.1271864 (PMC10642186; doi:10.3389/fonc.2023.1271864)
Supplement: Supplementary file 6 [file DataSheet_6.zip › Step6/wgcna/TCGA_darkred.txt]

EFEMP1
GDI2
TCEAL9
PRNP
ARF4
MORF4L2
STRAP
PNMA1
ERH
AHSA1
SCG2
SNW1
USP11
HPRT1
SPART
FKBP4
FNDC3A
PRPS1
SPTSSA
TFE3
OTUD5
FKBP3
SMARCA5
PPID
MFSD14B
NEK9
KDELC1
CTNNAL1
TNFRSF19
SLBP
PSMD10
ERG28
PSMA3
SEC23A
COPS3
EIF2S1
TUBB2A
CEMIP
ACTR10
CCDC71L
NUMB
SIPA1L1
