# Supplementary material for: Cuproptosis in ccRCC: key player in therapeutic and prognostic targets
Source: Front Oncol. 2023 Oct 27;13:1271864. doi: 10.3389/fonc.2023.1271864 (PMC10642186; doi:10.3389/fonc.2023.1271864)
Supplement: Supplementary file 6 [file DataSheet_6.zip › Step6/wgcna/TCGA_green.txt]

GAPDH
EEF1A1
RPS18
RPS12
VIM
RPS11
RPS27
RPS6
RPL8
TPT1
RPL13A
RPL41P1
RPL7A
RPL3
RPS4X
RPS8
RPLP0
RPS21
RPL10A
RPS2
RPL19
RPL35
RPL10
RPL11
RPS25
RPL5
SLC25A6
RPS20
RPLP1
RACK1
RPL9P9
RPL36
RPS16
RPS19
RPS3A
RPL27
RPL24
RPL12
RPL41
RPS14
RPL9
NPM1
RPS5
RPL13
RPL36AL
RPL29
RPL7
FAU
EEF1B2
RPL4
RPS4Y1
RPS9
RPL18
RPS13
RPS3
RPS24
RPL35A
HINT1
RPS27A
RPL32
RPS17
EIF1
RPS23
RPL23A
BTF3
RPL34
LRRC75A-AS1
RPS15
RPL26
RPL27A
RPL21
RPSA
RPL31
RPL6
RPL30
RPL37A
OST4
PFDN5
RPS10
RPL41P5
RPL23
RPL28
RPS26
RPL18A
RPS7
ATF4
RPL38
GAS5
RPL15
ZFAS1
TOMM7
RPL37
AC090498.1
EEF1A1P5
NOP53
RPL39
UBA52
RPS15A
RPL13P12
EIF3I
RPS2P5
PHB2
SNRPD2
AC113935.1
SNHG8
IGBP1
PSMB4
RPL22
ATP5MC2
SHMT2
TRMT112
NACA
SNHG5
CCT4
C6orf48
FBL
EIF3E
AHCY
RHOC
SNHG6
PROCR
ATRAID
ARPC1A
RPL14
PPIA
PSMB1
RSL24D1
ARF5
RPL39P3
CCT7
YBX3
STOML2
UXT
PPIAP22
PCBP2
EIF3D
MRPL51
BLVRB
EEF1A1P6
NDUFS4
IMPDH2
SSR2
AIP
HAX1
RSL1D1
RPL13AP5
GTF3A
EIF3H
PSMD8
AC024293.1
BOD1
NSA2
UBXN1
KARS
TBCA
ERGIC3
RPL36A
TOMM22
SAT2
RPS7P1
RAB34
NHP2
RPS29
COPS6
OSER1
SMIM26
MRPL45
AP001324.1
NME2
VDAC2
LSM2
MRPL18
EPB41L4A-AS1
DPCD
DRG1
COX7A2L
RPL22L1
EIF4EBP3
WDR83OS
PARL
NELFE
PSMF1
COMMD6
RPL17
NOB1
LINC00958
RTF2
SQOR
POLR2G
EXOSC5
MRPL10
NUDT2
ECSIT
ACP1
ZNF32
CCNB1IP1
BRI3
TIMM9
IMP3
BFAR
SNHG1
MYL6B
NT5C3B
SEC11A
COA4
ZNF581
NFU1
C12orf10
RNF7
SNRPG
C19orf48
NABP2
AL590867.2
CLPP
RPS2P46
RPLP0P6
PSMD13
BUD31
RPL26L1
TMEM258
CWC15
NDUFAF2
AC073861.1
EBPL
PAFAH1B3
MPG
FUNDC2
