# Supplementary material for: Cuproptosis in ccRCC: key player in therapeutic and prognostic targets
Source: Front Oncol. 2023 Oct 27;13:1271864. doi: 10.3389/fonc.2023.1271864 (PMC10642186; doi:10.3389/fonc.2023.1271864)
Supplement: Supplementary file 6 [file DataSheet_6.zip › Step6/wgcna/TCGA_greenyellow.txt]

MALAT1
NEAT1
PGGHG
SCARNA13
DDX17
AC073218.1
SLC9A3-AS1
SNORD94
VMP1
KIF12
HSF4
AC136475.3
NOL3
PSORS1C3
LENG8
AC020916.1
SNORA12
SRSF5
SNRNP70
CES3
HNRNPH1
SDHAP3
TNFAIP2
SRSF6
TNFRSF14
RASSF4
AL080317.1
POU5F1
SCARNA9
WSB1
CLK1
AL109615.1
CES4A
SNORD104
MIR3936
SNORA7B
CCNL2
NRBP2
ARGLU1
TMEM259
SNORD89
OGT
MIR570
MIR5690
AC078864.1
AL591895.1
LINC00887
NFKB2
ANKRD10
DDX39B
PCED1A
PNN
MTMR11
SNORA79B
TRIP10
RBM39
TSPYL2
AC018638.2
PABPN1
MIR210HG
AP005233.2
MYO15B
SCARNA12
TCIRG1
PARP10
KAT2A
LPIN3
STX16
ZNF83
SRSF11
CDK5RAP3
LUC7L3
SNORA2C
DOC2A
ZMIZ2
USF1
SLC25A28
QTRT1
MIR647
FAM193B
AC104695.3
MIR1270
AC018638.5
RNU7-45P
MAPK8IP3
TRA2A
ANKRD10-IT1
MICA
AL390728.4
HLA-K
CREBZF
ZRANB2
CLK2
CDK10
ULK3
RIPOR3
AC136632.1
ARFGAP1
MIR587
GIGYF1
AKAP17A
NXF1
CCNL1
RGL3
NOXA1
AC135050.6
HSPA7
U62317.2
RBM6
