# Supplementary material for: Cuproptosis in ccRCC: key player in therapeutic and prognostic targets
Source: Front Oncol. 2023 Oct 27;13:1271864. doi: 10.3389/fonc.2023.1271864 (PMC10642186; doi:10.3389/fonc.2023.1271864)
Supplement: Supplementary file 6 [file DataSheet_6.zip › Step6/wgcna/TCGA_grey.txt]

RN7SL2
SPP1
RNU4-2
RF00100
TGFBI
IGFBP3
SERPINA1
SAA1
IGFBP5
SST
NDUFA4L2
MTCO3P12
CXCL14
ALB
MTCO1P12
APOE
MTND1P23
SERPINE1
SNORA73B
CTSD
IGLV7-46
RPS28P7
ANGPTL4
IGHV3-73
ZFP36
SCARNA5
HBB
ALDOB
SLPI
NNMT
FOS
SNORD17
MT2A
REN
CPE
AP000763.2
PIGR
RBP4
FABP7
MTATP8P2
ANPEP
KRT18
APOH
PTGDS
LBP
NPTX2
S100A10
P4HB
MIR3609
LTF
IFI6
TFPI2
RARRES2
FRZB
HILPDA
SERPINF2
UGT2B7
KRT8
LY6E
TSPAN1
LGALS3BP
JUN
REG1A
CA9
TSC22D3
FOSB
PLTP
SFRP2
MT1E
SNORA53
MSLN
SCARNA6
FHL1
MT1G
RNY1
SLC6A8
MTCO1P40
FABP3
MT1X
CCL2
MTRNR2L1
C10orf99
TGM2
SCGN
HMGN3
AMBP
CIB1
SLC39A14
IGHV2-26
MTATP8P1
HSPB8
AGT
IER3
S100A9
LGALS4
VNN1
PDIA4
RRAD
NMB
C1QL1
IL1R2
MTCO2P12
COL23A1
CSTB
GADD45B
SNORA54
TNFRSF12A
CEBPD
TM4SF1
TIPARP
GC
GDF15
CD70
MMP1
NUPR1
LGI4
SMIM3
EPO
FSTL3
AQP3
SERINC2
IGKV5-2
SLC34A2
ASS1
CCL20
KCCAT333
ENO2
RPL10P9
ATF3
PNCK
FOLR1
GNAS
CCL18
CHPF
PTHLH
MSC
CXCL1
S100A1
VCAN
CD44
CCDC146
ITGA3
SNORA74B
CXCL6
SCARB1
TUBA3D
SNCG
PI3
LPCAT1
IFI27
STMN3
IER2
EPHX1
SNORA23
PRAP1
SEMA4B
HIST1H2BK
HIST1H2BD
CLDN1
HAVCR2
RNASET2
SCARNA21
TMEM252
RGS2
RPL10P6
SLC2A3
PPP1R15A
NEFL
AC021744.1
C5orf46
MTND4P24
FABP6
SERPINE2
PTGS1
IL20RB
RNF186
FKBP5
FABP4
CDA
HSD3B7
CCL19
IL6
SPINT2
AC079466.1
QSOX1
CD7
BIRC7
TRAV30
BCL2L1
SNORD15B
NRN1
CEBPB
TRIB3
RBCK1
MT1L
HSPA1B
TMSB4XP8
SLC7A7
SYT13
CES1
TFF3
PYGB
LINC00462
IGHV6-1
PIM3
AOX1
PPP1R1A
AL157931.1
KRT223P
GAPDHP1
MT-TF
CTSA
UCHL1
AZGP1
RN7SL4P
TMEM54
LINC01554
MT1H
MT3
ANG
KCNK3
SOSTDC1
AL365357.1
PRELID1
STEAP3
SEZ6L2
SEMA3C
CYSLTR2
PANTR1
PRIMA1
LINC02274
SLC2A5
QPCT
NAPSA
CFD
LINC01127
SPR
CCDC91
ABCC3
ALPI
GRAMD4
PCOLCE2
TSKU
LRRC41
RNU1-14P
LIF
ADSSL1
SPINK13
RHEX
MAP7D2
MXRA7
C1QTNF1
PPP1R14D
S100A8
RN7SL3
OAF
MYEOV
CXCL2
GPRC5A
FAM180A
HSPA1A
AC008760.2
GSS
SFRP1
SLCO4A1
FIBIN
NUS1P2
MGARP
PDIA5
TMEM45A
HPD
RARRES1
SPAG4
SLC38A5
CADM3
LINC01139
CHI3L1
SMCO4
IGHV1-3
MT1F
NQO1
IFI44
AC007326.1
LRRC25
ATF5
NR1D1
UGT1A6
EGFR-AS1
CAPN6
PIM1
HGF
RNU1-70P
F2
MTCO1P53
NME4
PIK3IP1
EDN2
ITIH3
PHLDA3
SNORA20
NINJ1
HIST1H4E
LINC00626
MIR3189
KANK1
AC111000.2
SPSB1
PAX8
TRIB1
SLC9A3
ITIH5
SCNN1B
AC015722.2
PTGS2
CLIC6
PP7080
GUCA2B
LINC01077
AC016739.1
LRG1
CYP24A1
AC092336.1
PTGFRN
MCHR1
AL450405.1
SDS
DDX41
PTH1R
CD55
FAM151A
ALKAL2
GACAT2
DPEP1
TMEM72
LINC02471
ITGB4
C1QL4
LINC02351
AQP9
APOB
CREB3L3
FGFR4
GLRX
CD82
AHNAK2
MT1M
AC099336.2
PEMT
ASPA
SREBF1
AC104126.1
MT1A
ANGPTL3
FLNC
ADH1B
SERPINI1
AC022509.2
CARHSP1
HTATIP2
TPSG1
EFNA5
IGLON5
AGXT
FHL2
CDHR2
PLCB4
RPL41P2
USP2
C11orf86
BCL3
MRPS6
TCF19
UPK1B
CDHR1
HKDC1
KISS1R
AC090204.1
IL1RL1
DDX3Y
HSD17B6
PREX2
EEF1A1P13
KLF15
DNER
RASL11A
ABHD12
KMO
IRS2
UGT3A1
PPP1R14C
YPEL3
SNORD99
SOCS1
GATA3
AC013275.1
SLC34A1
LRRN4
MT-TT
GSTM1
AMACR
PTPRN
EGR2
CHIT1
AF064858.3
CHRDL1
FKBP9P1
ITGAM
RNU4-62P
PTX3
RPL35P5
AC073218.2
PVR
HIST1H2BC
SPATA20
SLC29A4
HOGA1
CRYGS
PPIAP29
MEST
AC005083.1
AC011352.3
CCL28
SLC23A1
NUAK2
GFRA1
ADA
TRIM55
SELENBP1
TSPAN8
FCER1A
UNC5CL
IL4I1
SMO
NRCAM
MTCYBP18
SORCS3
CDH4
ATG16L1
CRLS1
AC092535.4
MGAT3
ELP3
POR
LINC02212
CSRP2
AC133644.2
NOG
CHST2
ASL
LINC02384
C15orf48
RNU6ATAC
PF4V1
C6
PODXL2
HRCT1
LRRC61
HSPA6
AC105942.1
AC090150.1
RNU6-287P
ARNT2
AC023157.1
B3GNT3
DNALI1
AL023284.4
COLEC12
NOX4
ACSS1
C16orf74
LINC02381
HS3ST2
MPV17L
CD83
MFSD12
ABCC2
CTSE
LINC01358
SHH
FNDC4
EGR3
PIPOX
FTLP3
CLEC4E
GALE
LOXL3
BCHE
MIR23A
MVK
CAMK1G
EEF1A1P11
SEMA4A
RF00271
LINC01426
TRNP1
