# Supplementary material for: Cuproptosis in ccRCC: key player in therapeutic and prognostic targets
Source: Front Oncol. 2023 Oct 27;13:1271864. doi: 10.3389/fonc.2023.1271864 (PMC10642186; doi:10.3389/fonc.2023.1271864)
Supplement: Supplementary file 6 [file DataSheet_6.zip › Step6/wgcna/TCGA_grey60.txt]

VEGFA
ADM
SLC6A3
NR4A1
DDX5
SRRM2
HNRNPA2B1
PER1
MIDN
SLC17A4
HNRNPDL
HNRNPA3
SF1
BRD2
SRSF1
SRSF2
SF3B1
NR4A2
SERTAD1
LAMA5
SFPQ
TNFRSF10B
PHKA2
SRSF3
ERF
FUS
TUG1
HNRNPH3
HNRNPD
ATF6B
KRBA1
WDR6
SRSF4
HP1BP3
LDB1
NSMF
GBA2
SH3BP2
SRSF7
NAB2
PBX2
ALPK2
CLCF1
CPSF7
ILF3
HIF1A-AS2
WDR91
MAFF
KDM6B
RGL2
HNRNPL
ILF3-DT
TAF11
DVL1
SRRT
NUMA1
PPP1R13L
INPPL1
ATXN2L
CXXC1
MIR22HG
GTPBP6
ACIN1
CSNK1D
SERTAD3
EWSR1
NR4A3
MAFK
ZC3H11A
AC099677.1
MLLT6
AKAP8
