# Supplementary material for: Cuproptosis in ccRCC: key player in therapeutic and prognostic targets
Source: Front Oncol. 2023 Oct 27;13:1271864. doi: 10.3389/fonc.2023.1271864 (PMC10642186; doi:10.3389/fonc.2023.1271864)
Supplement: Supplementary file 6 [file DataSheet_6.zip › Step6/wgcna/TCGA_lightcyan.txt]

S100A6
S100A11
LGALS1
PFN1
HMGA1
SH3BGRL3
PLP2
MDK
EIF5A
ANXA2
S100A16
CFL1
PSMA7
CKS2
CXCL5
EMP3
PCNA
PFDN2
PSAT1
CKAP4
BASP1
BANF1
FOSL1
H2AFZ
COLGALT1
KDELR3
UBE2C
DCBLD2
PLIN3
DUSP5
SLC1A5
GALNT2
SRPX2
TUBA1C
GARS
TK1
LRRC59
CDC25B
HMGB2
PQBP1
KPNA2
YKT6
CDCP1
H2AFX
DNTTIP1
SNORD14E
ALYREF
SLC20A1
JPT1
TKT
PDPN
STMN1
PDZD11
TOMM34
SIGMAR1
FTSJ1
PDCD5
TPX2
EBP
AREG
PLAUR
NPM3
CHPF2
APCDD1L
HM13
PYCR1
G6PD
CCNB1
FOXM1
AC093673.1
GFPT2
ELK1
MBOAT7
LAGE3
NCAPD2
RANGAP1
TOP2A
CDC20
MTHFD2
ETHE1
NOP56
RAB5IF
SLC50A1
