# Supplementary material for: Cuproptosis in ccRCC: key player in therapeutic and prognostic targets
Source: Front Oncol. 2023 Oct 27;13:1271864. doi: 10.3389/fonc.2023.1271864 (PMC10642186; doi:10.3389/fonc.2023.1271864)
Supplement: Supplementary file 6 [file DataSheet_6.zip › Step6/wgcna/TCGA_lightgreen.txt]

BGN
ACTA2
MGP
CTGF
MYL9
TAGLN
CAVIN1
C7
CCL21
TIMP2
THBS2
TPM2
LHFPL6
DES
CNN1
MYH11
SMOC2
TNC
GEM
LTBP1
SOD3
FBLN5
ACTG2
PLN
CYBRD1
CSRP1
SULF1
PRELP
NR2F2
PARM1
ANTXR1
LTBP2
NOV
AOC3
ELN
DDAH2
PALLD
CCDC3
COL14A1
ACKR1
LMOD1
FBLIM1
ISYNA1
SLIT3
CCDC80
PPP1R14A
MYH10
LTBP4
SYNPO2
NPY1R
PDLIM7
MYO1D
GGT5
C1orf198
MSRB3
DPT
ACAN
FOXS1
MOXD1
FMO3
C2orf40
PODN
