# Supplementary material for: Cuproptosis in ccRCC: key player in therapeutic and prognostic targets
Source: Front Oncol. 2023 Oct 27;13:1271864. doi: 10.3389/fonc.2023.1271864 (PMC10642186; doi:10.3389/fonc.2023.1271864)
Supplement: Supplementary file 6 [file DataSheet_6.zip › Step6/wgcna/TCGA_lightyellow.txt]

FGB
FGG
FGA
LOX
CP
IGFBP1
TRAM1
PLOD2
CYP1B1
SPOCK1
TMED2
SNX10
SELENOF
PPP1R3C
OSTC
PON2
RNF128
GJB2
SLC7A2
CFH
SBSPON
SPX
MGST1
LACTB2
STK39
CBX3
SLC16A6
TMEM167A
IKBIP
CISD1
MSMO1
PRELID3B
TMEM263
TWF1
LINC01559
CLEC2B
LYPLA1
DIMT1
GOLT1B
TPD52
PPCS
TP53INP1
TMEM64
MAP3K7CL
CMAS
DENR
ZCRB1
FAM199X
FZD6
RHOQ
LYRM1
TMEM70
MTFR1
TMEM100
