# Supplementary material for: Cuproptosis in ccRCC: key player in therapeutic and prognostic targets
Source: Front Oncol. 2023 Oct 27;13:1271864. doi: 10.3389/fonc.2023.1271864 (PMC10642186; doi:10.3389/fonc.2023.1271864)
Supplement: Supplementary file 6 [file DataSheet_6.zip › Step6/wgcna/TCGA_magenta.txt]

ACTB
TIMP1
COL1A1
COL1A2
COL3A1
FN1
AEBP1
COL6A2
LUM
MFAP4
COL6A1
FLNA
MMP14
MMP9
ISLR
FKBP10
PPIB
PTN
CTHRC1
MAGED2
SERPINH1
LOXL2
PLOD1
POSTN
MAGED1
SERPINF1
CD248
CD99
TPM4
MMP2
CRABP2
COL6A3
COL5A1
MXRA8
EMILIN1
MXRA5
RCN3
DAP
SULF2
PLAU
PCOLCE
THBS4
DPYSL3
RRBP1
OLFML2B
COL5A2
SLC29A1
TSR2
HSPB6
FMOD
OLFML3
MRC2
MFGE8
SRPX
SFRP4
DCN
C1QTNF3
FBLN1
ACTN1
PXDN
CNN2
FST
TMEM119
SRM
CPXM1
COL8A2
CPNE1
CMTM3
NID2
CERCAM
MDFI
TUBB6
ASPN
PTGIS
TMEM158
PTGES
COL11A1
PPIC
PRAF2
COL12A1
LOXL1
PTK7
P3H3
CLEC11A
FBN1
NBDY
CD276
CREB3L1
MATN2
COPZ2
APOD
CDK16
NRSN2
MFAP2
OGN
COMP
HIST2H2BE
FHL3
GAS1
LRRC17
P3H4
TGFB3
PEX6
GPC1
P3H1
SNAI2
GPX7
ABHD4
RRP36
CLIP3
PRRX1
SLC43A3
SEC13
