# Supplementary material for: Cuproptosis in ccRCC: key player in therapeutic and prognostic targets
Source: Front Oncol. 2023 Oct 27;13:1271864. doi: 10.3389/fonc.2023.1271864 (PMC10642186; doi:10.3389/fonc.2023.1271864)
Supplement: Supplementary file 6 [file DataSheet_6.zip › Step6/wgcna/TCGA_midnightblue.txt]

IGF2
CLU
KRT19
H19
WFDC2
MMP7
AKR1B1
ATP1A1
SDC1
TACSTD2
TUBB4B
KRT17
ITM2C
SLC2A1
STAC2
BCAM
PSPHP1
COX4I2
KRT7
TCIM
MUC1
FLNB
INHA
PROM1
SLC7A5
PADI1
SFN
EPCAM
FXYD3
CLDN4
CPXM2
SPINT1
TMEM130
SHISA3
SCD5
C6orf223
CLDN3
CLDN7
ST14
MAL2
ANKS1A
IGFBP2
LAMB3
NXPH4
PRR15L
NDNF
SLC44A4
SLC7A1
PROM2
OBSL1
B4GALNT1
SCARA3
L1CAM
ITGB6
LSR
AC016596.1
TESC
TMC4
ELF3
ZNF350-AS1
TMEM52B
VNN2
SYTL2
MACC1
PDLIM4
BDKRB2
LAMC2
ABHD11
TMCO4
AC023669.2
FGFR3
TMPRSS3
LAD1
SEMA3B
HOXB8
KRTCAP3
AC023669.1
PTPRU
KLF5
GSTM3
ALDH1A2
HOXB7
CELSR2
RHOBTB3
CACNA1H
HOXB9
WWP2
SORCS2
AC104692.1
AC007906.2
WSCD1
