# Supplementary material for: Cuproptosis in ccRCC: key player in therapeutic and prognostic targets
Source: Front Oncol. 2023 Oct 27;13:1271864. doi: 10.3389/fonc.2023.1271864 (PMC10642186; doi:10.3389/fonc.2023.1271864)
Supplement: Supplementary file 6 [file DataSheet_6.zip › Step6/wgcna/TCGA_pink.txt]

FTL
TMSB4X
C3
HLA-DRB5
APOL1
C1QB
C1QA
C1QC
LYZ
SERPING1
CTSB
APOC1
CTSZ
HMOX1
SRGN
SOD2
SAT1
LAPTM5
C1S
TYROBP
C1R
CXCR4
FCGR3A
CD14
FCER1G
CAPG
CTSS
ARL4C
NPC2
RGS1
APOL2
LCP1
F13A1
BIRC3
CD163
VSIG4
CD53
CYBB
ICAM1
AIF1
UCP2
CSF1R
ARPC3
ARPC1B
TREM2
CXCL16
CXCL8
FXYD5
ITGB2
SAMHD1
SYNGR2
CNPY3
GM2A
FOLR2
CD4
ADA2
APOBEC3C
DNASE2
RNASE6
F3
EFHD2
CTSC
TNFRSF1B
MS4A7
MAFB
COTL1
ALOX5
MPEG1
FPR3
NAPSB
RHOG
MS4A6A
LY96
RGS10
C2
STAT2
GPSM3
SPI1
PLEK
C3AR1
SLCO2B1
PLEKHO2
PTPRC
HCLS1
ADGRE5
SDC3
ECM1
PPP1R18
APBB1IP
SMAP2
EVI2B
GPR34
ALOX5AP
GPR183
MS4A4A
HSD11B1
MRC1
MAN2B1
FYB1
ABRACL
CSF1
CD300A
C5AR1
FCGR2A
CX3CR1
OLR1
SELPLG
TWF2
C1orf162
MSR1
NFE2L3
SLAMF8
FERMT3
FPR1
NPL
LY86
C1RL
MARCO
ANKRD22
MNDA
THEMIS2
IL10RA
LHFPL2
ACSL5
CCR1
SIGLEC10
ADAMDEC1
EPB41
HCK
PLA2G7
IL7R
TNFSF13B
ARHGAP30
TLR2
SYK
GRK2
ZNF385A
ARRB2
LPXN
EVI2A
AOAH
SIPA1
MYD88
WAS
LST1
LGALS9
SERPINB9
