# Supplementary material for: Cuproptosis in ccRCC: key player in therapeutic and prognostic targets
Source: Front Oncol. 2023 Oct 27;13:1271864. doi: 10.3389/fonc.2023.1271864 (PMC10642186; doi:10.3389/fonc.2023.1271864)
Supplement: Supplementary file 6 [file DataSheet_6.zip › Step6/wgcna/TCGA_purple.txt]

IGLV1-40
IGKC
IGHG1
IGHA1
IGLC2
IGLC3
IGLV3-19
IGHG3
IGKV3-20
IGHG2
IGHV3-30
IGHM
IGLV2-14
IGHV3-23
IGLV2-23
IGKV4-1
IGLV4-69
IGKV3-11
IGLV3-10
IGLV3-21
IGLV3-25
IGHV1-24
IGHV4-39
IGLV9-49
IGKV1-5
IGHV5-51
IGHV1-18
IGLV3-1
IGHG4
IGLV1-51
IGHV3-15
JCHAIN
IGHV4-59
IGLV1-44
IGHA2
IGKV2-24
IGKV3-15
IGHV4-31
IGKV1-9
IGHV3-11
IGLV2-11
IGHV4-34
IGHV1-2
IGLV1-47
IGKV1-17
RNU4-1
IGHV3-21
IGHV3-33
IGHV3-53
IGLV8-61
IGLL5
IGHV3-49
IGHGP
IGKV1-16
IGHV3-74
IGLV6-57
IGHV3-66
IGHV1-69D
IGHV3-48
IGLV4-60
IGHV1-46
IGHJ3
IGLV2-8
IGKV1-6
IGLV7-43
IGKV1-27
IGHV4-28
IGHV2-70
IGHD
IGKV3D-20
IGKV2D-29
IGHV1-69
IGLV3-9
IGHV3-43
IGHJ2
IGKV1OR2-108
IGLC7
IGLV5-45
IGLV10-54
IGHV1-58
IGHV3-72
IGLV1-36
IGLV3-27
IGLV2-18
IGKV6-21
IGKJ5
MZB1
IGHV2-70D
PIM2
IGHV4-4
IGKV2D-40
IGHV3-7
IGHV3-13
IGHJ3P
CD79A
IGKV3OR2-268
IGHV4-61
IGKV1-12
IGHV2-5
IGKV1-8
IGHV3-64
IGKV3D-15
IGHV1-45
IGHV3-20
IGKV3D-11
IGKV1D-13
IGKV3-7
IGKV1D-8
IGHV4-55
