# Supplementary material for: Cuproptosis in ccRCC: key player in therapeutic and prognostic targets
Source: Front Oncol. 2023 Oct 27;13:1271864. doi: 10.3389/fonc.2023.1271864 (PMC10642186; doi:10.3389/fonc.2023.1271864)
Supplement: Supplementary file 6 [file DataSheet_6.zip › Step6/wgcna/TCGA_red.txt]

MT-ND3
ACTG1
CALR
ALDOA
TAGLN2
RHOA
GRINA
ACTN4
CD81
CYB5R3
TMED9
PLXNB2
AGRN
KDELR1
TGFB1
OS9
AP2M1
PIGT
TMEM109
CHMP4B
MTCH1
ARHGDIA
GNB2
ZYX
PRKCSH
FLOT1
CAPZB
LAMP1
HNRNPAB
VCP
TNFRSF1A
SLC16A3
SLC39A7
PLD3
PTPRF
ATN1
MEA1
LASP1
PSMB5
TRIM28
EIF4G1
ALKBH5
VASN
LDOC1
DYNLL1
GAA
PKN1
KLHDC3
MYO1C
YIPF3
MAF1
WDR1
TRIM8
NCSTN
SRPRA
RAB5C
MLF2
RAB11B
IRAK1
BAG6
PLOD3
PLEC
CUEDC2
CENPB
HNRNPUL1
SDF4
SNRPC
BCKDK
SHISA5
SUN2
PPP2R1A
LRP10
MGAT4B
LMF2
CTDNEP1
HNRNPM
CDIPT
HK1
PSMD4
DDRGK1
ADPRHL2
TRIP6
FURIN
EFEMP2
DGCR2
PRPF19
NECTIN2
SH3GL1
PDAP1
PEF1
KHSRP
PTBP1
PRRC2A
U2AF2
WDR45B
PNPLA2
RCC2
SZRD1
CTTN
SCAMP3
EMD
TRPC4AP
UBAP1
CHMP1A
TMEM214
LTBR
IGSF8
FLII
SMARCB1
EDEM2
SMG5
SF3B4
AGPAT1
COPS7A
UBE2Z
PSMC4
TPD52L2
CBX1
ERI3
SNX12
BAX
MAP4
ZDHHC5
ARAF
DBN1
WBP1L
GPRC5C
GLIS2
ACTR1A
SNRPD3
WDR82
DAG1
NFIX
SPRYD3
C11orf68
MCM3
PAF1
CD99L2
SLC38A10
TMEM179B
LONP1
KIF1C
RNF10
NCOR2
NR1H2
JMJD8
DDX24
TAF15
ABL1
TMEM115
ICMT
KIAA2013
CIZ1
MRPS2
MAP7D1
HNRNPA0
SLC10A3
PLEKHM2
TRADD
SLC22A17
SLC39A13
CBX6
RNH1
RNF26
TRIM47
KDM5C
DNAJC5
BTBD2
SF3B2
MOGS
COMT
PPP2R5D
USF2
UBAP2L
PCIF1
ABCF1
THAP4
RPL7L1
PSMD3
SCYL1
FAM171A1
SPAG7
RBM10
TRIM26
DVL3
TXLNA
PUF60
RELA
PRMT1
SUPT5H
UBTF
CHST14
PI4KB
NMT1
TP53
