# Supplementary material for: Cuproptosis in ccRCC: key player in therapeutic and prognostic targets
Source: Front Oncol. 2023 Oct 27;13:1271864. doi: 10.3389/fonc.2023.1271864 (PMC10642186; doi:10.3389/fonc.2023.1271864)
Supplement: Supplementary file 6 [file DataSheet_6.zip › Step6/wgcna/TCGA_royalblue.txt]

CD59
CAT
ACSL1
RTN4
ATP6V1G1
TMEM14C
PRDX3
ATP5F1C
CALM2
SDHD
MRPS35
CHMP5
TMEM230
MRPL15
ATP5PB
GSR
EMC7
CAPZA2
ATP5MC3
MTCH2
MDH1
PHYH
SELENOT
NDUFB3
GABARAPL2
SDHB
HADH
PPP2R5A
SRI
POLR2K
ANAPC13
RFK
DECR1
WDR72
TMEM9B
ABHD10
NDUFB5
MRPS36
ETFA
AUH
CIAO2A
ALG5
PMPCB
SCOC
COMMD8
TSG101
TMBIM4
TMEM126A
TMEM126B
