# Supplementary material for: Cuproptosis in ccRCC: key player in therapeutic and prognostic targets
Source: Front Oncol. 2023 Oct 27;13:1271864. doi: 10.3389/fonc.2023.1271864 (PMC10642186; doi:10.3389/fonc.2023.1271864)
Supplement: Supplementary file 6 [file DataSheet_6.zip › Step6/wgcna/TCGA_salmon.txt]

BSG
COX8A
GPX1
ATP6V1F
COX6A1
CA2
UQCRQ
CHCHD2
COX7C
COX5B
ATP6V0E1
COX7A1
NDUFA1
NDUFA4
FXYD2
PRDX2
HIGD2A
MIF
ATP5MD
CYC1
OAZ1
TMEM141
COX4I1
COX7B
SNRPB
COX5A
NOP10
CYSTM1
UQCRH
ATP6V0B
TUFM
C19orf53
SERF2
NDUFB9
COX7A2
NDUFA8
NDUFA6
CIAO2B
UQCR11
NDUFB4
UBL5
NAXE
COX6C
APRT
ATP5MG
COA3
ATP5MF
HSPE1
SLC25A39
NDUFC1
PPP1CA
ATP5PF
CBR1
TMA7
MRPL34
TMEM106C
SELENOW
COX14
TXN2
TIMM10
ACADS
NDUFB6
FAM162A
NDUFAB1
ATP5PD
COPE
TMEM147
SLC25A11
TSTD1
LAMTOR1
TIMM8B
ATP5MC1
UPP1
SURF1
SMDT1
COPRS
DYNLT1
PSENEN
TMEM208
NDUFB2
MANBAL
NDUFA12
LSM4
MRPL40
ILVBL
DDT
RPP25L
MIEN1
MRPS15
SELENOK
NDUFS3
GOLT1A
YIPF2
STARD10
HIST3H2A
SFXN4
NUDT16L1
RBX1
MRPL43
HPGD
