# Supplementary material for: Cuproptosis in ccRCC: key player in therapeutic and prognostic targets
Source: Front Oncol. 2023 Oct 27;13:1271864. doi: 10.3389/fonc.2023.1271864 (PMC10642186; doi:10.3389/fonc.2023.1271864)
Supplement: Supplementary file 6 [file DataSheet_6.zip › Step6/wgcna/TCGA_tan.txt]

CD74
HLA-DRA
HLA-B
B2M
HLA-DRB1
HLA-A
HLA-C
HLA-E
HLA-DPB1
HLA-DPA1
RARRES3
HLA-DQB1
CXCL9
OR2I1P
CCL5
CXCL10
IL32
HLA-DQA2
STAT1
NKG7
PSME1
HLA-G
TAPBP
HLA-DQA1
HLA-H
UBD
HLA-DMA
PSMB8
HLA-DRB6
UBE2L6
TAP1
GBP1
HLA-F
HLA-DOA
GBP4
TYMP
GZMA
CST7
TRAC
LAP3
TRBC2
CD52
WARS
GBP2
HLA-DQB2
AL671277.1
GZMK
PSMB9
CD8A
CD2
ERAP2
HCP5
RAC2
CALHM6
HLA-DMB
IDO1
PSME2
CD3D
IL2RG
BTN3A2
CXCL13
CD3E
BTN3A1
PSMB10
CORO1A
TRBV28
CD27
CTSW
IFI35
IRF1
PARP14
CCL4
RTP4
CCL4L2
OAS1
CXCL11
HCST
NFKBIE
LSP1
PYCARD
TAPBPL
GBP5
PTGES3P1
SASH3
GZMH
CCL3
BTN3A3
LTB
LAG3
TRBV6-5
SECTM1
APOL3
SAMD9L
HLA-J
CCR5
ITGAL
WIPF1
UBA7
CD8B
DUSP2
SLAMF7
HLA-DQB1-AS1
AL645929.1
CD48
TRAFD1
