# Supplementary material for: Cuproptosis in ccRCC: key player in therapeutic and prognostic targets
Source: Front Oncol. 2023 Oct 27;13:1271864. doi: 10.3389/fonc.2023.1271864 (PMC10642186; doi:10.3389/fonc.2023.1271864)
Supplement: Supplementary file 6 [file DataSheet_6.zip › Step6/wgcna/TCGA_yellow.txt]

GPX3
NAT8
GSTA1
PLIN2
PDZK1IP1
AQP1
TMEM176B
PEBP1
RBP5
AOC1
GSTA2
TMEM176A
SLC17A3
CLDN2
BHMT
BBOX1
SMIM24
CYP2J2
SLC3A1
CMBL
CNDP2
TXN
TMEM37
MIOX
TCN2
LGALS2
MAOB
CDHR5
PCK1
KHK
BHMT2
SLC9A3R1
ECH1
LRP2
CRYL1
CYP4A11
ALPL
SLC6A13
CUBN
SLC47A1
ACADVL
GAL3ST1
DAB2
ACAA2
NPR3
SLC22A12
PDZK1
RNF5
CES2
UGT1A9
IMPA2
SPON1
CDK18
SLC28A1
ACE2
SLC16A9
SLC22A6
FBP1
HPN
CNPPD1
EHHADH
GGT1
ACSM2B
OCIAD2
TMEM140
SLC6A19
ACSM2A
DDC
C11orf54
SLC12A7
CYB5A
SLC13A1
AKR7A2
DHRS3
TCEA3
AKR1A1
GTF3C6
DNPH1
NAT8B
ARSE
AP000439.2
EPS8L2
HHLA2
SERPINA6
APOM
CYP27A1
HSD17B14
ACY3
SLC5A1
LYG1
TMEM174
HAO2
ERBB3
METTL7B
SLC22A11
ALDH8A1
SLC5A12
USH1C
ALDH3A2
MSRB1
NIPSNAP1
SLC6A18
IRX3
LINC00671
FMO1
GLYAT
GPD1
IL17RB
SLC27A2
ACMSD
SLC17A1
MRPS18B
SLC39A5
AGXT2
AKR1C3
GSTK1
TINAG
SLC37A4
HGD
PEPD
LAMTOR5
SAP18
AC010503.4
CLPTM1L
FTCD
SLC5A8
AGMAT
ASB13
ECHDC3
KCNJ15
TPRG1L
SPNS2
FAHD1
DMGDH
LINC02532
SHMT1
ADAMTS9-AS1
GLYATL1
POU3F3
LINC01671
TM4SF5
FBXO17
RAB11FIP3
SLC23A3
TMEM159
RETSAT
AMN
SMIM32
C1orf115
DPYS
EMX2
AC147651.1
HOXC10
FBXL16
AC087482.1
BAIAP2L2
EPHX2
PKLR
DMTN
DNAJC1
HRH2
TTC38
TMEM120A
SLC25A23
TCTA
GPER1
SETD3
AKR7A3
GLB1L
CLEC18B
SLC10A2
BDH2
HNF4A
TMEM139
ISOC2
POLR2E
SLC6A12
ALDH6A1
ACOT7
MAP7
CRAT
ZNF768
ALDH2
HSD17B8
AL138826.1
SLC5A10
HAAO
ANXA13
KLHDC7A
CRY2
GALM
KSR1
CISH
LRRC75B
PRODH2
DGCR5
ACSM5
STAP2
TEF
PAX2
PRKAB1
SEMA6A
RORC
AIG1
PCK2
RMND1
CLUH
RAB17
AC124854.1
EMX2OS
TP53I3
MLXIPL
ASRGL1
PXMP2
GJB1
FAAH
TRPV4
C1orf210
AC007406.2
MIR140
ALDH1L1
CIT
CRB3
AC084880.1
DHDH
CLCN5
RGS14
CSDC2
PMM1
BIN1
ADCY5
SLC22A5
BICDL1
CGREF1
ALDH7A1
SMTNL2
SMIM2-AS1
CBX7
RTKN
ADM2
PGPEP1
MSRA
TOLLIP
ETNK2
GRHPR
DECR2
METTL27
CLDN10
CPT2
PECR
ECI2
VIL1
ABHD6
MAPT
SLC7A9
HDHD3
PLEKHA6
SLC25A42
SLC22A18
DENND1C
PRXL2B
THRA
PDK2
ARHGEF16
CHDH
MYL3
AMIGO1
ERICH5
THNSL2
