# Supplementary material for: Cuproptosis in ccRCC: key player in therapeutic and prognostic targets
Source: Front Oncol. 2023 Oct 27;13:1271864. doi: 10.3389/fonc.2023.1271864 (PMC10642186; doi:10.3389/fonc.2023.1271864)
Supplement: Supplementary file 6 [file DataSheet_6.zip › Step6/╠ß╚í╗∙╥≥▒φ┤∩.R]

library(limma)            #引用包
expFile="TCGA_TPM.expr.txt"      #表达输入文件
geneFile="TCGA_turquoise.txt"       #基因列表文件
setwd("E:\\肾癌-Cuproptosis\\Step6")    #设置工作目录

#读取输入文件，并对数据进行处理
rt=read.table(expFile, header=T, sep="\t", check.names=F)
rt=as.matrix(rt)
rownames(rt)=rt[,1]
exp=rt[,2:ncol(rt)]
dimnames=list(rownames(exp),colnames(exp))
data=matrix(as.numeric(as.matrix(exp)),nrow=nrow(exp),dimnames=dimnames)
data=avereps(data)
data=data[rowMeans(data)>0,]


#获取相关基因的表达量
gene=read.table(geneFile, header=F, check.names=F, sep="\t")
sameGene=intersect(as.vector(gene[,1]), rownames(data))
geneExp=data[sameGene,]

#输出结果
out=rbind(ID=colnames(geneExp),geneExp)
write.table(out,file="GeneExp.txt",sep="\t",quote=F,col.names=F)
