# Supplementary material for: Cuproptosis in ccRCC: key player in therapeutic and prognostic targets
Source: Front Oncol. 2023 Oct 27;13:1271864. doi: 10.3389/fonc.2023.1271864 (PMC10642186; doi:10.3389/fonc.2023.1271864)
Supplement: Supplementary file 7 [file DataSheet_7.zip]

Archive with 42 entries (38 files):
- Step7/allMut.TMB.csv
- Step7/copyload.csv
- Step7/DD.csv
- Step7/immu/
- Step7/immu/CIBERSORT-Results - ╕▒▒╛.xls
- Step7/immu/CIBERSORT-Results.txt
- Step7/immu/immFunScore - ╕▒▒╛.xls
- Step7/immu/immFunScore.txt
- Step7/immu/risk - ╕▒▒╛.xls
- Step7/immu/risk.txt
- Step7/immu/╧α╣╪╨╘╚╚═╝_immucells.pdf
- Step7/immu/╧α╣╪╨╘╚╚═╝_immufun.pdf
- Step7/immu/╧α╣╪╨╘╚╚═╝-immucells.xlsx
- Step7/immu/╧α╣╪╨╘╚╚═╝-immufuns.xlsx
- Step7/nsynMut.TMB.csv
- Step7/risk - ╕▒▒╛.xls
- Step7/risk/
- Step7/risk/.Rhistory
- Step7/risk/1.pdf
- Step7/risk/mRNAi.csv
- Step7/risk/mRNAsi.pdf
- Step7/risk/╚╚═╝╜┼▒╛.R
- Step7/STEM/
- Step7/STEM/.Rhistory
- Step7/STEM/1.csv
- Step7/STEM/risk - ╕▒▒╛.xls
- Step7/STEM/Rplot02.pdf
- Step7/synMut.TMB.csv
- Step7/TPM.csv
- Step7/╖╓╫Θ▒╚╜╧═╝_2022-04-06_13_14_13.pdf
- Step7/╔ó╡π═╝_2022-04-06_21_04_06.pdf
- Step7/╔ó╡π═╝_2022-04-06_21_04_42.pdf
- Step7/╔ó╡π═╝_2022-04-06_21_08_43.pdf
- Step7/╔ó╡π═╝_2022-04-06_21_09_10.pdf
- Step7/╨┬╜¿╬─╝■╝╨/
- Step7/╨┬╜¿╬─╝■╝╨/.Rhistory
- Step7/╨┬╜¿╬─╝■╝╨/easy_input_blcaPath(1).txt
- Step7/╨┬╜¿╬─╝■╝╨/easy_input_gene(1).csv
- Step7/╨┬╜¿╬─╝■╝╨/easy_input_immPath.txt
- Step7/╨┬╜¿╬─╝■╝╨/ggcor plot in bottom left.pdf
- Step7/╨┬╜¿╬─╝■╝╨/ggcor plot in top right.pdf
- Step7/╨┬╜¿╬─╝■╝╨/╨┬╜¿╬─▒╛╬─╡╡.R
