# Supplementary material for: Cuproptosis in ccRCC: key player in therapeutic and prognostic targets
Source: Front Oncol. 2023 Oct 27;13:1271864. doi: 10.3389/fonc.2023.1271864 (PMC10642186; doi:10.3389/fonc.2023.1271864)
Supplement: Supplementary file 7 [file DataSheet_7.zip › Step7/copyload.csv]

barcode	focal_gain_load	focal_loss_load	broad_gain_load	broad_loss_load	riskScore
TCGA.B0.4811	4.169925001	0	13.37476781	12.11406765	5.675818888
TCGA.B0.5107	2.321928095	7.599912842	10.39016896	11.59479112	4.729342753
TCGA.G6.A8L7	2.584962501	7.982993575	11.20884399	12.09770296	4.251845336
TCGA.B0.4698	10.00140819	9.317412614	11.98797452	13.25812432	4.240835489
TCGA.BP.4992	1	0	12.3553511	12.10852446	4.227514589
TCGA.BP.5169	7.139551352	3.700439718	11.11634396	12.81558343	4.226297888
TCGA.BP.4770	9.236014192	9.463524373	10.41362793	13.09127008	4.039092625
TCGA.B8.4143	7.491853096	9.763212367	12.84450963	12.31004468	3.945658926
TCGA.AK.3453	9.002815016	1.584962501	13.7543656	10.60917874	3.94488248
TCGA.AK.3453	0	8.50779464	13.7543656	9.271463028	3.94488248
TCGA.B0.5084	9.691743519	9.139551352	11.43201985	13.2261111	3.750982044
TCGA.B0.5098	8.262094845	8.686500527	0	12.50481899	3.657108015
TCGA.BP.4971	5.857980995	2.807354922	11.59385794	10.6128685	3.650516124
TCGA.B0.4842	0	6.62935662	9.419960178	11.17990909	3.604689965
TCGA.BP.5010	2.584962501	4.169925001	0	11.15797845	3.574984261
TCGA.B0.4821	8.330916878	9.394462695	12.33594857	13.1027959	3.54413226
TCGA.BP.5185	4.247927513	5.906890596	13.7225941	12.16835873	3.533961183
TCGA.CJ.5679	2	8.661778098	12.85077286	13.18518517	3.499448525
TCGA.AK.3427	6.303780748	5.523561956	10.99788513	11.95564991	3.484195512
TCGA.BP.5175	8.321928095	8.139551352	13.30904996	13.02392758	3.393413963
TCGA.BP.4989	6.169925001	10.10721708	12.64295422	10.62753388	3.381949889
TCGA.BP.4983	9.424166289	7.73470962	13.03256236	12.15608308	3.380206615
TCGA.BP.4960	7.055282436	4.459431619	12.54592977	12.60339453	3.350816276
TCGA.BP.4985	2.584962501	7.357552005	12.10197567	13.57412044	3.347982538
TCGA.CZ.5469	9.245552706	8.451211112	13.69217958	13.54194359	3.345598827
TCGA.CJ.4900	7.73470962	9.060695932	10.51274046	11.09737377	3.331057501
TCGA.G6.A5PC	3.700439718	2.321928095	10.93663794	10.70043972	3.315650354
TCGA.BP.5191	0	8.731319031	12.19813805	12.10427113	3.292184324
TCGA.CJ.4882	2.807354922	9.712527	0	11.2644426	3.273002504
TCGA.BP.5001	7.169925001	4.700439718	10.46658634	9.049848549	3.236559237
TCGA.B0.5092	8.851749041	6.658211483	10.96506276	12.17086395	3.183061406
TCGA.CZ.5468	10.23720996	9.773139207	13.03840463	12.66444728	3.163355262
TCGA.CJ.4638	10.31514956	5.491853096	11.93184554	11.63888838	3.104030554
TCGA.CJ.4638	10.30492167	5.247927513	11.80534083	11.54496443	3.104030554
TCGA.B8.A54I	8.689997971	8.851749041	13.30591924	11.20151134	3.094855072
TCGA.BP.4981	0	4.807354922	10.78299821	10.62662165	3.055131512
TCGA.MM.A564	3.807354922	3.169925001	12.11374217	10.97154355	3.051555883
TCGA.DV.A4VX	8.174925683	5.977279923	13.13939147	11.20212382	2.983817922
TCGA.B0.5081	10.24198315	7.918863237	12.44682484	10.52454172	2.93817567
TCGA.AK.3426	2.321928095	4.087462841	10.39016896	12.38019047	2.923710813
TCGA.AK.3426	0	4.087462841	0	12.38019047	2.923710813
TCGA.B2.4098	8.539158811	0	9.769837844	11.70951466	2.887916311
TCGA.B2.4098	5.857980995	9.864186145	10.09803208	11.60269887	2.887916311
TCGA.AS.3777	0	6.794415866	0	13.34471201	2.79368313
TCGA.B8.4620	1.584962501	8.379378367	13.00965369	12.24525558	2.790341551
TCGA.B8.4620	1.584962501	8.392317423	13.00982862	12.24495839	2.790341551
TCGA.B8.4620	4.459431619	8.184875343	13.00035218	12.26091953	2.790341551
TCGA.B0.5117	7.948367232	0	7.392317423	13.20120501	2.778322521
TCGA.BP.5000	4	6.754887502	10.19844504	12.28135051	2.757480829
TCGA.BP.5196	8.495855027	8.400879436	0	12.86573327	2.708521758
TCGA.DV.5565	3.459431619	9.164906927	10.32642949	11.35149141	2.660662958
TCGA.B0.4712	2.321928095	9.558420713	12.67683861	13.51668495	2.654643297
TCGA.CJ.4901	8.647458426	8	13.72056492	13.47433971	2.616845722
TCGA.BP.5178	2.807354922	4.807354922	13.23735936	12.39954497	2.613516314
TCGA.CJ.4912	10.12670447	6	12.15797845	11.48884435	2.611291339
TCGA.G6.A8L6	1	1.584962501	10.28886607	9.392317423	2.592846924
TCGA.G6.A8L8	7.499845887	9.743151394	0	12.29548197	2.555872181
TCGA.B0.5095	9.674192268	9.677719642	11.04916787	12.23451809	2.508586173
TCGA.B0.4710	0	8.459431619	13.29001885	11.59525748	2.499007974
TCGA.MM.A84U	4.247927513	5.523561956	0	11.56510208	2.459552334
TCGA.B0.5109	10.65105169	9.584962501	13.5808474	0	2.458787956
TCGA.B0.5121	9.428360173	5.209453366	0	10.04439412	2.457204254
TCGA.A3.3346	3.321928095	2.807354922	0	13.31614008	2.456453464
TCGA.B0.5400	5.672425342	8.813781191	11.24555271	10.36741475	2.455849665
TCGA.B8.A54D	7.434628228	8.159871337	0	10.46250227	2.44019956
TCGA.CW.6087	3.906890596	8.77807713	11.94580958	10.3140167	2.407865568
TCGA.B0.4815	4.754887502	8.784634846	12.36768776	12.30634655	2.402823844
TCGA.B0.5703	8.011227255	8.982993575	10.32642949	11.52552081	2.399958986
TCGA.CJ.5676	3.321928095	3.700439718	13.21841188	12.90312868	2.383391083
TCGA.DV.A4VZ	0	0	0	0	2.37250545
TCGA.B0.5085	4.700439718	0	9.457380879	9.108524457	2.340169084
TCGA.CJ.4636	8.027905997	5.044394119	12.27903014	11.19721669	2.330215018
TCGA.CJ.4636	8.016808288	4.247927513	12.27903014	11.40726776	2.330215018
TCGA.CJ.5677	6.768184325	8.495855027	10.31174832	12.6570951	2.294603167
TCGA.B0.4700	5.672425342	9.799281622	11.11634396	10.55362929	2.282575455
TCGA.B0.5100	3	4	0	10.08480839	2.276470874
TCGA.CJ.4637	9.991521846	10.00562455	10.59525748	11.70994538	2.267849391
TCGA.CJ.4637	10.47167521	9.900866808	10.3140167	11.70908381	2.267849391
TCGA.A3.3347	3.700439718	8.960001932	12.64092274	12.24614677	2.228791707
TCGA.A3.3347	1	8.930737338	12.08381171	12.21916852	2.228791707
TCGA.BP.4167	7.636624621	8.54303182	12.96884676	12.74462364	2.211035028
TCGA.BP.4167	6.409390936	8.511752654	12.99152185	12.74483384	2.211035028
TCGA.B0.4810	8.714245518	6.807354922	0	10.3376219	2.199182387
TCGA.A3.3374	0	3.169925001	13.65127597	13.20120501	2.161882303
TCGA.A3.3374	0	0	13.65127597	13.20120501	2.161882303
TCGA.B0.4706	8.87036472	1	0	9.409390936	2.158791581
TCGA.B0.5102	1	4.523561956	13.09093942	11.99788513	2.146973947
TCGA.CJ.4918	4.459431619	0	9.567956075	9.266786541	2.127024414
TCGA.BP.5177	9.152284842	8.049848549	11.95673915	10.56985561	2.108456148
TCGA.CZ.5459	3.584962501	0	0	10.54785851	2.092248702
TCGA.CJ.4869	0	10.5137276	9.449148645	10.6183855	2.085315411
TCGA.B8.A54E	0	2.584962501	11.21613956	9.271463028	2.082142766
TCGA.B0.5080	0	7.741466986	0	10.64925618	2.058375033
TCGA.B0.5083	3	0	0	13.52196843	2.037695446
TCGA.CJ.6033	7.46760555	9.324180547	11.28193003	11.86573327	2.027071405
TCGA.B0.5097	1.584962501	3.321928095	9.247927513	11.94214792	2.013631739
TCGA.B0.5702	0	0	11.54689446	11.32361776	1.996102321
TCGA.B0.4827	6.459431619	7.754887502	0	10.09011242	1.957433956
TCGA.B0.5706	9.400879436	4	0	10.73216743	1.884177828
TCGA.B8.4621	0	8.154818109	12.70800613	8.682994584	1.876016742
TCGA.A3.3316	3	5.357552005	12.59781979	13.49022414	1.794291666
TCGA.BP.5173	0	0	13.64633369	12.95092035	1.789707873
TCGA.CJ.6027	8.661778098	9.726218159	12.0768156	12.57222651	1.784398474
TCGA.BP.5174	2.584962501	3.321928095	9.544964433	10.6128685	1.741647304
TCGA.B8.5163	8.523561956	2	12.08015131	11.49235395	1.734706052
TCGA.B8.4619	0	0	10.32642949	11.95564991	1.721738079
TCGA.B8.4619	1	1	10.32642949	11.95564991	1.721738079
TCGA.B8.4619	0	0	10.32642949	11.95564991	1.721738079
TCGA.B0.4852	7.169925001	9.874981348	10.96289601	12.0261776	1.71818856
TCGA.B0.5088	8.942514505	3.459431619	9.436711542	9.324180547	1.708615268
TCGA.B0.5108	4.857980995	3.169925001	10.44708323	11.19352536	1.688868156
TCGA.BP.5201	0	9.071462363	9.558420713	12.99276135	1.668236839
TCGA.B0.5094	7.22881869	7.417852515	12.32108252	12.28193003	1.655582743
TCGA.CJ.5678	6.339850003	3.459431619	11.04028972	11.52845411	1.650789176
TCGA.CZ.5461	6.988684687	3	13.15196787	12.605248	1.625837529
TCGA.B0.5106	1	2.584962501	11.76362735	9.818582177	1.616422891
TCGA.AK.3465	6.266786541	3.169925001	0	13.48469704	1.605115549
TCGA.AK.3465	0	2.584962501	0	13.48469704	1.605115549
TCGA.CZ.5460	5.977279923	7.592457037	9.52160044	13.29963733	1.586853316
TCGA.A3.A6NI	11.06272077	7.17990909	10.89254282	10.59712143	1.571569442
TCGA.B0.5707	9.202123824	2	12.58918297	0	1.562407834
TCGA.BP.4968	9.411510988	5.882643049	0	12.61516981	1.544830702
TCGA.BP.4163	7.339850003	1	11.67683861	10.60917874	1.541699875
TCGA.BP.4163	7.339850003	1.584962501	11.67683861	10.60917874	1.541699875
TCGA.B0.5077	6.209453366	7.531381461	11.82535634	9.415741768	1.518574146
TCGA.A3.3319	3	2.584962501	11.6128685	12.70649602	1.507344635
TCGA.A3.3319	0	8.335390355	12.03411115	13.28193003	1.507344635
TCGA.A3.3378	1.584962501	8.159871337	0	10.63026713	1.480048043
TCGA.A3.3378	1.584962501	7.882643049	0	10.63026713	1.480048043
TCGA.B0.5096	8.936637939	2	11.32755264	11.35424938	1.479352107
TCGA.CJ.5671	4.807354922	4.95419631	13.35038674	11.3858624	1.476562487
TCGA.BP.4974	9.283088353	6.727920455	10.32979634	10.47775827	1.428906617
TCGA.B8.5162	0	9.911391988	0	11.53381639	1.389911443
TCGA.EU.5907	6.988684687	8.430452552	10.28886607	12.56510208	1.35425642
TCGA.A3.3313	4.857980995	8.447083226	12.47750532	11.47116713	1.353561766
TCGA.A3.3313	4.906890596	8.30833903	12.98031812	12.1221809	1.353561766
TCGA.B0.5697	9.422064766	3.807354922	11.66444728	10.91513245	1.353331669
TCGA.BP.5198	8.092757141	8.689997971	12.60037755	12.54954404	1.336942525
TCGA.CZ.5470	2	9.118941073	10.89254282	11.16804527	1.321822161
TCGA.CJ.6031	2.807354922	1	9.550746785	10.71338651	1.320717845
TCGA.MM.A563	1	2.584962501	0	12.33259606	1.313997506
TCGA.CJ.5672	7.977279923	9.28771238	12.22520744	11.04780555	1.313699475
TCGA.B0.5099	8.614709844	8.826548487	11.70520038	11.37503943	1.284941695
TCGA.B0.5694	1	4.95419631	11.00211178	11.38100211	1.281737237
TCGA.B8.A7U6	8.098032083	4.857980995	0	10.43671154	1.267249759
TCGA.B8.A54H	1	6.754887502	10.28886607	9.5980525	1.259466828
TCGA.B8.A8YJ	6.22881869	3	9.709083813	10.34762137	1.246380323
TCGA.AK.3451	1	3	9.451211112	10.6128685	1.245723039
TCGA.CJ.4916	8.761551232	0	10.32979634	10.6110248	1.243618305
TCGA.A3.A6NL	0	7.055282436	10.28886607	9.415741768	1.238221603
TCGA.B0.5696	8.049848549	1	12.18858885	11.50034397	1.23016765
TCGA.BP.4977	5.321928095	0	12.33231633	10.94471206	1.221295525
TCGA.B0.4818	5.129283017	1	8.049848549	9.330916878	1.20040673
TCGA.CJ.5681	4.700439718	9.882643049	0	0	1.197146719
TCGA.AK.3436	8.924812504	9.632995197	12.48884435	12.84979602	1.195958052
TCGA.AK.3436	8.924812504	9.509775004	12.48884435	12.84979602	1.195958052
TCGA.B0.5692	6.375039431	6.741466986	10.82813648	10.62753388	1.181128986
TCGA.CJ.4902	7.209453366	9.147204925	10.97441459	9.601770788	1.177293075
TCGA.BP.5190	9.22881869	2.584962501	0	10.6110248	1.169683762
TCGA.MW.A4EC	0	6.044394119	10.28886607	10.52747701	1.155225331
TCGA.BP.5170	9.342074668	6.285402219	10.32642949	10.41362793	1.151841143
TCGA.3Z.A93Z	1	8.744833837	11.87382857	9.988684687	1.146696835
TCGA.AK.3440	0	3.321928095	0	13.52012755	1.145873709
TCGA.AK.3440	0	2.584962501	0	13.52012755	1.145873709
TCGA.CZ.5465	1	5.614709844	10.48582931	13.38059635	1.14256053
TCGA.AK.3429	2	2.584962501	12.66422504	10.74819285	1.13511403
TCGA.AK.3429	0	3.321928095	12.66422504	10.74819285	1.13511403
TCGA.A3.3383	2.584962501	2.584962501	0	9.375039431	1.134778047
TCGA.A3.3383	2.321928095	2.584962501	0	9.375039431	1.134778047
TCGA.B8.A54F	0	9.008428622	10.74146699	9.84862294	1.130457742
TCGA.BP.4964	1	8	11.76362735	11.16867212	1.125748121
TCGA.CZ.5462	10.02375435	7.055282436	9.247927513	12.41309898	1.121716083
TCGA.B0.5075	0	6.741466986	11.33985	10.60733031	1.118773552
TCGA.B0.5116	2	9.312882955	12.11536884	12.13185696	1.10941522
TCGA.B0.5690	4.321928095	3.584962501	10.22400167	9.306061689	1.098674654
TCGA.CJ.4920	2.321928095	4.321928095	11.09011242	11.68781306	1.096740014
TCGA.B8.5158	8.82336724	8.710806434	10.42416629	12.39660478	1.080753835
TCGA.BP.4993	0	8.405141463	0	9.965784285	1.076039268
TCGA.CZ.5453	8.366322214	8.632995197	9.172427509	10.74062404	1.067908381
TCGA.A3.3323	4.247927513	8.233619677	0	9.815383296	1.062853507
TCGA.A3.3323	0	8.257387843	0	9.815383296	1.062853507
TCGA.A3.3358	0	4.087462841	12.36029843	9.375039431	1.025874006
TCGA.BP.5176	4.459431619	1	8.87036472	9.409390936	1.003155292
TCGA.B0.4816	1.584962501	6.857980995	0	9.873444113	0.988799927
TCGA.B0.5709	8.422064766	9.631177056	9.45532722	10.98156728	0.97929415
TCGA.BP.4967	8.21916852	7.64385619	12.58402294	10.63843591	0.972121408
TCGA.A3.3370	3.169925001	7.562242424	9.495855027	10.40832974	0.956285996
TCGA.CJ.5680	4.247927513	9.233619677	0	11.22339841	0.946596625
TCGA.CZ.4864	0	10.04439412	10.28886607	11.22821744	0.943954713
TCGA.A3.A8OV	1	8.479780264	10.32642949	10.00281502	0.940043513
TCGA.CJ.5682	1.584962501	2.584962501	13.5602134	11.76652891	0.939948106
TCGA.BP.4795	1.584962501	8.741466986	0	0	0.93558592
TCGA.CW.6090	8.618385502	9.13442632	10.32979634	13.06676193	0.928750853
TCGA.AK.3443	3.169925001	1	0	10.07280253	0.924821576
TCGA.AK.3443	0	0	0	10.07280253	0.924821576
TCGA.CJ.4640	2.807354922	4.392317423	10.9893945	12.23959853	0.920676718
TCGA.CJ.4640	1.584962501	4.807354922	10.9893945	12.41283444	0.920676718
TCGA.AK.3456	1	1.584962501	0	10.21674586	0.919172817
TCGA.AK.3456	1	1	0	10.86959384	0.919172817
TCGA.A3.3373	0	7.906890596	0	11.58777752	0.918763909
TCGA.CZ.5467	0	8.994353437	11.13891172	9.118941073	0.911114717
TCGA.BP.4782	8.344295908	6.044394119	11.25089054	11.05799172	0.901289512
TCGA.BP.4962	7.768184325	8.842350343	11.56462586	12.29949424	0.900480954
TCGA.CJ.6030	4.321928095	9.105908509	0	11.94909716	0.898383314
TCGA.6D.AA2E	0	0	0	0	0.895511936
TCGA.B2.3923	1	1.584962501	0	13.04354	0.894247283
TCGA.B2.3923	5.321928095	2	0	13.04354	0.894247283
TCGA.T7.A92I	0	2	9.988684687	10.83526092	0.889946492
TCGA.A3.3311	5.95419631	8.888743249	10.39016896	11.6128685	0.876493798
TCGA.A3.3311	5.95419631	8.768184325	10.39016896	11.45378506	0.876493798
TCGA.BP.5187	0	3.700439718	10.28886607	10.54785851	0.85484755
TCGA.CZ.5987	2.584962501	4.459431619	10.93221475	12.357552	0.85327339
TCGA.B8.A54J	4.459431619	4	10.25620869	9.364134655	0.849269078
TCGA.CJ.6028	1.584962501	5.584962501	13.78524811	12.00982862	0.831468445
TCGA.B0.5701	8.108524457	9.724513853	11.66222331	11.67330908	0.830561084
TCGA.CJ.4908	7.475733431	3.584962501	9.571752644	11.37177664	0.824934671
TCGA.A3.3357	8.503825738	0	10.28886607	11.20273604	0.824724794
TCGA.CZ.5452	6.523561956	9.074141463	10.82336724	11.4236412	0.824034312
TCGA.A3.3387	9.807354922	7.707359132	12.42022342	10.96000193	0.820820019
TCGA.B2.5633	2.584962501	8.607330314	10.94836723	11.5674808	0.809591614
TCGA.B2.5633	2.584962501	8.686500527	11.23182118	11.5674808	0.809591614
TCGA.BP.4161	5.95419631	8.693486957	13.19460298	11.78381676	0.801204542
TCGA.BP.4161	7.06608919	7.330916878	11.21674586	11.28771238	0.801204542
TCGA.A3.3362	3.584962501	0	9.415741768	9.204571144	0.799947986
TCGA.A3.3362	3.584962501	0	9.45532722	9.204571144	0.799947986
TCGA.CJ.5684	0	1	11.9199806	9.364134655	0.797504142
TCGA.CJ.4641	9.245552706	5.209453366	0	10.61746747	0.797316894
TCGA.CJ.4641	9.315149562	5.169925001	7.754887502	10.61746747	0.797316894
TCGA.B2.4099	0	9.366322214	10.58590145	9.30833903	0.785111135
TCGA.BP.4164	5.321928095	1.584962501	0	13.22309669	0.781985668
TCGA.BP.4164	5.392317423	2	0	13.22354925	0.781985668
TCGA.BP.4999	3.321928095	1.584962501	10.28886607	10.54785851	0.780824485
TCGA.B8.4148	1	5.169925001	0	10.66799854	0.779140392
TCGA.B8.4148	0	5.087462841	0	11.25325658	0.779140392
TCGA.A3.3363	8.603626345	8.238404739	11.28713519	0	0.777647335
TCGA.CZ.5984	8.980139578	4.247927513	13.19690944	12.55698496	0.771475429
TCGA.BP.5195	3	0	0	10.57931594	0.770734428
TCGA.B0.4945	4.700439718	9.481799432	9.453270634	11.38640142	0.768700399
TCGA.AK.3455	1	1.584962501	11.39874369	10.6110248	0.758142966
TCGA.BP.5008	2.321928095	8.693486957	9.231221181	10.54785851	0.757060578
TCGA.BP.4177	2.321928095	1	12.01227534	0	0.756169261
TCGA.B2.4101	0	1	9.54303182	9.162391329	0.751879512
TCGA.B8.5546	3.321928095	1	0	0	0.748394204
TCGA.A3.3365	0	0	0	11.27204652	0.745567979
TCGA.DV.5566	0	7.392317423	0	11.00351791	0.742615451
TCGA.CJ.5683	5	1.584962501	11.67991988	9.726218159	0.7388115
TCGA.CW.6097	0	9.33315535	11.36303963	12.25827158	0.73724658
TCGA.GK.A6C7	2	9.791162889	10.28886607	10.09275714	0.735032573
TCGA.B2.5641	9.357552005	9.896332404	0	12.66311331	0.72130606
TCGA.CW.5580	2.321928095	8.939579214	8.682994584	11.92814822	0.719941548
TCGA.A3.3349	0	3.169925001	0	10.12670447	0.715206076
TCGA.B0.5120	0	8.97441459	9.571752644	10.54785851	0.710495758
TCGA.B0.5399	1	3.459431619	0	10.42101286	0.708936369
TCGA.CJ.4903	0	9.688250309	12.98174565	12.07848442	0.704973086
TCGA.CZ.5988	8.199672345	8.682994584	8.903881846	11	0.697860431
TCGA.CZ.5466	7.584962501	4.857980995	12.13153547	11.43045255	0.691395999
TCGA.EU.5905	6.06608919	6.375039431	13.66688971	0	0.690847493
TCGA.CJ.4643	0	8.791162889	0	10.53624722	0.68848172
TCGA.CJ.4643	3.321928095	8.810571635	0	10.53624722	0.68848172
TCGA.CJ.4904	3.459431619	0	10.28886607	12.76155123	0.686854276
TCGA.BP.5180	1.584962501	1	0	12.38532318	0.686165125
TCGA.CJ.4905	8.562242424	4.321928095	9.988684687	9.250298418	0.684019824
TCGA.BP.5189	5.554588852	1	9.558420713	11.52845411	0.68005892
TCGA.CJ.4644	7.044394119	1	13.10852446	11.65374078	0.664719818
TCGA.CJ.4644	7.044394119	4.169925001	12.91923579	11.65284497	0.664719818
TCGA.A3.3382	5.087462841	7.554588852	13.70108982	12.65955	0.660433182
TCGA.A3.3382	3.321928095	5.044394119	13.53928	12.79705352	0.660433182
TCGA.B0.5695	0	4.64385619	0	10.58777752	0.65507207
TCGA.B0.5115	0	3	11.3089078	9.419960178	0.646756681
TCGA.B0.5698	0	0	10.92925841	10.60084211	0.645125678
TCGA.B8.5550	3	10.3858624	12.0617087	11.22219114	0.644129445
TCGA.BP.5168	0	4.392317423	10.28886607	9.581200582	0.641017147
TCGA.CZ.5456	0	5.807354922	13.49034951	12.08746284	0.640470801
TCGA.BP.5200	0	3.459431619	13.73184934	11.90199819	0.633275912
TCGA.B2.5635	2.807354922	1	10.28886607	9.818582177	0.63304663
TCGA.B2.5635	2.807354922	1	10.28886607	9.818582177	0.63304663
TCGA.CJ.6032	9.011227255	1	10.76652891	11.36741475	0.631762173
TCGA.B0.5693	5.491853096	4.247927513	10.16741815	9.375039431	0.624905464
TCGA.B0.4823	1.584962501	0	11.33985	10.54785851	0.613186774
TCGA.CZ.4866	6.539158811	3.584962501	9.932214752	13.41164339	0.611173587
TCGA.CJ.5686	1	0	9.695228291	10.86263736	0.608967108
TCGA.DV.A4W0	8.714245518	1.584962501	11.20823436	10.77231457	0.599888355
TCGA.BP.4998	1.584962501	1.584962501	10.91438513	10.26091953	0.596175831
TCGA.CZ.5457	2.807354922	0	12.88168756	13.50928017	0.585207369
TCGA.A3.3376	4.906890596	1.584962501	9.422064766	9.283088353	0.579039362
TCGA.A3.3322	1	2	11.50382574	10.54785851	0.574908811
TCGA.A3.3322	1	2.584962501	11.50382574	10.54785851	0.574908811
TCGA.B8.5545	0	0	0	9.932214752	0.574467045
TCGA.A3.A6NJ	2	4.64385619	9.447083226	9.375039431	0.574414469
TCGA.A3.3331	0	0	10.28886607	10.83130724	0.564728499
TCGA.A3.3331	0	1	10.28886607	10.83130724	0.564728499
TCGA.BP.4760	0	2.807354922	0	0	0.560435508
TCGA.BP.5192	9.131856961	8.247927513	9.579315938	8.636624621	0.555157381
TCGA.B2.A4SR	4.754887502	8.426264755	0	9.985841937	0.546973906
TCGA.BP.5183	4.64385619	2	9.487840034	11.85057755	0.532720747
TCGA.AK.3458	7.321928095	3.906890596	9.21916852	12.56248095	0.528269373
TCGA.CZ.4863	9.221587121	9.477758266	0	11.03204573	0.517841946
TCGA.BP.4972	1	1	10.82017896	9.273795599	0.504770647
TCGA.BP.4162	0	5.087462841	12.71231204	9.204571144	0.492213611
TCGA.BP.4162	5	0	12.71231204	9.204571144	0.492213611
TCGA.CJ.4907	5.491853096	6.285402219	9.337621902	13.47623991	0.48393722
TCGA.B0.5113	4.584962501	1.584962501	13.53915881	12.06406908	0.477658456
TCGA.BP.5007	3	6	9.751544059	9.216745858	0.459637676
TCGA.B0.5710	8.77148947	7.22881869	10.65105169	10.63571812	0.445467684
TCGA.B8.A54G	8.686500527	8.076815597	9.541096615	10.88034881	0.440751215
TCGA.BP.4963	0	6.754887502	11.91662592	11.14911199	0.439970205
TCGA.A3.3380	9.924812504	9.292321633	9.337621902	12.91026796	0.423427954
TCGA.BP.4970	5.781359714	5	0	10.9068906	0.416083482
TCGA.CJ.5675	3.584962501	0	11.10590851	11.61470984	0.413962833
TCGA.CW.6093	1	2	10.32642949	9.142107057	0.403736818
TCGA.A3.3317	7.17990909	8.813781191	10.86418614	12.35920049	0.391650819
TCGA.A3.3317	7.17990909	8.861086906	10.86418614	12.35920049	0.391650819
TCGA.B0.5110	0	7.851749041	9.700439718	9.370687407	0.38362044
TCGA.B0.5712	3.906890596	1	11.01402047	10.95201316	0.380553283
TCGA.A3.3326	9.342074668	3.700439718	0	9.202123824	0.377515267
TCGA.BP.5004	7.95419631	7.960001932	9.921840937	12.17710804	0.376119178
TCGA.A3.3367	3.584962501	9.620219826	0	10.34872815	0.375051677
TCGA.B8.4154	2.807354922	3	0	9.696967526	0.373520351
TCGA.DV.5567	0	2	0	0	0.368375311
TCGA.BP.5182	0	4.321928095	9.533329732	10.6128685	0.357622923
TCGA.CZ.5463	1	0	10.28886607	11.72067179	0.348408459
TCGA.B8.5159	7.912889336	2.321928095	11.54689446	10.98299357	0.347599265
TCGA.CJ.4639	2.807354922	9.77478706	10.28886607	0	0.347166981
TCGA.CJ.4639	2.807354922	9.773139207	10.28886607	0	0.347166981
TCGA.CZ.5458	5.727920455	8.430452552	9.586839788	10.14082977	0.333876628
TCGA.AS.3778	3.321928095	0	0	9.398743692	0.333803581
TCGA.BP.4991	6.741466986	8.495855027	10.66266838	10.54785851	0.333362378
TCGA.BP.4965	0	9.887220615	9.550746785	10.81858218	0.333217723
TCGA.B0.5691	3.906890596	7.607330314	9.930737338	8.379378367	0.328543738
TCGA.B8.5549	3.700439718	9.167418146	11.37232095	13.26458921	0.327607865
TCGA.BP.4987	0	5.044394119	10.32642949	10.25148241	0.322905099
TCGA.B4.5836	0	0	0	10.6110248	0.31912037
TCGA.CW.5587	1	0	12.0261776	10.61562964	0.318184787
TCGA.CZ.5982	0	7.303780748	0	11.19967234	0.314994941
TCGA.CJ.4899	1	2.584962501	10.28886607	9.409390936	0.312743534
TCGA.BP.4973	4	1	10.96650545	12.35892587	0.306598841
TCGA.B4.5838	2.584962501	7.794415866	13.76030413	11.17866485	0.297708208
TCGA.CZ.4853	0	3.700439718	10.28886607	11.00211178	0.287520407
TCGA.BP.4994	2	0	10.54785851	13.53733975	0.284969463
TCGA.CZ.5454	9.162391329	4.64385619	11.45172627	9.214319121	0.281404636
TCGA.B0.5402	4.247927513	7.475733431	10.35204343	12.197831	0.279299963
TCGA.B2.5639	9.202123824	1.584962501	11.03891899	10.74819285	0.276924835
TCGA.B0.5711	3.321928095	4.700439718	9.483815777	10.60733031	0.274356132
TCGA.BP.4961	5.459431619	4.754887502	9.696967526	9.177419538	0.267202977
TCGA.B4.5834	9.394462695	0	10.09803208	9.409390936	0.265038124
TCGA.EU.5904	2.807354922	9.076815597	9.45532722	0	0.264466499
TCGA.CW.5581	9.022367813	8.918863237	10.76735685	9.118941073	0.262413033
TCGA.BP.5194	1	1.584962501	8.876516947	9.364134655	0.258484687
TCGA.B0.5119	4.169925001	3	0	10.29806257	0.257554148
TCGA.BP.4801	4.321928095	7.787902559	9.457380879	10.54785851	0.253954711
TCGA.A3.A8OW	0	3.700439718	9.495855027	9.37721053	0.251332098
TCGA.CZ.4859	7.6794801	3.459431619	11.71424552	10.25266543	0.247338371
TCGA.BP.5186	2.321928095	1.584962501	0	9.202123824	0.244035968
TCGA.B0.5713	0	3.700439718	11.9199806	10.24079133	0.229375901
TCGA.B8.4151	0	0	9.197216693	10.45224124	0.225290355
TCGA.EU.5906	9.21916852	1	0	9.385862401	0.221547079
TCGA.A3.3320	4.754887502	8.092757141	9.457380879	11.09539702	0.220541675
TCGA.A3.3320	2	7.826548487	9.457380879	11.09539702	0.220541675
TCGA.CZ.5986	1	3.169925001	10.28886607	11.27204652	0.21047743
TCGA.B0.5812	2.321928095	6.491853096	9.487840034	8.906890596	0.209754721
TCGA.CW.5583	4.523561956	1.584962501	10.12023788	9.409390936	0.209452923
TCGA.B0.5705	4.584962501	3.459431619	10.28886607	10.54785851	0.205725424
TCGA.B4.5377	0	4.087462841	0	11.25974326	0.183259842
TCGA.BP.4975	8.927777962	5.727920455	9.271463028	10.27146303	0.180626585
TCGA.CZ.5455	2.321928095	3.459431619	9.477758266	11.08281434	0.177827339
TCGA.B8.5553	2.584962501	7.303780748	9.477758266	10.87958325	0.177031512
TCGA.A3.3385	5.426264755	6.266786541	11.68606275	8.285402219	0.176508065
TCGA.CZ.5451	0	2	10.28886607	10.54785851	0.172548789
TCGA.CW.5591	3	5.523561956	13.55314928	9.370687407	0.166214418
TCGA.BP.5184	0	1	0	9.753216749	0.153037402
TCGA.CJ.4634	0	0	0	10.30149619	0.151157271
TCGA.CJ.4634	0	0	0	10.30149619	0.151157271
TCGA.B8.5165	9.342074668	0	0	9.187352073	0.148694106
TCGA.B0.5699	1	7.442943496	0	9.525520809	0.141505325
TCGA.CZ.5985	2.584962501	9.167418146	10.28886607	11.91550596	0.136678093
TCGA.B4.5832	7.055282436	10.01820018	13.58178903	12.64790807	0.128361937
TCGA.B2.4102	3.700439718	3.169925001	9.584962501	10.54012804	0.12470306
TCGA.B2.4102	3.584962501	3	9.584962501	10.54206454	0.12470306
TCGA.BP.4982	9.357552005	2.807354922	0	9.306061689	0.094274409
TCGA.CZ.5989	9.390168956	8.417852515	9.226412193	10.75154406	0.020821866
TCGA.CW.5585	7.73470962	8.73470962	10.99929539	10.17242751	0.016298944
