# Supplementary material for: Cuproptosis in ccRCC: key player in therapeutic and prognostic targets
Source: Front Oncol. 2023 Oct 27;13:1271864. doi: 10.3389/fonc.2023.1271864 (PMC10642186; doi:10.3389/fonc.2023.1271864)
Supplement: Supplementary file 7 [file DataSheet_7.zip › Step7/immu/immFunScore - ╕▒▒╛.xls]

id	TCGA.BP.4164	TCGA.B8.4619	TCGA.DV.5567	TCGA.B0.5120	TCGA.B0.5697	TCGA.BP.4174	TCGA.CZ.4853	TCGA.B8.4151	TCGA.B0.4828	TCGA.B0.5075	TCGA.MM.A563	TCGA.BP.5191	TCGA.B2.A4SR	TCGA.A3.3347	TCGA.BP.4777	TCGA.B0.5107	TCGA.B0.4712	TCGA.A3.A6NJ	TCGA.CJ.4889	TCGA.CJ.4893	TCGA.CW.5583	TCGA.CJ.5684	TCGA.BP.4787	TCGA.B2.3923	TCGA.BP.4351	TCGA.CZ.5465	TCGA.A3.A6NL	TCGA.B0.5400	TCGA.CZ.5452	TCGA.CW.5581	TCGA.B8.5165	TCGA.CZ.5989	TCGA.BP.4970	TCGA.BP.4969	TCGA.B0.5691	TCGA.BP.4768	TCGA.B0.5088	TCGA.BP.4993	TCGA.CJ.4902	TCGA.CJ.4897	TCGA.B2.5633	TCGA.CJ.4640	TCGA.CJ.6032	TCGA.BP.4355	TCGA.CJ.4870	TCGA.BP.4998	TCGA.BP.4770	TCGA.B0.4817	TCGA.B0.5812
aDCs	0.433864964721388	0.695961733745735	0.44251176244647	0.5986453355614	0.620750851173304	0.608976991029723	0.533451207612201	0.426840158027761	0.386302024265482	0.634609421803948	0.59039040105653	0.726238731052194	0.460534936710948	0.565192921330761	0.674553041358697	0.514572084530071	0.608605662769763	0.496042317193947	0.630721495764116	0.533056995472331	0.378735523402039	0.571521019476877	0.621619976463009	0.551129714684895	0.262807633280274	0.627786567715433	0.553334027984057	0.582619339678069	0.585841498262142	0.523601325561565	0.571186611816629	0.601323068860812	0.494353001282595	0.42474638506356	0.492077103411009	0.551893826070703	0.569106949856598	0.399299051152317	0.506147208755238	0.504947053496496	0.51783449773349	0.649132407625755	0.537816949366406	0.348415285232888	0.509584537190718	0.578539245332428	0.403464261648046	0.40208013888058	0.55219204706201
APC_co_inhibition	0.435880582492712	0.406895395484509	0.414828993721471	0.514419525373363	0.548901245918248	0.641978934880141	0.495063722695077	0.528209010570272	0.409259761772977	0.572605459075894	0.598402486434649	0.567887464099409	0.53019928746426	0.580668367950567	0.622845095144798	0.518001884052795	0.599414912354624	0.623388175809273	0.577343517295681	0.624093599774878	0.415113028228668	0.488060974595554	0.550771678518226	0.451492007092653	0.385555463519193	0.589307644162665	0.503935155153552	0.5595026397453	0.576131302776692	0.492834245360744	0.519861755272614	0.597659097306917	0.664378139342191	0.443484818725428	0.527242589760282	0.401410182732114	0.526632976729416	0.511555955888983	0.518103362659165	0.476546743892383	0.443039421357177	0.626439505523151	0.49483988687062	0.494982694305636	0.522889201875947	0.565319082628391	0.54294585256187	0.358447475291771	0.525465797595493
APC_co_stimulation	0.508858384654063	0.286855978546863	0.329508598696453	0.500120991993986	0.512529145862663	0.471720540597657	0.501564761545919	0.488093241685886	0.514893346063865	0.5304490832652	0.518226719156109	0.62493542592559	0.465643308113118	0.536111556045446	0.557516554805248	0.587810459825525	0.57240917807721	0.509763151078291	0.51377276745334	0.527822668845358	0.417490031324686	0.494493646927934	0.540314772085236	0.265562625416918	0.461912086702671	0.452571003835735	0.452503044306115	0.539397259546597	0.583690228689269	0.513413038826564	0.451588858284217	0.540840523156374	0.500512360660346	0.384591558679395	0.432181695660646	0.494706814449156	0.525057428444266	0.487153115508846	0.521326259419623	0.483244762201783	0.432402377592595	0.515993240192044	0.52934830788269	0.483935530993182	0.38577866931098	0.493429980898385	0.461772795847945	0.555808669234108	0.48913079966484
B_cells	0.283578235381424	0.332270827038462	0.318026638259761	0.360390847821325	0.38358346100235	0.371618770589585	0.343094212837483	0.351721479933852	0.275330134354413	0.33225855978933	0.474840840830556	0.540191812877461	0.353260225133663	0.380605368350803	0.512153458642973	0.355723254590263	0.462720806978946	0.430628745373554	0.687972164702435	0.41915596571568	0.363097890701321	0.421670670089237	0.288375797078955	0.375959789808262	0.184328765142648	0.346380951100692	0.39221346841376	0.308575175936339	0.5444845424506	0.334206851654592	0.374364147685713	0.496214927581415	0.40612347832232	0.232095687855524	0.421804979338191	0.300737890255973	0.412533973257658	0.377656090747918	0.371948903395876	0.390715371416988	0.296012082550295	0.394367350573385	0.343243410075563	0.307282471395157	0.394158477409771	0.33253509594413	0.325060763423039	0.371688589060348	0.346541909846009
CCR	0.543704038694096	0.460871265437523	0.516832363163817	0.605374374188181	0.620043786800315	0.570398257730194	0.56594060727395	0.537243089813263	0.560380477393213	0.599569367075784	0.621187681047927	0.651616674644815	0.560542544403549	0.621146368805744	0.641336421155287	0.611629025949325	0.640715735002943	0.619287765680567	0.628028425417961	0.602546250055998	0.547007570882453	0.592576963971732	0.618052481958908	0.460257605261237	0.536504638565654	0.570277991992538	0.579795229250056	0.636105088519555	0.627927679060286	0.566618983826386	0.57521778983506	0.584321722873762	0.620340781282372	0.517101899526878	0.580895930389578	0.55333976175002	0.600739685142704	0.593028824278129	0.603168685209502	0.555065269152516	0.538155166567221	0.626265738468447	0.597890936533247	0.549765692355846	0.556963251947549	0.619027836937295	0.553457103641852	0.61096479591262	0.596413876963147
CD8+_T_cells	0.595013236205537	0.3185557448064	0.253590605318095	0.421614798203906	0.903979641687629	0.763195495124166	0.377777818435642	0.424459986794634	0.627206018222856	0.836169313608596	0.78063544741178	0.796336673338394	0.618881207161094	0.67710219591582	0.952505913762835	0.904137707720448	0.742963042923429	0.926899216446277	0.799550682672366	0.902925868135508	0.488845550829272	0.856875963907788	0.670463422537453	0.239786171785301	0.527466351514534	0.365870177296666	0.544063284960451	0.742857665568216	0.959144687141202	0.615930641215154	0.532577153242324	0.891123604351744	0.815199219921373	0.273928434874045	0.566824793686281	0.618301631707427	0.640378187624378	0.802975446716761	0.69527978968992	0.612084367749909	0.4518580991498	0.904401151108478	0.751867429438857	0.298481358638481	0.278617727180987	0.760244929178225	0.682581818386853	0.489214371572515	0.610714462132151
Check-point	0.479151860864403	0.319303433919794	0.376278829714235	0.469575177629578	0.564268286408136	0.504347718239592	0.508793462528775	0.495147089940927	0.476487648744033	0.558491424930693	0.594118437815362	0.648369941356567	0.494237401953255	0.546789984763675	0.624378332876743	0.582560050379943	0.575189758128976	0.584221947164469	0.542893662916738	0.584107743095965	0.439193253750962	0.538968101945737	0.534536454701339	0.345282704665351	0.476356486943063	0.474776668096055	0.517340144079155	0.54052946184125	0.643819198030438	0.504465082211224	0.466846731514333	0.545067938363657	0.537015324888296	0.424896198409108	0.475732957516653	0.450752719503535	0.554748904135449	0.497399875073225	0.558637426717185	0.469224353143332	0.455571429181797	0.589460526041419	0.508746436170046	0.495111380037837	0.451350013497493	0.546255660626095	0.483622084152742	0.478464442884561	0.510314565851577
Cytolytic_activity	0.743068420278641	0.403015695008957	0.360127111437603	0.713035874043171	0.948975772363227	0.866043793811247	0.754554551996768	0.638902904651407	0.836538134351839	0.875791199168373	0.92995515974743	0.963307092672083	0.828002568579652	0.893178462778382	0.974635158357392	0.90693020763357	0.92268412223779	0.957880158878656	0.918837848772546	0.927584169255156	0.691907714323131	0.951873649631562	0.805241059853823	0.593748707942991	0.781847286996721	0.613085452624425	0.872577189834402	0.906508698212722	0.977058837527272	0.794756013010212	0.775998843782445	0.943970347990649	0.923948650500336	0.605287528338724	0.738326439294093	0.664404224612753	0.902820490780295	0.912251764071785	0.908879688704995	0.798286154409819	0.687903374825068	0.965625394486751	0.80487223911058	0.554969841224911	0.683688280616581	0.889384877990744	0.833745634438716	0.849657615075754	0.87031157669734
DCs	0.158435387954045	0.269735439726147	0.122132160851722	0.335783021760517	0.298760604205485	0.188809409899411	0.228303859978388	0.219116766494747	0.142212456779857	0.272844980533381	0.431106420719985	0.468997637704946	0.286199257809311	0.283629166573584	0.276223941522769	0.315332993400302	0.338086947774386	0.313519064481483	0.396940185282235	0.231598670319414	0.263320619639228	0.248853829831211	0.370998377366173	0.239630122023559	0.0684095816606817	0.199588465024011	0.194615228071222	0.200173148603712	0.36347426371481	0.359484590255034	0.274638452838058	0.215892594625059	0.336792523955945	0.0811533706268167	0.323144856941858	0.0871453677713047	0.348307484213054	0.205678667055662	0.269028327788827	0.19735452228924	0.0633725061766489	0.335844773752894	0.171788823387955	0.208913220858139	0.252530497770346	0.209358598395993	0.283424893353967	0.0797950294175555	0.335953930631739
HLA	0.881930180438418	0.740639427554704	0.756940606453865	0.873648651693813	0.930295551546391	0.915841780403133	0.869481326704584	0.845426202794176	0.83371787338349	0.920286176474163	0.917360784376386	0.926303892037831	0.873356171232696	0.88003096916604	0.931495932448158	0.906621933476566	0.865651227363642	0.913418895761004	0.914984142702401	0.915400640179477	0.828879392767436	0.88347565044366	0.855225904918692	0.77734955042508	0.878869529291837	0.82549824089254	0.861421597286603	0.935851940842794	0.949939572328721	0.868171597274707	0.838640340997272	0.840573038031489	0.935445981977255	0.772473344011577	0.863534666195488	0.818050528457693	0.89368965030265	0.865052407993266	0.867689546745253	0.864794991114193	0.80044354267058	0.941749021919298	0.868807954931872	0.76145611511745	0.84404265885044	0.912781526388208	0.837296336866218	0.888501025611627	0.857094110529528
iDCs	0.0796125918627971	0.0540058945462389	0.0533736304149659	0.145842259613648	0.338103244198258	0.135831410868492	0.18498994707497	0.0594855170172719	0.0902030160616205	0.220502115781473	0.483945503811906	0.173767258744874	0.472195928705749	0.309598669613366	0.221608578011201	0.0706555166697623	0.116020468088603	0.119129100067362	0.304224424497545	0.247478718715789	0.068021082789458	0.145104618127163	0.0949449970461683	0.0982116950577456	0.0620145735423641	0.0448380646427798	0.125240986669668	0.0108538675868539	0.20680305960389	0.384469280491615	0.132301269468884	0.20922673877377	0.356070083261934	0.0215496691408895	0.406756591118989	0.00858825444979217	0.227931219323931	0.066809243204518	0.140942212596282	0.12265924146697	0.192998626071096	0.249164756399184	0.0702340072489137	0.00953665064670178	0.202956786138646	0.455967816003074	0.0641221206466076	0.0167023108011295	0.332044046273558
Inflammation-promoting	0.577166819152045	0.432460015472037	0.416033331353373	0.580993662608237	0.692795077959277	0.643246823462828	0.628420618318051	0.571648130833357	0.651592034974566	0.599860561503436	0.765503263252085	0.79739465447945	0.705229532074058	0.683354590203509	0.789124202748464	0.72146967789566	0.775508152214559	0.772760409699821	0.722045194189986	0.723355821100644	0.590247781847	0.725986681738111	0.621547538003472	0.471778089440805	0.580288888264841	0.564558096331059	0.674539290845406	0.662104693871647	0.784230821776118	0.621969339761307	0.584885194562002	0.703921649862547	0.69545668493598	0.537468348569759	0.620881360637835	0.498110055127875	0.648716074268032	0.696012867971673	0.711964441381158	0.624560249090205	0.52803651532324	0.73381342844301	0.638814087453327	0.495185051296544	0.538636161681884	0.64448204376607	0.588355810849368	0.686669016185127	0.672341825770162
Macrophages	0.579286134324078	0.496446392048887	0.618929644720059	0.659150533373547	0.7011607447018	0.723591425800081	0.565366089036495	0.575626701959284	0.533105148298199	0.794998978262384	0.70792522477414	0.767569455421404	0.660979316554082	0.748854491238698	0.737510598696058	0.556850464201925	0.708686185309112	0.618496812893275	0.702327230977391	0.615880759178307	0.550816225932653	0.62879319975473	0.75265988597171	0.628289071195941	0.565937670892245	0.614845421472659	0.619645739142863	0.7234579189776	0.729560868384858	0.62443144907923	0.661169383533591	0.634293880398257	0.627598868060774	0.494463396914019	0.641547603189611	0.652030972176904	0.747872490554245	0.578351493919878	0.706418592980342	0.623852804295306	0.734224142436373	0.668055036729141	0.605592221275256	0.560482760476783	0.676377121326973	0.674522831701054	0.691869178675822	0.657567019022112	0.603347830243031
Mast_cells	0.275896557985671	0.138105339643978	0.488022745102011	0.564925688023338	0.496796703679353	0.315103815570637	0.26343729432413	0.314441532045142	0.286270257887315	0.473295877383581	0.284740115319013	0.348039962497012	0.571158654781212	0.331771832043865	0.310042617177856	0.0178144835354667	0.144472773214595	0.266913383488025	0.400473992516913	0.528624419868404	0.561868672725864	0.557972813648111	0.361476548656181	0.328666240624043	0.297882033588579	0.425573875351156	0.392638617721871	0.400501911977235	0.239635683131931	0.327165597613151	0.523395569892831	0.306056115934307	0.38851069805541	0.377186671124311	0.525705532393925	0.228918731131959	0.529302725161622	0.497691951159157	0.555090670873604	0.485078472742426	0.235773260079334	0.363677347422244	0.293969433085731	0.499198223033784	0.676588152076978	0.530309522275174	0.392134339756373	0.0508415642577711	0.482860065067662
MHC_class_I	0.981400113888915	0.96573686410213	0.949347841506917	0.968483247384082	0.992860957454184	0.988990518478751	0.976655329044604	0.982713499512222	0.983530896470209	0.988175647492022	0.982295905817816	0.978169020108542	0.97866954610803	0.985747722980113	0.993645487766147	0.992632328326095	0.981098699422861	0.996206502561838	0.986286561611863	0.988924125507066	0.972885283070985	0.985565878068521	0.97511990427814	0.918327950139132	0.965413111039824	0.97507017766816	0.981968771124187	0.985615835590683	0.996066938578939	0.985219872555691	0.966799804065037	0.953613350881543	0.992601526317315	0.97445465062754	0.978349469929229	0.97317212384399	0.978364591797355	0.984518275584164	0.979305255047306	0.976560744279105	0.933924255872579	0.996416574033069	0.98463549662915	0.967268036060948	0.970892744434469	0.98781391970411	0.944893095915071	0.982329185702713	0.976056233512143
Neutrophils	0.659086108155979	0.592695837893512	0.60601235293608	0.714467966967509	0.772366149161149	0.727268088549608	0.707928126111832	0.667836706209069	0.660911168366816	0.705476798130457	0.745803999484756	0.754822110607471	0.712609249115174	0.773812306007913	0.78165473647194	0.617868925476296	0.688476278534763	0.742664021546425	0.821703915242412	0.744478221094068	0.685651145277619	0.681833380967736	0.763134526179272	0.583713599269229	0.596138500978841	0.683934239542798	0.719562270310157	0.686950615232396	0.743185163760577	0.696575783140204	0.725039105245965	0.793026178857784	0.787292899103654	0.547824307953587	0.767151320901392	0.624099777935628	0.676898056606933	0.681905686643156	0.742334282649612	0.692857000938015	0.732529283797604	0.764298392298978	0.700689569116828	0.605088996031103	0.700534470953971	0.758087220445439	0.64379771757193	0.825779979420814	0.759226043765735
NK_cells	0.0401487723358381	0.126927024353063	0.148318627461134	0.265392869101859	0.270134850086406	0.231145228657902	0.226824757094203	0.199005135318189	0.337470980066985	0.145420750192799	0.151216504729469	0.616352150636002	0.354700177644176	0.166970419333689	0.375828337364217	0.261388529603796	0.309967490356608	0.37456380910167	0.299798575578633	0.321558999429947	0.395270459400862	0.381992912644129	0.38668220495107	0.21502249331044	0.419349185066844	0.192471739295035	0.382203667354553	0.353488338059236	0.303434094333453	0.204274003078798	0.345953857161565	0.688482950278735	0.289418906090234	0.248269048879881	0.228089285356749	0.0500015550481763	0.372508950675033	0.471879796640112	0.364394894323696	0.279882255443533	0.29674263227748	0.399538242286955	0.262705746543948	0.158118721495866	0.331411782142285	0.254117492094156	0.221134379912746	0.374721875134489	0.45549361790462
Parainflammation	0.696176613173269	0.665113119259902	0.723579990187229	0.760784833277561	0.775501523936491	0.720356061620756	0.728273205041849	0.720456759214497	0.721980899870902	0.754072939619258	0.78072522651183	0.801424617194764	0.732351308281563	0.788236467125859	0.763623433141063	0.710579133741278	0.787882245404395	0.756124889267252	0.798469857523425	0.747634058549048	0.72329374868833	0.754183512206574	0.786896656961566	0.627903710625306	0.695257353150093	0.727467409161227	0.761809746420388	0.755217831445397	0.741917890092809	0.717962807974104	0.76439239194777	0.729408535573855	0.792065350716087	0.683927401649885	0.773692454224167	0.678054568487238	0.742045460046264	0.772383981030267	0.761673759519353	0.722167641627455	0.716485501201423	0.780462359877576	0.734728784771846	0.720104897510909	0.727887887319437	0.77453641165828	0.769303766867764	0.74542846202228	0.776576660313897
pDCs	0.444336041049995	0.300882938502873	0.392716977234641	0.474026113078963	0.597914660572227	0.493293276368432	0.503973334038898	0.493714809585946	0.48139229923902	0.55360955127192	0.599194412359806	0.652008305355699	0.526849154990069	0.525014469999595	0.637310452366093	0.56351721464241	0.589130817905584	0.593367560276639	0.552694406677037	0.500408505703304	0.440246607920797	0.602545245752997	0.490472023572015	0.355544008392636	0.552466735429789	0.474540598586206	0.580308745713758	0.522394231026418	0.687986035056683	0.472335081808293	0.468225852328033	0.382173012368204	0.52312221335402	0.443687709547976	0.51730759009593	0.411129780045162	0.604593488664754	0.559283913598898	0.566792267507046	0.466057809756767	0.405235880970996	0.622819529559574	0.449667414116762	0.429903117517326	0.499474963614612	0.573820100830822	0.443685118900511	0.456971321985828	0.492522047818488
T_cell_co-inhibition	0.336226839995651	0.19975033695055	0.174335251337428	0.363211083714886	0.494725368399232	0.468373184222674	0.385625243237584	0.356318617372286	0.277580481688126	0.488073851271394	0.467564148149135	0.548981040774609	0.333387223371495	0.450455922610672	0.564351977995906	0.487263573823541	0.46723311341656	0.540660079119286	0.434333139692972	0.507776819990781	0.32628058719309	0.411126450257347	0.427228368392238	0.274956658594187	0.302837543161177	0.332627161405838	0.369003053480652	0.449051130730679	0.562826030755529	0.373590532313016	0.357726470930895	0.502584779858098	0.459106243772281	0.310699705572656	0.373193033150528	0.340475058165734	0.405447072423002	0.379951286901619	0.387402043763188	0.308351429165197	0.401933960598009	0.514337494098754	0.364178370883801	0.313118883826722	0.287675198578866	0.435074029016992	0.391465051537679	0.263372962579626	0.368702697034245
T_cell_co-stimulation	0.284603409721366	0.218785292548849	0.206111063578559	0.311738021906967	0.449486073758756	0.371912862880895	0.380921410847102	0.27666933362203	0.402072391831444	0.418748615182876	0.50654474038979	0.637072556269617	0.374730295761034	0.448114360265797	0.542725813211286	0.516220165817669	0.463141888017156	0.470763324658833	0.482177800306967	0.430835596818408	0.251205234277595	0.442982038601919	0.383787873124146	0.192129041017774	0.38494579554436	0.235407997980944	0.395812518147417	0.455357628503006	0.578968932679983	0.378381446932951	0.307306710825805	0.450137783552591	0.367671947318103	0.257136829076227	0.325248531282261	0.277244200022849	0.47486113920731	0.355022905567379	0.45079436188072	0.299578605396136	0.337124910525754	0.470208263392347	0.333668048976786	0.325855810508155	0.305255057935859	0.372192246610476	0.377963835798293	0.438909238913396	0.364224968155813
T_helper_cells	0.809983040838371	0.684794742846309	0.678840922276821	0.922842188270609	0.940124074525405	0.909880773579511	0.862144831668397	0.819519691485073	0.78010856063572	0.949449970461682	0.935118650152827	0.957247894747383	0.890965538318926	0.96752218688057	0.936435867092979	0.919838933647062	0.906772141600752	0.916835679023515	0.940282140558223	0.925371244795701	0.825736955442591	0.902609736069871	0.941125159399921	0.664088092547117	0.802132427875064	0.817359455703223	0.925740065538943	0.867677142817036	0.940334829235829	0.85576950167806	0.898341953183778	0.815989550085465	0.952822045828472	0.72072842097366	0.907035584988783	0.827106861060349	0.958196290944293	0.88390525551971	0.932273461562098	0.859457709110486	0.922051858106517	0.936910065191434	0.843809171861478	0.896761292855596	0.851659784824785	0.953348932604533	0.874052472807372	0.63779644242168	0.877687991562192
Tfh	0.407577146458997	0.0800242920456932	0.0315354789697938	0.280168669876796	0.43639709659845	0.342353821249068	0.0920492963057214	0.170297450985325	0.347038136356995	0.285253385338953	0.719466285871295	0.722074753027345	0.618915041991042	0.540399082414934	0.793902343131498	0.785720315158247	0.727808903693404	0.542245876072627	0.638892282317755	0.404237304851132	0.087617297467616	0.456224768390279	0.456430185468575	0.125794277318726	0.194756564743648	0.0965384823406566	0.243438176525927	0.281457553220543	0.854097090687629	0.38742330468372	0.246947807992737	0.520491062525913	0.407646919651927	0.078329397684135	0.366716233093128	0.25185745847991	0.346267138016407	0.328947471365691	0.451970633826757	0.320299369267131	0.111432186355988	0.391379919833935	0.344325235124225	0.121554734871469	0.0944683625268085	0.276172465451267	0.356687043290177	0.441171154917128	0.27443582437931
Th1_cells	0.138438132897323	0.119294941938402	0.0960065762391688	0.179727673293623	0.320559760971222	0.242722511495291	0.255128670479362	0.168646466271379	0.234138370636003	0.196258743794066	0.334376902217237	0.513805335592124	0.236721542713145	0.275481697317067	0.399227103712945	0.377540819048334	0.373633989190919	0.3704016213983	0.340195202465302	0.31945599244451	0.179082226326447	0.274445579739745	0.21124505213076	0.114680214141573	0.157334447278187	0.187985527045991	0.217404703271105	0.234357436379023	0.431099497051847	0.196103050755574	0.18513858080144	0.407368027138292	0.281425074486049	0.111922942924311	0.189488166213369	0.106263983659023	0.257076157844977	0.240394544402116	0.251211103036139	0.169480529191276	0.208212878771218	0.382949003441875	0.225437281894999	0.147523599837413	0.178078904713127	0.242416521629596	0.23570580375474	0.194968619633719	0.238046367103661
Th2_cells	0.232673046024602	0.40721397934423	0.442360090677275	0.310998345576309	0.404408637830183	0.3497711745497	0.301758907635485	0.267154998327418	0.393040922702299	0.36221292985125	0.321060372783885	0.488739411726508	0.269588104215154	0.449201503812973	0.458294018145362	0.352114120257455	0.402264947013205	0.406135792208623	0.359125258956394	0.382496051153086	0.290057819675649	0.381240980106748	0.304325172043037	0.524974648301902	0.248151839127696	0.23700200469523	0.286477224861379	0.352770625362305	0.456409952920867	0.385724780787148	0.394581447529696	0.476471490968816	0.342402874529229	0.158408626232003	0.425009925891642	0.346423851478099	0.310911096868083	0.318437840807557	0.308016910471387	0.301919703186152	0.437584812823784	0.385048339360873	0.278974776210647	0.315115504642808	0.285467969255248	0.295316176813427	0.438778545429034	0.332223993632657	0.366675762574857
TIL	0.458041844977995	0.388241687564164	0.40217272915793	0.551015460017321	0.6495921951593	0.574168957751078	0.52994419395186	0.46475665988201	0.51613434357529	0.597298196083518	0.66913142829618	0.720367096457879	0.574451827292205	0.644132983763662	0.711479235325482	0.606489495434604	0.610805092623447	0.658065564422139	0.708109025404507	0.623229752722598	0.482430302433414	0.600637727491109	0.586796773538659	0.384038555924177	0.500378259447358	0.45866864519388	0.587056073518529	0.571083662844316	0.725086008627088	0.537548606305791	0.544332698394981	0.605472671675497	0.637168551816635	0.399548548634493	0.568036046363804	0.458128267356475	0.611711214243574	0.566824517769177	0.624945549491345	0.517568950096104	0.569771096908622	0.653953444215113	0.520749894772031	0.469517816003843	0.498068544081724	0.622203209806221	0.518970023125724	0.53805208422193	0.574448883777844
Treg	0.651858227596606	0.624618965723374	0.653690260275751	0.649278520087322	0.660299709859279	0.666479939558563	0.642789845373735	0.617112422041448	0.623189695918598	0.646244821512202	0.663959930279038	0.654701153942378	0.669429980549733	0.682474692769278	0.669851528585951	0.618575755834152	0.693080955706771	0.67198169065062	0.67072060679545	0.680023558086662	0.644802223431126	0.662396726961853	0.667526025074078	0.648048326725336	0.627932694395348	0.6574896342714	0.657198661027916	0.6520877018029	0.659104833588352	0.65965239190523	0.656739404481611	0.718793240537703	0.675066930622477	0.600821912224551	0.654394681655396	0.620309145857091	0.630383439393879	0.657666563983019	0.658231033309821	0.654410542371468	0.663639511710797	0.672255116128599	0.665626494145432	0.633718322299462	0.640529128725748	0.688127298975476	0.644159148865277	0.627029793795041	0.662498292738294
Type_I_IFN_Reponse	0.681399755132475	0.571702004385828	0.705274329190186	0.691909619308449	0.692533708579507	0.65994289948796	0.714323113601531	0.762827469709994	0.735691994818792	0.70725940474058	0.740545070701962	0.762554335250015	0.716423690087505	0.702037591065276	0.709310769018995	0.66255241022534	0.708885449850545	0.717018010352834	0.755755040732544	0.68190064240441	0.682525708468808	0.726818005928952	0.70363461662536	0.48930532091941	0.635226554600348	0.720981063019255	0.744271951389508	0.648114094743624	0.724031672026653	0.680078922864508	0.730522724758565	0.745866878027221	0.72532889141349	0.67765220124944	0.729113515680406	0.613581971317707	0.708338933462034	0.72812623141453	0.731803852442551	0.679459326220903	0.634608796192307	0.745090439527974	0.673243260713387	0.693140910540787	0.727780425854743	0.699310246466796	0.732194730340351	0.741090139301191	0.710025479122908
Type_II_IFN_Reponse	0.548661512782108	0.541613190480742	0.560516802453663	0.644013910755555	0.537369087031299	0.535466462207555	0.560209535427791	0.513938680945954	0.500638070004088	0.457219665307826	0.557062507917197	0.501457678113825	0.697957393125239	0.616612987287829	0.511786426439113	0.301397215870203	0.541586175979767	0.622663355533576	0.64513278185991	0.61370861555899	0.633432225442524	0.602036462773076	0.600333165590337	0.534860239983816	0.354080140256399	0.60256085417605	0.609295100667272	0.491469925788401	0.521532490244638	0.64939657747615	0.719361476738236	0.592034403238879	0.65445883264716	0.61385622826222	0.625461985238712	0.476202905652897	0.523070563226055	0.683787956990375	0.613543805768376	0.581928796972206	0.624773099149288	0.586070117917412	0.601321255291167	0.63184795062823	0.63629207705639	0.67185678154783	0.441223128957108	0.411658558174005	0.6932661509962
[truncated: 464 more columns]
