# Supplementary material for: Cuproptosis in ccRCC: key player in therapeutic and prognostic targets
Source: Front Oncol. 2023 Oct 27;13:1271864. doi: 10.3389/fonc.2023.1271864 (PMC10642186; doi:10.3389/fonc.2023.1271864)
Supplement: Supplementary file 7 [file DataSheet_7.zip › Step7/immu/╧α╣╪╨╘╚╚═╝-immucells.xlsx]

## Sheet: Sheet1
riskScore	B cells naive	B cells memory	Plasma cells	T cells CD8	T cells CD4 naive	T cells CD4 memory resting	T cells CD4 memory activated	T cells follicular helper	T cells regulatory (Tregs)	T cells gamma delta	NK cells resting	NK cells activated	Monocytes	Macrophages M0	Macrophages M1	Macrophages M2	Dendritic cells resting	Dendritic cells activated	Mast cells resting	Mast cells activated	Eosinophils	Neutrophils
1.1467	0.24056	0	0.0542232	0.113273	0	0.132261	0	0.0108324	0.00700081	0	0.0247832	0.0365672	0.0432547	0	0.0941813	0.0468833	0.149611	0	0.0465696	0	0	0
0.895512	0.180036	0	0.183497	0.203485	0	0.050826	0	0	0	0	0	0.0147983	0.0237984	0	0	0.0948671	0.18392	0	0.0536241	0	0.0111488	0
0.149015	0.0723952	0	0.00316464	0.0867122	0	0.349947	0.00562493	0	0	0	0.0381767	0	0.0787758	0	0.0894586	0.190298	0.0696592	0	0.00354884	0	0	0.012239
0.241978	0.011825	0	0	0.264906	0	0.124954	0.0307752	0	0.0230126	0.00128425	0.00427865	0	0.0729145	0	0.125302	0.0682897	0.234213	0	0.0161905	0	0	0.0220546
0.876494	0.137344	0	0.0397388	0.151362	0	0.165553	0	0	0.0352333	0	0	0.0524029	0.0393031	0.0060331	0.115913	0.0930948	0.0907401	0	0.0722898	0	0.000992592	0
1.35356	0.0702956	0	0.0221594	0.0104425	0	0.125251	0	0	0	0	0.0166583	0	0.0361447	0	0.062003	0.164638	0.390527	0	0.0106954	0	0.0890009	0.00218359
1.79429	0.0687563	0	0.00420428	0.0279074	0	0.0971229	0	0.00258413	0.00449114	0.00174848	0	0.00850271	0.0636127	0	0.0430356	0.323277	0.284897	0	0	0.0378677	0.0185281	0.0134653
0.391651	0.075666	0	0.00494177	0.130557	0	0.204783	0.00650088	0.00916392	0.00555391	0	0	0.00842739	0.0166262	0	0.101016	0.153166	0.2569	0	0.0266984	0	0	0
1.50734	0.205326	0	0.047234	0.0774767	0	0.195053	0	0	0.0712962	0	0.0103159	0.0243798	0.044999	0.0121371	0.068745	0.0689402	0.0591165	0	0.0663029	0	0.0456055	0.00307137
0.220542	0.100107	0	0.0181459	0.0440191	0	0.213668	0	0	0.0308886	0	0	0.0429537	0.0443259	0	0.0928809	0.101246	0.170617	0	0.112144	0	0	0.0290031
0.574909	0.056099	0	0.00403502	0.0311291	0	0.10328	0.0390571	0	0.00370936	0	0.0819004	0	0.0573694	0	0.031735	0.125005	0.406901	0	0	0.0344102	0.0253688	0
1.06285	0.0554421	0	0.0014536	0.105781	0	0.272601	0.01133	0	0.00580016	0	0.0618754	0	0.126314	0	0.0987982	0.199307	0.0318211	0	0.0294764	0	0	0
1.04121	0.0191478	0	0.00351139	0.24976	0	0.203543	0	0	0.0340752	0.00629349	0	0	0.0219558	0	0.0793916	0.162496	0.217245	0	0.00258075	0	0	0
0.921541	0.0792941	0	0.00848173	0.0513612	0	0.306114	0	0	0.0095897	0	0.0121029	0.00594225	0.0551973	0	0.0403773	0.244508	0.125062	0	0.058687	0	0	0.00328243
0.377515	0.129148	0	0.0959641	0.0701509	0	0.198261	0	0	0.0207898	0	0.00780894	0.00236787	0.0314329	0	0.0677726	0.0584542	0.228971	0	0.0888784	0	0	0
0.366351	0.0106911	0	0	0	0	0.211889	0	0.0209149	0.00495441	0	0.132303	0.0500549	0.114244	0.141123	0	0.0356337	0.0208281	0	0.179496	0	0.0602164	0.0176508
0.716759	0.0673202	0	0.00547748	0.143166	0	0.249396	0.00846178	0.0318202	0.0116494	0	0	0	0.0264485	0	0.133982	0.0819399	0.229409	0	0.0109292	0	0	0
0.564728	0.0758537	0	0	0.121428	0	0.154931	0	0.0227461	0	0	0	0.00728611	0.0534296	0	0.111023	0.145568	0.194468	0	0	0.107101	0	0.00616542
1.2105	0.103174	0	0	0.070343	0	0.33335	0.0376911	0	0	0	0.0515024	0	0.000399764	0	0.0441978	0.106135	0.178091	0	0	0.0158662	0.0346272	0.0246223
0.439263	0.0230325	0	0.02135	0.0700142	0	0.228849	0	0	0.0328903	0.0126519	0.0304841	0	0.0642533	0	0.11702	0.047777	0.269857	0	0.0737762	0	0	0.00804453
2.45645	0.0465985	0	0.000868741	0.118924	0	0.225611	0.0773101	0	0.0200844	0	0.0198315	0	0.0328832	0.0962377	0.0722925	0.216307	0.0152283	0	0.00742547	0	0	0.0503972
2.22879	0.0837619	0	0.0373727	0.0545967	0	0.162447	0.013668	0	0.0414418	0.00308797	0.00947917	0	0	0.202919	0.0692477	0.224906	0.0519006	0	0.0359319	0	0	0.00923929
0.715206	0.201224	0	0.0660977	0.0933797	0	0.0463013	0.0248365	0	0.0124177	0	0.0383582	0.00579004	0.0285812	0	0.0114979	0.168352	0.141436	0	0.158682	0	0	0.00304472
1.10122	0.0277296	0	0.00144356	0.361998	0	0.129755	0	0.0122433	0.00350435	0.0184012	0	0	0.0379728	0	0.0901733	0.0873896	0.20213	0	0.00939781	0	0	0.0178621
0.611077	0.0895582	0	0	0.0307493	0	0.247437	0.0109986	0	0	0	0.0712473	0.00619443	0.0423497	0	0.0897169	0.0862668	0.260357	0	0.0651249	0	0	0
0.824725	0.0887925	0	0	0.114743	0	0.172988	0.0148636	0.0324821	0	0.015972	0	0.030158	0.0298924	0	0.0212258	0.233533	0.175371	0	0.0699778	0	0	0
1.02587	0.0523288	0	0.0663846	0.188462	0	0.135327	0	0.0245284	0.0184171	0.00965485	0	0.00014823	0.0136934	0	0.0605436	0.150655	0.238012	0	0.0385589	0	0.00328671	0
0.356483	0.0393682	0	0.00818582	0.165487	0	0.254009	0.0272306	0.00262199	0	0	0.0191897	0	0.0466997	0	0.11406	0.0787806	0.177797	0	0.0665706	0	0	0
0.799948	0.117828	0	0.000656487	0.146839	0	0.200946	0.0221303	0	0.0062868	0	0	0	0.0444897	0	0.0838448	0.146865	0.167629	0	0.0342068	0	0	0.028279
0.777647	0.0344948	0	0	0.0658559	0	0.0973646	0	0	0.00119005	0	0	0.00798017	0.0364049	0	0.00497362	0.343918	0.165107	0	0.214154	0	0	0.0285575
0.745568	0.0896899	0	0	0.0826563	0	0.225346	0.0560939	0	0	0.00870283	0.0703173	0	0.00524267	0	0.0768683	0.138414	0.144241	0	0.098229	0	0.00419937	0
0.375052	0.142417	0	0.00952206	0.0198885	0	0.178996	0	0	0.0672212	0.00420385	0.0143386	0	0.0372697	0	0.0617465	0.116108	0.336823	0	0.00122442	0.0102419	0	0
0.956286	0.00246391	0	0.00786953	0.435494	0	0.0624292	0	0.0165273	0.0168442	0.0465687	0	0	0.00396355	0	0.0853883	0.105737	0.194547	0	0.0216432	0	0	0.000524283
0.335991	0.0460261	0	0.00267127	0.157489	0	0.210951	0	0	0.00784752	0	0.041431	0.000470834	0.0746192	0	0.120695	0.119618	0.146699	0	0.0714819	0	0	0
0.918764	0.0823025	0	0	0.0526756	0	0.129214	0.0305528	0	0.00284836	0	0.024778	0	0.0118479	0	0.0889942	0.116077	0.339441	0	0.119417	0	0	0.00185036
2.16188	0.020775	0	0	0.00869828	0	0.0305692	0	0.0018689	0	0	0.00545706	0.0017518	0	0.71729	0.00395765	0.172949	0	0	0.0366835	0	0	0
0.579039	0.119412	0	0.012142	0.0827651	0	0.135795	0	0	0.0308694	0	0	0.0383003	0.138474	0	0.0283446	0.132568	0.153676	0	0.125683	0	0	0.00197089
1.48005	0.122065	0	0.0405471	0.120945	0	0.12158	0.0371899	0.0389708	0	0.000487263	0	0	0.00706945	0	0.0749012	0.248459	0.043799	0	0.0681339	0	0	0.0758522
0.423428	0.114588	0	0.00932344	0.110675	0	0.169861	0.0189948	0	0	0	0.0521154	0	0.0180332	0.00978305	0.0476386	0.215446	0.142292	0	0.0883885	0	0	0.00286234
0.660433	0.0354015	0	0.00256145	0.214753	0	0.280029	0	0	0	0	0	0.0167654	0.000681741	0	0.0812207	0.130328	0.221451	0	0.00801698	0	0	0.0087916
1.13478	0.0140136	0	0.0108936	0.172139	0	0.175763	0.00735057	0.0027378	0.0527419	0	0.0016621	0.0190651	0.0346819	0	0.0865248	0.094079	0.255316	0	0.0730308	0	0	0
0.176508	0.0619386	0	0	0.0435788	0	0.0816417	0.000785165	0	0.0106839	0	0.085343	0	0.0371733	0	0.0329943	0.190918	0.314758	0	0.114186	0	0	0.0259991
0.82082	0.130148	0	0.167146	0.0350051	0	0.159223	0.00939676	0	0.0233519	0	0.0185477	0	0.00659708	0	0.0373252	0.143514	0.212022	0	0.0173447	0	0	0.0403778
1.57157	0.0447273	0	0	0.0386426	0	0.154529	0	0	0.00422497	0	0.0712291	0.00315166	0.0296198	0	0.0570356	0.257802	0.287305	0	0.0433938	0	0	0.00833831
0.574414	0.0606595	0	0.0179997	0.394357	0	0.1526	0	0	0.0401106	0	0	0.0598614	0.0326708	0.00435287	0.106043	0.0140043	0.117341	0	0	0	0	0
1.23822	0.139627	0	0.0561703	0.117807	0	0.127328	0.00407185	0	0.0237466	0	0.067175	0	0.0397089	0	0.0808051	0.114968	0.176692	0	0.051901	0	0	0
0.940044	0.0853973	0	0	0.0634175	0	0.0838699	0	0	0.0291703	0	0.0740255	0.0296932	0.169476	0.00980146	0.058534	0.0183431	0.303686	0	0.0745861	0	0	0
0.251332	0.0801042	0	0.0476434	0.337897	0	0.0757349	0	0.00651269	0.0482095	0	0	0.0268277	0.00386369	0	0.0408372	0.0828025	0.143024	0	0.10618	0	0	0.000362985
1.50848	0.0809345	0	0.0395628	0.236709	0	0.0891818	0.00912642	0.028777	0.0149101	0.00137122	0	0.00503175	0	0.0269565	0.0785672	0.185961	0.174343	0	0.0174757	0	0	0.0110914
2.92371	0.00717198	0.0175631	0.0238092	0.39393	0	0.069149	0.0853113	0.0185749	0.0239552	0.00430785	0	0.040313	0.0225955	0.0297086	0.0799705	0.0564258	0.0718699	0	0.0553448	0	0	0
3.4842	0.000433921	0.0515785	0	0	0	0.156238	0	0	0	0	0.0142406	0.0413172	0.065023	0	0.0922547	0.229763	0.180775	0	0	0	0.168376	0
0.223078	0.10149	0	0.00650819	0.0963028	0	0.124012	0.0481566	0	0.000232695	0	0.0147024	0	0.278531	0.0321216	0.0697802	0.0484626	0.00706871	0.00416275	0.0185535	0	0.0577257	0.0921903
1.13511	0.0230083	0	0.0393913	0.401131	0	0.0823721	0	0.0389577	0.0206639	0.0571313	0	0.0304262	0.0151431	0.0113165	0.109587	0.00314107	0.138647	0	0.029084	0	0	0
1.20561	0.116634	0	0.000875572	0.0821052	0	0.235201	0.0317312	0	0	0	0.101002	0	0.0908292	0.129668	0.0380015	0.117253	0.026395	0	0.0303055	0	0	0
1.7864	0.0537834	0	0.00728442	0.0604915	0	0.257039	0	0	0.0353038	0	0	0.0592615	0.0264974	0.000409068	0.0151271	0.042185	0.116546	0	0.2302	0	0.0958729	0
0.791065	0.00998122	0	0.00674618	0.31548	0	0.172562	0	0.00641928	0	0.0814261	0	0.0303922	0	0.0342326	0.135574	0.00915818	0.166279	0	0.0317491	0	0	0
1.19596	0.138241	0	0.0324927	0.209297	0	0.255409	0	0	0.0202694	0	0	0.0234058	0	0.110488	0.0211056	0.137487	0.014696	0	0.0371088	0	0	0
1.14587	0.0438415	0	0.00945868	0	0	0.171866	0	0.00307045	0	0	0.144962	0	0	0	0.0309027	0.121728	0.152015	0.136963	0	0.041288	0.143905	0
0.924822	0.220983	0	0	0	0.00822338	0.165818	0	0	0.0788324	0	0.128877	0	0.02748	0.0734219	0.02837	0	0.0903991	0	0	0	0.177595	0
2.79132	0.0263164	0	0.00198314	0.16379	0	0.266981	0.0130033	0.0514595	0.046257	0	0	0	0.00397921	0.00368686	0.0712178	0.276139	0.0121825	0	0.0519028	0	0	0.0111013
4.02505	0.0453861	0.0161562	0	0.151576	0	0.124043	0.0169142	0.0018527	0	0	0.117085	0.00313205	0.00215703	0	0.106161	0.134505	0.105715	0	0.094732	0	0.0588352	0.0217493
0.601078	0.194645	0	0.0674617	0.138361	0	0.15869	0	0.00895764	0.0142433	0	0	0.0518392	0.0608588	0.0364533	0.0619359	0.0109862	0.124779	0	0.0586623	0	0.0121272	0
1.24572	0.0307006	0	0.00301177	0.34115	0	0	0	0.00951052	0.0105637	0.0393837	0	0.0405004	0.00874459	0	0.0468715	0.121008	0.285334	0	0.0630454	0	0	0.000174994
3.94488	0.0787263	0	0.0487634	0.432604	0	0.0918238	0.0141922	0.064143	0.0632069	0	0	0.0103053	0.0330911	0	0.0582434	0.0241128	0.0807881	0	0	0	0	0
3.27075	0.13219	0	0.0452417	0.251768	0	0.0922593	0	0	0.073404	0	0	0.0896246	0.0112585	0	0.0216001	0.22108	0.0227158	0	0.0388572	0	0	0
0.758143	0.0835347	0	0.0716578	0.516328	0	0	0	0.0302287	0	0.121691	0	0.0688237	0	0.0127217	0.0460543	0.00669767	0.0353781	0	0.00688471	0	0	0
0.919173	0.108023	0	0	0.0270225	0	0.118525	0	0	0.0151049	0	0	0.0157683	0.0237734	0.0267527	0.0238692	0.232238	0.367755	0	0.0234287	0	0.0121945	0.00554448
0.528269	0.0649775	0	0.011226	0.274458	0	0.157185	0.0477158	0	0	0.115111	0.0376014	0	0	0	0.0544273	0.089075	0.12589	0	0.0223334	0	0	0
0.482587	0.0608806	0	0	0.154152	0	0.154316	0.0316995	0	0	0	0.0507545	0	0.0153356	0	0.0493999	0.201644	0.221093	0	0.0607247	0	0	0
0.727439	0.0601301	0	0.00736747	0.156831	0	0.300514	0.0389006	0	0	0	0.0793982	0	0.100352	0	0.0697875	0.04709	0.0789012	0	0.0407982	0	0.0141526	0.00577766
1.60512	0.168976	0	0.00536014	0.00708412	0	0.160289	0	0	0.00345054	0	0.100931	0	0.0381995	0.0341933	0.055611	0	0.329942	0	0.0959631	0	0	0
2.79368	0.114451	0	0	0.047088	0	0.181582	0	0.013853	0.0188723	0.0194926	0	0.0476334	0.00263876	0.0300248	0.0764521	0.129337	0.247472	0	0.0711034	0	0	0
0.333804	0.0934188	0	0.00619183	0.122269	0	0.192524	0	0	0.00640677	0	0.00745807	0.00346515	0.0542713	0	0.122022	0.155688	0.191332	0	0.0449539	0	0	0
2.55162	0.0132801	0	0.0187581	0.0220233	0	0.294635	0.0314959	0	0.0264133	0	0.0546263	0.0441137	0.11468	0.0205414	0.00562877	0.226109	0	0.0189827	0.101049	0	0.00766391	0
2.97846	0.072943	0	0.0152	0.16844	0	0.195067	0.0780335	0.0205532	0.00092922	0	0	0.0245393	0.00799279	0	0.139066	0.154118	0.0468013	0	0.0148684	0	0	0.061448
3.36617	0.0775073	0	0.108534	0.307804	0	0.124332	0	0.0384331	0.0431154	0.0370712	0	0.0501532	0	0	0.0795659	0.0393088	0.0937023	0	0.000472743	0	0	0
0.915811	0.141383	0	0.105228	0.326782	0	0.0801384	0	0.0226763	0.030899	0.0176693	0	0.0369625	0.0422361	0	0.0599827	0.0165404	0.117222	0	0.00228055	0	0	0
1.0804	0.122699	0	0.039962	0.239907	0	0.0969529	0.0320371	0.0379114	0.0200226	0.00248072	0	0.0159177	0	0.117182	0.0630528	0.16556	0.0220237	0	0.0182989	0	0	0.00599183
2.36536	0.0504078	0	0	0.018015	0	0.414524	0	0	0	0	0.0337477	0.0102181	0.0269052	0.301886	0	0.128232	0	0.00300208	0	0.0130617	0	0
3.81106	0.079527	0	0.198671	0.314798	0	0.0272103	0.0533534	0.0392442	0.057782	0.0366254	0	0	0	0.0223915	0.0783847	0.0353228	0.0423527	0	0.0143362	0	0	0
4.24084	0.0235273	0	0.00216621	0.505071	0	0.00200968	0.158601	0.0530572	0.00493855	0	0	0	0	0.0264736	0.0629236	0.100094	0.0322601	0	0	0.0119116	0	0.0169668
1.13096	0.0022624	0	0	0.495221	0	0.0138695	0.0474765	0.0362855	0.0144748	0.0365572	0	0.0243738	0	0	0.0537881	0.130266	0.102574	0	0	0	0.0428511	0
2.28258	0.0441472	0	0.0412153	0.307253	0	0.10077	0.0559269	0.0233921	0.0484589	0.0370572	0	0.00834636	0	0.0991837	0.120378	0.0945847	0.0105516	0	0.0087348	0	0	0
1.89643	0.213906	0	0.0226181	0.111127	0	0.317112	0.0388215	0	0.00856067	0.00057446	0.0076886	0	0.0231018	0	0.0800487	0.0552693	0.10719	0	0.00703606	0.00611194	0	0.000834168
2.56581	0.100343	0	0.0103922	0.203847	0	0.255751	0	0.0278303	0.0206151	0	0	0.0224714	0.00545733	0.0329934	0.105483	0.16238	0.0404312	0	0.0120059	0	0	0
2.15879	0.0757727	0	0.0107187	0.319737	0	0.139284	0	0.00369604	0.0304628	0	0.132409	0.06197	0.0313742	0.0209415	0.0772237	0	0.0296547	0	0.0667552	0	0	0
4.02943	0.117934	0	0.122334	0.372944	0	0.0960363	0.0315894	0.0208422	0.0724187	0	0	0.0237146	0.014918	0.0142246	0.0602977	0	0.0436547	0	0.00909214	0	0	0
2.49901	0.167972	0	0.0617901	0.249144	0	0.106671	0	0.0189574	0.0186144	0	0.0366997	0.00917308	0.0546212	0.0540165	0.0375496	0.0752755	0.0812337	0	0.0251954	0	0	0.00308665
2.65464	0.0895623	0	0.0110023	0.155211	0	0.171946	0.0346771	0.00788438	0.0719182	0.0107259	0	0.0162266	0	0.0776719	0.107147	0.10955	0.108347	0	0.0145459	0	0	0.0135854
2.58273	0.18316	0	0.0467011	0.236823	0	0.201623	0	0	0.0608058	0	0	0.0971768	0.0172492	0.00716366	0.0632874	0.0233937	0.0387465	0	0.0187727	0	0	0.00509715
2.46979	0.00414389	0	0.000458985	0.518424	0	0.0536348	0.0523918	0.00301364	0.0165139	0	0.0429623	0	0.0199161	0	0.101253	0.0341361	0.146051	0	0.00710136	0	0	0
3.88608	0.0463341	0	0.0104822	0.258578	0	0.232874	0	0.0248377	0.0469273	0	0.016934	0.00390584	0.00560134	0	0.0730281	0.0750737	0.139472	0	0.0659515	0	0	0
2.19918	0.0522326	0	0.023644	0.392969	0	0.0696006	0.0310101	0.040141	0.0369834	0	0	0.049593	0.0151895	0	0.0630519	0.10247	0.0816633	0	0.0414514	0	0	0
5.67582	0.10859	0	0.0529888	0.0894116	0	0.25572	0.0233157	0	0.0213649	0	0.109653	0	0.0155857	0	0.10798	0.0643546	0.120571	0	0.0304642	0	0	0
0.808228	0.17322	0	0.135305	0.133499	0	0.22619	0	0	0.00333791	0	0.0051253	0.000926425	0.0116813	0	0.0608302	0.105692	0.123793	0	0.0204006	0	0	0
2.40282	0.0679637	0	0.225398	0.300294	0	0.0285527	0.0192767	0.0512599	0.0200319	0.0145911	0	0.0240339	0	0	0.0860845	0.0732905	0.0788634	0	0.00443584	0	0	0.00592364
0.9888	0.0321816	0	0.000756613	0.13231	0	0.177477	0.00119495	0	0	0	0.0380056	0.0179319	0.251888	0	0.0425179	0.229248	0.0252868	0	0.0366378	0	0.00518291	0.00938153
3.03863	0.0389675	0	0.0479651	0.0366394	0	0.124449	0.0168935	0.0544326	0.000683178	0.000848512	0	0.0467932	0	0.0478424	0.0342624	0.0741781	0	0	0.0321973	0	0	0.443848
1.20041	0.236572	0	0.327348	0.136874	0	0.0968551	0	0	0.00469252	0.0202164	0	0.0135412	0.0263517	0	0.0647402	0.00370127	0.0678708	0	0	0	0.00123648	0
3.60062	0.095499	0	0.0712408	0.38098	0	0.123944	0.00964859	0.0629124	0.0235801	0.0153634	0	0.0470066	0.00439699	0.00162958	0.0603458	0.0518286	0.0516244	0	0	0	0	0
3.54413	0.00732258	0	0.0221645	0.323839	0	0.0455771	4.66454e-05	0.0411228	0.046738	0	0.0922117	0.0714501	0	0.255889	0.0472656	0.0262463	0	0	0.0201263	0	0	0
3.11082	0.154864	0	0.0308573	0.29321	0	0.0785036	0	0	0.0846184	0	0	0.0822549	0.0153979	0.0201791	0.0154366	0.118429	0.0362309	0	0.0692827	0	0	0.000735807
0.613187	0.127543	0	0.0758656	0.244999	0	0.0976565	0.0162012	0.00344164	0.0242554	0.0110062	0	0	0.00189555	0	0.0452696	0.102412	0.226246	0	0.0172315	0	0.00597631	0
0.642445	0.00285573	0	0	0.39367	0	0.151385	0	0.0175753	0.00774043	0.00662059	0	0.0165921	0.0176157	0	0.0800634	0.0934135	0.199989	0	0	0.0124792	0	0
1.95743	0.139743	0	0.227724	0.164888	0	0.109297	0.0277903	0.031546	0.00476562	0	0	0.000356133	0.0196521	0	0.0456161	0.103012	0.0870727	0	0.0182563	0	0	0.0202807
2.33591	0.179296	0	0.0253863	0.227846	0	0.251214	0	0.0329828	0.076683	0	0	0.0375758	0.0911021	0.000398016	0.0259863	0	0.0439975	0	0	0	0.00753248	0
2.19881	0.108867	0	0.0210234	0.459347	0	0.0462466	0	0.0362554	0.0291791	0	0	0.0498894	0.0216807	0.00303284	0.0788445	0.0283863	0.0752623	0	0.041985	0	0	0
1.20647	0.193936	0	0	0.00887303	0	0.310465	0	0	0	0	0.0949258	0.0225438	0.0461592	0	0.0178962	0.181479	0	0	0	0	0.123723	0
1.42441	0.0812433	0	0.0534003	0.222095	0	0.167222	0.0413452	0.0250474	0.0600458	0	0	0	0	0.113339	0.0907868	0.0904285	0.00655951	0	0.0484871	0	0	0
2.70278	0.0065055	0	0.00185128	0.0837962	0	0.117933	0	0.00380338	0.0473669	0	0	0.0407769	0	0.466508	0.00211843	0.212326	0	0	0.0134955	0	0	0.00351954
1.23747	0.129468	0	0.0210811	0.628782	0	0	0.0043976	0.0366489	0.0278094	0	0	0.0253829	0.0161623	0	0.0539168	0.00703038	0.0430007	0	0.0063201	0	0	0
2.10214	0.0796917	0	0.0142927	0.0976487	0	0.15742	0.0458258	0	0	0	0.0824318	0.0106431	0.0570848	0	0.0544078	0.134955	0.210672	0	0.0548041	0	0	0.000122795
3.81995	0.124624	0	0.0012138	0.241666	0	0.0544535	0.0273885	0	0.00898308	0	0.070092	0.0516364	0.0404131	0.016208	0.0853323	0.0729976	0.108521	0	0.0964706	0	0	0
3.60469	0.070098	0	0.120142	0.161442	0	0.0813552	0.0428625	0.00911432	0.112781	7.36294e-05	0	0.00853399	0.0119808	0.130593	0.0527847	0.0703907	0.074559	0	0.0271635	0	0	0.0261258
3.15979	0.0886191	0	0	0.0237757	0	0.245356	0.0281598	0	0.0871229	0	0.0621742	0	0.0324059	0.179528	0.0341263	0.12803	0.00564137	0	0.0630044	0.0214649	0	0.000590892
2.29846	0.12946	0	0.0382954	0.234688	0	0.211626	0	0.0307307	0.0542446	0	0	0.0223388	0.0164604	0.0491824	0.101753	0.0754633	0.021108	0	0.0138055	0	0	0.000843529
2.48645	0.160147	0	0.0221866	0.0300729	0	0.390311	0	0	0	0	0.0628121	0	0.0590462	0.0515347	0.0600502	0.105551	0.0324677	0	0.0232175	0	0	0.002603
0.573321	0.0820812	0	0.00389013	0.218556	0	0.28202	0.00755657	0.0431878	0	0.0164212	0	0.00521045	0.00989051	0	0.11245	0.127944	0.0843766	0	9.47384e-05	0.00122599	0	0.00509514
3.76001	0.105673	0	0.0265199	0.455835	0	0.0957032	0.00789117	0.0228834	0.0775418	0.0112206	0	0.0218154	0.02973	0	0.0685162	0.0220645	0.0414776	0	0	0	0.0101929	0.00293489
0.98937	0.0629229	0	0.0380424	0.240504	0	0.100912	0	0	0.0416273	0	0	0	0.0544686	0	0.100553	0.203933	0.120888	0	0.0167922	0	0	0.0193571
1.94029	0.0129544	0	0.0134746	0	0	0.199799	0	0.0142687	0.0330165	0.0285276	0.0122905	0.0293297	0.163113	0.0340501	0.113399	0	0.246315	0	0.0326651	0	0.0624665	0.00433139
1.71819	0.154394	0	0.0232901	0.136451	0	0.178437	0	0.0208847	0	0.0266748	0.00318826	0.0137687	0.0324988	0	0.10037	0.0378423	0.259409	0	0.0127916	0	0	0
0.7687	0.136437	0	0.0474995	0.138315	0	0.104295	0	0.00641608	0.0104692	0	0.0522736	0	0.00432254	0	0.12919	0.118088	0.242683	0	0.0100103	0	0	0
1.11877	0.0147958	0	0.00577567	0.226624	0	0	0.00203354	0.0186546	0.0370757	0	0	0.0529501	0.00329425	0.0421218	0.0261712	0.301608	0.223114	0	0.0405705	0	0	0.0052108
1.51857	0.0866354	0	0.00911739	0.209615	0	0.143696	0	0.0133223	0.00207198	0	0.0353576	0.0210313	0	0.153273	0.058387	0.185009	0.0613866	0	0.0210971	0	0	0
2.05838	0.216408	0	0.231895	0.280386	0	0	0.00607331	0	0.0557334	0	0	0	0.0111839	0.00616323	0.0456328	0.0776897	0.0348829	0	0.0339523	0	0	0
2.93818	0.0803517	0	0.0877364	0.209106	0	0.252391	0.0279252	0.0407008	0.0599534	0	0	0	0.0112772	0.0217126	0.0875136	0.0978358	0.019112	0	0	0.00438423	0	0
2.0377	0.0585615	0	0.00592028	0.138569	0	0.176119	0	0	0.00452755	0	0	0.00932274	0.00226076	0.0642214	0.0613859	0.152514	0.304539	0	0.0220587	0	0	0
3.75098	0.0904997	0	0.010781	0.157052	0	0.032931	0	0.0237643	0.0918464	0	0	0.113817	0.0143143	0.189974	0.0369018	0.103447	0.0160814	0	0.0733317	0	0	0.0452574
2.34017	0.0138805	0	0.00297544	0.191587	0	0.208011	0.0147315	0.0139138	0.0189161	0	0.050245	0.0684845	0.0202973	0	0.104376	0.142159	0.119936	0	0	0.0304861	0	0
1.70862	0.145287	0	0.0167789	0.124838	0	0.243457	0	0	0.0458447	0	0	0.0544871	0.0079264	0	0.00672344	0.201669	0.12412	0.000852765	0	0.0280162	0	0
3.18306	0.0416118	0	0.0520054	0.539081	0	0.0458284	0	0.0464557	0.0377413	0.0202145	0	0.0399459	0	0	0.069662	0.0518419	0.0543687	0	0.00124375	0	0	0
1.65558	0.155951	0	0.0268262	0.141861	0	0.151731	0	0.0331528	0.047877	0	0.032479	0.085756	0.0112233	0.0508126	0.0478968	0.0978646	0.0392691	0	0.0773	0	0	0
2.50859	0.204848	0	0.013741	0.266258	0	0.0759905	0.0154535	0	0.0395536	0	0	0.0962446	0.0439856	0.01701	0.0590039	0.0875156	0.0615557	0	0	0.0188402	0	0
1.47935	0.125623	0	0.156427	0.106052	0	0.0824377	0.021708	0.00539547	0.00946977	0	0	0.00168666	0.0702256	0.0867618	0.0469873	0.228295	0.00354835	0	0.000807203	0	0.0094017	0.0451736
2.01363	0.0598882	0	0.00616894	0.0348904	0	0.229208	0.0724764	0	0	0	0.00556033	0	0	0.257295	0.0325801	0.248219	0.0175476	0	0.0217318	0.00406707	0	0.010367
3.65711	0.248182	0	0.026885	0.0350054	0	0.181981	0	0	0.0485605	0	0	0.0131968	0.0236884	0.285743	0.0556438	0	0	0	0	0.0529029	0.0282116	0
1.28494	0.108412	0	0.0126769	0.035843	0	0.25655	0	0	0.031181	0	0.115929	0.00923867	0	0.204409	0.050949	0.123633	0	0	0.0435704	0.00760822	0	0
2.27647	0.146719	0	0	0.104879	0	0.151316	0.00180355	0	0.0266201	0	0.127218	0.0399088	0.0238952	0.156622	0.0521322	0.0948883	0	0	0.0739977	0	0	0
2.14697	0.0745898	0	0.016274	0.191683	0	0.20342	0	0.00955979	0.0265486	0	0	0.060099	0.00557141	0	0.082724	0.119146	0.169976	0	0.0404091	0	0	0
1.61642	0.180505	0	0.0941647	0.234813	0	0.127749	0	0.011277	0.00736016	0	0.0108892	0.00797936	0.0938211	0	0.0304382	0.145581	0.0103687	0	0.0450528	0	0	0
4.72934	0	0.0212382	0.0015532	0.442093	0	0	0	0.0287693	0.111776	0	0	0.0203736	0.00523999	0	0.107304	0.0603466	0.193112	0	0	0.00819422	0	0
1.68887	0.108259	0	0.0309135	0.0663503	0	0.206373	0.0516322	0	0.0134144	0	0.0203258	0	0.0227533	0.227096	0.0808124	0.122017	0.0210026	0	0.0226947	0	0	0.0063565
2.45879	0.122392	0	0.149948	0.286886	0	0	0.186548	0.00265	0.0158341	0	0	0.00541609	0.00482867	0.0548283	0.0492658	0.0192691	0.0543205	0	0.0300193	0	0	0.0177939
0.38362	0.131372	0	0.00433464	0.10244	0	0.199579	0	0.00173326	0.0352098	0	0.0233552	0.000410762	0.0319007	0	0.0944147	0.137255	0.196769	0	0	0.0320795	0	0.0091464
0.477658	0.12558	0	0.0231856	0.103848	0	0.32262	0.0116878	0.0426481	0.0179985	0	0	0	0.00289184	0	0.0955548	0.0898689	0.144326	0	0.0197906	0	0	0
0.646757	0.108442	0	0.00508169	0.062576	0	0.335882	0.0144899	0.000155583	0.00885228	0	0.0471936	0	0.0271239	0.0164276	0.075998	0.0738185	0.19835	0	0.0256086	0	0	0
1.10942	0.154661	0	0.0134489	0.0969208	0	0.300983	0	0.0245297	0.0412602	0.014461	0	0.0352903	0	0	0.0825279	0.105488	0.085999	0	0.0444304	0	0	0
2.77832	0.100101	0	0	0	0	0.173931	0	0.0236147	0	0.00874026	0	0.106448	0.0187102	0.02742	0.0905876	0.0399337	0.269452	0	0.0878466	0	0.0532145	0
0.257554	0.00722486	0	0	0.44668	0	0.111241	0.00188705	0.0188294	0.0239481	0	0	0.00483615	0.0189231	0	0.055766	0.131168	0.162503	0	0.00550339	0	0.0114894	0
0.710496	0.18873	0	0.0241559	0.0338415	0	0.110504	0	0	0.0329735	0	0	0.0425068	0.0115541	0	0.0545525	0.155781	0.216784	0	0	0.128617	0	0
2.4572	0.0779123	0	0.0027933	0.225028	0	0.181656	0.0670347	0	0.00606404	0	0.0934435	0	0.0446226	0	0.0443185	0.0513026	0.0631415	0	0.142232	0	0	0.000451378
0.708936	0.0439093	0	0.0117133	0.151926	0	0.293608	0	0	0.0817691	0.00397144	0	0.0159859	0.0163153	0.0329645	0.14142	0	0.200511	0	0	0.00517994	0.000725214	0
2.45585	0.0340688	0	0.041608	0.246251	0	0.0834702	0	0	0.0488516	0.0368214	0	0.0869151	0	0.145412	0.0466968	0.153183	0.0141934	0	0	0.0117526	0	0.0507764
0.2793	0.154615	0	0.01127	0.0905919	0	0.271005	0	0.000609849	0	0	0.0422066	0.024398	0.0216735	0	0.15669	0.122963	0.0797631	0	0.0242148	0	0	0
1.09867	0.173566	0	0.00194697	0.0449269	0	0.194427	0.0278145	0	0.0216998	0	0.0348753	0.0183232	0.0997455	0.0807367	0.0876539	0	0.136059	0	0.0782255	0	0	0
0.328544	0.227512	0	0.12802	0.0768562	0	0.116483	0.0163282	0	0.0056053	0	0.00538917	0	0.0287544	0.0494953	0.111854	0.0399787	0.120249	0	0.0734752	0	0	0
1.18113	0.0219119	0	0.0170966	0.574875	0	0	0	0.0604275	0.0686907	0.00213004	0	0.0538086	0.00452215	0	0.0671727	0.0322985	0.0970667	0	0	0	0	0
0.624905	0.17859	0	0.0222118	0.0368119	0	0.17429	0	0	0	0	0.0501257	0	0.0264114	0	0.102229	0.0590187	0.206812	0	0.140323	0	0.00317556	0
1.28174	0.0654636	0	0.0122785	0.0326091	0	0.166849	0.0445371	0	0.0221827	0	0.0794315	0.000273335	0.0445707	0	0.0678908	0.0817689	0.360737	0	0	0	0.0187324	0.00267593
0.655072	0.131824	0	0	0.166928	0	0.167665	0.0221334	0	0.0483513	0	0.077329	0	0.0358858	0	0.0593076	0.0228001	0.138398	0	0.127035	0.00234423	0	0
1.23017	0.0851156	0	0.0104659	0.210724	0	0.156838	0.0089632	0	0.0297161	0	0.00960362	0	0.0650694	0	0.0842208	0.11386	0.150307	0	0.0751172	0	0	0
1.35333	0.0723092	0	0.0164702	0.304259	0	0.0919466	0.00426007	0.0185299	0.0222488	0.0308838	0	0.0633623	0.0118726	0	0.0432688	0.139129	0.130429	0	0.0471558	0	0	0.00387413
0.645126	0.111659	0	0.0415026	0.101078	0	0.283553	0.0191387	0	0.0435614	0	0.0140502	0	0.0634311	0	0.0930692	0.0129097	0.174176	0	0	0	0.0326311	0.0092395
0.141505	0.0549397	0	0	0	0	0.31201	0	0	0.0201775	0	0.0621388	0.00208581	0.0776344	0	0.128294	0	0.34272	0	0	0	0	0
0.969086	0.10678	0	0.00794069	0.134386	0	0.189777	0	0.014936	0.0141652	0	0	0.0425828	0.0479539	0	0.076391	0.0620019	0.205673	0	0	0.0512528	0.0461598	0
0.830561	0.0935626	0	0.0334332	0.161064	0	0.195983	0.0206883	0.0275588	0.0125051	0.000550437	0	0.0157358	0.00771195	0.00498868	0.126983	0.102302	0.157897	0	0.0331702	0	0	0.00586605
1.9961	0	0	0.199861	0.277925	0	0.0641033	0.0110072	0	0.014239	0	0.0431179	0.0178173	0.0423742	0	0.0123562	0.178969	0.108275	0	0.0299547	0	0	0
2.39996	0.0951648	0	0.00813592	0.40293	0	0.176059	0.0119928	0.00535735	0.00670917	0	0.0894764	0.0342465	0.0257899	0.0160181	0.0441395	0	0.0231648	0	0.060816	0	0	0
0.205725	0.0534463	0	0.0338304	0.247399	0	0.17024	0.00877796	0.0157021	0.0410745	0	0	0	0.0200888	0	0.0699899	0.0761508	0.240846	0	0.0224549	0	0	0
1.88418	0.116373	0	0.329489	0.295055	0	0.0428253	0.0657863	0.0168423	0.0389728	0	0	0.0021526	0.00301773	0.0242245	0.0298104	0.0222799	0.00275243	0	0.0057649	0	0	0.00465394
1.56241	0.190593	0	0.0907265	0.0365402	0	0.15024	0	0.00805377	0.00861944	0	0	0.0249671	0.0148839	0.0218661	0.0121471	0.127321	0.213166	0	0.0944204	0	0.00452064	0.00193489
0.979294	0.156256	0	0.132917	0.187975	0	0.19175	0	0.0150031	0	0	0	0.017256	0.0280822	0	0.112245	0.0407571	0.088095	0	0.0244487	0	0.00521563	0
0.445468	0.0783271	0	0	0.115819	0	0.284306	0.00955199	0.0259879	0.00571473	0.0169306	0.0101751	0	0.0161028	0.153853	0.0930451	0.0914125	0.0452033	0	0.0535708	0	0	0
0.274356	0.089274	0	0.0369178	0.107917	0	0.238802	0.0155226	0.000915809	0.0289397	0.0207184	0	0	0.0327184	0.0535669	0.0739393	0.0739523	0.126533	0	0.100282	0	0	0
0.380553	0.0693898	0	0.000819995	0.263086	0	0.303873	0	0.0761752	0	0.0160219	0	0.0237406	0.00310239	0	0.0654545	0.0777434	0.0846494	0	0	0.0159436	0	0
0.229376	0.0895667	0	0	0.167998	0	0.1565	0	0.0135125	0.0141207	0	0.0553001	0.0166858	0.0525324	0	0.159851	0.030745	0.21152	0	0.0316671	0	0	0
0.209755	0.121178	0	0.0204778	0.137326	0	0.19113	0	0.00455424	0.030846	0	0	0.0682838	0.0538166	0.00099108	0.11528	0.0211845	0.156919	0	0.0780134	0	0	0
0.894247	0.1095	0	0	0.0736493	0	0.239193	0	0	0.0186728	0	0	0.0167065	0.0637962	0.0105943	0.0521421	0.148435	0.0760674	0	0.120078	0	0.0711648	0
0.722668	0.0178797	0	0.0422571	0.352892	0	0.0822534	0.0309279	0.0562058	0.00235816	0.0532222	0	0.0358291	0.00420352	0	0.0834199	0.0421146	0.139272	0	0.057165	0	0	0
2.88792	0.122484	0	0.182089	0.025863	0	0.05055	0.0226619	0.0161419	0.00960237	0	0	0.00758886	0	0.208848	0.0336099	0.222304	0.0368425	0	0.023071	0	0	0.0383426
0.785111	0.0280663	0	0.00569611	0.0884475	0	0.129799	0	0.0142421	0.00512114	0.0174149	0.0052443	0.0526618	0.0563081	0	0.130557	0.222767	0.18106	0	0.0558351	0	0	0.00677921
0.75188	0.158572	0	0.052678	0.176291	0	0.222422	0.00418333	0	0.0364267	0	0.0187629	0.0170712	0.0416156	0	0.0679455	0.0665224	0.108391	0	0.0291178	0	0	0
0.124703	0.0817977	0	0.0160779	0.0472413	0	0.26095	0	0	0.0362805	0	0.0179083	0.00119827	0.107658	0	0.0783586	0.223758	0.0894695	0	0.0288594	0	0	0.0104429
0.809592	0.0561118	0	0.00252037	0	0	0.290014	0.00699507	0	0	0	0.0187383	0	0	0	0.0569195	0.455828	0.0453085	0	0.0675649	0	0	0
0.633047	0	0.0109755	0.0114051	0.103759	0	0.197092	0.0210605	0	0	0.0744215	0	0.0260801	0.0402459	0	0.0526675	0.196061	0.0937348	0	0.155407	0	0.00912631	0.00796408
0.319255	0.259105	0	0.0429114	0.0232044	0	0.125432	0	0	0.0254634	0	0	0.043666	0.0257879	0	0.0367347	0.11436	0.0878587	0	0.206605	0	0	0.00887103
0.276925	0.105819	0	0.0633955	0.083466	0	0.203467	0	0	0.0549957	0	0	0.0533691	0.0446251	0	0.0868568	0.0686739	0.19276	0	0.024658	0	0.00956788	0.00834701
0.721306	0.0733025	0	0.00542067	0.357537	0	0.05484	0.0145013	0.0140143	0.0617787	0.049284	0	0.00736559	0.0192707	0	0.0591057	0.0769726	0.196196	0	0.00764258	0	0	0.00276863
0.546974	0.0489553	0	0.00820315	0.109099	0	0.139969	0	0.0141209	0	0	0	0.0613428	0.0358977	0.0867764	0.149951	0.00625175	0.186325	0	0.153107	0	0	0
0.18326	0.0548664	0	0.00532739	0.257276	0	0.167942	0.0119011	0.00531235	0.0204014	0	0	0	0.0567618	0	0.0643408	0.130636	0.220852	0	0	0.00199151	0	0.00239165
0.572923	0.178564	0	0.0118458	0.105926	0	0.117724	0	0	0	0	0.072015	0.023635	0.0266566	0	0.00981896	0.192705	0.0351622	0	0.166788	0.0190772	0.0364933	0.00358834
0.128362	0.066766	0	0.00260778	0	0	0.361074	0.0343268	0.00140503	0	0.0314088	0	0	0	0	0.0735806	0.0947047	0.207307	0	0.0324596	0	0.094359	0
0.265038	0.127719	0	0	0.0841005	0	0.206455	0.0132374	0	0	0	0.0494078	0	0.0343051	0	0.133011	0.0675025	0.161769	0	0.122493	0	0	0
0.31912	0.168249	0	0.0326307	0.164018	0	0.0808182	0	0	0.0305842	0.0408151	0	0.0308894	0.0392174	0.0770489	0.0870818	0.030429	0.110248	0	0.105905	0	0	0.00206539
0.297708	0.117539	0	0.0104309	0.154565	0	0.167574	0.00326732	0.00995202	0	0.019034	0	0.0222642	0.0104946	0.0472125	0.108282	0.174101	0.09896	0	0.0509968	0	0	0.00532576
3.94566	0.10537	0	0.031066	0.292944	0	0.116399	0.0788413	0.0401985	0.0129315	0	0	0.0196248	0.00550745	0.0786694	0.0948824	0.11298	0	0	0.00623724	0.000672441	0	0.00367611
0.00758577	0.00645607	0.00261698	0.0023235	0.0258546	0	0.313219	0.041923	0.035534	0	0	0	0.0869314	0.0234639	0.0147047	0.127206	0.0791921	0.0754949	0.00129203	0.116677	0	0.0433519	0.00375834
0.77914	0.0788951	0	0.0134891	0.469687	0	0.0304385	0.0391253	0.0335152	0.0339476	0	0	0.0161203	0.0183458	0	0.0975856	0.0393524	0.111576	0	0	0.0107762	0.00714622	0
0.22529	0.119596	0	0.00987118	0.104936	0	0.140251	0	0	0.0184985	0.00806997	0	0.0199005	0.054164	0	0.127293	0.202014	0.12253	0	0.0591468	0	0	0.0137288
1.67481	0.0496956	0	0.00253235	0.263828	0	0.112416	0	0.00019312	0	0	0.0882291	0.022368	0.0771414	0	0.0599618	0.12715	0.141502	0	0.0390942	0	0.0158874	0
0.37352	0.0229668	0	0.00412426	0.244446	0	0.136396	0	0	0.0145384	0.0294778	0	0.0405089	0.0289151	0	0.144422	0.0927799	0.215703	0	0.0257211	0	0	0
1.72174	0.300425	0	0.261565	0.0367416	0	0.141273	0.0177932	0	0	0	0	0.0140623	0.0115118	0	0.0446514	0.0680316	0.0578762	0	0.0376447	0	0.0084241	0
2.79034	0.059411	0	0.00369811	0.0107065	0	0.270659	0.0214976	0	0.000128919	0	0.0319921	0	0.0257162	0.076896	0.0284911	0.212133	0	0.0447332	0	0.0155783	0.0961664	0.102193
1.87602	0.012442	0.00739349	0.0277897	0.0377613	0	0.16392	0	0	0.0420074	0	0	0.0166714	0.0322011	0	0.023014	0.305233	0.236148	0	0.0758832	0	0	0.0195348
0.748753	0.048467	0	0.00157305	0.0599862	0	0.301926	0	0	0.0109741	0	0.0761602	0	0.113866	0	0.0739972	0.136655	0.130304	0	0.035846	0	0	0.0102456
1.08075	0.030555	0	0.0387278	0.242527	0	0.174458	0	0.0332035	0.0362836	0	0.00132832	0	0.0506658	0.00827691	0.11354	0.110041	0.0986983	0	0	0	0.00666908	0.0550249
0.347599	0.104415	0	0.0265937	0.397679	0	0.0905223	0.0100341	0.0118526	0.0442544	0	0	0	0.0167647	0	0.0981554	0.0869006	0.0872496	0	0.0161213	0	0	0.0094579
1.38991	0.0602559	0	0.258033	0.227976	0	0.0974183	0.0342647	0	0.0172431	0.00390143	0	0	0.00718388	0.025999	0.052799	0.146211	0.0654115	0	0	0	0	0.00330351
1.73471	0.103587	0	0.0382146	0.202559	0	0.264862	0.0298664	0.0273757	0.0250162	0.00123184	0	0	0.0280342	0	0.0767193	0.165788	0.0232184	0	0.0113163	0	0	0.00221026
0.148694	0.237219	0	0.0518342	0.0203677	0	0.170473	0	0	0.0485049	0	0	0.0245331	0.0278678	0.0087691	0.073075	0.113828	0.118425	0	0.102081	0	0.0030212	0
0.574467	0.14814	0	0.168872	0.0525656	0	0.100873	0.0187773	0	0.0142952	0.00239386	0	0.00453329	0.00632116	0	0.0535023	0.210123	0.141484	0	0.0701502	0	0	0.0079682
0.748394	0.129835	0	0	0.188908	0	0.26247	0.0175143	0	0.0583139	0	0	0.012733	0.0238513	0	0.00420165	0.00479493	0.289752	0	0.00762515	0	0	0
0.327608	0.0522557	0	0.00486332	0.405595	0	0.0878547	0.00353584	0.0180171	0.0212341	0.0423273	0	0	0.0333192	0	0.0734012	0.122048	0.120114	0	0	0.010994	0	0.004441
0.644129	0.0514683	0	0	0.0883088	0	0.185077	0	0	0.0678777	0	0	0.0110079	0.013471	0.231289	0.132611	0.167314	0.0389922	0	0.0111118	0	0	0.00147111
0.408991	0.143242	0	0.00988642	0.0871291	0	0.232133	0.0163565	0	0.0107929	0	0	0.0118681	0.0131701	0.0128152	0.0430729	0.150156	0.242058	0	0.0273201	0	0	0
0.177032	0.091133	0	0.113225	0.230373	0	0.132197	0.0075297	0.0154561	0	0.0130841	0	0.000918916	0.0062348	0	0.0769461	0.138628	0.149406	0	0	0.0129952	0	0.0118733
2.4402	0.0203457	0	0.00401046	0.542012	0	0.00111987	0.00422054	0.0410602	0.0198773	0.0443974	0	0.0399263	0	0	0.0406209	0.137589	0.103182	0	0	0	0	0.00163887
2.08214	0.0682125	0	0.018483	0.0787347	0	0.125301	0.0145742	0.0535009	0	0	0	0.010707	0.00890653	0	0.0760027	0.117501	0.408027	0	0.0189743	0	0.00107511	0
1.13046	0.136887	0	0.0144741	0.0530822	0	0.1846	0	0	0	0	0	0.0349174	0.111657	0	0.0212185	0.230579	0.155175	0	0.057409	0	0	0
0.440751	0.00413048	0	0.00370801	0.404023	0	0	0	0.042847	0.0249151	0.113112	0	0.0361061	0.00342476	0	0.0622826	0.12246	0.159545	0	0	0.0190436	0	0.00440212
1.25947	0.00792278	0	0.0225485	0.512932	0	0.128221	0	0.0240092	0.0055451	0	0	0.0238116	0.0270512	0	0.0434757	0.0468937	0.147069	0	0.0105208	0	0	0
3.09486	0.0817271	0	0.437909	0.0717735	0	0.0792673	0.0572527	0	0.0200358	0	0	0.0018279	0.00673847	0	0.00245839	0.112354	0.0481449	0.00702862	0.0712447	0	0	0.00223777
0.849269	0.100151	0	0.0135911	0.287106	0	0.157788	0	0.0347449	0.0398961	0	0.0206203	0.0392733	0.048044	0	0.0806177	0.0437467	0.0931578	0	0.0412635	0	0	0
0.726293	0.229578	0	0	0.0645037	0	0.18501	0	0	0	0	0.187379	0.0359638	0.0673224	0	0.0118375	0.116628	0	0	0.101778	0	0	0
1.26725	0.201954	0	0.219401	0.102181	0	0.0590322	0	0.00122996	0	0	0.0253632	0.012943	0.0350226	0.0686085	0.0410606	0.0790871	0.0119056	0	0.00555882	0.107022	0.023482	0.00614806
1.24638	0.194608	0	0.0996361	0.0418358	0	0.191074	0.0369678	0	0	0	0.0438013	0	0.0258885	0	0.0224284	0.10943	0.102559	0	0.13177	0	0	0
1.09805	0.0983705	0	0	0.10201	0	0.200236	0	0	0.00486478	0	0.118278	0	0.0143157	0	0.0825854	0.0798708	0.202473	0	0.0969964	0	0	0
2.03622	0.109324	0	0.0010698	0.0862634	0	0.155342	0.0314449	0	0	0.01625	0.0982656	0	0.0537472	0	0.0710128	0.102598	0.211564	0	0.0486822	0	0.0144346	0
0.995933	0.0383642	0	0.0127828	0.513269	0	0.00401967	0	0.0429384	0	0.0713377	0	0.026404	0	0	0.0658261	0.0915595	0.11684	0	0.0152531	0	0	0.00140488
0.801205	0.042393	0	0.0493797	0.353975	0	0.0867685	0.00920295	0.0358071	0.0147172	0	0	0.0361635	0.022587	0	0.0665165	0.134514	0.109722	0	0.0220206	0	0.015773	0.000460772
0.492214	0.0624848	0	0.00687741	0.339828	0	0.0570674	0	0.0438742	0	0.0620122	0	0.0351253	0	0	0.0696615	0.106897	0.201275	0	0	0.0148976	0	0
1.5417	0.145741	0	0.010745	0.0834034	0	0.167926	0	0	0.0279275	0	0	0.0432523	0.0605244	0	0.0751119	0.207998	0.0708997	0	0.10647	0	0	0
0.781986	0	0.0362458	0.0128894	0.106075	0	0.224871	0	0	0.0589161	0	0	0.0446512	0.0414421	0	0.1786	0.00728988	0.239212	0	0	0	0.0498079	0
1.91439	0.0272709	0	0.00286894	0.320787	0	0.136748	0	0	0.0330766	0	0.178014	0.0231546	0.0375233	0	0.0541583	0.0442532	0.0633079	0	0.0788384	0	0	0
2.21104	0.0290988	0.00166987	0.0342199	0.26186	0	0.111395	0.0332802	0.0130801	0.0248913	0.0319434	0	0.0304376	0.00605371	0	0.0608984	0.131097	0.18742	0	0.0405079	0	0	0.00214533
1.41488	0.134336	0	0.0478973	0.00618478	0	0.243357	0.0376765	0	0	0.0360341	0.00465206	0	0.0542453	0.00854677	0.131638	0.0513257	0.107205	0	0	0.0826282	0.022366	0.0319082
0.674583	0.0662738	0	0.0243548	0.169373	0	0.225585	0	0.0429101	0	0.034218	0	0.00566342	0.0139871	0	0.086946	0.0868119	0.202101	0	0	0.0271058	0	0.0146696
1.84937	0.000290698	0	0.00547665	0.496295	0	0.0607492	0.029838	0.0362789	0.0352542	0.0211694	0	0	0.0537648	0	0.0786328	0.0577656	0.115493	0	0	0.00278391	0	0.00620788
0.855233	0.0412569	0	0.0203667	0.185698	0	0.112729	0.0185897	0	0.0293269	0.0266039	0	0	0.0943951	0.00905693	0.054568	0.150716	0.232392	0	0.0194137	0	0	0.00488666
0.582278	0.0904799	0	0.0313645	0.0655002	0	0.201619	0.0176994	0	0	0.00582103	0.00420144	0	0.0244795	0.0786255	0.0273754	0.118754	0.245745	0	0	0.0424785	0.020402	0.0254545
0.756169	0.183586	0	0.00937052	0.0118173	0	0.343711	0	0	0.0336731	0	0.0210521	0	0.0336296	0	0.0809471	0.0949504	0.136546	0	0	0.0507171	0	0
0.343556	0.0499867	0	0.0071132	0.471503	0	0.00106854	0	0.0327469	0.0158506	0.0150454	0	0.0067775	0.0156663	0	0.0586091	0.126454	0.173053	0	0	0.0204017	0.00572443	0
2.02636	0.124821	0	0.0147024	0.0484692	0	0.212538	0.00603355	0	0.0168361	0	0.0624154	0	0.00184865	0.115226	0.0695213	0.140554	0	0	0.161357	0	0	0.0256768
1.88553	0.146	0	0.0466402	0.215226	0	0.0902683	0	0.0101826	0.0526464	0	0	0.106593	0.0234377	0	0.0701626	0.0650482	0.136555	0	0.0372402	0	0	0
1.85185	0.0768494	0	0	0.0880693	0	0.219453	0.0164012	0	0.0105369	0	0.0243655	0	0.0426495	0	0.10544	0.0319258	0.269802	0	0.111183	0	0	0.00332382
0.484345	0.0862125	0	0.108776	0.34917	0	0.149295	0	0.0298932	0.0157772	0	0	0	0.0146871	0	0.081723	0.0346946	0.119342	0	0.0104295	0	0	0
0.971036	0.056787	0	0.00875844	0.111535	0	0.17876	0	0.0107225	0.0199933	0	0	0.00757271	0.0525002	0	0.0701015	0.192749	0.239606	0	0.0423143	0	0	0.0086005
0.612304	0.116367	0	0.00957225	0.0754216	0	0.0384104	0	0.0163952	0	0	0	0.072374	0.0495898	0	0.0396086	0.224137	0.263317	0	0.0948072	0	0	0
3.36194	0	0.111908	0	0	0	0.100927	0	0.0145845	0	0	0.102018	0.0724161	0.0370291	0	0.0815513	0.179725	0.252664	0	0.0471772	0	0	0
2.63336	0.207695	0	0.189168	0.179564	0	0.153764	0	0.0336019	0.00868435	0.00447318	0	0.0642115	0.00830188	0.00969614	0.0698112	0.00644842	0.0620762	0	0	0	0.00250449	0
3.03971	0.125307	0	0.0647468	0.0744346	0	0.132871	0.0182993	0	0.0376682	0	0	0.024859	0	0	0.0239731	0.250433	0.222254	0	0.0121309	0	0	0.0130235
3.39241	0.116095	0	0.0238978	0.0520803	0	0.260253	0	0.0129455	0.0171288	0	0.0428945	0.0321399	0.0244695	0	0.10078	0.0497893	0.246857	0	0.0206688	0	0	0
1.39087	0.0871776	0	0.00863086	0.169483	0	0.104024	0	0	0	0	0.144225	0.0190828	0.0585987	0	0.0218793	0.107089	0.109005	0	0.125357	0	0.045447	0
1.57367	0.182614	0	0.0153564	0.0801489	0	0.301735	0.0201764	0	0.0223955	0	0.0199195	0	0.0315538	0.0316217	0.11605	0.0552008	0.116321	0	0	0.00690699	0	0
1.08457	0.0688622	0	0.0216985	0.0926826	0	0.209697	0.0106424	0.0050453	0	0.0537549	0	0	0	0	0.0944874	0.133884	0.262851	0	0.0392553	0	0	0.00714056
1.21367	0.0980875	0	0.00916503	0.0288397	0	0.172485	0	0.00372802	0.00641488	0	0	0.0478016	0.101988	0	0.0358983	0.14569	0.221058	0	0	0.0587679	0.070076	0
2.78143	0.0875006	0	0.0054484	0.0531574	0	0.173935	0.013872	0.0159725	0.0460654	0.00429679	0	0	0.00953762	0.335344	0.0518611	0.13092	0.00420532	0	0.067884	0	0	0
1.49822	0.00654347	0	0.0138679	0.608356	0	0	0	0.0534106	0.035336	0.0207529	0	0.033125	0.0103639	0	0.0658681	0.035113	0.113851	0	0	0.00341211	0	0
1.24203	0.133577	0	0.0627807	0.142552	0	0.24782	0	0	0.000679203	0	0.015568	0.00669923	0.0170396	0	0.0585239	0.121128	0.0950237	0	0.098609	0	0	0
2.0039	0.10816	0	0.0113718	0.120753	0	0.26381	0	0.00779384	0.00989041	0	0.00636651	0.0898845	0.051276	0.0443687	0.0896906	0	0.196634	0	0	0	0	0
2.59939	0.0703447	0	0	0.19534	0	0.252234	0	0.0107731	0	0	0.0828658	0.0103423	0.0284267	0	0.0526425	0.148975	0.129098	0	0.0189566	0	0	0
3.5879	0.162544	0	0.081119	0.0321797	0	0.275598	0	0	0.132664	0	0	0.102124	0.0259079	0.0402899	0.0514764	0	0.0960968	0	0	0	0	0
0.228577	0.0300849	0	0	0.151678	0	0.158336	0.0372189	0	0	0.0344232	0	0	0	0	0.0613808	0.234414	0.263165	0	0.0292998	0	0	0
1.47612	0.0182382	0	0.019328	0.0770654	0	0.0982523	0.054233	0	0.0437331	0.0230639	0	0	0.0670922	0	0.0519291	0.416979	0	0	0	0	0.00102141	0.129065
2.31451	0.111321	0	0.008205	0.124247	0	0.182919	0	0	0	0	0.0444696	0	0.0572606	0	0.0558603	0.176309	0.174957	0	0.0136515	0	0.0507991	0
1.25975	0.022107	0.00685437	0.00520804	0.277477	0	0.0251715	0	0	0.0698307	0	0	0.0538543	0.0187803	0.0996321	0.111628	0.0556551	0.213415	0	0.0273454	0	0.0130405	0
2.3559	0.0480417	0	0.0256575	0.410496	0	0.0792436	0.0237076	0.0788711	0.0571052	0.0440025	0	0.0149031	0	0	0.0632941	0.0533553	0.0944195	0	0.00225253	7.13371e-05	0.00457915	0
2.1646	0.0748139	0	0	0.261742	0	0.202842	0	0	0.0143477	0	0.0609441	0.0239421	0.0332255	0	0.0657305	0.125316	0.0861617	0	0.0509346	0	0	0
0.560436	0.136462	0	0.00320788	0	0	0.0878306	0	0	0.0206367	0	0	0	0	0.514822	0.0205488	0.0930183	0.00187955	0	0.121594	0	0	0
3.00598	0.0452968	0	0.28126	0.317609	0	0.00856174	0.0306169	0.0200226	0.040646	0	0	0.0578046	0.0147437	0.0467828	0.0404136	0.0407722	0.034367	0	0.0175902	0	0	0.00351273
0.445484	0.130595	0	0.0469337	0.14785	0	0.126947	0.00453714	0	0.0124659	0.00775008	0	0	0.0371197	0	0.0473433	0.156449	0.19273	0	0.0892796	0	0	0
1.31746	0.125462	0	0.00856463	0.108755	0	0.269314	0.00448157	0.0194174	0.00570429	0	0.0395629	0	0.000406106	0	0.137893	0.0831064	0.176043	0	0.0212905	0	0	0
0.836867	0.108043	0	0.010296	0.00364363	0	0.113962	0.0595042	0	0	0	0.130111	0	0.0699934	0	0.0441393	0.117578	0.220503	0	0.0845063	0	0.0377204	0
0.538731	0.0310199	0	0.00858138	0.0254013	0	0.145263	0	0	0.00584428	0	0.0656745	0.0481706	0.133047	0.00762274	0.0205889	0.0713973	0.348864	0	0	0.0439645	0.0131979	0.0313621
0.816858	0	0.0146688	0	0.190814	0	0.0589986	0	0	0.0835909	0	0	0.0726543	0.0585255	0.0883351	0.0199154	0.0964441	0.222326	0	0	0	0.0937271	0
1.33568	0.180376	0	0.00664681	0	0	0.370708	0	0	0.0179636	0	0	0.0129071	0.0154042	0.0196681	0.0967669	0.0512168	0.0950425	0.000509202	0.132791	0	0	0
4.03909	0	0.01837	0.00210775	0.114522	0	0.0938873	0	0.0181172	0.037423	0.00613719	0	0.0433042	0	0.386426	0.0117953	0.245759	0	0	0.0221509	0	0	0
2.80979	0.00364468	0	0.00761437	0.596378	0	0	0	0.0348826	0.0603065	0.0308372	0	0.0792105	0.00600297	0	0.0545209	0.0434097	0.0811714	0	0.00202112	0	0	0
1.57416	0.0653883	0	0.000161308	0.16471	0	0.167609	0	0.0115306	0	0	0	0.0703891	0.0166424	0	0.0692132	0.0470979	0.190245	0	0	0.177633	0.0193799	0
0.331241	0.116959	0	0.0171982	0.0719186	0	0.286553	0	0	0	0.0200881	0	0.00279157	0.0457131	0	0.0860718	0.0455037	0.231543	0	0	0.0645903	0	0.0110698
2.09411	0.161489	0	0.20482	0.201059	0	0.126508	0	0.0358989	0	0	0	0.0662116	0.0125283	0	0.0472639	0.0119873	0.0708235	0	0	0.05299	0.00841974	0
1.0362	0.0734261	0	0.00985256	0.394314	0	0.0598007	0.040432	0.0418838	0.00976679	0.0186861	0	0.0120617	0	0	0.0533133	0.125747	0.155507	0	0	0.000776106	0	0.00443326
0.717183	0.105753	0	0.00925793	0.041174	0	0.0567111	0	0.00727602	0.0194234	0.0111687	0	0.0267488	0.00889147	0.0490264	0.0440064	0.214406	0.153298	0	0	0.200839	0.05202	0
0.90129	0.0827205	0	0.00915268	0.181017	0	0.13126	0.0264292	0	0.0316002	0.0202766	0	0.00997711	0	0	0.0845483	0.12949	0.257679	0	0.0358493	0	0	0
1.09544	0.218642	0	0.0947085	0	0	0.143956	0	0	0.0551476	0	0	0.034629	0.013658	0.0832383	0.0230546	0.162851	0	0.0127626	0.157352	0	0	0
1.32081	0.0867405	0	0.00707413	0.0738393	0	0.195965	0.0112829	0.013361	0.00314709	0.00465864	0	0.0220732	0.0414537	0	0.0632364	0.26758	0.131972	0	0.0120467	0	0	0.0655697
0.415843	0.101306	0	0	0.0908883	0	0.19766	0.00744844	0	0	0	0.0435276	0.0131841	0.0114606	0	0.0628905	0.0807958	0.156351	0	0.234488	0	0	0
0.419673	0.0740529	0	0.0275083	0.183535	0	0.214077	0.0182358	0.0157862	0.0322347	0	0	0.0466406	0.00940212	0.0869796	0.0842809	0.0380527	0.104205	0	0.0650097	0	0	0
0.935586	0.163887	0	0.0174064	0.0751041	0	0.20706	0.054852	0	0.0253617	0	0	0.0208872	0.0452551	0	0.0200602	0.0983574	0.162935	0	0.107583	0	0	0.0012512
0.590144	0.0960202	0	0.00706199	0.178077	0	0.192054	0.00624791	0.0148783	0.0208942	0	0	0.00702243	0.0202391	0	0.0638214	0.133943	0.214765	0	0.0194314	0	0	0.0255437
3.40187	0	0.0394193	0.0602801	0.514062	0	0	0.00241439	0.0235014	0.0328984	0.0180156	0	0.0128726	0.0821889	0	0.0881906	0.121165	0	0	0.0049913	0	0	0
3.40272	0.09036	0	0.0595733	0.285824	0	0.12541	0.0660647	0.0240704	0.0105987	0.0562625	0	0	0	0.041525	0.0448758	0.0555998	0.0705094	0	0	0.0343303	0.0349969	0
0.253955	0.0274134	0	0.0054278	0.131023	0	0.0643093	0	0	0.0169608	0	0	0.0508672	0.029035	0.0160982	0.048908	0.250086	0.257144	0	0.102727	0	0	0
1.18217	0.145952	0	0.0137592	0.15874	0	0.194707	0	0	0.0231339	0	0.0446697	0.0121814	0.0177192	0.115406	0.0377999	0.117631	0.0411683	0	0.04562	0	0.0315132	0
1.88438	0.0609922	0	0.0173607	0.290161	0	0.0395377	0.00735651	0.0385721	0.0485355	0.0460674	0	0.0275443	0	0.105708	0.0799924	0.165564	0.0260503	0	0.0465574	0	0	0
0.2417	0.0551437	0	0	0.0220875	0	0.10603	0.00799982	0	0.000281926	0	0.00300871	0	0.0178941	0	0.0476814	0.266536	0.386577	0	0	0.0458677	0.0168592	0.0240328
0.243086	0.12349	0	0.0486551	0.0883209	0	0.19498	0.015706	0	0	0	0	0.00205395	0.0153131	0.0500603	0.0187014	0.177448	0.231616	0	0.0315505	0	0	0.00210481
3.35082	0.169581	0	0.0611873	0.154627	0	0.166169	0.0186873	0.000216157	0.0276113	0	0.0139615	0	0.0869226	0.143728	0.0324087	0.0749099	0	0	0	0.0482623	0	0.00172858
0.267203	0.107186	0	0.00256035	0.104657	0	0.194894	0.0432843	0	0	0	0.0574883	0	0.00800748	0	0.0307084	0.149392	0.177635	0	0.121408	0	0	0.00277948
0.900481	0.0371756	0	0.0208665	0.297236	0	0.116297	0.023311	0.00812256	0.0327923	0.0227049	0	0.000758133	0	0	0.0672011	0.10794	0.242881	0	0.0224592	0	0	0.000255084
0.43997	0.0467746	0	0.00252795	0.0906469	0	0.263686	0	0	0.032561	0	0.0329919	0	0.054137	0	0.0831555	0.124766	0.255894	0	0.00438449	0	0	0.00847466
1.12575	0.101536	0	0.0137383	0.145944	0	0.203002	0	0.015518	0	0	0	0.0731413	0.0159313	0.0692662	0.121734	0.0251312	0.134793	0	0.0802652	0	0	0
0.333218	0.076774	0	0.000518224	0.109867	0	0.203394	0	0	0.00600977	0	0	0.0117345	0.0736313	0	0.0695256	0.176364	0.132064	0	0.129722	0	0	0.0103958
0.972121	0.140833	0	0.0509333	0.119603	0	0.217893	0	0	0.0121465	0	0	0.0233214	0.0124029	0.011401	0.0516529	0.170598	0.0374855	0	0.151729	0	0	0
1.54483	0.107655	0	0.0198211	0.360259	0	0.115992	0.0233743	0.0393225	0.0134811	0.0158222	0	0.0640246	0.00756662	0.0312791	0.0818446	0.0294993	0.0533366	0	0.0350554	0	0	0.00166615
1.30989	0.187655	0	0.029076	0.0444196	0	0.226241	0	0	0.0254388	0	0.00314109	0.0610676	0.00594856	0	0.0843744	0.0882295	0.182978	0	0.0614304	0	0	0
0.416083	0.117719	0	0.013579	0.225397	0	0.194792	0.00915583	0	0.00822065	0	0	0	0.0374399	0	0.0648926	0.116716	0.200088	0	0.000657602	0.00629859	0	0.00504409
3.65052	0.0122039	0.000796043	0.00893903	0.0673028	0	0.2303	0	0.0165912	0.0484492	0	0	0.0819288	0.0219503	0.189302	0.112775	0.0772189	0.065623	0	0.06662	0	0	0
0.504771	0.0880455	0	0.00773433	0.0614614	0	0.0659376	0	0	0	0	0	0.0474712	0.0325904	0.0207536	0.0553264	0.287354	0.259397	0	0.0739281	0	0	0
0.306599	0.0707038	0	0.00181777	0.20268	0	0.321137	0	0.0234005	0	0	0.00309086	0	0.0405186	0	0.08067	0.114294	0.125361	0	0.0128986	0	0	0.00342858
1.42891	0.185093	0	0.00808265	0.140608	0	0.27953	0	0.0473221	0	0	0.0257534	0.00714942	0.013977	0	0.0647148	0.0813589	0.112194	0	0	0.0342167	0	0
0.180627	0.154178	0	0.0822413	0.0489862	0	0.142939	0	0	0.0204488	0	0	0.00778456	0.0344581	0	0.0330346	0.186355	0.22966	0	0.0489998	0	0	0.0109155
0.0503384	0.188667	0	0.00583924	0.0309925	0	0.245948	0.0156336	0	0.0100968	0	0.0372674	0	0.0434129	0	0.0753451	0.122164	0.158043	0	0.0573442	0	0	0.00924635
1.2213	0.0501182	0	0.00372434	0.0810619	0	0.26364	0	0	0.0331672	0	0.0183061	0	0.0316708	0	0.0836176	0.131466	0.242738	0	0.0604894	0	0	0
3.05513	0.0851909	0	0.00385583	0.174013	0	0.19512	0.0277166	0.0241123	0.0374547	0	0.0489543	0.0116935	0.0157294	0	0.0657112	0.0975438	0.183769	0	0.029136	0	0	0
0.0942744	0.116891	0	0.00740558	0.113847	0	0.218854	0	0	0.00565015	0	0.0159075	0.00160602	0.0193425	0	0.0731912	0.169139	0.150832	0	0.107333	0	0	0
3.38021	0.0369337	0	0.0704161	0.393588	0	0.0462287	0.0431769	0.0449096	0.0186689	0.0411947	0	0.00667207	0	0.122889	0.0556934	0.0849816	0.0282096	0	0	0.00409619	0	0.00234167
3.34798	0.142976	0	0	0.00996523	0	0.279149	0	0.0460541	0.0170184	0.00475906	0.000369725	0.0190257	0.0115362	0.123374	0.0424646	0.149195	0	0.0691944	0	0.0646261	0.0118635	0.00842925
0.666882	0.227417	0	0.0305922	0.0198057	0	0.25172	0.0309096	0	0.0483524	0	0.0440013	0	0.0231298	0	0.0615415	0.186597	0.0383312	0	0	0.00961857	0.023989	0.00399455
0.322905	0.0655326	0	0.000664956	0.293647	0	0.107153	0	0	0.0278057	0	0.00267898	0.0222178	0.0222363	0	0.0780453	0.107072	0.193594	0	0.0793521	0	0	0
3.38195	0.0764775	0	0.108238	0.450563	0	0	0.0229036	0.0272098	0.0174634	0.0317512	0	0.0500696	0.0112742	0	0.0326579	0.0330604	0.138331	0	0	0	0	0
0.333362	0.0751197	0	0	0.02968	0	0.20239	0	0	0	0	0.106975	0	0.0294694	0	0.0985334	0.249168	0.12579	0	0.0702918	0	0	0.0125826
4.22751	0.165748	0	0.029146	0.237857	0	0.237571	0	0.0603252	0.0433395	0	0	0.0568783	0.0129895	0.00605732	0.0562619	0.0191437	0.0575775	0	0.0171055	0	0	0
1.07604	0.0958215	0	0.00977225	0.304328	0	0.159048	0.0556689	0	0.0140873	0	0	0.0170221	0.01772	0	0.0634442	0.0801154	0.128932	0	0.0540401	0	0	0
0.284969	0.177369	0	0.0353423	0.17406	0	0.123889	0	0.0158371	0.00126806	0	0	0.0613481	0.043238	0	0.0634669	0.00956677	0.266594	0	0	0.028021	0	0
0.238217	0.165149	0	0.0621353	0.239956	0	0.0263417	0	0.0359605	0.0170065	0	0	0.0654559	0.0677776	0.0182302	0.0594715	0.000861526	0.183326	0	0.0583288	0	0	0
0.596176	0.135893	0	0.0211347	0.167704	0	0.214384	0	0	0.0291745	0	0	0.0260002	0.00933315	0	0.0795528	0.15048	0.123487	0	0.0377353	0	0	0.0051227
0.780824	0.119028	0	0	0.0427027	0	0.218003	0	0	0	0	0.0501046	0	0.0285849	0	0.0450712	0.170354	0.104492	0	0.216029	0	0.00459972	0.00103044
2.75748	0.0474731	0	0.00565738	0.326077	0	0.152236	0	0.0388961	0.0451591	0	0	0.0133846	0.0182756	0	0.0809414	0.0548269	0.202927	0	0.0141458	0	0	0
3.23656	0.085601	0	0.02974	0.360546	0	0.156065	0.00658493	0.0257279	0.0597622	0	0	0.0589201	0.0145654	0	0.0725091	0.029761	0.0865733	0	0.0136447	0	0	0
0.376119	0.0162503	0	0.00249956	0.00235362	0	0.129638	0.0227412	0	0.0556175	0	0.0472114	0	0	0.457007	0.0597822	0.145109	0	0	0.0617904	0	0	0
0.575197	0.0716622	0	0	0.0496976	0	0.103404	0.000895462	0	0.0120406	0	0.0791789	0	0.0421241	0	0.0416503	0.096132	0.423402	0	0	0.0339056	0.0427824	0.00312406
0.459638	0.0690289	0	0.0250478	0.268132	0	0.20931	0.00920031	0	0.0241788	0.0156867	0	0	0.00368225	0	0.100619	0.0861366	0.185956	0	0.00302187	0	0	0
0.757061	0.148619	0	0.0140119	0.194919	0	0.223292	0.01154	0	0	0.011669	0	0.0444911	0.0280529	0.0189534	0.123694	0.0122828	0.14773	0	0.0157889	0.00495617	0	0
2.69979	0.168996	0	0.0295498	0.292766	0	0.10577	0	0.0377784	0.0495509	0	0	0.0402344	0.0264514	0	0.046597	0.102363	0.0507558	0	0.0491873	0	0	0
3.57498	0.125933	0	0.0023496	0.176072	0	0.250108	0.0263522	0.019216	0.0434443	0	0.00595358	0	0	0.178138	0.0649521	0.0963149	0	0	0	0.0111665	0	0
0.641017	0.0154218	0	0.00698192	0.120905	0	0.223168	0	0	0.0192073	0.0135298	0	0.0953994	0.0184742	0.0648744	0.120047	0.0296228	0.138185	0	0.134183	0	0	0
4.2263	0.126752	0	0.408365	0.0906214	0	0.099488	0.0258508	0	0.0239373	0	0	0.0186378	0	0.0541582	0.0235562	0.0420961	0.0351681	0	0.0462447	0	0	0.00512454
1.15184	0.128492	0	0.023516	0.0816346	0	0.170541	0	0	0.031776	0.000326259	0.00243145	0	0	0	0.0194046	0.211144	0.170615	0	0.0838844	0.0180089	0.0487489	0.00947633
1.78971	0.0502062	0	0.00137202	0.444991	0	0.0178996	0.0101188	0.0369471	0.032315	0.0463722	0	0.00258001	0	0	0.0848814	0.0602023	0.176784	0	0.0353309	0	0	0
1.74165	0.124699	0	0.0144008	0.190483	0	0.124778	0.000688307	0.0267975	0.0376694	0	0	0	0.0370407	0.0338027	0.0752147	0.0704581	0.215943	0	0.0480249	0	0	0
3.39341	0.0336125	0	0.0208738	0.332932	0	0.0524485	0	0.0237067	0.121764	0.0234111	0	0.0319081	0.00638942	0.0941328	0.0520732	0.151927	0	0	0.0275417	0	0	0.0272796
1.00316	0.11286	0	0.0167125	0.151717	0	0.188943	0.030999	0	0.0341448	0	0.059664	0	0.0157648	0	0.0787981	0.0651954	0.191238	0	0.0502098	0	0.0037539	0
2.10846	0.119238	0	0.0332323	0.171581	0	0.224762	0	0.0279614	0.0284645	0.00876583	0.00121505	0.0494703	0	0.120687	0.0995313	0.00280729	0.0564932	0	0.055791	0	0	0
2.61352	0.142974	0	0.0369044	0.104238	0	0.167325	0.0384045	0	0.0650284	0	0.0441743	0	0	0.148668	0.0240577	0.224398	0	0	0	0	0	0.00382727
0.686165	0.0295488	0	0.00748316	0.164918	0	0.158458	0.0049128	0.0218909	0.053495	0	0	0	0.0820942	0	0.0806293	0.0504265	0.309778	0	0	0.0199069	0.0164579	0
0.6979	0.118399	0	0	0.0871012	0	0.311362	0.0201264	0	0	0	0.0264901	0	0.0218337	0	0.0784292	0.0980819	0.189003	0	0.0491733	0	0	0
0.357623	0.0484805	0	0.0256847	0.158979	0	0.15244	0	0	0.0364476	0	0	0.039035	0.0279558	0	0.0749317	0.205976	0.179543	0	0.0505266	0	0	0
0.532721	0.0541995	0	0.0408041	0.297058	0	0.132248	0.0106238	0.0347912	0.0526944	0	0	0	0.0349428	0	0.0819105	0.0902417	0.170486	0	0	0	0	0
0.153037	0.132095	0	0	0.149517	0	0.18263	0.025875	0	0.0168687	0	0.0107376	0	0.00418235	0	0.0656006	0.129252	0.258158	0	0.0158567	0	0.00922788	0
3.53396	0.108034	0	0.04662	0.324454	0	0.120425	0.0214633	0.00626391	0.0955076	0	0	0.0217134	0.013557	0.00881028	0.0511847	0.0651384	0.0803841	0	0.0364444	0	0	0
0.244036	0.219234	0	0.219374	0.124659	0	0.0816556	0	0	0.0124365	0	0	0.0222667	0.00578837	0	0.0493813	0.00311949	0.17817	0	0.0839151	0	0	0
0.854848	0.169446	0	0.0226264	0.251508	0	0.217616	0.0266418	0	0.0584353	0.0213836	0	0	0.00178784	0	0.106688	0.0164154	0.0648081	0	0	0.0241252	0.0185186	0
0.680059	0.0774583	0	0.00704511	0.068607	0	0.283935	0.0234957	0.00275939	0.00139842	0	0.0235571	0	0.0766874	0	0.083351	0.16805	0.0884425	0	0.0387186	0	0.0117018	0.0447922
1.16968	0.0500788	0	0.000755283	0.134896	0	0.248114	0.0256307	0	0.0197939	0.0190662	0	0.00863918	0.00270473	0	0.0885182	0.155257	0.208226	0	0.0361264	0	0	0.00219429
3.29218	0.0609148	0	0.0927458	0.110901	0	0.277724	0.030773	0.0177543	0.0693209	0.0158771	0	0.0340072	0.014695	0.0340108	0.0746546	0.0695035	0.0569142	0	0.0366336	0	0	0.00357022
0.555157	0.112997	0	0.0348824	0.121223	0	0.229806	0	0	0.0234401	0	0.0247158	0	0	0	0.070691	0.0965187	0.18061	0	0.104047	0	0.00106824	0
0.258485	0.152222	0	0.23686	0.0667655	0	0.0897702	0.0037168	0	0.0127775	0	0.00492166	0.0207147	0.00154962	0	0.0454054	0.0855493	0.189991	0	0.0897557	0	0	0
0.770734	0.0968491	0	0.00229848	0.106627	0	0.280987	0	0	0.0243821	0	0.0500566	0	0.100533	0	0.0679982	0.220112	0.0283798	0	0.0111577	0	0	0.0106199
2.70852	0.110622	0	0.0210324	0.315821	0	0.168273	0.0157907	0.0635075	0.02986	0	0	0.0559058	0.01052	0.0708567	0.0384597	0.027687	0.0376811	0	0	0.0339838	0	0
1.33694	0.194007	0	0.12001	0.0935677	0	0.145082	0.0428408	0	0.0201895	0	0.00559865	0	0	0.199029	0.0224243	0.127711	0	0	0.0238257	0	0	0.00571372
2.37579	0.0147242	0	0.00703792	0.514722	0	0.0459615	0.0198574	0.0750796	0.0483931	0.0282352	0	0.0266435	0	0.0126134	0.0652255	0.0675373	0.0685209	0	0.00544846	0	0	0
0.633276	0.0572882	0	0.0094864	0.237611	0	0.11893	0	0.0216608	0.0185314	0.0118555	0	0.0396819	0.00493906	0	0.0587362	0.084143	0.212452	0	0	0.102708	0.00255167	0.0194252
1.66824	0.008954	0	0.0209596	0.393003	0	0.0673287	0.0253241	0.0480502	0.0535659	0.0884698	0	0.0123364	0	0	0.0958412	0.0501248	0.136042	0	0	0	0	0
0.151157	0.0834638	0	0	0.0712482	0	0.152926	0	0	0.0100561	0	0.0228805	0.00544175	0.0179957	0	0.0447934	0.232267	0.254414	0	0.0961686	0	0.00290055	0.00544525
0.878067	0.0670574	0	0.00639446	0.530162	0	0.0258269	0.00728166	0.0193297	0.0489047	0	0	0	0.00146837	0.0781066	0.0421489	0.0968825	0.0736301	0	0	0.00280689	0	0
2.33022	0.0548942	0	0.00388037	0.276	0	0.0959675	0.00570286	0.0268837	0.00862421	0.0197268	0	0	0.0163788	0	0.0588615	0.188698	0.2351	0	0.00719004	0	0	0.00209244
2.26785	0	0.0210632	0.0625253	0.418752	0	0.0307129	0.034091	0.0548027	0.0379326	0.0766554	0	0.000127363	0.0137751	0	0.0987368	0.0541396	0.0941599	0	0	0.00252617	0	0
3.10403	0.159412	0	0.0829505	0.302855	0	0.0655919	0	0	0.0791078	0	0	0.136354	0.0243322	0.0132841	0.0159815	0.016534	0.0542891	0	0.0493077	0	0	0
0.347167	0.0525879	0	0.0143379	0.406474	0	0.178521	0	0.0488859	0	0.0350687	0	0.0311856	0.003847	0	0.0828672	0.0301243	0.0878073	0	0.0282934	0	0	0
0.920677	0.0283586	0	0	0.311858	0	0.180167	0.0144573	0	0.0102809	0.0270639	0	0.00292419	0.0525324	0	0.110235	0.145579	0.084962	0	0.0315817	0	0	0
0.797317	0.0556518	0	0.0205279	0.268668	0	0.198501	0.00530817	0.00391278	0.0409258	0.00363761	0	0.0439362	0.020516	0.0379681	0.107468	0.0256643	0.119988	0	0.0473261	0	0	0
2.34008	0.14229	0	0	0.0242038	0	0.13823	0	0.0128464	0	0	0.0772751	0	0	0.0887577	0.0592842	0.222587	0.142648	0	0.0918777	0	0	0
0.688482	0.0756757	0	0.00412349	0.113522	0	0.257611	0.00622205	0	0.00165918	0	0.0258145	0	0.06925	0	0.0966412	0.102176	0.240231	0	0.00707391	0	0	0
0.66472	0.0595631	0	0.0355818	0.308837	0	0.11841	0.0334659	0	0	0.0581845	0	0.00123506	0.0522394	0	0.0705162	0.131449	0.104221	0	0.0262972	0	0	0
1.52895	0.0867578	0	0.0210639	0.245524	0	0.199723	0.0219807	0	0.0246428	0	0	0.0153904	0.0214256	0.0839498	0.0917818	0.111675	0.0347116	0	0.0393287	0	0	0.0020454
2.08532	0.0435805	0	0.0101704	0.515181	0	0.0696201	0	0.0481525	0.0739088	0.000352275	0	0.0383142	0.0144032	0	0.0441722	0.0398541	0.0960107	0	0.00627962	0	0	0
1.01445	0.139478	0	0.00671991	0.0306911	0	0.179881	0	0	0.0219345	0	0.0491696	0	0.0813663	0.103611	0.026939	0.0781321	0.0782461	0	0.203831	0	0	0
0.701146	0.106217	0	0	0.149348	0	0.174961	0.0220957	0	0.0495855	0	0.0173845	0	0.0332909	0.0437103	0.0997807	0.17107	0.103511	0	0.0148775	0	0	0.0141671
1.77747	0.204461	0	0.159319	0.0975825	0	0.21873	0.0123986	0	0.0216567	0	0	0.0321814	0.00536459	0.0274483	0.0678607	0.0498753	0.0431955	0	0.0574094	0	0	0.0025169
3.94145	0.0782781	0	0.0194541	0.202794	0	0.146426	0.0016881	0.0241863	0.0324018	0	0	0.00937289	0.0125015	0	0.0691474	0.160389	0.238695	0	0.00466589	0	0	0
0.420741	0.0211955	0	0	0.387991	0	0.118542	0.0260011	0.000155298	0.00646063	0.0450727	0	0.0075896	0	0	0.133548	0.0818867	0.136648	0	0.0349095	0	0	0
2.46126	0.0131035	0	0.0126254	0.593627	0	0.0459723	0	0.0304118	0.0291429	0	0	0.0663863	0.0162441	0	0.0230223	0.0535627	0.0968798	0	0.0190218	0	0	0
2.1749	0.103188	0	0.0855149	0.450865	0	0.0698054	0.0484875	0.0295469	0.0468544	0	0	0.0210595	0.00832862	0	0.0522092	0.000526127	0.0836143	0	0	0	0	0
1.31064	0.0817941	0	0	0.00236196	0	0.224491	0	0	0	0	0.0765413	0	0.0306576	0	0.136909	0.0671033	0.182491	0	0.0942882	0	0.103363	0
2.97044	0.125373	0	0.0952071	0.151157	0	0.165438	0	0.0130173	0.0286185	0	0	0.00975836	0.0681838	0	0.0511866	0.136645	0.103803	0	0.026089	0	0	0.0255236
3.273	0.216023	0	0.118532	0.162397	0	0.237687	0.0220092	0	0.055271	0	0	0	0.00449235	0.0213148	0.0531756	0.0319206	0.0472977	0	0.0293692	0	0	0.00051005
1.45334	0.0728622	0	0.0235345	0.21923	0	0.180161	0	0.0375978	0.0336556	1.77904e-05	0	0.0208807	0.00753257	0	0.0602677	0.131641	0.198979	0	0.0136409	0	0	0
0.460031	0.152775	0	0	0.20921	0	0.207857	0	0	0	0	0.0268436	0	0.0855641	0	0.0448814	0.158402	0.0467641	0	0.0677036	0	0	0
0.591749	0.0869331	0	0.00875937	0.20433	0	0.199569	0.00610382	0.00237751	0.0323535	0.0253048	0	0.0365535	0	0	0.106671	0.0656017	0.193156	0	0.0322863	0	0	0
1.30035	0.0076708	0	0.00102575	0.37735	0	0.0795726	0.0295915	0.0237858	0.0480094	0	0	0	0.0366592	0	0.080853	0.110862	0.20186	0	0	0.00275951	0	0
2.69322	0.0647458	0	0.117508	0.347676	0	0.116919	0.0522533	0.0144981	0.018236	0	0	0.00472206	0.0143161	0	0.0695966	0.0745336	0.0802522	0	0.0164478	0	0	0.00829644
1.24333	0.131422	0.00296664	0.229511	0.135894	0	0.1429	0	0.0126169	0.00512334	0.012984	0	0.0540382	0.00753154	0	0.0758191	0.0996019	0.0527802	0	0.0368102	0	0	0
1.35539	0.117605	0	0.140096	0.21304	0	0.0474294	0.0341182	0.0305263	0.0134035	0.00400413	0	0.0178812	0.00629559	0	0.0465698	0.146018	0.117679	0	0.0517465	0	0	0.0135871
3.28441	0.0515272	0	0.0277856	0.0974604	0	0.0750083	0	0.029192	0.0262655	0.00694647	0	0.028807	0.156982	0.117233	0.0676279	0.221898	0.0104039	0.0166429	0	0	0.043471	0.0227491
1.03597	0.00382621	0	0.0408382	0.643067	0	0.000955279	0	0.0465601	0.0229423	0	0	0.0396338	0.0114246	0	0.0475877	0.0499673	0.0883462	0	0.00198666	0.00286448	0	0
0.953064	0.0506277	0	0.00229985	0.360225	0	0.187825	0.026312	0.0114892	0.00371339	0.00388625	0	0	0.0286351	0	0.0741457	0.0810343	0.126369	0	0.0434377	0	0	0
1.6891	0.0819525	0	0.0562057	0.434469	0	0.0127692	0.00440773	0.0525733	0.0235879	0.0513959	0	0.0378591	0.0217553	0	0.0606344	0.0418203	0.112999	0	0.00757099	0	0	0
2.37183	0.0756669	0	0.00517793	0.153404	0	0.169874	0.014625	0.0420004	0.00574579	0	0.00466266	0	0.0559678	0.00238297	0.0858941	0.204166	0.166376	0	0	0.00627533	0	0.00778085
0.204505	0.17053	0	0.0884893	0.138934	0	0.147226	0.00280891	0	0.00834891	0	0.00494269	0.00268841	0.0138477	0	0.0902925	0.0673169	0.183597	0	0.080978	0	0	0
0.312744	0.19617	0	0.0292898	0.0942333	0	0.14575	0	0.00311096	0	0	0	0.0252104	0.0279573	0	0.0426891	0.186011	0.126602	0	0.122976	0	0	0
3.33106	0.0961849	0	0.241584	0.258089	0	0.10088	0.058437	0	0.017475	0	0	0	0.0132057	0	0.0472351	0.0785154	0.0654142	0	0.0184387	0	0	0.00454025
2.61685	0.0400433	0	0.0774605	0.283527	0	0.150073	0	0.0780758	0.0380212	0.0611301	0	0	0.0123459	0.00305877	0.0959059	0.0852717	0.0747473	0	0.000340172	0	0	0
1.17729	0.148484	0	0.0246762	0.116118	0	0.208447	0	0	0.0471211	0.00794328	0	0.0471237	0.0193907	0.0547041	0.0633354	0.118273	0.0762086	0	0.0681738	0	0	0
0.704973	0.0820047	0	0.0177039	0.332002	0	0.13948	0.0247092	0	0	0	0	0.0222164	0.0263095	0	0.0699292	0.0880642	0.140301	0	0	0.0327504	0.0245291	0
0.686854	0.0426317	0	0.00569412	0.155281	0	0.133934	0	0	0.019413	0	0	0.0526361	0.0238222	0.0488516	0.19768	0.0157532	0.144511	0	0.13912	0	0.0206732	0
0.68402	0.0400607	0	0.00161892	0.18569	0	0.0932792	0	0	0.0194143	0	0.107326	0.0177685	0.0738181	0.0879731	0.0459673	0.0850082	0.100062	0	0.142014	0	0	0
0.483937	0.137225	0	0.000669576	0.0877967	0	0.142666	0.0204554	0	0.0177721	0	0.0418084	0	0.0489838	0	0.079476	0.215234	0.147019	0	0.0577886	0	0	0.0031059
0.824935	0.176546	0	0.0189722	0.260073	0	0.0722923	0	0.00280149	0.0302199	0	0	0.0627418	0.0404113	0.04014	0.0516737	0.0837608	0.121066	0	0.039302	0	0	0
2.61129	0.169416	0	0.262149	0.108571	0	0.0653467	0	0.0245526	0.048188	0	0.00989058	0.0361479	0	0.0906009	0	0.177675	0	0.00746265	0	0	0	0
1.24362	0.0512993	0	0.0187409	0.445208	0	0.0611966	0.00358453	0.0492083	0.0210069	0.0835467	0	0.0326676	0	0	0.0765722	0.0517739	0.0996349	0	0	0.00556022	0	0
2.12702	0.222868	0	0.0573828	0.139281	0	0.139022	0	0	0.036134	0	0	0.0439729	0.0137998	0.104953	0.0579671	0.153176	0.00208034	0	0.0293633	0	0	0
1.09674	0.0699748	0	0.0052677	0.0649684	0	0.272737	0	0.018164	0.0336922	0	0.0651482	0	0.0357266	0.0481358	0.0533297	0.253296	0	0	0	0.0360153	0.0283693	0.0151754
1.47656	0.0873997	0	0.0304533	0.117077	0	0.165781	0.0288841	0	0.0610228	0	0	0	0	0.10561	0.0395577	0.138919	0.187052	0	0.0382439	0	0	0
1.3137	0.0561131	0	0.0244774	0.375081	0	0.0542955	0.00170573	0.027217	0.0616265	0	0	0.0226438	0.0269452	0	0.0584927	0.0482043	0.223833	0	0.0193645	0	0	0
0.413963	0.0117952	0	0.0029786	0.591916	0	0	0.0294848	0.0160206	0.052513	0.0837449	0	0.0198234	0.0176672	0	0.0464572	0.0593653	0.0682337	0	0	0	0	0
2.38339	0.093905	0	0.0543518	0.212419	0	0.225678	0	0.0219874	0.0580585	0	0	0.0298933	0.0211848	0.0102708	0.0416562	0.165516	0.0168538	0	0.0218616	0	0.0211621	0.00520196
2.2946	0.0588817	0	0.0283737	0.101559	0	0.0832471	0.00409752	0	0.0609658	0	0.00781798	0.0129123	0.0304162	0.291	0.0230456	0.288378	0	0	0.00930473	0	0	0
1.65079	0.0214382	0.00292084	0.0788266	0.26722	0	0.141725	0.0238355	0.0161248	0.0465323	0.0443707	0	0.00767769	0.00434862	0	0.07475	0.0661206	0.204109	0	0	0	0	0
3.49945	0.0216473	0	0	0.126974	0	0.054255	0	0	0.150192	0	0	0.0616462	0	0.528217	0.0041757	0.0526217	0	0	0.00027213	0	0	0
0.946597	0.0654771	0	0.000507888	0.0780618	0	0.21782	0	0	0.00441848	0	0.00728582	0.0254435	0.178358	0.0113248	0.061043	0.143506	0.0985464	0	0.0637774	0	0.0328219	0.0116073
1.19715	0.0272601	0	0	0.0127791	0	0.0791414	0	0	0.0526926	0	0	0.0515643	0.0306498	0.030237	0.000575659	0.0462956	0.628305	0	0.0185434	0	0.0219566	0
0.939948	0.186242	0	0.144213	0.140804	0	0.185465	0.0112355	0	0.0155768	0	0.0356129	0.0266247	0.011341	0	0.0854071	0.0580568	0.0495473	0	0.0498735	0	0	0
0.738812	0.0110151	0	0	0.207049	0	0.154304	0.0407515	0	0	0	0.0289361	0	0.0199087	0	0.0487078	0.135848	0.294148	0	0.0146617	0	0.0446704	0
0.797504	0.0728045	0	0.00891224	0.336618	0	0.101322	0.00937444	0.00929611	0.0578186	0.0466037	0	0.00106823	0.000227114	0	0.0860403	0.0369519	0.187502	0	0.0454614	0	0	0
0.608967	0.0777824	0	0.045629	0.183527	0	0.240518	0.0341585	0.0010959	0	0	0.0244341	0	0.0382808	0	0.0646603	0.17758	0.0832156	0	0.00560278	0	0	0.0235151
1.7844	0	0	0.0178592	0.333668	0	0.0212696	0.0647345	0.0365899	0.0118051	0.136914	0	0	0	0.0265849	0.115622	0.0621561	0.160975	0	0.0118224	0	0	0
0.831468	0.0982603	0	0.0861899	0.295595	0	0.107944	0.0444127	0.0305542	0.0137349	0.0316697	0	0	0	0.0291481	0.0543886	0.113847	0.0889708	0	0.00148373	0	0	0.00380059
0.898383	0.0933399	0	0.0554076	0.130511	0	0.173513	0.0156613	0.0259578	0	0.0200284	0	0.000312386	0.0473461	0	0.0563552	0.170912	0.150681	0	0.0387547	0	0.0124399	0.00877981
1.32072	0.0598891	0	0.0413406	0.227876	0	0.107172	0.0252703	0.003112	0.0281225	0.0210828	0	0.0148073	0	0	0.0692054	0.127594	0.18287	0	0.0812474	0	0	0.0104106
0.631762	0.00908841	0	0.00566349	0.204177	0	0.0894359	0	0.0360842	0.0243213	0	0	0.0736438	0.0661184	0	0.0944419	0	0.297169	0	0	0.0415388	0.0583173	0
2.02707	0.10179	0	0.00295554	0.128611	0	0.112022	0.0165488	0	0.0918577	0	0.0493264	0	0.0538609	0.185903	0.0668563	0.163502	0	0	0.0267663	0	0	0
0.719942	0.110067	0	0.00392462	0.00637507	0	0.198066	0.00522243	0	0	0	0.0207513	0.0129627	0.133329	0	0.0711458	0.137312	0.285587	0	0	0.00867575	0.00658144	0
0.262413	0.0889418	0	0.00571579	0.163764	0	0.404816	0.0255863	0	0.0225356	0	0	0	0.00733496	0	0.0837748	0.0779286	0.0974736	0	0.0169202	0	0	0.00520805
0.209453	0.182095	0	0.00565535	0.126772	0	0.144875	0.0150147	0	0.0353715	0	0.0576217	0	0.0301621	0	0.0927206	0.0692513	0.134514	0	0.0945723	0	0	0.0113741
0.31471	0.107973	0	0	0.0418925	0	0.162242	0.00904244	0	0.0232268	0	0.0334417	0	0.116652	0	0.0870355	0.08559	0.273364	0	0.0595391	0	0	0
0.0162989	0.129742	0	0	0.065643	0	0.200551	0	0	0	0	0.122874	0	0.118278	0	0.0520359	0.108714	0.164519	0	0.0376427	0	0	0
0.318185	0.0212373	0	0.00312866	0.386572	0	0.0428483	0.0144737	0.0100752	0.0238012	0.0538193	0	0.00220247	0.0428306	0	0.0846404	0.116057	0.195089	0	0.00322541	0	0	0
0.623279	0.0979082	0	0.0155886	0.0887137	0	0.139452	0.00414264	0	0.0306101	0.00727311	0	0.0212597	0.0175194	0.0540943	0.0449133	0.236571	0.200739	0	0.0316155	0	0	0.0095992
0.455149	0.172569	0	0.0377279	0.06863	0	0.115	0.0112516	0	0	0	0.0234155	0	0.042466	0	0.0322429	0.241601	0.185128	0	0.0699676	0	0	0
1.18607	0.0122889	0	0.00013243	0.16249	0	0.369518	0	0.0297064	0	0	0.0101572	0.0515878	0.0103429	0.0382843	0.125	0.130057	0.0299649	0	0.0304708	0	0	0
0.166214	0.15953	0	0	0.0469703	0	0.190448	0	0	0.0229064	0	0	0.0424996	0.0969482	0	0.0253187	0.147721	0.204966	0	0.0626916	0	0	0
2.40787	0.0513256	0	0.0583713	0.45479	0	0	0.0609063	0.027065	0.0308727	0.0109781	0	0.00820859	0.0231769	0	0.0901948	0.110773	0.047326	0	0.0152101	0	0	0.0108019
0.0595638	0.169033	0	0.00717273	0.0388789	0	0.140984	0	0	0.0323706	0	0.0392114	0.0107915	0.059441	0	0.0495245	0.148409	0.20851	0	0.0956737	0	0	0
0.928751	0.0759718	0	0.042127	0.157911	0	0.118349	0.0124719	0	0.00299307	0.00214608	0	0.0226109	0.0360479	0.0865007	0.0234186	0.335068	0.0231696	0	0.0503932	0	0	0.0108206
0.403737	0.0948455	0	0	0.0939257	0	0.136672	0.0253242	0	0	0.00296271	0.0646214	0	0.165098	0	0.0403655	0.116466	0.159742	0	0.0942328	0	0.00543581	0.000308129
0.737247	0.146374	0	0.13777	0.136471	0	0.222884	0.0386019	0	0	0.0258744	0	0	0.00354906	0.047575	0.0917403	0.0559201	0.0756954	0	0.0175439	0	0	0
0.28752	0.0898414	0	0.0136421	0.0409913	0	0.28811	0	0	0.0877607	0.00359829	0	0.0265736	0.00882125	0	0.144784	0.0730506	0.186872	0	0.035954	0	0	0
1.77549	0.139854	0	0.0709359	0.114315	0	0.155271	0	0.00439268	0.0587326	0.0251236	0	0.0420238	0	0.216102	0.0588296	0.111483	0	0	0.00293629	0	0	0
2.47479	0.0431098	0	0.00188792	0.114805	0	0.24192	0.0222039	0.0176649	0.0398578	0	0	0.017963	0.0638923	0.00953751	0.0713791	0.204557	0.0937388	0	0.0278758	0	0	0.0296071
2.62966	0.138201	0	0.0311374	0.30905	0	0.0152196	0.104965	0.0734628	0.0495287	0	0	0.0151642	0.0172229	0.0533567	0.0666642	0.0431308	0.0481936	0	0.0293522	0	0	0.00535005
0.247338	0.0558547	0	0.00281346	0.150876	0	0.17405	0.0199921	0	0.00834447	0	0.0684016	0	0.0885734	0	0.0677916	0.0497593	0.246594	0	0.0410622	0	0.0215417	0.00434456
3.09441	0.00925265	0	0.0150001	0.130514	0	0.349727	0.0273194	0	0.0171063	0	0	0.0315278	0	0.0275878	0.104866	0.254328	0.0249593	0	0.000708152	0	0.0071042	0
0.901914	0.0360887	0	0.00467262	0.0954191	0	0.254413	0.023756	0.0157903	0.00336639	0	0	0	0.0741861	0.00908367	0.12444	0.190363	0.0958234	0	0.00630698	0	0.0314969	0.0347943
0.459245	0.0469475	0	0.00732829	0.480091	0	0.100462	0	0.0234156	0.0271819	0.0348237	0	0.0192799	0.0294818	0	0.100803	0.0682783	0.049456	0	0.0124519	0	0	0
0.517842	0.0255885	0	0.0121651	0.536261	0	0	0	0.0490934	0.00971036	0.0251267	0	0.0519699	0.00970309	0.00556821	0.0843983	0.0358027	0.091919	0	0.0626938	0	0	0
0.943955	0	0	0.00334258	0.399201	0	0.109972	0.0017867	0.0400178	0.00288354	0.0241003	0	0	0.0165444	0	0.121288	0.123747	0.140468	0	0.0158187	0	0	0.000829851
1.02932	0.210627	0	0.162575	0.161285	0	0.0926002	0	0	0.0342524	0	0	0.0530661	0.0146018	0.00503078	0.0735214	0.0280386	0.103626	0	0.0585471	0	0	0.00222802
0.611174	0.0739236	0	0.0152721	0.0103056	0	0.112419	0	0	0	0.00289265	0	0.0247091	0.00769345	0	0.0502553	0.312644	0.349707	0	0.0312184	0	0.00657179	0.00238857
0.172549	0.0296239	0	0.00694825	0.159148	0	0.272767	0.0200608	0.00445764	0	0.00296115	0.0155151	0.0150654	0.00144177	0	0.0901952	0.168731	0.175399	0	0.0376867	0	0	0
0.824034	0.0355218	0	0.0375094	0.444478	0	0.0586723	0	0.0506697	0.0605319	0.0256123	0	0.0352419	0.00473667	0	0.0496473	0.0768709	0.11757	0	0	0	0	0.00293736
1.06791	0.13641	0	0.020898	0	0	0.225255	0	0	0	0	0.0580078	0.00877487	0.120588	0	0.00179131	0.208184	0.0568559	0.0492086	0	0.055753	0.0499758	0.00829779
0.281405	0	0.0100509	0	0.0885657	0	0.165596	0.00246292	0	0	0	0	0.0195745	0.00935737	0.0685172	0.0211056	0.473262	0.085997	0	0	0	0.039511	0.0159993
0.177827	0.0585255	0	0.00595559	0.365745	0	0.0636948	0.0228854	0.0485032	0.00784891	0	0	0	0.0233057	0	0.113934	0.149967	0.107387	0	0.024966	0	0	0.00728113
0.640471	0.107171	0	0.0876298	0.103621	0	0.202101	0.0119296	0.0113983	0.0339346	0	0	0	0	0.0932249	0.0284119	0.201418	0.0821949	0	0	0.00647288	0.009476	0.0210164
0.585207	0.0818156	0	0.0641545	0.174064	0	0.042954	0.0128826	0.00176589	0.0030009	0.0408856	0	0.00664134	0.00526402	0	0.0692726	0.163685	0.246991	0	0.0847718	0	0	0.00185071
0.333877	0.0784274	0	0.0166529	0.16473	0	0.37632	0.00874154	0	0	0	0	0	0.0305722	0	0.0627443	0.131992	0.0552288	0	0.0592744	0	0	0.0153158
2.09225	0.11559	0	0.026868	0.201953	0	0.202675	0	0	0.043905	0	0	0.0697882	0.0056798	0.040641	0.116807	0.0182704	0.0816583	0	0.069205	0	0	0.00695934
1.58685	0.0683604	0	0.011784	0.275483	0	0.197868	0	0.0362272	0.0904162	0	0	0.0100729	0.00955899	0	0.0609083	0.0547928	0.151708	0	0.00900013	0.00397533	0.000310714	0.0195339
1.62584	0.0673786	0	0.00328905	0.0716418	0	0.368117	0	0	0.0182071	0	0	0.000245437	0.120984	0	0.115143	0.100916	0.0564315	0	0.077647	0	0	0
1.12172	0.0891393	0	0.0230879	0.0180387	0	0.221427	0	0.0468104	0	0.026106	0	0.0344851	0.0779793	0	0.0994344	0.0875102	0.153338	0	0	0.0361116	0.0433255	0.0432069
0.348408	0.050356	0	0.00567887	0.200334	0	0.143799	0	0.0190109	0.013273	0.0640679	0	0.00751428	0	0	0.154124	0.144185	0.174503	0	0.0229568	0	0	0.000197503
1.79705	0.0273429	0	0.0312252	0.235019	0	0.172019	0	0.0260959	0.0507054	0	0	0.0747906	0.0212003	0	0.110135	0.0764011	0.118856	0	0.0501075	0	0	0.0061025
1.14256	0.104461	0	0.018658	0.085209	0	0.19759	0	0.00917536	0.0236587	0	0	0	0.0524543	0	0.102892	0.00505115	0.309854	0	0	0.04277	0.0482266	0
0.691396	0.0435426	0.0090723	0.0169275	0.183244	0	0.13266	0.00230276	0.0232715	0.0537079	0	0	0.0407107	0.017224	0.012057	0.0854555	0.0998644	0.250416	0	0.0295439	0	0	0
0.911115	0.152493	0	0.0331492	0.0948224	0	0.164789	0.0184041	0	0.00840313	0	0.025769	0	0.0112974	0	0.142201	0.139533	0.153822	0	0.0553165	0	0	0
3.16336	0.0123626	0	0	0.135388	0	0.168809	0	0.00666227	0.0472933	0	0.0109817	0.0205878	0	0.319494	0.0408558	0.219919	0	0	0	0	0	0.0176457
3.3456	0.0652911	0	0	0.15666	0	0.149839	0	0	0.0568947	0	0	0.0395301	0.0265336	0.0367972	0.037531	0.131094	0.285009	0	0.01482	0	0	0
1.32182	0.0365501	0	0.0354443	0.232737	0	0.127893	0.0147691	0.0192659	0.0551606	0	0	0.00840067	0.0326227	0	0.0661507	0.103622	0.207641	0	0.0464608	0	0.0132817	0
0.314995	0.103473	0	0	0.0662965	0	0.2743	0.0186567	0	0	0	0.0532321	0	0.0417024	0	0.0796401	0.067094	0.192062	0	0.0810726	0	0	0.0224715
0.771475	0.153948	0	0.143648	0.0456042	0	0.272823	0.00569488	0	0.0295487	0	0	0.00257955	0.00128434	0	0.0559274	0.0940742	0.154631	0	0.0235476	0	0	0.0166893
0.136678	0.130619	0	0.137929	0.103513	0	0.145268	0.0226757	0.014506	0.00346716	0	0	0	0.00371088	0.00926864	0.0729115	0.178271	0.145057	0	0.0147612	0	0	0.0180438
0.210477	0.0160676	0	0.0027724	0	0	0.2703	0	0	9.18647e-05	0	0.0589066	0	0.063132	0	0.128543	0.0310872	0.382358	0	0.00356413	0.0151576	0.0280189	0
0.853273	0.105245	0	0.0312113	0.131635	0	0.269032	0.0358445	0.0311391	0.0381045	0	0.0171473	0	0.0239409	0	0.0761583	0.0831342	0.0924533	0	0.0157588	0	0.0405875	0.00860748
0.69786	0.141643	0	0.0165143	0.209656	0	0.264395	0.0341773	0	0	0.00679979	0	0.0342554	0.0235251	0.071842	0.0567282	0.0772611	0.0632038	0	0	0	0	0
0.0208219	0.040859	0	0	0.0289671	0	0.355337	0.049139	0	0	0.122666	0	0	0	0	0.0651288	0.167571	0.0736085	0	0.0217111	0	0.0750131	0
2.66066	0.0754921	0	0	0.133945	0	0.124875	0	0.00139156	0.0330431	0	0.0222507	0	0.0678884	0	0.07663	0.069321	0.324666	0	0.0357869	0	0.0309665	0.00374449
0.742615	0.0525408	0	0.000623954	0.0279883	0	0.161765	0	0.00583652	0.0412043	0	0	0.067288	0.0449307	0.0469585	0.213317	0	0.279968	0	0	0.0295069	0.0280725	0
0.368375	0.143962	0	0	0.0624621	0	0.107047	0	0	0.0101315	0	0.0498691	0.00763219	0	0.0214513	0.0228522	0.195664	0.105002	0	0.221955	0	0.0519712	0
1.87731	0.0568828	0	0.0349476	0.34543	0	0.0542468	0.000849062	0.0177001	0.0491838	0	0	0.00621374	0	0.244287	0.04285	0.128741	0.0109373	0	0.00237726	0.00352628	0	0.00182729
0.994382	0.115384	0	0.00646842	0.0569406	0	0.226619	0	0.00173169	0	0.0303545	0	0.0648855	0.0343694	0.0165145	0.122585	0	0.255323	0	0.013297	0	0.055528	0
0.817243	0.0139985	0	0.0101855	0.581462	0	0	0.0100032	0.0360581	0.0271049	0.0848301	0	0.0262366	0	0	0.0361064	0.0604136	0.104572	0	0	0.00902862	0	0
1.01726	0.170696	0	0.165428	0.18007	0	0	0.0092542	0.0248742	0	0.0125758	0	0.0443683	0.00584675	0	0.0395664	0.158495	0.109855	0	0.0736014	0	0	0.00536889
0.97452	0.133608	0	0.018203	0.212966	0	0.221454	0	0.0135969	0.0140915	0.00767892	0	0.0300444	0.00209674	0	0.0608088	0.0733561	0.205071	0	0.00702521	0	0	0
0.706726	0.0435361	0	0	0.0121166	0	0.318684	0	0	0.0930579	0	0.116047	0.0725034	0.0797928	0.102549	0.011946	0	0	0	0.0990359	0	0.0507313	0
2.98382	0.0843321	0	0.0032475	0.321257	0	0.00781305	0.0279758	0.0534175	0.0713518	0	0	0.0245132	0.0291664	0.181316	0.0682037	0.0815637	0	0.0109462	0.0017292	0	0.0294974	0.00366882
2.37251	0.3451	0	0.0407799	0	0	0.350818	0	0	0	0	0.079141	0	0	0.0260799	0	0.0829299	0.067439	0.00771217	0	0	0	0
0.599888	0.235668	0	0.0265071	0.112956	0	0.0698625	0.0114817	0	0.0289274	0.0283504	0.0138022	0	0.0128057	0	0.0667461	0.118882	0.221897	0	0.0421711	0	0.00994246	0
0.264466	0.164827	0	0.0111842	0.100559	0	0.281932	0	0	0.000373092	0	0	0	0.0424098	0	0.0530487	0.0471038	0.182414	0	0.0223152	0.0715303	0.0196019	0.00270013
0.690847	0.0879303	0	0.00307443	0.073643	0	0.194129	0.00170448	0	0.0204351	0	0.0175674	0	0	0	0.0603785	0.249907	0.242063	0	0.0483429	0	0	0.000824136
0.221547	0.0918963	0	0	0.0542773	0	0.204077	0.0235086	0	0	0	0.0265059	0	0.0263494	0	0.0608747	0.118035	0.294445	0	0.0662939	0	0.0200734	0.0136623
1.35426	0.0188342	0	0	0.0613714	0	0.231926	0	0.0143976	0.00652178	0.0133216	0	0.0378096	0.0848185	0	0.0911755	0.253796	0.101551	0.0401004	0.0443757	0	0	0
3.31565	0.0606545	0	0.0210146	0.426746	0	0.0718006	0.0419553	0.0218531	0.0793669	0	0.00537446	0.00970681	0.0304792	0	0.0466482	0.0482104	0.133773	0	0.00241709	0	0	0
2.59285	0.202724	0	0.033835	0.144388	0	0.126933	0	0	0.0418784	0	0	0.0696346	0.133663	0.00795083	0.03896	0.0310151	0.139505	0	0.0295134	0	0	0
4.25185	0.0897669	0	0.00946874	0.323897	0	0	0.0532362	0.0265513	0.135646	0	0.0849739	0.102056	0.0207137	0.0165702	0.054841	0.0539497	0.0168822	0	0.0114473	0	0	0
2.55587	0	0.0274138	0.0036014	0.137229	0	0.208954	0	0	0.0227511	0	0.0354201	0.141302	0.0596022	0.0201123	0.0577019	0	0.150538	0	0.135375	0	0	0
0.735033	0.0869851	0	0.0122803	0.135799	0	0.183894	0	0.00698178	0	0	0.0618142	0.0356399	0.0727338	0	0.0877752	0	0.211412	0	0.104685	0	0	0
1.314	0.106612	0	0.0853667	0.137095	0	0.174509	0.00526935	0.0062351	0.0542258	0	0	0.00654605	0.0508709	0.0292288	0.0943468	0.0695727	0.145796	0	0.034325	0	0	0
3.05156	0.0389206	0	0.0003144	0.0580767	0	0.123574	0	0	0.00375618	0	0.331511	0.0222256	0.150342	0.0368912	0.0350809	0.0866589	0.0068497	0	0.105799	0	0	0
2.45955	0.199398	0	0.07095	0.0886988	0	0.151025	0	0	0.0520733	0.0249516	0	0.101201	0.00894919	0	0.0657236	0.104437	0.0837112	0	0.0488811	0	0	0
1.15523	0.0992134	0	0.00411873	0.0975635	0	0.109206	0	0	0.0401456	0	0.0490885	0	0.0140685	0	0.0765842	0.0922691	0.39484	0	0.0147708	0.00813178	0	0
0.889946	0.119484	0	0.0113622	0.118877	0	0.244949	0	0	0.0161209	0	0.00611525	0	0.0506249	0	0.0297191	0.0516239	0.312778	0	0	0.0346029	0.00374266	0
