# Supplementary material for: Cuproptosis in ccRCC: key player in therapeutic and prognostic targets
Source: Front Oncol. 2023 Oct 27;13:1271864. doi: 10.3389/fonc.2023.1271864 (PMC10642186; doi:10.3389/fonc.2023.1271864)
Supplement: Supplementary file 7 [file DataSheet_7.zip › Step7/immu/╧α╣╪╨╘╚╚═╝-immufuns.xlsx]

## Sheet: Sheet1
riskScore	aDCs	APC_co_inhibition	APC_co_stimulation	B_cells	CCR	CD8+_T_cells	Check-point	Cytolytic_activity	DCs	HLA	iDCs	Inflammation-promoting	Macrophages	Mast_cells	MHC_class_I	Neutrophils	NK_cells	Parainflammation	pDCs	T_cell_co-inhibition	T_cell_co-stimulation	T_helper_cells	Tfh	Th1_cells	Th2_cells	TIL	Treg	Type_I_IFN_Reponse	Type_II_IFN_Reponse
1.1467	0.430732	0.509982	0.453862	0.400328	0.561545	0.529258	0.488049	0.768939	0.242858	0.870068	0.183357	0.666136	0.540554	0.394366	0.984498	0.637142	0.361392	0.722957	0.552697	0.375423	0.3391	0.779792	0.23881	0.177309	0.469306	0.514822	0.630767	0.678278	0.450796
0.895512	0.55036	0.63533	0.337462	0.329632	0.535921	0.568932	0.386638	0.738326	0.194971	0.831059	0.094102	0.492274	0.691201	0.533331	0.955174	0.641143	0.182303	0.680197	0.427619	0.376619	0.289992	0.784956	0.360212	0.185205	0.296588	0.486651	0.601822	0.621141	0.443901
0.149015	0.404713	0.453431	0.501217	0.35484	0.581349	0.477412	0.466069	0.776895	0.229405	0.857456	0.330727	0.609077	0.595125	0.233584	0.963812	0.68876	0.416662	0.69832	0.433538	0.357624	0.307009	0.85029	0.355423	0.206685	0.290591	0.515515	0.634504	0.665404	0.502275
0.241978	0.549501	0.529596	0.481472	0.332548	0.588857	0.795757	0.509466	0.896603	0.238901	0.880663	0.0708136	0.702205	0.620416	0.378861	0.990659	0.746493	0.330253	0.733616	0.539602	0.386801	0.358303	0.898922	0.568887	0.20289	0.320847	0.572893	0.667815	0.698645	0.57427
0.876494	0.488021	0.522904	0.54684	0.426893	0.616751	0.722889	0.514828	0.882377	0.273658	0.859289	0.0389369	0.650475	0.675697	0.33382	0.989475	0.742779	0.266447	0.759907	0.551975	0.419838	0.369531	0.92574	0.501207	0.22554	0.308019	0.59208	0.661717	0.689954	0.55998
1.35356	0.632734	0.52767	0.309951	0.230853	0.507026	0.193315	0.363606	0.378305	0.109683	0.759003	0.0586952	0.433862	0.690129	0.141602	0.934801	0.65897	0.0696544	0.658473	0.352288	0.396176	0.186166	0.786537	0.0479881	0.15347	0.294831	0.400324	0.636541	0.538744	0.425043
1.79429	0.640905	0.475906	0.553692	0.289986	0.605838	0.463133	0.496853	0.652549	0.290729	0.8489	0.0561661	0.51795	0.747987	0.341632	0.954667	0.728588	0.249534	0.735093	0.461631	0.333393	0.33692	0.91046	0.136958	0.131859	0.270201	0.521442	0.658169	0.573101	0.6671
0.391651	0.565681	0.522414	0.473074	0.319338	0.574251	0.719517	0.505632	0.726524	0.254496	0.876582	0.146369	0.640539	0.712579	0.305395	0.990518	0.727128	0.380201	0.732917	0.478513	0.399901	0.352922	0.918627	0.352021	0.208231	0.279015	0.565982	0.665491	0.657966	0.527462
1.50734	0.582116	0.433631	0.541408	0.318289	0.593291	0.622622	0.502033	0.750603	0.108757	0.878576	0.0131722	0.605193	0.672981	0.0303995	0.971285	0.672522	0.37272	0.761085	0.464283	0.36143	0.373581	0.901451	0.316936	0.200187	0.314351	0.5423	0.650213	0.692584	0.434311
0.220542	0.574563	0.435717	0.46941	0.30957	0.558418	0.570144	0.479915	0.708926	0.252074	0.816154	0.0739222	0.595636	0.643275	0.439592	0.981765	0.714409	0.301379	0.724422	0.421872	0.319995	0.307508	0.879532	0.190972	0.184949	0.254307	0.516991	0.635638	0.670035	0.547124
0.574909	0.505844	0.428383	0.486616	0.270486	0.555587	0.279619	0.461021	0.541745	0.246078	0.865311	0.152744	0.491536	0.635688	0.292248	0.976742	0.690251	0.209121	0.722251	0.446599	0.356908	0.245626	0.878531	0.0551233	0.120314	0.213801	0.481207	0.638746	0.710042	0.611103
1.06285	0.447166	0.522775	0.474106	0.309893	0.589874	0.63121	0.506357	0.796389	0.211608	0.897081	0.0162808	0.63911	0.669788	0.411372	0.978183	0.784062	0.406967	0.768902	0.544379	0.367958	0.410481	0.947817	0.323648	0.247223	0.314087	0.602104	0.657977	0.709163	0.633855
1.04121	0.51026	0.523936	0.530321	0.312772	0.586601	0.80366	0.529858	0.895391	0.244642	0.881317	0.181407	0.64176	0.687544	0.372509	0.988626	0.721494	0.229354	0.739339	0.478966	0.430402	0.39958	0.928954	0.292895	0.231351	0.337578	0.577644	0.656702	0.665999	0.547717
0.921541	0.435122	0.513534	0.477159	0.345473	0.587443	0.401698	0.506649	0.704975	0.343892	0.822224	0.433733	0.515173	0.616923	0.50683	0.97296	0.68326	0.214917	0.714549	0.523104	0.310842	0.362318	0.930482	0.0814456	0.202514	0.323097	0.551453	0.649787	0.683139	0.604657
0.377515	0.718368	0.613032	0.484304	0.401103	0.593645	0.532999	0.555965	0.825684	0.43269	0.893912	0.600229	0.691399	0.681322	0.704739	0.991174	0.784807	0.285204	0.76354	0.599762	0.459242	0.469346	0.959408	0.250987	0.314586	0.318518	0.64585	0.657708	0.778421	0.521604
0.366351	0.679525	0.349224	0.243825	0.337723	0.412383	0.0857772	0.307902	0.544011	0.116268	0.68499	0.141153	0.391301	0.513669	0.0345027	0.970313	0.579874	0.74976	0.559772	0.311577	0.253444	0.138599	0.429887	0.166813	0.0748856	0.239499	0.306019	0.611321	0.493409	0.453273
0.716759	0.578206	0.51275	0.546246	0.330247	0.601068	0.714775	0.551989	0.88675	0.260221	0.89605	0.167076	0.662867	0.609113	0.324819	0.990908	0.718425	0.241946	0.7226	0.541122	0.429387	0.421373	0.877635	0.473402	0.260961	0.353278	0.578828	0.665614	0.691186	0.543778
0.564728	0.642938	0.467903	0.533178	0.333273	0.614768	0.669252	0.520386	0.815673	0.32019	0.86348	0.188467	0.642256	0.6285	0.283799	0.985444	0.791297	0.279566	0.752834	0.510589	0.407673	0.360797	0.922421	0.178444	0.205823	0.290098	0.562471	0.65991	0.668654	0.581018
1.2105	0.551441	0.571812	0.558537	0.340234	0.582466	0.470721	0.508404	0.609028	0.234023	0.809886	0.0791911	0.54981	0.612573	0.284622	0.96409	0.679594	0.0926794	0.720308	0.399127	0.417833	0.355061	0.851818	0.375364	0.176335	0.274372	0.490518	0.638275	0.692903	0.511622
0.439263	0.593501	0.530285	0.506944	0.37131	0.604369	0.481627	0.545463	0.863251	0.439806	0.881158	0.425777	0.684222	0.653596	0.447505	0.987072	0.777426	0.513346	0.758288	0.609451	0.436282	0.422411	0.936489	0.24669	0.29532	0.380688	0.600081	0.647213	0.742921	0.600949
2.45645	0.432736	0.587427	0.480471	0.280673	0.618013	0.727156	0.528235	0.826527	0.321379	0.881992	0.0310336	0.723121	0.744046	0.273887	0.990255	0.678201	0.0845126	0.805305	0.544098	0.455484	0.443802	0.885644	0.526875	0.276626	0.314574	0.557961	0.654738	0.875317	0.470928
2.22879	0.565193	0.580668	0.536112	0.380605	0.621146	0.677102	0.54679	0.893178	0.283629	0.880031	0.309599	0.683355	0.748854	0.331772	0.985748	0.773812	0.16697	0.788236	0.525014	0.450456	0.448114	0.967522	0.540399	0.275482	0.449202	0.644133	0.682475	0.702038	0.616613
0.715206	0.423487	0.465078	0.410196	0.345179	0.565506	0.608607	0.478983	0.734638	0.329133	0.815395	0.0533736	0.55347	0.597099	0.631484	0.970283	0.720613	0.342898	0.740525	0.511606	0.335648	0.350773	0.922157	0.0173861	0.194825	0.21503	0.554379	0.657279	0.70074	0.602633
1.10122	0.613495	0.584369	0.477766	0.363721	0.601729	0.940229	0.592081	0.945604	0.244186	0.9397	0.131932	0.686205	0.640369	0.423097	0.993942	0.810284	0.204274	0.785713	0.573531	0.522649	0.472295	0.967206	0.497179	0.366661	0.332698	0.669842	0.672032	0.801938	0.482624
0.611077	0.527441	0.548748	0.487437	0.353752	0.571332	0.422879	0.51155	0.808824	0.219088	0.868234	0.153693	0.668438	0.667878	0.389805	0.982742	0.727568	0.464925	0.727503	0.554723	0.379981	0.336986	0.909723	0.175618	0.222147	0.28014	0.552435	0.657251	0.75979	0.565842
0.824725	0.544573	0.560828	0.506381	0.324873	0.577704	0.829372	0.537454	0.882693	0.19002	0.914734	0.0162808	0.601827	0.688843	0.120853	0.991161	0.704422	0.30591	0.729476	0.52733	0.439177	0.389617	0.936489	0.402949	0.225852	0.282461	0.582931	0.645885	0.721061	0.476508
1.02587	0.534607	0.582817	0.580084	0.44405	0.626103	0.828003	0.579826	0.935646	0.393383	0.912639	0.369031	0.727931	0.709097	0.53876	0.986773	0.728903	0.262442	0.764082	0.560329	0.460754	0.449286	0.934012	0.550701	0.278077	0.395313	0.647657	0.665871	0.685728	0.601346
0.356483	0.449411	0.567271	0.48238	0.345097	0.583654	0.859774	0.552386	0.918364	0.241613	0.913638	0.146685	0.727518	0.632971	0.425152	0.992096	0.751593	0.192946	0.748956	0.543703	0.466177	0.404625	0.92632	0.543475	0.271398	0.314368	0.609172	0.663997	0.726648	0.559881
0.799948	0.422279	0.453302	0.464146	0.30938	0.558779	0.584265	0.471901	0.721519	0.225674	0.799841	0.0175453	0.592659	0.599605	0.336632	0.978368	0.681831	0.167445	0.746953	0.476395	0.325157	0.310824	0.869679	0.158638	0.157753	0.295506	0.511336	0.6452	0.702991	0.562779
0.777647	0.476457	0.45223	0.431276	0.26787	0.549575	0.409128	0.444159	0.679631	0.103144	0.859113	0.126874	0.424396	0.688978	0.678029	0.972477	0.684113	0.0999504	0.686625	0.444445	0.345267	0.224486	0.893916	0.0686671	0.0895012	0.265872	0.473096	0.617355	0.630799	0.51879
0.745568	0.473101	0.509886	0.393749	0.413982	0.588084	0.54322	0.47206	0.848288	0.261789	0.85658	0.242526	0.650222	0.619391	0.599977	0.979604	0.739212	0.519985	0.767304	0.521086	0.319958	0.338274	0.852345	0.130609	0.244048	0.35522	0.563785	0.653828	0.7142	0.642896
0.375052	0.504542	0.542966	0.487799	0.316932	0.571004	0.471774	0.487325	0.720992	0.33223	0.86608	0.452385	0.598761	0.648309	0.422503	0.981617	0.721776	0.243843	0.753902	0.509483	0.368772	0.297909	0.907036	0.17708	0.195072	0.26555	0.538077	0.640813	0.767738	0.539318
0.956286	0.381477	0.602394	0.488211	0.323108	0.590615	0.915308	0.556968	0.935856	0.293014	0.939293	0.0778739	0.678584	0.626146	0.484433	0.994952	0.748588	0.101531	0.745679	0.488224	0.506436	0.434756	0.947342	0.466234	0.311521	0.362984	0.636405	0.673853	0.714807	0.524379
0.335991	0.594648	0.49825	0.42752	0.318769	0.571468	0.638956	0.50102	0.799445	0.241668	0.900181	0.048737	0.665373	0.613793	0.472259	0.985756	0.749217	0.250956	0.750476	0.507166	0.384172	0.339355	0.920893	0.253823	0.244482	0.245411	0.562302	0.672332	0.707765	0.574122
0.918764	0.466594	0.504103	0.465791	0.351299	0.562461	0.486738	0.465633	0.695016	0.361025	0.872008	0.336154	0.604421	0.687601	0.565366	0.983961	0.727418	0.319451	0.727798	0.490313	0.382039	0.259394	0.905613	0.195716	0.181928	0.283963	0.525564	0.656342	0.621713	0.499731
2.16188	0.768985	0.757244	0.408335	0.338599	0.556223	0.379885	0.47817	0.652022	0.553563	0.864198	0.461289	0.495015	0.872726	0.458099	0.963239	0.690462	0.253538	0.750936	0.476135	0.482867	0.289547	0.96494	0.206388	0.184695	0.377082	0.550752	0.665213	0.527806	0.582444
0.579039	0.392087	0.517517	0.376562	0.368388	0.580915	0.471511	0.478529	0.750761	0.293352	0.845623	0.165179	0.568765	0.631654	0.502715	0.974212	0.799679	0.350854	0.744479	0.51772	0.323054	0.347752	0.940229	0.0693253	0.187954	0.282252	0.586461	0.671919	0.724129	0.707551
1.48005	0.550889	0.682509	0.538906	0.463892	0.643249	0.856349	0.592718	0.887962	0.284703	0.9456	0.0780319	0.71834	0.77357	0.230552	0.992878	0.826786	0.199637	0.77914	0.482882	0.554612	0.50905	0.96552	0.760767	0.360018	0.323333	0.672796	0.699377	0.644722	0.58338
0.423428	0.31684	0.521729	0.460303	0.319944	0.552635	0.466611	0.484515	0.710612	0.343457	0.869345	0.304382	0.616045	0.677729	0.489224	0.969837	0.686143	0.423301	0.701145	0.51678	0.312315	0.322843	0.899448	0.17288	0.225856	0.272688	0.532366	0.638503	0.694828	0.674157
0.660433	0.420805	0.478079	0.478905	0.292452	0.577401	0.73506	0.486286	0.851133	0.273597	0.884074	0.0157539	0.625161	0.646785	0.0157868	0.964652	0.669811	0.252221	0.721917	0.480308	0.345628	0.374059	0.903927	0.392145	0.201713	0.386388	0.558638	0.666978	0.650046	0.608092
1.13478	0.514887	0.543078	0.503098	0.391484	0.580555	0.647755	0.552706	0.907931	0.445561	0.921453	0.532103	0.736804	0.629687	0.567394	0.988062	0.668079	0.313392	0.742268	0.652887	0.413646	0.447449	0.891018	0.49761	0.310678	0.328297	0.602803	0.637119	0.780296	0.422928
0.176508	0.397519	0.422527	0.466394	0.270507	0.508718	0.237784	0.433666	0.382098	0.182154	0.827367	0.39859	0.414144	0.607953	0.429645	0.973669	0.66032	0.19068	0.65034	0.338368	0.302875	0.183897	0.785114	0.053177	0.0906299	0.217023	0.392024	0.620873	0.608123	0.511048
0.82082	0.435917	0.517813	0.513672	0.347973	0.605872	0.471195	0.521554	0.70176	0.387242	0.878308	0.467559	0.563587	0.669769	0.334082	0.978434	0.719056	0.201798	0.753672	0.510306	0.382568	0.386393	0.939861	0.182134	0.219588	0.292606	0.585539	0.67221	0.709876	0.61161
1.57157	0.384525	0.508869	0.456099	0.365513	0.570774	0.250429	0.458898	0.657186	0.256703	0.873343	0.231145	0.584904	0.659375	0.334967	0.980344	0.648677	0.325195	0.731637	0.525708	0.356837	0.287133	0.878004	0.104541	0.140773	0.236334	0.510683	0.633572	0.695873	0.529203
0.574414	0.496042	0.623388	0.509763	0.430629	0.619288	0.926899	0.584222	0.95788	0.313519	0.913419	0.119129	0.77276	0.618497	0.266913	0.996207	0.742664	0.374564	0.756125	0.593368	0.54066	0.470763	0.916836	0.542246	0.370402	0.406136	0.658066	0.671982	0.717018	0.622663
1.23822	0.553334	0.503935	0.452503	0.392213	0.579795	0.544063	0.51734	0.872577	0.194615	0.861422	0.125241	0.674539	0.619646	0.392639	0.981969	0.719562	0.382204	0.76181	0.580309	0.369003	0.395813	0.92574	0.243438	0.217405	0.286477	0.587056	0.657199	0.744272	0.609295
0.940044	0.366981	0.441004	0.423724	0.345524	0.534072	0.347903	0.439302	0.763459	0.162241	0.881025	0.0356702	0.625474	0.587258	0.268137	0.983865	0.678419	0.399644	0.703411	0.494213	0.300722	0.24407	0.823471	0.0338622	0.186583	0.226722	0.502738	0.612717	0.702702	0.586445
0.251332	0.475196	0.527894	0.438462	0.349986	0.555582	0.791279	0.497623	0.895339	0.189798	0.868391	0.180722	0.636702	0.583441	0.554851	0.98773	0.679954	0.279145	0.727276	0.509463	0.39028	0.392735	0.840859	0.440837	0.200984	0.398342	0.548126	0.645483	0.719387	0.563034
1.50848	0.663959	0.607213	0.532957	0.399575	0.633056	0.868994	0.593152	0.929218	0.259751	0.890388	0.248322	0.740949	0.749219	0.312858	0.984986	0.719358	0.359548	0.781607	0.649692	0.477403	0.472583	0.942074	0.519597	0.315568	0.389331	0.639358	0.678586	0.724896	0.616658
2.92371	0.666091	0.638143	0.557511	0.427134	0.657278	0.975057	0.681787	0.990336	0.349795	0.939305	0.213336	0.888947	0.810557	0.435457	0.992455	0.751185	0.252695	0.806788	0.746091	0.63334	0.605997	0.975847	0.953991	0.524507	0.486523	0.751799	0.669704	0.75724	0.5638
3.4842	0.703706	0.355973	0.331593	0.396259	0.439477	0.144367	0.324242	0.410445	0.115271	0.754337	0.117865	0.419951	0.478704	0.0540501	0.970558	0.545081	0.582052	0.61037	0.316604	0.201926	0.181773	0.483524	0.0663807	0.0766322	0.285733	0.337929	0.601553	0.566745	0.512021
0.223078	0.600373	0.523467	0.476057	0.351888	0.583452	0.555971	0.503252	0.6408	0.264578	0.868388	0.106062	0.56207	0.640319	0.31105	0.980372	0.73312	0.2479	0.742519	0.500006	0.370726	0.301759	0.795178	0.237376	0.229528	0.494129	0.510186	0.661406	0.692844	0.5645
1.13511	0.594043	0.592587	0.559693	0.433307	0.613025	0.943285	0.615568	0.977955	0.270307	0.93677	0.349221	0.787358	0.601183	0.453265	0.994621	0.750291	0.411024	0.776016	0.635555	0.54697	0.514225	0.901819	0.659578	0.401821	0.458593	0.667832	0.673482	0.736336	0.623123
1.20561	0.420024	0.470654	0.405162	0.380402	0.593357	0.550122	0.479955	0.812565	0.220049	0.834903	0.196265	0.615124	0.650518	0.433814	0.97191	0.728566	0.49011	0.743124	0.54242	0.306965	0.366506	0.870101	0.19114	0.182499	0.483456	0.554683	0.672906	0.684816	0.649662
1.7864	0.469453	0.395031	0.330436	0.319646	0.43397	0.255487	0.339717	0.618618	0.0807774	0.745984	0.0667039	0.462061	0.596586	0.110075	0.923521	0.590831	0.197372	0.656104	0.349316	0.253373	0.18409	0.675205	0.082683	0.105304	0.513031	0.368463	0.62009	0.510624	0.508349
0.791065	0.372097	0.548224	0.488923	0.332661	0.591154	0.696017	0.522752	0.939123	0.268868	0.838099	0.0583791	0.74876	0.583672	0.317161	0.981951	0.674587	0.516454	0.744486	0.567056	0.332495	0.401893	0.880744	0.654674	0.280633	0.43196	0.57168	0.657358	0.746987	0.550995
1.19596	0.421125	0.423539	0.463064	0.340493	0.536455	0.661506	0.480642	0.817307	0.131013	0.840756	0.0502123	0.558579	0.654121	0.446896	0.957194	0.583935	0.269608	0.699374	0.485576	0.264911	0.365325	0.858088	0.365598	0.213141	0.345896	0.506837	0.649675	0.662231	0.599491
1.14587	0.84184	0.451364	0.321938	0.266459	0.449986	0.230724	0.340291	0.458971	0.138914	0.754167	0.0445746	0.473055	0.561751	0.0365228	0.953808	0.529108	0.715407	0.662868	0.365141	0.28867	0.145782	0.560713	0.173232	0.13983	0.313911	0.336837	0.631121	0.579926	0.539673
0.924822	0.56952	0.415644	0.260801	0.326667	0.403407	0.158909	0.298366	0.197266	0.0869446	0.771431	0.0374616	0.293235	0.444024	0.0587373	0.973232	0.555704	0.0772943	0.572179	0.261596	0.201395	0.119886	0.363868	0.0400019	0.0755642	0.270501	0.271183	0.600144	0.450651	0.51708
2.79132	0.471498	0.507383	0.51262	0.292297	0.590457	0.741435	0.520723	0.903031	0.337811	0.905916	0.0707082	0.6689	0.698904	0.500221	0.985704	0.696507	0.316396	0.757047	0.539026	0.400771	0.464821	0.9475	0.512776	0.273427	0.402189	0.610277	0.66301	0.669964	0.523579
4.02505	0.52265	0.465333	0.344443	0.423986	0.441429	0.366713	0.360614	0.640905	0.111598	0.808383	0.04468	0.540608	0.545116	0.173091	0.95844	0.518072	0.381782	0.63853	0.381756	0.2884	0.20505	0.520406	0.24797	0.149751	0.466474	0.37972	0.608139	0.559081	0.555501
0.601078	0.467802	0.451819	0.494477	0.369073	0.554921	0.554443	0.48176	0.778949	0.181993	0.851281	0.109118	0.597688	0.562297	0.288174	0.97634	0.622239	0.256963	0.707708	0.467736	0.337304	0.340007	0.764934	0.116036	0.140671	0.284515	0.472293	0.649439	0.656546	0.552373
1.24572	0.451772	0.491765	0.527791	0.381166	0.58099	0.841702	0.522566	0.94044	0.446168	0.887835	0.53184	0.657644	0.700222	0.451434	0.986928	0.627525	0.444324	0.719695	0.557571	0.40224	0.385117	0.792859	0.472464	0.187686	0.412227	0.574934	0.629769	0.715558	0.55482
3.94488	0.58084	0.544555	0.579223	0.388829	0.62147	0.937068	0.624274	0.982486	0.253538	0.937665	0.0961568	0.803824	0.586517	0.275266	0.995159	0.751313	0.247373	0.748177	0.646121	0.550137	0.567311	0.938122	0.778117	0.433502	0.544767	0.677948	0.626202	0.732191	0.468447
3.27075	0.501962	0.480568	0.555961	0.379928	0.599698	0.773048	0.555481	0.916361	0.24575	0.810335	0.0329304	0.636247	0.69957	0.514114	0.960573	0.620766	0.329462	0.75105	0.536891	0.417588	0.489741	0.892862	0.290043	0.220951	0.677741	0.566895	0.633991	0.703794	0.636931
0.758143	0.351338	0.458272	0.554322	0.494894	0.582363	0.971158	0.585992	0.989335	0.107678	0.933077	0.0896234	0.815773	0.53219	0.13316	0.995687	0.656926	0.506865	0.704868	0.527834	0.503016	0.513002	0.801974	0.807155	0.424985	0.457175	0.661374	0.659728	0.695363	0.5015
0.919173	0.568179	0.556024	0.38321	0.323643	0.543414	0.332887	0.43915	0.566561	0.173044	0.858076	0.437421	0.463096	0.714443	0.0788088	0.966498	0.720121	0.236256	0.676981	0.480694	0.405399	0.249292	0.898974	0.064685	0.110761	0.271052	0.488387	0.638343	0.580448	0.428314
0.528269	0.244872	0.306943	0.517003	0.31808	0.574996	0.750023	0.485886	0.932063	0.264309	0.89523	0.407283	0.711088	0.445564	0.439903	0.986973	0.612304	0.660084	0.694867	0.552395	0.308454	0.348989	0.742594	0.597725	0.22778	0.326986	0.526152	0.626447	0.667283	0.524746
0.482587	0.345848	0.523821	0.42888	0.313808	0.56442	0.633476	0.488228	0.814356	0.166492	0.897868	0.0626995	0.612615	0.622638	0.458299	0.983	0.674564	0.552019	0.731635	0.54231	0.363346	0.336574	0.851396	0.258468	0.212874	0.406961	0.530888	0.64575	0.677486	0.613127
0.727439	0.430224	0.440162	0.509239	0.317143	0.600756	0.558184	0.483168	0.796284	0.19729	0.85776	0.211018	0.710452	0.53486	0.455843	0.990986	0.709142	0.470457	0.74631	0.492212	0.334702	0.362243	0.863725	0.394809	0.266275	0.400751	0.547323	0.676627	0.663916	0.583763
1.60512	0.388202	0.355295	0.232487	0.232164	0.452298	0.115546	0.315315	0.477149	0.126224	0.691048	0.387209	0.451143	0.565568	0.291643	0.936927	0.548916	0.159594	0.629638	0.304176	0.209712	0.173372	0.584686	0.070184	0.0629065	0.455039	0.353233	0.64959	0.456543	0.520233
2.79368	0.587453	0.393589	0.323524	0.282819	0.52119	0.354121	0.345359	0.692803	0.303754	0.762173	0.115019	0.591488	0.627946	0.315199	0.959696	0.624313	0.232779	0.707084	0.397043	0.276393	0.262784	0.7623	0.58198	0.171883	0.44002	0.436397	0.618447	0.651409	0.514809
0.333804	0.344801	0.466909	0.498895	0.286773	0.555922	0.536265	0.490912	0.685901	0.291731	0.8611	0.167497	0.585516	0.613661	0.384847	0.976999	0.660966	0.222135	0.7223	0.503443	0.342453	0.299162	0.886118	0.178015	0.164551	0.216174	0.515591	0.627711	0.686521	0.541824
2.55162	0.620143	0.74935	0.459854	0.253122	0.539996	0.333572	0.462103	0.622886	0.316412	0.754874	0.0563242	0.544945	0.66838	0.449291	0.929334	0.641801	0.144104	0.717333	0.40095	0.398624	0.326265	0.864674	0.15692	0.213909	0.452421	0.491442	0.693071	0.591044	0.42478
2.97846	0.689857	0.636463	0.518042	0.356401	0.642953	0.865991	0.572204	0.900028	0.268325	0.871119	0.141311	0.783606	0.757174	0.305316	0.983154	0.766166	0.0707609	0.791416	0.554958	0.571529	0.425268	0.962359	0.771907	0.450912	0.440563	0.651963	0.69845	0.677441	0.55002
3.36617	0.552405	0.483219	0.555825	0.450425	0.608916	0.868942	0.567988	0.945762	0.283472	0.857412	0.184305	0.782292	0.583707	0.293434	0.986967	0.660388	0.210491	0.757584	0.542827	0.449269	0.479134	0.85166	0.643626	0.344937	0.358796	0.623719	0.629136	0.70454	0.59197
0.915811	0.561919	0.547359	0.517325	0.409445	0.601224	0.86088	0.549545	0.910829	0.214996	0.899705	0.0130668	0.704163	0.610226	0.323013	0.987242	0.747848	0.440899	0.734596	0.519341	0.460977	0.402221	0.881903	0.375018	0.312857	0.381405	0.627906	0.66805	0.669126	0.565922
1.0804	0.648608	0.647919	0.532904	0.448066	0.655138	0.918785	0.610379	0.948765	0.374413	0.90595	0.205644	0.771853	0.793497	0.474794	0.98678	0.748291	0.305173	0.808156	0.637106	0.552088	0.500689	0.953929	0.738027	0.39393	0.499643	0.686931	0.687277	0.729131	0.587339
2.36536	0.62066	0.261167	0.384399	0.307865	0.468529	0.123028	0.35777	0.188257	0.110946	0.738373	0.0809298	0.352242	0.625844	0.112203	0.946897	0.614506	0.0093259	0.689717	0.340891	0.260581	0.234081	0.945498	0.343765	0.0679451	0.428456	0.380761	0.604748	0.675411	0.350793
3.81106	0.606946	0.710117	0.54889	0.642708	0.657096	0.961674	0.665026	0.981906	0.534075	0.925914	0.0933116	0.859025	0.691428	0.462228	0.994646	0.716352	0.3302	0.781675	0.656587	0.648301	0.653465	0.960567	0.958113	0.633315	0.568071	0.784072	0.69694	0.75728	0.487456
4.24084	0.528734	0.812622	0.509382	0.323772	0.609095	0.949555	0.602487	0.968734	0.485007	0.861185	0.0943127	0.862946	0.668856	0.125275	0.993482	0.715387	0.125294	0.770168	0.552914	0.628605	0.489128	0.870154	0.845985	0.541743	0.52515	0.645003	0.6912	0.699282	0.396492
1.13096	0.617516	0.766862	0.514488	0.373606	0.587236	0.930324	0.567154	0.971	0.382345	0.858175	0.0736588	0.802911	0.687739	0.150907	0.992634	0.683593	0.0967891	0.830155	0.512414	0.574036	0.420896	0.922579	0.76142	0.382282	0.494139	0.617187	0.688541	0.786833	0.407338
2.28258	0.587138	0.6855	0.560884	0.484784	0.667421	0.947659	0.656168	0.976901	0.410496	0.891868	0.167761	0.838681	0.741302	0.394137	0.991504	0.734509	0.311495	0.818991	0.657452	0.587397	0.563548	0.941652	0.828691	0.512664	0.536822	0.709034	0.700593	0.797823	0.571994
1.89643	0.510499	0.583666	0.523968	0.357822	0.614908	0.77621	0.56374	0.869258	0.338961	0.879448	0.36292	0.715408	0.665665	0.51822	0.991818	0.704414	0.166654	0.753445	0.516785	0.468928	0.470976	0.892862	0.693152	0.328536	0.358677	0.611376	0.672595	0.742088	0.516801
2.56581	0.426516	0.576327	0.517151	0.323754	0.604679	0.823998	0.535178	0.888489	0.209272	0.900843	0.128824	0.711161	0.654547	0.32302	0.991769	0.734212	0.186887	0.776244	0.559955	0.416015	0.429479	0.925108	0.530714	0.296065	0.333477	0.610654	0.66983	0.742654	0.697898
2.15879	0.500709	0.447572	0.480039	0.295898	0.571398	0.763248	0.494815	0.940704	0.0405525	0.793116	0	0.731356	0.485569	0.383352	0.983666	0.634123	0.582105	0.745966	0.578936	0.320792	0.371606	0.882008	0.320206	0.277687	0.239229	0.527969	0.629518	0.771126	0.546581
4.02943	0.22622	0.419681	0.44249	0.341814	0.548871	0.834273	0.484738	0.800446	0.0760977	0.784095	0.0347745	0.693894	0.570338	0.380526	0.970521	0.559097	0.319399	0.719048	0.433125	0.409819	0.411766	0.671148	0.741014	0.275833	0.517591	0.511415	0.602653	0.680713	0.410577
2.49901	0.513362	0.432963	0.452794	0.424252	0.556324	0.668092	0.487821	0.847655	0.121502	0.815719	0.0218131	0.592848	0.633882	0.351615	0.972014	0.691035	0.291685	0.700888	0.512211	0.361711	0.343723	0.802975	0.207808	0.184187	0.227941	0.546157	0.64139	0.700581	0.514941
2.65464	0.608606	0.599415	0.572409	0.462721	0.640716	0.742963	0.57519	0.922684	0.338087	0.865651	0.11602	0.775508	0.708686	0.144473	0.981099	0.688476	0.309967	0.787882	0.589131	0.467233	0.463142	0.906772	0.727809	0.373634	0.402265	0.610805	0.693081	0.708885	0.541586
2.58273	0.407918	0.387629	0.497085	0.334003	0.581146	0.730845	0.507392	0.91457	0.181939	0.841684	0.0884643	0.691245	0.570887	0.275017	0.983188	0.636926	0.310494	0.729126	0.529652	0.400198	0.444758	0.807191	0.434839	0.273254	0.459185	0.548049	0.597041	0.717296	0.446287
2.46979	0.573866	0.576579	0.521474	0.356569	0.606314	0.935804	0.608107	0.980062	0.0974611	0.929826	0.0546908	0.83774	0.603931	0.334985	0.994428	0.722587	0.617985	0.759553	0.682919	0.537592	0.503687	0.870786	0.528893	0.440843	0.372576	0.669191	0.645669	0.750429	0.432066
3.88608	0.58256	0.554049	0.517821	0.322313	0.584879	0.776104	0.54337	0.938965	0.127327	0.899696	0.0625415	0.691988	0.546201	0.53397	0.985332	0.689118	0.314551	0.725367	0.533397	0.434704	0.424305	0.888278	0.485854	0.243027	0.400114	0.55659	0.638318	0.695464	0.55801
2.19918	0.452507	0.612385	0.499909	0.350536	0.632561	0.895339	0.58251	0.966837	0.404409	0.90948	0.0304541	0.814945	0.614834	0.550112	0.989964	0.690177	0.343794	0.78672	0.629865	0.496907	0.496158	0.929007	0.704129	0.347516	0.371675	0.635642	0.672273	0.780444	0.593679
5.67582	0.410744	0.406713	0.51054	0.290746	0.553086	0.37899	0.504083	0.828055	0.187544	0.859016	0.180669	0.659959	0.566873	0.455281	0.982909	0.583562	0.306437	0.71752	0.519274	0.347853	0.400868	0.794335	0.199157	0.186395	0.25139	0.488325	0.60658	0.665858	0.456419
0.808228	0.425695	0.468588	0.498803	0.376488	0.550241	0.519142	0.477907	0.754238	0.112562	0.850771	0.0486843	0.557359	0.573184	0.248184	0.979799	0.670548	0.154905	0.711474	0.452694	0.287111	0.308208	0.8015	0.184656	0.166954	0.264686	0.49638	0.626098	0.684748	0.502436
2.40282	0.547403	0.649618	0.604906	0.626491	0.664082	0.952769	0.648615	0.96689	0.253497	0.824757	0.0843019	0.840893	0.692882	0.34216	0.994436	0.741199	0.352487	0.777187	0.636384	0.601039	0.557486	0.949134	0.88889	0.576074	0.419993	0.750716	0.693438	0.709178	0.488592
0.9888	0.50113	0.486599	0.427001	0.316935	0.619146	0.619777	0.491298	0.818835	0.133695	0.903177	0.0762932	0.651513	0.648184	0.267063	0.972997	0.768847	0.338367	0.770604	0.585467	0.389055	0.349639	0.942337	0.195311	0.232591	0.278243	0.602383	0.661672	0.707651	0.590061
3.03863	0.40208	0.358447	0.555809	0.371689	0.610965	0.489214	0.478464	0.849658	0.079795	0.888501	0.0167023	0.686669	0.657567	0.0508416	0.982329	0.82578	0.374722	0.745428	0.456971	0.263373	0.438909	0.637796	0.441171	0.194969	0.332224	0.538052	0.62703	0.74109	0.411659
1.20041	0.480097	0.495432	0.49283	0.472268	0.603545	0.743964	0.537649	0.906035	0.146866	0.907205	0.0838804	0.739372	0.527585	0.474193	0.988383	0.736258	0.379991	0.732123	0.567285	0.408431	0.463073	0.891598	0.488758	0.312247	0.304239	0.611556	0.651751	0.696873	0.575056
3.60062	0.680658	0.645654	0.645785	0.552601	0.682616	0.971527	0.705559	0.984857	0.36656	0.921607	0.0978429	0.880141	0.76703	0.241597	0.993642	0.772872	0.360443	0.785448	0.667418	0.661711	0.666353	0.931167	0.902503	0.615589	0.556764	0.775429	0.704255	0.690456	0.702699
3.54413	0.265388	0.432079	0.513043	0.27104	0.567992	0.732583	0.525699	0.930219	0.143139	0.831387	0.00100108	0.694428	0.600848	0.169419	0.973207	0.4935	0.353225	0.704641	0.551015	0.322019	0.459313	0.707345	0.551353	0.252066	0.280983	0.510772	0.623391	0.686022	0.390167
3.11082	0.562593	0.497119	0.561305	0.370642	0.605606	0.775735	0.56521	0.935435	0.273196	0.821661	0.0131722	0.65818	0.701326	0.52471	0.964185	0.615727	0.409022	0.740507	0.559796	0.441857	0.498631	0.896551	0.332489	0.269745	0.499486	0.582184	0.636512	0.692022	0.635079
0.613187	0.49873	0.556196	0.528893	0.413531	0.604129	0.859774	0.533401	0.907879	0.330844	0.89639	0.166075	0.655828	0.71276	0.472227	0.979619	0.694279	0.256436	0.769384	0.482775	0.426993	0.377005	0.924212	0.354952	0.223808	0.392061	0.598547	0.655455	0.698094	0.657642
0.642445	0.550166	0.611128	0.491839	0.351237	0.610702	0.918943	0.580249	0.968945	0.240153	0.919937	0.0897288	0.751564	0.614226	0.408422	0.993403	0.738591	0.471669	0.751485	0.608836	0.503848	0.459625	0.930798	0.566798	0.337715	0.422142	0.634753	0.662102	0.733441	0.511785
1.95743	0.562589	0.57271	0.389764	0.445077	0.608614	0.805505	0.514924	0.882061	0.394038	0.916325	0.119076	0.714374	0.710606	0.374203	0.984119	0.737602	0.204537	0.774512	0.559955	0.448357	0.451147	0.934855	0.628437	0.29361	0.341405	0.62711	0.653071	0.694351	0.591401
2.33591	0.386302	0.40926	0.514893	0.27533	0.56038	0.627206	0.476488	0.836538	0.142212	0.833718	0.090203	0.651592	0.533105	0.28627	0.983531	0.660911	0.337471	0.721981	0.481392	0.27758	0.402072	0.780109	0.347038	0.234138	0.393041	0.516134	0.62319	0.735692	0.500638
2.19881	0.521278	0.504108	0.51784	0.327268	0.58525	0.895971	0.568378	0.963834	0.217546	0.919995	0.136148	0.776896	0.577818	0.597316	0.992358	0.687009	0.410129	0.733744	0.586915	0.473735	0.488595	0.87753	0.639197	0.309878	0.366334	0.59552	0.637492	0.708032	0.482203
1.20647	0.518686	0.430132	0.280133	0.314294	0.428518	0.250745	0.309541	0.286363	0.100165	0.682841	0.0370401	0.353194	0.504821	0.0196611	0.963438	0.599513	0.611136	0.620093	0.292752	0.210429	0.158503	0.629103	0.0486981	0.0744067	0.259735	0.332114	0.635813	0.580077	0.51751
1.42441	0.487742	0.498497	0.525104	0.437995	0.630216	0.873526	0.547111	0.902136	0.351319	0.895142	0.197846	0.722899	0.69426	0.524318	0.975714	0.70839	0.255066	0.784802	0.53153	0.443669	0.482917	0.8936	0.701909	0.326176	0.495956	0.625627	0.678085	0.695352	0.595962
2.70278	0.258557	0.442119	0.45716	0.325115	0.583643	0.4762	0.485876	0.782216	0.221784	0.806415	0.0322455	0.525392	0.711914	0.519184	0.966001	0.644733	0.352066	0.706874	0.51818	0.257619	0.456975	0.805873	0.158682	0.184687	0.320476	0.519213	0.650327	0.616791	0.517724
1.23747	0.517486	0.597105	0.541046	0.430422	0.610526	0.979746	0.613968	0.978481	0.261234	0.928269	0.0257648	0.757659	0.565661	0.424344	0.996049	0.737166	0.192472	0.747647	0.54096	0.563235	0.511223	0.925424	0.770191	0.38031	0.412201	0.676577	0.689965	0.701296	0.568304
2.10214	0.530955	0.532191	0.51715	0.391199	0.582613	0.591799	0.524938	0.88733	0.329173	0.896358	0.119393	0.685113	0.637897	0.49854	0.97522	0.715068	0.510343	0.756163	0.60894	0.395094	0.362393	0.922789	0.318357	0.226619	0.367111	0.569936	0.645045	0.722402	0.660206
3.81995	0.55414	0.479887	0.490505	0.354832	0.567208	0.622464	0.526364	0.888805	0.292133	0.800364	0.063806	0.682862	0.610171	0.518723	0.974667	0.66783	0.508867	0.744562	0.520791	0.343474	0.381957	0.853293	0.272651	0.197264	0.496978	0.509269	0.641634	0.720504	0.65843
3.60469	0.691688	0.55732	0.505883	0.420319	0.634799	0.769834	0.57448	0.912779	0.411067	0.914733	0.048579	0.743129	0.718565	0.226883	0.990807	0.694291	0.488371	0.766769	0.640619	0.494222	0.53763	0.956721	0.689237	0.353199	0.491489	0.641265	0.64446	0.665056	0.480338
3.15979	0.486551	0.455188	0.442062	0.301467	0.600898	0.32804	0.486562	0.759297	0.129376	0.825956	0.18499	0.515286	0.61201	0.576593	0.969042	0.672204	0.36018	0.719332	0.499485	0.250636	0.451761	0.851765	0.138179	0.161268	0.325065	0.50862	0.643335	0.629006	0.5548
2.29846	0.445597	0.447456	0.554644	0.34741	0.609103	0.739117	0.524446	0.861618	0.179993	0.879014	0.0394638	0.691149	0.650088	0.198898	0.986505	0.661583	0.178088	0.784705	0.505252	0.34992	0.439312	0.822576	0.662257	0.235807	0.365586	0.532062	0.630814	0.852504	0.473941
2.48645	0.37984	0.430288	0.426555	0.290093	0.543798	0.212757	0.450351	0.569775	0.17185	0.810623	0.0371982	0.508565	0.538722	0.388129	0.96846	0.612942	0.148529	0.693783	0.410667	0.209834	0.314989	0.757084	0.155414	0.154227	0.267098	0.478248	0.635065	0.649619	0.435278
0.573321	0.618335	0.573159	0.525314	0.370072	0.624028	0.848024	0.564186	0.929586	0.25436	0.915655	0.244475	0.732631	0.628864	0.309033	0.997535	0.761286	0.0818782	0.76592	0.569612	0.472798	0.447638	0.892283	0.588507	0.302636	0.366327	0.602221	0.669011	0.732631	0.52267
3.76001	0.590991	0.545341	0.586905	0.396911	0.62977	0.928954	0.63167	0.983276	0.265966	0.947013	0.0966837	0.810768	0.573052	0.277439	0.995595	0.748034	0.261072	0.735172	0.661785	0.566418	0.581688	0.941389	0.794412	0.447741	0.382881	0.686647	0.634112	0.726883	0.481449
0.98937	0.601724	0.510559	0.560719	0.410711	0.634831	0.800763	0.54604	0.864094	0.197659	0.861688	0.125188	0.637897	0.703841	0.314275	0.980612	0.722634	0.250693	0.775354	0.553906	0.411432	0.417424	0.916414	0.353339	0.241886	0.390209	0.611772	0.670557	0.716838	0.592731
1.94029	0.477704	0.416994	0.461871	0.27843	0.576152	0.590956	0.50132	0.787959	0.175435	0.879136	0.0772416	0.680132	0.581711	0.55369	0.987849	0.698143	0.33647	0.727788	0.530329	0.356713	0.353044	0.877951	0.452765	0.241794	0.337966	0.539787	0.652637	0.736802	0.53226
1.71819	0.538876	0.460884	0.472822	0.373298	0.564642	0.596225	0.481837	0.857719	0.142263	0.865518	0.142207	0.633938	0.608168	0.328269	0.981242	0.689764	0.43779	0.73048	0.446006	0.356663	0.308057	0.798444	0.24415	0.173361	0.250655	0.51412	0.654715	0.684345	0.593047
0.7687	0.483091	0.468097	0.488562	0.353495	0.575143	0.56066	0.46296	0.673941	0.0960985	0.823675	0.0196529	0.617642	0.585891	0.273774	0.985519	0.662811	0.2234	0.746353	0.428219	0.289722	0.279129	0.833324	0.255965	0.181075	0.274014	0.493689	0.661008	0.695752	0.66466
1.11877	0.634609	0.572605	0.530449	0.332259	0.599569	0.836169	0.558491	0.875791	0.272845	0.920286	0.220502	0.599861	0.794999	0.473296	0.988176	0.705477	0.145421	0.754073	0.55361	0.488074	0.418749	0.94945	0.285253	0.196259	0.362213	0.597298	0.646245	0.707259	0.45722
1.51857	0.540163	0.434302	0.527607	0.267783	0.564581	0.695174	0.489182	0.809035	0.106964	0.912268	0.00800868	0.655822	0.697057	0.388172	0.982795	0.657468	0.331254	0.732828	0.505217	0.347735	0.374405	0.893969	0.269591	0.187972	0.201195	0.535914	0.640828	0.675108	0.5111
2.05838	0.475045	0.490061	0.506264	0.555948	0.62749	0.802501	0.544844	0.858878	0.430587	0.84302	0.0564296	0.648498	0.64953	0.56577	0.979397	0.74206	0.126506	0.753142	0.53581	0.327684	0.492781	0.898553	0.38035	0.253495	0.393135	0.651841	0.683631	0.683188	0.69028
2.93818	0.690911	0.616908	0.611301	0.520632	0.66535	0.899132	0.660819	0.973687	0.367323	0.885947	0.263443	0.806641	0.696986	0.498665	0.990668	0.781686	0.301748	0.787842	0.664157	0.574251	0.642105	0.966363	0.843061	0.474142	0.486741	0.744785	0.698649	0.717557	0.622119
2.0377	0.606117	0.589727	0.399993	0.414403	0.562006	0.720043	0.462287	0.870101	0.38185	0.881122	0.359495	0.596606	0.76452	0.292965	0.947969	0.722626	0.287206	0.726175	0.541489	0.419664	0.357831	0.935382	0.338506	0.232895	0.508314	0.5912	0.653066	0.583275	0.653888
3.75098	0.528551	0.388672	0.516635	0.255765	0.550598	0.560713	0.443987	0.550439	0.110289	0.809971	0.0298745	0.522579	0.621011	0.0262725	0.967721	0.613356	0.0721835	0.691151	0.437069	0.276135	0.375809	0.755187	0.343645	0.204599	0.261902	0.462908	0.59287	0.568433	0.408226
2.34017	0.529252	0.473148	0.450912	0.288631	0.568899	0.4958	0.4958	0.891598	0.160501	0.861978	0.0198109	0.655431	0.593342	0.486954	0.97184	0.598784	0.385312	0.686346	0.55856	0.368913	0.394941	0.837539	0.183766	0.212756	0.198112	0.489004	0.591529	0.681193	0.433728
1.70862	0.569107	0.526633	0.525057	0.412534	0.60074	0.640378	0.554749	0.90282	0.348307	0.89369	0.227931	0.648716	0.747872	0.529303	0.978365	0.676898	0.372509	0.742045	0.604593	0.405447	0.474861	0.958196	0.346267	0.257076	0.310911	0.611711	0.630383	0.708339	0.523071
3.18306	0.50197	0.584663	0.596914	0.348704	0.622034	0.976427	0.668708	0.986859	0.258844	0.952455	0.26671	0.843275	0.621301	0.489271	0.997603	0.728272	0.238206	0.751107	0.648251	0.600786	0.619889	0.9426	0.906985	0.511492	0.487657	0.716205	0.663363	0.772258	0.507502
1.65558	0.364486	0.349132	0.453444	0.244505	0.557967	0.605709	0.42061	0.811722	0.143653	0.819161	0.0532683	0.599116	0.624458	0.308584	0.97275	0.624205	0.422774	0.701003	0.396394	0.326743	0.341333	0.818202	0.375301	0.162778	0.246878	0.485372	0.633553	0.654287	0.628097
2.50859	0.33234	0.476905	0.499232	0.355429	0.6093	0.74839	0.512835	0.807559	0.37394	0.819571	0.0474198	0.650396	0.683795	0.371414	0.971526	0.711461	0.295742	0.754605	0.491523	0.309491	0.415726	0.887646	0.276851	0.262188	0.273716	0.56579	0.660017	0.692581	0.599355
1.47935	0.64075	0.556801	0.438203	0.441133	0.600929	0.613085	0.496561	0.752921	0.305058	0.873155	0.0386208	0.599379	0.762198	0.200103	0.988397	0.733909	0.176349	0.777128	0.474188	0.405901	0.379701	0.940071	0.528929	0.237404	0.373566	0.575076	0.660842	0.755003	0.597196
2.01363	0.624122	0.613673	0.516397	0.330163	0.644601	0.648334	0.56272	0.780425	0.58399	0.850817	0.148687	0.627211	0.772025	0.565966	0.980666	0.739591	0.118128	0.773827	0.499782	0.42111	0.464799	0.951136	0.50362	0.289629	0.412311	0.608106	0.692266	0.6921	0.588002
3.65711	0.64249	0.253937	0.406271	0.228643	0.489153	0.40839	0.31938	0.355174	0.0512836	0.707185	0.015069	0.471032	0.56943	0.0794205	0.973675	0.4854	0.023868	0.660832	0.343458	0.167787	0.222976	0.397852	0.251621	0.134567	0.237385	0.301678	0.604525	0.601625	0.294635
1.28494	0.489488	0.395767	0.472714	0.334096	0.546489	0.238206	0.448905	0.460078	0.0879489	0.744835	0.00758717	0.467295	0.575037	0.317725	0.953812	0.573734	0.181671	0.671697	0.369569	0.278858	0.233553	0.724522	0.0368515	0.0941919	0.19369	0.379794	0.631498	0.599495	0.51523
2.27647	0.347127	0.471523	0.370583	0.367468	0.562735	0.311864	0.409872	0.759455	0.0987299	0.773563	0.0234992	0.566334	0.606825	0.597356	0.939032	0.618931	0.371613	0.706495	0.507489	0.209926	0.335797	0.712562	0.106082	0.1458	0.548784	0.440151	0.62788	0.678015	0.573529
2.14697	0.545404	0.543827	0.488514	0.332155	0.550614	0.693225	0.503847	0.794124	0.185017	0.848858	0.0765566	0.62272	0.641377	0.37277	0.97963	0.676305	0.275825	0.708933	0.46239	0.405957	0.299359	0.865201	0.201195	0.192023	0.244263	0.511637	0.649723	0.70705	0.468344
1.61642	0.600501	0.475716	0.536344	0.346541	0.591716	0.836485	0.548847	0.875001	0.0815741	0.918212	0.0285046	0.653596	0.689151	0.554261	0.980302	0.750156	0.354173	0.761033	0.583988	0.38731	0.407856	0.930904	0.368299	0.219361	0.260741	0.607407	0.642496	0.741498	0.611559
4.72934	0.514572	0.518002	0.58781	0.355723	0.611629	0.904138	0.58256	0.90693	0.315333	0.906622	0.0706555	0.72147	0.55685	0.0178145	0.992632	0.617869	0.261389	0.710579	0.563517	0.487264	0.51622	0.919839	0.78572	0.377541	0.352114	0.606489	0.618576	0.662552	0.301397
1.68887	0.655077	0.686596	0.513068	0.350046	0.666481	0.674099	0.592105	0.919786	0.439374	0.89643	0.0769782	0.718186	0.786455	0.376765	0.983892	0.757505	0.42504	0.788407	0.575073	0.502436	0.497217	0.956826	0.522792	0.365756	0.405263	0.663336	0.703001	0.692275	0.573385
2.45879	0.547219	0.51264	0.416491	0.527393	0.63236	0.906193	0.526611	0.945973	0.326548	0.835752	0.0999504	0.83523	0.649916	0.372255	0.97616	0.706378	0.180353	0.764249	0.565416	0.507893	0.46124	0.823103	0.857762	0.485968	0.504519	0.651156	0.671956	0.626422	0.52037
0.38362	0.611996	0.499498	0.488819	0.340043	0.593103	0.543642	0.49223	0.772785	0.280906	0.830014	0.303118	0.629421	0.619572	0.413976	0.982918	0.73511	0.333519	0.755187	0.451897	0.324422	0.332076	0.901451	0.232284	0.19035	0.259398	0.539348	0.653004	0.672732	0.569917
0.477658	0.603007	0.520351	0.475833	0.406031	0.599209	0.739538	0.526841	0.880955	0.280237	0.874457	0.146843	0.645639	0.631062	0.58003	0.987016	0.751962	0.122396	0.750485	0.482215	0.443812	0.415125	0.929692	0.40772	0.284031	0.324365	0.60157	0.662215	0.674753	0.584137
0.646757	0.665264	0.547864	0.382783	0.359761	0.577327	0.475463	0.495688	0.736588	0.285865	0.882821	0.20048	0.642165	0.645159	0.290293	0.985719	0.709581	0.259597	0.747445	0.507658	0.371157	0.382729	0.897341	0.079001	0.23051	0.274458	0.554493	0.648908	0.726398	0.557776
1.10942	0.476944	0.414032	0.525544	0.322581	0.55491	0.513978	0.468626	0.726208	0.146667	0.785303	0.032825	0.538071	0.607838	0.333622	0.962542	0.600537	0.378515	0.731784	0.486304	0.235591	0.296088	0.696966	0.322941	0.136732	0.29098	0.452824	0.650562	0.681948	0.603358
2.77832	0.631466	0.40967	0.300111	0.329497	0.465132	0.169868	0.32903	0.647649	0.0687019	0.755692	0.043152	0.476007	0.545114	0.243016	0.921812	0.505689	0.153482	0.680782	0.355585	0.219774	0.159005	0.568669	0.118784	0.0704271	0.437871	0.335651	0.638232	0.552617	0.503491
0.257554	0.435381	0.530976	0.455926	0.382834	0.567919	0.820415	0.512168	0.885222	0.243522	0.854687	0.0407283	0.647281	0.617085	0.3204	0.982144	0.671838	0.393058	0.728578	0.471256	0.399649	0.361123	0.798655	0.401674	0.225873	0.35245	0.551641	0.6528	0.692378	0.572352
0.710496	0.598645	0.51442	0.500121	0.360391	0.605374	0.421615	0.469575	0.713036	0.335783	0.873649	0.145842	0.580994	0.659151	0.564926	0.968483	0.714468	0.265393	0.760785	0.474026	0.363211	0.311738	0.922842	0.280169	0.179728	0.310998	0.551015	0.649279	0.69191	0.644014
2.4572	0.503884	0.496459	0.519772	0.385356	0.580954	0.696808	0.516226	0.924423	0.191176	0.852726	0.0289261	0.712383	0.640961	0.643955	0.980786	0.737275	0.501807	0.753147	0.575602	0.33065	0.417482	0.909881	0.361645	0.278641	0.322202	0.592565	0.648481	0.745557	0.655159
0.708936	0.618727	0.484628	0.505996	0.374585	0.610754	0.633213	0.532177	0.875844	0.324075	0.89764	0.564665	0.675001	0.625387	0.545887	0.987988	0.700485	0.348957	0.754144	0.568715	0.36093	0.472048	0.896392	0.184906	0.26954	0.357909	0.601682	0.656853	0.740932	0.553878
2.45585	0.582619	0.559503	0.539397	0.308575	0.636105	0.742858	0.540529	0.906509	0.200173	0.935852	0.0108539	0.662105	0.723458	0.400502	0.985616	0.686951	0.353488	0.755218	0.522394	0.449051	0.455358	0.867677	0.281458	0.234357	0.352771	0.571084	0.652088	0.648114	0.49147
0.2793	0.464913	0.576058	0.460542	0.366997	0.56924	0.441268	0.501025	0.770941	0.2135	0.855153	0.1362	0.64583	0.60379	0.396212	0.980116	0.680827	0.35686	0.71613	0.510427	0.407838	0.316259	0.818729	0.322103	0.252074	0.30217	0.531498	0.648511	0.690489	0.601803
1.09867	0.589186	0.510912	0.402848	0.465479	0.57635	0.419929	0.50307	0.753501	0.176599	0.829633	0.299693	0.652723	0.600338	0.490483	0.984448	0.758687	0.386577	0.748277	0.5366	0.336302	0.359201	0.866571	0.077783	0.212175	0.345946	0.568311	0.661693	0.7084	0.637051
0.328544	0.492077	0.527243	0.432182	0.421805	0.580896	0.566825	0.475733	0.738326	0.323145	0.863535	0.406757	0.620881	0.641548	0.525706	0.978349	0.767151	0.228089	0.773692	0.517308	0.373193	0.325249	0.907036	0.366716	0.189488	0.42501	0.568036	0.654395	0.729114	0.625462
1.18113	0.554807	0.598038	0.547616	0.444805	0.622697	0.969682	0.626069	0.9857	0.292054	0.947798	0.164599	0.810985	0.614239	0.547421	0.996747	0.750146	0.29474	0.759939	0.664104	0.537038	0.53239	0.913095	0.839073	0.422176	0.444137	0.67925	0.667205	0.78936	0.49581
0.624905	0.508013	0.510182	0.378858	0.345188	0.538801	0.313287	0.427616	0.516665	0.275274	0.827466	0.141785	0.55046	0.557497	0.568805	0.973356	0.656267	0.285731	0.730907	0.484882	0.305906	0.240128	0.788381	0.0674906	0.190596	0.217207	0.445958	0.640581	0.699302	0.620392
1.28174	0.602596	0.419737	0.448426	0.343527	0.589921	0.343688	0.485882	0.815779	0.23648	0.868078	0.253011	0.608526	0.634405	0.234293	0.959587	0.689862	0.507129	0.745315	0.523633	0.29738	0.334525	0.876687	0.110324	0.213053	0.368364	0.530722	0.650569	0.681343	0.661569
0.655072	0.525196	0.489075	0.376533	0.428733	0.56283	0.594381	0.458926	0.784587	0.150899	0.845382	0.0971052	0.59159	0.542396	0.603109	0.972027	0.680969	0.333203	0.711961	0.433284	0.348576	0.294736	0.836433	0.205057	0.175437	0.328895	0.503358	0.635067	0.637546	0.588539
1.23017	0.539803	0.640907	0.490213	0.341479	0.564645	0.611926	0.504809	0.768622	0.198063	0.864714	0.114809	0.588738	0.583755	0.438548	0.969442	0.636015	0.232937	0.728265	0.497575	0.372559	0.296141	0.824051	0.202161	0.171952	0.30861	0.498482	0.653744	0.706782	0.58536
1.35333	0.620751	0.548901	0.512529	0.383583	0.620044	0.90398	0.564268	0.948976	0.298761	0.930296	0.338103	0.692795	0.701161	0.496797	0.992861	0.772366	0.270135	0.775502	0.597915	0.494725	0.449486	0.940124	0.436397	0.32056	0.404409	0.649592	0.6603	0.692534	0.537369
0.645126	0.712291	0.531866	0.505591	0.388652	0.619066	0.72547	0.565775	0.873526	0.377888	0.925999	0.275825	0.692473	0.675757	0.376418	0.9888	0.778046	0.118391	0.743395	0.586151	0.451522	0.484923	0.919259	0.565218	0.323288	0.402503	0.619451	0.678241	0.666275	0.556184
0.141505	0.569552	0.489113	0.491776	0.32488	0.571567	0.488793	0.500358	0.733795	0.310826	0.882625	0.30844	0.664497	0.638373	0.307499	0.988856	0.723126	0.42583	0.745033	0.602791	0.322876	0.347438	0.869574	0.196483	0.241872	0.338155	0.543874	0.638241	0.76328	0.507018
0.969086	0.611765	0.494996	0.473971	0.345378	0.576931	0.517034	0.490441	0.80366	0.316656	0.893822	0.108591	0.609233	0.620983	0.462783	0.984652	0.665205	0.25475	0.732402	0.522176	0.370496	0.340692	0.820573	0.283619	0.183802	0.322912	0.519378	0.620414	0.672247	0.556669
0.830561	0.477535	0.482377	0.522038	0.355081	0.57272	0.657924	0.52368	0.8446	0.255972	0.900531	0.271874	0.67136	0.646556	0.329374	0.993904	0.6858	0.33726	0.738626	0.491056	0.427812	0.398936	0.867783	0.520815	0.285451	0.361854	0.558185	0.66882	0.614865	0.610389
1.9961	0.453999	0.527038	0.445468	0.38345	0.57522	0.390687	0.489092	0.848077	0.651318	0.78629	0.057378	0.593745	0.67865	0.743171	0.944767	0.508341	0.0419402	0.662399	0.620918	0.412042	0.476438	0.686059	0.241625	0.27256	0.501739	0.560893	0.617136	0.681232	0.406549
2.39996	0.455495	0.425092	0.514617	0.346159	0.567795	0.739486	0.493767	0.933169	0.1909	0.821706	0.0469456	0.75129	0.477452	0.51461	0.987174	0.678512	0.548595	0.719333	0.54436	0.366532	0.38075	0.812091	0.448341	0.296246	0.41786	0.550166	0.645773	0.659031	0.620542
0.205725	0.548352	0.521809	0.444894	0.395848	0.575869	0.783323	0.507744	0.878953	0.23373	0.891258	0.192577	0.680307	0.600015	0.452371	0.992792	0.724049	0.238732	0.730569	0.486872	0.441254	0.392072	0.908458	0.42946	0.264493	0.35182	0.571752	0.655013	0.68975	0.52334
1.88418	0.519049	0.609741	0.498227	0.594723	0.611795	0.942917	0.598816	0.941125	0.211207	0.922881	0.047051	0.797278	0.690936	0.392019	0.990399	0.774199	0.150215	0.755062	0.598011	0.557266	0.520164	0.896603	0.821127	0.452569	0.393148	0.691868	0.696399	0.675068	0.558896
1.56241	0.501101	0.408783	0.444164	0.325683	0.557541	0.387367	0.436751	0.51951	0.285549	0.860334	0.386524	0.437892	0.710827	0.544385	0.961776	0.647848	0.050265	0.695634	0.430704	0.310914	0.237423	0.821153	0.333538	0.126991	0.272149	0.46914	0.615582	0.586636	0.5272
0.979294	0.621782	0.611435	0.487047	0.531803	0.633321	0.885012	0.57486	0.918943	0.421681	0.93261	0.421562	0.746079	0.68787	0.592606	0.995911	0.820849	0.291895	0.805232	0.645465	0.489513	0.488545	0.965678	0.593383	0.349688	0.428239	0.701047	0.67868	0.752805	0.700014
0.445468	0.57348	0.51929	0.536603	0.390444	0.592159	0.591957	0.518765	0.840648	0.260831	0.876493	0.315921	0.674548	0.646798	0.468663	0.988366	0.721486	0.29748	0.765229	0.487	0.317397	0.398986	0.902873	0.403415	0.206715	0.378612	0.562391	0.680233	0.719991	0.743148
0.274356	0.649458	0.52593	0.497273	0.416736	0.583893	0.666248	0.532812	0.87342	0.255824	0.854089	0.436736	0.655088	0.67614	0.611551	0.982075	0.746739	0.380096	0.75075	0.502376	0.405254	0.412132	0.91536	0.320392	0.2614	0.345032	0.5829	0.657831	0.714292	0.578981
0.380553	0.522854	0.462308	0.522096	0.316693	0.556772	0.697703	0.498939	0.84813	0.185685	0.878728	0.0896234	0.583857	0.520881	0.242494	0.990172	0.658642	0.175611	0.692194	0.416048	0.363302	0.347308	0.765092	0.457359	0.202351	0.278911	0.473062	0.632616	0.70772	0.350675
0.229376	0.504978	0.53643	0.477924	0.380141	0.580578	0.623729	0.495538	0.848446	0.202266	0.883659	0.0459972	0.697092	0.577295	0.2919	0.987056	0.717914	0.392847	0.759935	0.483691	0.333846	0.326939	0.842018	0.307784	0.255854	0.31818	0.540291	0.659228	0.73937	0.675333
0.209755	0.552192	0.525466	0.489131	0.346542	0.596414	0.610714	0.510315	0.870312	0.335954	0.857094	0.332044	0.672342	0.603348	0.48286	0.976056	0.759226	0.455494	0.776577	0.492522	0.368703	0.364225	0.877688	0.274436	0.238046	0.366676	0.574449	0.662498	0.710025	0.693266
0.894247	0.55113	0.451492	0.265563	0.37596	0.460258	0.239786	0.345283	0.593749	0.23963	0.77735	0.0982117	0.471778	0.628289	0.328666	0.918328	0.583714	0.215022	0.627904	0.355544	0.274957	0.192129	0.664088	0.125794	0.11468	0.524975	0.384039	0.648048	0.489305	0.53486
0.722668	0.627712	0.701598	0.530144	0.488333	0.621207	0.960831	0.641008	0.978323	0.344507	0.935409	0.0740276	0.799802	0.693033	0.442182	0.998023	0.787737	0.313814	0.771484	0.630437	0.602361	0.510666	0.965573	0.7617	0.452963	0.491742	0.704592	0.696353	0.768344	0.5599
2.88792	0.525494	0.612841	0.489536	0.403213	0.575991	0.424144	0.501501	0.630104	0.369327	0.904975	0.0669673	0.5714	0.798233	0.316533	0.984716	0.761731	0.0756083	0.719698	0.421377	0.437039	0.392255	0.932432	0.427316	0.216198	0.292343	0.558373	0.637278	0.607865	0.359731
0.785111	0.610949	0.561804	0.534907	0.376711	0.612041	0.5193	0.537337	0.91183	0.295096	0.90257	0.289155	0.695177	0.640626	0.495177	0.990205	0.747692	0.52009	0.756932	0.608066	0.409026	0.369649	0.908985	0.163943	0.317104	0.321345	0.58991	0.647332	0.737101	0.561419
0.75188	0.447653	0.553742	0.510288	0.452202	0.609157	0.780319	0.549884	0.91378	0.295043	0.845123	0.340105	0.74113	0.630767	0.460065	0.989926	0.751912	0.428991	0.754442	0.546669	0.411343	0.464059	0.925213	0.4967	0.31094	0.398658	0.650965	0.676462	0.711396	0.548812
0.124703	0.57689	0.517384	0.545544	0.352652	0.599673	0.455757	0.529853	0.790436	0.254121	0.90571	0.333994	0.636821	0.640498	0.48476	0.988387	0.776255	0.475568	0.778759	0.560046	0.411431	0.384008	0.945393	0.155125	0.255051	0.273767	0.6047	0.646407	0.765665	0.552541
0.809592	0.517834	0.443039	0.432402	0.296012	0.538155	0.451858	0.455571	0.687903	0.0633725	0.800444	0.192999	0.528037	0.734224	0.235773	0.933924	0.732529	0.296743	0.716486	0.405236	0.401934	0.337125	0.922052	0.111432	0.208213	0.437585	0.569771	0.66364	0.634609	0.624773
0.633047	0.476147	0.495952	0.550317	0.35601	0.57263	0.722625	0.530544	0.93633	0.1051	0.914777	0.0721835	0.656009	0.66418	0.337174	0.994135	0.715781	0.389633	0.786929	0.527537	0.436112	0.384308	0.861881	0.375725	0.290464	0.390513	0.607934	0.68043	0.787279	0.671986
0.319255	0.436668	0.450639	0.351665	0.396253	0.57064	0.324931	0.386006	0.498698	0.339757	0.832942	0.149636	0.478879	0.646733	0.647833	0.961001	0.685774	0.272611	0.727654	0.474821	0.24509	0.254418	0.878531	0.124099	0.145829	0.483371	0.500087	0.662362	0.667636	0.686751
0.276925	0.609281	0.512814	0.539954	0.436038	0.606932	0.493219	0.527621	0.670885	0.324379	0.904841	0.484789	0.639559	0.685595	0.268793	0.990692	0.742717	0.243685	0.756188	0.577075	0.420403	0.394982	0.915677	0.295121	0.260042	0.385283	0.590549	0.652852	0.736174	0.529883
0.721306	0.555763	0.625718	0.544672	0.448397	0.623284	0.927953	0.596441	0.955615	0.243206	0.913055	0.18362	0.729219	0.687956	0.333073	0.995578	0.797227	0.364658	0.791067	0.627577	0.525583	0.470162	0.963834	0.636603	0.376068	0.396773	0.677614	0.687377	0.728281	0.570869
0.546974	0.460535	0.530199	0.465643	0.35326	0.560543	0.618881	0.494237	0.828003	0.286199	0.873356	0.472196	0.70523	0.660979	0.571159	0.97867	0.712609	0.3547	0.732351	0.526849	0.333387	0.37473	0.890966	0.618915	0.236722	0.269588	0.574452	0.66943	0.716424	0.697957
0.18326	0.530166	0.509641	0.496647	0.370765	0.589789	0.789751	0.503557	0.857403	0.23984	0.877106	0.0741857	0.653599	0.639308	0.316589	0.981112	0.733127	0.164863	0.74752	0.474792	0.404927	0.36097	0.889543	0.418577	0.249699	0.320896	0.566392	0.674568	0.703889	0.620734
0.572923	0.422484	0.49919	0.334436	0.300531	0.529598	0.437158	0.371874	0.544643	0.208784	0.805831	0.127349	0.496734	0.588989	0.650305	0.973575	0.657091	0.360917	0.755474	0.47054	0.223287	0.207421	0.8064	0.053812	0.161225	0.424151	0.457926	0.654863	0.77619	0.577823
0.128362	0.565416	0.487572	0.489083	0.462518	0.578084	0.689115	0.475936	0.782954	0.142504	0.804946	0.268554	0.583907	0.636187	0.285764	0.903806	0.783304	0.698652	0.755966	0.408825	0.415923	0.411847	0.724259	0.452471	0.374159	0.420313	0.535793	0.707199	0.728488	0.576602
0.265038	0.492454	0.550203	0.412524	0.335	0.563307	0.487001	0.466578	0.705343	0.239546	0.843835	0.21771	0.631685	0.53146	0.540862	0.982792	0.696876	0.280831	0.737764	0.48894	0.316028	0.296513	0.869837	0.180435	0.206265	0.302261	0.52255	0.660821	0.720103	0.74692
0.31912	0.364515	0.527811	0.466961	0.399113	0.594233	0.601336	0.497476	0.869995	0.21824	0.883375	0.0851976	0.68915	0.610378	0.501796	0.987007	0.743459	0.498013	0.780037	0.529951	0.403313	0.334613	0.895286	0.278264	0.253619	0.326239	0.559688	0.665444	0.734759	0.614552
0.297708	0.369336	0.542638	0.479334	0.314556	0.549158	0.646016	0.478384	0.696755	0.262469	0.812505	0.260071	0.599544	0.639306	0.390829	0.969385	0.678193	0.241841	0.707884	0.4036	0.419533	0.296774	0.816622	0.434091	0.189434	0.313492	0.487472	0.652239	0.593121	0.566945
3.94566	0.530471	0.635426	0.518425	0.380795	0.604666	0.932484	0.615705	0.94866	0.173273	0.887273	0.0194421	0.840524	0.671502	0.326674	0.996223	0.710955	0.218658	0.816431	0.611683	0.560164	0.505746	0.919944	0.858323	0.485958	0.402256	0.662793	0.677882	0.879302	0.464516
0.00758577	0.609001	0.615532	0.549114	0.401342	0.578075	0.79876	0.548526	0.934644	0.287491	0.833667	0.305647	0.714749	0.663764	0.27485	0.975198	0.772486	0.514241	0.741311	0.42992	0.511251	0.39087	0.786642	0.550864	0.395786	0.402218	0.567677	0.708681	0.726333	0.598992
0.77914	0.514095	0.586324	0.487633	0.408478	0.617857	0.957722	0.583321	0.964677	0.285254	0.961142	0.150268	0.820912	0.572507	0.359597	0.999107	0.787847	0.443375	0.762035	0.629721	0.529341	0.487235	0.944761	0.722636	0.45135	0.386568	0.676275	0.693782	0.779737	0.505394
0.22529	0.42684	0.528209	0.488093	0.351721	0.537243	0.42446	0.495147	0.638903	0.219117	0.845426	0.0594855	0.571648	0.575627	0.314442	0.982713	0.667837	0.199005	0.720457	0.493715	0.356319	0.276669	0.81952	0.170297	0.168646	0.267155	0.464757	0.617112	0.762827	0.513939
1.67481	0.650728	0.479822	0.548027	0.367639	0.567025	0.577099	0.518038	0.808086	0.144553	0.861701	0.0620673	0.599132	0.606676	0.439738	0.972428	0.664909	0.375828	0.718681	0.541752	0.312005	0.3392	0.801922	0.157944	0.218321	0.281253	0.497954	0.632126	0.728281	0.554872
0.37352	0.585087	0.537703	0.532266	0.390251	0.598737	0.755556	0.552172	0.947711	0.278248	0.876956	0.259439	0.757921	0.57652	0.279738	0.981581	0.716617	0.682951	0.733147	0.577853	0.442754	0.394955	0.86636	0.503433	0.303046	0.368333	0.570854	0.645052	0.711551	0.534607
1.72174	0.695962	0.406895	0.286856	0.332271	0.460871	0.318556	0.319303	0.403016	0.269735	0.740639	0.0540059	0.43246	0.496446	0.138105	0.965737	0.592696	0.126927	0.665113	0.300883	0.19975	0.218785	0.684795	0.0800243	0.119295	0.407214	0.388242	0.624619	0.571702	0.541613
2.79034	0.681043	0.579425	0.51741	0.324488	0.622611	0.392004	0.532177	0.63611	0.228525	0.858366	0.0449961	0.555593	0.760123	0.325039	0.974818	0.805083	0.279355	0.81249	0.526888	0.40758	0.363535	0.896709	0.203263	0.238463	0.258339	0.542863	0.689154	0.857014	0.528373
1.87602	0.558559	0.489851	0.438027	0.287783	0.586043	0.538794	0.464423	0.649177	0.197471	0.88886	0.236467	0.523042	0.739679	0.349678	0.973782	0.754541	0.416241	0.745668	0.454786	0.371176	0.278555	0.902557	0.117017	0.199822	0.253131	0.529401	0.632016	0.652932	0.556904
0.748753	0.479644	0.486199	0.496444	0.321376	0.593774	0.525043	0.535761	0.85166	0.250869	0.850363	0.232041	0.658519	0.679998	0.343452	0.980469	0.734741	0.511976	0.751938	0.54436	0.383612	0.397708	0.934855	0.199393	0.269485	0.344192	0.591755	0.670596	0.696264	0.587069
1.08075	0.494889	0.516487	0.530454	0.340342	0.629476	0.805399	0.537735	0.856981	0.367955	0.873074	0.497803	0.677814	0.729773	0.230072	0.975418	0.734554	0.22261	0.760285	0.524112	0.416854	0.413936	0.940756	0.488566	0.277572	0.405742	0.608649	0.672245	0.647093	0.519151
0.347599	0.405516	0.4881	0.48094	0.348014	0.563725	0.871049	0.515218	0.868467	0.166716	0.880609	0.0935224	0.610244	0.639185	0.359302	0.990344	0.721052	0.272875	0.714257	0.499677	0.440046	0.336943	0.88048	0.368417	0.223383	0.345632	0.544445	0.656859	0.716418	0.493207
1.38991	0.637138	0.752836	0.544423	0.610109	0.656282	0.93338	0.616358	0.966258	0.39435	0.929224	0.113913	0.776632	0.812789	0.197997	0.992388	0.814492	0.389317	0.801454	0.60523	0.566454	0.528656	0.98238	0.658386	0.463357	0.4965	0.752322	0.702318	0.708899	0.669373
1.73471	0.624872	0.682666	0.585134	0.437828	0.643005	0.878268	0.613282	0.952717	0.453769	0.91588	0.052636	0.766422	0.700528	0.388716	0.989789	0.790754	0.278565	0.840636	0.598157	0.522593	0.528945	0.96905	0.707175	0.407039	0.462219	0.702429	0.710007	0.850419	0.581959
0.148694	0.571187	0.519862	0.451589	0.374364	0.575218	0.532577	0.466847	0.775999	0.274638	0.83864	0.132301	0.584885	0.661169	0.523396	0.9668	0.725039	0.345954	0.764392	0.468226	0.357726	0.307307	0.898342	0.246948	0.185139	0.394581	0.544333	0.656739	0.730523	0.719361
0.574467	0.53689	0.600962	0.457172	0.386066	0.606166	0.552599	0.509688	0.83696	0.349857	0.867007	0.183883	0.610802	0.706179	0.481671	0.980164	0.778488	0.298113	0.798846	0.54258	0.402129	0.339781	0.936172	0.195989	0.228425	0.326832	0.587165	0.674136	0.757009	0.675914
0.748394	0.487385	0.329355	0.264765	0.362051	0.480027	0.461079	0.311326	0.591852	0.063715	0.789157	0.0523199	0.397829	0.592129	0.114241	0.945099	0.613763	0.146791	0.621241	0.34196	0.295105	0.199961	0.621094	0.0773124	0.1363	0.329215	0.395042	0.619336	0.613304	0.475512
0.327608	0.518966	0.544719	0.482031	0.352999	0.581099	0.871155	0.519056	0.873315	0.179315	0.910474	0.0339842	0.617429	0.64567	0.349772	0.988833	0.732204	0.165232	0.738248	0.487406	0.425238	0.350974	0.907352	0.436385	0.23298	0.310253	0.572752	0.664522	0.702153	0.675735
0.644129	0.487039	0.58003	0.480687	0.300857	0.574858	0.6555	0.507984	0.7378	0.31908	0.867572	0.21634	0.624519	0.715037	0.380793	0.985305	0.694702	0.21439	0.737325	0.489655	0.41394	0.369951	0.916361	0.359725	0.178007	0.292495	0.545061	0.671011	0.619376	0.583869
0.408991	0.543674	0.562815	0.467166	0.4917	0.625662	0.705501	0.522992	0.845706	0.343603	0.879018	0.248638	0.617113	0.725293	0.517898	0.980503	0.769321	0.278302	0.781259	0.529922	0.421207	0.398921	0.950978	0.253307	0.247756	0.338007	0.627494	0.670749	0.723467	0.67994
0.177032	0.521532	0.562408	0.507432	0.401711	0.605779	0.837223	0.541945	0.901029	0.301083	0.924511	0.358863	0.706736	0.654969	0.531688	0.993995	0.749886	0.318819	0.745225	0.547491	0.457038	0.398373	0.940651	0.52195	0.299559	0.334456	0.61432	0.672227	0.660765	0.609973
2.4402	0.359084	0.517146	0.552796	0.339304	0.590305	0.963465	0.593022	0.977691	0.138583	0.958734	0.159383	0.768039	0.648418	0.120592	0.995752	0.725343	0.270609	0.740621	0.612821	0.506382	0.464736	0.942917	0.836935	0.36085	0.406125	0.669323	0.641317	0.72495	0.460902
2.08214	0.627389	0.44504	0.344434	0.329695	0.502665	0.415029	0.377008	0.594381	0.270726	0.819478	0.202483	0.564833	0.645414	0.215917	0.968592	0.65235	0.0972633	0.731472	0.40102	0.410152	0.273703	0.774313	0.477175	0.209977	0.250657	0.434459	0.611537	0.716242	0.416258
1.13046	0.258398	0.458074	0.48596	0.303388	0.568158	0.42035	0.466808	0.690538	0.284244	0.891407	0.237362	0.490385	0.629574	0.3735	0.958659	0.688622	0.208278	0.744192	0.493544	0.344037	0.321486	0.903084	0.137177	0.196331	0.247342	0.529443	0.658753	0.688134	0.552029
0.440751	0.694709	0.591131	0.52998	0.391064	0.637576	0.969999	0.64336	0.992497	0.45209	0.968354	0.628839	0.766325	0.659346	0.0586473	0.997797	0.80221	0.236888	0.784166	0.66546	0.593523	0.572657	0.973002	0.799638	0.520812	0.45127	0.732447	0.677197	0.792235	0.458028
1.25947	0.429524	0.425294	0.498854	0.325674	0.581636	0.859036	0.509388	0.930271	0.106302	0.896817	0.098159	0.677533	0.526851	0.270701	0.984258	0.676615	0.356755	0.723078	0.513668	0.376959	0.416497	0.86694	0.45054	0.212893	0.297097	0.570818	0.656239	0.679184	0.568915
3.09486	0.446148	0.595547	0.577439	0.55373	0.62409	0.611136	0.608668	0.860248	0.542596	0.920311	0.348852	0.689926	0.719868	0.382552	0.971404	0.702642	0.422089	0.757719	0.627958	0.466078	0.577573	0.938701	0.577131	0.355952	0.315131	0.661743	0.684785	0.684557	0.52607
0.849269	0.450704	0.519403	0.451222	0.424001	0.580006	0.793386	0.525256	0.894127	0.208816	0.883134	0.112174	0.729751	0.581359	0.447427	0.991421	0.68313	0.333045	0.733803	0.545323	0.389237	0.41613	0.848867	0.512677	0.272218	0.298527	0.577335	0.660449	0.702582	0.602521
0.726293	0.30872	0.343251	0.313349	0.304941	0.497796	0.234201	0.362871	0.403121	0.0892368	0.734168	0.127823	0.436417	0.559016	0.29302	0.957096	0.542394	0.240524	0.681989	0.407243	0.133312	0.224132	0.617248	0.098207	0.111041	0.43952	0.37508	0.627341	0.716513	0.518305
1.26725	0.563604	0.468285	0.473785	0.439568	0.599588	0.42583	0.487049	0.70371	0.209657	0.879509	0.23594	0.648856	0.634614	0.597465	0.980882	0.695745	0.403174	0.734596	0.523337	0.339548	0.349193	0.876107	0.140387	0.213622	0.223409	0.525389	0.640903	0.652428	0.566458
1.24638	0.530523	0.582871	0.394975	0.482712	0.625241	0.563822	0.503115	0.729317	0.413358	0.846564	0.184832	0.608817	0.675668	0.740681	0.974222	0.782418	0.421193	0.75399	0.561075	0.39385	0.47705	0.952822	0.429613	0.357325	0.350061	0.65344	0.685936	0.727573	0.651439
1.09805	0.453344	0.411106	0.472388	0.344871	0.541785	0.497065	0.46291	0.784271	0.112895	0.86398	0.0976848	0.635401	0.5837	0.515172	0.982417	0.649006	0.421509	0.735429	0.492593	0.329503	0.329311	0.861987	0.107795	0.21756	0.298452	0.499537	0.645792	0.715635	0.546719
2.03622	0.479653	0.463781	0.4717	0.402461	0.573237	0.480099	0.504994	0.899659	0.142513	0.863375	0.202588	0.63887	0.61706	0.454377	0.970341	0.712779	0.683794	0.756853	0.56405	0.334731	0.333898	0.867519	0.10631	0.208063	0.408918	0.544226	0.650178	0.735774	0.64781
0.995933	0.58065	0.618627	0.539429	0.410144	0.635602	0.96984	0.599582	0.971	0.308956	0.927088	0.142259	0.757992	0.671658	0.407177	0.994778	0.737255	0.255593	0.777478	0.550508	0.51398	0.485237	0.941441	0.632365	0.3838	0.423272	0.66782	0.684693	0.709924	0.598105
0.801205	0.668593	0.60085	0.557704	0.440651	0.640046	0.871471	0.599404	0.95024	0.255553	0.902688	0.273507	0.767592	0.729214	0.217117	0.989875	0.768186	0.388052	0.771298	0.584812	0.502268	0.534727	0.946025	0.593615	0.37953	0.353039	0.664621	0.676352	0.727585	0.545675
0.492214	0.6598	0.616573	0.551962	0.367595	0.613661	0.927057	0.594656	0.949292	0.230266	0.924916	0.158382	0.773374	0.671272	0.420144	0.993992	0.774377	0.369137	0.758672	0.557346	0.5435	0.457303	0.931747	0.701885	0.362916	0.362723	0.643594	0.677589	0.689498	0.583739
1.5417	0.499795	0.460307	0.419141	0.339733	0.581668	0.576783	0.478842	0.765672	0.197672	0.849736	0.259913	0.603049	0.667055	0.405791	0.976876	0.748247	0.206961	0.758393	0.510574	0.375185	0.328353	0.919681	0.31542	0.185562	0.282855	0.574046	0.639222	0.727148	0.461872
0.781986	0.433865	0.435881	0.508858	0.283578	0.543704	0.595013	0.479152	0.743068	0.158435	0.88193	0.0796126	0.577167	0.579286	0.275897	0.9814	0.659086	0.0401488	0.696177	0.444336	0.336227	0.284603	0.809983	0.407577	0.138438	0.232673	0.458042	0.651858	0.6814	0.548662
1.91439	0.471146	0.501354	0.443361	0.387795	0.566193	0.769465	0.522823	0.952084	0.108697	0.884175	0.0708136	0.756467	0.524007	0.500521	0.985295	0.695574	0.608449	0.73119	0.592741	0.355811	0.429785	0.867256	0.401419	0.298539	0.43761	0.57068	0.629169	0.719841	0.45879
2.21104	0.640909	0.67076	0.571501	0.413471	0.652908	0.923738	0.641638	0.982328	0.321387	0.927508	0.187624	0.789799	0.808782	0.624371	0.984475	0.74995	0.332887	0.791358	0.685459	0.544571	0.54673	0.962043	0.819011	0.379502	0.527903	0.700749	0.67182	0.727049	0.634997
1.41488	0.662157	0.609491	0.458226	0.42065	0.656673	0.689273	0.535086	0.839805	0.433246	0.879384	0.308545	0.688102	0.695537	0.615752	0.986185	0.817605	0.330253	0.820317	0.529575	0.425575	0.450831	0.937753	0.399785	0.266416	0.333414	0.633134	0.68109	0.76367	0.633685
0.674583	0.650199	0.563943	0.47762	0.380814	0.621903	0.791279	0.549632	0.912094	0.28159	0.86756	0.264076	0.72513	0.650137	0.436849	0.988746	0.765643	0.131932	0.767002	0.551448	0.439575	0.440735	0.92927	0.618111	0.272983	0.386287	0.617482	0.669321	0.708842	0.639823
1.84937	0.749687	0.714058	0.552849	0.494828	0.663301	0.980589	0.685651	0.980694	0.269503	0.919568	0.077505	0.826877	0.70653	0.418504	0.997988	0.855633	0.268449	0.813597	0.729949	0.653628	0.578075	0.975847	0.794576	0.554545	0.449857	0.770143	0.711249	0.769676	0.587184
0.855233	0.608977	0.641979	0.471721	0.371619	0.570398	0.763195	0.504348	0.866044	0.188809	0.915842	0.135831	0.643247	0.723591	0.315104	0.988991	0.727268	0.231145	0.720356	0.493293	0.468373	0.371913	0.909881	0.342354	0.242723	0.349771	0.574169	0.66648	0.659943	0.535466
0.582278	0.802718	0.595009	0.564041	0.432664	0.643682	0.657028	0.557891	0.801553	0.466197	0.888759	0.368083	0.59214	0.789963	0.333442	0.970809	0.78609	0.280989	0.797748	0.496651	0.422535	0.423323	0.952453	0.334982	0.256643	0.399127	0.631085	0.681472	0.714309	0.641551
0.756169	0.492989	0.427797	0.337857	0.369659	0.55218	0.35038	0.389997	0.533684	0.257328	0.809918	0.277248	0.457867	0.580841	0.42679	0.95603	0.624946	0.147265	0.698761	0.41904	0.189708	0.225622	0.777421	0.0876002	0.0954965	0.472145	0.436491	0.649774	0.642146	0.612242
0.343556	0.568651	0.527754	0.485615	0.3242	0.574049	0.91241	0.524336	0.945077	0.153886	0.909298	0.041466	0.69752	0.620964	0.22507	0.99436	0.733868	0.32393	0.715537	0.501322	0.441	0.393551	0.888384	0.437275	0.273822	0.322866	0.588881	0.644838	0.681772	0.523442
2.02636	0.409792	0.474387	0.453868	0.271357	0.580693	0.426041	0.478081	0.651812	0.283741	0.810368	0.0060592	0.581586	0.667218	0.591116	0.972737	0.671581	0.250798	0.724982	0.449889	0.355143	0.317093	0.84834	0.213078	0.176206	0.316282	0.4847	0.654789	0.647386	0.663684
1.88553	0.436672	0.501615	0.453416	0.309988	0.56909	0.532156	0.497917	0.769887	0.26	0.810918	0.0358283	0.595215	0.586597	0.232796	0.958752	0.62233	0.357018	0.731874	0.525935	0.319508	0.344401	0.843177	0.119966	0.173327	0.245019	0.506367	0.650402	0.726139	0.515715
1.85185	0.594756	0.521644	0.42859	0.377398	0.596882	0.571988	0.48376	0.835959	0.272445	0.871411	0.303856	0.628848	0.664818	0.580023	0.973323	0.719664	0.385102	0.755248	0.542201	0.34848	0.358603	0.861302	0.242569	0.209449	0.385663	0.563469	0.669133	0.713546	0.584351
0.484345	0.52329	0.603142	0.523017	0.499039	0.614675	0.938227	0.609211	0.962148	0.299401	0.920429	0.249376	0.782912	0.644724	0.442699	0.990671	0.793368	0.341897	0.742232	0.605539	0.527364	0.518487	0.953718	0.656755	0.415335	0.416282	0.706655	0.666922	0.73964	0.517339
0.971036	0.495417	0.508136	0.506503	0.325279	0.588861	0.591641	0.517849	0.770308	0.217283	0.909428	0.157012	0.610433	0.683128	0.407804	0.989561	0.737864	0.0701286	0.750828	0.563497	0.396729	0.384834	0.930482	0.231452	0.184149	0.290813	0.585023	0.646705	0.75575	0.518391
0.612304	0.467066	0.469586	0.458345	0.308201	0.559067	0.52362	0.47868	0.701444	0.131911	0.835155	0.0757663	0.557071	0.673269	0.393723	0.965327	0.647676	0.250798	0.725859	0.488175	0.299043	0.298661	0.82089	0.102348	0.144101	0.310285	0.493524	0.64904	0.675706	0.565962
3.36194	0.648354	0.420475	0.324532	0.254109	0.475611	0.116758	0.371287	0.508393	0.0934352	0.802453	0.0854083	0.458031	0.564028	0.333892	0.949602	0.534967	0.211598	0.654747	0.405295	0.271678	0.220555	0.713615	0.197651	0.094269	0.459441	0.37811	0.600842	0.535461	0.461425
2.63336	0.624539	0.546553	0.525081	0.427515	0.597153	0.877688	0.573926	0.942495	0.180905	0.916365	0.0965257	0.731333	0.614202	0.373093	0.98802	0.698894	0.162176	0.757475	0.528671	0.44959	0.480541	0.891703	0.650634	0.315545	0.33643	0.610999	0.652012	0.727684	0.552543
3.03971	0.512694	0.626475	0.459857	0.407191	0.573601	0.51598	0.491023	0.673151	0.445038	0.855091	0.0461026	0.533871	0.742929	0.32127	0.959913	0.61214	0.116916	0.705646	0.399117	0.400329	0.364966	0.915624	0.273095	0.25714	0.334635	0.552914	0.657592	0.613468	0.489958
3.39241	0.540017	0.354085	0.382145	0.248002	0.513521	0.359706	0.419367	0.667302	0.128711	0.879425	0.0427305	0.612047	0.536063	0.307793	0.974106	0.636559	0.352435	0.681869	0.400175	0.334153	0.242425	0.710191	0.180654	0.174784	0.239323	0.438251	0.62175	0.661338	0.502549
1.39087	0.492483	0.448502	0.332284	0.291168	0.541669	0.18557	0.443539	0.698599	0.126964	0.787823	0.0314551	0.529967	0.545038	0.583908	0.968511	0.633062	0.375828	0.651324	0.48493	0.300456	0.319209	0.772153	0.0326799	0.172653	0.270125	0.455871	0.612588	0.610671	0.478172
1.57367	0.370754	0.466698	0.436579	0.314112	0.577029	0.433575	0.478319	0.781795	0.225789	0.833962	0.0882535	0.604446	0.656478	0.311532	0.967816	0.689826	0.244265	0.701176	0.488772	0.299418	0.416989	0.880902	0.2638	0.202461	0.330786	0.555638	0.63245	0.638531	0.518341
1.08457	0.699768	0.644891	0.577449	0.480084	0.620163	0.740118	0.582621	0.919365	0.332516	0.88589	0.270714	0.719972	0.754848	0.53057	0.979288	0.751461	0.55576	0.799861	0.601088	0.482238	0.447415	0.937753	0.60369	0.35178	0.548692	0.644811	0.698504	0.711287	0.638757
1.21367	0.601988	0.50105	0.414218	0.370457	0.603779	0.327987	0.46263	0.682108	0.209223	0.844565	0.278038	0.583523	0.565389	0.290443	0.980296	0.739548	0.332624	0.765453	0.506158	0.336689	0.260115	0.886909	0.0354805	0.138466	0.25793	0.535489	0.656311	0.704581	0.593563
2.78143	0.62526	0.682458	0.515303	0.313928	0.629627	0.604234	0.557512	0.905982	0.379391	0.878072	0.199743	0.659913	0.763984	0.544996	0.978831	0.72822	0.28905	0.777992	0.55305	0.41895	0.484275	0.95377	0.292738	0.256172	0.406573	0.613815	0.682316	0.686046	0.643482
1.49822	0.687633	0.633523	0.556931	0.39506	0.639382	0.98238	0.65322	0.981854	0.340199	0.92807	0.15227	0.806934	0.633132	0.365529	0.998652	0.785748	0.172924	0.78129	0.651484	0.601969	0.56112	0.967891	0.857861	0.486885	0.442858	0.734837	0.677767	0.769794	0.544019
1.24203	0.475977	0.496826	0.453372	0.301873	0.553224	0.585477	0.474888	0.785641	0.171894	0.840557	0.124029	0.650201	0.568139	0.551863	0.991575	0.678033	0.335258	0.727531	0.429318	0.390658	0.322941	0.832639	0.197009	0.200223	0.285243	0.504607	0.651195	0.670076	0.544186
2.0039	0.373139	0.437023	0.452197	0.317308	0.573066	0.451015	0.488852	0.813987	0.176514	0.826422	0.0298218	0.63582	0.545055	0.38562	0.975229	0.643514	0.340948	0.731307	0.53706	0.307739	0.374177	0.862356	0.115509	0.211978	0.311266	0.508779	0.647993	0.681768	0.55842
2.59939	0.262808	0.385555	0.461912	0.184329	0.536505	0.527466	0.476356	0.781847	0.0684096	0.87887	0.0620146	0.580289	0.565938	0.297882	0.965413	0.596139	0.419349	0.695257	0.552467	0.302838	0.384946	0.802132	0.194757	0.157334	0.248152	0.500378	0.627933	0.635227	0.35408
3.5879	0.210355	0.452396	0.552077	0.219742	0.489416	0.164757	0.43349	0.44601	0.19644	0.708745	0.0429413	0.48558	0.440586	0.0758392	0.963442	0.530409	0.135937	0.676117	0.402389	0.283344	0.257257	0.572779	0.164565	0.104018	0.294503	0.358345	0.581283	0.62597	0.44793
0.228577	0.527705	0.594053	0.507943	0.320299	0.605761	0.780952	0.530082	0.905191	0.271148	0.823382	0.0511607	0.684931	0.731984	0.515887	0.97506	0.740845	0.397062	0.774643	0.547485	0.422005	0.38369	0.948396	0.374045	0.309358	0.425051	0.617637	0.683313	0.692786	0.733998
1.47612	0.566579	0.709749	0.564178	0.349493	0.665145	0.624361	0.586144	0.891282	0.584671	0.857605	0.0656501	0.667263	0.775229	0.0568306	0.989142	0.826736	0.186939	0.831453	0.540426	0.523776	0.456812	0.974793	0.437793	0.367381	0.401995	0.66277	0.692651	0.81314	0.485408
2.31451	0.348415	0.494983	0.483936	0.307282	0.549766	0.298481	0.495111	0.55497	0.208913	0.761456	0.00953665	0.495185	0.560483	0.499198	0.967268	0.605089	0.158119	0.720105	0.429903	0.313119	0.325856	0.896761	0.121555	0.147524	0.315116	0.469518	0.633718	0.693141	0.631848
1.25975	0.506336	0.539607	0.345116	0.318487	0.5342	0.658134	0.409516	0.692751	0.131666	0.839524	0.276774	0.577191	0.713859	0.136836	0.974904	0.673346	0.0897815	0.668497	0.460179	0.419502	0.284833	0.834536	0.341291	0.192654	0.224435	0.485531	0.62847	0.570557	0.33961
2.3559	0.608224	0.570078	0.541646	0.413387	0.623588	0.943338	0.612981	0.975478	0.317825	0.93879	0.118497	0.780081	0.606979	0.586053	0.988645	0.734176	0.364869	0.756374	0.63133	0.500095	0.526584	0.941547	0.812604	0.351988	0.432075	0.662945	0.6527	0.74771	0.598392
2.1646	0.52981	0.545775	0.495254	0.353651	0.560237	0.699706	0.512647	0.881534	0.2102	0.819554	0.0967364	0.65628	0.635488	0.358875	0.975816	0.651532	0.476674	0.759502	0.512951	0.355263	0.342659	0.859036	0.218057	0.211845	0.410439	0.535691	0.645729	0.772933	0.577286
0.560436	0.487698	0.503434	0.369435	0.328634	0.560506	0.281041	0.379169	0.406599	0.300645	0.795542	0.248164	0.43609	0.711596	0.563835	0.950074	0.611856	0.134462	0.727164	0.382133	0.248819	0.21755	0.84813	0.0298981	0.127685	0.475756	0.444195	0.67098	0.681594	0.553599
3.00598	0.459082	0.527478	0.503127	0.436401	0.573302	0.787222	0.543232	0.849078	0.323694	0.855826	0.151849	0.710488	0.616048	0.605452	0.971444	0.536955	0.121184	0.74274	0.541664	0.427574	0.46592	0.883853	0.699191	0.327562	0.438825	0.575891	0.618102	0.76189	0.392216
0.445484	0.546822	0.535942	0.409544	0.472197	0.611748	0.669199	0.489757	0.874158	0.427892	0.879392	0.338683	0.609486	0.661526	0.613929	0.971357	0.752232	0.359021	0.761886	0.528196	0.374191	0.400909	0.932695	0.342091	0.218443	0.407347	0.616494	0.659964	0.694247	0.68792
1.31746	0.530019	0.516825	0.524288	0.366537	0.587924	0.555286	0.474109	0.820521	0.205573	0.837238	0.272664	0.623894	0.555127	0.331847	0.968128	0.684869	0.434787	0.77464	0.497942	0.284967	0.356719	0.77974	0.24689	0.218308	0.509366	0.519924	0.67732	0.77306	0.619394
0.836867	0.379987	0.416993	0.368423	0.338808	0.564062	0.187888	0.418518	0.582737	0.189309	0.848092	0.126769	0.630734	0.527918	0.453488	0.96479	0.666084	0.501596	0.724741	0.469805	0.323675	0.221766	0.759507	0.0225565	0.18453	0.23651	0.489803	0.649856	0.67255	0.588916
0.538731	0.592442	0.394898	0.355603	0.291854	0.559451	0.214917	0.412303	0.601915	0.133741	0.815879	0.0740803	0.475767	0.666348	0.34915	0.973106	0.733101	0.338894	0.679374	0.471474	0.295092	0.251167	0.898922	0.0407633	0.171266	0.23258	0.495704	0.638181	0.571197	0.6102
0.816858	0.551894	0.40141	0.494707	0.300738	0.55334	0.618302	0.450753	0.664404	0.0871454	0.818051	0.00858825	0.49811	0.652031	0.228919	0.973172	0.6241	0.0500016	0.678055	0.41113	0.340475	0.277244	0.827107	0.251857	0.106264	0.346424	0.458128	0.620309	0.613582	0.476203
1.33568	0.730119	0.412642	0.344933	0.328871	0.552193	0.16265	0.373184	0.371402	0.166897	0.769293	0.0757136	0.478487	0.581094	0.508148	0.953816	0.585945	0.248374	0.725009	0.402427	0.16602	0.218806	0.759455	0.0341607	0.085626	0.50066	0.396397	0.657708	0.650205	0.631174
4.03909	0.403464	0.542946	0.461773	0.325061	0.553457	0.682582	0.483622	0.833746	0.283425	0.837296	0.0641221	0.588356	0.691869	0.392134	0.944893	0.643798	0.221134	0.769304	0.443685	0.391465	0.377964	0.874052	0.356687	0.235706	0.438779	0.51897	0.644159	0.732195	0.441223
2.80979	0.511137	0.630811	0.58884	0.431842	0.647912	0.986964	0.688903	0.990389	0.310924	0.926229	0.11523	0.845467	0.65037	0.508677	0.998722	0.777345	0.302802	0.783569	0.685432	0.632621	0.638598	0.975425	0.868451	0.567421	0.482749	0.761237	0.686306	0.766439	0.590531
1.57416	0.618493	0.450902	0.522554	0.33911	0.598491	0.61024	0.496249	0.803608	0.173673	0.828848	0.0204432	0.624803	0.550611	0.329586	0.980848	0.671164	0.200059	0.728341	0.510785	0.309574	0.3872	0.874843	0.26122	0.211011	0.308798	0.524264	0.638999	0.71367	0.555052
0.331241	0.662281	0.489145	0.478902	0.317554	0.585326	0.512345	0.504751	0.733901	0.217774	0.867062	0.248901	0.625138	0.63846	0.537318	0.972893	0.755821	0.229038	0.711658	0.489402	0.414186	0.336807	0.88928	0.346188	0.19866	0.315448	0.540978	0.652159	0.634836	0.525183
2.09411	0.625693	0.46775	0.524176	0.491221	0.590913	0.624255	0.535292	0.894706	0.195406	0.86532	0.0950504	0.712848	0.535205	0.477615	0.978118	0.639016	0.403174	0.717431	0.543963	0.353026	0.415478	0.832218	0.538084	0.231657	0.288234	0.557721	0.632119	0.670653	0.582404
1.0362	0.674553	0.622845	0.557517	0.512153	0.641336	0.952506	0.624378	0.974635	0.276224	0.931496	0.221609	0.789124	0.737511	0.310043	0.993645	0.781655	0.375828	0.763623	0.63731	0.564352	0.542726	0.936436	0.793902	0.399227	0.458294	0.711479	0.669852	0.709311	0.511786
0.717183	0.669001	0.51049	0.517326	0.36024	0.597186	0.441268	0.483716	0.655711	0.17108	0.855039	0.0740276	0.519841	0.753029	0.281896	0.972157	0.736344	0.258491	0.770963	0.48034	0.34169	0.276948	0.903716	0.20561	0.136622	0.294976	0.512453	0.672581	0.73111	0.636442
0.90129	0.464087	0.555261	0.481798	0.371961	0.607211	0.749918	0.528758	0.918258	0.241804	0.894781	0.0724469	0.707549	0.68702	0.345605	0.986815	0.690936	0.456021	0.771336	0.542956	0.434694	0.399247	0.901714	0.491204	0.279796	0.389713	0.613192	0.669171	0.684465	0.612831
1.09544	0.435858	0.445054	0.374843	0.457079	0.565105	0.3792	0.410331	0.530838	0.539213	0.798694	0.296005	0.470507	0.65317	0.657157	0.962364	0.593788	0.25554	0.744461	0.473319	0.210974	0.295317	0.802975	0.145827	0.119864	0.499295	0.457805	0.674667	0.688734	0.676643
1.32081	0.62162	0.550772	0.540315	0.288376	0.618052	0.670463	0.534536	0.805241	0.370998	0.855226	0.094945	0.621548	0.75266	0.361477	0.97512	0.763135	0.386682	0.786897	0.490472	0.427228	0.383788	0.941125	0.45643	0.211245	0.304325	0.586797	0.667526	0.703635	0.600333
0.415843	0.452789	0.460024	0.447208	0.359887	0.547743	0.466716	0.465308	0.66883	0.259734	0.822901	0.185833	0.577573	0.569622	0.621008	0.973906	0.669007	0.313656	0.729997	0.424207	0.318031	0.288242	0.76446	0.0282228	0.174112	0.302194	0.4879	0.655015	0.671204	0.658742
0.419673	0.655163	0.559835	0.486092	0.404456	0.62861	0.906614	0.584402	0.910566	0.455606	0.906361	0.486316	0.698075	0.731441	0.484209	0.990934	0.747806	0.261178	0.767833	0.559991	0.475105	0.533745	0.958407	0.476096	0.352801	0.491577	0.660936	0.701413	0.718041	0.646018
0.935586	0.50572	0.494947	0.385902	0.456785	0.593494	0.541482	0.451798	0.71488	0.525403	0.828372	0.466295	0.547316	0.660599	0.587947	0.96036	0.746667	0.269924	0.752763	0.58761	0.278118	0.379977	0.915571	0.0848873	0.205696	0.431249	0.596511	0.66731	0.715373	0.703642
0.590144	0.645172	0.539168	0.528721	0.350827	0.60472	0.78817	0.551267	0.881482	0.291465	0.896691	0.147001	0.680953	0.701397	0.429986	0.987085	0.761436	0.223453	0.772074	0.557904	0.45151	0.429652	0.931589	0.524752	0.260132	0.351618	0.611849	0.674112	0.707178	0.618288
3.40187	0.445614	0.693235	0.519031	0.459404	0.639137	0.977533	0.631045	0.970262	0.083356	0.954882	0.00136991	0.826969	0.6723	0.354487	0.997463	0.820154	0.144104	0.801748	0.628432	0.615992	0.530496	0.97806	0.911488	0.535093	0.442224	0.748761	0.696848	0.82351	0.501535
3.40272	0.590882	0.573126	0.537469	0.430907	0.6455	0.8544	0.548342	0.960883	0.299343	0.870246	0.0383047	0.758019	0.670016	0.391788	0.985594	0.695756	0.617669	0.778152	0.564194	0.420663	0.449152	0.814988	0.640173	0.335483	0.482413	0.610435	0.697354	0.709295	0.579485
0.253955	0.614165	0.639555	0.508971	0.392569	0.620936	0.659451	0.536211	0.809509	0.380667	0.914563	0.281674	0.648026	0.766619	0.654634	0.977599	0.747239	0.390476	0.766693	0.558083	0.42788	0.356839	0.956089	0.270013	0.233919	0.335066	0.597528	0.654556	0.687132	0.69316
1.18217	0.601401	0.412093	0.494948	0.326576	0.579814	0.574254	0.482432	0.756504	0.187191	0.866384	0.1607	0.583309	0.711877	0.402248	0.966121	0.694509	0.40565	0.726815	0.522677	0.305464	0.335145	0.890913	0.165827	0.173052	0.342795	0.524592	0.647135	0.614854	0.679352
1.88438	0.632012	0.604576	0.538856	0.460327	0.654613	0.915729	0.615697	0.960567	0.339891	0.926165	0.254328	0.781609	0.734517	0.578217	0.991296	0.771148	0.297428	0.793411	0.641877	0.504818	0.533351	0.95651	0.725658	0.395073	0.473802	0.690337	0.680639	0.754358	0.621943
0.2417	0.57441	0.526415	0.495625	0.354486	0.599206	0.390739	0.48966	0.578047	0.391724	0.878759	0.21302	0.519947	0.737055	0.411175	0.969046	0.715836	0.366344	0.755724	0.470835	0.379254	0.271052	0.93338	0.078054	0.181568	0.313214	0.525105	0.650195	0.734464	0.578604
0.243086	0.507787	0.555646	0.52114	0.37141	0.594268	0.640484	0.516189	0.759718	0.52979	0.862989	0.352961	0.561159	0.813219	0.40598	0.971387	0.731667	0.1842	0.748446	0.533209	0.391331	0.367191	0.943233	0.261599	0.200751	0.378593	0.600966	0.645867	0.705165	0.542491
3.35082	0.590103	0.474487	0.555087	0.38128	0.618223	0.665827	0.550104	0.868046	0.180818	0.889403	0.0312971	0.677369	0.688634	0.549745	0.959855	0.717118	0.350538	0.74438	0.539959	0.393181	0.451489	0.925477	0.465977	0.248335	0.240746	0.583284	0.648519	0.63586	0.595746
0.267203	0.288606	0.448581	0.420867	0.341102	0.551763	0.446747	0.441994	0.632738	0.256551	0.786189	0.0504758	0.514737	0.617428	0.55607	0.975643	0.66098	0.374353	0.716641	0.476404	0.302748	0.286575	0.907036	0.0823408	0.185733	0.242956	0.51448	0.669528	0.666066	0.651615
0.900481	0.518172	0.595425	0.538538	0.42084	0.614292	0.882957	0.578189	0.93691	0.378818	0.878802	0.405914	0.718645	0.720612	0.300493	0.983288	0.722452	0.371508	0.762322	0.593584	0.489861	0.419974	0.934539	0.621993	0.321627	0.412636	0.63871	0.652488	0.711967	0.562101
0.43997	0.525811	0.490556	0.519734	0.321195	0.59905	0.658029	0.530206	0.825474	0.322508	0.845165	0.25828	0.616101	0.72688	0.314222	0.982379	0.71506	0.2332	0.745856	0.530245	0.368895	0.409963	0.929376	0.245379	0.204491	0.308689	0.598767	0.67513	0.700954	0.643045
1.12575	0.502697	0.55673	0.504862	0.369648	0.57634	0.696228	0.523327	0.887646	0.251889	0.885076	0.328988	0.658635	0.649233	0.377307	0.984662	0.682103	0.413764	0.743443	0.517141	0.375075	0.41894	0.890333	0.270515	0.23315	0.319705	0.562325	0.666271	0.689215	0.508737
0.333218	0.465204	0.515567	0.509831	0.375244	0.57137	0.52499	0.473511	0.715828	0.250353	0.847424	0.107432	0.591065	0.613982	0.581803	0.982021	0.717431	0.28552	0.755728	0.464451	0.341785	0.277113	0.914728	0.254674	0.148732	0.268472	0.530299	0.666365	0.71	0.596694
0.972121	0.46217	0.395555	0.499717	0.333834	0.550034	0.523199	0.468905	0.689484	0.13713	0.851068	0.0959461	0.524992	0.666249	0.629767	0.961733	0.697933	0.434945	0.714872	0.450889	0.316549	0.270416	0.861565	0.128933	0.132028	0.268931	0.488178	0.652965	0.632485	0.607524
1.54483	0.504639	0.552373	0.505078	0.332858	0.591746	0.894706	0.566474	0.952822	0.169175	0.922489	0.148319	0.730495	0.657562	0.443385	0.984139	0.687533	0.284255	0.731219	0.578236	0.467428	0.446932	0.891176	0.554017	0.306083	0.333186	0.604913	0.64232	0.714442	0.498385
1.30989	0.424746	0.443485	0.384592	0.232096	0.517102	0.273928	0.424896	0.605288	0.0811534	0.772473	0.0215497	0.537468	0.494463	0.377187	0.974455	0.547824	0.248269	0.683927	0.443688	0.3107	0.257137	0.720728	0.0783294	0.111923	0.158409	0.399549	0.600822	0.677652	0.613856
0.416083	0.494353	0.664378	0.500512	0.406123	0.620341	0.815199	0.537015	0.923949	0.336793	0.935446	0.35607	0.695457	0.627599	0.388511	0.992602	0.787293	0.289419	0.792065	0.523122	0.459106	0.367672	0.952822	0.407647	0.281425	0.342403	0.637169	0.675067	0.725329	0.654459
3.65052	0.716771	0.620081	0.577238	0.310401	0.616722	0.549912	0.594133	0.82226	0.424143	0.930064	0.454914	0.668472	0.724798	0.405508	0.988868	0.724895	0.106484	0.765312	0.554897	0.464478	0.560789	0.953823	0.238161	0.307212	0.285384	0.631431	0.652253	0.705047	0.530031
0.504771	0.643854	0.633749	0.514231	0.34282	0.61288	0.594486	0.542923	0.804978	0.374537	0.889133	0.220239	0.641705	0.765804	0.380035	0.974472	0.75497	0.317765	0.773762	0.546577	0.4129	0.358252	0.956721	0.262837	0.193499	0.283529	0.589393	0.670962	0.728705	0.666759
0.306599	0.548028	0.518836	0.522824	0.288211	0.567889	0.798286	0.544807	0.868784	0.242186	0.912002	0.131089	0.667769	0.641984	0.398199	0.987952	0.743376	0.159963	0.729956	0.474791	0.417703	0.401098	0.884274	0.456698	0.235238	0.307155	0.571452	0.651052	0.685058	0.539777
1.42891	0.520543	0.430167	0.458757	0.32986	0.571659	0.486422	0.480758	0.744017	0.144301	0.802152	0.098844	0.576232	0.527649	0.244535	0.977252	0.661404	0.154114	0.738203	0.480534	0.314241	0.398648	0.906825	0.179352	0.18896	0.258193	0.527096	0.653966	0.697234	0.585347
0.180627	0.550282	0.473001	0.424832	0.358298	0.566694	0.393426	0.460157	0.710191	0.252845	0.847559	0.159172	0.51479	0.684924	0.525819	0.96555	0.72702	0.280883	0.722152	0.436277	0.343822	0.274226	0.87695	0.0959289	0.170751	0.266769	0.514073	0.642469	0.621371	0.626564
0.0503384	0.489775	0.419061	0.467536	0.347263	0.538079	0.281779	0.449574	0.593011	0.233349	0.837523	0.18304	0.511072	0.610666	0.425207	0.968226	0.699355	0.270978	0.695882	0.434765	0.337163	0.249522	0.868889	0.144853	0.172857	0.313256	0.487317	0.627663	0.654565	0.587195
1.2213	0.463288	0.475219	0.532637	0.295393	0.557116	0.50971	0.50599	0.799445	0.19646	0.87137	0.179142	0.572394	0.653943	0.428371	0.980525	0.68956	0.168077	0.730926	0.463203	0.362712	0.351464	0.902241	0.149765	0.173034	0.250004	0.548171	0.642283	0.699473	0.592525
3.05513	0.471886	0.443432	0.547198	0.287136	0.588826	0.632686	0.538545	0.902294	0.127587	0.915941	0.0177561	0.685539	0.591562	0.219884	0.983665	0.654357	0.453913	0.715725	0.580722	0.36264	0.46535	0.88185	0.445119	0.180483	0.24077	0.542417	0.625428	0.684922	0.473091
0.0942744	0.493008	0.495376	0.461303	0.342498	0.585581	0.612927	0.500005	0.80287	0.223643	0.877585	0.0517403	0.634537	0.604136	0.58892	0.980079	0.771199	0.310916	0.763846	0.490734	0.340101	0.34692	0.934855	0.19396	0.201772	0.295674	0.57724	0.654689	0.713737	0.593361
3.38021	0.669519	0.885129	0.595918	0.502109	0.640928	0.956194	0.655416	0.973213	0.376491	0.90708	0.301537	0.794698	0.761162	0.140339	0.987834	0.720497	0.0754502	0.817596	0.588896	0.66499	0.533362	0.957301	0.837635	0.501956	0.554961	0.726124	0.71065	0.787576	0.562157
3.34798	0.812439	0.490183	0.480309	0.39815	0.602023	0.405492	0.493981	0.770888	0.373844	0.859087	0.173715	0.575753	0.711879	0.42528	0.982482	0.707435	0.360654	0.784269	0.510431	0.304328	0.387144	0.856665	0.447137	0.230788	0.448546	0.525159	0.657142	0.789943	0.521519
0.666882	0.621795	0.484891	0.557896	0.389678	0.602171	0.457496	0.523659	0.747863	0.17285	0.874265	0.0602758	0.585095	0.673812	0.338065	0.97875	0.724812	0.265656	0.754001	0.524726	0.360579	0.425653	0.925319	0.24475	0.199181	0.471067	0.576531	0.663871	0.716962	0.581073
0.322905	0.360088	0.483911	0.437329	0.358921	0.561317	0.765356	0.496738	0.869521	0.168047	0.836192	0.140731	0.663724	0.59459	0.462285	0.98778	0.70483	0.396272	0.733107	0.500027	0.396375	0.372264	0.896076	0.305432	0.241905	0.294292	0.565083	0.649019	0.689773	0.562866
3.38195	0.516698	0.611012	0.58933	0.486176	0.621805	0.976269	0.634149	0.990073	0.137951	0.91221	0.125399	0.811983	0.697583	0.224634	0.99556	0.791507	0.340422	0.740901	0.638933	0.586571	0.549412	0.957827	0.700816	0.454495	0.440181	0.735089	0.663323	0.684799	0.420164
0.333362	0.527396	0.51499	0.487426	0.32142	0.566443	0.358283	0.48396	0.676681	0.216774	0.831388	0.0664404	0.619565	0.643582	0.491806	0.978919	0.75583	0.383047	0.771388	0.504139	0.303216	0.329638	0.915729	0.199166	0.193992	0.289576	0.531248	0.664531	0.752343	0.640342
4.22751	0.415652	0.490977	0.604842	0.326772	0.617396	0.901134	0.633972	0.976216	0.226877	0.904655	0.0478413	0.798301	0.576044	0.306106	0.987472	0.675344	0.223189	0.701621	0.628682	0.531364	0.647491	0.913885	0.865005	0.457159	0.324573	0.686941	0.637693	0.577764	0.412389
1.07604	0.399299	0.511556	0.487153	0.377656	0.593029	0.802975	0.4974	0.912252	0.205679	0.865052	0.0668092	0.696013	0.578351	0.497692	0.984518	0.681906	0.47188	0.772384	0.559284	0.379951	0.355023	0.883905	0.328947	0.240395	0.318438	0.566825	0.657667	0.728126	0.683788
0.284969	0.615614	0.420792	0.374018	0.383214	0.525347	0.561872	0.409628	0.713563	0.1751	0.829513	0.0149109	0.558649	0.618955	0.321172	0.965169	0.671898	0.517087	0.700366	0.398589	0.287145	0.226208	0.76662	0.211813	0.144152	0.356085	0.463848	0.663359	0.622687	0.577423
0.238217	0.589879	0.460992	0.395613	0.403638	0.546685	0.649599	0.446664	0.807138	0.173451	0.847063	0.0114334	0.607904	0.627844	0.392588	0.97291	0.715742	0.496064	0.719172	0.425293	0.325869	0.270808	0.840648	0.255256	0.173619	0.343213	0.517442	0.669072	0.6522	0.575279
0.596176	0.578539	0.565319	0.49343	0.332535	0.619028	0.760245	0.546256	0.889385	0.209359	0.912782	0.455968	0.644482	0.674523	0.53031	0.987814	0.758087	0.254117	0.774536	0.57382	0.435074	0.372192	0.953349	0.276172	0.242417	0.295316	0.622203	0.688127	0.69931	0.671857
0.780824	0.387696	0.453524	0.382289	0.344318	0.559228	0.37978	0.430992	0.63943	0.1835	0.809121	0.0767147	0.561923	0.565256	0.665166	0.979419	0.707711	0.319451	0.739216	0.430881	0.259721	0.278523	0.908405	0.0704745	0.177958	0.291295	0.493727	0.649933	0.636718	0.589714
2.75748	0.635923	0.508017	0.515463	0.356367	0.627808	0.820257	0.572884	0.947553	0.302611	0.906299	0.205644	0.744757	0.643016	0.566091	0.980379	0.707946	0.305594	0.771147	0.630553	0.397933	0.493007	0.921999	0.654166	0.272264	0.365535	0.617946	0.64463	0.736057	0.617604
3.23656	0.485184	0.399064	0.487565	0.317889	0.569081	0.780794	0.525246	0.956141	0.170608	0.857701	0.0684953	0.72444	0.514873	0.47852	0.975928	0.620122	0.433628	0.680542	0.587144	0.40458	0.455384	0.792174	0.544495	0.251103	0.293052	0.560329	0.594086	0.635512	0.478896
0.376119	0.479776	0.436506	0.415901	0.265626	0.54621	0.64101	0.452887	0.681265	0.174659	0.847044	0.190838	0.596378	0.703698	0.429958	0.985231	0.700373	0.150268	0.709081	0.415171	0.343189	0.298671	0.877425	0.288426	0.149717	0.279544	0.509159	0.634785	0.629435	0.517952
0.575197	0.630252	0.444722	0.494553	0.380329	0.585267	0.400276	0.478504	0.733216	0.263746	0.871103	0.306543	0.589391	0.624382	0.405108	0.981791	0.73534	0.472249	0.712021	0.499479	0.366004	0.288028	0.847761	0.120533	0.23623	0.253107	0.518618	0.658372	0.680411	0.532648
0.459638	0.379386	0.49636	0.470547	0.329197	0.560061	0.77484	0.520375	0.879743	0.119549	0.894703	0.0255013	0.630154	0.588817	0.364194	0.985571	0.689086	0.34274	0.73879	0.502303	0.384149	0.387456	0.841069	0.354643	0.198778	0.300965	0.554316	0.643872	0.726831	0.571623
0.757061	0.648111	0.57894	0.530005	0.405731	0.637411	0.827476	0.552385	0.890755	0.322146	0.886286	0.240577	0.658519	0.709336	0.5442	0.989806	0.790185	0.236994	0.778364	0.499689	0.427581	0.430603	0.918416	0.36402	0.260144	0.37469	0.626424	0.664078	0.677548	0.658069
2.69979	0.611997	0.524146	0.560638	0.357614	0.619488	0.868942	0.567244	0.919417	0.0985769	0.890768	0.0757663	0.629312	0.665329	0.458528	0.973652	0.696832	0.227194	0.735445	0.560296	0.414754	0.493145	0.938438	0.376871	0.213868	0.361209	0.621659	0.66642	0.655331	0.513872
3.57498	0.459984	0.462331	0.507863	0.311031	0.608569	0.710401	0.512256	0.891124	0.223463	0.840095	0.0721308	0.61296	0.654782	0.069227	0.963667	0.658592	0.31903	0.735146	0.545175	0.400247	0.43845	0.793702	0.317316	0.248907	0.283249	0.544942	0.63289	0.660248	0.67507
0.641017	0.60523	0.508139	0.402229	0.338188	0.563324	0.668409	0.478391	0.850132	0.267204	0.86751	0.187835	0.629594	0.639483	0.50904	0.980885	0.657458	0.318766	0.752663	0.523115	0.354041	0.341589	0.886118	0.26305	0.192657	0.349775	0.52268	0.64091	0.72768	0.552533
4.2263	0.527471	0.507888	0.450613	0.551704	0.63072	0.775525	0.567605	0.92163	0.384118	0.878258	0.210544	0.71874	0.730152	0.377195	0.966115	0.671544	0.352487	0.725422	0.594589	0.454204	0.570595	0.918891	0.808086	0.414541	0.40414	0.684014	0.664288	0.620093	0.451638
1.15184	0.62456	0.546368	0.527722	0.444145	0.599444	0.524885	0.519129	0.820626	0.2563	0.838178	0.158329	0.527225	0.691095	0.632114	0.960773	0.707985	0.355122	0.739145	0.511012	0.380143	0.322502	0.930219	0.214016	0.160236	0.309334	0.546752	0.639387	0.675332	0.685942
1.78971	0.558675	0.562543	0.462681	0.405447	0.579401	0.911778	0.553593	0.943918	0.373138	0.907542	0.210649	0.68207	0.678306	0.596811	0.989874	0.682569	0.283254	0.721669	0.52657	0.479845	0.46102	0.907984	0.527402	0.317706	0.38699	0.623959	0.6463	0.666493	0.539123
1.74165	0.414296	0.452071	0.504778	0.327818	0.559295	0.655236	0.493875	0.793281	0.149864	0.830616	0.0655974	0.596288	0.642403	0.466405	0.983141	0.655347	0.141416	0.733033	0.469403	0.370399	0.348954	0.831796	0.378329	0.112659	0.29641	0.499326	0.615702	0.69929	0.472779
3.39341	0.30084	0.488477	0.543607	0.286828	0.582171	0.740697	0.533176	0.92495	0.118162	0.894459	0.0213916	0.671172	0.68001	0.439859	0.955495	0.6502	0.380043	0.74289	0.556501	0.378063	0.475837	0.878847	0.568364	0.234078	0.342735	0.562377	0.625493	0.703224	0.443209
1.00316	0.495014	0.495324	0.483933	0.387939	0.587281	0.539111	0.467383	0.875791	0.218916	0.88996	0.0760825	0.625018	0.623598	0.458864	0.978849	0.68486	0.432785	0.746841	0.504435	0.314861	0.350035	0.870101	0.200708	0.218747	0.332902	0.527056	0.634618	0.679867	0.569197
2.10846	0.377517	0.452868	0.511554	0.396211	0.559393	0.641327	0.513949	0.835642	0.200851	0.861014	0.221292	0.666406	0.570111	0.457209	0.975359	0.660055	0.372035	0.740711	0.475038	0.325332	0.353696	0.847655	0.288441	0.20165	0.336144	0.527792	0.648667	0.687135	0.597191
2.61352	0.514823	0.485041	0.538761	0.510375	0.607898	0.662297	0.541809	0.802765	0.296984	0.890584	0.131458	0.637019	0.776257	0.262655	0.969121	0.718521	0.385839	0.751966	0.595998	0.423601	0.440467	0.929955	0.51824	0.351073	0.375238	0.624566	0.654857	0.665083	0.639758
0.686165	0.666607	0.467916	0.535084	0.35985	0.613727	0.72057	0.532299	0.890544	0.330596	0.864789	0.265129	0.646041	0.636503	0.224238	0.969862	0.721919	0.226667	0.76895	0.556929	0.412627	0.405652	0.919101	0.303866	0.28592	0.373402	0.588044	0.630526	0.70184	0.560656
0.6979	0.515623	0.51337	0.43206	0.365068	0.572445	0.535317	0.487079	0.802449	0.293415	0.849427	0.242895	0.620555	0.595836	0.421835	0.978194	0.717863	0.321085	0.762531	0.531884	0.356071	0.328908	0.893705	0.144709	0.203589	0.313988	0.537904	0.655651	0.806038	0.528786
0.357623	0.687209	0.638993	0.526206	0.401935	0.634597	0.767885	0.571547	0.916309	0.46303	0.899954	0.441426	0.662195	0.813725	0.556399	0.981208	0.762983	0.299588	0.783985	0.5793	0.473413	0.450271	0.970051	0.327808	0.280766	0.402141	0.659285	0.659687	0.711016	0.634418
0.532721	0.594862	0.514116	0.534746	0.319006	0.597652	0.845179	0.555524	0.905824	0.216556	0.930612	0.110594	0.712439	0.619865	0.263338	0.993643	0.699537	0.319978	0.736675	0.584383	0.442019	0.471724	0.912884	0.495485	0.286666	0.352309	0.605344	0.647297	0.712512	0.534023
0.153037	0.570688	0.525503	0.422516	0.443602	0.591867	0.697019	0.477918	0.862408	0.46828	0.870788	0.217446	0.623886	0.646478	0.402943	0.968369	0.728112	0.356228	0.731862	0.488183	0.37927	0.341053	0.909512	0.178568	0.223288	0.366858	0.581833	0.64048	0.647648	0.560548
3.53396	0.41294	0.448984	0.51925	0.311476	0.561334	0.724627	0.518335	0.904875	0.208085	0.860892	0.056693	0.638266	0.575674	0.5548	0.964987	0.602274	0.288312	0.713776	0.56158	0.40153	0.363551	0.819204	0.42546	0.173288	0.322086	0.511755	0.597324	0.707863	0.453051
0.244036	0.501797	0.497331	0.441112	0.386046	0.566127	0.683636	0.466436	0.827318	0.272215	0.862832	0.249217	0.640381	0.568054	0.608985	0.985192	0.686593	0.324615	0.732127	0.461111	0.359698	0.31644	0.846549	0.223158	0.192918	0.299834	0.530033	0.648094	0.695471	0.520532
0.854848	0.442127	0.471156	0.481825	0.389644	0.59104	0.745756	0.478608	0.812776	0.212956	0.843159	0.181565	0.658878	0.517849	0.326221	0.977476	0.705504	0.300115	0.778228	0.469968	0.312752	0.365979	0.848709	0.346801	0.248028	0.353145	0.545082	0.663646	0.747118	0.624798
0.680059	0.542984	0.491012	0.523615	0.37053	0.607033	0.545117	0.534092	0.761826	0.293736	0.84482	0.161438	0.60532	0.674336	0.477024	0.979818	0.776087	0.264761	0.75222	0.521609	0.40742	0.392008	0.948238	0.452201	0.238045	0.341711	0.589634	0.67286	0.658977	0.633127
1.16968	0.350717	0.403916	0.518899	0.323566	0.554211	0.556867	0.475523	0.831533	0.184323	0.86318	0.211598	0.57393	0.628308	0.307012	0.978823	0.670863	0.408074	0.702655	0.465117	0.303118	0.36312	0.820942	0.240181	0.174695	0.268638	0.503072	0.612169	0.684993	0.506426
3.29218	0.726239	0.567887	0.624935	0.540192	0.651617	0.796337	0.64837	0.963307	0.468998	0.926304	0.173767	0.797395	0.767569	0.34804	0.978169	0.754822	0.616352	0.801425	0.652008	0.548981	0.637073	0.957248	0.722075	0.513805	0.488739	0.720367	0.654701	0.762554	0.501458
0.555157	0.401276	0.430968	0.450361	0.331365	0.54142	0.447116	0.439361	0.643645	0.167975	0.837127	0.13346	0.529185	0.52353	0.444922	0.9673	0.616964	0.263233	0.703811	0.413254	0.276203	0.256001	0.765408	0.198195	0.142828	0.268964	0.453487	0.622534	0.674905	0.669619
0.258485	0.587176	0.514255	0.470945	0.42751	0.572787	0.559659	0.502753	0.825157	0.189743	0.821233	0.222873	0.62097	0.68482	0.588727	0.976416	0.741317	0.456653	0.741509	0.52699	0.387797	0.340236	0.913727	0.140178	0.229957	0.358669	0.556846	0.654573	0.689214	0.570056
0.770734	0.587618	0.480206	0.477344	0.348949	0.593231	0.558447	0.471068	0.810615	0.223268	0.838613	0.105588	0.609483	0.698115	0.347316	0.979593	0.740558	0.366819	0.768798	0.524128	0.329073	0.33198	0.924634	0.247299	0.183708	0.318612	0.562992	0.658331	0.697988	0.655467
2.70852	0.582744	0.486948	0.528575	0.362362	0.607441	0.900502	0.567297	0.936225	0.230416	0.85401	0.104007	0.719111	0.603779	0.352648	0.989547	0.687229	0.166285	0.754539	0.579964	0.438792	0.47187	0.879954	0.676248	0.301973	0.393821	0.608519	0.660166	0.730821	0.596069
1.33694	0.490314	0.524449	0.520352	0.397226	0.625871	0.704606	0.542054	0.764197	0.275379	0.864378	0.160121	0.627162	0.765637	0.391994	0.982333	0.701826	0.24221	0.739514	0.491894	0.428531	0.415897	0.924212	0.490322	0.296027	0.38774	0.599704	0.679396	0.598363	0.576378
2.37579	0.512334	0.56305	0.508048	0.433388	0.6258	0.96473	0.620311	0.97806	0.185099	0.908661	0.0651759	0.821432	0.713502	0.529489	0.990674	0.735672	0.297691	0.775702	0.633196	0.54554	0.521983	0.939492	0.806553	0.418238	0.422607	0.687701	0.66497	0.7172	0.595302
0.633276	0.731248	0.55008	0.552461	0.390684	0.631314	0.852977	0.561835	0.89576	0.286107	0.879905	0.107959	0.681149	0.720846	0.519728	0.992025	0.783264	0.256225	0.76081	0.509924	0.438397	0.435346	0.924317	0.466293	0.301438	0.368798	0.624689	0.679349	0.64486	0.594405
1.66824	0.590498	0.511834	0.531906	0.365492	0.60678	0.916361	0.60504	0.971052	0.226391	0.930123	0.151427	0.778376	0.600401	0.421439	0.990517	0.729816	0.246267	0.755506	0.616857	0.500118	0.525204	0.912568	0.702813	0.405734	0.38979	0.633715	0.657386	0.72658	0.455599
0.151157	0.439798	0.441343	0.373217	0.30815	0.558411	0.431257	0.433804	0.611031	0.14568	0.834382	0.115125	0.511101	0.677853	0.479476	0.967935	0.712248	0.198215	0.731866	0.448334	0.321554	0.283754	0.878268	0.0491579	0.124048	0.209669	0.500217	0.644059	0.695087	0.547203
0.878067	0.625584	0.488768	0.506308	0.268862	0.596231	0.940071	0.548576	0.965362	0.172062	0.895718	0.021497	0.692139	0.725592	0.286815	0.984818	0.718643	0.118181	0.740347	0.554328	0.439354	0.44	0.912304	0.513621	0.300428	0.404961	0.630395	0.67096	0.659998	0.698456
2.33022	0.549293	0.567122	0.550232	0.340608	0.604921	0.910039	0.592371	0.93633	0.236505	0.928094	0.0249217	0.716904	0.734243	0.366727	0.990916	0.723175	0.30217	0.772585	0.581359	0.500102	0.449777	0.948607	0.61482	0.296737	0.298733	0.642151	0.654959	0.724432	0.607293
2.26785	0.635544	0.714693	0.605552	0.56112	0.651478	0.982644	0.69246	0.987544	0.353412	0.940085	0.149741	0.850802	0.716264	0.308333	0.998617	0.799779	0.0927848	0.821647	0.633339	0.663775	0.589366	0.972211	0.921242	0.583874	0.466482	0.776136	0.70003	0.784917	0.544359
3.10403	0.346573	0.468078	0.497293	0.299678	0.525995	0.660136	0.483876	0.809878	0.221969	0.823518	0.0595382	0.546146	0.557266	0.353566	0.98679	0.548419	0.261441	0.67788	0.425269	0.347445	0.357102	0.705185	0.342575	0.160843	0.262684	0.456044	0.591161	0.727735	0.373355
0.347167	0.562858	0.492395	0.51429	0.35636	0.577539	0.908616	0.567184	0.967838	0.23809	0.869803	0.220871	0.761035	0.586545	0.313067	0.991736	0.739193	0.420034	0.734761	0.549316	0.464251	0.459245	0.906667	0.568886	0.303354	0.373039	0.63142	0.665572	0.727078	0.594741
0.920677	0.649132	0.62644	0.515993	0.394367	0.626266	0.904401	0.589461	0.965625	0.335845	0.941749	0.249165	0.733813	0.668055	0.363677	0.996417	0.764298	0.399538	0.780462	0.62282	0.514337	0.470208	0.93691	0.39138	0.382949	0.385048	0.653953	0.672255	0.74509	0.58607
0.797317	0.604207	0.618131	0.559814	0.454823	0.637772	0.934276	0.631567	0.963307	0.360169	0.910004	0.777105	0.786393	0.723916	0.361695	0.995683	0.764252	0.220607	0.767555	0.538644	0.562768	0.571147	0.965889	0.799994	0.439437	0.422296	0.724381	0.6896	0.710283	0.539413
2.34008	0.218363	0.460925	0.427377	0.402224	0.511774	0.237204	0.472932	0.506812	0.382546	0.797142	0.557025	0.622073	0.610665	0.777887	0.938373	0.5053	0.0312444	0.735231	0.503631	0.352619	0.323336	0.88301	0.574637	0.265589	0.529759	0.434057	0.563958	0.732935	0.465608
0.688482	0.510457	0.512544	0.425701	0.32582	0.59227	0.567141	0.495161	0.860143	0.272858	0.887582	0.185253	0.660041	0.609957	0.323717	0.985261	0.74765	0.325827	0.753785	0.526563	0.361171	0.361093	0.903347	0.354	0.210218	0.303895	0.575959	0.662402	0.686242	0.566336
0.66472	0.493049	0.506091	0.507088	0.36986	0.592592	0.858351	0.527034	0.925845	0.181028	0.906364	0.125504	0.694752	0.627758	0.409179	0.988005	0.70557	0.28689	0.767337	0.574958	0.47046	0.403976	0.908247	0.450891	0.30617	0.399509	0.607655	0.6693	0.762691	0.577262
1.52895	0.551386	0.639181	0.511987	0.376051	0.645944	0.864516	0.586134	0.925845	0.532283	0.846244	0.237046	0.74408	0.763452	0.4639	0.990604	0.740773	0.308808	0.810957	0.595728	0.475738	0.460283	0.937226	0.629079	0.317495	0.395812	0.645991	0.683206	0.738037	0.612981
2.08532	0.644093	0.615796	0.565007	0.497205	0.63918	0.964572	0.642475	0.978323	0.441427	0.934518	0.402647	0.814844	0.629524	0.515064	0.993332	0.757249	0.329093	0.778094	0.720268	0.563075	0.579873	0.952032	0.831573	0.441083	0.489414	0.719486	0.678898	0.778121	0.570609
1.01445	0.509585	0.522889	0.385779	0.394158	0.556963	0.278618	0.45135	0.683688	0.25253	0.844043	0.202957	0.538636	0.676377	0.676588	0.970893	0.700534	0.331412	0.727888	0.499475	0.287675	0.305255	0.85166	0.0944684	0.178079	0.285468	0.498069	0.640529	0.72778	0.636292
0.701146	0.519397	0.501964	0.506818	0.330707	0.611597	0.609977	0.511448	0.8064	0.212096	0.892266	0.0510026	0.621393	0.654358	0.301127	0.974455	0.692295	0.357598	0.757921	0.521213	0.35836	0.369563	0.874105	0.261824	0.184488	0.331241	0.532851	0.677651	0.687836	0.565024
1.77747	0.482305	0.577018	0.512131	0.363565	0.61937	0.725418	0.548975	0.921209	0.353933	0.82225	0.205644	0.727822	0.658117	0.546944	0.981983	0.71715	0.468455	0.788654	0.582819	0.385806	0.449729	0.903716	0.300972	0.285884	0.379037	0.614808	0.666782	0.757131	0.634192
3.94145	0.653102	0.581239	0.594221	0.369028	0.614608	0.821891	0.607581	0.9475	0.246285	0.916126	0.126189	0.736384	0.748012	0.293876	0.979183	0.733066	0.493377	0.764721	0.663909	0.504508	0.545995	0.951768	0.583462	0.31697	0.401157	0.659753	0.629318	0.70991	0.547074
0.420741	0.554649	0.568328	0.527715	0.429963	0.596365	0.916098	0.576923	0.953138	0.256918	0.920915	0.157803	0.743044	0.63111	0.516176	0.990884	0.725538	0.428728	0.767699	0.577209	0.474096	0.454165	0.92516	0.488367	0.308581	0.41274	0.619586	0.678671	0.787814	0.626139
2.46126	0.488864	0.42118	0.534095	0.307846	0.573406	0.942442	0.572987	0.978745	0.0983614	0.887272	0.0127507	0.743121	0.578584	0.406158	0.985085	0.658222	0.469245	0.702802	0.6067	0.454414	0.477535	0.83069	0.654908	0.303361	0.403027	0.59903	0.613233	0.685045	0.521781
2.1749	0.490575	0.401135	0.514979	0.367825	0.56403	0.885381	0.532173	0.940967	0.0872755	0.899214	0.0349326	0.73561	0.377284	0.341996	0.986861	0.64859	0.247215	0.675804	0.53055	0.444323	0.423635	0.707609	0.662054	0.272803	0.347974	0.532275	0.641398	0.675613	0.419156
1.31064	0.359871	0.44173	0.384671	0.312275	0.551815	0.156222	0.42098	0.447063	0.173488	0.843969	0.124451	0.547425	0.513002	0.367409	0.981001	0.619406	0.172345	0.710682	0.466828	0.234793	0.255123	0.685058	0.0587264	0.110521	0.332038	0.408907	0.652027	0.6942	0.515348
2.97044	0.581563	0.44605	0.563682	0.431893	0.611686	0.732952	0.547758	0.911145	0.152381	0.891565	0.0913095	0.646802	0.666916	0.435212	0.962223	0.730855	0.315552	0.7663	0.564266	0.365425	0.497682	0.918785	0.380706	0.262561	0.367211	0.619415	0.640057	0.74248	0.508217
3.273	0.67526	0.54905	0.506107	0.522395	0.650513	0.857297	0.608741	0.914359	0.414559	0.902146	0.51735	0.77632	0.643815	0.594197	0.987354	0.768676	0.290947	0.768334	0.622863	0.512425	0.57787	0.951558	0.75386	0.401044	0.55276	0.698721	0.682401	0.677148	0.655909
1.45334	0.619767	0.576761	0.553616	0.404345	0.603733	0.859458	0.584746	0.923738	0.273774	0.919216	0.286047	0.692759	0.723443	0.298364	0.988643	0.713836	0.313972	0.751334	0.55919	0.492599	0.472319	0.929376	0.473844	0.301314	0.410633	0.637469	0.648708	0.743456	0.572336
0.460031	0.574222	0.421671	0.478167	0.356995	0.558958	0.592853	0.48528	0.800763	0.188412	0.852401	0.0521618	0.551133	0.569998	0.463905	0.981432	0.689022	0.358863	0.712716	0.487905	0.358273	0.276231	0.828319	0.191895	0.119661	0.357365	0.487179	0.64104	0.678626	0.588803
0.591749	0.510501	0.5415	0.464953	0.390144	0.60698	0.813144	0.543547	0.922315	0.254914	0.891451	0.0752394	0.687252	0.634517	0.502787	0.987434	0.732408	0.336312	0.76315	0.534545	0.440703	0.445129	0.916941	0.35645	0.268694	0.39067	0.611655	0.679025	0.690233	0.620038
1.30035	0.532073	0.5573	0.569806	0.344979	0.632166	0.939439	0.620559	0.971474	0.242343	0.93483	0.14737	0.771888	0.639608	0.349063	0.992235	0.757684	0.298587	0.792688	0.682189	0.549771	0.491112	0.944655	0.761042	0.377867	0.420124	0.669472	0.658837	0.822927	0.580318
2.69322	0.616254	0.720802	0.545071	0.554148	0.655046	0.962359	0.635596	0.975373	0.294342	0.898734	0.122554	0.830316	0.713392	0.476031	0.996274	0.799015	0.389211	0.834218	0.632756	0.651868	0.549284	0.954455	0.877905	0.509789	0.45208	0.745599	0.701488	0.821129	0.533148
1.24333	0.630721	0.577344	0.513773	0.687972	0.628028	0.799551	0.542894	0.918838	0.39694	0.914984	0.304224	0.722045	0.702327	0.400474	0.986287	0.821704	0.299799	0.79847	0.552694	0.434333	0.482178	0.940282	0.638892	0.340195	0.359125	0.708109	0.670721	0.755755	0.645133
1.35539	0.650151	0.717016	0.551765	0.530599	0.669242	0.952769	0.627154	0.973529	0.371108	0.91244	0.337155	0.829916	0.817876	0.552835	0.990203	0.801792	0.315078	0.805946	0.691375	0.586642	0.523241	0.975478	0.832758	0.464288	0.512931	0.756017	0.703213	0.741324	0.633119
3.28441	0.650581	0.566315	0.530295	0.354292	0.633715	0.549069	0.522312	0.807928	0.468978	0.878447	0.0154905	0.633497	0.716718	0.129198	0.985076	0.74088	0.211598	0.808892	0.535016	0.391561	0.401967	0.881165	0.373391	0.261575	0.361005	0.569079	0.631337	0.83825	0.502343
1.03597	0.44479	0.479835	0.463238	0.327509	0.586571	0.949081	0.561707	0.974424	0.111384	0.911915	0.0195475	0.76615	0.533849	0.515693	0.991111	0.670217	0.329726	0.737011	0.541676	0.487265	0.467138	0.902715	0.69145	0.342517	0.37328	0.61775	0.651077	0.733908	0.521708
0.953064	0.533057	0.624094	0.527823	0.419156	0.602546	0.902926	0.584108	0.927584	0.231599	0.915401	0.247479	0.723356	0.615881	0.528624	0.988924	0.744478	0.321559	0.747634	0.500409	0.507777	0.430836	0.925371	0.404237	0.319456	0.382496	0.62323	0.680024	0.681901	0.613709
1.6891	0.5239	0.565836	0.526479	0.415309	0.607952	0.948185	0.585197	0.958512	0.231248	0.941215	0.191892	0.773973	0.568315	0.323207	0.995282	0.780658	0.342266	0.746575	0.581254	0.500112	0.456542	0.948396	0.755967	0.38023	0.352503	0.660916	0.678465	0.718203	0.441847
2.37183	0.545351	0.525173	0.446676	0.2987	0.631891	0.730634	0.506394	0.873368	0.284395	0.912481	0.034195	0.703348	0.717643	0.311426	0.983188	0.718942	0.330411	0.794024	0.568651	0.395034	0.400149	0.925582	0.635104	0.232508	0.388725	0.583218	0.662177	0.789091	0.525737
0.204505	0.504947	0.476547	0.483245	0.390715	0.555065	0.612084	0.469224	0.798286	0.197355	0.864795	0.122659	0.62456	0.623853	0.485078	0.976561	0.692857	0.279882	0.722168	0.466058	0.308351	0.299579	0.859458	0.320299	0.169481	0.30192	0.517569	0.654411	0.679459	0.581929
0.312744	0.398476	0.547168	0.442314	0.375927	0.574387	0.567352	0.472174	0.723099	0.276083	0.822826	0.131616	0.586742	0.687021	0.62273	0.972201	0.712854	0.275035	0.749966	0.48911	0.331432	0.333404	0.922421	0.113793	0.198343	0.261198	0.561619	0.65519	0.711665	0.629605
3.33106	0.55042	0.554254	0.529124	0.517232	0.648308	0.922948	0.599559	0.950662	0.496753	0.909337	0.020812	0.812037	0.692402	0.440539	0.992591	0.720133	0.146685	0.781953	0.615045	0.518131	0.52036	0.938807	0.794586	0.434271	0.375744	0.687298	0.667202	0.731529	0.521337
2.61685	0.734908	0.677045	0.601114	0.493608	0.672246	0.933169	0.657718	0.979272	0.350232	0.90983	0.120604	0.860156	0.705187	0.380411	0.992247	0.778948	0.406335	0.801708	0.647837	0.594152	0.589972	0.96278	0.788461	0.545765	0.452225	0.744173	0.706769	0.736192	0.612746
1.17729	0.506147	0.518103	0.521326	0.371949	0.603169	0.69528	0.558637	0.90888	0.269028	0.86769	0.140942	0.711964	0.706419	0.555091	0.979305	0.742334	0.364395	0.761674	0.566792	0.387402	0.450794	0.932273	0.451971	0.251211	0.308017	0.624946	0.658231	0.731804	0.613544
0.704973	0.607134	0.508645	0.514301	0.324176	0.592154	0.804293	0.522368	0.894338	0.235019	0.854989	0.178667	0.671243	0.631218	0.365678	0.985461	0.730507	0.312602	0.74528	0.487974	0.43298	0.358931	0.914886	0.490697	0.230891	0.324957	0.595545	0.642336	0.671539	0.559095
0.686854	0.560406	0.548819	0.40482	0.351376	0.586314	0.682318	0.496717	0.837539	0.348906	0.875939	0.146791	0.688074	0.66524	0.503798	0.990411	0.729577	0.282253	0.777184	0.534543	0.407528	0.348488	0.895497	0.284601	0.252974	0.342365	0.570138	0.685958	0.732996	0.617628
0.68402	0.526635	0.506398	0.402566	0.371083	0.564563	0.550597	0.458692	0.785588	0.274553	0.808058	0.305384	0.649021	0.611529	0.523913	0.973737	0.719722	0.422669	0.753312	0.505932	0.301334	0.314113	0.871576	0.0889979	0.20885	0.283579	0.544817	0.664454	0.701447	0.573946
0.483937	0.550729	0.477963	0.486618	0.274002	0.57475	0.488687	0.497687	0.713141	0.182651	0.849985	0.0935751	0.58928	0.654161	0.37595	0.971097	0.71391	0.317976	0.741027	0.501171	0.315393	0.30691	0.907668	0.118825	0.167504	0.251969	0.530025	0.668541	0.666852	0.558477
0.824935	0.470704	0.537181	0.458015	0.338937	0.584549	0.690222	0.509449	0.81325	0.181936	0.878628	0.0577468	0.621696	0.671298	0.490715	0.985084	0.696391	0.285889	0.755548	0.495995	0.341519	0.37611	0.92026	0.30902	0.156374	0.285128	0.563472	0.672471	0.709929	0.665378
2.61129	0.362911	0.463178	0.500378	0.400793	0.555478	0.486422	0.488198	0.768833	0.0564801	0.805159	0.0219712	0.520638	0.644254	0.263191	0.95566	0.593686	0.501596	0.679355	0.439293	0.316803	0.366737	0.754502	0.272053	0.175299	0.2466	0.503733	0.625732	0.610105	0.432709
1.24362	0.557296	0.599646	0.598051	0.426064	0.619799	0.966468	0.662075	0.986174	0.187992	0.948161	0.0284519	0.794558	0.639821	0.285211	0.995753	0.763469	0.324878	0.749352	0.664496	0.606115	0.564803	0.956563	0.708809	0.405614	0.447329	0.709886	0.66664	0.716573	0.544432
2.12702	0.580536	0.531913	0.45378	0.382502	0.601698	0.708189	0.494503	0.851976	0.304585	0.849922	0.191681	0.665675	0.721194	0.558544	0.974292	0.755587	0.263549	0.759875	0.557272	0.3624	0.3998	0.934118	0.472062	0.244922	0.299899	0.612783	0.667047	0.667601	0.675446
1.09674	0.521137	0.474196	0.526031	0.32769	0.602783	0.395218	0.52391	0.723099	0.222511	0.840883	0.175769	0.565174	0.65719	0.454577	0.976637	0.684055	0.160595	0.756811	0.486166	0.32978	0.415065	0.909933	0.121693	0.161501	0.289783	0.534248	0.66158	0.688594	0.602276
1.47656	0.630676	0.629477	0.551554	0.478165	0.648206	0.746124	0.582909	0.900239	0.340143	0.885742	0.217815	0.693192	0.809544	0.611417	0.979426	0.761266	0.315394	0.779632	0.673129	0.466833	0.499278	0.960725	0.396272	0.32004	0.394993	0.674559	0.683891	0.690047	0.715923
1.3137	0.569841	0.626771	0.539385	0.439242	0.622827	0.947026	0.611273	0.954982	0.347073	0.9503	0.278038	0.747774	0.666027	0.490834	0.992237	0.780829	0.232357	0.778646	0.643993	0.552444	0.476417	0.96062	0.645703	0.422495	0.387144	0.687731	0.668168	0.728237	0.597041
0.413963	0.570219	0.642809	0.549968	0.43715	0.629446	0.972475	0.63758	0.975636	0.288894	0.944731	0.185359	0.776944	0.652949	0.304276	0.996906	0.771847	0.300958	0.76262	0.649721	0.568888	0.525029	0.959619	0.660432	0.443866	0.459388	0.69557	0.672526	0.735566	0.525216
2.38339	0.532376	0.528562	0.557021	0.429692	0.622681	0.798813	0.57318	0.909881	0.235303	0.881635	0.140731	0.643125	0.692771	0.511937	0.975869	0.712391	0.305226	0.757786	0.598832	0.427389	0.464789	0.923949	0.55782	0.246675	0.382885	0.608147	0.65209	0.707415	0.610051
2.2946	0.5638	0.508732	0.505729	0.379931	0.59464	0.501122	0.512546	0.781531	0.303234	0.880365	0.168815	0.589548	0.714402	0.245867	0.967131	0.694405	0.225824	0.759742	0.567714	0.385964	0.35796	0.930798	0.261038	0.173836	0.284589	0.554618	0.64108	0.73427	0.465228
1.65079	0.680987	0.583237	0.551912	0.522845	0.631063	0.920208	0.616849	0.979219	0.338595	0.941988	0.409865	0.797473	0.713729	0.264863	0.988909	0.738533	0.28199	0.747065	0.70253	0.543898	0.519509	0.921472	0.676875	0.422913	0.45992	0.67697	0.656538	0.756396	0.567527
3.49945	0.486478	0.3541	0.555222	0.277138	0.560081	0.492481	0.465086	0.738221	0.103136	0.799818	0.0148055	0.475914	0.675284	0.101869	0.962211	0.574533	0.17245	0.707295	0.432375	0.317677	0.301917	0.712298	0.138824	0.151204	0.430246	0.420021	0.654784	0.580409	0.664527
0.946597	0.463595	0.461087	0.401696	0.300414	0.543739	0.358546	0.459285	0.604339	0.210442	0.848927	0.120394	0.524413	0.614462	0.314103	0.982845	0.672513	0.180722	0.709075	0.453619	0.347155	0.250146	0.853188	0.0836882	0.114558	0.287178	0.489391	0.636875	0.676114	0.495683
1.19715	0.641012	0.342397	0.283794	0.39368	0.498698	0.271136	0.336013	0.383626	0.689259	0.81659	0.570091	0.349429	0.68325	0.0591936	0.960895	0.666955	0.101689	0.637288	0.352025	0.241488	0.226084	0.81815	0.155336	0.110011	0.242904	0.425466	0.631507	0.563391	0.388486
0.939948	0.411989	0.444144	0.501067	0.358533	0.587441	0.682529	0.499909	0.872735	0.240513	0.855451	0.214021	0.676747	0.551822	0.306379	0.976909	0.660684	0.339157	0.750999	0.55755	0.346752	0.355533	0.818202	0.241465	0.232883	0.31282	0.536344	0.639733	0.714492	0.61618
0.738812	0.543848	0.444336	0.45875	0.354179	0.570603	0.525095	0.486492	0.757031	0.235676	0.887291	0.092574	0.566124	0.607831	0.352636	0.973316	0.648794	0.295583	0.730541	0.420865	0.33642	0.320385	0.866992	0.143676	0.132939	0.369338	0.496073	0.642604	0.649392	0.582119
0.797504	0.571521	0.488061	0.494494	0.421671	0.592577	0.856876	0.538968	0.951874	0.248854	0.883476	0.145105	0.725987	0.628793	0.557973	0.985566	0.681833	0.381993	0.754184	0.602545	0.411126	0.442982	0.90261	0.456225	0.274446	0.381241	0.600638	0.662397	0.726818	0.602036
0.608967	0.55463	0.535561	0.495725	0.408321	0.612783	0.705343	0.54101	0.911988	0.234024	0.907971	0.23868	0.684422	0.692986	0.366225	0.984272	0.763225	0.306069	0.760724	0.534981	0.423833	0.439227	0.936857	0.41539	0.264463	0.354383	0.612697	0.660258	0.659655	0.596524
1.7844	0.64456	0.670058	0.566863	0.409851	0.644768	0.9279	0.62591	0.980747	0.334409	0.848384	0.0903611	0.85904	0.716823	0.210203	0.991224	0.752539	0.452332	0.83795	0.618336	0.585383	0.520015	0.940809	0.79286	0.516974	0.472145	0.687079	0.688107	0.85983	0.463317
0.831468	0.748139	0.703377	0.563516	0.479609	0.649305	0.942074	0.627422	0.974688	0.327056	0.884555	0.0875686	0.811684	0.724632	0.209994	0.990437	0.794399	0.392847	0.781271	0.598817	0.585228	0.522971	0.945656	0.74457	0.488984	0.48722	0.705851	0.724986	0.734955	0.612834
0.898383	0.714169	0.574155	0.530302	0.452829	0.631854	0.824683	0.584369	0.935909	0.34843	0.88356	0.270504	0.73181	0.78483	0.492697	0.979802	0.786646	0.407863	0.785857	0.6093	0.491456	0.45712	0.964466	0.639101	0.34727	0.410295	0.674459	0.685706	0.715958	0.609586
1.32072	0.558438	0.610538	0.538759	0.462661	0.631052	0.862461	0.584711	0.940124	0.374333	0.907485	0.198215	0.730129	0.75328	0.622186	0.980706	0.768769	0.388579	0.779091	0.618104	0.46595	0.465722	0.953718	0.455575	0.306638	0.401175	0.656493	0.66952	0.718674	0.672317
0.631762	0.537817	0.49484	0.529348	0.343243	0.597891	0.751867	0.508746	0.804872	0.171789	0.868808	0.070234	0.638814	0.605592	0.293969	0.984635	0.70069	0.262706	0.734729	0.449667	0.364178	0.333668	0.843809	0.344325	0.225437	0.278975	0.52075	0.665626	0.673243	0.601321
2.02707	0.506951	0.510987	0.483731	0.348039	0.593495	0.621147	0.515951	0.828319	0.211262	0.823577	0.0296637	0.610228	0.652906	0.379198	0.973046	0.662569	0.257384	0.751107	0.505795	0.339209	0.373256	0.88733	0.364918	0.184861	0.421483	0.534189	0.669743	0.694431	0.548442
0.719942	0.569727	0.513586	0.486282	0.320225	0.58789	0.291105	0.480448	0.513082	0.291931	0.833069	0.318925	0.560681	0.670397	0.266179	0.9753	0.726533	0.326828	0.75683	0.46184	0.360529	0.257978	0.854136	0.199611	0.193756	0.324416	0.505995	0.652837	0.685481	0.649943
0.262413	0.523601	0.492834	0.513413	0.334207	0.566619	0.615931	0.504465	0.794756	0.359485	0.868172	0.384469	0.621969	0.624431	0.327166	0.98522	0.696576	0.204274	0.717963	0.472335	0.373591	0.378381	0.85577	0.387423	0.196103	0.385725	0.537549	0.659652	0.680079	0.649397
0.209453	0.378736	0.415113	0.41749	0.363098	0.547008	0.488846	0.439193	0.691908	0.263321	0.828879	0.0680211	0.590248	0.550816	0.561869	0.972885	0.685651	0.39527	0.723294	0.440247	0.326281	0.251205	0.825737	0.0876173	0.179082	0.290058	0.48243	0.644802	0.682526	0.633432
0.31471	0.526227	0.479062	0.498921	0.363615	0.600002	0.4223	0.491513	0.556129	0.230204	0.851715	0.169183	0.566752	0.645122	0.478442	0.984497	0.731574	0.224138	0.742978	0.542192	0.321006	0.270706	0.920998	0.110795	0.179774	0.298186	0.529982	0.652698	0.710781	0.57544
0.0162989	0.502655	0.428326	0.448395	0.305849	0.523981	0.284097	0.463053	0.585319	0.191694	0.762114	0.0695491	0.495644	0.531274	0.351103	0.96339	0.645687	0.375091	0.68705	0.447308	0.322109	0.238843	0.747968	0.0555728	0.153939	0.273276	0.433356	0.619579	0.688986	0.548187
0.318185	0.620977	0.645344	0.492924	0.420246	0.608261	0.938701	0.593224	0.965415	0.29371	0.942352	0.148055	0.759939	0.666419	0.337597	0.993543	0.789804	0.345374	0.768414	0.601768	0.554831	0.47766	0.963623	0.572216	0.390163	0.425171	0.678915	0.670521	0.770767	0.56512
0.623279	0.505158	0.520253	0.504382	0.374152	0.603371	0.580524	0.495089	0.797232	0.334233	0.878638	0.135989	0.542724	0.72476	0.388344	0.959299	0.72734	0.324351	0.763686	0.538451	0.396178	0.319024	0.931378	0.134134	0.180815	0.313659	0.577196	0.675534	0.677671	0.621394
0.455149	0.510307	0.514101	0.465115	0.378914	0.579617	0.427885	0.49231	0.762089	0.299908	0.876544	0.406915	0.573883	0.691948	0.521397	0.972395	0.703298	0.386419	0.748846	0.543044	0.366466	0.314848	0.909565	0.101768	0.201727	0.329254	0.552391	0.646967	0.704915	0.702376
1.18607	0.601559	0.535524	0.555931	0.353225	0.595309	0.67942	0.548209	0.884063	0.248167	0.867989	0.177719	0.719136	0.678599	0.465447	0.982477	0.679803	0.304646	0.75845	0.518637	0.411581	0.384277	0.899712	0.515887	0.278314	0.360868	0.589126	0.657451	0.705571	0.6356
0.166214	0.557088	0.389131	0.352968	0.309518	0.542786	0.343372	0.378288	0.488635	0.304175	0.759645	0.198847	0.473283	0.558851	0.255478	0.944166	0.690176	0.274561	0.711996	0.39812	0.318912	0.210761	0.78896	0.0805424	0.148138	0.431735	0.434959	0.647453	0.662542	0.561768
2.40787	0.650245	0.82192	0.569576	0.504473	0.675957	0.985226	0.679306	0.986543	0.520218	0.872797	0.0423617	0.879227	0.672015	0.535906	1	0.831608	0.156643	0.834729	0.637323	0.704764	0.556103	0.986121	0.944831	0.635027	0.590475	0.784448	0.733145	0.76198	0.534753
0.0595638	0.466172	0.434984	0.37284	0.355372	0.554904	0.401804	0.421837	0.579681	0.157267	0.836581	0.16813	0.553739	0.591468	0.515794	0.979241	0.72279	0.338261	0.733871	0.465589	0.27079	0.23617	0.831638	0.0353603	0.211574	0.275627	0.490086	0.652306	0.710272	0.617999
0.928751	0.619543	0.640098	0.510913	0.432081	0.610868	0.75682	0.54821	0.871418	0.328637	0.870472	0.111331	0.631821	0.808991	0.530807	0.966007	0.751593	0.328092	0.748054	0.578015	0.448297	0.389721	0.939966	0.340397	0.258693	0.373014	0.605084	0.664292	0.662221	0.671094
0.403737	0.461272	0.465304	0.383972	0.351443	0.556159	0.329673	0.436956	0.713141	0.140015	0.766124	0.30591	0.552544	0.583582	0.497002	0.972574	0.74831	0.405071	0.736696	0.460956	0.287695	0.253678	0.80835	0.0326459	0.202275	0.245861	0.516773	0.664038	0.710673	0.669016
0.737247	0.667902	0.647778	0.556202	0.601386	0.630416	0.816885	0.586914	0.891229	0.490441	0.889698	0.392425	0.751836	0.732833	0.447437	0.991957	0.800651	0.242737	0.803895	0.591532	0.480726	0.505298	0.965731	0.693159	0.356246	0.399527	0.699022	0.690988	0.75511	0.699378
0.28752	0.533451	0.495064	0.501565	0.343094	0.565941	0.377778	0.508793	0.754555	0.228304	0.869481	0.18499	0.628421	0.565366	0.263437	0.976655	0.707928	0.226825	0.728273	0.503973	0.385625	0.380921	0.862145	0.0920493	0.255129	0.301759	0.529944	0.64279	0.714323	0.56021
1.77549	0.432098	0.419957	0.556193	0.395327	0.580654	0.586003	0.498366	0.838856	0.126593	0.850508	0.0282411	0.630208	0.705549	0.26693	0.97084	0.642077	0.38663	0.729785	0.451959	0.336861	0.385655	0.878373	0.408657	0.226658	0.494729	0.551196	0.647167	0.631981	0.541843
2.47479	0.503906	0.475227	0.545143	0.314886	0.614413	0.599123	0.513852	0.749022	0.199786	0.815641	0.0320347	0.647239	0.715023	0.318934	0.979022	0.70038	0.149794	0.734273	0.518577	0.390993	0.388698	0.934486	0.421165	0.233726	0.429645	0.565778	0.679737	0.615701	0.505125
2.62966	0.657677	0.558353	0.447209	0.425721	0.620049	0.931167	0.567641	0.933327	0.314717	0.89047	0.0520037	0.79442	0.695272	0.171666	0.987684	0.680797	0.336997	0.765239	0.553441	0.540842	0.507615	0.924476	0.964125	0.439625	0.439608	0.647876	0.687409	0.68595	0.498042
0.247338	0.477914	0.418029	0.419235	0.371934	0.525678	0.460657	0.438593	0.661296	0.192441	0.822767	0.142681	0.557343	0.555267	0.300433	0.976326	0.638615	0.315394	0.677765	0.379824	0.324243	0.253962	0.758401	0.205882	0.154981	0.252086	0.459459	0.626468	0.636625	0.509311
3.09441	0.585818	0.537765	0.47972	0.281203	0.569538	0.561292	0.495706	0.757558	0.327307	0.82879	0.0344584	0.596894	0.71191	0.190927	0.978913	0.624605	0.103006	0.735416	0.490233	0.380406	0.38047	0.925793	0.437087	0.254851	0.406077	0.521405	0.632396	0.676959	0.466881
0.901914	0.725429	0.691639	0.582798	0.355439	0.641593	0.743437	0.595987	0.837539	0.393705	0.865024	0.0828793	0.68713	0.756921	0.35324	0.989366	0.793553	0.279882	0.79221	0.547023	0.517797	0.443022	0.973845	0.527482	0.371038	0.415441	0.643534	0.6853	0.754835	0.556574
0.459245	0.597752	0.643983	0.521245	0.414145	0.630589	0.962833	0.605149	0.967786	0.325782	0.941754	0.244159	0.784331	0.667173	0.368752	0.997044	0.827794	0.326143	0.790244	0.628019	0.542371	0.496707	0.957037	0.785436	0.420681	0.449183	0.708155	0.688483	0.754556	0.557812
0.517842	0.552603	0.564742	0.576053	0.423771	0.608909	0.961147	0.608093	0.982222	0.219037	0.937242	0.175137	0.788125	0.623938	0.348795	0.997499	0.76245	0.217973	0.756493	0.586265	0.532584	0.479841	0.925371	0.83014	0.348747	0.3508	0.670717	0.677482	0.723063	0.491536
0.943955	0.527343	0.643247	0.489965	0.381906	0.601526	0.925529	0.582556	0.95219	0.168392	0.958795	0.150848	0.758949	0.649426	0.397989	0.999387	0.759647	0.151638	0.752963	0.562886	0.530733	0.455874	0.955773	0.621007	0.362808	0.326989	0.661668	0.678262	0.749558	0.508668
1.02932	0.578742	0.579294	0.519188	0.429978	0.613449	0.798023	0.531537	0.912831	0.302653	0.911219	0.267975	0.728473	0.649974	0.501152	0.987594	0.72189	0.471089	0.794601	0.592429	0.398626	0.37819	0.897868	0.20686	0.30567	0.330055	0.5997	0.671959	0.791737	0.565978
0.611174	0.461605	0.4885	0.491926	0.287955	0.532	0.455704	0.477056	0.64375	0.0738614	0.873749	0.0337734	0.505028	0.681237	0.0794058	0.988441	0.690326	0.200112	0.713132	0.399453	0.389114	0.278998	0.863936	0.103659	0.129409	0.242934	0.481815	0.624078	0.671648	0.549157
0.172549	0.454212	0.499962	0.506221	0.352538	0.574468	0.624097	0.513817	0.839173	0.180037	0.897351	0.0739749	0.657399	0.648807	0.465242	0.986036	0.692143	0.451226	0.73063	0.550073	0.402497	0.372069	0.865306	0.419599	0.240386	0.332115	0.554936	0.643903	0.690905	0.604899
0.824034	0.585841	0.576131	0.58369	0.544485	0.627928	0.959145	0.643819	0.977059	0.363474	0.94994	0.206803	0.784231	0.729561	0.239636	0.996067	0.743185	0.303434	0.741918	0.687986	0.562826	0.578969	0.940335	0.854097	0.431099	0.45641	0.725086	0.659105	0.724032	0.521532
1.06791	0.61996	0.478956	0.358115	0.332501	0.533198	0.192208	0.403807	0.486053	0.162737	0.776801	0.0482101	0.471936	0.602418	0.383816	0.971559	0.65348	0.282833	0.688189	0.441462	0.245924	0.191012	0.749655	0.0373094	0.12425	0.19565	0.424147	0.63735	0.65675	0.568451
0.281405	0.687887	0.652283	0.555419	0.360509	0.609381	0.653392	0.581507	0.865833	0.436395	0.884425	0.236151	0.613418	0.811795	0.215815	0.97709	0.751634	0.38663	0.773122	0.567398	0.455279	0.395042	0.96473	0.311157	0.224974	0.351047	0.615277	0.666327	0.709405	0.539977
0.177827	0.596646	0.692676	0.49729	0.428438	0.612247	0.939808	0.59218	0.951347	0.22999	0.929035	0.123081	0.776284	0.693366	0.256986	0.998234	0.800387	0.382889	0.772986	0.574426	0.535062	0.464687	0.940388	0.653243	0.377597	0.378719	0.657874	0.690329	0.755676	0.514535
0.640471	0.630233	0.473235	0.571682	0.44012	0.618376	0.714353	0.541181	0.840384	0.19439	0.873713	0.160859	0.566104	0.7529	0.154222	0.972971	0.728528	0.360707	0.72576	0.545162	0.385484	0.446349	0.924581	0.403789	0.246574	0.361403	0.612919	0.67164	0.606262	0.604003
0.585207	0.494159	0.55852	0.498548	0.371095	0.570534	0.718621	0.502849	0.873262	0.213592	0.901051	0.0634372	0.629041	0.690589	0.535253	0.985692	0.713543	0.357703	0.75121	0.490095	0.414384	0.305412	0.889754	0.31077	0.252829	0.260084	0.54905	0.644286	0.681036	0.648978
0.333877	0.420002	0.513124	0.501917	0.410379	0.591595	0.724944	0.521043	0.871049	0.212981	0.887668	0.319135	0.608213	0.587096	0.56625	0.976689	0.734421	0.292422	0.747715	0.522141	0.372378	0.39675	0.893653	0.37426	0.251816	0.364299	0.589953	0.663447	0.691348	0.650708
2.09225	0.421989	0.48227	0.524211	0.328752	0.582221	0.763564	0.512792	0.818887	0.202993	0.899384	0.119603	0.680143	0.635248	0.229288	0.987791	0.652232	0.337945	0.761242	0.519941	0.380127	0.357044	0.8358	0.542183	0.227527	0.276234	0.540779	0.643225	0.715072	0.509412
1.58685	0.638479	0.613427	0.542599	0.401017	0.617218	0.860933	0.596303	0.908616	0.226608	0.858963	0.263391	0.680409	0.643623	0.456189	0.98911	0.715277	0.169183	0.755824	0.571723	0.509967	0.501842	0.89165	0.613658	0.316889	0.359671	0.616397	0.684595	0.740807	0.606448
1.62584	0.638594	0.51904	0.544421	0.364131	0.615025	0.535633	0.547116	0.840859	0.287902	0.880392	0.281674	0.633309	0.641964	0.549279	0.984536	0.718643	0.199374	0.796107	0.600531	0.420353	0.415712	0.902241	0.362398	0.267721	0.363077	0.595284	0.672888	0.778491	0.61773
1.12172	0.72227	0.555505	0.52115	0.433865	0.633464	0.427885	0.489493	0.793544	0.247097	0.894107	0.259228	0.638145	0.680869	0.157366	0.988783	0.775915	0.318766	0.801045	0.516226	0.364041	0.42448	0.85814	0.188744	0.281995	0.320396	0.571699	0.667916	0.819859	0.61871
0.348408	0.61519	0.513143	0.515054	0.34193	0.563625	0.714511	0.507975	0.855032	0.179745	0.862925	0.0481575	0.65364	0.642897	0.20917	0.990866	0.694753	0.219554	0.730902	0.455813	0.41184	0.314346	0.863041	0.328409	0.260375	0.317144	0.528996	0.656103	0.711094	0.470997
1.79705	0.610955	0.586848	0.551487	0.387469	0.623078	0.823735	0.59844	0.944339	0.321175	0.923091	0.32472	0.770864	0.672083	0.339663	0.989597	0.737627	0.415661	0.793161	0.629804	0.48097	0.497857	0.940651	0.700129	0.365794	0.331607	0.650726	0.691066	0.758916	0.599568
1.14256	0.627787	0.589308	0.452571	0.346381	0.570278	0.36587	0.474777	0.613085	0.199588	0.825498	0.0448381	0.564558	0.614845	0.425574	0.97507	0.683934	0.192472	0.727467	0.474541	0.332627	0.235408	0.817359	0.0965385	0.187986	0.237002	0.458669	0.65749	0.720981	0.602561
0.691396	0.683386	0.571087	0.513795	0.507884	0.619691	0.823998	0.567782	0.895918	0.368484	0.870668	0.529416	0.730032	0.774898	0.416814	0.981393	0.74945	0.379622	0.774046	0.627672	0.47757	0.455241	0.944392	0.570165	0.331354	0.410232	0.659143	0.656113	0.65917	0.566512
0.911115	0.46146	0.452593	0.44923	0.351809	0.564153	0.454598	0.458175	0.650969	0.19643	0.868249	0.0434682	0.583973	0.630194	0.412324	0.97446	0.659929	0.288523	0.7333	0.465285	0.317047	0.292112	0.812934	0.230841	0.13669	0.254649	0.51065	0.664669	0.669671	0.62873
3.16336	0.540831	0.624117	0.528072	0.292593	0.564233	0.627469	0.529702	0.817728	0.270603	0.88542	0.0371455	0.606688	0.694337	0.0578169	0.984927	0.650961	0.32962	0.73919	0.519218	0.432487	0.411024	0.863251	0.306987	0.249342	0.51143	0.535449	0.656613	0.660405	0.562569
3.3456	0.494896	0.410853	0.526846	0.290641	0.546546	0.529416	0.491677	0.755608	0.260632	0.827931	0.105272	0.512473	0.658163	0.26674	0.960261	0.586826	0.138255	0.691933	0.447481	0.332441	0.381525	0.810773	0.425143	0.140896	0.213332	0.477425	0.616153	0.58952	0.593765
1.32182	0.606716	0.615633	0.533048	0.424065	0.599032	0.852766	0.589687	0.93417	0.356352	0.90391	0.414344	0.732144	0.649403	0.463891	0.991975	0.732386	0.337208	0.748252	0.597872	0.508675	0.468619	0.922315	0.517421	0.332938	0.36194	0.632963	0.653896	0.702335	0.526217
0.314995	0.48271	0.434371	0.471657	0.32031	0.577764	0.463818	0.454854	0.630051	0.199814	0.818739	0.223189	0.564107	0.556686	0.462694	0.9757	0.685281	0.291632	0.692534	0.420343	0.271413	0.293973	0.773154	0.295395	0.207189	0.305379	0.479484	0.681389	0.59655	0.600658
0.771475	0.54324	0.4227	0.534711	0.424555	0.60917	0.548542	0.529224	0.793755	0.375837	0.891174	0.685743	0.611707	0.669807	0.238346	0.969423	0.694294	0.244475	0.76641	0.525335	0.37076	0.4672	0.927584	0.210835	0.26674	0.370947	0.612188	0.68387	0.70044	0.576554
0.136678	0.610828	0.59728	0.494025	0.421897	0.610623	0.701971	0.542841	0.871418	0.324366	0.912541	0.363446	0.689456	0.731913	0.273918	0.987453	0.756474	0.286574	0.772811	0.556501	0.476211	0.410116	0.937068	0.468221	0.308106	0.336345	0.628407	0.669253	0.744471	0.543463
0.210477	0.618803	0.529053	0.413007	0.338027	0.568731	0.356334	0.450516	0.620251	0.28219	0.860236	0.40644	0.631593	0.644443	0.461854	0.982262	0.732967	0.294951	0.742286	0.438162	0.34568	0.270809	0.89497	0.0201113	0.254404	0.312564	0.510514	0.65124	0.681737	0.548393
0.853273	0.599098	0.465222	0.540362	0.354293	0.611246	0.670147	0.552739	0.888384	0.274742	0.895435	0.115704	0.705449	0.636675	0.210781	0.979891	0.72441	0.255487	0.774816	0.523321	0.45247	0.426959	0.912568	0.602832	0.34068	0.369841	0.588762	0.655835	0.724542	0.53737
0.69786	0.451292	0.518926	0.53348	0.371544	0.585566	0.698915	0.516756	0.82579	0.218159	0.880406	0.151322	0.63711	0.667287	0.17473	0.982243	0.698482	0.216709	0.770539	0.427334	0.390701	0.327853	0.896498	0.393102	0.230155	0.326763	0.544308	0.678161	0.682104	0.626045
0.0208219	0.601323	0.597659	0.540841	0.496215	0.584322	0.891124	0.545068	0.94397	0.215893	0.840573	0.209227	0.703922	0.634294	0.306056	0.953613	0.793026	0.688483	0.729409	0.382173	0.502585	0.450138	0.81599	0.520491	0.407368	0.476471	0.605473	0.718793	0.745867	0.592034
2.66066	0.662642	0.508814	0.462404	0.330792	0.597773	0.551756	0.497351	0.682793	0.406109	0.857068	0.112438	0.589737	0.66836	0.424888	0.979368	0.656357	0.27651	0.749207	0.492151	0.346177	0.34185	0.838382	0.280375	0.184743	0.302187	0.511026	0.678338	0.662728	0.658326
0.742615	0.575362	0.458937	0.500878	0.383418	0.593065	0.525201	0.480019	0.727631	0.211261	0.852582	0.139151	0.61405	0.585423	0.338902	0.98887	0.662939	0.130141	0.73269	0.500589	0.337804	0.316384	0.842966	0.30435	0.16302	0.313592	0.486788	0.659984	0.637777	0.544533
0.368375	0.442512	0.414829	0.329509	0.318027	0.516832	0.253591	0.376279	0.360127	0.122132	0.756941	0.0533736	0.416033	0.61893	0.488023	0.949348	0.606012	0.148319	0.72358	0.392717	0.174335	0.206111	0.678841	0.0315355	0.0960066	0.44236	0.402173	0.65369	0.705274	0.560517
1.87731	0.544401	0.578447	0.524394	0.297204	0.604972	0.884011	0.564158	0.916309	0.204352	0.898072	0.0278196	0.670084	0.698865	0.451353	0.968783	0.673426	0.154483	0.757716	0.581028	0.464247	0.457746	0.890544	0.500721	0.22878	0.378901	0.584594	0.669146	0.684686	0.588006
0.994382	0.604156	0.573101	0.514755	0.357627	0.607576	0.716513	0.525703	0.852345	0.221277	0.865847	0.0422563	0.666059	0.652089	0.38306	0.985136	0.714108	0.305858	0.793956	0.532274	0.412871	0.345126	0.923106	0.331244	0.270434	0.337566	0.564817	0.677093	0.754238	0.604275
0.817243	0.461485	0.559232	0.516689	0.389294	0.615196	0.975952	0.593495	0.985331	0.266119	0.95037	0.197372	0.748385	0.623872	0.230899	0.996678	0.75489	0.217288	0.778904	0.624779	0.53967	0.462304	0.940282	0.69695	0.398504	0.494946	0.67968	0.677002	0.756933	0.513368
1.01726	0.654587	0.650074	0.490317	0.47416	0.62754	0.864885	0.523761	0.925687	0.275002	0.892912	0.417084	0.683207	0.711605	0.632933	0.983929	0.764907	0.269608	0.815782	0.613229	0.436548	0.397368	0.963729	0.290596	0.301895	0.38289	0.652517	0.685202	0.82721	0.761277
0.97452	0.524595	0.556677	0.496475	0.379794	0.604693	0.800763	0.525474	0.869574	0.317414	0.898154	0.25122	0.663678	0.639701	0.294993	0.99076	0.715201	0.27082	0.770734	0.504033	0.424266	0.364575	0.906878	0.326466	0.279016	0.324676	0.579646	0.68076	0.728454	0.612482
0.706726	0.44904	0.341623	0.322729	0.323557	0.520622	0.112385	0.332	0.342424	0.124321	0.771878	0.0191787	0.434776	0.552756	0.382524	0.953764	0.553127	0.176138	0.710478	0.385492	0.148854	0.17819	0.470299	0.014308	0.0742173	0.497387	0.374191	0.66386	0.711853	0.521558
2.98382	0.528849	0.414442	0.573095	0.258578	0.569675	0.753922	0.494418	0.800078	0.116487	0.812188	0.0467875	0.604778	0.633591	0.0470662	0.979934	0.561847	0.0491058	0.731048	0.446441	0.368999	0.387231	0.763617	0.519687	0.266093	0.252844	0.481606	0.615336	0.7739	0.460104
2.37251	0.591542	0.491248	0.339521	0.337704	0.544372	0.194948	0.386571	0.203852	0.0689514	0.8027	0.0379358	0.354128	0.582996	0.298293	0.939426	0.477256	0.225139	0.68211	0.425115	0.190307	0.292191	0.523989	0.0968656	0.117964	0.489662	0.359361	0.657176	0.616216	0.505601
0.599888	0.556399	0.518606	0.396788	0.287347	0.56383	0.455652	0.451852	0.4713	0.160174	0.84382	0.00389896	0.575015	0.629226	0.33389	0.98266	0.646168	0.285415	0.748406	0.473401	0.285969	0.260098	0.762774	0.215798	0.158273	0.387626	0.459392	0.640571	0.772111	0.527535
0.264466	0.5663	0.550916	0.495031	0.361276	0.599857	0.567457	0.501677	0.734269	0.32758	0.874763	0.267817	0.625353	0.59889	0.580707	0.979576	0.724565	0.213969	0.734236	0.497515	0.315056	0.343798	0.887646	0.446015	0.194782	0.301851	0.547166	0.66807	0.682014	0.694348
0.690847	0.423599	0.481325	0.479662	0.30553	0.563386	0.47051	0.465228	0.692066	0.245604	0.895438	0.071077	0.565955	0.678975	0.380071	0.970779	0.683055	0.303803	0.76538	0.49399	0.331123	0.286224	0.8887	0.25438	0.174642	0.291095	0.527759	0.676004	0.722787	0.649701
0.221547	0.530305	0.507077	0.50226	0.365567	0.588984	0.511765	0.49986	0.706977	0.275383	0.876169	0.304857	0.596021	0.644951	0.52706	0.9802	0.75645	0.312233	0.747854	0.48453	0.3785	0.311682	0.907088	0.213778	0.192294	0.295268	0.550647	0.659344	0.656585	0.645453
1.35426	0.53701	0.576324	0.534604	0.26818	0.581497	0.362077	0.491081	0.562504	0.187434	0.813692	0.0362498	0.552452	0.646518	0.254492	0.978651	0.660729	0.0865148	0.759041	0.418195	0.395308	0.278797	0.829425	0.294017	0.155896	0.413449	0.438411	0.643673	0.830359	0.609643
3.31565	0.334335	0.493398	0.506183	0.343333	0.549175	0.850343	0.539466	0.937226	0.25074	0.850737	0.0384627	0.677989	0.605404	0.352446	0.983469	0.576966	0.213231	0.707256	0.603564	0.440438	0.425083	0.810826	0.514233	0.222082	0.340111	0.551005	0.580946	0.738231	0.367417
2.59285	0.533511	0.547725	0.462379	0.417449	0.57358	0.594539	0.546364	0.880955	0.205235	0.840459	0.0655447	0.651015	0.601346	0.298306	0.977932	0.708101	0.40486	0.716691	0.572	0.387436	0.465504	0.878478	0.288223	0.190736	0.302747	0.568406	0.633826	0.729753	0.54343
4.25185	0.235488	0.424689	0.444781	0.314878	0.561915	0.650178	0.456423	0.861671	0.177438	0.740218	0.0370401	0.688601	0.589853	0.0249042	0.95439	0.412765	0.333203	0.669381	0.544921	0.354391	0.444146	0.659293	0.63496	0.275243	0.463027	0.489335	0.610724	0.582144	0.363545
2.55587	0.571695	0.404529	0.386645	0.327533	0.528977	0.231461	0.436728	0.710928	0.234957	0.832044	0.34137	0.581674	0.45502	0.477418	0.972842	0.592631	0.315711	0.681982	0.502904	0.209512	0.358037	0.666828	0.116522	0.174743	0.219666	0.443572	0.613781	0.698693	0.477898
0.735033	0.506066	0.421832	0.373305	0.376067	0.558089	0.547962	0.44974	0.760245	0.248152	0.877884	0.237257	0.673447	0.572232	0.468031	0.988873	0.680031	0.406124	0.725034	0.526764	0.348575	0.36584	0.833851	0.179877	0.189028	0.259957	0.530677	0.647095	0.689185	0.611569
1.314	0.59039	0.598402	0.518227	0.474841	0.621188	0.780635	0.594118	0.929955	0.431106	0.917361	0.483946	0.765503	0.707925	0.28474	0.982296	0.745804	0.151217	0.780725	0.599194	0.467564	0.506545	0.935119	0.719466	0.334377	0.32106	0.669131	0.66396	0.740545	0.557063
3.05156	0.465971	0.418783	0.454498	0.381616	0.527796	0.32962	0.460236	0.834114	0.112819	0.787887	0.0643856	0.616607	0.578398	0.348266	0.955989	0.643672	0.483946	0.694581	0.521125	0.207223	0.346002	0.631	0.142648	0.201862	0.221923	0.481855	0.626056	0.690622	0.528893
2.45955	0.412803	0.493126	0.512441	0.34389	0.598476	0.512503	0.517668	0.861091	0.367185	0.89635	0.114967	0.635593	0.63986	0.419141	0.981399	0.63609	0.416293	0.732674	0.596877	0.37033	0.396776	0.860722	0.327782	0.190038	0.222728	0.553881	0.624094	0.709992	0.552164
1.15523	0.498094	0.474019	0.465049	0.369707	0.568652	0.447801	0.433969	0.700233	0.249363	0.89096	0.148055	0.621898	0.56816	0.434039	0.978081	0.63794	0.326248	0.711575	0.488567	0.302229	0.287934	0.740329	0.0629591	0.166499	0.213708	0.501463	0.632338	0.650259	0.4981
0.889946	0.597395	0.609749	0.41746	0.220139	0.515385	0.527045	0.398371	0.660242	0.133206	0.793048	0.266815	0.464516	0.664923	0.177807	0.969594	0.69143	0.0414133	0.668981	0.368149	0.437421	0.232857	0.725312	0.149019	0.224925	0.294538	0.454517	0.635851	0.655458	0.314592
