# Supplementary material for: Cuproptosis in ccRCC: key player in therapeutic and prognostic targets
Source: Front Oncol. 2023 Oct 27;13:1271864. doi: 10.3389/fonc.2023.1271864 (PMC10642186; doi:10.3389/fonc.2023.1271864)
Supplement: Supplementary file 7 [file DataSheet_7.zip › Step7/risk/mRNAi.csv]

id	mRNAsi	Gender	Age	Grade	Stage	Cluster	T_class	N_class	M_class	OS	Immune_infiltration
TCGA.B8.4146	0.007585766	Female	41-50	G2	Stage I	Cuproptosis 1	T1	Unknown	M0	Alive	Low infiltration
TCGA.CW.5585	0.016298944	Male	51-60	G2	Stage IV	Cuproptosis 1	T3	N0	M1	Alive	Low infiltration
TCGA.CZ.5989	0.020821866	Male	51-60	G2	Stage II	Cuproptosis 1	T2	N0	M0	Alive	Low infiltration
TCGA.CW.6088	0.059563755	Male	51-60	G2	Stage I	Cuproptosis 1	T1	N0	M0	Alive	Low infiltration
TCGA.BP.4982	0.094274409	Male	41-50	G3	Stage I	Cuproptosis 1	T1	Unknown	M0	Alive	Low infiltration
TCGA.B2.4102	0.12470306	Male	61-70	G2	Stage I	Cuproptosis 1	T1	Unknown	M0	Alive	Low infiltration
TCGA.B4.5832	0.128361937	Male	61-70	G2	Stage III	Cuproptosis 1	T3	N0	M0	Alive	Low infiltration
TCGA.CZ.5985	0.136678093	Male	51-60	G2	Stage II	Cuproptosis 1	T2	N0	M0	Alive	High infiltration
TCGA.B0.5699	0.141505325	Male	51-60	G2	Stage I	Cuproptosis 1	T1	N0	M0	Alive	Low infiltration
TCGA.B8.5165	0.148694106	Male	41-50	G2	Stage I	Cuproptosis 1	T1	N0	M0	Alive	Low infiltration
TCGA.A3.3306	0.149014711	Male	61-70	G3	Stage I	Cuproptosis 1	T1	N0	M0	Alive	Low infiltration
TCGA.CJ.4634	0.151157271	Female	51-60	G2	Stage I	Cuproptosis 1	T1	Unknown	M0	Alive	Low infiltration
TCGA.BP.5184	0.153037402	Male	51-60	G3	Stage I	Cuproptosis 1	T1	Unknown	M0	Alive	Low infiltration
TCGA.CW.5591	0.166214418	Male	51-60	G2	Stage IV	Cuproptosis 1	T3	N0	M1	Alive	Low infiltration
TCGA.CZ.5451	0.172548789	Male	>70	G3	Stage II	Cuproptosis 1	T2	N0	M0	Alive	Low infiltration
TCGA.A3.3385	0.176508065	Female	41-50	G2	Stage I	Cuproptosis 1	T1	N0	M0	Alive	Low infiltration
TCGA.B8.5553	0.177031512	Female	61-70	G2	Stage I	Cuproptosis 1	T1	N0	M0	Alive	High infiltration
TCGA.CZ.5455	0.177827339	Male	61-70	G4	Stage IV	Cuproptosis 1	T3	Unknown	M1	Dead	High infiltration
TCGA.BP.4975	0.180626585	Male	30-40	G3	Stage I	Cuproptosis 1	T1	Unknown	M0	Alive	Low infiltration
TCGA.B4.5377	0.183259842	Female	61-70	G3	Stage IV	Cuproptosis 1	T3	N0	M1	Alive	Low infiltration
TCGA.CJ.4897	0.204505136	Female	>70	G3	Stage III	Cuproptosis 1	T3	Unknown	M0	Alive	Low infiltration
TCGA.B0.5705	0.205725424	Female	61-70	G2	Stage I	Cuproptosis 1	T1	N0	M0	Alive	Low infiltration
TCGA.CW.5583	0.209452923	Female	51-60	G2	Stage I	Cuproptosis 1	T1	Unknown	M0	Alive	Low infiltration
TCGA.B0.5812	0.209754721	Male	51-60	G3	Stage I	Cuproptosis 1	T1	Unknown	M0	Alive	Low infiltration
TCGA.CZ.5986	0.21047743	Male	61-70	G3	Stage I	Cuproptosis 1	T1	N0	M0	Alive	Low infiltration
TCGA.A3.3320	0.220541675	Male	51-60	G2	Stage I	Cuproptosis 1	T1	Unknown	M0	Alive	Low infiltration
TCGA.EU.5906	0.221547079	Male	51-60	G2	Stage I	Cuproptosis 1	T1	Unknown	M0	Alive	Low infiltration
TCGA.AK.3428	0.223077896	Male	61-70	G2	Stage III	Cuproptosis 1	T3	N0	M0	Alive	Low infiltration
TCGA.B8.4151	0.225290355	Female	51-60	G2	Stage III	Cuproptosis 1	T3	N0	M0	Alive	Low infiltration
TCGA.B0.5713	0.229375901	Female	>70	G3	Stage III	Cuproptosis 1	T3	N0	M0	Alive	Low infiltration
TCGA.BP.4807	0.241700453	Male	41-50	G3	Stage I	Cuproptosis 1	T1	Unknown	M0	Alive	Low infiltration
TCGA.A3.3307	0.241978081	Male	61-70	G3	Stage III	Cuproptosis 1	T3	N0	M0	Alive	Low infiltration
TCGA.BP.4959	0.243086431	Male	41-50	G3	Stage I	Cuproptosis 1	T1	Unknown	M0	Alive	Low infiltration
TCGA.BP.5186	0.244035968	Female	41-50	G2	Stage I	Cuproptosis 1	T1	N0	M0	Alive	Low infiltration
TCGA.CZ.4859	0.247338371	Female	51-60	G2	Stage I	Cuproptosis 1	T1	N0	M0	Alive	Low infiltration
TCGA.A3.A8OW	0.251332098	Male	30-40	G2	Stage III	Cuproptosis 1	T3	Unknown	Unknown	Alive	Low infiltration
TCGA.BP.4801	0.253954711	Male	51-60	G2	Stage I	Cuproptosis 1	T1	Unknown	M0	Alive	High infiltration
TCGA.B0.5119	0.257554148	Female	61-70	G2	Stage I	Cuproptosis 1	T1	N0	M0	Alive	Low infiltration
TCGA.BP.5194	0.258484687	Male	30-40	G2	Stage I	Cuproptosis 1	T1	Unknown	M0	Alive	Low infiltration
TCGA.CW.5581	0.262413033	Male	41-50	G3	Stage I	Cuproptosis 1	T1	Unknown	M0	Alive	Low infiltration
TCGA.EU.5904	0.264466499	Female	41-50	G1	Stage I	Cuproptosis 1	T1	Unknown	M0	Alive	Low infiltration
TCGA.B4.5834	0.265038124	Male	51-60	G1	Stage I	Cuproptosis 1	T1	N0	M0	Alive	Low infiltration
TCGA.BP.4961	0.267202977	Male	41-50	G2	Stage I	Cuproptosis 1	T1	Unknown	M0	Alive	Low infiltration
TCGA.B0.5711	0.274356132	Male	41-50	G3	Stage III	Cuproptosis 1	T3	Unknown	M0	Alive	Low infiltration
TCGA.B2.5639	0.276924835	Male	41-50	G3	Stage IV	Cuproptosis 1	T3	Unknown	M1	Dead	High infiltration
TCGA.B0.5402	0.279299963	Male	61-70	G4	Stage IV	Cuproptosis 1	T4	Unknown	M0	Alive	Low infiltration
TCGA.CZ.5454	0.281404636	Male	61-70	G2	Stage IV	Cuproptosis 1	T2	N0	M1	Dead	High infiltration
TCGA.BP.4994	0.284969463	Male	51-60	G3	Stage I	Cuproptosis 1	T1	Unknown	M0	Alive	Low infiltration
TCGA.CZ.4853	0.287520407	Male	>70	G2	Stage I	Cuproptosis 1	T1	Unknown	M0	Alive	Low infiltration
TCGA.B4.5838	0.297708208	Male	51-60	G2	Unknown	Cuproptosis 1	T3	N1	M0	Alive	Low infiltration
TCGA.BP.4973	0.306598841	Male	41-50	G3	Stage III	Cuproptosis 1	T3	Unknown	M0	Alive	Low infiltration
TCGA.CJ.4899	0.312743534	Male	41-50	G2	Stage I	Cuproptosis 1	T1	Unknown	M0	Alive	Low infiltration
TCGA.CW.5584	0.314710049	Male	>70	G3	Stage III	Cuproptosis 1	T3	N1	M0	Dead	Low infiltration
TCGA.CZ.5982	0.314994941	Female	51-60	G2	Stage I	Cuproptosis 1	T1	Unknown	M0	Alive	Low infiltration
TCGA.CW.5587	0.318184787	Female	61-70	G2	Stage III	Cuproptosis 1	T3	N0	M0	Alive	High infiltration
TCGA.B4.5836	0.31912037	Female	61-70	G2	Stage I	Cuproptosis 1	T1	N0	M0	Alive	Low infiltration
TCGA.B2.5636	0.319255262	Male	>70	G2	Stage I	Cuproptosis 1	T1	Unknown	M0	Alive	Low infiltration
TCGA.BP.4987	0.322905099	Female	41-50	G2	Stage I	Cuproptosis 1	T1	Unknown	M0	Alive	Low infiltration
TCGA.B8.5549	0.327607865	Male	51-60	G3	Stage I	Cuproptosis 1	T1	N0	M0	Alive	Low infiltration
TCGA.B0.5691	0.328543738	Female	61-70	G3	Stage I	Cuproptosis 1	T1	N0	M0	Alive	Low infiltration
TCGA.BP.4775	0.331241167	Female	51-60	G2	Stage I	Cuproptosis 1	T1	Unknown	M0	Alive	Low infiltration
TCGA.BP.4965	0.333217723	Male	41-50	G2	Stage I	Cuproptosis 1	T1	Unknown	M0	Alive	Low infiltration
TCGA.BP.4991	0.333362378	Male	51-60	G2	Stage I	Cuproptosis 1	T1	Unknown	M0	Alive	Low infiltration
TCGA.AS.3778	0.333803581	Male	30-40	G1	Stage I	Cuproptosis 1	T1	Unknown	M0	Alive	Low infiltration
TCGA.CZ.5458	0.333876628	Male	41-50	G3	Stage III	Cuproptosis 1	T3	Unknown	M0	Alive	Low infiltration
TCGA.A3.3372	0.335991225	Male	61-70	G2	Stage III	Cuproptosis 1	T3	Unknown	M0	Alive	Low infiltration
TCGA.BP.4325	0.343556488	Female	61-70	G2	Stage I	Cuproptosis 1	T1	N0	M0	Alive	Low infiltration
TCGA.CJ.4639	0.347166981	Female	41-50	G2	Stage II	Cuproptosis 1	T2	N0	M0	Alive	High infiltration
TCGA.B8.5159	0.347599265	Female	61-70	G3	Stage I	Cuproptosis 1	T1	N0	M0	Alive	Low infiltration
TCGA.CZ.5463	0.348408459	Male	>70	G2	Stage II	Cuproptosis 1	T2	Unknown	M0	Alive	Low infiltration
TCGA.A3.3359	0.356482722	Female	>70	G2	Stage I	Cuproptosis 1	T1	N0	M0	Alive	High infiltration
TCGA.BP.5182	0.357622923	Male	51-60	G3	Stage I	Cuproptosis 1	T1	N0	M0	Alive	High infiltration
TCGA.A3.3328	0.366350951	Male	>70	G2	Stage I	Cuproptosis 1	T1	N0	M0	Alive	Low infiltration
TCGA.DV.5567	0.368375311	Female	30-40	G2	Stage I	Cuproptosis 1	T1	Unknown	M0	Alive	Low infiltration
TCGA.B8.4154	0.373520351	Female	>70	G2	Stage I	Cuproptosis 1	T1	N0	M0	Alive	Low infiltration
TCGA.A3.3367	0.375051677	Male	>70	G3	Stage I	Cuproptosis 1	T1	N0	M0	Alive	Low infiltration
TCGA.BP.5004	0.376119178	Male	51-60	G3	Stage I	Cuproptosis 1	T1	Unknown	M0	Alive	Low infiltration
TCGA.A3.3326	0.377515267	Male	>70	G2	Stage I	Cuproptosis 1	T1	N0	M0	Alive	Low infiltration
TCGA.B0.5712	0.380553283	Female	61-70	G3	Stage IV	Cuproptosis 1	T2	N0	M1	Alive	Low infiltration
TCGA.B0.5110	0.38362044	Female	>70	G2	Stage I	Cuproptosis 1	T1	N0	M0	Alive	Low infiltration
TCGA.A3.3317	0.391650819	Male	61-70	G2	Stage I	Cuproptosis 1	T1	Unknown	M0	Alive	Low infiltration
TCGA.CW.6093	0.403736818	Male	>70	G1	Stage I	Cuproptosis 1	T1	Unknown	M0	Alive	Low infiltration
TCGA.B8.5552	0.40899131	Female	41-50	G2	Stage I	Cuproptosis 1	T1	Unknown	M0	Alive	High infiltration
TCGA.CJ.5675	0.413962833	Male	61-70	G3	Stage II	Cuproptosis 1	T2	Unknown	M0	Alive	High infiltration
TCGA.BP.4789	0.415842707	Male	41-50	G2	Stage I	Cuproptosis 1	T1	Unknown	M0	Alive	Low infiltration
TCGA.BP.4970	0.416083482	Male	41-50	G3	Stage III	Cuproptosis 1	T1	N1	M0	Alive	High infiltration
TCGA.BP.4790	0.419673066	Male	>70	G2	Stage I	Cuproptosis 1	T1	Unknown	M0	Dead	High infiltration
TCGA.CJ.4874	0.420741121	Female	>70	G3	Stage I	Cuproptosis 1	T1	N0	M0	Alive	High infiltration
TCGA.A3.3380	0.423427954	Male	51-60	G2	Stage I	Cuproptosis 1	T1	N0	M0	Alive	Low infiltration
TCGA.A3.3343	0.439263456	Male	>70	G3	Stage II	Cuproptosis 1	T2	N0	M0	Alive	Low infiltration
TCGA.BP.4963	0.439970205	Male	61-70	G3	Stage I	Cuproptosis 1	T1	Unknown	M0	Alive	Low infiltration
TCGA.B8.A54G	0.440751215	Male	41-50	G3	Stage I	Cuproptosis 2	T1	Unknown	Unknown	Alive	High infiltration
TCGA.B0.5710	0.445467684	Male	51-60	G2	Stage I	Cuproptosis 1	T1	N0	M0	Alive	Low infiltration
TCGA.BP.4762	0.445484175	Male	41-50	G3	Stage I	Cuproptosis 1	T1	Unknown	M0	Dead	High infiltration
TCGA.CW.5589	0.455148917	Male	51-60	G2	Stage I	Cuproptosis 1	T1	Unknown	M0	Alive	Low infiltration
TCGA.CZ.4862	0.459244602	Male	41-50	G2	Stage I	Cuproptosis 1	T1	Unknown	M0	Alive	High infiltration
TCGA.BP.5007	0.459637676	Male	41-50	G2	Stage II	Cuproptosis 1	T2	N0	M0	Alive	Low infiltration
TCGA.CJ.4885	0.460031005	Male	61-70	G3	Stage IV	Cuproptosis 1	T3	Unknown	M1	Alive	Low infiltration
TCGA.B0.5113	0.477658456	Female	61-70	G2	Stage III	Cuproptosis 1	T3	N0	M0	Alive	Low infiltration
TCGA.AK.3460	0.482587445	Male	51-60	G2	Stage I	Cuproptosis 1	T1	Unknown	M0	Alive	Low infiltration
TCGA.CJ.4907	0.48393722	Male	51-60	G3	Stage III	Cuproptosis 1	T3	Unknown	M0	Alive	Low infiltration
TCGA.BP.4330	0.484344874	Female	51-60	G2	Stage III	Cuproptosis 1	T3	N0	M0	Alive	High infiltration
TCGA.BP.4162	0.492213611	Female	61-70	G2	Stage I	Cuproptosis 1	T1	N0	M0	Alive	High infiltration
TCGA.BP.4972	0.504770647	Female	41-50	G3	Stage III	Cuproptosis 1	T3	Unknown	M0	Alive	High infiltration
TCGA.CZ.4863	0.517841946	Female	51-60	G3	Stage III	Cuproptosis 1	T3	N0	M0	Alive	High infiltration
TCGA.AK.3458	0.528269373	Male	41-50	G3	Stage I	Cuproptosis 1	T1	Unknown	M0	Alive	Low infiltration
TCGA.BP.5183	0.532720747	Male	51-60	G3	Stage III	Cuproptosis 1	T3	Unknown	M0	Alive	High infiltration
TCGA.BP.4766	0.538731219	Female	41-50	G3	Stage I	Cuproptosis 1	T1	Unknown	M0	Alive	Low infiltration
TCGA.B2.A4SR	0.546973906	Male	61-70	Unknown	Stage II	Cuproptosis 1	T2	Unknown	M0	Alive	Low infiltration
TCGA.BP.5192	0.555157381	Male	51-60	G2	Stage I	Cuproptosis 1	T1	Unknown	M0	Alive	Low infiltration
TCGA.BP.4760	0.560435508	Male	61-70	G2	Stage I	Cuproptosis 1	T1	Unknown	M0	Alive	Low infiltration
TCGA.A3.3331	0.564728499	Male	41-50	G4	Stage II	Cuproptosis 1	T2	N0	M0	Alive	Low infiltration
TCGA.B4.5378	0.572923091	Male	61-70	G2	Stage I	Cuproptosis 1	T1	N0	M0	Alive	Low infiltration
TCGA.B0.4846	0.573320677	Male	51-60	G2	Stage IV	Cuproptosis 1	T3	N0	M1	Dead	High infiltration
TCGA.A3.A6NJ	0.574414469	Female	51-60	G1	Stage I	Cuproptosis 1	T1	Unknown	Unknown	Alive	High infiltration
TCGA.B8.5545	0.574467045	Male	41-50	G2	Stage I	Cuproptosis 1	T1	N0	M0	Alive	High infiltration
TCGA.A3.3322	0.574908811	Male	51-60	G1	Stage I	Cuproptosis 1	T1	Unknown	M0	Alive	Low infiltration
TCGA.A3.3376	0.579039362	Male	51-60	G2	Stage I	Cuproptosis 1	T1	N0	M0	Dead	Low infiltration
TCGA.BP.4176	0.582278106	Male	61-70	G2	Stage I	Cuproptosis 1	T1	Unknown	M0	Alive	High infiltration
TCGA.CZ.5457	0.585207369	Male	61-70	G4	Stage III	Cuproptosis 1	T3	Unknown	M0	Alive	Low infiltration
TCGA.BP.4797	0.590144029	Male	30-40	G3	Stage III	Cuproptosis 1	T3	N0	M0	Alive	High infiltration
TCGA.CJ.4886	0.591748959	Female	41-50	G3	Stage I	Cuproptosis 1	T1	Unknown	M0	Alive	High infiltration
TCGA.BP.4998	0.596175831	Male	41-50	G3	Stage I	Cuproptosis 1	T1	Unknown	M0	Alive	High infiltration
TCGA.DV.A4W0	0.599888355	Male	51-60	G3	Stage I	Cuproptosis 1	T1	Unknown	Unknown	Alive	Low infiltration
TCGA.AK.3450	0.601077632	Female	>70	G2	Stage I	Cuproptosis 1	T1	N0	M0	Alive	Low infiltration
TCGA.CJ.5686	0.608967108	Female	51-60	G3	Stage I	Cuproptosis 1	T1	Unknown	M0	Alive	High infiltration
TCGA.A3.3352	0.611076523	Male	>70	G3	Stage III	Cuproptosis 1	T3	N0	M0	Dead	Low infiltration
TCGA.CZ.4866	0.611173587	Female	>70	G3	Stage I	Cuproptosis 1	T1	Unknown	M0	Alive	Low infiltration
TCGA.BP.4332	0.612304261	Male	30-40	G2	Stage III	Cuproptosis 1	T3	N0	M0	Alive	Low infiltration
TCGA.B0.4823	0.613186774	Male	>70	G2	Stage I	Cuproptosis 1	T1	N0	M0	Dead	High infiltration
TCGA.CW.5588	0.623278954	Female	>70	G2	Stage I	Cuproptosis 1	T1	Unknown	M0	Alive	Low infiltration
TCGA.B0.5693	0.624905464	Female	41-50	G2	Stage I	Cuproptosis 1	T1	Unknown	M0	Alive	Low infiltration
TCGA.CJ.6032	0.631762173	Female	61-70	G3	Stage II	Cuproptosis 1	T2	Unknown	M0	Alive	Low infiltration
TCGA.B2.5635	0.63304663	Male	>70	G2	Stage I	Cuproptosis 2	T1	Unknown	M0	Alive	Low infiltration
TCGA.BP.5200	0.633275912	Male	41-50	G4	Stage II	Cuproptosis 1	T2	Unknown	M0	Alive	High infiltration
TCGA.CZ.5456	0.640470801	Male	51-60	G3	Stage II	Cuproptosis 2	T2	N0	M0	Alive	High infiltration
TCGA.BP.5168	0.641017147	Male	>70	G2	Stage I	Cuproptosis 1	T1	Unknown	M0	Dead	Low infiltration
TCGA.B0.4824	0.642444667	Female	41-50	G3	Stage I	Cuproptosis 1	T1	N0	M0	Dead	High infiltration
TCGA.B8.5550	0.644129445	Male	>70	G3	Stage III	Cuproptosis 1	T3	N0	M0	Alive	Low infiltration
TCGA.B0.5698	0.645125678	Male	>70	G3	Stage I	Cuproptosis 1	T1	N0	M0	Alive	High infiltration
TCGA.B0.5115	0.646756681	Male	41-50	G3	Stage IV	Cuproptosis 1	T2	N0	M1	Alive	Low infiltration
TCGA.B0.5695	0.65507207	Female	61-70	G2	Stage I	Cuproptosis 1	T1	N0	M0	Alive	Low infiltration
TCGA.A3.3382	0.660433182	Male	61-70	G3	Stage I	Cuproptosis 1	T1	Unknown	M0	Alive	Low infiltration
TCGA.CJ.4644	0.664719818	Female	41-50	G3	Stage IV	Cuproptosis 1	T3	N0	M1	Dead	High infiltration
TCGA.BP.4170	0.674582859	Female	>70	G2	Stage I	Cuproptosis 1	T1	N0	M0	Dead	High infiltration
TCGA.BP.5189	0.68005892	Male	51-60	G4	Stage I	Cuproptosis 1	T1	Unknown	M0	Dead	Low infiltration
TCGA.CJ.4905	0.684019824	Female	61-70	G2	Stage I	Cuproptosis 1	T1	Unknown	M0	Alive	Low infiltration
TCGA.BP.5180	0.686165125	Male	51-60	G2	Stage I	Cuproptosis 2	T1	Unknown	M0	Alive	High infiltration
TCGA.CJ.4904	0.686854276	Female	51-60	G3	Stage IV	Cuproptosis 1	T3	N0	M1	Alive	Low infiltration
TCGA.CJ.4643	0.68848172	Female	61-70	G3	Stage II	Cuproptosis 1	T2	N0	M0	Alive	Low infiltration
TCGA.EU.5905	0.690847493	Female	61-70	G3	Stage I	Cuproptosis 1	T1	Unknown	M0	Alive	Low infiltration
TCGA.CZ.5466	0.691395999	Male	61-70	G2	Stage III	Cuproptosis 1	T3	Unknown	M0	Alive	High infiltration
TCGA.CZ.5988	0.697860431	Male	30-40	G2	Stage I	Cuproptosis 1	T1	N0	M0	Alive	Low infiltration
TCGA.CJ.4871	0.701145758	Male	61-70	G4	Stage IV	Cuproptosis 1	T3	Unknown	M1	Alive	Low infiltration
TCGA.CJ.4903	0.704973086	Male	41-50	G3	Stage I	Cuproptosis 1	T1	Unknown	M0	Alive	Low infiltration
TCGA.DV.5576	0.706725939	Female	51-60	G2	Stage I	Cuproptosis 1	T1	Unknown	M0	Dead	Low infiltration
TCGA.B0.5399	0.708936369	Male	41-50	G2	Stage I	Cuproptosis 1	T1	N0	M0	Alive	Low infiltration
TCGA.B0.5120	0.710495758	Female	>70	G2	Stage I	Cuproptosis 1	T1	N0	M0	Alive	Low infiltration
TCGA.A3.3349	0.715206076	Female	30-40	G2	Stage I	Cuproptosis 1	T1	N0	M0	Alive	Low infiltration
TCGA.A3.3329	0.716759201	Female	>70	G2	Stage I	Cuproptosis 1	T1	N0	M0	Alive	High infiltration
TCGA.BP.4781	0.717183119	Male	>70	G3	Stage I	Cuproptosis 1	T1	Unknown	M0	Alive	Low infiltration
TCGA.CW.5580	0.719941548	Female	>70	G3	Stage IV	Cuproptosis 1	T3	Unknown	M1	Dead	Low infiltration
TCGA.B2.5641	0.72130606	Male	>70	G3	Stage I	Cuproptosis 1	T1	N0	M0	Alive	High infiltration
TCGA.B2.3924	0.722668036	Male	>70	G2	Stage I	Cuproptosis 1	T1	Unknown	M0	Alive	High infiltration
TCGA.AK.3461	0.727438649	Male	>70	G2	Stage I	Cuproptosis 1	T1	Unknown	M0	Alive	Low infiltration
TCGA.GK.A6C7	0.735032573	Female	>70	Unknown	Stage I	Cuproptosis 1	T1	Unknown	Unknown	Alive	Low infiltration
TCGA.CW.6097	0.73724658	Male	30-40	G4	Stage III	Cuproptosis 1	T3	Unknown	M0	Dead	High infiltration
TCGA.CJ.5683	0.7388115	Male	>70	G3	Stage I	Cuproptosis 1	T1	Unknown	M0	Alive	Low infiltration
TCGA.DV.5566	0.742615451	Female	61-70	G2	Stage I	Cuproptosis 1	T1	Unknown	M0	Alive	Low infiltration
TCGA.A3.3365	0.745567979	Male	41-50	G2	Stage I	Cuproptosis 1	T1	Unknown	M0	Alive	Low infiltration
TCGA.B8.5546	0.748394204	Female	30-40	G2	Stage I	Cuproptosis 1	T1	N0	M0	Alive	Low infiltration
TCGA.B8.4622	0.748752835	Male	51-60	G3	Stage IV	Cuproptosis 1	T3	N0	M1	Alive	Low infiltration
TCGA.B2.4101	0.751879512	Male	51-60	G3	Stage II	Cuproptosis 1	T2	Unknown	M0	Alive	High infiltration
TCGA.BP.4177	0.756169261	Male	61-70	G2	Stage I	Cuproptosis 1	T1	Unknown	M0	Alive	Low infiltration
TCGA.BP.5008	0.757060578	Male	41-50	G2	Stage I	Cuproptosis 1	T1	Unknown	M0	Alive	High infiltration
TCGA.AK.3455	0.758142966	Female	>70	G3	Stage III	Cuproptosis 1	T3	Unknown	M0	Dead	High infiltration
TCGA.B0.4945	0.768700399	Female	>70	G2	Stage I	Cuproptosis 1	T1	N0	M0	Dead	Low infiltration
TCGA.BP.5195	0.770734428	Male	>70	G2	Stage I	Cuproptosis 1	T1	Unknown	M0	Alive	Low infiltration
TCGA.CZ.5984	0.771475429	Male	51-60	G3	Stage I	Cuproptosis 1	T1	N0	M0	Alive	High infiltration
TCGA.A3.3363	0.777647335	Male	41-50	G2	Stage II	Cuproptosis 1	T2	N0	M0	Alive	Low infiltration
TCGA.B8.4148	0.779140392	Female	61-70	G3	Stage I	Cuproptosis 1	T1	N0	M0	Alive	High infiltration
TCGA.BP.4999	0.780824485	Male	51-60	G2	Stage I	Cuproptosis 1	T1	Unknown	M0	Alive	Low infiltration
TCGA.BP.4164	0.781985668	Female	51-60	G2	Stage III	Cuproptosis 1	T3	Unknown	M0	Dead	Low infiltration
TCGA.B2.4099	0.785111135	Male	>70	G3	Stage I	Cuproptosis 1	T1	Unknown	M0	Alive	Low infiltration
TCGA.AK.3434	0.79106506	Male	>70	G2	Stage I	Cuproptosis 2	T1	Unknown	M0	Alive	Low infiltration
TCGA.CJ.4641	0.797316894	Female	51-60	G4	Stage IV	Cuproptosis 1	T3	Unknown	M1	Dead	High infiltration
TCGA.CJ.5684	0.797504142	Male	61-70	G2	Stage III	Cuproptosis 1	T3	Unknown	M0	Alive	High infiltration
TCGA.A3.3362	0.799947986	Female	51-60	G2	Stage I	Cuproptosis 1	T1	N0	M0	Alive	Low infiltration
TCGA.BP.4161	0.801204542	Male	>70	G3	Stage I	Cuproptosis 1	T1	Unknown	M0	Alive	High infiltration
TCGA.B0.4814	0.808227566	Male	51-60	G3	Stage IV	Cuproptosis 1	T4	N0	M1	Dead	Low infiltration
TCGA.B2.5633	0.809591614	Male	51-60	G2	Stage I	Cuproptosis 1	T1	N0	M0	Alive	Low infiltration
TCGA.BP.4768	0.816858394	Female	>70	G2	Stage I	Cuproptosis 1	T1	N0	M0	Alive	Low infiltration
TCGA.A3.3387	0.820820019	Male	41-50	G2	Stage I	Cuproptosis 1	T1	N0	M0	Alive	Low infiltration
TCGA.CZ.5452	0.824034312	Male	61-70	G2	Stage II	Cuproptosis 2	T2	N0	M0	Alive	High infiltration
TCGA.A3.3357	0.824724794	Male	61-70	G3	Stage II	Cuproptosis 1	T2	N0	M0	Alive	Low infiltration
TCGA.CJ.4908	0.824934671	Male	30-40	G2	Stage I	Cuproptosis 1	T1	Unknown	M0	Alive	Low infiltration
TCGA.B0.5701	0.830561084	Male	61-70	G4	Stage III	Cuproptosis 1	T3	N0	M0	Alive	Low infiltration
TCGA.CJ.6028	0.831468445	Male	51-60	G4	Stage IV	Cuproptosis 1	T3	Unknown	M1	Dead	High infiltration
TCGA.BP.4765	0.836867084	Male	41-50	G2	Stage I	Cuproptosis 1	T1	Unknown	M0	Alive	Low infiltration
TCGA.B8.A54J	0.849269078	Male	51-60	G2	Stage II	Cuproptosis 1	T2	Unknown	Unknown	Alive	Low infiltration
TCGA.CZ.5987	0.85327339	Male	51-60	G2	Stage IV	Cuproptosis 2	T3	Unknown	M1	Dead	High infiltration
TCGA.BP.5187	0.85484755	Male	51-60	G2	Stage I	Cuproptosis 1	T1	Unknown	M0	Alive	Low infiltration
TCGA.BP.4174	0.855232667	Male	41-50	G3	Stage II	Cuproptosis 1	T2	N0	M0	Alive	Low infiltration
TCGA.A3.3311	0.876493798	Male	51-60	G3	Stage I	Cuproptosis 1	T1	N0	M0	Dead	Low infiltration
TCGA.CJ.4635	0.878067399	Male	41-50	G3	Stage I	Cuproptosis 1	T1	Unknown	M0	Alive	High infiltration
TCGA.T7.A92I	0.889946492	Female	41-50	G1	Stage I	Cuproptosis 1	T1	Unknown	Unknown	Alive	Low infiltration
TCGA.B2.3923	0.894247283	Male	51-60	G2	Stage II	Cuproptosis 1	T2	Unknown	M0	Alive	Low infiltration
TCGA.6D.AA2E	0.895511936	Female	61-70	G2	Stage I	Cuproptosis 1	T1	Unknown	Unknown	Alive	Low infiltration
TCGA.CJ.6030	0.898383314	Male	61-70	G3	Stage I	Cuproptosis 1	T1	N0	M0	Dead	High infiltration
TCGA.BP.4962	0.900480954	Male	51-60	G2	Stage II	Cuproptosis 2	T2	Unknown	M0	Alive	High infiltration
TCGA.BP.4782	0.901289512	Female	51-60	G2	Stage I	Cuproptosis 1	T1	Unknown	M0	Alive	High infiltration
TCGA.CZ.4861	0.901913554	Male	61-70	G2	Stage II	Cuproptosis 1	T2	Unknown	M0	Dead	High infiltration
TCGA.CZ.5467	0.911114717	Female	>70	G4	Stage III	Cuproptosis 1	T3	N0	M0	Dead	Low infiltration
TCGA.B0.4693	0.915810873	Female	>70	G4	Stage III	Cuproptosis 1	T3	N0	M0	Dead	High infiltration
TCGA.A3.3373	0.918763909	Female	51-60	G3	Stage I	Cuproptosis 1	T1	N0	M0	Alive	Low infiltration
TCGA.AK.3456	0.919172817	Male	41-50	G3	Stage II	Cuproptosis 1	T2	N0	M0	Alive	Low infiltration
TCGA.CJ.4640	0.920676718	Male	41-50	G4	Stage III	Cuproptosis 1	T3	N0	M0	Alive	High infiltration
TCGA.A3.3325	0.921541351	Male	41-50	G1	Stage I	Cuproptosis 1	T1	Unknown	M0	Alive	Low infiltration
TCGA.AK.3443	0.924821576	Male	41-50	Unknown	Stage II	Cuproptosis 1	T2	N0	M0	Alive	Low infiltration
TCGA.CW.6090	0.928750853	Male	61-70	G3	Stage I	Cuproptosis 2	T1	Unknown	M0	Alive	High infiltration
TCGA.BP.4795	0.93558592	Female	>70	G2	Stage I	Cuproptosis 1	T1	N0	M0	Alive	High infiltration
TCGA.CJ.5682	0.939948106	Male	51-60	G4	Stage IV	Cuproptosis 2	T3	Unknown	M1	Alive	Low infiltration
TCGA.A3.A8OV	0.940043513	Male	>70	G2	Stage I	Cuproptosis 1	T1	Unknown	Unknown	Alive	Low infiltration
TCGA.CZ.4864	0.943954713	Male	>70	G3	Stage II	Cuproptosis 1	T2	N0	M0	Dead	High infiltration
TCGA.CJ.5680	0.946596625	Female	61-70	G4	Stage IV	Cuproptosis 1	T3	Unknown	M1	Dead	Low infiltration
TCGA.CJ.4893	0.953064222	Female	>70	G3	Stage I	Cuproptosis 1	T1	Unknown	M0	Alive	High infiltration
TCGA.A3.3370	0.956285996	Female	41-50	G2	Stage I	Cuproptosis 1	T1	N0	M0	Alive	High infiltration
TCGA.B0.5700	0.969085851	Male	>70	G2	Stage I	Cuproptosis 1	T1	N0	M0	Alive	Low infiltration
TCGA.BP.4967	0.972121408	Male	>70	G2	Stage III	Cuproptosis 1	T3	N0	M0	Alive	Low infiltration
TCGA.DV.5575	0.974519828	Female	51-60	G2	Stage I	Cuproptosis 1	T1	Unknown	M0	Alive	Low infiltration
TCGA.B0.5709	0.97929415	Female	61-70	G3	Stage III	Cuproptosis 1	T3	Unknown	M0	Alive	High infiltration
TCGA.B0.4816	0.988799927	Male	41-50	G3	Stage II	Cuproptosis 2	T2	N0	M0	Dead	Low infiltration
TCGA.B0.4848	0.989370287	Male	51-60	G3	Stage III	Cuproptosis 1	T3	Unknown	M0	Dead	High infiltration
TCGA.DV.5569	0.994382257	Female	<30	G2	Stage I	Cuproptosis 1	T1	Unknown	M0	Alive	Low infiltration
TCGA.BP.4160	0.995932524	Male	61-70	G2	Stage III	Cuproptosis 1	T3	N0	M0	Alive	High infiltration
TCGA.BP.5176	1.003155292	Female	>70	G2	Stage I	Cuproptosis 1	T1	Unknown	M0	Dead	Low infiltration
TCGA.CJ.4870	1.0144538	Female	51-60	G2	Stage III	Cuproptosis 2	T3	Unknown	M0	Alive	Low infiltration
TCGA.DV.5574	1.017262101	Male	30-40	G2	Stage I	Cuproptosis 1	T1	Unknown	M0	Alive	High infiltration
TCGA.A3.3358	1.025874006	Female	51-60	G2	Stage I	Cuproptosis 1	T1	N0	M0	Alive	High infiltration
TCGA.CJ.4892	1.035966535	Female	61-70	G2	Stage I	Cuproptosis 1	T1	N0	M0	Alive	High infiltration
TCGA.BP.4777	1.036199643	Male	41-50	G3	Stage I	Cuproptosis 1	T1	Unknown	M0	Alive	High infiltration
TCGA.A3.3324	1.041205833	Male	51-60	G2	Stage I	Cuproptosis 1	T1	Unknown	M0	Dead	Low infiltration
TCGA.A3.3323	1.062853507	Male	51-60	G3	Stage I	Cuproptosis 1	T1	Unknown	M0	Alive	Low infiltration
TCGA.CZ.5453	1.067908381	Male	61-70	G2	Stage II	Cuproptosis 1	T2	Unknown	M0	Dead	Low infiltration
TCGA.BP.4993	1.076039268	Male	51-60	G3	Stage I	Cuproptosis 2	T1	Unknown	M0	Alive	Low infiltration
TCGA.B0.4694	1.080397396	Male	>70	G4	Stage III	Cuproptosis 1	T3	Unknown	M0	Dead	High infiltration
TCGA.B8.5158	1.080753835	Male	51-60	G4	Stage III	Cuproptosis 1	T3	N1	M0	Alive	High infiltration
TCGA.BP.4343	1.084571482	Male	61-70	G3	Stage III	Cuproptosis 1	T3	N0	M0	Dead	High infiltration
TCGA.BP.4784	1.09543744	Female	61-70	G2	Stage I	Cuproptosis 1	T1	Unknown	M0	Alive	Low infiltration
TCGA.CJ.4920	1.096740014	Female	61-70	G2	Stage I	Cuproptosis 1	T1	Unknown	M0	Dead	Low infiltration
TCGA.BP.4158	1.09805486	Male	61-70	G2	Stage I	Cuproptosis 1	T1	N0	M0	Alive	Low infiltration
TCGA.B0.5690	1.098674654	Female	51-60	G1	Stage I	Cuproptosis 1	T1	Unknown	M0	Alive	Low infiltration
TCGA.A3.3351	1.101219231	Male	41-50	G2	Stage II	Cuproptosis 1	T2	N0	M0	Alive	High infiltration
TCGA.B0.5116	1.10941522	Male	51-60	G3	Stage III	Cuproptosis 1	T3	N0	M0	Alive	Low infiltration
TCGA.B0.5075	1.118773552	Female	>70	G2	Stage III	Cuproptosis 2	T3	N0	M0	Dead	Low infiltration
TCGA.CZ.5462	1.121716083	Male	>70	G3	Stage IV	Cuproptosis 1	T1	Unknown	M1	Dead	High infiltration
TCGA.BP.4964	1.125748121	Female	51-60	G2	Stage I	Cuproptosis 1	T1	N0	M0	Alive	High infiltration
TCGA.B8.A54F	1.130457742	Female	41-50	G2	Stage I	Cuproptosis 1	T1	Unknown	Unknown	Alive	Low infiltration
TCGA.B0.4699	1.130960144	Male	>70	G4	Stage IV	Cuproptosis 1	T4	N0	M1	Dead	High infiltration
TCGA.A3.3383	1.134778047	Male	51-60	G2	Stage I	Cuproptosis 2	T1	Unknown	M0	Alive	Low infiltration
TCGA.AK.3429	1.13511403	Female	51-60	G2	Stage II	Cuproptosis 2	T2	N0	M0	Alive	High infiltration
TCGA.CZ.5465	1.14256053	Female	>70	G2	Stage III	Cuproptosis 1	T3	Unknown	M0	Dead	Low infiltration
TCGA.AK.3440	1.145873709	Male	51-60	G3	Stage I	Cuproptosis 1	T1	Unknown	M0	Alive	Low infiltration
TCGA.3Z.A93Z	1.146696835	Male	61-70	G2	Stage I	Cuproptosis 1	T1	N0	M0	Alive	Low infiltration
TCGA.BP.5170	1.151841143	Male	51-60	G2	Stage I	Cuproptosis 2	T1	Unknown	M0	Alive	Low infiltration
TCGA.MW.A4EC	1.155225331	Female	>70	G2	Stage I	Cuproptosis 1	T1	Unknown	Unknown	Alive	Low infiltration
TCGA.BP.5190	1.169683762	Male	61-70	G3	Stage I	Cuproptosis 2	T1	Unknown	M0	Alive	Low infiltration
TCGA.CJ.4902	1.177293075	Male	61-70	G3	Stage III	Cuproptosis 2	T3	Unknown	M0	Alive	High infiltration
TCGA.B0.5692	1.181128986	Female	61-70	G3	Stage III	Cuproptosis 2	T3	N0	M0	Alive	High infiltration
TCGA.BP.4803	1.182167794	Male	>70	G3	Stage III	Cuproptosis 1	T3	Unknown	M0	Alive	Low infiltration
TCGA.CW.5590	1.186067289	Male	51-60	G3	Stage IV	Cuproptosis 1	T3	Unknown	M1	Dead	Low infiltration
TCGA.AK.3436	1.195958052	Male	30-40	G2	Stage IV	Cuproptosis 2	T2	N0	M1	Alive	Low infiltration
TCGA.CJ.5681	1.197146719	Female	41-50	G3	Stage IV	Cuproptosis 1	T3	Unknown	M1	Dead	Low infiltration
TCGA.B0.4818	1.20040673	Female	61-70	G3	Stage II	Cuproptosis 1	T2	Unknown	M0	Dead	High infiltration
TCGA.AK.3431	1.205607084	Female	61-70	G3	Stage II	Cuproptosis 1	T2	Unknown	M0	Dead	Low infiltration
TCGA.B0.4834	1.20646589	Male	41-50	G3	Stage I	Cuproptosis 1	T1	N0	M0	Dead	Low infiltration
TCGA.A3.3335	1.210504731	Female	>70	G4	Stage I	Cuproptosis 2	T1	Unknown	M0	Alive	Low infiltration
TCGA.BP.4977	1.221295525	Male	51-60	G3	Stage I	Cuproptosis 1	T1	Unknown	M0	Alive	Low infiltration
TCGA.B0.5696	1.23016765	Male	61-70	G4	Stage III	Cuproptosis 1	T3	N0	M0	Alive	Low infiltration
TCGA.B0.4838	1.23747243	Female	61-70	G3	Stage I	Cuproptosis 1	T1	N0	M0	Dead	High infiltration
TCGA.A3.A6NL	1.238221603	Female	41-50	G2	Stage I	Cuproptosis 1	T1	Unknown	Unknown	Alive	Low infiltration
TCGA.BP.4347	1.242031893	Male	>70	G2	Stage III	Cuproptosis 1	T3	Unknown	M0	Alive	Low infiltration
TCGA.CJ.4889	1.243326452	Female	61-70	G4	Stage I	Cuproptosis 1	T1	Unknown	M0	Alive	High infiltration
TCGA.CJ.4916	1.243618305	Female	61-70	G3	Stage III	Cuproptosis 2	T3	Unknown	M0	Alive	High infiltration
TCGA.AK.3451	1.245723039	Male	41-50	G3	Stage II	Cuproptosis 2	T2	N0	M0	Alive	Low infiltration
TCGA.B8.A8YJ	1.246380323	Female	51-60	G2	Stage I	Cuproptosis 1	T1	Unknown	Unknown	Alive	High infiltration
TCGA.B8.A54H	1.259466828	Female	61-70	G3	Stage II	Cuproptosis 1	T2	N0	Unknown	Alive	Low infiltration
TCGA.BP.4756	1.259750776	Female	61-70	G2	Stage I	Cuproptosis 1	T1	N0	M0	Alive	Low infiltration
TCGA.B8.A7U6	1.267249759	Female	51-60	G3	Stage I	Cuproptosis 1	T1	Unknown	Unknown	Alive	Low infiltration
TCGA.B0.5694	1.281737237	Male	>70	G3	Stage III	Cuproptosis 2	T3	N0	M0	Dead	Low infiltration
TCGA.B0.5099	1.284941695	Female	>70	G3	Stage III	Cuproptosis 1	T3	Unknown	M0	Dead	Low infiltration
TCGA.CJ.4887	1.300352292	Male	41-50	G3	Stage IV	Cuproptosis 2	T3	Unknown	M1	Dead	High infiltration
TCGA.BP.4969	1.309886518	Female	61-70	G2	Stage I	Cuproptosis 2	T1	Unknown	M0	Alive	Low infiltration
TCGA.CJ.4878	1.310642387	Female	>70	G2	Stage III	Cuproptosis 2	T3	Unknown	M0	Alive	Low infiltration
TCGA.CJ.5672	1.313699475	Male	>70	G3	Stage I	Cuproptosis 2	T1	Unknown	M0	Dead	High infiltration
TCGA.MM.A563	1.313997506	Male	41-50	G2	Unknown	Cuproptosis 2	T3	Unknown	Unknown	Alive	High infiltration
TCGA.BP.4763	1.317462753	Female	>70	G2	Stage I	Cuproptosis 1	T1	Unknown	M0	Dead	Low infiltration
TCGA.CJ.6031	1.320717845	Male	51-60	G3	Stage I	Cuproptosis 2	T1	Unknown	M0	Alive	High infiltration
TCGA.BP.4787	1.320813817	Female	51-60	G4	Stage IV	Cuproptosis 2	T3	N0	M1	Dead	High infiltration
TCGA.CZ.5470	1.321822161	Female	>70	G3	Stage II	Cuproptosis 1	T2	N0	M0	Alive	High infiltration
TCGA.BP.4769	1.33567948	Male	61-70	G2	Stage I	Cuproptosis 1	T1	Unknown	M0	Alive	Low infiltration
TCGA.BP.5198	1.336942525	Male	>70	G3	Stage III	Cuproptosis 2	T3	N0	M0	Alive	High infiltration
TCGA.B0.5697	1.353331669	Male	41-50	G2	Stage I	Cuproptosis 1	T1	N0	M0	Alive	High infiltration
TCGA.A3.3313	1.353561766	Male	51-60	G3	Stage II	Cuproptosis 1	T2	Unknown	M0	Alive	Low infiltration
TCGA.EU.5907	1.35425642	Male	>70	G3	Stage III	Cuproptosis 1	T3	Unknown	M0	Alive	Low infiltration
TCGA.CJ.4890	1.355386175	Male	>70	G4	Stage IV	Cuproptosis 2	T3	N0	M1	Alive	High infiltration
TCGA.B8.5162	1.389911443	Male	61-70	G2	Stage II	Cuproptosis 2	T2	Unknown	M0	Alive	High infiltration
TCGA.BP.4341	1.39086701	Male	61-70	G2	Stage III	Cuproptosis 2	T3	Unknown	M0	Dead	Low infiltration
TCGA.BP.4169	1.41488179	Female	>70	G2	Stage II	Cuproptosis 1	T2	N0	M0	Dead	High infiltration
TCGA.B0.4836	1.424410003	Male	61-70	G3	Stage IV	Cuproptosis 2	T3	Unknown	M1	Dead	High infiltration
TCGA.BP.4974	1.428906617	Male	51-60	G4	Stage IV	Cuproptosis 1	T3	N0	M1	Dead	Low infiltration
TCGA.CJ.4884	1.453343966	Female	>70	G3	Stage III	Cuproptosis 2	T3	Unknown	M0	Alive	High infiltration
TCGA.BP.4354	1.476124102	Male	30-40	G4	Stage IV	Cuproptosis 1	T4	N1	M1	Dead	High infiltration
TCGA.CJ.5671	1.476562487	Male	51-60	G3	Stage I	Cuproptosis 2	T1	Unknown	M0	Alive	High infiltration
TCGA.B0.5096	1.479352107	Female	>70	Unknown	Stage III	Cuproptosis 1	T3	N1	M0	Dead	High infiltration
TCGA.A3.3378	1.480048043	Male	51-60	G3	Stage I	Cuproptosis 1	T1	N0	M0	Alive	High infiltration
TCGA.BP.4346	1.498216839	Male	51-60	G3	Stage III	Cuproptosis 2	T3	N0	M0	Dead	High infiltration
TCGA.A3.3319	1.507344635	Female	51-60	G1	Stage I	Cuproptosis 2	T1	Unknown	M0	Alive	Low infiltration
TCGA.B0.5077	1.518574146	Male	>70	G3	Stage I	Cuproptosis 1	T1	N0	M0	Dead	Low infiltration
TCGA.CJ.4868	1.528952579	Male	41-50	G3	Stage IV	Cuproptosis 2	T3	N0	M1	Dead	High infiltration
TCGA.BP.4163	1.541699875	Female	51-60	G3	Stage III	Cuproptosis 2	T3	N0	M0	Alive	Low infiltration
TCGA.BP.4968	1.544830702	Male	30-40	G3	Stage I	Cuproptosis 2	T1	N0	M0	Alive	High infiltration
TCGA.B0.5707	1.562407834	Female	30-40	G3	Stage I	Cuproptosis 1	T1	N0	M0	Alive	Low infiltration
TCGA.A3.A6NI	1.571569442	Male	41-50	G3	Stage I	Cuproptosis 1	T1	Unknown	Unknown	Alive	Low infiltration
TCGA.BP.4774	1.574161669	Female	51-60	G2	Stage I	Cuproptosis 2	T1	Unknown	M0	Alive	Low infiltration
TCGA.CZ.5460	1.586853316	Male	51-60	G2	Stage IV	Cuproptosis 2	T3	Unknown	M1	Alive	High infiltration
TCGA.AK.3465	1.605115549	Female	>70	Unknown	Stage I	Cuproptosis 1	T1	Unknown	M0	Alive	Low infiltration
TCGA.B0.5106	1.616422891	Male	61-70	G2	Stage I	Cuproptosis 2	T1	N0	M0	Dead	High infiltration
TCGA.CZ.5461	1.625837529	Male	51-60	G4	Stage IV	Cuproptosis 1	T1	Unknown	M1	Dead	Low infiltration
TCGA.CJ.5678	1.650789176	Male	61-70	G3	Stage IV	Cuproptosis 2	T2	N0	M1	Dead	High infiltration
TCGA.B0.5094	1.655582743	Male	61-70	G2	Stage IV	Cuproptosis 2	T3	N0	M1	Dead	Low infiltration
TCGA.BP.5201	1.668236839	Male	61-70	G4	Stage IV	Cuproptosis 2	T3	N0	M1	Alive	High infiltration
TCGA.B8.4153	1.674807238	Male	>70	G3	Stage III	Cuproptosis 2	T3	Unknown	M0	Alive	Low infiltration
TCGA.B0.5108	1.688868156	Male	51-60	G2	Stage III	Cuproptosis 1	T3	N0	M0	Alive	High infiltration
TCGA.CJ.4894	1.689100193	Male	51-60	G3	Stage III	Cuproptosis 1	T3	N0	M0	Dead	High infiltration
TCGA.B0.5088	1.708615268	Male	51-60	G3	Stage I	Cuproptosis 2	T1	N0	M0	Dead	Low infiltration
TCGA.B0.4852	1.71818856	Female	>70	G2	Stage II	Cuproptosis 1	T2	N0	M0	Dead	Low infiltration
TCGA.B8.4619	1.721738079	Male	51-60	G2	Stage I	Cuproptosis 1	T1	N0	M0	Alive	Low infiltration
TCGA.B8.5163	1.734706052	Female	61-70	G3	Stage III	Cuproptosis 1	T3	N0	M0	Alive	High infiltration
TCGA.BP.5174	1.741647304	Female	41-50	G2	Stage I	Cuproptosis 2	T1	Unknown	M0	Alive	Low infiltration
TCGA.CZ.4854	1.775488994	Male	61-70	G2	Stage I	Cuproptosis 2	T1	N0	M0	Dead	Low infiltration
TCGA.CJ.4872	1.777471688	Male	51-60	G4	Stage I	Cuproptosis 2	T1	N0	M0	Alive	High infiltration
TCGA.CJ.6027	1.784398474	Male	>70	G4	Stage I	Cuproptosis 1	T1	Unknown	M0	Dead	High infiltration
TCGA.AK.3433	1.786395659	Female	41-50	Unknown	Stage II	Cuproptosis 1	T2	N0	M0	Alive	Low infiltration
TCGA.BP.5173	1.789707873	Male	>70	G2	Stage I	Cuproptosis 1	T1	Unknown	M0	Dead	High infiltration
TCGA.A3.3316	1.794291666	Male	61-70	G2	Stage II	Cuproptosis 1	T2	N0	M0	Alive	Low infiltration
TCGA.CZ.5464	1.797051428	Male	61-70	G2	Stage IV	Cuproptosis 2	T3	Unknown	M1	Alive	High infiltration
TCGA.BP.4173	1.849372317	Male	41-50	G3	Stage II	Cuproptosis 1	T2	N0	M0	Alive	High infiltration
TCGA.BP.4329	1.851847784	Male	>70	G2	Stage III	Cuproptosis 2	T3	N0	M0	Dead	Low infiltration
TCGA.B8.4621	1.876016742	Male	61-70	G3	Stage I	Cuproptosis 1	T1	N0	M0	Alive	Low infiltration
TCGA.B0.5706	1.884177828	Male	41-50	G2	Stage II	Cuproptosis 2	T2	N0	M0	Alive	High infiltration
TCGA.BP.4804	1.884381522	Male	51-60	G2	Stage I	Cuproptosis 2	T1	Unknown	M0	Alive	High infiltration
TCGA.BP.4327	1.885526909	Female	>70	G2	Stage II	Cuproptosis 2	T2	N0	M0	Dead	Low infiltration
TCGA.B0.4701	1.89643357	Female	61-70	G3	Stage IV	Cuproptosis 1	T3	N0	M1	Dead	High infiltration
TCGA.BP.4165	1.914386762	Female	61-70	G1	Stage I	Cuproptosis 2	T1	N0	M0	Alive	Low infiltration
TCGA.B0.4849	1.940285188	Male	51-60	G3	Stage III	Cuproptosis 2	T3	Unknown	M0	Dead	Low infiltration
TCGA.B0.4827	1.957433956	Female	>70	G4	Stage III	Cuproptosis 1	T3	N0	M0	Dead	High infiltration
TCGA.B0.5702	1.996102321	Male	>70	G2	Stage I	Cuproptosis 2	T1	N0	M0	Alive	Low infiltration
TCGA.BP.4349	2.003899295	Female	61-70	G2	Stage I	Cuproptosis 2	T1	Unknown	M0	Alive	Low infiltration
TCGA.B0.5097	2.013631739	Female	51-60	G2	Stage III	Cuproptosis 2	T3	N0	M0	Alive	High infiltration
TCGA.BP.4326	2.026355774	Female	51-60	G2	Stage I	Cuproptosis 2	T1	N0	M0	Dead	Low infiltration
TCGA.CJ.6033	2.027071405	Female	51-60	G4	Stage IV	Cuproptosis 2	T3	N0	M1	Dead	Low infiltration
TCGA.BP.4159	2.03621533	Male	61-70	G2	Stage I	Cuproptosis 2	T1	N0	M0	Dead	Low infiltration
TCGA.B0.5083	2.037695446	Male	61-70	G3	Stage I	Cuproptosis 1	T1	N0	M0	Dead	Low infiltration
TCGA.B0.5080	2.058375033	Male	61-70	G3	Stage IV	Cuproptosis 2	T3	N0	M1	Dead	High infiltration
TCGA.B8.A54E	2.082142766	Female	61-70	G3	Stage I	Cuproptosis 1	T1	Unknown	Unknown	Alive	Low infiltration
TCGA.CJ.4869	2.085315411	Male	41-50	G2	Stage III	Cuproptosis 2	T2	N1	M0	Alive	High infiltration
TCGA.CZ.5459	2.092248702	Male	61-70	G3	Stage III	Cuproptosis 1	T3	Unknown	M0	Alive	Low infiltration
TCGA.BP.4776	2.094107069	Male	51-60	G2	Stage I	Cuproptosis 2	T1	Unknown	M0	Alive	Low infiltration
TCGA.B0.4839	2.102135294	Female	>70	G2	Stage I	Cuproptosis 2	T1	N0	M0	Dead	Low infiltration
TCGA.BP.5177	2.108456148	Female	41-50	G3	Stage I	Cuproptosis 2	T1	Unknown	M0	Alive	Low infiltration
TCGA.CJ.4918	2.127024414	Male	61-70	G4	Stage IV	Cuproptosis 1	T3	N0	M1	Dead	High infiltration
TCGA.B0.5102	2.146973947	Female	>70	G3	Stage I	Cuproptosis 2	T1	Unknown	M0	Dead	Low infiltration
TCGA.B0.4706	2.158791581	Male	61-70	G4	Stage III	Cuproptosis 2	T3	Unknown	M0	Dead	Low infiltration
TCGA.A3.3374	2.161882303	Female	51-60	G2	Stage I	Cuproptosis 2	T1	N0	M0	Alive	Low infiltration
TCGA.BP.4759	2.164600149	Male	41-50	G2	Stage I	Cuproptosis 2	T1	Unknown	M0	Alive	Low infiltration
TCGA.CJ.4876	2.174895163	Male	51-60	G3	Stage II	Cuproptosis 2	T2	N0	M0	Alive	Low infiltration
TCGA.B0.4833	2.198809511	Female	>70	G2	Stage I	Cuproptosis 2	T1	N0	M0	Dead	High infiltration
TCGA.B0.4810	2.199182387	Male	41-50	G3	Stage III	Cuproptosis 1	T3	N1	M0	Dead	High infiltration
TCGA.BP.4167	2.211035028	Male	51-60	G2	Stage III	Cuproptosis 2	T3	Unknown	M0	Alive	High infiltration
TCGA.A3.3347	2.228791707	Female	>70	G2	Stage III	Cuproptosis 2	T1	N1	M0	Dead	High infiltration
TCGA.CJ.4637	2.267849391	Female	51-60	G4	Stage IV	Cuproptosis 2	T2	Unknown	M1	Dead	High infiltration
TCGA.B0.5100	2.276470874	Male	>70	G3	Stage III	Cuproptosis 2	T3	Unknown	M0	Dead	Low infiltration
TCGA.B0.4700	2.282575455	Male	51-60	G4	Stage IV	Cuproptosis 2	T4	Unknown	M1	Dead	High infiltration
TCGA.CJ.5677	2.294603167	Female	51-60	G4	Stage IV	Cuproptosis 2	T3	Unknown	M1	Dead	High infiltration
TCGA.B0.4844	2.298458962	Male	51-60	G3	Stage IV	Cuproptosis 2	T3	Unknown	M1	Dead	High infiltration
TCGA.BP.4355	2.314514312	Female	51-60	G4	Stage III	Cuproptosis 2	T3	Unknown	M0	Dead	Low infiltration
TCGA.CJ.4636	2.330215018	Male	51-60	G3	Stage III	Cuproptosis 2	T3	N0	M0	Alive	High infiltration
TCGA.B0.4828	2.335907292	Male	>70	G3	Stage IV	Cuproptosis 2	T2	Unknown	M1	Dead	Low infiltration
TCGA.B0.5085	2.340169084	Female	>70	G3	Stage III	Cuproptosis 2	T3	N0	M0	Dead	Low infiltration
TCGA.BP.4758	2.355900876	Male	30-40	G2	Stage I	Cuproptosis 2	T1	Unknown	M0	Alive	High infiltration
TCGA.B0.4696	2.365364974	Male	51-60	G3	Stage III	Cuproptosis 1	T3	N0	M0	Dead	Low infiltration
TCGA.CJ.4895	2.371829793	Male	61-70	G4	Stage IV	Cuproptosis 1	T3	Unknown	M1	Dead	High infiltration
TCGA.DV.A4VZ	2.37250545	Male	51-60	G2	Stage I	Cuproptosis 2	T1	Unknown	Unknown	Alive	Low infiltration
TCGA.CJ.5676	2.383391083	Male	41-50	G3	Stage III	Cuproptosis 2	T3	Unknown	M0	Alive	High infiltration
TCGA.B0.5703	2.399958986	Male	>70	G3	Stage I	Cuproptosis 2	T1	N0	M0	Alive	Low infiltration
TCGA.B0.4815	2.402823844	Male	61-70	G4	Stage III	Cuproptosis 2	T3	Unknown	M0	Dead	High infiltration
TCGA.CW.6087	2.407865568	Male	61-70	G4	Stage IV	Cuproptosis 1	T3	N1	M1	Dead	High infiltration
TCGA.B8.A54D	2.44019956	Male	61-70	G2	Stage III	Cuproptosis 2	T3	Unknown	Unknown	Alive	High infiltration
TCGA.B0.5400	2.455849665	Female	51-60	G4	Stage III	Cuproptosis 2	T3	N0	M0	Alive	High infiltration
TCGA.A3.3346	2.456453464	Male	61-70	G3	Stage I	Cuproptosis 2	T1	Unknown	M0	Dead	High infiltration
TCGA.B0.5121	2.457204254	Male	51-60	G2	Stage I	Cuproptosis 2	T1	N0	M0	Alive	Low infiltration
TCGA.B0.5109	2.458787956	Male	61-70	G4	Stage III	Cuproptosis 2	T3	N1	M0	Dead	High infiltration
TCGA.MM.A84U	2.459552334	Female	51-60	G2	Stage I	Cuproptosis 2	T1	Unknown	Unknown	Alive	Low infiltration
TCGA.CJ.4875	2.461263136	Male	61-70	G3	Stage IV	Cuproptosis 2	T3	Unknown	M1	Dead	Low infiltration
TCGA.B0.4714	2.469785423	Male	>70	G3	Stage IV	Cuproptosis 2	T3	Unknown	M1	Dead	High infiltration
TCGA.CZ.4857	2.474791471	Male	51-60	G3	Stage IV	Cuproptosis 2	T3	N0	M1	Dead	Low infiltration
TCGA.B0.4845	2.48644849	Male	61-70	G2	Stage IV	Cuproptosis 2	T3	Unknown	M1	Dead	Low infiltration
TCGA.B0.4710	2.499007974	Female	>70	G3	Stage III	Cuproptosis 1	T3	N0	M0	Alive	Low infiltration
TCGA.B0.5095	2.508586173	Male	>70	G3	Stage III	Cuproptosis 1	T3	N0	M0	Dead	Low infiltration
TCGA.B0.4688	2.551616989	Male	41-50	G4	Stage IV	Cuproptosis 1	T4	N0	M1	Dead	High infiltration
TCGA.G6.A8L8	2.555872181	Female	61-70	G3	Stage I	Cuproptosis 2	T1	Unknown	Unknown	Dead	Low infiltration
TCGA.B0.4703	2.565805492	Male	51-60	G4	Stage IV	Cuproptosis 2	T3	N0	M1	Dead	High infiltration
TCGA.B0.4713	2.582732474	Female	>70	G2	Stage III	Cuproptosis 2	T3	Unknown	M0	Dead	Low infiltration
TCGA.G6.A8L6	2.592846924	Male	51-60	G3	Stage IV	Cuproptosis 2	T2	Unknown	Unknown	Dead	Low infiltration
TCGA.BP.4351	2.599388741	Female	51-60	G2	Stage III	Cuproptosis 2	T3	N0	M0	Alive	Low infiltration
TCGA.CJ.4912	2.611291339	Male	61-70	G3	Stage II	Cuproptosis 2	T2	Unknown	M0	Alive	Low infiltration
TCGA.BP.5178	2.613516314	Male	>70	G4	Stage IV	Cuproptosis 2	T3	Unknown	M1	Dead	High infiltration
TCGA.CJ.4901	2.616845722	Male	41-50	G3	Stage III	Cuproptosis 2	T3	Unknown	M0	Alive	High infiltration
TCGA.CZ.4858	2.629662553	Male	30-40	G4	Stage II	Cuproptosis 2	T2	Unknown	M0	Dead	High infiltration
TCGA.BP.4335	2.633361869	Female	61-70	G3	Stage IV	Cuproptosis 2	T3	N0	M1	Dead	High infiltration
TCGA.B0.4712	2.654643297	Male	>70	G3	Stage IV	Cuproptosis 2	T3	Unknown	M1	Dead	High infiltration
TCGA.DV.5565	2.660662958	Male	51-60	G2	Stage I	Cuproptosis 2	T1	Unknown	M0	Alive	Low infiltration
TCGA.CJ.4888	2.693222074	Male	51-60	G4	Stage IV	Cuproptosis 2	T3	Unknown	M1	Dead	High infiltration
TCGA.B0.4837	2.702780017	Male	61-70	G3	Stage I	Cuproptosis 2	T1	N0	M0	Dead	Low infiltration
TCGA.BP.5196	2.708521758	Male	51-60	G2	Stage I	Cuproptosis 2	T1	Unknown	M0	Alive	High infiltration
TCGA.BP.5000	2.757480829	Male	30-40	G3	Stage I	Cuproptosis 2	T1	Unknown	M0	Alive	High infiltration
TCGA.B0.5117	2.778322521	Male	30-40	G2	Stage I	Cuproptosis 2	T1	Unknown	M0	Alive	Low infiltration
TCGA.BP.4345	2.781428126	Male	61-70	G3	Stage III	Cuproptosis 2	T3	N0	M0	Alive	High infiltration
TCGA.B8.4620	2.790341551	Female	61-70	G2	Stage III	Cuproptosis 2	T3	N0	M0	Alive	High infiltration
TCGA.AK.3445	2.791318299	Male	61-70	G3	Stage III	Cuproptosis 2	T3	Unknown	M0	Alive	High infiltration
TCGA.AS.3777	2.79368313	Male	61-70	Unknown	Stage I	Cuproptosis 2	T1	Unknown	M0	Alive	Low infiltration
TCGA.BP.4771	2.809790319	Male	61-70	G4	Stage IV	Cuproptosis 2	T3	N0	M1	Dead	High infiltration
TCGA.B2.4098	2.887916311	Female	>70	G2	Stage I	Cuproptosis 2	T1	Unknown	M0	Dead	Low infiltration
TCGA.AK.3426	2.923710813	Male	30-40	G3	Stage III	Cuproptosis 2	T3	N1	M0	Dead	High infiltration
TCGA.B0.5081	2.93817567	Female	>70	G2	Stage III	Cuproptosis 2	T3	N0	M0	Dead	High infiltration
TCGA.CJ.4881	2.970442713	Male	41-50	G3	Stage III	Cuproptosis 2	T3	Unknown	M0	Alive	High infiltration
TCGA.B0.4690	2.978458417	Male	61-70	G3	Stage IV	Cuproptosis 1	T4	N0	M1	Dead	High infiltration
TCGA.DV.A4VX	2.983817922	Male	51-60	G4	Stage IV	Cuproptosis 2	T3	N0	Unknown	Dead	Low infiltration
TCGA.BP.4761	3.005984922	Male	51-60	G4	Stage III	Cuproptosis 2	T3	N1	M0	Alive	Low infiltration
TCGA.B0.4817	3.038632264	Male	>70	G3	Stage III	Cuproptosis 2	T3	N0	M0	Dead	Low infiltration
TCGA.BP.4338	3.039707327	Male	41-50	G3	Stage I	Cuproptosis 2	T1	N0	M0	Alive	Low infiltration
TCGA.MM.A564	3.051555883	Male	61-70	G2	Stage II	Cuproptosis 2	T2	Unknown	Unknown	Alive	Low infiltration
TCGA.BP.4981	3.055131512	Female	>70	G3	Stage III	Cuproptosis 2	T3	Unknown	M0	Dead	Low infiltration
TCGA.CZ.4860	3.094412438	Male	51-60	G4	Stage IV	Cuproptosis 1	T4	Unknown	M1	Dead	High infiltration
TCGA.B8.A54I	3.094855072	Male	41-50	G3	Stage I	Cuproptosis 2	T1	Unknown	Unknown	Alive	High infiltration
TCGA.CJ.4638	3.104030554	Female	41-50	G4	Stage IV	Cuproptosis 2	T3	N1	M1	Dead	Low infiltration
TCGA.B0.4822	3.110822412	Male	>70	G4	Stage II	Cuproptosis 2	T2	Unknown	M0	Dead	Low infiltration
TCGA.B0.4843	3.15978581	Male	51-60	G3	Stage III	Cuproptosis 2	T3	N0	M0	Dead	Low infiltration
TCGA.CZ.5468	3.163355262	Male	>70	G4	Stage IV	Cuproptosis 2	T3	Unknown	M1	Dead	High infiltration
TCGA.B0.5092	3.183061406	Female	51-60	G3	Stage IV	Cuproptosis 2	T1	N0	M1	Dead	High infiltration
TCGA.BP.5001	3.236559237	Female	41-50	G2	Stage I	Cuproptosis 2	T1	Unknown	M0	Alive	Low infiltration
TCGA.AK.3454	3.270753288	Male	>70	G3	Stage I	Cuproptosis 2	T1	Unknown	M0	Alive	Low infiltration
TCGA.CJ.4882	3.273002504	Male	51-60	G3	Stage III	Cuproptosis 2	T3	Unknown	M0	Alive	High infiltration
TCGA.CJ.4891	3.284409512	Female	51-60	G4	Stage III	Cuproptosis 2	T3	N0	M0	Dead	High infiltration
TCGA.BP.5191	3.292184324	Male	>70	G2	Stage III	Cuproptosis 2	T3	N0	M0	Alive	High infiltration
TCGA.G6.A5PC	3.315650354	Female	51-60	G4	Stage IV	Cuproptosis 2	T1	N0	M1	Dead	Low infiltration
TCGA.CJ.4900	3.331057501	Female	61-70	G4	Stage IV	Cuproptosis 2	T4	N1	M1	Dead	High infiltration
TCGA.CZ.5469	3.345598827	Male	41-50	G2	Stage II	Cuproptosis 2	T2	N0	M0	Dead	Low infiltration
TCGA.BP.4985	3.347982538	Male	>70	G4	Stage III	Cuproptosis 2	T3	N0	M0	Dead	High infiltration
TCGA.BP.4960	3.350816276	Male	41-50	G3	Stage II	Cuproptosis 2	T2	N0	M0	Alive	Low infiltration
TCGA.BP.4334	3.361944848	Male	51-60	G3	Stage III	Cuproptosis 2	T3	N0	M0	Dead	Low infiltration
TCGA.B0.4691	3.366169986	Male	51-60	G3	Stage IV	Cuproptosis 2	T2	N0	M1	Dead	High infiltration
TCGA.BP.4983	3.380206615	Female	61-70	G4	Stage III	Cuproptosis 2	T3	Unknown	M0	Alive	High infiltration
TCGA.BP.4989	3.381949889	Male	51-60	G3	Stage III	Cuproptosis 2	T3	N0	M0	Alive	High infiltration
TCGA.BP.4340	3.392409584	Female	61-70	G2	Stage I	Cuproptosis 1	T1	N0	M0	Dead	Low infiltration
TCGA.BP.5175	3.393413963	Male	51-60	G3	Stage I	Cuproptosis 2	T1	Unknown	M0	Alive	Low infiltration
TCGA.BP.4798	3.401874365	Male	>70	G4	Unknown	Cuproptosis 2	T3	N0	M1	Dead	High infiltration
TCGA.BP.4799	3.402721227	Male	61-70	G3	Stage III	Cuproptosis 2	T3	N0	M0	Dead	High infiltration
TCGA.AK.3427	3.484195512	Male	61-70	Unknown	Stage I	Cuproptosis 1	T1	N0	M0	Alive	Low infiltration
TCGA.CJ.5679	3.499448525	Male	>70	G4	Stage III	Cuproptosis 2	T3	Unknown	M0	Dead	Low infiltration
TCGA.BP.5185	3.533961183	Male	51-60	G3	Stage I	Cuproptosis 2	T1	Unknown	M0	Alive	Low infiltration
TCGA.B0.4821	3.54413226	Female	61-70	G3	Stage III	Cuproptosis 2	T3	N0	M0	Dead	Low infiltration
TCGA.BP.5010	3.574984261	Male	61-70	G4	Stage III	Cuproptosis 2	T3	N0	M0	Dead	Low infiltration
TCGA.BP.4352	3.587904006	Female	>70	G4	Stage IV	Cuproptosis 2	T3	N0	M1	Dead	Low infiltration
TCGA.B0.4819	3.600620556	Female	51-60	G4	Stage IV	Cuproptosis 2	T3	Unknown	M1	Dead	High infiltration
TCGA.B0.4842	3.604689965	Female	>70	G4	Stage III	Cuproptosis 2	T3	N0	M0	Dead	High infiltration
TCGA.BP.4971	3.650516124	Male	30-40	G3	Stage III	Cuproptosis 2	T3	N0	M0	Alive	High infiltration
TCGA.B0.5098	3.657108015	Female	51-60	G3	Stage I	Cuproptosis 1	T1	Unknown	M0	Dead	Low infiltration
TCGA.B0.5084	3.750982044	Male	30-40	G3	Stage IV	Cuproptosis 2	T3	N1	M1	Dead	Low infiltration
TCGA.B0.4847	3.760005572	Male	51-60	G3	Stage IV	Cuproptosis 2	T3	Unknown	M1	Dead	High infiltration
TCGA.B0.4697	3.811057799	Female	41-50	G4	Stage IV	Cuproptosis 2	T3	Unknown	M1	Dead	High infiltration
TCGA.B0.4841	3.819946432	Male	61-70	G3	Stage IV	Cuproptosis 2	T2	Unknown	M1	Dead	Low infiltration
TCGA.B0.4718	3.886082743	Male	51-60	G2	Stage III	Cuproptosis 2	T3	Unknown	M0	Alive	High infiltration
TCGA.CJ.4873	3.941453742	Female	>70	G3	Stage III	Cuproptosis 2	T3	N0	M0	Alive	High infiltration
TCGA.AK.3453	3.94488248	Female	51-60	G2	Stage II	Cuproptosis 2	T2	Unknown	M0	Alive	High infiltration
TCGA.B8.4143	3.945658926	Female	61-70	G3	Stage IV	Cuproptosis 2	T3	N0	M1	Dead	High infiltration
TCGA.AK.3447	4.025053136	Male	>70	G2	Stage II	Cuproptosis 2	T2	Unknown	M0	Alive	Low infiltration
TCGA.B0.4707	4.029429595	Male	61-70	G4	Stage III	Cuproptosis 2	T3	Unknown	M0	Dead	Low infiltration
TCGA.BP.4770	4.039092625	Female	>70	G4	Stage IV	Cuproptosis 1	T4	N0	M0	Dead	High infiltration
TCGA.BP.5169	4.226297888	Male	61-70	G4	Stage I	Cuproptosis 2	T1	N0	M0	Alive	High infiltration
TCGA.BP.4992	4.227514589	Male	61-70	G4	Stage I	Cuproptosis 2	T1	Unknown	M0	Alive	High infiltration
TCGA.B0.4698	4.240835489	Male	>70	G4	Stage IV	Cuproptosis 1	T4	Unknown	M0	Dead	High infiltration
TCGA.G6.A8L7	4.251845336	Female	>70	G3	Stage I	Cuproptosis 2	T1	N0	Unknown	Alive	Low infiltration
TCGA.B0.5107	4.729342753	Female	61-70	G4	Stage IV	Cuproptosis 2	T2	N0	M1	Dead	High infiltration
TCGA.B0.4811	5.675818888	Male	41-50	G3	Stage III	Cuproptosis 2	T3	N0	M0	Dead	Low infiltration
