# Supplementary material for: Cuproptosis in ccRCC: key player in therapeutic and prognostic targets
Source: Front Oncol. 2023 Oct 27;13:1271864. doi: 10.3389/fonc.2023.1271864 (PMC10642186; doi:10.3389/fonc.2023.1271864)
Supplement: Supplementary file 7 [file DataSheet_7.zip › Step7/STEM/1.csv]

IRS	index	class
5.675818888	0.176359328	mRNAsi
4.729342753	0.288188199	mRNAsi
4.251845336	0.332136594	mRNAsi
4.240835489	0.407158359	mRNAsi
4.227514589	0.227173264	mRNAsi
4.226297888	0.247294939	mRNAsi
4.039092625	0.151585492	mRNAsi
4.029429595	0.214418852	mRNAsi
4.025053136	0.438190424	mRNAsi
3.945658926	0.221456003	mRNAsi
3.94488248	0.34544191	mRNAsi
3.941453742	0.175410828	mRNAsi
3.886082743	0.156217075	mRNAsi
3.819946432	0.162858935	mRNAsi
3.811057799	0.182584884	mRNAsi
3.760005572	0.222318767	mRNAsi
3.750982044	0.33289086	mRNAsi
3.657108015	0.352386008	mRNAsi
3.650516124	0.083637036	mRNAsi
3.604689965	0.209981039	mRNAsi
3.600620556	0.12273042	mRNAsi
3.587904006	0.212177984	mRNAsi
3.574984261	0.075969592	mRNAsi
3.54413226	0.181027041	mRNAsi
3.533961183	0.221097133	mRNAsi
3.499448525	0.227622886	mRNAsi
3.484195512	0.378032518	mRNAsi
3.402721227	0.203131923	mRNAsi
3.401874365	0.195282776	mRNAsi
3.393413963	0.21308977	mRNAsi
3.392409584	0.215227917	mRNAsi
3.381949889	0.211288731	mRNAsi
3.380206615	0.323160496	mRNAsi
3.366169986	0.172529568	mRNAsi
3.361944848	0.307459937	mRNAsi
3.350816276	0.135465644	mRNAsi
3.347982538	0.182434741	mRNAsi
3.345598827	0.19678827	mRNAsi
3.331057501	0.211328639	mRNAsi
3.315650354	0.295187363	mRNAsi
3.292184324	0.246094116	mRNAsi
3.284409512	0.187483068	mRNAsi
3.273002504	0.101990962	mRNAsi
3.270753288	0.197220417	mRNAsi
3.236559237	0.162795314	mRNAsi
3.183061406	0.192379972	mRNAsi
3.163355262	0.217867179	mRNAsi
3.15978581	0.092649829	mRNAsi
3.110822412	0.142597212	mRNAsi
3.104030554	0.229358688	mRNAsi
3.094855072	0.200894829	mRNAsi
3.094412438	0.350105551	mRNAsi
3.055131512	0.189903826	mRNAsi
3.051555883	0.14151092	mRNAsi
3.039707327	0.298150739	mRNAsi
3.038632264	0.199381495	mRNAsi
3.005984922	0.247188166	mRNAsi
2.983817922	0.26478001	mRNAsi
2.978458417	0.243495366	mRNAsi
2.970442713	0.129112681	mRNAsi
2.93817567	0.154671625	mRNAsi
2.923710813	0.183786647	mRNAsi
2.887916311	0.273444767	mRNAsi
2.809790319	0.190286793	mRNAsi
2.79368313	0.353534765	mRNAsi
2.791318299	0.163313759	mRNAsi
2.790341551	0.153981092	mRNAsi
2.781428126	0.10270594	mRNAsi
2.778322521	0.303024146	mRNAsi
2.757480829	0.136313258	mRNAsi
2.708521758	0.143573717	mRNAsi
2.702780017	0.157847292	mRNAsi
2.693222074	0.225376163	mRNAsi
2.660662958	0.190650395	mRNAsi
2.654643297	0.24352765	mRNAsi
2.633361869	0.13326316	mRNAsi
2.629662553	0.293213377	mRNAsi
2.616845722	0.196151389	mRNAsi
2.613516314	0.218741059	mRNAsi
2.611291339	0.175007986	mRNAsi
2.599388741	0.120840693	mRNAsi
2.592846924	0.172114168	mRNAsi
2.582732474	0.221095795	mRNAsi
2.565805492	0.108766421	mRNAsi
2.555872181	0.160784655	mRNAsi
2.551616989	0.300866523	mRNAsi
2.508586173	0.080581585	mRNAsi
2.499007974	0.177913787	mRNAsi
2.48644849	0.164990502	mRNAsi
2.474791471	0.189793062	mRNAsi
2.469785423	0.169953229	mRNAsi
2.461263136	0.17951902	mRNAsi
2.459552334	0.13474396	mRNAsi
2.458787956	0.332793579	mRNAsi
2.457204254	0.168617886	mRNAsi
2.456453464	0.273095301	mRNAsi
2.455849665	0.164179322	mRNAsi
2.44019956	0.237450647	mRNAsi
2.407865568	0.341149513	mRNAsi
2.402823844	0.232588138	mRNAsi
2.399958986	0.225977122	mRNAsi
2.383391083	0.151521801	mRNAsi
2.37250545	0.170129447	mRNAsi
2.371829793	0.164462179	mRNAsi
2.365364974	0.296192568	mRNAsi
2.355900876	0.189250873	mRNAsi
2.340169084	0.170913453	mRNAsi
2.335907292	0.218117675	mRNAsi
2.330215018	0.172706794	mRNAsi
2.314514312	0.074094971	mRNAsi
2.298458962	0.242961139	mRNAsi
2.294603167	0.1828256	mRNAsi
2.282575455	0.16425845	mRNAsi
2.276470874	0.077603771	mRNAsi
2.267849391	0.237345455	mRNAsi
2.228791707	0.15890685	mRNAsi
2.211035028	0.148855447	mRNAsi
2.199182387	0.152609883	mRNAsi
2.198809511	0.177810806	mRNAsi
2.174895163	0.228637034	mRNAsi
2.164600149	0.18933028	mRNAsi
2.161882303	0.311811284	mRNAsi
2.158791581	0.116645916	mRNAsi
2.146973947	0.215185606	mRNAsi
2.127024414	0.122518249	mRNAsi
2.108456148	0.111636778	mRNAsi
2.102135294	0.187805471	mRNAsi
2.094107069	0.142400523	mRNAsi
2.092248702	0.231484015	mRNAsi
2.085315411	0.22533414	mRNAsi
2.082142766	0.363566468	mRNAsi
2.058375033	0.109213038	mRNAsi
2.037695446	0.247441878	mRNAsi
2.03621533	0.171907826	mRNAsi
2.027071405	0.174884895	mRNAsi
2.026355774	0.127837095	mRNAsi
2.013631739	0.170923902	mRNAsi
2.003899295	0.124557728	mRNAsi
1.996102321	0.289077906	mRNAsi
1.957433956	0.196652911	mRNAsi
1.940285188	0.182630894	mRNAsi
1.914386762	0.142127838	mRNAsi
1.89643357	0.22359502	mRNAsi
1.885526909	0.162397759	mRNAsi
1.884381522	0.127359213	mRNAsi
1.884177828	0.181283501	mRNAsi
1.876016742	0.224674101	mRNAsi
1.851847784	0.168491677	mRNAsi
1.849372317	0.182363636	mRNAsi
1.797051428	0.212824385	mRNAsi
1.794291666	0.162844615	mRNAsi
1.789707873	0.249663459	mRNAsi
1.786395659	0.369189271	mRNAsi
1.784398474	0.297038551	mRNAsi
1.777471688	0.128387474	mRNAsi
1.775488994	0.176876318	mRNAsi
1.741647304	0.238299072	mRNAsi
1.734706052	0.192255899	mRNAsi
1.721738079	0.269018296	mRNAsi
1.71818856	0.226591982	mRNAsi
1.708615268	0.148397858	mRNAsi
1.689100193	0.216185942	mRNAsi
1.688868156	0.141286757	mRNAsi
1.674807238	0.160896928	mRNAsi
1.668236839	0.217221439	mRNAsi
1.655582743	0.219813621	mRNAsi
1.650789176	0.265730276	mRNAsi
1.625837529	0.188462573	mRNAsi
1.616422891	0.136057599	mRNAsi
1.605115549	0.299938582	mRNAsi
1.586853316	0.224088261	mRNAsi
1.574161669	0.141783089	mRNAsi
1.571569442	0.181272508	mRNAsi
1.562407834	0.234514354	mRNAsi
1.544830702	0.195041387	mRNAsi
1.541699875	0.198219192	mRNAsi
1.528952579	0.141745932	mRNAsi
1.518574146	0.200912399	mRNAsi
1.507344635	0.262301409	mRNAsi
1.498216839	0.204986833	mRNAsi
1.480048043	0.217575876	mRNAsi
1.479352107	0.224579565	mRNAsi
1.476562487	0.12434364	mRNAsi
1.476124102	0.217951723	mRNAsi
1.453343966	0.220211059	mRNAsi
1.428906617	0.128809693	mRNAsi
1.424410003	0.170786587	mRNAsi
1.41488179	0.141687129	mRNAsi
1.39086701	0.133047623	mRNAsi
1.389911443	0.208313472	mRNAsi
1.355386175	0.163168845	mRNAsi
1.35425642	0.296437507	mRNAsi
1.353561766	0.31494666	mRNAsi
1.353331669	0.211569486	mRNAsi
1.336942525	0.175160601	mRNAsi
1.33567948	0.105787922	mRNAsi
1.321822161	0.238247355	mRNAsi
1.320813817	0.176516443	mRNAsi
1.320717845	0.151704514	mRNAsi
1.317462753	0.201677245	mRNAsi
1.313997506	0.131365119	mRNAsi
1.313699475	0.230381686	mRNAsi
1.310642387	0.228545883	mRNAsi
1.309886518	0.197100679	mRNAsi
1.300352292	0.211036683	mRNAsi
1.284941695	0.190979923	mRNAsi
1.281737237	0.171520957	mRNAsi
1.267249759	0.159821617	mRNAsi
1.259750776	0.281683946	mRNAsi
1.259466828	0.188268427	mRNAsi
1.246380323	0.076213631	mRNAsi
1.245723039	0.30428447	mRNAsi
1.243618305	0.210006361	mRNAsi
1.243326452	0.124884144	mRNAsi
1.242031893	0.213008755	mRNAsi
1.238221603	0.1272358	mRNAsi
1.23747243	0.222132805	mRNAsi
1.23016765	0.218022488	mRNAsi
1.221295525	0.183317175	mRNAsi
1.210504731	0.232876903	mRNAsi
1.20646589	0.304089105	mRNAsi
1.205607084	0.131672766	mRNAsi
1.20040673	0.172575661	mRNAsi
1.197146719	0.326509979	mRNAsi
1.195958052	0.234952584	mRNAsi
1.186067289	0.188335449	mRNAsi
1.182167794	0.176532012	mRNAsi
1.181128986	0.256637539	mRNAsi
1.177293075	0.120013822	mRNAsi
1.169683762	0.236040764	mRNAsi
1.155225331	0.205329132	mRNAsi
1.151841143	0.169722497	mRNAsi
1.146696835	0.16850551	mRNAsi
1.145873709	0.391634551	mRNAsi
1.14256053	0.234507895	mRNAsi
1.13511403	0.262944123	mRNAsi
1.134778047	0.235867192	mRNAsi
1.130960144	0.272374457	mRNAsi
1.130457742	0.11210965	mRNAsi
1.125748121	0.179691813	mRNAsi
1.121716083	0.261098546	mRNAsi
1.118773552	0.270411146	mRNAsi
1.10941522	0.199243373	mRNAsi
1.101219231	0.176321564	mRNAsi
1.098674654	0.13014979	mRNAsi
1.09805486	0.169805486	mRNAsi
1.096740014	0.11650266	mRNAsi
1.09543744	0.15682924	mRNAsi
1.084571482	0.228586944	mRNAsi
1.080753835	0.259562137	mRNAsi
1.080397396	0.214769489	mRNAsi
1.076039268	0.140824142	mRNAsi
1.067908381	0.227432917	mRNAsi
1.062853507	0.155314502	mRNAsi
1.041205833	0.212597418	mRNAsi
1.036199643	0.23642962	mRNAsi
1.035966535	0.15435235	mRNAsi
1.025874006	0.185096525	mRNAsi
1.017262101	0.163270593	mRNAsi
1.0144538	0.180065656	mRNAsi
1.003155292	0.201391805	mRNAsi
0.995932524	0.243490365	mRNAsi
0.994382257	0.211568263	mRNAsi
0.989370287	0.195588961	mRNAsi
0.988799927	0.161988178	mRNAsi
0.97929415	0.157930169	mRNAsi
0.974519828	0.191087119	mRNAsi
0.972121408	0.200513606	mRNAsi
0.969085851	0.225487482	mRNAsi
0.956285996	0.178069616	mRNAsi
0.953064222	0.196554213	mRNAsi
0.946596625	0.21171019	mRNAsi
0.943954713	0.228648441	mRNAsi
0.940043513	0.221938489	mRNAsi
0.939948106	0.114694219	mRNAsi
0.93558592	0.103082192	mRNAsi
0.928750853	0.198327658	mRNAsi
0.924821576	0.395217746	mRNAsi
0.921541351	0.167390796	mRNAsi
0.920676718	0.236076645	mRNAsi
0.919172817	0.239753632	mRNAsi
0.918763909	0.211355657	mRNAsi
0.915810873	0.201890413	mRNAsi
0.911114717	0.197779922	mRNAsi
0.901913554	0.253212764	mRNAsi
0.901289512	0.169488971	mRNAsi
0.900480954	0.213349117	mRNAsi
0.898383314	0.221096647	mRNAsi
0.895511936	0.189998897	mRNAsi
0.894247283	0.368533682	mRNAsi
0.889946492	0.288071156	mRNAsi
0.878067399	0.20584911	mRNAsi
0.876493798	0.211110758	mRNAsi
0.855232667	0.251691628	mRNAsi
0.85484755	0.167999103	mRNAsi
0.85327339	0.221003075	mRNAsi
0.849269078	0.141526394	mRNAsi
0.836867084	0.156730047	mRNAsi
0.831468445	0.256521474	mRNAsi
0.830561084	0.275122064	mRNAsi
0.824934671	0.138711906	mRNAsi
0.824724794	0.274902822	mRNAsi
0.824034312	0.270988098	mRNAsi
0.820820019	0.168657309	mRNAsi
0.816858394	0.20692374	mRNAsi
0.809591614	0.17608735	mRNAsi
0.808227566	0.165850813	mRNAsi
0.801204542	0.22301587	mRNAsi
0.799947986	0.162071405	mRNAsi
0.797504142	0.203986102	mRNAsi
0.797316894	0.209519023	mRNAsi
0.79106506	0.157664841	mRNAsi
0.785111135	0.227698953	mRNAsi
0.781985668	0.241006251	mRNAsi
0.780824485	0.131101227	mRNAsi
0.779140392	0.23569504	mRNAsi
0.777647335	0.236055894	mRNAsi
0.771475429	0.248586882	mRNAsi
0.770734428	0.160982419	mRNAsi
0.768700399	0.166868554	mRNAsi
0.758142966	0.248193833	mRNAsi
0.757060578	0.145841048	mRNAsi
0.756169261	0.176012678	mRNAsi
0.751879512	0.158333975	mRNAsi
0.748752835	0.15511247	mRNAsi
0.748394204	0.294070183	mRNAsi
0.745567979	0.138631507	mRNAsi
0.742615451	0.219275924	mRNAsi
0.7388115	0.203867722	mRNAsi
0.73724658	0.231958366	mRNAsi
0.735032573	0.143044411	mRNAsi
0.727438649	0.160956182	mRNAsi
0.722668036	0.282181421	mRNAsi
0.72130606	0.258463586	mRNAsi
0.719941548	0.19142293	mRNAsi
0.717183119	0.185160846	mRNAsi
0.716759201	0.194183721	mRNAsi
0.715206076	0.099297858	mRNAsi
0.710495758	0.128652312	mRNAsi
0.708936369	0.175310616	mRNAsi
0.706725939	0.160356189	mRNAsi
0.704973086	0.191017628	mRNAsi
0.701145758	0.182907296	mRNAsi
0.697860431	0.193553121	mRNAsi
0.691395999	0.209327014	mRNAsi
0.690847493	0.189559744	mRNAsi
0.68848172	0.143549153	mRNAsi
0.686854276	0.218903817	mRNAsi
0.686165125	0.232271591	mRNAsi
0.684019824	0.15026436	mRNAsi
0.68005892	0.18927075	mRNAsi
0.674582859	0.198840974	mRNAsi
0.664719818	0.24965756	mRNAsi
0.660433182	0.215239593	mRNAsi
0.65507207	0.177854048	mRNAsi
0.646756681	0.155575126	mRNAsi
0.645125678	0.242052227	mRNAsi
0.644129445	0.216922787	mRNAsi
0.642444667	0.203055426	mRNAsi
0.641017147	0.201805073	mRNAsi
0.640470801	0.183561858	mRNAsi
0.633275912	0.182964835	mRNAsi
0.63304663	0.198822406	mRNAsi
0.631762173	0.23145684	mRNAsi
0.624905464	0.208499345	mRNAsi
0.623278954	0.180016594	mRNAsi
0.613186774	0.168104582	mRNAsi
0.612304261	0.150976972	mRNAsi
0.611173587	0.27234304	mRNAsi
0.611076523	0.233568874	mRNAsi
0.608967108	0.192321138	mRNAsi
0.601077632	0.198095507	mRNAsi
0.599888355	0.19314872	mRNAsi
0.596175831	0.144477528	mRNAsi
0.591748959	0.157282393	mRNAsi
0.590144029	0.230530155	mRNAsi
0.585207369	0.241614794	mRNAsi
0.582278106	0.200655928	mRNAsi
0.579039362	0.12654082	mRNAsi
0.574908811	0.191090232	mRNAsi
0.574467045	0.147414403	mRNAsi
0.574414469	0.206749394	mRNAsi
0.573320677	0.183162158	mRNAsi
0.572923091	0.162425611	mRNAsi
0.564728499	0.175994432	mRNAsi
0.560435508	0.166785849	mRNAsi
0.555157381	0.209699562	mRNAsi
0.546973906	0.147603198	mRNAsi
0.538731219	0.203772695	mRNAsi
0.532720747	0.262096626	mRNAsi
0.528269373	0.244611061	mRNAsi
0.517841946	0.218563199	mRNAsi
0.504770647	0.158497029	mRNAsi
0.492213611	0.209725761	mRNAsi
0.484344874	0.183496042	mRNAsi
0.48393722	0.119254553	mRNAsi
0.482587445	0.170309067	mRNAsi
0.477658456	0.188220642	mRNAsi
0.460031005	0.213982913	mRNAsi
0.459637676	0.163682428	mRNAsi
0.459244602	0.200822109	mRNAsi
0.455148917	0.173769832	mRNAsi
0.445484175	0.143609108	mRNAsi
0.445467684	0.155436509	mRNAsi
0.440751215	0.270334785	mRNAsi
0.439970205	0.201630964	mRNAsi
0.439263456	0.201463932	mRNAsi
0.423427954	0.170689356	mRNAsi
0.420741121	0.235895071	mRNAsi
0.419673066	0.149428006	mRNAsi
0.416083482	0.155666775	mRNAsi
0.415842707	0.158633991	mRNAsi
0.413962833	0.267035212	mRNAsi
0.40899131	0.137363562	mRNAsi
0.403736818	0.227176701	mRNAsi
0.391650819	0.205467414	mRNAsi
0.38362044	0.159615982	mRNAsi
0.380553283	0.245070874	mRNAsi
0.377515267	0.208119676	mRNAsi
0.376119178	0.222043503	mRNAsi
0.375051677	0.213351219	mRNAsi
0.373520351	0.232566795	mRNAsi
0.368375311	0.178893738	mRNAsi
0.366350951	0.396433905	mRNAsi
0.357622923	0.160922102	mRNAsi
0.356482722	0.183492669	mRNAsi
0.348408459	0.306599204	mRNAsi
0.347599265	0.258419693	mRNAsi
0.347166981	0.188728627	mRNAsi
0.343556488	0.246865729	mRNAsi
0.335991225	0.182353259	mRNAsi
0.333876628	0.191645466	mRNAsi
0.333803581	0.12392069	mRNAsi
0.333362378	0.150602613	mRNAsi
0.333217723	0.188898536	mRNAsi
0.331241167	0.231033098	mRNAsi
0.328543738	0.140688615	mRNAsi
0.327607865	0.2010102	mRNAsi
0.322905099	0.187463533	mRNAsi
0.319255262	0.149153867	mRNAsi
0.31912037	0.195276271	mRNAsi
0.318184787	0.251003546	mRNAsi
0.314994941	0.248873851	mRNAsi
0.314710049	0.182146635	mRNAsi
0.312743534	0.13830795	mRNAsi
0.306598841	0.199328981	mRNAsi
0.297708208	0.266900886	mRNAsi
0.287520407	0.234092383	mRNAsi
0.284969463	0.254172739	mRNAsi
0.281404636	0.258419717	mRNAsi
0.279299963	0.188811905	mRNAsi
0.276924835	0.254090059	mRNAsi
0.274356132	0.186663094	mRNAsi
0.267202977	0.169914476	mRNAsi
0.265038124	0.166462388	mRNAsi
0.264466499	0.132154455	mRNAsi
0.262413033	0.234139398	mRNAsi
0.258484687	0.191316143	mRNAsi
0.257554148	0.203336082	mRNAsi
0.253954711	0.17364641	mRNAsi
0.251332098	0.160511182	mRNAsi
0.247338371	0.26100674	mRNAsi
0.244035968	0.157285792	mRNAsi
0.243086431	0.26822257	mRNAsi
0.241978081	0.205219977	mRNAsi
0.241700453	0.173254885	mRNAsi
0.229375901	0.210866708	mRNAsi
0.225290355	0.2336316	mRNAsi
0.223077896	0.233548971	mRNAsi
0.221547079	0.186123703	mRNAsi
0.220541675	0.188812244	mRNAsi
0.21047743	0.260306781	mRNAsi
0.209754721	0.165582459	mRNAsi
0.209452923	0.168347528	mRNAsi
0.205725424	0.244524635	mRNAsi
0.204505136	0.194006976	mRNAsi
0.183259842	0.236700579	mRNAsi
0.180626585	0.189414721	mRNAsi
0.177827339	0.245867728	mRNAsi
0.177031512	0.199306929	mRNAsi
0.176508065	0.297121423	mRNAsi
0.172548789	0.215714174	mRNAsi
0.166214418	0.184068232	mRNAsi
0.153037402	0.164341847	mRNAsi
0.151157271	0.154398106	mRNAsi
0.149014711	0.281226809	mRNAsi
0.148694106	0.184415348	mRNAsi
0.141505325	0.216466897	mRNAsi
0.136678093	0.247427899	mRNAsi
0.128361937	0.348804948	mRNAsi
0.12470306	0.198071689	mRNAsi
0.094274409	0.131919932	mRNAsi
0.059563755	0.187633411	mRNAsi
0.020821866	0.379751336	mRNAsi
0.016298944	0.176894777	mRNAsi
0.007585766	0.391126582	mRNAsi
5.675818888	0.402069514	EREG-mRNAsi
4.729342753	0.264208615	EREG-mRNAsi
4.251845336	0.44576261	EREG-mRNAsi
4.240835489	0.558496175	EREG-mRNAsi
4.227514589	0.390323242	EREG-mRNAsi
4.226297888	0.463515305	EREG-mRNAsi
4.039092625	0.526058715	EREG-mRNAsi
4.029429595	0.523164787	EREG-mRNAsi
4.025053136	0.73732838	EREG-mRNAsi
3.945658926	0.245412402	EREG-mRNAsi
3.94488248	0.653403607	EREG-mRNAsi
3.941453742	0.327280046	EREG-mRNAsi
3.886082743	0.361535123	EREG-mRNAsi
3.819946432	0.578555508	EREG-mRNAsi
3.811057799	0.344705889	EREG-mRNAsi
3.760005572	0.297561045	EREG-mRNAsi
3.750982044	0.430019882	EREG-mRNAsi
3.657108015	0.677773916	EREG-mRNAsi
3.650516124	0.481927872	EREG-mRNAsi
3.604689965	0.392279665	EREG-mRNAsi
3.600620556	0.372648074	EREG-mRNAsi
3.587904006	0.181379825	EREG-mRNAsi
3.574984261	0.544570572	EREG-mRNAsi
3.54413226	0.399368529	EREG-mRNAsi
3.533961183	0.447104834	EREG-mRNAsi
3.499448525	0.473487271	EREG-mRNAsi
3.484195512	0.517052827	EREG-mRNAsi
3.402721227	0.575606478	EREG-mRNAsi
3.401874365	0.444248284	EREG-mRNAsi
3.393413963	0.43756817	EREG-mRNAsi
3.392409584	0.467833668	EREG-mRNAsi
3.381949889	0.348990342	EREG-mRNAsi
3.380206615	0.419937691	EREG-mRNAsi
3.366169986	0.407602357	EREG-mRNAsi
3.361944848	0.449257799	EREG-mRNAsi
3.350816276	0.420178851	EREG-mRNAsi
3.347982538	0.415815597	EREG-mRNAsi
3.345598827	0.368789524	EREG-mRNAsi
3.331057501	0.485350793	EREG-mRNAsi
3.315650354	0.397397704	EREG-mRNAsi
3.292184324	0.345196398	EREG-mRNAsi
3.284409512	0.412821721	EREG-mRNAsi
3.273002504	0.567239551	EREG-mRNAsi
3.270753288	0.56753835	EREG-mRNAsi
3.236559237	0.459608513	EREG-mRNAsi
3.183061406	0.337768608	EREG-mRNAsi
3.163355262	0.5445933	EREG-mRNAsi
3.15978581	0.562952284	EREG-mRNAsi
3.110822412	0.468083689	EREG-mRNAsi
3.104030554	0.278434937	EREG-mRNAsi
3.094855072	0.502955522	EREG-mRNAsi
3.094412438	0.484689154	EREG-mRNAsi
3.055131512	0.388257689	EREG-mRNAsi
3.051555883	0.426529993	EREG-mRNAsi
3.039707327	0.41745548	EREG-mRNAsi
3.038632264	0.409192253	EREG-mRNAsi
3.005984922	0.440255422	EREG-mRNAsi
2.983817922	0.49420139	EREG-mRNAsi
2.978458417	0.482892512	EREG-mRNAsi
2.970442713	0.335991853	EREG-mRNAsi
2.93817567	0.382411361	EREG-mRNAsi
2.923710813	0.302464545	EREG-mRNAsi
2.887916311	0.571964961	EREG-mRNAsi
2.809790319	0.360300715	EREG-mRNAsi
2.79368313	0.66398844	EREG-mRNAsi
2.791318299	0.372668469	EREG-mRNAsi
2.790341551	0.504923976	EREG-mRNAsi
2.781428126	0.638969012	EREG-mRNAsi
2.778322521	0.533994318	EREG-mRNAsi
2.757480829	0.467925336	EREG-mRNAsi
2.708521758	0.332736202	EREG-mRNAsi
2.702780017	0.457956567	EREG-mRNAsi
2.693222074	0.529112258	EREG-mRNAsi
2.660662958	0.578630446	EREG-mRNAsi
2.654643297	0.480167404	EREG-mRNAsi
2.633361869	0.434033494	EREG-mRNAsi
2.629662553	0.490692502	EREG-mRNAsi
2.616845722	0.468130323	EREG-mRNAsi
2.613516314	0.472943077	EREG-mRNAsi
2.611291339	0.457150309	EREG-mRNAsi
2.599388741	0.536154111	EREG-mRNAsi
2.592846924	0.390006109	EREG-mRNAsi
2.582732474	0.434045552	EREG-mRNAsi
2.565805492	0.452735453	EREG-mRNAsi
2.555872181	0.259998204	EREG-mRNAsi
2.551616989	0.78502983	EREG-mRNAsi
2.508586173	0.508924249	EREG-mRNAsi
2.499007974	0.437301212	EREG-mRNAsi
2.48644849	0.465260503	EREG-mRNAsi
2.474791471	0.33126513	EREG-mRNAsi
2.469785423	0.394286723	EREG-mRNAsi
2.461263136	0.336747587	EREG-mRNAsi
2.459552334	0.457002356	EREG-mRNAsi
2.458787956	0.464433321	EREG-mRNAsi
2.457204254	0.546893615	EREG-mRNAsi
2.456453464	0.495398181	EREG-mRNAsi
2.455849665	0.549463358	EREG-mRNAsi
2.44019956	0.49070456	EREG-mRNAsi
2.407865568	0.386273577	EREG-mRNAsi
2.402823844	0.336110472	EREG-mRNAsi
2.399958986	0.488620062	EREG-mRNAsi
2.383391083	0.435008503	EREG-mRNAsi
2.37250545	0.51946297	EREG-mRNAsi
2.371829793	0.495952848	EREG-mRNAsi
2.365364974	0.502485259	EREG-mRNAsi
2.355900876	0.494312964	EREG-mRNAsi
2.340169084	0.379419127	EREG-mRNAsi
2.335907292	0.303443299	EREG-mRNAsi
2.330215018	0.407035631	EREG-mRNAsi
2.314514312	0.434553678	EREG-mRNAsi
2.298458962	0.507029646	EREG-mRNAsi
2.294603167	0.49375677	EREG-mRNAsi
2.282575455	0.452060205	EREG-mRNAsi
2.276470874	0.385367404	EREG-mRNAsi
2.267849391	0.366305583	EREG-mRNAsi
2.228791707	0.470799928	EREG-mRNAsi
2.211035028	0.476153666	EREG-mRNAsi
2.199182387	0.513929805	EREG-mRNAsi
2.198809511	0.395578733	EREG-mRNAsi
2.174895163	0.327720087	EREG-mRNAsi
2.164600149	0.52854267	EREG-mRNAsi
2.161882303	0.573050181	EREG-mRNAsi
2.158791581	0.384294242	EREG-mRNAsi
2.146973947	0.347736313	EREG-mRNAsi
2.127024414	0.580707012	EREG-mRNAsi
2.108456148	0.566599151	EREG-mRNAsi
2.102135294	0.519380021	EREG-mRNAsi
2.094107069	0.48549704	EREG-mRNAsi
2.092248702	0.441354372	EREG-mRNAsi
2.085315411	0.441909038	EREG-mRNAsi
2.082142766	0.637101146	EREG-mRNAsi
2.058375033	0.520599333	EREG-mRNAsi
2.037695446	0.554072251	EREG-mRNAsi
2.03621533	0.574676706	EREG-mRNAsi
2.027071405	0.592029474	EREG-mRNAsi
2.026355774	0.528773204	EREG-mRNAsi
2.013631739	0.564538566	EREG-mRNAsi
2.003899295	0.534790146	EREG-mRNAsi
1.996102321	0.594980745	EREG-mRNAsi
1.957433956	0.674806617	EREG-mRNAsi
1.940285188	0.468023399	EREG-mRNAsi
1.914386762	0.428318002	EREG-mRNAsi
1.89643357	0.423050377	EREG-mRNAsi
1.885526909	0.451241905	EREG-mRNAsi
1.884381522	0.421603421	EREG-mRNAsi
1.884177828	0.581714739	EREG-mRNAsi
1.876016742	0.377889598	EREG-mRNAsi
1.851847784	0.595295943	EREG-mRNAsi
1.849372317	0.417682845	EREG-mRNAsi
1.797051428	0.441736886	EREG-mRNAsi
1.794291666	0.660940947	EREG-mRNAsi
1.789707873	0.465783814	EREG-mRNAsi
1.786395659	0.610032069	EREG-mRNAsi
1.784398474	0.47182168	EREG-mRNAsi
1.777471688	0.485702026	EREG-mRNAsi
1.775488994	0.36454512	EREG-mRNAsi
1.741647304	0.465081239	EREG-mRNAsi
1.734706052	0.602786439	EREG-mRNAsi
1.721738079	0.363339323	EREG-mRNAsi
1.71818856	0.492793661	EREG-mRNAsi
1.708615268	0.532823271	EREG-mRNAsi
1.689100193	0.419045399	EREG-mRNAsi
1.688868156	0.551178339	EREG-mRNAsi
1.674807238	0.419333059	EREG-mRNAsi
1.668236839	0.459133383	EREG-mRNAsi
1.655582743	0.319446315	EREG-mRNAsi
1.650789176	0.378725289	EREG-mRNAsi
1.625837529	0.439459594	EREG-mRNAsi
1.616422891	0.454521672	EREG-mRNAsi
1.605115549	0.572567861	EREG-mRNAsi
1.586853316	0.496552706	EREG-mRNAsi
1.574161669	0.477574934	EREG-mRNAsi
1.571569442	0.358210887	EREG-mRNAsi
1.562407834	0.422226987	EREG-mRNAsi
1.544830702	0.550405257	EREG-mRNAsi
1.541699875	0.418418383	EREG-mRNAsi
1.528952579	0.573196187	EREG-mRNAsi
1.518574146	0.428197422	EREG-mRNAsi
1.507344635	0.484625758	EREG-mRNAsi
1.498216839	0.404827245	EREG-mRNAsi
1.480048043	0.47621238	EREG-mRNAsi
1.479352107	0.364314135	EREG-mRNAsi
1.476562487	0.494153158	EREG-mRNAsi
1.476124102	0.350147907	EREG-mRNAsi
1.453343966	0.484298637	EREG-mRNAsi
1.428906617	0.529715157	EREG-mRNAsi
1.424410003	0.41086832	EREG-mRNAsi
1.41488179	0.541286614	EREG-mRNAsi
1.39086701	0.346745628	EREG-mRNAsi
1.389911443	0.515052668	EREG-mRNAsi
1.355386175	0.566297701	EREG-mRNAsi
1.35425642	0.64078978	EREG-mRNAsi
1.353561766	0.587676536	EREG-mRNAsi
1.353331669	0.451660647	EREG-mRNAsi
1.336942525	0.601156148	EREG-mRNAsi
1.33567948	0.494793758	EREG-mRNAsi
1.321822161	0.411788236	EREG-mRNAsi
1.320813817	0.506346816	EREG-mRNAsi
1.320717845	0.545824601	EREG-mRNAsi
1.317462753	0.516834319	EREG-mRNAsi
1.313997506	0.492480153	EREG-mRNAsi
1.313699475	0.519387707	EREG-mRNAsi
1.310642387	0.505478642	EREG-mRNAsi
1.309886518	0.491116068	EREG-mRNAsi
1.300352292	0.587231661	EREG-mRNAsi
1.284941695	0.556012227	EREG-mRNAsi
1.281737237	0.544784841	EREG-mRNAsi
1.267249759	0.566901928	EREG-mRNAsi
1.259750776	0.6502455	EREG-mRNAsi
1.259466828	0.502168741	EREG-mRNAsi
1.246380323	0.562995147	EREG-mRNAsi
1.245723039	0.64001919	EREG-mRNAsi
1.243618305	0.396386621	EREG-mRNAsi
1.243326452	0.542279559	EREG-mRNAsi
1.242031893	0.527783013	EREG-mRNAsi
1.238221603	0.493848652	EREG-mRNAsi
1.23747243	0.435936972	EREG-mRNAsi
1.23016765	0.545173471	EREG-mRNAsi
1.221295525	0.333700839	EREG-mRNAsi
1.210504731	0.49212894	EREG-mRNAsi
1.20646589	0.369314467	EREG-mRNAsi
1.205607084	0.625418078	EREG-mRNAsi
1.20040673	0.445040787	EREG-mRNAsi
1.197146719	0.609538901	EREG-mRNAsi
1.195958052	0.482494598	EREG-mRNAsi
1.186067289	0.51802222	EREG-mRNAsi
1.182167794	0.477369948	EREG-mRNAsi
1.181128986	0.376157897	EREG-mRNAsi
1.177293075	0.520573763	EREG-mRNAsi
1.169683762	0.518379207	EREG-mRNAsi
1.155225331	0.465639118	EREG-mRNAsi
1.151841143	0.526985747	EREG-mRNAsi
1.146696835	0.510479735	EREG-mRNAsi
1.145873709	0.553565816	EREG-mRNAsi
1.14256053	0.52001764	EREG-mRNAsi
1.13511403	0.566296373	EREG-mRNAsi
1.134778047	0.432619317	EREG-mRNAsi
1.130960144	0.546848146	EREG-mRNAsi
1.130457742	0.332396608	EREG-mRNAsi
1.125748121	0.418709509	EREG-mRNAsi
1.121716083	0.43092253	EREG-mRNAsi
1.118773552	0.457401899	EREG-mRNAsi
1.10941522	0.406506846	EREG-mRNAsi
1.101219231	0.37901468	EREG-mRNAsi
1.098674654	0.539910593	EREG-mRNAsi
1.09805486	0.474682594	EREG-mRNAsi
1.096740014	0.365533873	EREG-mRNAsi
1.09543744	0.605198032	EREG-mRNAsi
1.084571482	0.572542434	EREG-mRNAsi
1.080753835	0.461777338	EREG-mRNAsi
1.080397396	0.613384193	EREG-mRNAsi
1.076039268	0.521743389	EREG-mRNAsi
1.067908381	0.493600016	EREG-mRNAsi
1.062853507	0.42435092	EREG-mRNAsi
1.041205833	0.456654303	EREG-mRNAsi
1.036199643	0.506901482	EREG-mRNAsi
1.035966535	0.500035968	EREG-mRNAsi
1.025874006	0.455003991	EREG-mRNAsi
1.017262101	0.590752587	EREG-mRNAsi
1.0144538	0.492440917	EREG-mRNAsi
1.003155292	0.505766539	EREG-mRNAsi
0.995932524	0.604147765	EREG-mRNAsi
0.994382257	0.500944846	EREG-mRNAsi
0.989370287	0.477721201	EREG-mRNAsi
0.988799927	0.410785669	EREG-mRNAsi
0.97929415	0.468106207	EREG-mRNAsi
0.974519828	0.518245109	EREG-mRNAsi
0.972121408	0.42001177	EREG-mRNAsi
0.969085851	0.586218792	EREG-mRNAsi
0.956285996	0.448017468	EREG-mRNAsi
0.953064222	0.531668547	EREG-mRNAsi
0.946596625	0.352712424	EREG-mRNAsi
0.943954713	0.446332654	EREG-mRNAsi
0.940043513	0.400705181	EREG-mRNAsi
0.939948106	0.446596273	EREG-mRNAsi
0.93558592	0.546523963	EREG-mRNAsi
0.928750853	0.512953107	EREG-mRNAsi
0.924821576	0.375889816	EREG-mRNAsi
0.921541351	0.453629383	EREG-mRNAsi
0.920676718	0.469904452	EREG-mRNAsi
0.919172817	0.509136837	EREG-mRNAsi
0.918763909	0.561703603	EREG-mRNAsi
0.915810873	0.398066269	EREG-mRNAsi
0.911114717	0.487367575	EREG-mRNAsi
0.901913554	0.452733812	EREG-mRNAsi
0.901289512	0.447455703	EREG-mRNAsi
0.900480954	0.668526477	EREG-mRNAsi
0.898383314	0.399055022	EREG-mRNAsi
0.895511936	0.444932265	EREG-mRNAsi
0.894247283	0.486740561	EREG-mRNAsi
0.889946492	0.568590043	EREG-mRNAsi
0.878067399	0.358269278	EREG-mRNAsi
0.876493798	0.501071454	EREG-mRNAsi
0.855232667	0.499555157	EREG-mRNAsi
0.85484755	0.40890286	EREG-mRNAsi
0.85327339	0.396400474	EREG-mRNAsi
0.849269078	0.542734975	EREG-mRNAsi
0.836867084	0.59283736	EREG-mRNAsi
0.831468445	0.530027236	EREG-mRNAsi
0.830561084	0.511830235	EREG-mRNAsi
0.824934671	0.514498002	EREG-mRNAsi
0.824724794	0.505792149	EREG-mRNAsi
0.824034312	0.383661736	EREG-mRNAsi
0.820820019	0.44219676	EREG-mRNAsi
0.816858394	0.256762294	EREG-mRNAsi
0.809591614	0.585012995	EREG-mRNAsi
0.808227566	0.435179004	EREG-mRNAsi
0.801204542	0.468098943	EREG-mRNAsi
0.799947986	0.469301551	EREG-mRNAsi
0.797504142	0.450806173	EREG-mRNAsi
0.797316894	0.458185669	EREG-mRNAsi
0.79106506	0.515955549	EREG-mRNAsi
0.785111135	0.460066717	EREG-mRNAsi
0.781985668	0.438556923	EREG-mRNAsi
0.780824485	0.517125175	EREG-mRNAsi
0.779140392	0.443318154	EREG-mRNAsi
0.777647335	0.333507912	EREG-mRNAsi
0.771475429	0.454556211	EREG-mRNAsi
0.770734428	0.525491987	EREG-mRNAsi
0.768700399	0.52698862	EREG-mRNAsi
0.758142966	0.525567216	EREG-mRNAsi
0.757060578	0.503669947	EREG-mRNAsi
0.756169261	0.467399581	EREG-mRNAsi
0.751879512	0.470028218	EREG-mRNAsi
0.748752835	0.346144661	EREG-mRNAsi
0.748394204	0.492793661	EREG-mRNAsi
0.745567979	0.526628317	EREG-mRNAsi
0.742615451	0.462824774	EREG-mRNAsi
0.7388115	0.618810293	EREG-mRNAsi
0.73724658	0.564151377	EREG-mRNAsi
0.735032573	0.504923976	EREG-mRNAsi
0.727438649	0.510105936	EREG-mRNAsi
0.722668036	0.551406071	EREG-mRNAsi
0.72130606	0.410761553	EREG-mRNAsi
0.719941548	0.494698819	EREG-mRNAsi
0.717183119	0.437178949	EREG-mRNAsi
0.716759201	0.437289154	EREG-mRNAsi
0.715206076	0.495310729	EREG-mRNAsi
0.710495758	0.484458499	EREG-mRNAsi
0.708936369	0.498809072	EREG-mRNAsi
0.706725939	0.502544046	EREG-mRNAsi
0.704973086	0.413800169	EREG-mRNAsi
0.701145758	0.537118749	EREG-mRNAsi
0.697860431	0.505499767	EREG-mRNAsi
0.691395999	0.406672124	EREG-mRNAsi
0.690847493	0.603483348	EREG-mRNAsi
0.68848172	0.48977763	EREG-mRNAsi
0.686854276	0.682704629	EREG-mRNAsi
0.686165125	0.391334305	EREG-mRNAsi
0.684019824	0.48423095	EREG-mRNAsi
0.68005892	0.503859875	EREG-mRNAsi
0.674582859	0.513531891	EREG-mRNAsi
0.664719818	0.646953666	EREG-mRNAsi
0.660433182	0.438253794	EREG-mRNAsi
0.65507207	0.490534211	EREG-mRNAsi
0.646756681	0.519211209	EREG-mRNAsi
0.645125678	0.476148387	EREG-mRNAsi
0.644129445	0.632687906	EREG-mRNAsi
0.642444667	0.495734282	EREG-mRNAsi
0.641017147	0.558662288	EREG-mRNAsi
0.640470801	0.394591774	EREG-mRNAsi
0.633275912	0.58010024	EREG-mRNAsi
0.63304663	0.407397371	EREG-mRNAsi
0.631762173	0.582054937	EREG-mRNAsi
0.624905464	0.488959227	EREG-mRNAsi
0.623278954	0.473886768	EREG-mRNAsi
0.613186774	0.562135011	EREG-mRNAsi
0.612304261	0.422397523	EREG-mRNAsi
0.611173587	0.53805927	EREG-mRNAsi
0.611076523	0.44557466	EREG-mRNAsi
0.608967108	0.506682947	EREG-mRNAsi
0.601077632	0.558991901	EREG-mRNAsi
0.599888355	0.48510653	EREG-mRNAsi
0.596175831	0.454809429	EREG-mRNAsi
0.591748959	0.497325938	EREG-mRNAsi
0.590144029	0.460609327	EREG-mRNAsi
0.585207369	0.605656235	EREG-mRNAsi
0.582278106	0.503487577	EREG-mRNAsi
0.579039362	0.524192608	EREG-mRNAsi
0.574908811	0.399005003	EREG-mRNAsi
0.574467045	0.499134639	EREG-mRNAsi
0.574414469	0.449297273	EREG-mRNAsi
0.573320677	0.453712151	EREG-mRNAsi
0.572923091	0.530728026	EREG-mRNAsi
0.564728499	0.509867742	EREG-mRNAsi
0.560435508	0.638741038	EREG-mRNAsi
0.555157381	0.463467073	EREG-mRNAsi
0.546973906	0.550165469	EREG-mRNAsi
0.538731219	0.486594318	EREG-mRNAsi
0.532720747	0.502922353	EREG-mRNAsi
0.528269373	0.523586818	EREG-mRNAsi
0.517841946	0.413185211	EREG-mRNAsi
0.504770647	0.519680015	EREG-mRNAsi
0.492213611	0.480325722	EREG-mRNAsi
0.484344874	0.357248147	EREG-mRNAsi
0.48393722	0.533282896	EREG-mRNAsi
0.482587445	0.548679586	EREG-mRNAsi
0.477658456	0.359671805	EREG-mRNAsi
0.460031005	0.454025659	EREG-mRNAsi
0.459637676	0.474727666	EREG-mRNAsi
0.459244602	0.376265464	EREG-mRNAsi
0.455148917	0.485278445	EREG-mRNAsi
0.445484175	0.593789942	EREG-mRNAsi
0.445467684	0.587637822	EREG-mRNAsi
0.440751215	0.382736927	EREG-mRNAsi
0.439970205	0.351763674	EREG-mRNAsi
0.439263456	0.482167472	EREG-mRNAsi
0.423427954	0.457701722	EREG-mRNAsi
0.420741121	0.539072139	EREG-mRNAsi
0.419673066	0.516002315	EREG-mRNAsi
0.416083482	0.529015795	EREG-mRNAsi
0.415842707	0.596033977	EREG-mRNAsi
0.413962833	0.391169112	EREG-mRNAsi
0.40899131	0.556869699	EREG-mRNAsi
0.403736818	0.504345193	EREG-mRNAsi
0.391650819	0.508732807	EREG-mRNAsi
0.38362044	0.566564305	EREG-mRNAsi
0.380553283	0.396882794	EREG-mRNAsi
0.377515267	0.41504897	EREG-mRNAsi
0.376119178	0.546679334	EREG-mRNAsi
0.375051677	0.421362262	EREG-mRNAsi
0.373520351	0.552625295	EREG-mRNAsi
0.368375311	0.513629828	EREG-mRNAsi
0.366350951	0.596588644	EREG-mRNAsi
0.357622923	0.551171488	EREG-mRNAsi
0.356482722	0.465082845	EREG-mRNAsi
0.348408459	0.524839411	EREG-mRNAsi
0.347599265	0.46930474	EREG-mRNAsi
0.347166981	0.424690261	EREG-mRNAsi
0.343556488	0.410759797	EREG-mRNAsi
0.335991225	0.388621248	EREG-mRNAsi
0.333876628	0.523486015	EREG-mRNAsi
0.333803581	0.400054049	EREG-mRNAsi
0.333362378	0.515269712	EREG-mRNAsi
0.333217723	0.529763389	EREG-mRNAsi
0.331241167	0.480880389	EREG-mRNAsi
0.328543738	0.484817135	EREG-mRNAsi
0.327607865	0.436588105	EREG-mRNAsi
0.322905099	0.376511283	EREG-mRNAsi
0.319255262	0.518306859	EREG-mRNAsi
0.31912037	0.635619146	EREG-mRNAsi
0.318184787	0.518668599	EREG-mRNAsi
0.314994941	0.629145156	EREG-mRNAsi
0.314710049	0.419756821	EREG-mRNAsi
0.312743534	0.494409428	EREG-mRNAsi
0.306598841	0.352907267	EREG-mRNAsi
0.297708208	0.649474889	EREG-mRNAsi
0.287520407	0.441943542	EREG-mRNAsi
0.284969463	0.573544559	EREG-mRNAsi
0.281404636	0.545945181	EREG-mRNAsi
0.279299963	0.503911106	EREG-mRNAsi
0.276924835	0.448430746	EREG-mRNAsi
0.274356132	0.608630916	EREG-mRNAsi
0.267202977	0.509563325	EREG-mRNAsi
0.265038124	0.540095666	EREG-mRNAsi
0.264466499	0.506057425	EREG-mRNAsi
0.262413033	0.554072251	EREG-mRNAsi
0.258484687	0.508901619	EREG-mRNAsi
0.257554148	0.443064936	EREG-mRNAsi
0.253954711	0.626586541	EREG-mRNAsi
0.251332098	0.423832426	EREG-mRNAsi
0.247338371	0.45690915	EREG-mRNAsi
0.244035968	0.443933112	EREG-mRNAsi
0.243086431	0.686092936	EREG-mRNAsi
0.241978081	0.59669343	EREG-mRNAsi
0.241700453	0.49797707	EREG-mRNAsi
0.229375901	0.521588087	EREG-mRNAsi
0.225290355	0.436072982	EREG-mRNAsi
0.223077896	0.564669871	EREG-mRNAsi
0.221547079	0.529883968	EREG-mRNAsi
0.220541675	0.398727669	EREG-mRNAsi
0.21047743	0.51379864	EREG-mRNAsi
0.209754721	0.622596505	EREG-mRNAsi
0.209452923	0.401187501	EREG-mRNAsi
0.205725424	0.515559103	EREG-mRNAsi
0.204505136	0.507022062	EREG-mRNAsi
0.183259842	0.547594363	EREG-mRNAsi
0.180626585	0.490935198	EREG-mRNAsi
0.177827339	0.562922799	EREG-mRNAsi
0.177031512	0.539975086	EREG-mRNAsi
0.176508065	0.38297992	EREG-mRNAsi
0.172548789	0.575487201	EREG-mRNAsi
0.166214418	0.538662168	EREG-mRNAsi
0.153037402	0.582877452	EREG-mRNAsi
0.151157271	0.410944178	EREG-mRNAsi
0.149014711	0.662784757	EREG-mRNAsi
0.148694106	0.578283354	EREG-mRNAsi
0.141505325	0.423072771	EREG-mRNAsi
0.136678093	0.419370965	EREG-mRNAsi
0.128361937	0.576571118	EREG-mRNAsi
0.12470306	0.461188111	EREG-mRNAsi
0.094274409	0.422592175	EREG-mRNAsi
0.059563755	0.53663502	EREG-mRNAsi
0.020821866	0.557637352	EREG-mRNAsi
0.016298944	0.358467904	EREG-mRNAsi
0.007585766	0.472786322	EREG-mRNAsi
