# Supplementary material for: Cuproptosis in ccRCC: key player in therapeutic and prognostic targets
Source: Front Oncol. 2023 Oct 27;13:1271864. doi: 10.3389/fonc.2023.1271864 (PMC10642186; doi:10.3389/fonc.2023.1271864)
Supplement: Supplementary file 7 [file DataSheet_7.zip › Step7/synMut.TMB.csv]

id	Variants	risk	riskScore
TCGA.B0.4811	45	high	5.675818888
TCGA.B0.5107	24	high	4.729342753
TCGA.G6.A8L7	41	high	4.251845336
TCGA.B0.4698	185	low	4.240835489
TCGA.BP.4992	17	high	4.227514589
TCGA.BP.5169	23	high	4.226297888
TCGA.BP.4770	23	low	4.039092625
TCGA.B8.4143	30	high	3.945658926
TCGA.AK.3453	14	high	3.94488248
TCGA.B0.5084	24	high	3.750982044
TCGA.B0.5098	270	low	3.657108015
TCGA.BP.4971	20	high	3.650516124
TCGA.B0.4842	15	high	3.604689965
TCGA.BP.5010	27	high	3.574984261
TCGA.B0.4821	33	high	3.54413226
TCGA.BP.5185	29	high	3.533961183
TCGA.CJ.5679	36	high	3.499448525
TCGA.AK.3427	8	low	3.484195512
TCGA.BP.5175	18	high	3.393413963
TCGA.BP.4989	29	high	3.381949889
TCGA.BP.4983	35	high	3.380206615
TCGA.BP.4960	22	high	3.350816276
TCGA.BP.4985	36	high	3.347982538
TCGA.CZ.5469	19	high	3.345598827
TCGA.CJ.4900	12	high	3.331057501
TCGA.G6.A5PC	32	high	3.315650354
TCGA.BP.5191	24	high	3.292184324
TCGA.CJ.4882	31	high	3.273002504
TCGA.BP.5001	13	high	3.236559237
TCGA.B0.5092	29	high	3.183061406
TCGA.CZ.5468	48	high	3.163355262
TCGA.CJ.4638	33	high	3.104030554
TCGA.B8.A54I	34	high	3.094855072
TCGA.BP.4981	35	high	3.055131512
TCGA.MM.A564	40	high	3.051555883
TCGA.DV.A4VX	28	high	2.983817922
TCGA.B0.5081	15	high	2.93817567
TCGA.AK.3426	16	high	2.923710813
TCGA.B2.4098	69	high	2.887916311
TCGA.AS.3777	10	high	2.79368313
TCGA.B8.4620	25	high	2.790341551
TCGA.B0.5117	10	high	2.778322521
TCGA.BP.5000	22	high	2.757480829
TCGA.BP.5196	23	high	2.708521758
TCGA.DV.5565	22	high	2.660662958
TCGA.B0.4712	44	high	2.654643297
TCGA.CJ.4901	15	high	2.616845722
TCGA.BP.5178	23	high	2.613516314
TCGA.CJ.4912	36	high	2.611291339
TCGA.G6.A8L6	36	high	2.592846924
TCGA.G6.A8L8	42	high	2.555872181
TCGA.B0.5095	29	low	2.508586173
TCGA.B0.4710	40	low	2.499007974
TCGA.MM.A84U	49	high	2.459552334
TCGA.B0.5109	17	high	2.458787956
TCGA.B0.5121	20	high	2.457204254
TCGA.A3.3346	37	high	2.456453464
TCGA.B0.5400	15	high	2.455849665
TCGA.B8.A54D	30	high	2.44019956
TCGA.CW.6087	31	low	2.407865568
TCGA.B0.4815	36	high	2.402823844
TCGA.B0.5703	34	high	2.399958986
TCGA.CJ.5676	31	high	2.383391083
TCGA.DV.A4VZ	7	high	2.37250545
TCGA.B0.5085	31	high	2.340169084
TCGA.CJ.4636	20	high	2.330215018
TCGA.CJ.5677	31	high	2.294603167
TCGA.B0.4700	15	high	2.282575455
TCGA.B0.5100	14	high	2.276470874
TCGA.CJ.4637	26	high	2.267849391
TCGA.A3.3347	16	high	2.228791707
TCGA.BP.4167	26	high	2.211035028
TCGA.B0.4810	21	low	2.199182387
TCGA.A3.3374	10	high	2.161882303
TCGA.B0.4706	23	high	2.158791581
TCGA.B0.5102	11	high	2.146973947
TCGA.CJ.4918	25	low	2.127024414
TCGA.BP.5177	21	high	2.108456148
TCGA.CZ.5459	37	low	2.092248702
TCGA.CJ.4869	23	high	2.085315411
TCGA.B8.A54E	18	low	2.082142766
TCGA.B0.5080	22	high	2.058375033
TCGA.B0.5083	12	low	2.037695446
TCGA.CJ.6033	28	high	2.027071405
TCGA.B0.5097	22	high	2.013631739
TCGA.B0.5702	21	high	1.996102321
TCGA.B0.4827	36	low	1.957433956
TCGA.B0.5706	24	high	1.884177828
TCGA.B8.4621	34	low	1.876016742
TCGA.A3.3316	8	low	1.794291666
TCGA.BP.5173	34	low	1.789707873
TCGA.CJ.6027	39	low	1.784398474
TCGA.BP.5174	12	high	1.741647304
TCGA.B8.5163	32	low	1.734706052
TCGA.B8.4619	12	low	1.721738079
TCGA.B0.4852	35	low	1.71818856
TCGA.B0.5088	29	high	1.708615268
TCGA.B0.5108	19	low	1.688868156
TCGA.B8.4153	36	high	1.674807238
TCGA.BP.5201	12	high	1.668236839
TCGA.B0.5094	24	high	1.655582743
TCGA.CJ.5678	21	high	1.650789176
TCGA.CZ.5461	20	low	1.625837529
TCGA.B0.5106	27	high	1.616422891
TCGA.AK.3465	12	low	1.605115549
TCGA.CZ.5460	27	high	1.586853316
TCGA.A3.A6NI	33	low	1.571569442
TCGA.B0.5707	20	low	1.562407834
TCGA.BP.4968	15	high	1.544830702
TCGA.BP.4163	19	high	1.541699875
TCGA.B0.5077	22	low	1.518574146
TCGA.A3.3319	43	high	1.507344635
TCGA.A3.3378	37	low	1.480048043
TCGA.B0.5096	37	low	1.479352107
TCGA.CJ.5671	36	high	1.476562487
TCGA.BP.4974	12	low	1.428906617
TCGA.B8.5162	22	high	1.389911443
TCGA.EU.5907	15	low	1.35425642
TCGA.A3.3313	39	low	1.353561766
TCGA.B0.5697	31	low	1.353331669
TCGA.BP.5198	28	high	1.336942525
TCGA.CZ.5470	23	low	1.321822161
TCGA.CJ.6031	19	high	1.320717845
TCGA.MM.A563	14	high	1.313997506
TCGA.CJ.5672	41	high	1.313699475
TCGA.B0.5099	28	low	1.284941695
TCGA.B0.5694	28	high	1.281737237
TCGA.B8.A7U6	32	low	1.267249759
TCGA.B8.A54H	34	low	1.259466828
TCGA.B8.A8YJ	14	low	1.246380323
TCGA.AK.3451	23	high	1.245723039
TCGA.CJ.4916	20	high	1.243618305
TCGA.A3.A6NL	530	low	1.238221603
TCGA.B0.5696	17	low	1.23016765
TCGA.BP.4977	14	low	1.221295525
TCGA.B0.4818	35	low	1.20040673
TCGA.CJ.5681	13	low	1.197146719
TCGA.AK.3436	21	high	1.195958052
TCGA.B0.5692	31	high	1.181128986
TCGA.CJ.4902	27	high	1.177293075
TCGA.BP.5190	14	high	1.169683762
TCGA.MW.A4EC	26	low	1.155225331
TCGA.BP.5170	19	high	1.151841143
TCGA.3Z.A93Z	36	low	1.146696835
TCGA.AK.3440	9	low	1.145873709
TCGA.CZ.5465	39	low	1.14256053
TCGA.AK.3429	18	high	1.13511403
TCGA.A3.3383	20	high	1.134778047
TCGA.B8.A54F	13	low	1.130457742
TCGA.BP.4964	36	low	1.125748121
TCGA.CZ.5462	24	low	1.121716083
TCGA.B0.5075	31	high	1.118773552
TCGA.B0.5116	23	low	1.10941522
TCGA.B0.5690	26	low	1.098674654
TCGA.CJ.4920	49	low	1.096740014
TCGA.B8.5158	21	low	1.080753835
TCGA.BP.4993	26	high	1.076039268
TCGA.CZ.5453	36	low	1.067908381
TCGA.A3.3323	20	low	1.062853507
TCGA.A3.3358	37	low	1.025874006
TCGA.BP.5176	52	low	1.003155292
TCGA.B0.4816	18	high	0.988799927
TCGA.B0.5709	32	low	0.97929415
TCGA.BP.4967	32	low	0.972121408
TCGA.A3.3370	14	low	0.956285996
TCGA.CJ.5680	24	low	0.946596625
TCGA.CZ.4864	35	low	0.943954713
TCGA.A3.A8OV	70	low	0.940043513
TCGA.CJ.5682	30	high	0.939948106
TCGA.BP.4795	17	low	0.93558592
TCGA.CW.6090	47	high	0.928750853
TCGA.AK.3443	7	low	0.924821576
TCGA.CJ.4640	26	low	0.920676718
TCGA.AK.3456	20	low	0.919172817
TCGA.A3.3373	28	low	0.918763909
TCGA.CZ.5467	28	low	0.911114717
TCGA.BP.4782	28	low	0.901289512
TCGA.BP.4962	13	high	0.900480954
TCGA.CJ.6030	35	low	0.898383314
TCGA.6D.AA2E	26	low	0.895511936
TCGA.B2.3923	14	low	0.894247283
TCGA.T7.A92I	13	low	0.889946492
TCGA.A3.3311	20	low	0.876493798
TCGA.BP.5187	26	low	0.85484755
TCGA.CZ.5987	25	high	0.85327339
TCGA.B8.A54J	31	low	0.849269078
TCGA.CJ.6028	27	low	0.831468445
TCGA.B0.5701	42	low	0.830561084
TCGA.CJ.4908	13	low	0.824934671
TCGA.A3.3357	42	low	0.824724794
TCGA.CZ.5452	12	high	0.824034312
TCGA.A3.3387	32	low	0.820820019
TCGA.B2.5633	52	low	0.809591614
TCGA.BP.4161	31	low	0.801204542
TCGA.A3.3362	19	low	0.799947986
TCGA.CJ.5684	24	low	0.797504142
TCGA.CJ.4641	24	low	0.797316894
TCGA.B2.4099	53	low	0.785111135
TCGA.BP.4164	21	low	0.781985668
TCGA.BP.4999	20	low	0.780824485
TCGA.B8.4148	16	low	0.779140392
TCGA.A3.3363	18	low	0.777647335
TCGA.CZ.5984	20	low	0.771475429
TCGA.BP.5195	24	low	0.770734428
TCGA.B0.4945	14	low	0.768700399
TCGA.AK.3455	14	low	0.758142966
TCGA.BP.5008	14	low	0.757060578
TCGA.BP.4177	12	low	0.756169261
TCGA.B2.4101	17	low	0.751879512
TCGA.B8.5546	14	low	0.748394204
TCGA.A3.3365	11	low	0.745567979
TCGA.DV.5566	28	low	0.742615451
TCGA.CJ.5683	30	low	0.7388115
TCGA.CW.6097	7	low	0.73724658
TCGA.GK.A6C7	91	low	0.735032573
TCGA.B2.5641	77	low	0.72130606
TCGA.CW.5580	45	low	0.719941548
TCGA.A3.3349	14	low	0.715206076
TCGA.B0.5120	32	low	0.710495758
TCGA.B0.5399	22	low	0.708936369
TCGA.CJ.4903	14	low	0.704973086
TCGA.CZ.5988	19	low	0.697860431
TCGA.CZ.5466	24	low	0.691395999
TCGA.EU.5905	23	low	0.690847493
TCGA.CJ.4643	45	low	0.68848172
TCGA.CJ.4904	22	low	0.686854276
TCGA.BP.5180	14	high	0.686165125
TCGA.CJ.4905	27	low	0.684019824
TCGA.BP.5189	17	low	0.68005892
TCGA.CJ.4644	31	low	0.664719818
TCGA.A3.3382	37	low	0.660433182
TCGA.B0.5695	26	low	0.65507207
TCGA.B0.5115	10	low	0.646756681
TCGA.B0.5698	25	low	0.645125678
TCGA.B8.5550	43	low	0.644129445
TCGA.BP.5168	53	low	0.641017147
TCGA.CZ.5456	34	high	0.640470801
TCGA.BP.5200	14	low	0.633275912
TCGA.B2.5635	68	high	0.63304663
TCGA.CJ.6032	19	low	0.631762173
TCGA.B0.5693	11	low	0.624905464
TCGA.B0.4823	49	low	0.613186774
TCGA.CZ.4866	31	low	0.611173587
TCGA.CJ.5686	26	low	0.608967108
TCGA.DV.A4W0	29	low	0.599888355
TCGA.BP.4998	9	low	0.596175831
TCGA.CZ.5457	24	low	0.585207369
TCGA.A3.3376	21	low	0.579039362
TCGA.A3.3322	22	low	0.574908811
TCGA.B8.5545	15	low	0.574467045
TCGA.A3.A6NJ	49	low	0.574414469
TCGA.A3.3331	38	low	0.564728499
TCGA.BP.4760	10	low	0.560435508
TCGA.BP.5192	25	low	0.555157381
TCGA.B2.A4SR	44	low	0.546973906
TCGA.BP.5183	19	low	0.532720747
TCGA.AK.3458	10	low	0.528269373
TCGA.CZ.4863	17	low	0.517841946
TCGA.BP.4972	24	low	0.504770647
TCGA.BP.4162	22	low	0.492213611
TCGA.CJ.4907	29	low	0.48393722
TCGA.B0.5113	17	low	0.477658456
TCGA.BP.5007	13	low	0.459637676
TCGA.B0.5710	15	low	0.445467684
TCGA.B8.A54G	26	high	0.440751215
TCGA.BP.4963	39	low	0.439970205
TCGA.A3.3380	12	low	0.423427954
TCGA.BP.4970	6	low	0.416083482
TCGA.CJ.5675	35	low	0.413962833
TCGA.B8.5552	12	low	0.40899131
TCGA.CW.6093	36	low	0.403736818
TCGA.A3.3317	42	low	0.391650819
TCGA.B0.5110	26	low	0.38362044
TCGA.B0.5712	42	low	0.380553283
TCGA.A3.3326	31	low	0.377515267
TCGA.BP.5004	17	low	0.376119178
TCGA.A3.3367	31	low	0.375051677
TCGA.B8.4154	23	low	0.373520351
TCGA.DV.5567	5	low	0.368375311
TCGA.BP.5182	30	low	0.357622923
TCGA.CZ.5463	24	low	0.348408459
TCGA.B8.5159	20	low	0.347599265
TCGA.CJ.4639	18	low	0.347166981
TCGA.CZ.5458	17	low	0.333876628
TCGA.AS.3778	28	low	0.333803581
TCGA.BP.4991	22	low	0.333362378
TCGA.BP.4965	20	low	0.333217723
TCGA.B0.5691	16	low	0.328543738
TCGA.B8.5549	56	low	0.327607865
TCGA.BP.4987	16	low	0.322905099
TCGA.B4.5836	35	low	0.31912037
TCGA.CW.5587	24	low	0.318184787
TCGA.CZ.5982	19	low	0.314994941
TCGA.CJ.4899	15	low	0.312743534
TCGA.BP.4973	7	low	0.306598841
TCGA.B4.5838	31	low	0.297708208
TCGA.CZ.4853	46	low	0.287520407
TCGA.BP.4994	17	low	0.284969463
TCGA.CZ.5454	17	low	0.281404636
TCGA.B0.5402	9	low	0.279299963
TCGA.B2.5639	54	low	0.276924835
TCGA.B0.5711	8	low	0.274356132
TCGA.BP.4961	23	low	0.267202977
TCGA.B4.5834	19	low	0.265038124
TCGA.EU.5904	20	low	0.264466499
TCGA.CW.5581	18	low	0.262413033
TCGA.BP.5194	13	low	0.258484687
TCGA.B0.5119	30	low	0.257554148
TCGA.BP.4801	20	low	0.253954711
TCGA.A3.A8OW	12	low	0.251332098
TCGA.CZ.4859	38	low	0.247338371
TCGA.BP.5186	14	low	0.244035968
TCGA.B0.5713	36	low	0.229375901
TCGA.B8.4151	19	low	0.225290355
TCGA.EU.5906	24	low	0.221547079
TCGA.A3.3320	40	low	0.220541675
TCGA.CZ.5986	29	low	0.21047743
TCGA.B0.5812	18	low	0.209754721
TCGA.CW.5583	13	low	0.209452923
TCGA.B0.5705	34	low	0.205725424
TCGA.B4.5377	26	low	0.183259842
TCGA.BP.4975	8	low	0.180626585
TCGA.CZ.5455	18	low	0.177827339
TCGA.B8.5553	22	low	0.177031512
TCGA.A3.3385	25	low	0.176508065
TCGA.CZ.5451	39	low	0.172548789
TCGA.CW.5591	18	low	0.166214418
TCGA.BP.5184	19	low	0.153037402
TCGA.CJ.4634	38	low	0.151157271
TCGA.B8.5165	9	low	0.148694106
TCGA.B0.5699	28	low	0.141505325
TCGA.CZ.5985	24	low	0.136678093
TCGA.B4.5832	28	low	0.128361937
TCGA.B2.4102	28	low	0.12470306
TCGA.BP.4982	16	low	0.094274409
TCGA.CZ.5989	14	low	0.020821866
TCGA.CW.5585	22	low	0.016298944
TCGA.B8.4146	17	low	0.007585766
