# Supplementary material for: Cuproptosis in ccRCC: key player in therapeutic and prognostic targets
Source: Front Oncol. 2023 Oct 27;13:1271864. doi: 10.3389/fonc.2023.1271864 (PMC10642186; doi:10.3389/fonc.2023.1271864)
Supplement: Supplementary file 7 [file DataSheet_7.zip › Step7/TPM.csv]

sample.id	StromalScore	ImmuneScore	ESTIMATEScore	riskScore	risk	Risk
TCGA.B8.4146	572.9227773	1628.068823	2200.9916	0.007585766	low	low
TCGA.CW.5585	191.5295551	429.1526873	620.6822424	0.016298944	low	low
TCGA.CZ.5989	983.387746	1768.48934	2751.877086	0.020821866	low	low
TCGA.BP.4976	449.6068267	825.6236338	1275.23046	0.050338408	low	low
TCGA.CW.6088	766.9014499	858.1467413	1625.048191	0.059563755	low	low
TCGA.BP.4982	1269.005178	1710.710432	2979.715609	0.094274409	low	low
TCGA.B2.4102	678.7072775	2111.365132	2790.072409	0.12470306	low	low
TCGA.B4.5832	1185.301715	1449.426374	2634.728089	0.128361937	low	low
TCGA.CZ.5985	416.1018617	2204.940429	2621.042291	0.136678093	low	low
TCGA.B0.5699	59.30637555	1483.376813	1542.683189	0.141505325	low	low
TCGA.B8.5165	1146.892598	1189.175222	2336.06782	0.148694106	low	low
TCGA.A3.3306	-31.26310171	1318.442299	1287.179198	0.149014711	low	low
TCGA.CJ.4634	971.6891021	1012.853619	1984.542721	0.151157271	low	low
TCGA.BP.5184	1067.537551	1606.042677	2673.580227	0.153037402	low	low
TCGA.CW.5591	508.1532897	171.3219738	679.4752635	0.166214418	low	low
TCGA.CZ.5451	303.1785228	1472.551784	1775.730307	0.172548789	low	low
TCGA.A3.3385	-180.4937704	369.2431188	188.7493484	0.176508065	low	low
TCGA.B8.5553	810.1239015	1963.292326	2773.416228	0.177031512	low	low
TCGA.CZ.5455	831.3589133	2392.887057	3224.24597	0.177827339	low	low
TCGA.BP.4975	1019.045443	1088.766561	2107.812003	0.180626585	low	low
TCGA.B4.5377	494.2648563	1555.836138	2050.100995	0.183259842	low	low
TCGA.CJ.4897	687.5774043	1031.088003	1718.665407	0.204505136	low	low
TCGA.B0.5705	367.3612901	1513.091462	1880.452752	0.205725424	low	low
TCGA.CW.5583	686.3833647	771.2933425	1457.676707	0.209452923	low	low
TCGA.B0.5812	1175.005972	1616.861933	2791.867905	0.209754721	low	low
TCGA.CZ.5986	390.8387006	1081.816477	1472.655178	0.21047743	low	low
TCGA.A3.3320	483.0576554	1213.631804	1696.689459	0.220541675	low	low
TCGA.EU.5906	951.9334442	1475.798118	2427.731562	0.221547079	low	low
TCGA.AK.3428	468.4966678	1440.594596	1909.091264	0.223077896	low	low
TCGA.B8.4151	118.2388714	843.3961021	961.6349735	0.225290355	low	low
TCGA.BP.4353	1235.747986	2247.193789	3482.941776	0.22857728	low	low
TCGA.B0.5713	489.0778735	1372.105961	1861.183835	0.229375901	low	low
TCGA.BP.4995	145.5044361	1125.862071	1271.366507	0.238216935	low	low
TCGA.BP.4807	1238.338135	1470.747049	2709.085184	0.241700453	low	low
TCGA.A3.3307	510.2519911	1759.251912	2269.503903	0.241978081	low	low
TCGA.BP.4959	756.2206092	1928.450488	2684.671097	0.243086431	low	low
TCGA.BP.5186	675.0530163	1057.91189	1732.964907	0.244035968	low	low
TCGA.CZ.4859	-81.25641014	613.676742	532.4203319	0.247338371	low	low
TCGA.A3.A8OW	457.3625161	1295.166079	1752.528595	0.251332098	low	low
TCGA.BP.4801	1483.334203	2016.582182	3499.916385	0.253954711	low	low
TCGA.B0.5119	594.141088	1263.801909	1857.942997	0.257554148	low	low
TCGA.BP.5194	910.2268841	1454.838674	2365.065558	0.258484687	low	low
TCGA.CW.5581	201.0257028	1044.955333	1245.981036	0.262413033	low	low
TCGA.EU.5904	921.0811467	1388.740737	2309.821884	0.264466499	low	low
TCGA.B4.5834	870.4963467	1133.944929	2004.441275	0.265038124	low	low
TCGA.BP.4961	908.9258523	1020.651238	1929.577091	0.267202977	low	low
TCGA.B0.5711	787.4067082	1634.413819	2421.820527	0.274356132	low	low
TCGA.B2.5639	370.0853879	1812.899502	2182.984889	0.276924835	low	low
TCGA.B0.5402	866.7958499	1326.900803	2193.696653	0.279299963	low	low
TCGA.CZ.5454	721.598327	2306.801819	3028.400146	0.281404636	low	low
TCGA.BP.4994	-133.8261381	703.2977855	569.4716474	0.284969463	low	low
TCGA.CZ.4853	-38.04004039	1183.774201	1145.734161	0.287520407	low	low
TCGA.B4.5838	792.9152781	783.5463136	1576.461592	0.297708208	low	low
TCGA.BP.4973	464.1264827	1793.53079	2257.657273	0.306598841	low	low
TCGA.CJ.4899	1277.046194	1464.233565	2741.279759	0.312743534	low	low
TCGA.CW.5584	838.8296502	1367.847902	2206.677552	0.314710049	low	low
TCGA.CZ.5982	386.8751886	747.9426882	1134.817877	0.314994941	low	low
TCGA.CW.5587	1075.116112	2571.682919	3646.799031	0.318184787	low	low
TCGA.B4.5836	981.1965599	1629.838076	2611.034636	0.31912037	low	low
TCGA.B2.5636	831.2990129	931.8078725	1763.106885	0.319255262	low	low
TCGA.BP.4987	709.4769984	1462.074088	2171.551087	0.322905099	low	low
TCGA.B8.5549	604.5034711	1644.525289	2249.02876	0.327607865	low	low
TCGA.B0.5691	1233.119502	1415.404951	2648.524453	0.328543738	low	low
TCGA.BP.4775	352.4711222	1434.88005	1787.351172	0.331241167	low	low
TCGA.BP.4965	828.8973349	1229.181353	2058.078688	0.333217723	low	low
TCGA.BP.4991	816.4951897	1388.808012	2205.303202	0.333362378	low	low
TCGA.AS.3778	801.8155125	1275.382349	2077.197862	0.333803581	low	low
TCGA.CZ.5458	665.1212464	1773.245766	2438.367013	0.333876628	low	low
TCGA.A3.3372	755.1109706	1624.061577	2379.172548	0.335991225	low	low
TCGA.BP.4325	360.1442604	1867.045968	2227.190228	0.343556488	low	low
TCGA.CJ.4639	568.2353639	1930.612824	2498.848188	0.347166981	low	low
TCGA.B8.5159	444.3360552	1378.375145	1822.711201	0.347599265	low	low
TCGA.CZ.5463	228.0046506	1310.232603	1538.237253	0.348408459	low	low
TCGA.A3.3359	636.863243	2040.441681	2677.304924	0.356482722	low	low
TCGA.BP.5182	1701.226237	2492.61675	4193.842987	0.357622923	low	low
TCGA.A3.3328	-1487.984431	-441.5983916	-1929.582822	0.366350951	low	low
TCGA.DV.5567	-87.44117505	-16.63286854	-104.0740436	0.368375311	low	low
TCGA.B8.4154	582.8052208	1941.706167	2524.511388	0.373520351	low	low
TCGA.A3.3367	488.3291338	1467.27327	1955.602404	0.375051677	low	low
TCGA.BP.5004	657.812487	1048.796541	1706.609028	0.376119178	low	low
TCGA.A3.3326	490.7620234	2433.256937	2924.01896	0.377515267	low	low
TCGA.B0.5712	-161.4428681	717.8508855	556.4080174	0.380553283	low	low
TCGA.B0.5110	1018.125711	1304.768882	2322.894592	0.38362044	low	low
TCGA.A3.3317	1051.995007	1600.742406	2652.737413	0.391650819	low	low
TCGA.CW.6093	716.70159	1059.020844	1775.722434	0.403736818	low	low
TCGA.B8.5552	1494.856808	2000.066848	3494.923656	0.40899131	low	low
TCGA.CJ.5675	284.1511974	2627.122364	2911.273562	0.413962833	low	low
TCGA.BP.4789	973.2492033	805.5650479	1778.814251	0.415842707	low	low
TCGA.BP.4970	1489.076129	2231.842276	3720.918405	0.416083482	low	low
TCGA.BP.4790	1363.507918	2203.417214	3566.925132	0.419673066	low	low
TCGA.CJ.4874	746.6020739	2040.872084	2787.474158	0.420741121	low	low
TCGA.A3.3380	766.4789107	1365.446994	2131.925905	0.423427954	low	low
TCGA.A3.3343	295.1181143	2145.677503	2440.795617	0.439263456	low	low
TCGA.BP.4963	760.2253152	2050.311148	2810.536463	0.439970205	low	low
TCGA.B8.A54G	168.3292579	3124.108925	3292.438183	0.440751215	low	low
TCGA.B0.5710	804.2246598	1450.612219	2254.836878	0.445467684	low	low
TCGA.BP.4762	1596.088242	1947.576026	3543.664268	0.445484175	low	low
TCGA.CW.5589	884.9651478	1574.398622	2459.36377	0.455148917	low	low
TCGA.CZ.4862	796.0451395	2725.979749	3522.024888	0.459244602	low	low
TCGA.BP.5007	419.3951476	1521.638041	1941.033189	0.459637676	low	low
TCGA.CJ.4885	266.5823533	895.9848309	1162.567184	0.460031005	low	low
TCGA.B0.5113	822.2854106	1754.174865	2576.460276	0.477658456	low	low
TCGA.AK.3460	713.9267328	1474.144847	2188.07158	0.482587445	low	low
TCGA.CJ.4907	1180.082818	1273.270549	2453.353367	0.48393722	low	low
TCGA.BP.4330	921.7917341	2611.164369	3532.956103	0.484344874	low	low
TCGA.BP.4162	590.2219102	2323.269095	2913.491005	0.492213611	low	low
TCGA.BP.4972	1592.507224	1943.813292	3536.320516	0.504770647	low	low
TCGA.CZ.4863	751.902537	2399.778163	3151.6807	0.517841946	low	low
TCGA.AK.3458	-8.542424097	1448.565809	1440.023385	0.528269373	low	low
TCGA.BP.5183	59.53660396	1987.179051	2046.715655	0.532720747	low	low
TCGA.BP.4766	487.3820019	1160.843655	1648.225657	0.538731219	low	low
TCGA.B2.A4SR	634.8254027	1542.346892	2177.172295	0.546973906	low	low
TCGA.BP.5192	82.09101971	390.1131259	472.2041456	0.555157381	low	low
TCGA.BP.4760	441.9631159	516.070534	958.0336498	0.560435508	low	low
TCGA.A3.3331	784.8160636	1732.097943	2516.914007	0.564728499	low	low
TCGA.B4.5378	360.3339605	533.5837211	893.9176816	0.572923091	low	low
TCGA.B0.4846	835.481632	1962.249992	2797.731624	0.573320677	low	low
TCGA.A3.A6NJ	591.6463179	2364.011916	2955.658234	0.574414469	low	low
TCGA.B8.5545	1497.76201	1811.92011	3309.68212	0.574467045	low	low
TCGA.A3.3322	701.6756156	935.390304	1637.06592	0.574908811	low	low
TCGA.BP.5006	569.6035617	1352.901032	1922.504594	0.575197346	low	low
TCGA.A3.3376	1407.01593	1831.606054	3238.621985	0.579039362	low	low
TCGA.BP.4176	1135.419352	2414.215826	3549.635178	0.582278106	low	low
TCGA.CZ.5457	687.2027114	1547.724402	2234.927113	0.585207369	low	low
TCGA.BP.4797	1009.527726	2004.564916	3014.092643	0.590144029	low	low
TCGA.CJ.4886	1100.989616	1901.643309	3002.632925	0.591748959	low	low
TCGA.BP.4998	1382.981545	2229.337072	3612.318617	0.596175831	low	low
TCGA.DV.A4W0	231.0750284	759.0750591	990.1500875	0.599888355	low	low
TCGA.AK.3450	194.5996276	982.0613782	1176.661006	0.601077632	low	low
TCGA.CJ.5686	775.3674521	2064.363476	2839.730928	0.608967108	low	low
TCGA.A3.3352	434.3800171	1665.575049	2099.955066	0.611076523	low	low
TCGA.CZ.4866	66.65374879	1265.202892	1331.856641	0.611173587	low	low
TCGA.BP.4332	660.9162238	1103.894082	1764.810306	0.612304261	low	low
TCGA.B0.4823	1148.869936	1821.282279	2970.152215	0.613186774	low	low
TCGA.CW.5588	1361.979547	1830.855787	3192.835333	0.623278954	low	low
TCGA.B0.5693	620.0025183	548.0133658	1168.015884	0.624905464	low	low
TCGA.CJ.6032	289.9454297	1172.665432	1462.610861	0.631762173	low	low
TCGA.B2.5635	630.9513544	2253.570545	2884.521899	0.63304663	low	low
TCGA.BP.5200	1210.79706	1913.157652	3123.954712	0.633275912	low	low
TCGA.CZ.5456	697.3621619	1990.172981	2687.535143	0.640470801	low	low
TCGA.BP.5168	386.2645931	1076.860623	1463.125216	0.641017147	low	low
TCGA.B0.4824	739.2775995	2324.645315	3063.922914	0.642444667	low	low
TCGA.B8.5550	1471.74416	1485.759368	2957.503528	0.644129445	low	low
TCGA.B0.5698	423.8342715	2198.581755	2622.416026	0.645125678	low	low
TCGA.B0.5115	848.3139633	1507.624306	2355.93827	0.646756681	low	low
TCGA.B0.5695	450.7603918	889.7650009	1340.525393	0.65507207	low	low
TCGA.A3.3382	519.0871071	1588.156477	2107.243584	0.660433182	low	low
TCGA.CJ.4644	922.0173643	1981.987151	2904.004515	0.664719818	low	low
TCGA.BP.4986	1304.721314	1734.871059	3039.592373	0.666882356	low	low
TCGA.BP.4170	1057.753957	2027.388533	3085.14249	0.674582859	low	low
TCGA.BP.5189	1138.931165	1879.724124	3018.655288	0.68005892	low	low
TCGA.CJ.4905	1265.683705	1241.330595	2507.014299	0.684019824	low	low
TCGA.BP.5180	-86.82908788	1956.954246	1870.125158	0.686165125	low	low
TCGA.CJ.4904	823.8696322	1556.632074	2380.501706	0.686854276	low	low
TCGA.CJ.4643	1164.270546	1801.231804	2965.502351	0.68848172	low	low
TCGA.EU.5905	924.2278683	1246.061414	2170.289282	0.690847493	low	low
TCGA.CZ.5466	764.2728736	2424.79018	3189.063054	0.691395999	low	low
TCGA.CZ.5988	878.7825613	1315.761492	2194.544053	0.697860431	low	low
TCGA.BP.5181	696.2821394	1270.070198	1966.352337	0.697899827	low	low
TCGA.CJ.4871	989.3109375	1364.770321	2354.081258	0.701145758	low	low
TCGA.CJ.4903	821.2975813	1867.472626	2688.770208	0.704973086	low	low
TCGA.DV.5576	-103.3716285	-260.0601124	-363.4317409	0.706725939	low	low
TCGA.B0.5399	838.9258219	1835.333144	2674.258966	0.708936369	low	low
TCGA.B0.5120	1283.916665	1547.442985	2831.35965	0.710495758	low	low
TCGA.A3.3349	1356.273737	1489.643487	2845.917224	0.715206076	low	low
TCGA.A3.3329	551.0085581	1785.152822	2336.161381	0.716759201	low	low
TCGA.BP.4781	827.2919114	1317.335614	2144.627526	0.717183119	low	low
TCGA.CW.5580	831.8760696	1349.444325	2181.320394	0.719941548	low	low
TCGA.B2.5641	749.0530299	2511.935169	3260.988199	0.72130606	low	low
TCGA.B2.3924	683.1364357	2763.057696	3446.194132	0.722668036	low	low
TCGA.B8.A54K	-451.7012858	-184.5170417	-636.2183275	0.726293114	low	low
TCGA.AK.3461	745.8227061	1520.341319	2266.164025	0.727438649	low	low
TCGA.GK.A6C7	592.0350608	1294.501878	1886.536938	0.735032573	low	low
TCGA.CW.6097	1391.372696	2616.572655	4007.945351	0.73724658	low	low
TCGA.CJ.5683	444.1668249	1025.559272	1469.726097	0.7388115	low	low
TCGA.DV.5566	323.6930827	974.0439257	1297.737008	0.742615451	low	low
TCGA.A3.3365	1080.717697	1522.019693	2602.73739	0.745567979	low	low
TCGA.B8.5546	-724.7498352	-206.712588	-931.4624232	0.748394204	low	low
TCGA.B8.4622	762.0488111	2058.347401	2820.396212	0.748752835	low	low
TCGA.B2.4101	841.4209737	2292.175767	3133.596741	0.751879512	low	low
TCGA.BP.4177	326.392781	220.3715271	546.7643081	0.756169261	low	low
TCGA.BP.5008	1187.719413	2082.779004	3270.498417	0.757060578	low	low
TCGA.AK.3455	-32.15165601	2062.618194	2030.466538	0.758142966	low	low
TCGA.B0.4945	521.6803768	1038.635253	1560.31563	0.768700399	low	low
TCGA.BP.5195	1263.583643	1588.338815	2851.922457	0.770734428	low	low
TCGA.CZ.5984	407.4048043	1806.627043	2214.031847	0.771475429	low	low
TCGA.A3.3363	-284.5148808	1032.394928	747.8800477	0.777647335	low	low
TCGA.B8.4148	508.3680106	2505.201015	3013.569026	0.779140392	low	low
TCGA.BP.4999	970.3788456	1019.126931	1989.505777	0.780824485	low	low
TCGA.BP.4164	-75.54860838	803.0584759	727.5098675	0.781985668	low	low
TCGA.B2.4099	497.3249147	2175.848647	2673.173562	0.785111135	low	low
TCGA.AK.3434	661.0409628	1675.336775	2336.377738	0.79106506	low	low
TCGA.CJ.4641	1017.984546	2806.632705	3824.617251	0.797316894	low	low
TCGA.CJ.5684	647.5744593	1699.22578	2346.800239	0.797504142	low	low
TCGA.A3.3362	841.958045	1064.773642	1906.731687	0.799947986	low	low
TCGA.BP.4161	579.992996	2552.387325	3132.380321	0.801204542	low	low
TCGA.B0.4814	480.5597182	926.2469342	1406.806652	0.808227566	low	low
TCGA.B2.5633	989.4881588	1851.304008	2840.792167	0.809591614	low	low
TCGA.BP.4768	-54.51199652	693.2354228	638.7234263	0.816858394	low	low
TCGA.DV.5573	661.0844996	2413.910459	3074.994959	0.817243313	low	low
TCGA.A3.3387	1221.937095	1953.046339	3174.983434	0.820820019	low	low
TCGA.CZ.5452	296.8681215	2791.635518	3088.50364	0.824034312	low	low
TCGA.A3.3357	169.3639785	1899.01924	2068.383218	0.824724794	low	low
TCGA.CJ.4908	1172.289614	1503.473094	2675.762708	0.824934671	low	low
TCGA.B0.5701	148.6774296	1645.167666	1793.845096	0.830561084	low	low
TCGA.CJ.6028	992.1450797	2587.84419	3579.98927	0.831468445	low	low
TCGA.BP.4765	770.9154129	1088.224369	1859.139782	0.836867084	low	low
TCGA.B8.A54J	635.3602019	1679.066191	2314.426393	0.849269078	low	low
TCGA.CZ.5987	130.1276766	1862.472772	1992.600448	0.85327339	low	low
TCGA.BP.5187	872.4948308	1255.131625	2127.626456	0.85484755	low	low
TCGA.BP.4174	393.4441761	1791.982835	2185.427011	0.855232667	low	low
TCGA.A3.3311	886.2544689	1818.67539	2704.929859	0.876493798	low	low
TCGA.CJ.4635	795.32552	2113.531965	2908.857485	0.878067399	low	low
TCGA.T7.A92I	-708.8338239	567.7155681	-141.1182559	0.889946492	low	low
TCGA.B2.3923	-770.3997019	1.352836043	-769.0468658	0.894247283	low	low
TCGA.6D.AA2E	-13.77348301	736.3907075	722.6172245	0.895511936	low	low
TCGA.CJ.6030	992.7319165	2776.959467	3769.691383	0.898383314	low	low
TCGA.BP.4962	1414.313675	2256.316212	3670.629887	0.900480954	low	low
TCGA.BP.4782	802.6049622	1936.400695	2739.005657	0.901289512	low	low
TCGA.CZ.4861	539.6749171	2612.211459	3151.886376	0.901913554	low	low
TCGA.CZ.5467	616.0613724	1017.855517	1633.91689	0.911114717	low	low
TCGA.B0.4693	309.6980178	2063.815969	2373.513986	0.915810873	low	low
TCGA.A3.3373	827.2508623	1237.685459	2064.936321	0.918763909	low	low
TCGA.AK.3456	-352.5895779	956.8079805	604.2184025	0.919172817	low	low
TCGA.CJ.4640	885.9759499	2390.638083	3276.614033	0.920676718	low	low
TCGA.A3.3325	933.6238394	1556.868771	2490.492611	0.921541351	low	low
TCGA.AK.3443	-1526.649328	-724.167141	-2250.816469	0.924821576	low	low
TCGA.CW.6090	1244.498865	2209.54769	3454.046554	0.928750853	low	low
TCGA.BP.4795	1416.093715	1652.527876	3068.621591	0.93558592	low	low
TCGA.CJ.5682	1118.639617	1339.370009	2458.009625	0.939948106	low	low
TCGA.A3.A8OV	87.32770293	1300.31362	1387.641323	0.940043513	low	low
TCGA.CZ.4864	640.9809285	2567.844773	3208.825701	0.943954713	low	low
TCGA.CJ.5680	412.4935975	986.8590276	1399.352625	0.946596625	low	low
TCGA.CJ.4893	855.444293	2084.794269	2940.238562	0.953064222	low	low
TCGA.A3.3370	1063.500361	2171.968077	3235.468438	0.956285996	low	low
TCGA.B0.5700	349.0590352	1270.678922	1619.737957	0.969085851	low	low
TCGA.BP.4331	717.8144552	1946.70723	2664.521685	0.971035972	low	low
TCGA.BP.4967	297.5475471	984.3015848	1281.849132	0.972121408	low	low
TCGA.DV.5575	918.2108208	1673.551919	2591.76274	0.974519828	low	low
TCGA.B0.5709	1632.850055	2699.617291	4332.467346	0.97929415	low	low
TCGA.B0.4816	986.1036519	2303.68855	3289.792202	0.988799927	low	low
TCGA.B0.4848	978.2633016	1974.239983	2952.503285	0.989370287	low	low
TCGA.DV.5569	802.7881664	1708.806582	2511.594749	0.994382257	low	low
TCGA.BP.4160	1077.9217	2477.823996	3555.745696	0.995932524	low	low
TCGA.BP.5176	556.2144095	1253.934302	1810.148711	1.003155292	low	low
TCGA.CJ.4870	523.2672759	1194.251971	1717.519246	1.0144538	low	low
TCGA.DV.5574	1605.471972	2402.777253	4008.249225	1.017262101	low	low
TCGA.A3.3358	903.2835893	2437.7655	3341.04909	1.025874006	low	low
TCGA.CZ.4865	1097.349011	1926.719348	3024.068359	1.029319951	low	low
TCGA.CJ.4892	661.6620684	1990.869258	2652.531326	1.035966535	low	low
TCGA.BP.4777	945.9663624	2827.115501	3773.081863	1.036199643	low	low
TCGA.A3.3324	613.5042098	1749.044457	2362.548667	1.041205833	low	low
TCGA.A3.3323	1043.175491	2071.547645	3114.723136	1.062853507	low	low
TCGA.CZ.5453	173.4602261	373.451208	546.9114341	1.067908381	low	low
TCGA.BP.4993	1040.895412	1566.026695	2606.922107	1.076039268	low	low
TCGA.B0.4694	1228.430517	2686.085478	3914.515995	1.080397396	low	low
TCGA.B8.5158	628.1425346	2014.687306	2642.82984	1.080753835	low	low
TCGA.BP.4343	1695.229195	2361.006097	4056.235292	1.084571482	low	high
TCGA.BP.4784	686.6641803	674.5392583	1361.203439	1.09543744	low	high
TCGA.CJ.4920	980.1278447	1376.501579	2356.629424	1.096740014	low	high
TCGA.BP.4158	505.7254709	1106.247574	1611.973045	1.09805486	low	high
TCGA.B0.5690	887.3027713	1643.141266	2530.444038	1.098674654	low	high
TCGA.A3.3351	789.383429	2582.797619	3372.181048	1.101219231	low	high
TCGA.B0.5116	485.3094888	468.8851868	954.1946756	1.10941522	low	high
TCGA.B0.5075	229.6795964	2255.184286	2484.863883	1.118773552	low	high
TCGA.CZ.5462	182.6979961	1901.137387	2083.835383	1.121716083	low	high
TCGA.BP.4964	660.2146198	1609.343753	2269.558373	1.125748121	low	high
TCGA.B8.A54F	862.0819198	1526.432244	2388.514164	1.130457742	low	high
TCGA.B0.4699	478.9078667	1896.847428	2375.755295	1.130960144	low	high
TCGA.A3.3383	369.2243281	2169.338805	2538.563133	1.134778047	low	high
TCGA.AK.3429	446.8635987	2334.323165	2781.186763	1.13511403	low	high
TCGA.CZ.5465	249.3555545	800.7644478	1050.120002	1.14256053	low	high
TCGA.AK.3440	-1207.156235	-179.9530063	-1387.109241	1.145873709	low	high
TCGA.3Z.A93Z	619.6236648	1282.652909	1902.276574	1.146696835	low	high
TCGA.BP.5170	1217.193242	1560.479873	2777.673114	1.151841143	low	high
TCGA.MW.A4EC	280.7196352	1106.395542	1387.115178	1.155225331	low	high
TCGA.BP.5190	62.97069054	1110.793485	1173.764175	1.169683762	low	high
TCGA.CJ.4902	1350.947414	2149.463711	3500.411125	1.177293075	low	high
TCGA.B0.5692	104.6286518	2425.594467	2530.223119	1.181128986	low	high
TCGA.BP.4803	861.2992213	1291.624923	2152.924145	1.182167794	low	high
TCGA.CW.5590	967.5386007	1624.350795	2591.889395	1.186067289	low	high
TCGA.AK.3436	229.7403328	993.9649972	1223.70533	1.195958052	low	high
TCGA.CJ.5681	-391.4291635	241.1266078	-150.3025557	1.197146719	low	high
TCGA.B0.4818	488.7899708	1910.689638	2399.479609	1.20040673	low	high
TCGA.AK.3431	1414.678575	1548.392823	2963.071398	1.205607084	low	high
TCGA.B0.4834	-654.4127583	-474.013581	-1128.426339	1.20646589	low	high
TCGA.A3.3335	-37.10972266	1069.404425	1032.294703	1.210504731	low	high
TCGA.BP.4344	1282.484752	1516.603917	2799.088669	1.213673661	low	high
TCGA.BP.4977	439.3925653	1518.850577	1958.243142	1.221295525	low	high
TCGA.B0.5696	475.4193558	997.4718405	1472.891196	1.23016765	low	high
TCGA.B0.4838	471.3328457	2349.005591	2820.338437	1.23747243	low	high
TCGA.A3.A6NL	902.6527701	1945.759678	2848.412448	1.238221603	low	high
TCGA.BP.4347	577.108196	1163.568957	1740.677153	1.242031893	low	high
TCGA.CJ.4889	1707.279425	2445.015918	4152.295344	1.243326452	low	high
TCGA.CJ.4916	790.39991	2861.55239	3651.9523	1.243618305	low	high
TCGA.AK.3451	483.0179668	1787.239846	2270.257812	1.245723039	low	high
TCGA.B8.A8YJ	1767.00676	2293.460597	4060.467358	1.246380323	low	high
TCGA.B8.A54H	445.9230839	1501.178094	1947.101177	1.259466828	low	high
TCGA.BP.4756	-727.3959166	868.0729826	140.677066	1.259750776	low	high
TCGA.B8.A7U6	790.7981226	1439.901617	2230.699739	1.267249759	high	high
TCGA.B0.5694	759.5083779	1473.775162	2233.28354	1.281737237	high	high
TCGA.B0.5099	-167.8949849	-50.37604226	-218.2710271	1.284941695	high	high
TCGA.CJ.4887	718.4317114	2632.947752	3351.379463	1.300352292	high	high
TCGA.BP.4969	44.85050862	304.5148031	349.3653117	1.309886518	high	high
TCGA.CJ.4878	161.7213765	741.0402817	902.7616582	1.310642387	high	high
TCGA.CJ.5672	776.9390447	2615.205048	3392.144093	1.313699475	high	high
TCGA.MM.A563	1361.216338	2585.455005	3946.671343	1.313997506	high	high
TCGA.BP.4763	937.5134289	1158.862429	2096.375858	1.317462753	high	high
TCGA.CJ.6031	1596.701885	2444.181059	4040.882944	1.320717845	high	high
TCGA.BP.4787	1525.278655	2143.896285	3669.17494	1.320813817	high	high
TCGA.CZ.5470	552.8869007	2215.428117	2768.315018	1.321822161	high	high
TCGA.BP.4769	734.6931037	86.64018778	821.3332915	1.33567948	high	high
TCGA.BP.5198	1337.367965	1965.895667	3303.263632	1.336942525	high	high
TCGA.B0.5697	494.3308741	2339.986495	2834.317369	1.353331669	high	high
TCGA.A3.3313	-181.4530061	132.1882231	-49.26478301	1.353561766	high	high
TCGA.EU.5907	221.1527641	531.0163343	752.1690983	1.35425642	high	high
TCGA.CJ.4890	1975.97935	3234.658389	5210.637739	1.355386175	high	high
TCGA.B8.5162	1764.688352	3206.86306	4971.551412	1.389911443	high	high
TCGA.BP.4341	111.4386646	905.5834676	1017.022132	1.39086701	high	high
TCGA.BP.4169	1579.238716	2423.565838	4002.804554	1.41488179	high	high
TCGA.B0.4836	832.5096208	2020.699774	2853.209395	1.424410003	high	high
TCGA.BP.4974	876.1130994	1055.344629	1931.457729	1.428906617	high	high
TCGA.CJ.4884	632.484627	2252.39778	2884.882407	1.453343966	high	high
TCGA.BP.4354	1508.410186	2984.125836	4492.536023	1.476124102	high	high
TCGA.CJ.5671	1786.198842	2630.046411	4416.245252	1.476562487	high	high
TCGA.B0.5096	905.6720075	1907.790147	2813.462155	1.479352107	high	high
TCGA.A3.3378	849.0552271	2771.20428	3620.259507	1.480048043	high	high
TCGA.BP.4346	769.4815008	2960.538352	3730.019853	1.498216839	high	high
TCGA.A3.3319	-43.24093493	1641.30508	1598.064145	1.507344635	high	high
TCGA.AK.3425	1205.793234	2445.984329	3651.777563	1.508480353	high	high
TCGA.B0.5077	318.1119318	1396.566239	1714.678171	1.518574146	high	high
TCGA.CJ.4868	1541.838288	2480.346746	4022.185034	1.528952579	high	high
TCGA.BP.4163	776.3502061	1747.206042	2523.556248	1.541699875	high	high
TCGA.BP.4968	637.0002214	2030.184545	2667.184766	1.544830702	high	high
TCGA.B0.5707	-354.4339095	730.248315	375.8144054	1.562407834	high	high
TCGA.A3.A6NI	359.1575544	1435.744952	1794.902506	1.571569442	high	high
TCGA.BP.4342	859.0523883	1408.852747	2267.905135	1.573672766	high	high
TCGA.BP.4774	542.7121912	1167.904661	1710.616853	1.574161669	high	high
TCGA.CZ.5460	363.1644724	2045.753628	2408.9181	1.586853316	high	high
TCGA.AK.3465	-411.758508	-415.1917719	-826.95028	1.605115549	high	high
TCGA.B0.5106	832.8468174	2172.268184	3005.115002	1.616422891	high	high
TCGA.CZ.5461	1061.193592	1780.463803	2841.657395	1.625837529	high	high
TCGA.CJ.5678	395.336407	2600.725421	2996.061828	1.650789176	high	high
TCGA.B0.5094	-230.4889067	910.3971068	679.9082001	1.655582743	high	high
TCGA.BP.5201	185.7412113	2060.760184	2246.501395	1.668236839	high	high
TCGA.B8.4153	250.1699633	1156.101993	1406.271956	1.674807238	high	high
TCGA.B0.5108	1670.581576	2661.57073	4332.152306	1.688868156	high	high
TCGA.CJ.4894	678.2341706	2268.537789	2946.771959	1.689100193	high	high
TCGA.B0.5088	1090.361422	2125.404981	3215.766403	1.708615268	high	high
TCGA.B0.4852	505.1585839	1291.577067	1796.735651	1.71818856	high	high
TCGA.B8.4619	-297.8917476	35.17102253	-262.720725	1.721738079	high	high
TCGA.B8.5163	1841.065897	2677.715622	4518.781519	1.734706052	high	high
TCGA.BP.5174	234.6277551	1063.067093	1297.694848	1.741647304	high	high
TCGA.CZ.4854	448.9020916	1350.123839	1799.02593	1.775488994	high	high
TCGA.CJ.4872	1405.543572	2108.73602	3514.279592	1.777471688	high	high
TCGA.CJ.6027	350.4267624	2621.126377	2971.55314	1.784398474	high	high
TCGA.AK.3433	-882.003498	-145.5621884	-1027.565686	1.786395659	high	high
TCGA.BP.5173	636.8969594	1784.736409	2421.633368	1.789707873	high	high
TCGA.A3.3316	1505.957148	1546.326527	3052.283675	1.794291666	high	high
TCGA.CZ.5464	1096.244683	2368.955899	3465.200582	1.797051428	high	high
TCGA.BP.4173	1400.218865	3447.19173	4847.410595	1.849372317	high	high
TCGA.BP.4329	1103.902047	1753.101046	2857.003092	1.851847784	high	high
TCGA.B8.4621	-304.3696941	1373.236833	1068.867139	1.876016742	high	high
TCGA.DV.5568	942.2524025	1809.189041	2751.441444	1.877313829	high	high
TCGA.B0.5706	705.7247281	2386.764096	3092.488824	1.884177828	high	high
TCGA.BP.4804	1367.195526	2648.877111	4016.072637	1.884381522	high	high
TCGA.BP.4327	398.3148818	1132.099636	1530.414518	1.885526909	high	high
TCGA.B0.4701	473.8566784	1972.096895	2445.953573	1.89643357	high	high
TCGA.BP.4165	548.3089302	1727.041193	2275.350123	1.914386762	high	high
TCGA.B0.4849	516.1842377	1621.468538	2137.652776	1.940285188	high	high
TCGA.B0.4827	1320.307683	2065.83985	3386.147533	1.957433956	high	high
TCGA.B0.5702	702.9730446	1808.265729	2511.238774	1.996102321	high	high
TCGA.BP.4349	591.1484047	1159.665662	1750.814067	2.003899295	high	high
TCGA.B0.5097	1692.337412	1984.880096	3677.217508	2.013631739	high	high
TCGA.BP.4326	811.0723711	1199.798413	2010.870784	2.026355774	high	high
TCGA.CJ.6033	888.5713683	1439.481181	2328.052549	2.027071405	high	high
TCGA.BP.4159	1099.27785	1684.426113	2783.703963	2.03621533	high	high
TCGA.B0.5083	1260.496377	1826.941881	3087.438258	2.037695446	high	high
TCGA.B0.5080	1515.948032	1965.977194	3481.925226	2.058375033	high	high
TCGA.B8.A54E	-695.6218316	468.2301437	-227.3916879	2.082142766	high	high
TCGA.CJ.4869	715.5557481	2813.974512	3529.53026	2.085315411	high	high
TCGA.CZ.5459	411.456729	1456.624377	1868.081106	2.092248702	high	high
TCGA.BP.4776	576.8562501	1513.124097	2089.980348	2.094107069	high	high
TCGA.B0.4839	835.358104	1983.658323	2819.016427	2.102135294	high	high
TCGA.BP.5177	1146.379272	1067.478997	2213.858269	2.108456148	high	high
TCGA.CJ.4918	1655.616065	1954.503251	3610.119316	2.127024414	high	high
TCGA.B0.5102	-13.70468858	1159.234687	1145.529999	2.146973947	high	high
TCGA.B0.4706	221.1972902	1218.827235	1440.024525	2.158791581	high	high
TCGA.A3.3374	97.27943833	1957.50623	2054.785668	2.161882303	high	high
TCGA.BP.4759	623.8475761	1337.765417	1961.612993	2.164600149	high	high
TCGA.CJ.4876	-293.6073522	1066.434334	772.8269816	2.174895163	high	high
TCGA.B0.4833	517.0318677	1973.442751	2490.474618	2.198809511	high	high
TCGA.B0.4810	1128.789581	2289.116946	3417.906528	2.199182387	high	high
TCGA.BP.4167	1768.134602	2894.397456	4662.532057	2.211035028	high	high
TCGA.A3.3347	1622.205433	2498.977574	4121.183008	2.228791707	high	high
TCGA.CJ.4637	1031.815838	3229.416156	4261.231995	2.267849391	high	high
TCGA.B0.5100	842.9791181	691.9239526	1534.903071	2.276470874	high	high
TCGA.B0.4700	1526.133648	2795.874805	4322.008454	2.282575455	high	high
TCGA.CJ.5677	1385.714213	1876.95137	3262.665584	2.294603167	high	high
TCGA.B0.4844	113.9956127	1409.852756	1523.848369	2.298458962	high	high
TCGA.BP.4355	935.9013873	840.7947235	1776.696111	2.314514312	high	high
TCGA.CJ.4636	1271.367627	2463.678256	3735.045882	2.330215018	high	high
TCGA.B0.4828	-495.4922457	1203.949612	708.4573665	2.335907292	high	high
TCGA.CJ.4642	685.9373074	799.7954733	1485.732781	2.340084023	high	high
TCGA.B0.5085	42.75890354	1188.634943	1231.393847	2.340169084	high	high
TCGA.BP.4758	643.9945096	2320.720495	2964.715004	2.355900876	high	high
TCGA.B0.4696	67.71679328	67.71368628	135.4304796	2.365364974	high	high
TCGA.CJ.4895	1419.150841	1996.290833	3415.441675	2.371829793	high	high
TCGA.DV.A4VZ	-474.6195708	-17.2967439	-491.9163147	2.37250545	high	high
TCGA.BP.5199	1330.245697	2603.97049	3934.216187	2.375790979	high	high
TCGA.CJ.5676	1183.492533	2099.983436	3283.475969	2.383391083	high	high
TCGA.B0.5703	55.83357601	1379.229941	1435.063517	2.399958986	high	high
TCGA.B0.4815	823.5245314	2978.470839	3801.995371	2.402823844	high	high
TCGA.CW.6087	809.0091243	3341.447834	4150.456958	2.407865568	high	high
TCGA.B8.A54D	314.7835825	2539.780497	2854.56408	2.44019956	high	high
TCGA.B0.5400	827.9300572	1970.753091	2798.683148	2.455849665	high	high
TCGA.A3.3346	-26.17376073	2091.131623	2064.957862	2.456453464	high	high
TCGA.B0.5121	737.2252774	1883.519076	2620.744353	2.457204254	high	high
TCGA.B0.5109	280.2484508	2156.20171	2436.450161	2.458787956	high	high
TCGA.MM.A84U	885.2374528	1669.970421	2555.207874	2.459552334	high	high
TCGA.CJ.4875	281.9964394	1991.796362	2273.792801	2.461263136	high	high
TCGA.B0.4714	657.8988922	2705.227798	3363.12669	2.469785423	high	high
TCGA.CZ.4857	793.122398	1766.049636	2559.172034	2.474791471	high	high
TCGA.B0.4845	210.8411528	862.9811193	1073.822272	2.48644849	high	high
TCGA.B0.4710	633.0646719	1441.913815	2074.978487	2.499007974	high	high
TCGA.B0.5095	1501.691903	1609.04545	3110.737354	2.508586173	high	high
TCGA.B0.4688	215.0578845	1134.671464	1349.729348	2.551616989	high	high
TCGA.G6.A8L8	-351.7895739	685.1382053	333.3486314	2.555872181	high	high
TCGA.B0.4703	1608.759966	2062.729853	3671.489819	2.565805492	high	high
TCGA.B0.4713	0.749983464	1438.604412	1439.354395	2.582732474	high	high
TCGA.G6.A8L6	396.274253	1973.20773	2369.481983	2.592846924	high	high
TCGA.BP.4351	492.0808905	1194.161785	1686.242675	2.599388741	high	high
TCGA.CJ.4912	97.44299316	1154.263553	1251.706546	2.611291339	high	high
TCGA.BP.5178	773.4772348	2229.961731	3003.438966	2.613516314	high	high
TCGA.CJ.4901	1005.072468	3072.17801	4077.250478	2.616845722	high	high
TCGA.CZ.4858	434.0315222	2220.900196	2654.931719	2.629662553	high	high
TCGA.BP.4335	749.9727686	1980.024844	2729.997613	2.633361869	high	high
TCGA.B0.4712	1035.368332	2152.230583	3187.598914	2.654643297	high	high
TCGA.DV.5565	815.9165022	1290.689055	2106.605558	2.660662958	high	high
TCGA.CJ.4888	1182.388962	3151.891449	4334.280412	2.693222074	high	high
TCGA.BP.5009	809.2168953	2104.640225	2913.85712	2.69979328	high	high
TCGA.B0.4837	891.2640027	1234.695799	2125.959802	2.702780017	high	high
TCGA.BP.5196	988.1118797	1808.001663	2796.113543	2.708521758	high	high
TCGA.BP.5000	980.5158323	2009.46202	2989.977853	2.757480829	high	high
TCGA.B0.5117	-485.6754757	-289.8646857	-775.5401614	2.778322521	high	high
TCGA.BP.4345	1910.712405	2233.139311	4143.851717	2.781428126	high	high
TCGA.B8.4620	1207.492862	1852.071891	3059.564753	2.790341551	high	high
TCGA.AK.3445	794.2711087	2069.067937	2863.339046	2.791318299	high	high
TCGA.AS.3777	-467.0001976	344.1914437	-122.8087539	2.79368313	high	high
TCGA.BP.4771	1114.271639	3252.025602	4366.297241	2.809790319	high	high
TCGA.B2.4098	-18.30205158	1726.892397	1708.590346	2.887916311	high	high
TCGA.AK.3426	1151.583441	3414.257585	4565.841026	2.923710813	high	high
TCGA.B0.5081	1291.647925	3094.051633	4385.699558	2.93817567	high	high
TCGA.CJ.4881	1055.693493	2185.625097	3241.318589	2.970442713	high	high
TCGA.B0.4690	1192.72396	2639.0585	3831.782461	2.978458417	high	high
TCGA.DV.A4VX	-526.7359934	1130.710399	603.9744061	2.983817922	high	high
TCGA.BP.4761	-263.3138485	1493.909204	1230.595355	3.005984922	high	high
TCGA.B0.4817	-350.3020925	2015.027395	1664.725303	3.038632264	high	high
TCGA.BP.4338	-106.3200505	1439.418613	1333.098562	3.039707327	high	high
TCGA.MM.A564	485.3084889	1210.368239	1695.676728	3.051555883	high	high
TCGA.BP.4981	129.1330358	1628.064942	1757.197978	3.055131512	high	high
TCGA.CZ.4860	462.6101445	1384.603951	1847.214095	3.094412438	high	high
TCGA.B8.A54I	561.3241776	2393.941548	2955.265725	3.094855072	high	high
TCGA.CJ.4638	-313.4488627	676.3191895	362.8703268	3.104030554	high	high
TCGA.B0.4822	974.8543787	1878.373034	2853.227412	3.110822412	high	high
TCGA.B0.4843	999.0694981	1329.518486	2328.587984	3.15978581	high	high
TCGA.CZ.5468	543.1533333	1501.859557	2045.012891	3.163355262	high	high
TCGA.B0.5092	664.458466	2793.466638	3457.925104	3.183061406	high	high
TCGA.BP.5001	153.5077299	1465.549282	1619.057012	3.236559237	high	high
TCGA.AK.3454	997.0623506	1730.92289	2727.985241	3.270753288	high	high
TCGA.CJ.4882	1196.409673	2631.244234	3827.653907	3.273002504	high	high
TCGA.CJ.4891	751.6352227	2174.325786	2925.961009	3.284409512	high	high
TCGA.BP.5191	297.0453431	2926.052968	3223.098311	3.292184324	high	high
TCGA.G6.A5PC	-168.7992556	1609.615226	1440.81597	3.315650354	high	high
TCGA.CJ.4900	803.0862065	2702.098915	3505.185121	3.331057501	high	high
TCGA.CZ.5469	15.82460451	948.8911234	964.7157279	3.345598827	high	high
TCGA.BP.4985	759.4625376	1443.617224	2203.079762	3.347982538	high	high
TCGA.BP.4960	1004.12802	2096.563752	3100.691772	3.350816276	high	high
TCGA.BP.4334	-925.6603218	145.767809	-779.8925128	3.361944848	high	high
TCGA.B0.4691	663.3162524	2044.875523	2708.191776	3.366169986	high	high
TCGA.BP.4983	567.2016726	2816.698294	3383.899966	3.380206615	high	high
TCGA.BP.4989	1063.061014	3157.593972	4220.654986	3.381949889	high	high
TCGA.BP.4340	-154.2291851	664.1570591	509.927874	3.392409584	high	high
TCGA.BP.5175	432.1868827	1668.105367	2100.29225	3.393413963	high	high
TCGA.BP.4798	1337.526591	3204.830112	4542.356703	3.401874365	high	high
TCGA.BP.4799	975.792898	1990.903931	2966.696829	3.402721227	high	high
TCGA.AK.3427	-1157.146901	-131.6470395	-1288.79394	3.484195512	high	high
TCGA.CJ.5679	322.9373233	483.7413159	806.6786392	3.499448525	high	high
TCGA.BP.5185	269.350544	1156.973302	1426.323846	3.533961183	high	high
TCGA.B0.4821	-306.362435	1212.959799	906.5973635	3.54413226	high	high
TCGA.BP.5010	1299.753292	1498.708233	2798.461525	3.574984261	high	high
TCGA.BP.4352	-599.3871219	221.3368403	-378.0502816	3.587904006	high	high
TCGA.B0.4819	1248.139385	3347.754533	4595.893918	3.600620556	high	high
TCGA.B0.4842	600.1393803	2334.708766	2934.848147	3.604689965	high	high
TCGA.BP.4971	1364.179608	2463.777165	3827.956773	3.650516124	high	high
TCGA.B0.5098	-1545.629494	-758.2353398	-2303.864834	3.657108015	high	high
TCGA.B0.5084	-460.7144517	794.5607229	333.8462712	3.750982044	high	high
TCGA.B0.4847	-4.868469036	2712.910824	2708.042355	3.760005572	high	high
TCGA.B0.4697	1053.554136	3181.127144	4234.68128	3.811057799	high	high
TCGA.B0.4841	868.8137077	1340.215964	2209.029672	3.819946432	high	high
TCGA.B0.4718	455.6813879	1592.716943	2048.398331	3.886082743	high	high
TCGA.CJ.4873	867.2658916	2761.801482	3629.067374	3.941453742	high	high
TCGA.AK.3453	126.5125715	2646.202432	2772.715004	3.94488248	high	high
TCGA.B8.4143	716.0692159	2496.400265	3212.469481	3.945658926	high	high
TCGA.AK.3447	-1046.402822	255.839478	-790.5633442	4.025053136	high	high
TCGA.B0.4707	-9.352928756	849.9022172	840.5492885	4.029429595	high	high
TCGA.BP.4770	1772.672526	1306.692846	3079.365372	4.039092625	high	high
TCGA.BP.5169	728.9556407	2484.526339	3213.48198	4.226297888	high	high
TCGA.BP.4992	-31.77254304	2723.200897	2691.428354	4.227514589	high	high
TCGA.B0.4698	-412.779444	2425.159542	2012.380098	4.240835489	high	high
TCGA.G6.A8L7	-244.5375014	1077.77125	833.2337485	4.251845336	high	high
TCGA.B0.5107	-774.387359	1849.848277	1075.460918	4.729342753	high	high
TCGA.B0.4811	292.880169	1117.604481	1410.48465	5.675818888	high	high
