# Supplementary material for: Cuproptosis in ccRCC: key player in therapeutic and prognostic targets
Source: Front Oncol. 2023 Oct 27;13:1271864. doi: 10.3389/fonc.2023.1271864 (PMC10642186; doi:10.3389/fonc.2023.1271864)
Supplement: Supplementary file 7 [file DataSheet_7.zip › Step7/╨┬╜¿╬─╝■╝╨/easy_input_blcaPath(1).txt]

	TCGA-05-4249-01A-01R-1107-07	TCGA-05-4250-01A-01R-1107-07	TCGA-05-4382-01A-01R-1206-07	TCGA-05-4384-01A-01R-1755-07	TCGA-05-4389-01A-01R-1206-07	TCGA-05-4390-01A-02R-1755-07	TCGA-05-4396-01A-21R-1858-07	TCGA-05-4397-01A-01R-1206-07	TCGA-05-4398-01A-01R-1206-07	TCGA-05-4402-01A-01R-1206-07	TCGA-05-4403-01A-01R-1206-07	TCGA-05-4405-01A-21R-1858-07	TCGA-05-4415-01A-22R-1858-07	TCGA-05-4417-01A-22R-1858-07	TCGA-05-4418-01A-01R-1206-07	TCGA-05-4420-01A-01R-1206-07	TCGA-05-4422-01A-01R-1206-07	TCGA-05-4424-01A-22R-1858-07	TCGA-05-4425-01A-01R-1755-07	TCGA-05-4426-01A-01R-1206-07	TCGA-05-4427-01A-21R-1858-07	TCGA-05-4430-01A-02R-1206-07	TCGA-05-4432-01A-01R-1206-07	TCGA-05-4433-01A-22R-1858-07	TCGA-05-4434-01A-01R-1206-07	TCGA-05-5420-01A-01R-1628-07	TCGA-05-5423-01A-01R-1628-07	TCGA-05-5425-01A-02R-1628-07	TCGA-05-5428-01A-01R-1628-07	TCGA-05-5429-01A-01R-1628-07	TCGA-05-5715-01A-01R-1628-07	TCGA-35-3615-01A-01R-0946-07	TCGA-35-4122-01A-01R-1107-07	TCGA-35-4123-01A-01R-1107-07	TCGA-35-5375-01A-01R-1628-07	TCGA-38-4625-01A-01R-1206-07	TCGA-38-4626-01A-01R-1206-07	TCGA-38-4627-01A-01R-1206-07	TCGA-38-4628-01A-01R-1206-07	TCGA-38-4629-01A-02R-1206-07	TCGA-38-4630-01A-01R-1206-07	TCGA-38-4631-01A-01R-1755-07	TCGA-38-4632-01A-01R-1755-07	TCGA-38-6178-01A-11R-1755-07	TCGA-38-7271-01A-11R-2039-07	TCGA-38-A44F-01A-11R-A24H-07	TCGA-44-2655-01A-01R-0946-07	TCGA-44-2656-01A-02R-0946-07	TCGA-44-2657-01A-01R-1107-07
ADIPOGENESIS	0.114367267	0.30196204	-0.338161616	0.412456632	0.140190772	0.181772875	0.333470418	0.008904991	0.00078026	0.312867314	0.349531572	0.139329425	0.15847205	0.340348901	0.188642666	0.241021079	-0.162166806	0.315707961	0.3566988	0.097590574	0.320240286	0.365404364	0.074613799	0.123070254	0.041822508	-0.188231295	0.159230908	0.419682249	0.262510236	0.229604363	0.298519223	0.071069424	-0.12169299	0.14969009	-0.234657267	0.26583656	0.342603147	0.28230907	0.363094123	0.048443408	-0.120083792	-0.009635445	0.248272245	0.483017622	-0.270147544	-0.427004067	0.39440568	0.109013063	-0.471730324
ALLOGRAFT_REJECTION	0.197220142	0.558565316	0.274774147	-0.307935253	0.59780921	-0.25470693	-0.463299982	-0.365942304	0.319873447	-0.145424162	0.209156105	-0.170905527	0.02139878	0.551270952	0.322323358	-0.511556203	0.093513376	0.257441029	0.337614039	-0.091986828	0.275774387	0.392259187	0.135066303	0.265632557	0.528369217	0.618547816	0.388859442	0.602397991	-0.006783034	-0.408313963	-0.164545737	-0.357792327	0.539630156	0.578600097	0.242670522	0.357918357	0.202333103	0.39390321	-0.159479314	0.595176134	-0.382588858	-0.248796702	0.49046384	-0.080522062	0.681955569	0.252829097	0.013151591	0.458556269	0.451282746
ANDROGEN_RESPONSE	0.516987978	0.362044443	-0.256475826	0.225272482	0.05467639	-0.017094893	0.115112598	0.106344569	-0.248987993	0.295482242	0.342382097	0.367784536	0.186042316	0.425463825	-0.218973714	-0.042412492	-0.244476322	0.589360118	0.219742092	-0.279836873	0.208899843	0.408576607	-0.089138204	0.551883025	-0.049045139	-0.083598027	0.279255882	0.380901962	-0.043453414	0.122488815	0.243285556	-0.366701563	-0.197993482	-0.180670344	-0.325522811	-0.040633943	0.24467529	0.40871859	0.243440575	0.014759375	-0.426599138	-0.101340245	0.095514825	0.288580598	0.400891553	-0.207073649	-0.051306334	0.195380272	-0.213594699
ANGIOGENESIS	0.349406244	0.165436122	0.521931324	0.052711009	0.218015932	0.445674576	-0.007041859	-0.383787011	-0.267691495	0.069996118	0.343148832	-0.155961762	-0.059899565	0.514997065	-0.382756437	-0.167156155	0.089620816	0.235430209	0.093827038	0.42031128	-0.171915972	0.639117631	0.146391196	-0.166587375	-0.101427838	-0.044903654	0.301190631	0.221667836	-0.194311516	-0.641562656	0.327025735	-0.429193936	-0.08878835	-0.213043223	-0.422191151	0.202789995	0.80955107	0.538752452	0.41153902	0.619128751	-0.439273352	-0.426962506	-0.216788373	0.233781795	0.678182978	-0.282257113	-0.193483683	0.045193478	0.508006267
APICAL_JUNCTION	0.199113415	0.365966305	0.231730823	0.153818451	0.091713203	0.015180001	-0.127674123	-0.236368199	-0.034821137	0.195932313	0.32202323	0.376406838	0.030481069	0.260151779	-0.219654013	-0.27242055	-0.438749728	0.208648083	0.260859514	0.010687691	0.040547316	0.44190367	-0.042183408	0.14053017	0.208408212	-0.36527341	-0.145826503	0.082628248	-0.245383799	0.033610975	0.20691578	-0.390526077	-0.024419004	0.063315959	-0.382876259	0.031489309	0.317274674	0.479864127	0.137378215	0.3221299	-0.232949317	-0.031647839	0.075641784	0.412767129	0.433459108	0.05920772	-0.115410895	-0.16752842	-0.03176744
APICAL_SURFACE	0.085010051	0.116943726	-0.033428231	0.223535021	-0.191446444	-0.27448975	-0.053076493	0.062831839	0.100844035	-0.390509673	0.34909901	0.385123474	-0.38468155	0.085528788	-0.028398878	-0.175483202	-0.313144006	0.419355177	-0.05925932	-0.096921766	-0.062381356	0.263348424	0.247030128	0.409684021	0.319665542	-0.113290057	-0.430999926	0.280660409	-0.243834562	-0.399786282	0.010543033	-0.58635939	-0.316718339	-0.397855196	-0.044410192	-0.270673703	0.257841294	0.20218368	-0.361187804	0.011817924	0.004192354	-0.409473099	-0.30268369	0.316366198	0.472490715	0.268006514	-0.133448252	0.051426127	-0.109606062
APOPTOSIS	0.119887582	0.092033614	0.063626772	0.352577001	0.061738634	-0.234211542	-0.143580021	0.049360509	-0.05331984	0.235196339	0.284080025	0.388334789	-0.165395462	0.080203609	-0.458279255	-0.095155611	-0.20512262	0.27142861	0.31215416	0.049675078	0.260188234	0.158619675	-0.142946396	0.269499067	0.319872924	-0.432422518	0.255952069	0.111133694	0.06216309	0.191433379	0.365404869	-0.251343995	-0.024006083	0.229116583	-0.346620965	0.033416076	0.042701316	0.307203774	0.317595835	0.055715689	-0.379648616	-0.250146652	0.161357328	0.307148629	0.305777365	-0.137403298	0.004982727	0.347506141	-0.146411863
BILE_ACID_METABOLISM	-0.055998979	-0.145037031	-0.310778012	0.197436369	0.363427657	-0.254213572	0.132529232	0.117468793	-0.182873076	0.324342735	0.27867035	0.066158302	-0.326167808	-0.057150208	-0.16671606	-0.271139941	-0.091464959	0.200930174	0.272733825	0.033528516	-0.270163382	0.302605919	0.00207428	0.226456549	0.099311853	0.300878582	0.442227108	0.223200777	-0.022168076	0.310199218	0.220686246	0.006295097	0.155024899	-0.18673599	0.19066926	-0.22884079	0.210996454	0.401260239	0.157609344	0.134817039	-0.327019843	-0.091982968	-0.097937045	0.228933154	0.191274599	0.247589106	-0.04113183	-0.008208346	0.234380718
CHOLESTEROL_HOMEOSTASIS	-0.008946424	0.09699803	-0.060740041	0.220526019	0.262080632	-0.041805462	0.14617727	-0.054607516	0.041269341	0.439653375	0.398305508	0.355669235	0.089428717	-0.030235008	0.088037793	-0.387323382	-0.081594453	0.379838791	0.191012439	-0.261800392	0.262346888	0.318066197	0.40466806	0.126573002	-0.145728908	0.146405497	0.213640408	0.468765516	-0.037271142	0.38735623	0.529770624	-0.382681241	-0.049487085	-0.145240774	-0.13776132	0.092738599	0.282310924	0.050857923	0.288538977	0.219637006	-0.126095027	0.062365797	0.236966641	0.035196353	0.093883119	-0.153287281	0.116665468	0.135834446	-0.386957557
COAGULATION	-0.293596578	-0.079833221	0.015353504	0.295718214	0.211373575	0.412898526	0.10884865	-0.006799364	-0.083165192	0.037151115	0.407625929	0.066595298	-0.39710345	0.219231291	0.031635072	0.179727978	0.122345825	0.059829279	0.307503841	-0.050194732	-0.254801164	0.275355982	0.234672129	0.30408925	0.099413919	0.194736326	0.093955026	0.300940723	-0.035075884	0.194236498	0.201213893	-0.233997801	0.070377514	-0.084047254	-0.324901554	-0.215333082	0.22511461	0.274487946	0.115502151	0.170964118	-0.417654112	0.166114786	0.245324948	-0.027730595	0.113826166	0.392200366	0.30876921	-0.03985239	-0.312402332
COMPLEMENT	0.149840018	0.480792304	0.25976188	0.184097561	0.259474808	-0.146066688	-0.136286978	0.010165596	0.061201678	0.279416821	0.236101753	0.04544867	0.135326314	0.430590018	-0.154817804	-0.263621025	-0.201956096	0.422622124	0.328746575	-0.158581551	0.239224936	0.480881425	0.021788961	0.442758172	0.384963716	0.192888573	0.141743088	0.307778832	-0.168780543	-0.116399566	0.366204291	-0.473568905	0.16856688	0.274670149	-0.14466955	-0.150160749	0.232086763	0.343702013	0.093332666	0.344364571	-0.459752529	-0.117181703	0.061526372	0.2288322	0.493189935	0.015170491	-0.314259016	0.241815397	0.173764684
DNA_REPAIR	0.175660124	0.46446649	-0.32215556	0.237081893	0.350842947	0.467865895	-0.008583975	0.331276694	0.102711132	0.299513744	0.087194386	-0.350738065	0.389822933	-0.324530353	0.124891407	0.224136184	-0.198513057	0.013066091	0.41737058	0.402102631	0.273869824	0.209384312	0.059287557	-0.028048114	0.008977265	0.146066168	0.275804282	0.388215203	0.277319309	0.34869588	0.299957922	0.074469684	0.113665713	0.333215569	0.215266282	0.413887257	-0.502915498	0.050484268	0.332752774	0.237255774	0.244173921	0.227174198	0.305481162	0.204132775	-0.522251538	-0.448467321	0.167534212	-0.105990714	-0.525287043
E2F_TARGETS	-0.287145376	0.552804589	-0.308139701	-0.457409613	0.394180355	0.620985802	-0.101508615	0.61753646	0.288012724	-0.015173764	-0.572253526	-0.38128046	0.631512667	-0.463388483	-0.106386697	0.490802708	-0.334120243	0.482251932	0.351458251	0.086259166	0.549050848	-0.363175094	0.335295767	-0.190187732	0.216053589	-0.025583836	-0.250483827	0.46509677	0.29217446	0.155925088	0.185783057	-0.575131468	0.112700736	0.258148138	0.422358362	0.618630205	-0.672042928	-0.468680669	0.228648831	0.388181557	0.597906085	0.538262875	0.434901573	-0.004050145	-0.578794239	-0.668022132	-0.566340631	-0.318932485	-0.533525722
EPITHELIAL_MESENCHYMAL_TRANSITION	-0.308281813	0.489586229	0.526058896	-0.491310801	-0.390924508	0.407953242	-0.421918643	-0.375375151	0.016834957	0.349226773	0.180882254	0.371304035	-0.143926402	0.706825795	-0.03436814	-0.167991241	-0.667986546	0.363192415	0.501795088	-0.346852321	0.057606496	0.656038555	0.0394569	-0.577349906	0.437631413	-0.267694577	-0.437108828	0.25666833	-0.211385608	0.414355825	0.467490368	-0.545959028	0.232138664	0.234676128	0.00523825	-0.248840528	0.398582116	0.773577768	0.345398111	0.662154548	-0.143705917	-0.109157853	0.063559341	0.509259987	0.494723347	0.219521756	-0.396559409	-0.307763158	-0.079348443
ESTROGEN_RESPONSE_EARLY	0.349720572	-0.017513812	-0.165936727	0.354740228	0.230755531	0.133867971	0.346507372	-0.322240366	-0.034768055	-0.11211483	0.241981099	0.404449345	-0.276171572	0.278498086	-0.314762567	-0.279167405	-0.107477044	0.342058006	0.392171461	-0.028458131	-0.093327347	-0.098552135	0.227948562	0.305583299	0.207478509	-0.608920092	-0.251078672	0.090484572	-0.334180864	0.024338451	0.232809158	-0.230811953	-0.376343137	-0.300135627	-0.314106069	-0.324752381	-0.020704394	0.096640553	0.102512496	-0.179743326	-0.342153011	-0.412918205	-0.253963164	0.366040797	0.139316138	-0.168961903	-0.287144839	-0.197294573	-0.317767939
ESTROGEN_RESPONSE_LATE	0.090506536	0.081584857	-0.239308116	0.061054013	0.379740487	0.122580892	0.126156789	-0.29294427	-0.357960047	0.185316982	0.446341879	0.249533735	-0.106744542	0.154095945	0.055658723	-0.058215789	0.082824791	0.051872072	0.323110437	0.071282333	-0.126635369	0.100188721	0.11398291	0.446290931	-0.072763686	-0.273958762	0.046434312	0.389810311	-0.04389292	0.204528679	0.37522071	0.037420474	-0.237282895	-0.061919859	-0.121051158	-0.29921197	0.191550234	0.03716698	0.359972632	-0.047131597	-0.244190882	-0.087849109	-0.043850844	-0.012375797	0.101000876	0.133486415	-0.100393096	-0.260261151	0.025891987
FATTY_ACID_METABOLISM	0.081807226	0.030070081	-0.387311351	0.3303981	0.20297066	0.224293167	0.124587948	0.136242496	-0.09087564	0.175301398	0.415164882	-0.235083178	-0.121847982	0.200047792	0.012152902	-0.396742839	0.089777786	0.223653753	0.360174033	-0.309542247	-0.149717483	0.236403594	-0.360208098	0.106816282	0.130901667	0.070195447	0.354368227	0.387479764	0.228711721	0.40149899	0.488058093	0.186681002	-0.059842592	-0.141800085	0.130014676	0.029496909	0.121827007	0.221727084	0.284836227	0.040999352	-0.204327143	0.065061214	0.045830878	0.187216933	0.083500561	-0.215765941	0.483481042	0.030201505	-0.083145539
G2M_CHECKPOINT	0.143410735	0.327258756	-0.336170505	-0.153744463	0.029511822	0.514360437	0.345894275	0.504011203	0.064475672	0.195141798	-0.421503225	0.120070234	0.595317092	-0.200493248	-0.489128267	0.125060338	-0.363149042	0.52419089	0.253698009	0.014227047	0.574406907	-0.302176187	0.108481965	0.332379695	-0.047110028	-0.500334646	-0.492483	0.114620731	-0.232264535	0.009746141	-0.038193962	-0.597187984	-0.425068958	-0.05569546	-0.149796579	0.34853816	-0.478291938	-0.444321355	-0.350052984	-0.258029159	0.485851987	-0.022858379	-0.076686267	0.378645357	-0.333105733	-0.593707086	-0.472652241	-0.281086161	-0.571684693
GLYCOLYSIS	0.099200516	0.466921751	-0.057786784	-0.217757327	0.283838053	0.440887111	0.106818703	0.12198369	0.046828091	0.398295523	0.130158562	0.224476713	0.15076655	-0.040398277	-0.034089797	0.206457084	-0.352759498	0.306594346	0.427564594	0.143461033	-0.023524882	0.316424402	0.049195899	0.110775926	0.063508921	-0.097786956	0.043467341	0.314299279	0.10321499	0.287647068	0.394620751	-0.380301005	0.019179645	0.086086064	-0.024633241	0.109738379	-0.405384755	0.264315617	0.318705461	0.422179627	-0.152566427	0.185213259	0.472548878	0.464826585	-0.390205421	-0.429776339	-0.120059932	-0.149208391	-0.394890189
HEDGEHOG_SIGNALING	0.480588892	-0.029242276	0.328631426	0.252235805	-0.195329116	-0.65876088	0.415162542	-0.090254466	-0.185965899	-0.073482921	0.062100872	0.520842307	-0.281802968	0.181248164	-0.606287199	-0.689426819	0.029157781	0.350468593	0.557209861	-0.117289205	-0.239797476	0.26736664	-0.344830881	0.216001526	0.644990711	-0.569173666	-0.155822458	-0.434375482	-0.662511354	-0.246855569	-0.081636891	-0.536177993	-0.460156434	0.100177074	-0.352042503	-0.599801592	0.228201332	0.655253403	-0.348853352	-0.0957151	0.213749178	-0.378258175	-0.391617821	0.530046869	0.792201364	0.250893895	-0.281767953	-0.134398956	0.36807067
HEME_METABOLISM	0.386273235	0.238265563	-0.009264998	0.419901968	0.184900193	0.060967986	0.133243793	0.072598246	-0.110036092	0.210632656	0.317833379	0.311652942	0.021585439	0.26978146	-0.299721697	-0.117101209	-0.243239043	0.359155337	0.195703479	0.132801942	0.289155593	0.248597174	0.025896171	0.26612067	0.071278072	-0.303134462	-0.036752631	0.029286958	-0.13993243	-0.182350414	0.321069469	-0.281156572	-0.195500888	-0.113633743	-0.273548736	-0.049526374	0.335888352	0.293882179	0.029889369	-0.055919088	-0.133206462	-0.147609186	-0.028084142	0.257955534	0.152384199	-0.054952592	0.04980834	0.083078113	-0.350056451
HYPOXIA	-0.100875949	0.324591329	0.083123533	-0.08271367	0.029748205	0.304853905	0.184856704	0.127898608	0.190286681	0.081081411	0.071528998	0.195523182	-0.104664619	0.321768106	-0.052689941	-0.200752018	-0.238059908	0.258983114	0.239974829	0.024578283	0.126176768	0.263916768	0.254307296	0.002397028	0.404059487	0.106984778	-0.184474373	0.154769328	-0.000791147	0.00964469	0.033556246	-0.35823425	-0.057072737	0.137284033	-0.029273599	-0.282081566	0.420307762	0.394656486	-0.300158064	0.251767672	0.012141289	-0.023110587	0.062434076	0.372908215	0.054230969	0.237256705	-0.256814225	-0.119824176	-0.051879581
IL2_STAT5_SIGNALING	0.244135357	0.42702452	-0.067993234	0.029448814	0.108336755	-0.11885069	-0.060781592	-0.332658881	0.069687346	-0.048589876	0.128859923	0.107839232	-0.157156119	0.476364204	-0.129658402	-0.292447271	-0.265704803	0.336996809	0.312535681	-0.371126864	0.131877191	0.35809732	-0.015217107	0.266483299	0.136001432	-0.037954737	0.033155791	0.170622861	-0.205438463	-0.356593372	0.218972338	-0.517667056	0.131148599	0.257546816	-0.267222936	-0.065615334	0.136793567	0.377883611	-0.114739519	0.294400844	-0.398640782	-0.295650676	0.142652811	0.159856927	0.571108642	0.106228343	-0.056150023	0.118344628	0.055370762
IL6_JAK_STAT3_SIGNALING	0.11532451	0.14379696	0.426156058	-0.073330761	0.248444491	-0.028701847	-0.004238319	0.060033938	0.068804969	-0.134495526	0.404235862	0.245152851	-0.141739493	0.455244608	-0.10700439	-0.317831036	-0.238560678	0.045564437	0.398253138	0.008289348	0.111631186	0.320754275	-0.289883948	0.206818346	0.411630903	0.231314624	0.047273735	0.362363479	-0.194613952	-0.390578232	0.340611143	-0.591374788	0.271128568	-0.033993868	-0.491925099	-0.147498276	0.561347896	0.600063819	-0.359649798	0.467695935	-0.452225515	0.015430327	0.217322959	0.396039693	0.471904018	0.307631125	-0.402919095	0.313501869	0.366132459
INFLAMMATORY_RESPONSE	0.142076624	0.377195759	0.286127231	0.229950658	0.120533859	0.164790449	-0.350956417	-0.37850863	0.151376073	0.109592531	0.342635599	0.154230155	-0.363392058	0.494481258	0.041140588	-0.307350664	-0.142315244	0.374364295	0.542443776	-0.113823091	0.013466082	0.454819912	-0.012187615	0.435011869	0.423875727	0.465675914	0.446689174	0.485944498	-0.164670871	-0.270554093	0.256219972	-0.491002749	0.452240861	0.254680171	-0.060682516	0.022735261	0.57723462	0.520357975	0.071632652	0.513095068	-0.4997647	-0.31836924	0.38397916	-0.016609377	0.647836397	0.481016044	-0.158792934	0.361432655	0.441231022
INTERFERON_ALPHA_RESPONSE	-0.152685588	0.635579022	-0.226261675	0.140102654	-0.257376594	-0.39518447	0.41611553	0.206761721	0.458674177	0.643381193	0.576154926	0.388008898	0.141920819	0.055433547	0.385075996	-0.4687885	-0.317504109	0.54564167	0.553024051	0.468035485	0.537980867	-0.128575706	-0.494815499	0.560882481	0.57936863	0.264653317	0.202241714	0.509874943	-0.436814859	0.393977389	-0.002064661	-0.587079984	0.184339053	0.391845402	-0.472458251	0.329522779	0.551504912	0.48766648	-0.543035322	0.207536902	-0.3122259	0.131844957	-0.152338813	0.646228353	0.156440063	0.584353742	0.206148882	0.648308975	-0.032458749
INTERFERON_GAMMA_RESPONSE	0.329828497	0.438923292	0.001610307	-0.170829104	0.460637606	-0.464758421	-0.216547028	-0.041874481	0.326102509	0.163767795	0.301779322	0.181541192	-0.167800599	0.365721877	0.064285183	-0.650159091	0.146999841	0.285790747	0.449869825	-0.177701213	0.388641936	0.284075964	-0.240525847	0.54405144	0.612890191	0.420870545	0.375847929	0.59354299	-0.392704376	-0.436608084	0.085251535	-0.476732476	0.326213267	0.480898009	-0.322263432	0.06691734	0.400136323	0.184235742	-0.308743686	0.474794327	-0.609885913	-0.513056049	-0.012844755	0.273762834	0.603726196	0.314965254	-0.084296571	0.59003818	0.446405878
KRAS_SIGNALING_DN	-0.012738744	-0.159170306	-0.157489508	-0.044692916	0.153626671	0.007652956	-0.063599555	-0.18904597	-0.222292146	0.153176475	0.146370448	0.024680414	-0.189237941	0.224761223	-0.065447302	-0.137793517	-0.234946561	0.27583834	0.119452694	-0.057561338	-0.300568654	0.121005729	0.080515302	0.054551036	0.104110999	-0.113123591	-0.009231699	0.003213451	-0.328536734	0.020551279	0.123333271	-0.286463357	-0.074858986	-0.124506604	0.021016888	-0.330086149	0.060502122	0.238593989	0.071873723	-0.170614512	0.128898569	-0.017886975	-0.084725552	0.134089467	0.350310892	0.226582874	-0.235159381	-0.428879025	0.311994429
KRAS_SIGNALING_UP	0.096368626	0.293852057	0.081802302	0.272384899	0.017982232	0.13915833	0.093700817	-0.360305694	-0.29328961	0.205320675	0.33991644	0.238124237	-0.114923486	0.36548271	-0.107219974	-0.328795291	-0.340351753	0.350428194	0.31252203	-0.182634118	0.061307143	0.35373634	-0.029470005	0.267740648	0.230212487	0.006869801	0.099048129	0.302833903	0.009633307	0.141678243	0.42072193	-0.238466183	0.121033975	-0.029401782	-0.156700201	-0.22127013	0.355440202	0.458326465	0.106369751	0.280592059	-0.300809188	-0.176720067	0.006835903	0.094012954	0.450246858	0.162536193	0.048820276	0.226384603	0.052141935
MITOTIC_SPINDLE	0.271764577	0.362813278	-0.031325394	0.306246192	-0.213420281	-0.069493776	0.248330978	0.012680725	-0.012055905	-0.07912296	-0.2318292	0.381860593	0.305868365	0.078432907	-0.528036948	-0.436542205	-0.463938376	0.488459926	0.057893741	0.167149588	0.53687948	-0.186974249	0.031336722	0.393329953	-0.169591058	-0.678092225	-0.591650185	-0.201362309	-0.526164627	-0.199739966	0.01940877	-0.564832431	-0.60574384	-0.443639958	-0.593108555	-0.134938	-0.031812377	-0.201257326	-0.474135385	-0.299663964	0.244678766	-0.467947696	-0.423188601	0.461131342	-0.120840862	-0.408392672	-0.381395296	-0.360310062	-0.542851801
MTORC1_SIGNALING	-0.012615493	0.365040999	-0.289836689	-0.116783385	0.107503279	0.32268141	0.048656984	0.181533412	0.068873814	0.309340054	-0.386520049	0.14530955	0.526334553	-0.08529464	0.035160454	0.437672113	-0.308082481	0.038292589	0.478821365	-0.10447002	0.08500243	0.243908394	0.150165656	-0.293968644	-0.008964619	0.278406981	0.209279789	0.475983356	0.422584388	0.32818162	0.368368369	0.126077826	0.32184622	0.303428528	0.189125157	0.542452184	-0.351023133	0.002781288	0.385672447	0.438738055	0.295879628	0.470588167	0.464724735	0.428504458	-0.434252563	-0.616713076	0.262658379	0.15007812	-0.548799429
MYC_TARGETS_V1	0.463936201	0.592208289	-0.44958831	-0.273874647	0.503108903	0.580526898	-0.277291683	0.326694368	0.181393441	0.183964489	0.007664713	-0.385995973	0.732483735	-0.081775852	0.206808664	0.271334536	-0.321640458	0.464330715	0.380076788	0.131113965	0.418143591	0.307382759	0.158044192	-0.307920726	0.113135842	0.087075845	0.038077673	0.573018513	0.364602909	0.423204864	0.321214401	0.163113835	0.294395051	0.334995544	0.420185377	0.57858968	-0.54424503	0.137552789	0.392389801	0.498847435	0.550927494	0.499227204	0.4435896	0.374148029	-0.191769285	-0.666999429	0.178472787	-0.164196087	-0.652588611
MYC_TARGETS_V2	0.402520081	0.576409695	-0.656207707	-0.032001051	0.339239931	0.431814507	-0.255933032	0.149301494	0.423435039	-0.367186531	-0.603533592	-0.05582542	0.780001198	-0.34195677	0.118845382	0.096405903	-0.460916658	0.045270171	0.191402608	-0.117374869	0.193851078	-0.188434168	-0.073029579	-0.451101379	0.055046226	-0.200149428	-0.350446787	0.189961981	0.069044848	-0.10765144	0.377898718	0.017447658	-0.135080637	0.028231714	-0.148355153	0.682491244	-0.644866115	-0.424278898	-0.247858078	0.323020591	0.556457133	0.303070039	-0.037427756	0.686055242	-0.593022136	-0.725596545	-0.186519027	-0.302277714	-0.734617333
MYOGENESIS	0.062813684	-0.075538587	0.359040225	0.354078859	-0.335414478	-0.070924462	-0.331802952	-0.226229319	-0.202323341	0.185599999	0.226471706	0.276348745	-0.388454911	0.3064055	-0.250196251	-0.224972207	-0.30347469	0.178875087	0.136479822	-0.169048429	-0.281462012	0.408065071	0.122212322	-0.131809681	0.35523098	-0.242573532	0.050547689	-0.237044445	-0.222202033	-0.086626575	0.108772117	-0.336640863	0.037895212	-0.194445724	-0.177948626	-0.242471146	0.41543784	0.52394943	0.107469756	0.203494734	-0.040368933	-0.219246116	-0.055888315	0.314217895	0.386499615	0.425166861	0.08940637	-0.267492163	0.267667614
NOTCH_SIGNALING	0.352205591	0.463115676	0.356581312	0.291375331	0.175059173	-0.101514884	-0.010846201	-0.273654644	-0.211783972	0.378659021	0.604430145	0.24556672	-0.347559306	0.274712548	-0.128492738	-0.57753412	-0.207502115	0.659566949	0.404336525	0.231519797	0.158212752	0.505004854	0.14586411	0.279759758	0.109482211	-0.362254913	-0.068481053	-0.056019873	-0.184971603	0.424281585	0.431409311	-0.0929509	-0.065279808	0.010410282	-0.111584962	-0.236737583	-0.163803585	0.516463273	0.112517118	-0.051966835	-0.405372537	-0.295092275	-0.134395511	0.588063506	0.411993956	0.005541373	-0.107177182	-0.16541205	-0.22536596
OXIDATIVE_PHOSPHORYLATION	-0.203028616	0.330829367	-0.366122151	-0.086621738	0.594112121	0.455181563	0.041100187	0.611540959	-0.300435668	0.039237624	0.431149727	-0.41839921	0.521064954	0.066062793	0.587304832	0.452733989	0.279709359	-0.114700926	0.470343755	0.01936602	-0.214669804	0.354307303	0.183208933	-0.352560202	-0.043152468	0.555847241	0.589911019	0.670832872	0.627324419	0.607340186	0.426869163	0.542826355	0.5246046	0.526978792	0.512505439	0.427905124	-0.20906512	0.341531328	0.618042379	0.563655893	-0.003710111	0.43788561	0.647282395	-0.022561565	-0.51509517	-0.484574897	0.473763409	-0.169783772	-0.52884291
P53_PATHWAY	0.227763854	0.392727656	-0.270891122	0.289759233	0.192579237	0.184130722	-0.182235007	-0.222074925	-0.329024456	0.215149915	0.402836726	-0.028258729	-0.021809826	-0.155537374	0.223779941	-0.211839948	-0.161451337	0.019766016	0.500039083	0.317040113	0.064376668	0.128899741	-0.162304799	0.168032392	0.290822116	-0.141021912	-0.013105145	0.185721745	0.047585452	0.432526689	0.241594525	0.134782518	-0.096267201	0.134404295	0.061619013	-0.128023788	-0.085506993	0.207538356	0.17673809	0.060934449	-0.318411082	0.110298666	0.010353532	0.282828184	-0.045965489	0.122364828	0.263668709	-0.191589191	-0.287366613
PANCREAS_BETA_CELLS	0.097329708	0.219919276	-0.271342983	0.023120026	0.278861595	0.361020224	0.439083462	-0.166631949	-0.553281108	-0.16848401	0.505609101	0.033481603	0.236252086	0.395325808	0.238970957	0.050353026	-0.230077182	0.002102265	0.220200346	-0.11009237	-0.377638733	0.223380997	0.517077205	0.349050167	0.301322177	0.333080463	0.126451397	0.386350968	-0.036519441	0.413363153	0.45553165	0.344867494	0.247814546	-0.148351429	0.184104637	-0.155672341	0.185275376	0.411530497	0.202778775	0.078012555	-0.000910725	0.410112812	0.071985839	-0.092638996	0.60482947	0.366688701	0.022649426	-0.366180395	-0.123471889
PEROXISOME	0.276671971	0.42937792	-0.012909864	-0.138684754	0.42166311	0.391784535	-0.073199922	0.040913738	-0.060989534	0.340657721	-0.033657429	-0.066472745	-0.180531512	0.214112282	-0.231115887	-0.13801369	0.149034877	0.1526386	0.14060643	0.083407615	-0.249176555	0.278241832	0.166177471	-0.15168703	0.286931368	-0.069587425	0.224264801	0.243976276	0.25317815	0.275926431	0.49455176	-0.320021227	0.318823026	0.122717025	-0.076419514	0.078921921	-0.43812559	0.31199718	0.408801057	0.198507304	0.217398805	0.316044426	0.402096947	0.52503042	-0.07463579	-0.121155803	0.031239519	0.104239947	-0.266242769
PI3K_AKT_MTOR_SIGNALING	0.364767368	0.067467898	0.009189623	0.226038356	0.374289759	0.128299479	0.343105455	0.118983404	-0.044648917	0.323328527	0.125147963	0.122698833	0.180359319	0.159996654	0.22857846	-0.088952396	-0.263032163	0.300562274	0.22668362	-0.119311355	0.267826634	0.337612613	0.348651816	0.006358598	0.167094014	-0.099503614	-0.156200106	0.441068447	-0.23559524	-0.073092049	0.358590216	-0.043562134	0.055868202	0.090721807	-0.160488982	0.098862461	0.229977398	0.257499319	0.065237099	0.049821975	0.181104203	0.056952476	0.110600093	0.478878378	0.03742133	-0.408725672	-0.109905182	-0.269244694	-0.457967285
PROTEIN_SECRETION	0.54922599	0.437271579	-0.180688994	0.402889815	0.259229381	0.235990329	0.478314341	0.185536949	-0.281375886	0.305028396	0.343895568	-0.021168284	0.228637108	0.209931939	-0.189982524	-0.082663136	-0.115998966	0.488361233	0.543291753	0.347805925	0.47846905	0.347768951	0.172424571	0.497117104	-0.340520069	-0.086737417	0.340502838	0.374372863	0.043390475	0.417307373	0.501403587	0.129124411	0.015234409	0.047117375	-0.019005702	0.233698822	0.101411359	0.395060201	0.267734141	0.293680315	-0.326920308	0.077040396	0.207805894	0.377584893	-0.39345317	-0.475503481	0.243372904	0.152159387	-0.55084108
REACTIVE_OXIGEN_SPECIES_PATHWAY	0.181451787	0.253786448	-0.295163463	0.325377488	0.079286314	0.082373124	-0.51487987	0.022775952	0.00349905	-0.410938822	0.277029773	0.026037125	-0.09448687	0.051073035	-0.300893351	-0.629869055	-0.27848771	-0.067287866	0.249942965	0.06342387	-0.007805275	0.205937602	-0.06971373	0.246189951	0.346142215	-0.02394159	-0.022660272	-0.089723259	-0.116843353	-0.080902963	0.525082357	-0.253724291	0.038662659	0.158950682	-0.234978642	0.098029744	0.550351306	0.244239006	0.105892702	0.014005945	-0.315391473	0.012588448	0.291093986	0.041640297	0.2640946	-0.204220848	0.055030607	-0.154272045	-0.373533824
SPERMATOGENESIS	0.049761508	0.096592912	-0.036479444	-0.051457904	0.233727516	0.082847183	0.138419043	0.195644214	-0.004255248	0.26477331	-0.34448598	0.078525859	0.22561264	-0.001437723	-0.075440065	0.291588852	-0.165278862	0.271475604	-0.001815784	0.011943067	0.136831033	0.042756699	0.344067454	-0.136834574	-0.070975602	-0.14464972	0.061783761	0.107043065	0.129671244	-0.081839094	0.091722775	-0.31681223	0.00112609	-0.017157064	0.114714391	-0.081184838	-0.007363146	0.115970642	0.046155353	-0.181104666	0.195655292	0.026829326	0.022177189	-0.088096074	-0.014581682	-0.147333336	-0.137376054	-0.101277509	0.007983379
TGF_BETA_SIGNALING	0.47893136	0.362882543	0.045671733	0.359168718	-0.267682906	-0.079149791	0.495517507	-0.533749299	0.039475086	0.540612139	0.283161109	0.564492236	0.017064868	0.294131241	-0.353151689	-0.483879475	-0.552824491	0.586181059	0.356352525	0.255461342	0.522545312	0.440103149	-0.123260341	0.336987211	-0.050507381	-0.529841194	-0.506142896	-0.218635803	-0.40778228	0.313660047	0.26337583	-0.551026819	-0.325322366	0.232045454	-0.400892453	-0.192562328	0.163288557	0.357846417	-0.011529439	0.014302861	-0.161938285	-0.256347162	-0.277003174	0.323409352	0.115786317	-0.31621036	0.22451622	-0.312057245	-0.426889151
TNFA_SIGNALING_VIA_NFKB	-0.12604202	0.607291967	0.164005666	0.016592776	-0.379883128	-0.193216077	-0.260995188	-0.474530745	0.119066225	-0.41394834	0.113505437	0.105177918	0.272660278	0.419858931	0.068963069	-0.421197281	-0.453916971	-0.095175742	0.27056177	-0.040391055	0.405632741	0.314992346	-0.119540885	0.283529284	0.126117825	-0.280044303	-0.418998429	0.301196636	-0.43324238	0.290678963	-0.123202739	-0.550494349	0.053577562	0.393654824	-0.537011808	-0.107471024	0.427058075	0.216129592	-0.322815037	0.262234934	-0.580417072	0.051365217	0.180782387	0.258629401	0.549608802	0.205721179	-0.286399587	0.054895249	-0.476552163
UNFOLDED_PROTEIN_RESPONSE	0.338994351	0.34775253	-0.286008759	0.032970368	0.166273262	0.547203454	0.246920857	0.037170612	0.061706395	0.065705566	-0.316035138	0.11153302	0.610459791	0.15784501	-0.185443956	0.110709467	-0.115066023	0.213922236	0.332046056	-0.056906834	0.332502107	0.109583301	0.151914987	0.093981466	-0.131671003	-0.254797678	-0.269555696	0.294012921	-0.180606417	-0.162355617	0.172489636	-0.167071714	-0.369660638	-0.250657655	-0.26130555	0.280480586	-0.310656508	-0.115370585	-0.052914881	-0.082054639	0.399796219	-0.246853441	-0.007364044	0.419663314	-0.222102337	-0.621583251	-0.233578893	0.004180059	-0.578867753
UV_RESPONSE_DN	0.419704169	0.033717427	-0.145175665	0.316517125	-0.372937463	-0.067340297	0.2812099	-0.431803322	-0.410312304	0.062011408	-0.226539338	0.485165203	-0.006257713	0.35884194	-0.670078911	-0.426206288	-0.442307651	0.56816899	0.138046525	0.136317383	0.284379622	0.199322634	-0.11635394	0.316296701	0.013017831	-0.630603574	-0.398551481	-0.248928497	-0.637215309	-0.382949606	0.219886197	-0.470149826	-0.630528378	-0.467895612	-0.436553109	-0.484797802	0.295687843	0.24731299	-0.336379046	-0.312966105	0.069503719	-0.574465714	-0.54060712	0.485136484	0.511806225	-0.119736887	-0.194617001	-0.041096348	-0.290794102
UV_RESPONSE_UP	0.350664093	0.367593642	-0.150029277	-0.034592341	0.169132556	0.209783988	0.185250749	0.228369872	-0.059636652	0.016149344	0.124770816	0.316666154	-0.072081627	0.09425391	-0.198205595	-0.164620981	-0.373844935	0.346683092	0.382865645	0.305180081	0.158257836	0.359511506	0.088875696	-0.019362235	0.084453033	-0.076619772	0.069076566	0.315375114	0.0559979	0.117604659	0.344897321	-0.053258407	-0.017718185	0.103020348	0.148623777	0.35558758	0.003312213	0.180886054	0.292750105	0.322448573	0.067093141	-0.086837711	0.27316961	0.396130368	0.245120627	-0.302471204	-0.075971939	-0.167561755	-0.26610513
WNT_BETA_CATENIN_SIGNALING	-0.131369154	-0.230942449	-0.026760629	0.361082924	0.422613013	0.121166094	0.356697539	-0.005055527	-0.39109058	0.423020756	-0.028221707	0.339813676	0.23856857	-0.221767322	-0.282285668	-0.469436412	0.51162511	0.293808927	-0.22161739	-0.211110706	-0.133548886	-0.003096127	0.07313665	0.254306838	0.311293738	-0.528262961	-0.591599906	-0.07903363	-0.605231865	-0.365251362	-0.340564281	-0.563848968	-0.701616368	-0.349739732	-0.448451579	-0.165874419	-0.375422492	-0.013465733	-0.154052801	-0.489845943	0.025106684	-0.360580518	-0.498684476	0.379638998	-0.124724688	-0.055856285	-0.134685418	-0.488406717	-0.192559048
XENOBIOTIC_METABOLISM	0.03719914	-0.116406367	-0.147613363	0.073811438	0.271415665	0.088399009	0.043232232	0.002437712	-0.254881823	0.012351818	0.205977295	0.032561767	-0.167547094	-0.104545315	0.259815397	-0.14716684	0.016201603	0.022321167	0.259711332	-0.057528942	-0.316580711	-0.036132117	-0.065407454	0.163691816	0.144877193	0.070822869	0.170796769	0.351928598	0.089552343	0.281882302	0.096598617	-0.146568473	-0.124061446	-0.308014663	0.244085943	-0.081776928	0.145130077	0.093371603	0.205405548	-0.000588798	-0.215126105	0.130089793	0.065064841	0.184223823	-0.155873163	0.151305694	0.14769631	-0.139968975	-0.152133318
[truncated: 448 more columns]
