# Supplementary material for: Cuproptosis in ccRCC: key player in therapeutic and prognostic targets
Source: Front Oncol. 2023 Oct 27;13:1271864. doi: 10.3389/fonc.2023.1271864 (PMC10642186; doi:10.3389/fonc.2023.1271864)
Supplement: Supplementary file 7 [file DataSheet_7.zip › Step7/╨┬╜¿╬─╝■╝╨/easy_input_gene(1).csv]

id	TCGA-05-4249-01A-01R-1107-07	TCGA-05-4250-01A-01R-1107-07	TCGA-05-4382-01A-01R-1206-07	TCGA-05-4384-01A-01R-1755-07	TCGA-05-4389-01A-01R-1206-07	TCGA-05-4390-01A-02R-1755-07	TCGA-05-4396-01A-21R-1858-07	TCGA-05-4397-01A-01R-1206-07	TCGA-05-4398-01A-01R-1206-07	TCGA-05-4402-01A-01R-1206-07	TCGA-05-4403-01A-01R-1206-07	TCGA-05-4405-01A-21R-1858-07	TCGA-05-4415-01A-22R-1858-07	TCGA-05-4417-01A-22R-1858-07	TCGA-05-4418-01A-01R-1206-07	TCGA-05-4420-01A-01R-1206-07	TCGA-05-4422-01A-01R-1206-07	TCGA-05-4424-01A-22R-1858-07	TCGA-05-4425-01A-01R-1755-07	TCGA-05-4426-01A-01R-1206-07	TCGA-05-4427-01A-21R-1858-07	TCGA-05-4430-01A-02R-1206-07	TCGA-05-4432-01A-01R-1206-07	TCGA-05-4433-01A-22R-1858-07	TCGA-05-4434-01A-01R-1206-07	TCGA-05-5420-01A-01R-1628-07	TCGA-05-5423-01A-01R-1628-07	TCGA-05-5425-01A-02R-1628-07	TCGA-05-5428-01A-01R-1628-07	TCGA-05-5429-01A-01R-1628-07	TCGA-05-5715-01A-01R-1628-07	TCGA-35-3615-01A-01R-0946-07	TCGA-35-4122-01A-01R-1107-07	TCGA-35-4123-01A-01R-1107-07	TCGA-35-5375-01A-01R-1628-07	TCGA-38-4625-01A-01R-1206-07	TCGA-38-4626-01A-01R-1206-07	TCGA-38-4627-01A-01R-1206-07	TCGA-38-4628-01A-01R-1206-07	TCGA-38-4629-01A-02R-1206-07	TCGA-38-4630-01A-01R-1206-07	TCGA-38-4631-01A-01R-1755-07	TCGA-38-4632-01A-01R-1755-07	TCGA-38-6178-01A-11R-1755-07	TCGA-38-7271-01A-11R-2039-07	TCGA-38-A44F-01A-11R-A24H-07	TCGA-44-2655-01A-01R-0946-07	TCGA-44-2656-01A-02R-0946-07	TCGA-44-2657-01A-01R-1107-07
siglec15	0.596745559	1.156189837	0.508671994	1.117501754	0.820963293	1.936824582	1.552145271	1.672052869	1.296618974	1.286439715	0.670537698	1.367854924	6.020626157	0.802612839	1.632312288	2.579755925	0.881135639	0.968813233	1.096910233	2.441516489	1.95634401	1.604427776	0.633683434	0.385885346	0.767199765	0.87786771	1.109004596	0.777858168	2.497275249	2.292663577	0.677632146	0.960314592	1.963252075	1.839776059	1.754509069	2.58012473	0.782488168	1.261118594	1.443836087	1.263108896	1.291980292	4.783014648	0.74213296	1.274396937	0.734980466	0.553941717	1.202344691	0.879264632	0.62576895
[truncated: 448 more columns]
