# Supplementary material for: Cuproptosis in ccRCC: key player in therapeutic and prognostic targets
Source: Front Oncol. 2023 Oct 27;13:1271864. doi: 10.3389/fonc.2023.1271864 (PMC10642186; doi:10.3389/fonc.2023.1271864)
Supplement: Supplementary file 7 [file DataSheet_7.zip › Step7/╨┬╜¿╬─╝■╝╨/easy_input_immPath.txt]

	TCGA-05-4249-01A-01R-1107-07	TCGA-05-4250-01A-01R-1107-07	TCGA-05-4382-01A-01R-1206-07	TCGA-05-4384-01A-01R-1755-07	TCGA-05-4389-01A-01R-1206-07	TCGA-05-4390-01A-02R-1755-07	TCGA-05-4396-01A-21R-1858-07	TCGA-05-4397-01A-01R-1206-07	TCGA-05-4398-01A-01R-1206-07	TCGA-05-4402-01A-01R-1206-07	TCGA-05-4403-01A-01R-1206-07	TCGA-05-4405-01A-21R-1858-07	TCGA-05-4415-01A-22R-1858-07	TCGA-05-4417-01A-22R-1858-07	TCGA-05-4418-01A-01R-1206-07	TCGA-05-4420-01A-01R-1206-07	TCGA-05-4422-01A-01R-1206-07	TCGA-05-4424-01A-22R-1858-07	TCGA-05-4425-01A-01R-1755-07	TCGA-05-4426-01A-01R-1206-07	TCGA-05-4427-01A-21R-1858-07	TCGA-05-4430-01A-02R-1206-07	TCGA-05-4432-01A-01R-1206-07	TCGA-05-4433-01A-22R-1858-07	TCGA-05-4434-01A-01R-1206-07	TCGA-05-5420-01A-01R-1628-07	TCGA-05-5423-01A-01R-1628-07	TCGA-05-5425-01A-02R-1628-07	TCGA-05-5428-01A-01R-1628-07	TCGA-05-5429-01A-01R-1628-07	TCGA-05-5715-01A-01R-1628-07	TCGA-35-3615-01A-01R-0946-07	TCGA-35-4122-01A-01R-1107-07	TCGA-35-4123-01A-01R-1107-07	TCGA-35-5375-01A-01R-1628-07	TCGA-38-4625-01A-01R-1206-07	TCGA-38-4626-01A-01R-1206-07	TCGA-38-4627-01A-01R-1206-07	TCGA-38-4628-01A-01R-1206-07	TCGA-38-4629-01A-02R-1206-07	TCGA-38-4630-01A-01R-1206-07	TCGA-38-4631-01A-01R-1755-07	TCGA-38-4632-01A-01R-1755-07	TCGA-38-6178-01A-11R-1755-07	TCGA-38-7271-01A-11R-2039-07	TCGA-38-A44F-01A-11R-A24H-07	TCGA-44-2655-01A-01R-0946-07	TCGA-44-2656-01A-02R-0946-07	TCGA-44-2657-01A-01R-1107-07
IFN-Gamma_signature	0.635992049	0.666256054	0.644446933	0.49984602	0.67454296	0.548475601	0.569108878	0.521907108	0.65318178	0.578151684	0.586662561	0.524118816	0.665332176	0.766006887	0.718693133	0.446737031	0.699963605	0.66939164	0.617262521	0.559842101	0.6575772	0.608387693	0.646798623	0.646770626	0.675242868	0.644502926	0.656933285	0.725188275	0.459223383	0.508160923	0.499650046	0.576107954	0.673087152	0.72969568	0.652929813	0.610739382	0.608415689	0.598532994	0.470561886	0.707914555	0.585038775	0.571852515	0.658697052	0.607631793	0.844312551	0.666144069	0.604888155	0.710854167	0.740642235
APM_signal	0.998432207	0.999748033	0.999188107	0.998824155	0.999356085	0.996640443	0.99946807	0.999300092	0.999104118	0.999076122	1	0.998516196	0.997368347	0.998992133	0.999440074	0.998768163	0.999636048	0.999300092	0.999664044	0.999132115	0.999440074	0.999552059	0.998768163	0.999636048	0.999608052	0.99977603	0.999692041	0.999832022	0.999104118	0.999888015	0.999160111	0.998236233	0.999804026	0.999832022	0.999188107	0.999692041	0.999384081	0.999440074	0.998264229	0.999552059	0.997592318	0.998796159	0.999300092	0.99871217	0.999300092	0.999664044	0.999412078	0.999636048	0.99893614
Base_excision_repair	0.847840085	0.922898177	0.848959937	0.791427532	0.877628153	0.934236681	0.846356281	0.970491895	0.907304236	0.903020801	0.815952294	0.852627453	0.950866486	0.899857219	0.890926398	0.91802682	0.884375262	0.900025197	0.945015258	0.884683222	0.899297293	0.866905568	0.9106078	0.874884515	0.907360228	0.909459951	0.840617039	0.889414597	0.818471962	0.923990033	0.9113637	0.80007839	0.883339399	0.879979843	0.861278311	0.943895406	0.843080713	0.844676503	0.896553655	0.953302164	0.964584675	0.898625381	0.860746381	0.878272068	0.845824351	0.837817408	0.819311851	0.885551107	0.869565217
Cell_cycle	0.643355077	0.839945127	0.735882863	0.571908508	0.760435622	0.836305608	0.678854391	0.926313727	0.781264873	0.757384025	0.651921946	0.677258602	0.903188779	0.734511045	0.790587642	0.8992413	0.669447633	0.81007307	0.720876844	0.693216495	0.82787872	0.702623254	0.802738039	0.736358801	0.750272964	0.796354881	0.670763459	0.864105938	0.860214452	0.789271816	0.782944651	0.562865702	0.854867158	0.847140177	0.846636244	0.851143649	0.700775498	0.670651474	0.7462135	0.813460623	0.942719561	0.87454856	0.866653602	0.692068647	0.686497382	0.567709062	0.584702819	0.758055937	0.724124416
DNA_replication	0.649570257	0.716929365	0.611915227	0.589714158	0.657717181	0.745513592	0.648870349	0.695708167	0.677538565	0.588538313	0.5189395	0.645510793	0.813376634	0.62356169	0.680394188	0.708250511	0.741398135	0.676614687	0.642823147	0.620006159	0.701811361	0.653993673	0.689073042	0.631204681	0.659760912	0.715725524	0.595481396	0.71530558	0.735518912	0.669111677	0.562389765	0.641759288	0.757775974	0.705730844	0.718357177	0.742797951	0.588118368	0.546543856	0.639743554	0.664436294	0.798846552	0.766342843	0.741762087	0.657521207	0.588006383	0.549651446	0.604160251	0.656093396	0.60060472
Fanconi_anemia_pathway	0.570088748	0.681877992	0.613902965	0.592737759	0.638119768	0.695372211	0.595705367	0.69856379	0.592513788	0.577143817	0.577115821	0.594865478	0.777709342	0.635124164	0.6454548	0.696632045	0.591533918	0.697303956	0.688821076	0.575995969	0.716089476	0.563537613	0.654861558	0.641507321	0.625213472	0.647722501	0.503989473	0.676082757	0.600408746	0.605168118	0.639715558	0.531397855	0.562977687	0.598672975	0.594221563	0.672947171	0.564937428	0.528318262	0.603852291	0.635040175	0.90772418	0.728071895	0.665612139	0.563677595	0.639071643	0.533945519	0.541560514	0.600352753	0.571992497
Homologous_recombination	0.570088748	0.681877992	0.613902965	0.592737759	0.638119768	0.695372211	0.595705367	0.69856379	0.592513788	0.577143817	0.577115821	0.594865478	0.777709342	0.635124164	0.6454548	0.696632045	0.591533918	0.697303956	0.688821076	0.575995969	0.716089476	0.563537613	0.654861558	0.641507321	0.625213472	0.647722501	0.503989473	0.676082757	0.600408746	0.605168118	0.639715558	0.531397855	0.562977687	0.598672975	0.594221563	0.672947171	0.564937428	0.528318262	0.603852291	0.635040175	0.90772418	0.728071895	0.665612139	0.563677595	0.639071643	0.533945519	0.541560514	0.600352753	0.571992497
MicroRNAs_in_cancer	0.56454548	0.79075562	0.662616535	0.570032756	0.674151012	0.707522607	0.600044794	0.756208181	0.700383549	0.659564937	0.58128727	0.642011255	0.778773202	0.617906436	0.649738235	0.656569333	0.60264845	0.733727148	0.667599877	0.667459895	0.757999944	0.611355301	0.667655869	0.676754668	0.682493911	0.61090736	0.55477477	0.651306028	0.651194042	0.645538789	0.719617011	0.570704667	0.648898345	0.637839805	0.674738934	0.751980739	0.59704919	0.601024665	0.678378454	0.727539965	0.772977967	0.73515496	0.674794927	0.616674599	0.610123464	0.539964725	0.528290266	0.658697052	0.552675047
Mismatch_repair	0.563117668	0.803997872	0.702903217	0.488507517	0.741034183	0.698983734	0.620426104	0.851507601	0.657297237	0.662336572	0.568716929	0.622581819	0.948542792	0.636495983	0.710574204	0.687309275	0.633472382	0.698171841	0.681010107	0.635404127	0.729051765	0.655393488	0.72947171	0.630868725	0.730899521	0.710490215	0.61552675	0.777093424	0.7325793	0.699459671	0.723284526	0.529942048	0.73045158	0.676222739	0.725328257	0.870237129	0.555418685	0.610543408	0.683501778	0.780368991	0.770794255	0.760351634	0.748509197	0.660292841	0.634704219	0.492203029	0.574372183	0.679582295	0.597637112
Nucleotide_excision_repair	0.943251491	0.970883843	0.973683474	0.943503458	0.95976931	0.93143705	0.972759596	0.980542568	0.958117528	0.980430583	0.945855147	0.977183012	0.944399339	0.939667964	0.959265377	0.96962401	0.937232285	0.97060388	0.971415773	0.984042106	0.954841961	0.983846132	0.962820908	0.924130015	0.972451636	0.95719365	0.979590694	0.959461351	0.973375514	0.967524287	0.969680002	0.964388701	0.973851452	0.966768387	0.984909992	0.957053669	0.933844732	0.972843585	0.967776254	0.973879448	0.958313503	0.982782273	0.962708922	0.954254038	0.961029144	0.98379014	0.973599485	0.94227162	0.955513872
Oocyte_meiosis	0.751084857	0.957249643	0.791091576	0.68742126	0.861502282	0.877768135	0.74643747	0.978442846	0.829222543	0.766538817	0.735490915	0.653433747	0.951706375	0.773089952	0.910159859	0.933648758	0.942327613	0.818835914	0.804977743	0.73355917	0.844312551	0.792155435	0.872280859	0.806181584	0.863909964	0.907640191	0.898009463	0.930093228	0.876844257	0.829418517	0.775637616	0.669223662	0.891486324	0.896077718	0.900669112	0.940899801	0.735574904	0.726952042	0.807749377	0.914331308	0.912399563	0.944035387	0.923934041	0.729023769	0.713401831	0.636831938	0.7083345	0.814748453	0.774461771
p53_signaling_pathway	0.690136902	0.914415297	0.823567289	0.644838881	0.84515244	0.906520339	0.78098491	0.967944231	0.881155687	0.807973348	0.79537501	0.727204009	0.927685546	0.788991853	0.850443741	0.960889163	0.812564741	0.849631849	0.824351186	0.774601753	0.900109186	0.771634144	0.821803522	0.829082561	0.878356057	0.877096223	0.777261401	0.907444217	0.90856407	0.884207285	0.829138554	0.691900669	0.916431031	0.893390073	0.867717461	0.926929645	0.720652874	0.737870601	0.849603852	0.89515384	0.915311179	0.899605252	0.936392396	0.719589014	0.723200538	0.66659201	0.705086929	0.79954646	0.749433075
Progesterone-mediated_oocyte_maturation	0.643355077	0.839945127	0.735882863	0.571908508	0.760435622	0.836305608	0.678854391	0.926313727	0.781264873	0.757384025	0.651921946	0.677258602	0.903188779	0.734511045	0.790587642	0.8992413	0.669447633	0.81007307	0.720876844	0.693216495	0.82787872	0.702623254	0.802738039	0.736358801	0.750272964	0.796354881	0.670763459	0.864105938	0.860214452	0.789271816	0.782944651	0.562865702	0.854867158	0.847140177	0.846636244	0.851143649	0.700775498	0.670651474	0.7462135	0.813460623	0.942719561	0.87454856	0.866653602	0.692068647	0.686497382	0.567709062	0.584702819	0.758055937	0.724124416
Proteasome	0.35583303	0.668467762	0.485931857	0.351689577	0.652705843	0.373442706	0.508832834	0.281194882	0.582659089	0.29886055	0.501357821	0.366247655	0.704862958	0.569752793	0.605728044	0.247067387	0.618802318	0.380385789	0.636551975	0.418628741	0.574960105	0.481144489	0.560346034	0.472521627	0.587782413	0.815784316	0.459139394	0.666200062	0.508888827	0.352333492	0.349841821	0.555194714	0.686357401	0.79719477	0.685993449	0.592821748	0.406142389	0.436770346	0.1022705	0.668943699	0.373778661	0.534673423	0.580391388	0.104510205	0.486155827	0.545815952	0.29863658	0.646490663	0.64985022
Pyrimidine_metabolism	0.73719869	0.766958761	0.81810801	0.777429379	0.862286178	0.828046698	0.750328957	0.871049022	0.84590834	0.802094124	0.722052689	0.784120496	0.948626781	0.770206333	0.85181556	0.837285478	0.734735015	0.771522159	0.819003891	0.757020073	0.807441418	0.788459923	0.81113693	0.793275288	0.926425712	0.809681122	0.787480053	0.850555727	0.865561746	0.838153364	0.775245668	0.80159019	0.832666088	0.80931717	0.79901453	0.847224166	0.808813237	0.766678798	0.811164926	0.828858591	0.871300988	0.85780677	0.82841065	0.840729024	0.749433075	0.709706319	0.817492091	0.813320642	0.814636468
Spliceosome	0.968420169	0.948374815	0.95719365	0.957893558	0.955989809	0.971079817	0.958957418	0.963016882	0.967552283	0.961477085	0.949270696	0.972311655	0.972983566	0.960861166	0.935692489	0.932220947	0.952098323	0.972059688	0.958453484	0.958061536	0.967104342	0.952602257	0.96598449	0.965508553	0.956605728	0.901033064	0.917018953	0.947030992	0.89280215	0.933480781	0.963128867	0.928469442	0.895517792	0.909291973	0.920546488	0.964304712	0.963464823	0.953946079	0.932444917	0.94613511	0.98068255	0.930625157	0.915591142	0.960385229	0.973851452	0.967020353	0.93818416	0.952938212	0.955765839
Systemic_lupus_erythematosus	0.946583051	0.958201517	0.952294297	0.943363476	0.945547188	0.97553123	0.949270696	0.975587222	0.974831322	0.972843585	0.94280355	0.975475237	0.964836642	0.953526135	0.942551583	0.980346594	0.942187631	0.942131639	0.9484868	0.954198046	0.950418545	0.95439402	0.959265377	0.945407206	0.94817884	0.947030992	0.959433355	0.94302752	0.963800778	0.934852599	0.949102718	0.954561998	0.943951398	0.962260982	0.958397492	0.95333016	0.94431535	0.950586523	0.972451636	0.95181836	0.941935664	0.956549735	0.970183936	0.964808645	0.953834094	0.945435203	0.94719897	0.953834094	0.962512948
Viral_carcinogenesis	0.711330104	0.924409978	0.758419889	0.647386545	0.850611719	0.932892858	0.782720681	0.969903973	0.853747305	0.809289174	0.776281531	0.699795627	0.930205213	0.795095047	0.879447913	0.897057588	0.821551555	0.869005291	0.803185979	0.712561942	0.908200118	0.801702175	0.792631373	0.870769058	0.885215152	0.871300988	0.781768807	0.897505529	0.905848428	0.898401411	0.80007839	0.669475629	0.947590918	0.907444217	0.889274616	0.953778101	0.730927518	0.782328733	0.837593438	0.952518268	0.965284582	0.946163106	0.925641815	0.743945799	0.733195218	0.676922646	0.683613763	0.834485848	0.791091576
[truncated: 448 more columns]
