# Supplementary material for: Cuproptosis in ccRCC: key player in therapeutic and prognostic targets
Source: Front Oncol. 2023 Oct 27;13:1271864. doi: 10.3389/fonc.2023.1271864 (PMC10642186; doi:10.3389/fonc.2023.1271864)
Supplement: Supplementary file 7 [file DataSheet_7.zip › Step7/╨┬╜¿╬─╝■╝╨/╨┬╜¿╬─▒╛╬─╡╡.R]

library(data.table)
library(GSVA)
library(ggplot2)
library(ggcor)
setwd("E:\\肾癌-Cuproptosis\\Step7\\新建文件夹")    #设置工作目录

# 读取gmt文件为列表形式，满足pathifier的输入要求
gmt2list <- function(annofile){
  if (!file.exists(annofile)) {
    stop("There is no such gmt file.")
  }
  
  if (tools::file_ext(annofile) == "xz") {
    annofile <- xzfile(annofile)
    x <- scan(annofile, what="", sep="\n", quiet=TRUE)
    close(annofile)
  } else if (tools::file_ext(annofile) == "gmt") {
    x <- scan(annofile, what="", sep="\n", quiet=TRUE)
  } else {
    stop ("Only gmt and gmt.xz are accepted for gmt2list")
  }
  
  y <- strsplit(x, "\t")
  names(y) <- sapply(y, `[[`, 1)
  
  annoList <- lapply(y, `[`, c(-1,-2))
}

#expr <- read.table("TCGA_TPM.expr.txt",sep = "\t",row.names = 1,check.names = F,stringsAsFactors = F,header = T)
#immPath <- read.table("immunotherapy predicted pathways.txt",sep = "\t",row.names = 1,check.names = F,stringsAsFactors = F,header = T)
#immPath.list <- list()
#for (i in rownames(immPath)) {
#  tmp <- immPath[i,"Genes"]
#  tmp <- toupper(unlist(strsplit(tmp,", ",fixed = T)))
#  tmp <- gsub(" ","",tmp)
#  immPath.list[[i]] <- tmp
#}
#immPath.score <- gsva(expr = as.matrix(log2(expr + 1)),
#                      immPath.list, 
#                      method = "ssgsea")
#write.table(immPath.score, "easy_input_immPath.txt",sep = "\t",row.names = T,col.names = NA,quote = F)


#gset <- gmt2list("c5.all.v7.5.1.symbols.gmt") 
#gset.list <- gset[names(gset) %like% "METABOLISM"]

# 计算通路富集得分
#gset.score <- gsva(expr = as.matrix(log2(expr + 1)),
#                   gset.list,
#                   method = "ssgsea")
# 保存到文件
#write.table(gset.score, "easy_input_gset.txt",sep = "\t",row.names = T,col.names = NA,quote = F)


siglec15 <- read.csv("easy_input_gene(1).csv", row.names = 1, check.names = F)

# 加载第一组富集得分
immPath.score <- read.table("easy_input_immPath.txt", check.names = F)
# 跟目标基因SIGLEC15的表达量合并
immPath.score <- rbind.data.frame(immPath.score,
                                  siglec15)

# 加载第二组富集得分
blcaPath.score <- read.table("easy_input_blcaPath(1).txt", check.names = F)
# 跟目标基因SIGLEC15的表达量合并
blcaPath.score <- rbind.data.frame(blcaPath.score,
                                   siglec15)


# 循环计算相关性并绘制左下角
immCorSiglec15 <- NULL
for (i in rownames(immPath.score)) {
  cr <- cor.test(as.numeric(immPath.score[i,]),
                 as.numeric(siglec15),
                 method = "pearson")
  immCorSiglec15 <- rbind.data.frame(immCorSiglec15,
                                     data.frame(gene = "Siglec15",
                                                path = i,
                                                r = cr$estimate,
                                                p = cr$p.value,
                                                stringsAsFactors = F),
                                     stringsAsFactors = F)
}
immCorSiglec15$sign <- ifelse(immCorSiglec15$r > 0,"pos","neg")
immCorSiglec15$absR <- abs(immCorSiglec15$r)
immCorSiglec15$rSeg <- as.character(cut(immCorSiglec15$absR,c(0,0.25,0.5,0.75,1),labels = c("0.25","0.50","0.75","1.00"),include.lowest = T))
immCorSiglec15$pSeg <- as.character(cut(immCorSiglec15$p,c(0,0.001,0.01,0.05,1),labels = c("<0.001","<0.01","<0.05","ns"),include.lowest = T))
immCorSiglec15[nrow(immCorSiglec15),"pSeg"] <- "Not Applicable"

immCorSiglec15$rSeg <- factor(immCorSiglec15$rSeg, levels = c("0.25","0.50","0.75","1.00"))
immCorSiglec15$pSeg <- factor(immCorSiglec15$pSeg, levels = c("<0.001","<0.01","<0.05","Not Applicable","ns"))
immCorSiglec15$sign <- factor(immCorSiglec15$sign, levels = c("pos","neg"))

p1 <- quickcor(t(immPath.score), 
               type = "lower",
               show.diag = TRUE) + 
  geom_colour() +
  add_link(df = immCorSiglec15, 
           mapping = aes(colour = pSeg, size = rSeg, linetype = sign),
           spec.key = "gene",
           env.key = "path",
           diag.label = FALSE) +
  scale_size_manual(values = c(0.5, 1, 1.5, 2)) +
  scale_color_manual(values = c("#19A078","#E8288E","#65A818")) +
  scale_fill_gradient2(low = "#9483E1",mid = "white",high = "#E11953",midpoint=0) +
  remove_axis("x")
p1
ggsave(filename = "ggcor plot in bottom left.pdf", width = 10,height = 8)


# 循环计算相关性并绘制右上角
blcaCorSiglec15 <- NULL
for (i in rownames(blcaPath.score)) {
  cr <- cor.test(as.numeric(blcaPath.score[i,]),
                 as.numeric(siglec15),
                 method = "pearson")
  blcaCorSiglec15 <- rbind.data.frame(blcaCorSiglec15,
                                      data.frame(gene = "Siglec15",
                                                 path = i,
                                                 r = cr$estimate,
                                                 p = cr$p.value,
                                                 stringsAsFactors = F),
                                      stringsAsFactors = F)
}
blcaCorSiglec15$sign <- ifelse(blcaCorSiglec15$r > 0,"pos","neg")
blcaCorSiglec15$absR <- abs(blcaCorSiglec15$r)
blcaCorSiglec15$rSeg <- as.character(cut(blcaCorSiglec15$absR,c(0,0.25,0.5,0.75,1),labels = c("0.25","0.50","0.75","1.00"),include.lowest = T))
blcaCorSiglec15$pSeg <- as.character(cut(blcaCorSiglec15$p,c(0,0.001,0.01,0.05,1),labels = c("<0.001","<0.01","<0.05","ns"),include.lowest = T))
blcaCorSiglec15[nrow(blcaCorSiglec15),"pSeg"] <- "Not Applicable"

blcaCorSiglec15$rSeg <- factor(blcaCorSiglec15$rSeg, levels = c("0.25","0.50","0.75","1.00"))
blcaCorSiglec15$pSeg <- factor(blcaCorSiglec15$pSeg, levels = c("<0.001","<0.01","<0.05","Not Applicable","ns"))
blcaCorSiglec15$sign <- factor(blcaCorSiglec15$sign, levels = c("pos","neg"))

p2 <- quickcor(t(blcaPath.score), 
               type = "upper",
               show.diag = TRUE) + 
  geom_colour() +
  add_link(df = blcaCorSiglec15, 
           mapping = aes(colour = pSeg, size = rSeg, linetype = sign),
           spec.key = "gene",
           env.key = "path",
           diag.label = FALSE) +
  scale_size_manual(values = c(0.5, 1, 1.5, 2)) +
  scale_color_manual(values = c("#19A078","#DA6003","#7570B4","#E8288E","#65A818")) +
  scale_fill_gradient2(low = "#9483E1",mid = "white",high = "#E11953",midpoint=0) +
  remove_axis("x")
p2
ggsave(filename = "ggcor plot in top right.pdf", width = 12,height = 8)
sessionInfo()
