# Supplementary material for: Cuproptosis in ccRCC: key player in therapeutic and prognostic targets
Source: Front Oncol. 2023 Oct 27;13:1271864. doi: 10.3389/fonc.2023.1271864 (PMC10642186; doi:10.3389/fonc.2023.1271864)
Supplement: Supplementary file 8 [file DataSheet_8.zip]

Archive with 29 entries (26 files):
- Step8/1.pdf
- Step8/GSE78220/
- Step8/GSE78220/1.csv
- Step8/GSE78220/1.pdf
- Step8/GSE78220/2.pdf
- Step8/GSE78220/clinical.xls
- Step8/GSE78220/TPM.genes - ╕▒▒╛.xls
- Step8/im.pdf
- Step8/iMvigor/
- Step8/iMvigor/1.csv
- Step8/iMvigor/cds.pData - ╕▒▒╛.xls
- Step8/iMvigor/cds.pData.txt
- Step8/iMvigor/cds.tpm - ╕▒▒╛.xls
- Step8/iMvigor/imv.pdf
- Step8/iMvigor/IMV1.pdf
- Step8/multiCox.xls
- Step8/tide.pdf
- Step8/TIDE/
- Step8/TIDE/1.csv
- Step8/TIDE/2.pdf
- Step8/TIDE/MSI.pdf
- Step8/TIDE/PDCD1.csv
- Step8/TIDE/risk.xls
- Step8/TIDE/TIDE.pdf
- Step8/TIDE/TIDE_output.csv
- Step8/TIDE/TIDE_outputq.csv
- Step8/TIDE/zhu.pdf
- Step8/TIDE/╖╓╫Θ▒╚╜╧═╝.xlsx
- Step8/TIDE/╨┬╜¿╬─▒╛╬─╡╡.R
