# Supplementary material for: Cuproptosis in ccRCC: key player in therapeutic and prognostic targets
Source: Front Oncol. 2023 Oct 27;13:1271864. doi: 10.3389/fonc.2023.1271864 (PMC10642186; doi:10.3389/fonc.2023.1271864)
Supplement: Supplementary file 8 [file DataSheet_8.zip › Step8/GSE78220/1.csv]

TMB	Risk
-0.015651129	CR/PR
-0.036920905	CR/PR
-0.02824031	CR/PR
-0.063304154	CR/PR
-0.13806148	CR/PR
-0.032327718	CR/PR
-0.02186213	CR/PR
-0.090051071	CR/PR
-0.020008907	CR/PR
-0.019295209	CR/PR
-0.012651316	CR/PR
-0.023706859	CR/PR
-0.391630899	CR/PR
-0.142810768	CR/PR
-0.813802105	CR/PR
-0.029862746	PD
-0.013852612	PD
-0.008102916	PD
-0.003222235	PD
-0.032162249	PD
-0.015472981	PD
-0.012664084	PD
-0.068313668	PD
-0.00985051	PD
-0.007878648	PD
-0.015601502	PD
-0.028929384	PD
-0.831810216	PD
