# Supplementary material for: Cuproptosis in ccRCC: key player in therapeutic and prognostic targets
Source: Front Oncol. 2023 Oct 27;13:1271864. doi: 10.3389/fonc.2023.1271864 (PMC10642186; doi:10.3389/fonc.2023.1271864)
Supplement: Supplementary file 8 [file DataSheet_8.zip › Step8/GSE78220/clinical.xls]

Title	anti-pd-1 response	SampleType	Description	DataProcessing	PlatformRef	ChannelCount	Source	Organism	braf	gender	age (yrs)	vital status	tissue	patient id	previous mapki	anatomical location	overall survival (days)	treatment	biopsy time	study site	anti-pd-1 response	disease status	nras	nf1
Pt1	Progressive Disease	SRA	Patient 1 melanoma, pre anti-PD-1 treatment, 1st biopsy	FASTQ files were mapped by Tophat2Tophat BAMs were quantified and normalized using Cuffnorm (for gene analysis) and by htseq-count followed by edgeR's log CPM (for gene-set analysis)Genome_build: hg19Supplementary_files_format_and_content: The normalized expression levels by cuffnorm	GPL11154	1	tumor biopsy_Progressive Disease	Homo sapiens		F	66	Dead	Melanoma biopsies	Pt1	N	L post. Thigh, inf., SC	607	Pembrolizumab	pre-treatment	UCLA	Progressive Disease	M1b	Q61L
Pt2	Partial Response	SRA	Patient 2 melanoma, pre anti-PD-1 treatment, 1st biopsy	FASTQ files were mapped by Tophat2Tophat BAMs were quantified and normalized using Cuffnorm (for gene analysis) and by htseq-count followed by edgeR's log CPM (for gene-set analysis)Genome_build: hg19Supplementary_files_format_and_content: The normalized expression levels by cuffnorm	GPL11154	1	tumor biopsy_Partial Response	Homo sapiens		M	55	Alive	Melanoma biopsies	Pt2	N	Lung	927	Pembrolizumab	pre-treatment	UCLA	Partial Response	M1c		Frame_Shift_Ins H31fs, Splice_Site
Pt4	Partial Response	SRA	Patient 4 melanoma, pre anti-PD-1 treatment, 1st biopsy	FASTQ files were mapped by Tophat2Tophat BAMs were quantified and normalized using Cuffnorm (for gene analysis) and by htseq-count followed by edgeR's log CPM (for gene-set analysis)Genome_build: hg19Supplementary_files_format_and_content: The normalized expression levels by cuffnorm	GPL11154	1	tumor biopsy_Partial Response	Homo sapiens	L331F	M	62	Alive	Melanoma biopsies	Pt4	Y	Adrenal	948	Pembrolizumab	pre-treatment	UCLA	Partial Response	M1c		S2597*
Pt5	Partial Response	SRA	Patient 5 melanoma, pre anti-PD-1 treatment, 1st biopsy	FASTQ files were mapped by Tophat2Tophat BAMs were quantified and normalized using Cuffnorm (for gene analysis) and by htseq-count followed by edgeR's log CPM (for gene-set analysis)Genome_build: hg19Supplementary_files_format_and_content: The normalized expression levels by cuffnorm	GPL11154	1	tumor biopsy_Partial Response	Homo sapiens	V600E	M	61	Alive	Melanoma biopsies	Pt5	N	L Chestwall, SC	439	Pembrolizumab	pre-treatment	UCLA	Partial Response	M1c
Pt6	Partial Response	SRA	Patient 6 melanoma, pre anti-PD-1 treatment, 1st biopsy	FASTQ files were mapped by Tophat2Tophat BAMs were quantified and normalized using Cuffnorm (for gene analysis) and by htseq-count followed by edgeR's log CPM (for gene-set analysis)Genome_build: hg19Supplementary_files_format_and_content: The normalized expression levels by cuffnorm	GPL11154	1	tumor biopsy_Partial Response	Homo sapiens	V600E	M	51	Alive	Melanoma biopsies	Pt6	Y	L forearm, SC	882	Pembrolizumab	pre-treatment	UCLA	Partial Response	M1c
Pt7	Progressive Disease	SRA	Patient 7 melanoma, pre anti-PD-1 treatment, 1st biopsy	FASTQ files were mapped by Tophat2Tophat BAMs were quantified and normalized using Cuffnorm (for gene analysis) and by htseq-count followed by edgeR's log CPM (for gene-set analysis)Genome_build: hg19Supplementary_files_format_and_content: The normalized expression levels by cuffnorm	GPL11154	1	tumor biopsy_Progressive Disease	Homo sapiens		F	55	Dead	Melanoma biopsies	Pt7	N	Crown/scalp, SC	662	Pembrolizumab	pre-treatment	UCLA	Progressive Disease	M1c
Pt8	Complete Response	SRA	Patient 8 melanoma, pre anti-PD-1 treatment, 1st biopsy	FASTQ files were mapped by Tophat2Tophat BAMs were quantified and normalized using Cuffnorm (for gene analysis) and by htseq-count followed by edgeR's log CPM (for gene-set analysis)Genome_build: hg19Supplementary_files_format_and_content: The normalized expression levels by cuffnorm	GPL11154	1	tumor biopsy_Complete Response	Homo sapiens	V600R	M	69	Alive	Melanoma biopsies	Pt8	N	R leg, SC	NA	Pembrolizumab	pre-treatment	UCLA	Complete Response	M1a
Pt9	Complete Response	SRA	Patient 9 melanoma, pre anti-PD-1 treatment, 1st biopsy	FASTQ files were mapped by Tophat2Tophat BAMs were quantified and normalized using Cuffnorm (for gene analysis) and by htseq-count followed by edgeR's log CPM (for gene-set analysis)Genome_build: hg19Supplementary_files_format_and_content: The normalized expression levels by cuffnorm	GPL11154	1	tumor biopsy_Complete Response	Homo sapiens	V600K	M	68	Alive	Melanoma biopsies	Pt9	N	L forearm, SC	1054	Pembrolizumab	pre-treatment	UCLA	Complete Response	M0
Pt10	Progressive Disease	SRA	Patient 10 melanoma, pre anti-PD-1 treatment, 1st biopsy	FASTQ files were mapped by Tophat2Tophat BAMs were quantified and normalized using Cuffnorm (for gene analysis) and by htseq-count followed by edgeR's log CPM (for gene-set analysis)Genome_build: hg19Supplementary_files_format_and_content: The normalized expression levels by cuffnorm	GPL11154	1	tumor biopsy_Progressive Disease	Homo sapiens		M	60	Alive	Melanoma biopsies	Pt10	Y	Neck, SC	387	Pembrolizumab	pre-treatment	UCLA	Progressive Disease	M1a
Pt12	Progressive Disease	SRA	Patient 12 melanoma, pre anti-PD-1 treatment, 1st biopsy	FASTQ files were mapped by Tophat2Tophat BAMs were quantified and normalized using Cuffnorm (for gene analysis) and by htseq-count followed by edgeR's log CPM (for gene-set analysis)Genome_build: hg19Supplementary_files_format_and_content: The normalized expression levels by cuffnorm	GPL11154	1	tumor biopsy_Progressive Disease	Homo sapiens	V600E	M	59	Dead	Melanoma biopsies	Pt12	N	L lower abdomen, SC	327	Pembrolizumab	pre-treatment	UCLA	Progressive Disease	M1c
Pt13	Complete Response	SRA	Patient 13 melanoma, pre anti-PD-1 treatment, 1st biopsy	FASTQ files were mapped by Tophat2Tophat BAMs were quantified and normalized using Cuffnorm (for gene analysis) and by htseq-count followed by edgeR's log CPM (for gene-set analysis)Genome_build: hg19Supplementary_files_format_and_content: The normalized expression levels by cuffnorm	GPL11154	1	tumor biopsy_Complete Response	Homo sapiens		F	53	Alive	Melanoma biopsies	Pt13	N	Lower back, SC	917	Pembrolizumab	pre-treatment	UCLA	Complete Response	M1c
Pt14	Progressive Disease	SRA	Patient 14 melanoma, pre anti-PD-1 treatment, 1st biopsy	FASTQ files were mapped by Tophat2Tophat BAMs were quantified and normalized using Cuffnorm (for gene analysis) and by htseq-count followed by edgeR's log CPM (for gene-set analysis)Genome_build: hg19Supplementary_files_format_and_content: The normalized expression levels by cuffnorm	GPL11154	1	tumor biopsy_Progressive Disease	Homo sapiens	V600E	F	27	Alive	Melanoma biopsies	Pt14	N	R neck, SC	54	Pembrolizumab	pre-treatment	UCLA	Progressive Disease	M1c		R2349C
Pt15	Partial Response	SRA	Patient 15 melanoma, pre anti-PD-1 treatment, 1st biopsy	FASTQ files were mapped by Tophat2Tophat BAMs were quantified and normalized using Cuffnorm (for gene analysis) and by htseq-count followed by edgeR's log CPM (for gene-set analysis)Genome_build: hg19Supplementary_files_format_and_content: The normalized expression levels by cuffnorm	GPL11154	1	tumor biopsy_Partial Response	Homo sapiens		M	70	Dead	Melanoma biopsies	Pt15	Y	R clavicle, LN	980	Pembrolizumab	pre-treatment	UCLA	Partial Response	M1b	G13D	Q1255*
Pt16	Progressive Disease	SRA	Patient 16 melanoma, on-anti-PD-1 treatment, 1st biopsy	FASTQ files were mapped by Tophat2Tophat BAMs were quantified and normalized using Cuffnorm (for gene analysis) and by htseq-count followed by edgeR's log CPM (for gene-set analysis)Genome_build: hg19Supplementary_files_format_and_content: The normalized expression levels by cuffnorm	GPL11154	1	tumor biopsy_Progressive Disease	Homo sapiens	V600E	M	19	Dead	Melanoma biopsies	Pt16	Y	Lung	186	Pembrolizumab	on-treatment	UCLA	Progressive Disease	M1b
Pt19	Partial Response	SRA	Patient 19 melanoma, pre anti-PD-1 treatment, 1st biopsy	FASTQ files were mapped by Tophat2Tophat BAMs were quantified and normalized using Cuffnorm (for gene analysis) and by htseq-count followed by edgeR's log CPM (for gene-set analysis)Genome_build: hg19Supplementary_files_format_and_content: The normalized expression levels by cuffnorm	GPL11154	1	tumor biopsy_Partial Response	Homo sapiens		M	45	Alive	Melanoma biopsies	Pt19	N	Chest, SC	1060	Pembrolizumab	pre-treatment	UCLA	Partial Response	M1c	Q61K
Pt20	Progressive Disease	SRA	Patient 20 melanoma, pre anti-PD-1 treatment, 1st biopsy	FASTQ files were mapped by Tophat2Tophat BAMs were quantified and normalized using Cuffnorm (for gene analysis) and by htseq-count followed by edgeR's log CPM (for gene-set analysis)Genome_build: hg19Supplementary_files_format_and_content: The normalized expression levels by cuffnorm	GPL11154	1	tumor biopsy_Progressive Disease	Homo sapiens		F	63	Dead	Melanoma biopsies	Pt20	N	L clavicle	337	Pembrolizumab	pre-treatment	UCLA	Progressive Disease	M1c	Q61R	K615K Splice Site
Pt22	Progressive Disease	SRA	Patient 22 melanoma, pre anti-PD-1 treatment, 1st biopsy	FASTQ files were mapped by Tophat2Tophat BAMs were quantified and normalized using Cuffnorm (for gene analysis) and by htseq-count followed by edgeR's log CPM (for gene-set analysis)Genome_build: hg19Supplementary_files_format_and_content: The normalized expression levels by cuffnorm	GPL11154	1	tumor biopsy_Progressive Disease	Homo sapiens	V600E	M	55	Dead	Melanoma biopsies	Pt22	N	Left Flank, SC	182	Pembrolizumab	pre-treatment	UCLA	Progressive Disease	M1c
Pt23	Progressive Disease	SRA	Patient 23 melanoma, pre anti-PD-1 treatment, 1st biopsy	FASTQ files were mapped by Tophat2Tophat BAMs were quantified and normalized using Cuffnorm (for gene analysis) and by htseq-count followed by edgeR's log CPM (for gene-set analysis)Genome_build: hg19Supplementary_files_format_and_content: The normalized expression levels by cuffnorm	GPL11154	1	tumor biopsy_Progressive Disease	Homo sapiens	V600K	M	63	Dead	Melanoma biopsies	Pt23	Y	Left Leg, SC	103	Pembrolizumab	pre-treatment	UCLA	Progressive Disease	M1c
Pt25	Progressive Disease	SRA	Patient 25 melanoma, pre anti-PD-1 treatment, 1st biopsy	FASTQ files were mapped by Tophat2Tophat BAMs were quantified and normalized using Cuffnorm (for gene analysis) and by htseq-count followed by edgeR's log CPM (for gene-set analysis)Genome_build: hg19Supplementary_files_format_and_content: The normalized expression levels by cuffnorm	GPL11154	1	tumor biopsy_Progressive Disease	Homo sapiens		M	74	Dead	Melanoma biopsies	Pt25	Y	L Outer Inguinal	262	Pembrolizumab	pre-treatment	UCLA	Progressive Disease	M1c
Pt27A	Complete Response	SRA	Patient 27 melanoma, pre anti-PD-1 treatment, 1st biopsy	FASTQ files were mapped by Tophat2Tophat BAMs were quantified and normalized using Cuffnorm (for gene analysis) and by htseq-count followed by edgeR's log CPM (for gene-set analysis)Genome_build: hg19Supplementary_files_format_and_content: The normalized expression levels by cuffnorm	GPL11154	1	tumor biopsy_Complete Response	Homo sapiens		M	83	Alive	Melanoma biopsies	Pt27	N	R upper arm	548	Pembrolizumab	pre-treatment	UCLA	Complete Response	M1c	T50I
Pt27B	Complete Response	SRA	Patient 27 melanoma, pre anti-PD-1 treatment, 2nd biopsy	FASTQ files were mapped by Tophat2Tophat BAMs were quantified and normalized using Cuffnorm (for gene analysis) and by htseq-count followed by edgeR's log CPM (for gene-set analysis)Genome_build: hg19Supplementary_files_format_and_content: The normalized expression levels by cuffnorm	GPL11154	1	tumor biopsy_Complete Response	Homo sapiens		M	83	Alive	Melanoma biopsies	Pt27	N	R upper back	548	Pembrolizumab	pre-treatment	UCLA	Complete Response	M1c	T50I
Pt28	Partial Response	SRA	Patient 28 melanoma, pre anti-PD-1 treatment, 1st biopsy	FASTQ files were mapped by Tophat2Tophat BAMs were quantified and normalized using Cuffnorm (for gene analysis) and by htseq-count followed by edgeR's log CPM (for gene-set analysis)Genome_build: hg19Supplementary_files_format_and_content: The normalized expression levels by cuffnorm	GPL11154	1	tumor biopsy_Partial Response	Homo sapiens		M	82	Dead	Melanoma biopsies	Pt28	N	Scalp, SC	439	Pembrolizumab	pre-treatment	UCLA	Partial Response	M1c		R1653C
Pt29	Progressive Disease	SRA	Patient 29 melanoma, pre anti-PD-1 treatment, 1st biopsy	FASTQ files were mapped by Tophat2Tophat BAMs were quantified and normalized using Cuffnorm (for gene analysis) and by htseq-count followed by edgeR's log CPM (for gene-set analysis)Genome_build: hg19Supplementary_files_format_and_content: The normalized expression levels by cuffnorm	GPL11154	1	tumor biopsy_Progressive Disease	Homo sapiens		M	84	Dead	Melanoma biopsies	Pt29	Y	Lung	269	Pembrolizumab	pre-treatment	UCLA	Progressive Disease	M1c
Pt31	Progressive Disease	SRA	Patient 31 melanoma, pre anti-PD-1 treatment, 1st biopsy	FASTQ files were mapped by Tophat2Tophat BAMs were quantified and normalized using Cuffnorm (for gene analysis) and by htseq-count followed by edgeR's log CPM (for gene-set analysis)Genome_build: hg19Supplementary_files_format_and_content: The normalized expression levels by cuffnorm	GPL11154	1	tumor biopsy_Progressive Disease	Homo sapiens	V600E	M	47	Alive	Melanoma biopsies	Pt31	N	Sigmoid colon	704	Pembrolizumab	pre-treatment	VIC	Progressive Disease	M1c
Pt32	Progressive Disease	SRA	Patient 32 melanoma, pre anti-PD-1 treatment, 1st biopsy	FASTQ files were mapped by Tophat2Tophat BAMs were quantified and normalized using Cuffnorm (for gene analysis) and by htseq-count followed by edgeR's log CPM (for gene-set analysis)Genome_build: hg19Supplementary_files_format_and_content: The normalized expression levels by cuffnorm	GPL11154	1	tumor biopsy_Progressive Disease	Homo sapiens	V600E	M	47	Dead	Melanoma biopsies	Pt32	Y	Abdominal wall	171	Pembrolizumab	pre-treatment	VIC	Progressive Disease	M1c
Pt35	Partial Response	SRA	Patient 35 melanoma, pre anti-PD-1 treatment, 1st biopsy	FASTQ files were mapped by Tophat2Tophat BAMs were quantified and normalized using Cuffnorm (for gene analysis) and by htseq-count followed by edgeR's log CPM (for gene-set analysis)Genome_build: hg19Supplementary_files_format_and_content: The normalized expression levels by cuffnorm	GPL11154	1	tumor biopsy_Partial Response	Homo sapiens	V600E	F	65	Alive	Melanoma biopsies	Pt35	Y	Flank	427	Pembrolizumab	pre-treatment	VIC	Partial Response	M1c
Pt37	Partial Response	SRA	Patient 37 melanoma, pre anti-PD-1 treatment, 1st biopsy	FASTQ files were mapped by Tophat2Tophat BAMs were quantified and normalized using Cuffnorm (for gene analysis) and by htseq-count followed by edgeR's log CPM (for gene-set analysis)Genome_build: hg19Supplementary_files_format_and_content: The normalized expression levels by cuffnorm	GPL11154	1	tumor biopsy_Partial Response	Homo sapiens	K483T, D594N	F	70	Alive	Melanoma biopsies	Pt37	Y	Small bowel	364	Pembrolizumab	pre-treatment	VIC	Partial Response	M1c
Pt38	Partial Response	SRA	Patient 38 melanoma, pre anti-PD-1 treatment, 1st biopsy	FASTQ files were mapped by Tophat2Tophat BAMs were quantified and normalized using Cuffnorm (for gene analysis) and by htseq-count followed by edgeR's log CPM (for gene-set analysis)Genome_build: hg19Supplementary_files_format_and_content: The normalized expression levels by cuffnorm	GPL11154	1	tumor biopsy_Partial Response	Homo sapiens		F	57	Alive	Melanoma biopsies	Pt38	Y	Cervical, LN	448	Pembrolizumab	pre-treatment	VIC	Partial Response	M1c
