# Supplementary material for: Cuproptosis in ccRCC: key player in therapeutic and prognostic targets
Source: Front Oncol. 2023 Oct 27;13:1271864. doi: 10.3389/fonc.2023.1271864 (PMC10642186; doi:10.3389/fonc.2023.1271864)
Supplement: Supplementary file 8 [file DataSheet_8.zip › Step8/GSE78220/TPM.genes - ╕▒▒╛.xls]

id	FUCA1	SLC16A12	ACADL	CYFIP2	GIPC2	LIMCH1	riskScore	anti-pd-1 response	risk
Pt32	92.10184057	0.130200371	0	2.534193682	0.29209487	41.73882304	-0.831810216	PD	low
Pt38	229.4834073	0	0	70.60322361	0.474598317	5.380496082	-0.813802105	CR/PR	low
Pt35	35.77496825	0.027489089	0	1.796962189	0.534827884	20.62886668	-0.391630899	CR/PR	low
Pt37	13.51795644	0	0	16.514802	0	2.930471189	-0.142810768	CR/PR	low
Pt27B	4.878802983	0.005800573	0.003357823	0.302994037	0.056479267	8.419690509	-0.13806148	CR/PR	low
Pt5	33.96120213	0.014988697	0	2.803520874	0.207017311	0.92189355	-0.090051071	CR/PR	low
Pt22	13.59783488	0.061550638	0.079614072	1.838555283	0.362682472	2.022759758	-0.068313668	PD	low
Pt27A	3.941005725	0.009868297	0.034424696	0.45368513	0.102907142	3.503613146	-0.063304154	CR/PR	low
Pt9	7.37925772	0.006283289	0.038228181	1.929546308	0.133288329	0.884328105	-0.036920905	CR/PR	low
Pt2	5.603645691	0.022778311	0.892382195	1.16785708	0.697942278	0.959268519	-0.032327718	CR/PR	low
Pt14	10.12574917	0.073399055	0.041751495	1.776337379	0.159920754	0.238466781	-0.032162249	PD	low
Pt1	6.943719296	0.012490916	0.014121466	1.646788697	0.187586634	0.477356574	-0.029862746	PD	low
Pt31	28.63026769	0.025407596	0	4.562502626	0.2588733	3.534928209	-0.028929384	PD	low
Pt13	6.643369489	0.021086327	0.003950112	1.362998016	0.111058421	0.560389287	-0.02824031	CR/PR	low
Pt28	1.43716135	0.010890455	0.011000008	0.276593098	0.442125517	0.855378035	-0.023706859	CR/PR	high
Pt4	3.918845479	0.000848986	0	1.457181344	0.007793301	0.543963399	-0.02186213	CR/PR	high
Pt6	4.717446317	0.005345813	0.023580657	1.353591103	0.032714717	0.345578615	-0.020008907	CR/PR	high
Pt15	6.11789756	0.005873454	0	0.335035321	0.021929777	0.435227331	-0.019295209	CR/PR	high
Pt8	3.682549477	0.005737041	0	0.394477222	0.053939208	0.427708267	-0.015651129	CR/PR	high
Pt29	2.904021556	0.132918037	0.145554871	0.389907862	0.03544779	0.573983663	-0.015601502	PD	high
Pt16	51.03165582	0.110484545	0	7.508776307	0.407379725	1.54472221	-0.015472981	PD	high
Pt7	1.874732596	0.002427586	0.001880739	2.219427314	0.002120249	0.031374158	-0.013852612	PD	high
Pt20	4.880982116	0.004945805	0.001973629	0.569171664	0.025238632	0.069117746	-0.012664084	PD	high
Pt19	3.366944731	0	0.009743198	0.973481997	0.00718729	0.150696036	-0.012651316	CR/PR	high
Pt23	3.516173974	0.011039064	0.001074305	0.278707276	0.01956326	0.132334787	-0.00985051	PD	high
Pt10	0.996134352	0.003631528	0.014754689	0.841966058	0.010834774	0.164312127	-0.008102916	PD	high
Pt25	2.88247902	0.004892367	0.002080198	0.242092583	0.019969586	0.089827269	-0.007878648	PD	high
Pt12	0.6900324	0.001733494	0.013323527	0.115931137	0.023310186	0.081052342	-0.003222235	PD	high
