# Supplementary material for: Cuproptosis in ccRCC: key player in therapeutic and prognostic targets
Source: Front Oncol. 2023 Oct 27;13:1271864. doi: 10.3389/fonc.2023.1271864 (PMC10642186; doi:10.3389/fonc.2023.1271864)
Supplement: Supplementary file 8 [file DataSheet_8.zip › Step8/iMvigor/1.csv]

TMB	Risk
-0.157465628	PD/SD
-3.522832155	PD/SD
-0.419044032	PD/SD
-3.255950198	PD/SD
-1.133313126	PD/SD
-3.093438485	PD/SD
-2.675997442	PD/SD
-2.516629922	PD/SD
-2.342573965	PD/SD
-2.266855845	PD/SD
-2.256009524	PD/SD
-2.164892606	PD/SD
-1.899685679	PD/SD
-1.880534281	PD/SD
-1.872228815	PD/SD
-1.669177372	PD/SD
-1.642533099	PD/SD
-1.61530322	PD/SD
-1.593529838	PD/SD
-1.561304705	PD/SD
-1.558619374	PD/SD
-1.526752876	PD/SD
-1.415116514	PD/SD
-1.283019488	PD/SD
-1.278265371	PD/SD
-1.243599246	PD/SD
-1.22628526	PD/SD
-1.223701745	PD/SD
-1.203467053	PD/SD
-1.175788951	PD/SD
-1.131090139	PD/SD
-1.12367972	PD/SD
-1.1059934	PD/SD
-1.089606767	PD/SD
-1.075768212	PD/SD
-1.04168434	PD/SD
-1.021391249	PD/SD
-0.904224911	PD/SD
-0.902532315	PD/SD
-0.898797837	PD/SD
-0.883708993	PD/SD
-0.876060856	PD/SD
-0.855547167	PD/SD
-0.814996978	PD/SD
-0.803783305	PD/SD
-0.797525475	PD/SD
-0.771896101	PD/SD
-0.742091113	PD/SD
-0.735815469	PD/SD
-0.669119047	PD/SD
-0.652849881	PD/SD
-0.62091634	PD/SD
-0.594082267	PD/SD
-0.559126217	PD/SD
-0.448308477	PD/SD
-0.430857064	PD/SD
-0.430203825	PD/SD
-0.425529757	PD/SD
-0.333035235	PD/SD
-0.2708771	PD/SD
-0.270595278	PD/SD
-0.152454819	PD/SD
-0.110741865	PD/SD
-4.471561064	PD/SD
-4.17105121	PD/SD
-3.374824793	PD/SD
-3.00921808	PD/SD
-2.974059453	PD/SD
-2.889201728	PD/SD
-2.841874433	PD/SD
-2.825671889	PD/SD
-1.698330052	PD/SD
-1.691771609	PD/SD
-1.673966862	PD/SD
-2.57447896	PD/SD
-2.507721082	PD/SD
-2.433043817	PD/SD
-0.416848151	PD/SD
-2.368838556	PD/SD
-1.367328663	PD/SD
-0.036258339	PD/SD
-1.350781102	PD/SD
-2.316795817	PD/SD
-2.26117646	PD/SD
-2.256343472	PD/SD
-2.205304927	PD/SD
-2.18784808	PD/SD
-2.11422575	PD/SD
-2.01598686	PD/SD
-2.012651345	PD/SD
-1.956637378	PD/SD
-1.949732011	PD/SD
-1.920301297	PD/SD
-1.847971073	PD/SD
-1.829209247	PD/SD
-1.793105511	PD/SD
-1.739527562	PD/SD
-1.662271887	PD/SD
-1.638114873	PD/SD
-1.636662083	PD/SD
-1.544125554	PD/SD
-1.514972895	PD/SD
-1.514124669	PD/SD
-1.511434655	PD/SD
-1.469222936	PD/SD
-1.463790596	PD/SD
-1.444390741	PD/SD
-1.415180203	PD/SD
-1.399394708	PD/SD
-1.383059331	PD/SD
-1.371245292	PD/SD
-1.350370585	PD/SD
-1.337347688	PD/SD
-1.327916458	PD/SD
-1.324982602	PD/SD
-1.306930159	PD/SD
-1.27781054	PD/SD
-1.274151432	PD/SD
-1.274114846	PD/SD
-1.270485261	PD/SD
-1.24163227	PD/SD
-1.230647594	PD/SD
-1.226113896	PD/SD
-1.207512492	PD/SD
-1.206542607	PD/SD
-1.199315219	PD/SD
-1.192866216	PD/SD
-1.137526372	PD/SD
-1.136198657	PD/SD
-1.132132486	PD/SD
-1.113223777	PD/SD
-1.103579108	PD/SD
-1.095720865	PD/SD
-1.081134051	PD/SD
-1.078684041	PD/SD
-1.076838228	PD/SD
-1.059061077	PD/SD
-1.037082285	PD/SD
-1.035270059	PD/SD
-1.026802951	PD/SD
-1.024959565	PD/SD
-1.013522966	PD/SD
-0.996286829	PD/SD
-0.988604014	PD/SD
-0.985578585	PD/SD
-0.975861959	PD/SD
-0.971449149	PD/SD
-0.968931026	PD/SD
-0.967804313	PD/SD
-0.954970994	PD/SD
-0.951592286	PD/SD
-0.919775489	PD/SD
-0.919417792	PD/SD
-0.917876222	PD/SD
-0.911350611	PD/SD
-0.875976062	PD/SD
-0.875494655	PD/SD
-0.873953013	PD/SD
-0.872822694	PD/SD
-0.869162951	PD/SD
-0.861788184	PD/SD
-0.843458768	PD/SD
-0.836412563	PD/SD
-0.790220742	PD/SD
-0.765746999	PD/SD
-0.761310583	PD/SD
-0.748406418	PD/SD
-0.745192155	PD/SD
-0.734314615	PD/SD
-0.728213996	PD/SD
-0.692784723	PD/SD
-0.647841461	PD/SD
-0.645782476	PD/SD
-0.641413335	PD/SD
-0.633730808	PD/SD
-0.616146593	PD/SD
-0.616028058	PD/SD
-0.614158743	PD/SD
-0.606263922	PD/SD
-0.604194555	PD/SD
-0.569762453	PD/SD
-0.556580763	PD/SD
-0.545612979	PD/SD
-0.54144462	PD/SD
-0.533329317	PD/SD
-0.526433174	PD/SD
-0.521778338	PD/SD
-0.512978003	PD/SD
-0.505762589	PD/SD
-0.487839459	PD/SD
-0.484517205	PD/SD
-0.481465912	PD/SD
-0.47767322	PD/SD
-0.467804259	PD/SD
-0.465440801	PD/SD
-0.462105299	PD/SD
-0.460534513	PD/SD
-0.450055319	PD/SD
-0.449573323	PD/SD
-0.44043224	PD/SD
-0.413221005	PD/SD
-0.40226391	PD/SD
-0.388461615	PD/SD
-0.385905467	PD/SD
-0.363292754	PD/SD
-0.344310989	PD/SD
-0.344028849	PD/SD
-0.342562209	PD/SD
-0.3300114	PD/SD
-0.328427408	PD/SD
-0.317748531	PD/SD
-0.316143181	PD/SD
-0.31006057	PD/SD
-0.298183536	PD/SD
-0.285178709	PD/SD
-0.281223653	PD/SD
-0.278560294	PD/SD
-0.270862635	PD/SD
-0.265568332	PD/SD
-0.264395373	PD/SD
-0.261719137	PD/SD
-0.248007637	PD/SD
-0.247137668	PD/SD
-0.23964467	PD/SD
-0.20676763	PD/SD
-0.203108429	PD/SD
-0.120674811	PD/SD
-0.117422742	PD/SD
-0.117026532	PD/SD
-0.094256632	PD/SD
-1.855312071	CR/PR
-1.548666404	CR/PR
-1.50724451	CR/PR
-1.397687228	CR/PR
-1.31802363	CR/PR
-1.201798102	CR/PR
-1.148447342	CR/PR
-1.130791229	CR/PR
-1.129949556	CR/PR
-1.115683761	CR/PR
-1.109854249	CR/PR
-1.086439745	CR/PR
-1.025499442	CR/PR
-1.876943109	CR/PR
-1.731550139	CR/PR
-0.723059126	CR/PR
-0.680851862	CR/PR
-1.593548208	CR/PR
-0.50385198	CR/PR
-1.48517135	CR/PR
-1.373461759	CR/PR
-1.255632916	CR/PR
-0.990174068	CR/PR
-1.166968687	CR/PR
-1.155196728	CR/PR
-5.737821615	CR/PR
-4.535210228	CR/PR
-3.138330541	CR/PR
-2.955711329	CR/PR
-2.811173356	CR/PR
-2.789301479	CR/PR
-2.622283207	CR/PR
-2.476459954	CR/PR
-2.366309695	CR/PR
-2.295839265	CR/PR
-2.26967373	CR/PR
-2.046037677	CR/PR
-1.834416188	CR/PR
-1.690817041	CR/PR
-1.68108913	CR/PR
-1.572646366	CR/PR
-1.410590285	CR/PR
-1.315189741	CR/PR
-1.302251816	CR/PR
-1.184804811	CR/PR
-1.125412583	CR/PR
-1.069644892	CR/PR
-0.983012409	CR/PR
-0.921794183	CR/PR
-0.91996238	CR/PR
-0.914132172	CR/PR
-3.901857543	CR/PR
-2.893533419	CR/PR
-2.889845977	CR/PR
-1.829834355	CR/PR
-0.822580138	CR/PR
-2.808063384	CR/PR
-0.721554671	CR/PR
-1.703264251	CR/PR
-0.615857829	CR/PR
-2.599468261	CR/PR
-0.577535153	CR/PR
-1.494646368	CR/PR
-0.480300935	CR/PR
-2.416824726	CR/PR
-0.399190595	CR/PR
-0.201513962	CR/PR
-3.168089189	CR/PR
