# Supplementary material for: Cuproptosis in ccRCC: key player in therapeutic and prognostic targets
Source: Front Oncol. 2023 Oct 27;13:1271864. doi: 10.3389/fonc.2023.1271864 (PMC10642186; doi:10.3389/fonc.2023.1271864)
Supplement: Supplementary file 8 [file DataSheet_8.zip › Step8/iMvigor/cds.tpm - ╕▒▒╛.xls]

	FUCA1	SLC16A12	ACADL	CYFIP2	GIPC2	LIMCH1	riskScore	Best Confirmed Overall Response
SAM3a1c9632ff7b	190.02	0.31	0.98	4.9	7.03	244.65	-0.157465628	PD/SD
SAM7c67b05aa109	197.04	0.03	0.06	5.77	0.06	208.42	-3.522832155	PD/SD
SAM5a2347c0498a	194.87	0.15	3.46	15.44	0.15	200.93	-0.419044032	PD/SD
SAM2b672f4336c7	268.88	1.95	1.1	10.45	0.88	179.9	-3.255950198	PD/SD
SAM9539a4f19ebc	240.89	0.31	1.49	5.17	0.31	178.2	-1.133313126	PD/SD
SAM0257bbbbd388	245.04	3.07	12.69	19.01	21.77	154.28	-3.093438485	PD/SD
SAM12502d970c10	216.24	0.41	0.72	13.28	7	140.8	-2.675997442	PD/SD
SAMf28c01545593	149.93	0.08	0	11.95	1.25	144.15	-2.516629922	PD/SD
SAMab8052a03398	96.13	0.39	8.24	4.01	1.51	146.15	-2.342573965	PD/SD
SAM26104d5adc89	150.82	0.37	0.41	2.4	0.51	131.28	-2.266855845	PD/SD
SAM8f2275c36e8c	245.55	0.07	37.06	9.64	0.18	141.16	-2.256009524	PD/SD
SAMa1e62d323e1d	77.82	1.6	3.97	5.43	4.42	129.79	-2.164892606	PD/SD
SAMd215b503f99a	57.63	1.04	4.62	4.74	5.53	114.29	-1.899685679	PD/SD
SAM822b226466a1	112.88	0	2.03	10.85	9.74	99.09	-1.880534281	PD/SD
SAMb0a83e5fbde9	214.14	0.69	6.13	7.09	0.72	99.62	-1.872228815	PD/SD
SAMb8070b7937e7	288.51	0.09	0.06	12.4	0.25	72.76	-1.669177372	PD/SD
SAMe0c49ea0df5d	102.04	0.14	0.03	2.6	0.54	95.42	-1.642533099	PD/SD
SAM75f12d1a55fc	180.86	1.37	8.5	13.63	4.39	81.9	-1.61530322	PD/SD
SAM568ce160abd9	90.63	5.29	6.12	6.99	4	90.2	-1.593529838	PD/SD
SAMae1690469964	223.24	0.67	4.5	18.1	5.83	68.26	-1.561304705	PD/SD
SAM36851bc8b9ae	112.14	0.33	1.61	9.98	7.67	79.89	-1.558619374	PD/SD
SAM3e8baff50d7a	140	0.07	2.16	29.42	0.18	77.05	-1.526752876	PD/SD
SAMcabb6d58ff55	83.52	0.47	0.13	8.62	0.34	80.86	-1.415116514	PD/SD
SAMeb587a68006b	126.43	0.66	0.96	6.4	3.35	65.03	-1.283019488	PD/SD
SAM8b4b8b0f9e73	164.6	0.3	1.37	11.23	1.23	61.45	-1.278265371	PD/SD
SAMd697ba701077	125.65	1.33	2.98	13.24	1.3	63.62	-1.243599246	PD/SD
SAMe7bcab05402e	110.3	0.36	4.08	11.22	5.63	61.44	-1.22628526	PD/SD
SAM9410b866974a	371.75	66.05	0.11	7.31	0.18	6.46	-1.223701745	PD/SD
SAMe94c30c30616	92.58	0.1	0.07	8.93	3.45	62.54	-1.203467053	PD/SD
SAMc0d625a50eb8	75.98	1.1	3.57	6.57	1.29	67.43	-1.175788951	PD/SD
SAM08cce2fa88f2	140.51	6.35	1.46	8.06	2.01	52.08	-1.131090139	PD/SD
SAM61baf919bb01	116.29	0.03	0.06	12.91	0.49	56.43	-1.12367972	PD/SD
SAM52500cabdd36	147.34	0.18	1.71	6.55	1.31	53.65	-1.1059934	PD/SD
SAM9e11ec6bea80	200.09	0.15	0.45	4.77	4.13	43.16	-1.089606767	PD/SD
SAM2070b416069c	136.1	0.45	6.58	9.23	0.41	56.1	-1.075768212	PD/SD
SAM61b9d4d84c64	161.37	0.46	15.94	14.71	2.31	53.21	-1.04168434	PD/SD
SAMef0e3d2415fd	181.34	0.6	2.39	21.68	1.49	39.6	-1.021391249	PD/SD
SAM59f392864f5d	122.98	1.1	1.28	4.82	1.24	43.06	-0.904224911	PD/SD
SAM753d4bb52dbe	133.04	0.32	1.77	7.28	7.95	34.62	-0.902532315	PD/SD
SAMa9ca8536d2b1	68.92	0.39	3.21	14.79	2.71	46.04	-0.898797837	PD/SD
SAM31f41dd0d6ca	158.95	0	2.09	13.82	1.82	35.18	-0.883708993	PD/SD
SAM30cf07d4874f	114.75	0.41	3.93	11.02	2.45	41.02	-0.876060856	PD/SD
SAMdcae54fcd7fa	77.43	1.7	1.44	15.93	7.8	34.78	-0.855547167	PD/SD
SAM9fb814c22bdb	135.52	29.18	3.43	8.63	0.74	24.23	-0.814996978	PD/SD
SAMe9475f77504b	78.65	1.68	3.13	3.09	2.12	42.12	-0.803783305	PD/SD
SAMaf42c1541269	132.46	4.31	4.84	8.31	0.4	35.6	-0.797525475	PD/SD
SAM28e6031ac18b	95.43	0.03	0.93	13.16	12.2	23.73	-0.771896101	PD/SD
SAM0571f17f4045	210.78	0.15	3.78	53.5	0.89	9.85	-0.742091113	PD/SD
SAMbfdffb97c446	140.94	1.44	2.68	10.85	7.59	22.06	-0.735815469	PD/SD
SAMa913c6139ec8	190.73	0.36	8.6	17.65	0.87	21.1	-0.669119047	PD/SD
SAM3b1066e5801b	111	3.11	2.29	34.24	2.26	17.71	-0.652849881	PD/SD
SAM7d2dfba6cd84	63.2	15.78	14.42	20.9	2.53	27.13	-0.62091634	PD/SD
SAM716f54e468f4	76.31	0.17	1.43	18.22	3.31	22.3	-0.594082267	PD/SD
SAM36a9225b0222	51.14	0.59	0.37	7.91	5.76	22.58	-0.559126217	PD/SD
SAM47fc46c3d6be	85.97	0.34	7.85	8.12	2.76	19.14	-0.448308477	PD/SD
SAM28687037e4ff	49.09	0.53	1.06	4.63	1.13	20.65	-0.430857064	PD/SD
SAM36d87392593b	44.07	0.37	0.34	3.47	0.98	21.31	-0.430203825	PD/SD
SAM65afda25b920	66.3	2.74	0	5.15	0.92	16.71	-0.425529757	PD/SD
SAMbda79f955628	54.6	0.49	1.94	8.47	2.02	12.02	-0.333035235	PD/SD
SAM1a87df750b9d	39.7	0.12	4.61	2.94	0.48	14.79	-0.2708771	PD/SD
SAM7538ad9ff524	57.27	0.18	0	2.06	2.18	8.22	-0.270595278	PD/SD
SAM7bff231634e9	67.42	0.2	0.2	2.51	0.16	1.32	-0.152454819	PD/SD
SAMb8101c538753	33.62	1.39	0	1.73	0.06	2.21	-0.110741865	PD/SD
SAM18039827e1b9	266.23	0.36	0.03	3.68	3.25	260.24	-4.471561064	PD/SD
SAM187e056d6a2a	158.3	0.38	2.31	7.12	0.76	256.02	-4.17105121	PD/SD
SAMbcbc7957c264	220.01	0.27	1.62	9.98	3.85	191.57	-3.374824793	PD/SD
SAMbc8dc3a7b54e	280.99	0.88	1.55	14.2	12.3	149.75	-3.00921808	PD/SD
SAM85f0a3ac1c45	135.83	1.3	0.16	17.77	0.29	174.93	-2.974059453	PD/SD
SAMf2aae1443f67	161.33	0.07	1.07	9.08	3.52	166.64	-2.889201728	PD/SD
SAMe07c4560772d	53.95	0.22	0.14	34.43	0.62	170.89	-2.841874433	PD/SD
SAM6d2ae0c39b96	86.88	0.14	0.2	6.13	1.06	174.04	-2.825671889	PD/SD
SAMeb29625f76a5	188.22	0.71	0.46	8.26	5.04	148.83	-1.698330052	PD/SD
SAM23095936e611	153.41	0.17	1.33	14.42	2.56	154.03	-1.691771609	PD/SD
SAMfed609955db9	215.45	0.2	2.18	7.03	2.87	148	-1.673966862	PD/SD
SAMa1871f491b02	321.71	0.37	35.66	8.99	9.6	142.58	-2.57447896	PD/SD
SAMe97af0feefdf	147.27	0.22	0.59	4.85	0.91	146.67	-2.507721082	PD/SD
SAM3894ac3956a5	206.39	0.34	8.53	13.36	1.44	136.71	-2.433043817	PD/SD
SAM49f9b2e57aa5	145.66	0.1	0.54	18.21	3.43	134.21	-0.416848151	PD/SD
SAMd86389d0d768	359.77	0.18	0.83	24.36	0.15	107.72	-2.368838556	PD/SD
SAM415f36ad349e	88.38	0.77	0.22	6.29	6.66	137.31	-1.367328663	PD/SD
SAM18a4dabbc557	264.45	1.16	0.73	2.86	0.4	124.15	-0.036258339	PD/SD
SAM4305ab968b90	143.52	0.06	0.06	8.11	0.03	136.4	-1.350781102	PD/SD
SAMcf018fee2acd	247.63	3.01	32.15	25.54	1.35	134.54	-2.316795817	PD/SD
SAM1fa6bcb7fc48	196.26	0.14	0.21	32.7	0.45	116.55	-2.26117646	PD/SD
SAM81b71522417a	115.47	0.22	4.1	5.47	2.29	134.35	-2.256343472	PD/SD
SAM9306c5c92444	231.16	0.64	6.78	16.96	0.41	117.49	-2.205304927	PD/SD
SAM94859b440b1d	211.66	2.86	2.89	9.93	0.12	117.58	-2.18784808	PD/SD
SAM6792d6e98068	232.51	0.05	0.14	5.63	0.27	110.86	-2.11422575	PD/SD
SAM5e3bae090b8c	220.95	1.77	0.74	4.95	1.73	104.01	-2.01598686	PD/SD
SAM0f956e757453	83.5	0.32	3.03	8.82	0.96	121.63	-2.012651345	PD/SD
SAM29da928587ad	69.77	0.97	4.18	9.13	0.53	120.34	-1.956637378	PD/SD
SAMfd947610629d	205.39	0.44	1.35	7.19	1.02	102.49	-1.949732011	PD/SD
SAM76a431ba6ce1	179.78	5.4	8.15	6.96	3.86	102.8	-1.920301297	PD/SD
SAMf82bbdc267c8	99.05	0.67	1.94	2.54	21.29	88.53	-1.847971073	PD/SD
SAM5d1dfd5207f5	151.95	0.1	2.77	12.37	4.26	96.86	-1.829209247	PD/SD
SAM18bc1078bc15	264.87	2.64	3.58	7.98	0.32	86.12	-1.793105511	PD/SD
SAM87a8e18eb45b	361.35	0.09	0	9.44	0.73	69.23	-1.739527562	PD/SD
SAM2e7aa8fa0ab3	164.55	0.73	1.19	2.7	0.35	90.06	-1.662271887	PD/SD
SAM5234688806a7	105.44	0.09	0.55	12.28	0.46	92.27	-1.638114873	PD/SD
SAM6964a6d7b967	177.36	0.46	18.61	15.41	7.54	86.72	-1.636662083	PD/SD
SAM9725303dce0c	259.96	0.49	0.16	20.5	8.54	56.56	-1.544125554	PD/SD
SAM1ac4e3dee297	148.11	0.16	0.38	4.42	2.02	79.69	-1.514972895	PD/SD
SAM99a46b9eec27	148.58	11.88	7.28	13.81	2.28	75.8	-1.514124669	PD/SD
SAMc57eadb2d82b	204.51	4.43	0.64	9.39	15.28	55.71	-1.511434655	PD/SD
SAM978a587b207e	121.2	1.96	0.03	2.68	0.45	80.98	-1.469222936	PD/SD
SAMdab9ca8fb5de	94.89	0.79	10.34	5.59	3.03	87.2	-1.463790596	PD/SD
SAMe3d4266775a9	133.88	0.46	0	6.74	1.94	75.7	-1.444390741	PD/SD
SAMcb132b0cdd2c	154.7	7.3	4.97	26.57	8.72	58.45	-1.415180203	PD/SD
SAMda4d892fddc8	82.6	1.6	0.84	4.01	0.49	81.11	-1.399394708	PD/SD
SAM18be5b395318	166.69	0.18	1.48	15.06	12.94	54.79	-1.383059331	PD/SD
SAMcc4675f394a1	86.38	0.71	9.61	6.35	2.85	81.6	-1.371245292	PD/SD
SAM2c9586161ce6	137.09	0.18	2.11	8.08	0.91	71.25	-1.350370585	PD/SD
SAMad83c9c53537	131.51	0.51	0.61	7.35	0.14	70.97	-1.337347688	PD/SD
SAM4b7ea015fd9e	91.23	0.03	0	6.35	0.17	75.15	-1.327916458	PD/SD
SAM63b2189c36d7	103.36	0.04	5.79	11.01	3.19	72.65	-1.324982602	PD/SD
SAM9aa6a095a9d6	72.89	8.65	5.83	8.29	2.97	72.35	-1.306930159	PD/SD
SAMe9ae8beb82fa	250.11	0.5	11.9	11.97	1.89	57.12	-1.27781054	PD/SD
SAMc0ef41aa6c8b	151.55	2.38	0.36	18.76	13.38	46.11	-1.274151432	PD/SD
SAMc692536a795a	100.45	5.09	0.32	11.74	12.98	53.41	-1.274114846	PD/SD
SAM8e469834acc1	109.51	0.07	0.31	11.96	1.83	65.96	-1.270485261	PD/SD
SAMb4c7a001537d	205.83	12.6	0.18	13.09	0.12	48.7	-1.24163227	PD/SD
SAM75142fcab9df	157.37	13.27	11.32	13.71	4.23	55.95	-1.230647594	PD/SD
SAMa90d73f8d891	22.79	0.12	0.27	0.36	0.36	78.15	-1.226113896	PD/SD
SAMd4c0837b0997	109.64	1.5	6.1	2.67	11.03	57.94	-1.207512492	PD/SD
SAMdb3f50c9129c	109.44	1.35	7.72	13.56	1	66.3	-1.206542607	PD/SD
SAMa321770ac31c	56.47	0	6.24	1.7	0.19	76.07	-1.199315219	PD/SD
SAM5cfa1699bdb7	107.18	1.82	1.19	5.03	7.83	56.65	-1.192866216	PD/SD
SAMba7176afe070	148.54	0.1	3.34	10.56	3.99	52.65	-1.137526372	PD/SD
SAMba1a34b5a060	67.84	2.94	3.14	7.42	0.78	64.97	-1.136198657	PD/SD
SAM553c3c35b847	129.86	1.97	2.88	16.53	1.67	54.03	-1.132132486	PD/SD
SAMbe83eae4026e	113.12	0.15	4.3	13.57	0.19	58.88	-1.113223777	PD/SD
SAM7f0d9cc7f001	126.81	3.73	2.46	12.13	1.86	52.58	-1.103579108	PD/SD
SAMd98bac0a070f	131.15	0.62	1.07	5.92	6.12	49.39	-1.095720865	PD/SD
SAM52e3fa3ad574	239.84	0	1.54	59.36	17.29	8.51	-1.081134051	PD/SD
SAM957378bd907f	386.09	0.4	0.19	42.86	1.68	11.56	-1.078684041	PD/SD
SAMdad5c29dc105	89.46	0.07	1.84	10.29	0.92	57.92	-1.076838228	PD/SD
SAM5d989c86255e	104.3	0	0.22	9.21	0.64	54.62	-1.059061077	PD/SD
SAM297c0301e861	57.75	0.17	0.21	6.05	0.67	59.45	-1.037082285	PD/SD
SAM49d48750e294	101.98	0.08	7.48	7.75	4.04	54.77	-1.035270059	PD/SD
SAM2bba8cb35e48	79.89	2.56	0.55	3.22	0.69	56.18	-1.026802951	PD/SD
SAM9a2cf3c06fb3	95.56	4.15	8.37	22.7	1.45	51.89	-1.024959565	PD/SD
SAM5cc2d9036053	46.05	1.87	0.31	3.17	1.74	58.32	-1.013522966	PD/SD
SAMb0d11db9aa79	164.3	0.51	3.97	9.04	4.95	41.12	-0.996286829	PD/SD
SAM166a419a4e5a	105	0.52	0.64	6.17	2.8	48.55	-0.988604014	PD/SD
SAM62fb1388c871	106.38	0.13	0.37	13.85	1.61	47.14	-0.985578585	PD/SD
SAM23aa15d4a0b0	89.36	0.95	2.27	10.84	4.37	47.34	-0.975861959	PD/SD
SAMa424c75831b4	332.58	0.3	0.96	4.68	5.97	18.17	-0.971449149	PD/SD
SAM3330c03fdf00	234.5	0.21	0.09	45.9	2.9	19.87	-0.968931026	PD/SD
SAM54e58f1b0230	133.66	3.2	0.27	6.15	8.67	36.24	-0.967804313	PD/SD
SAM7fb7a13c096b	86.38	3.73	6.01	16.35	1.23	49.14	-0.954970994	PD/SD
SAMae4da274eded	215.31	0.53	1.89	15.93	7.2	26.42	-0.951592286	PD/SD
SAM8e8ef2368dfa	142.57	15.23	8.04	12.21	1.46	37.52	-0.919775489	PD/SD
SAM7aa01fc49a80	120.77	0.78	0.75	11.95	4.11	38.97	-0.919417792	PD/SD
SAMf20b827dca51	152.65	0.93	1.23	16.05	0.87	37.56	-0.917876222	PD/SD
SAM557dde1b9f3e	92.65	0.62	1.97	9.92	3.06	44.29	-0.911350611	PD/SD
SAM09c84ec0cf34	166.93	0.03	18.31	9.48	0.06	47.22	-0.875976062	PD/SD
SAM5b57e47fdcb3	68.98	0.13	0.17	5.9	6	41.86	-0.875494655	PD/SD
SAM4b0175e8db6e	112.01	8.74	22.58	15.17	3.67	46.95	-0.873953013	PD/SD
SAM1dda30f1c5be	130.88	0.63	3.33	4.66	0.78	42.1	-0.872822694	PD/SD
SAM6662f5181f87	151.82	0	3.24	15.05	0.26	37.06	-0.869162951	PD/SD
SAM110501d0eedb	222.1	0.33	21.7	7	13.73	28.2	-0.861788184	PD/SD
SAM5fe7a81a39dd	91.1	0.39	3.21	16.82	4.99	36.77	-0.843458768	PD/SD
SAMaabf4afe4213	82.96	0.13	7.83	16.32	1.53	44.11	-0.836412563	PD/SD
SAM1ab1b28d9f2b	132.81	0.34	0.48	8.78	12.1	21.56	-0.790220742	PD/SD
SAM1e9c4d1d39ae	77.94	0.84	6.12	2.35	0.21	44.19	-0.765746999	PD/SD
SAM675a12a09c15	57.68	0.23	4.4	12.57	6.22	36.05	-0.761310583	PD/SD
SAM0bdb3428bd13	108.69	0.29	0.42	3.32	0.46	35.49	-0.748406418	PD/SD
SAMb2e4a082541a	114.36	0.45	1.06	70.31	1.09	14.24	-0.745192155	PD/SD
SAMe5bc41772bc9	92.65	0.81	5.77	4.35	1.48	38.24	-0.734314615	PD/SD
SAMb963dda93cfd	93.75	0.37	5.91	2.25	8.02	31.73	-0.728213996	PD/SD
SAM1f83ebd6be9b	63.09	0.03	1.33	9.65	4.17	32.04	-0.692784723	PD/SD
SAMee3844cc0b9f	76.11	0.14	3.44	7.44	1.13	32.7	-0.647841461	PD/SD
SAMdee1011782cd	110.71	1.49	1.04	11.32	1.74	24.59	-0.645782476	PD/SD
SAM1c8b086175ca	70.07	0.24	4.88	4.44	1.03	34.86	-0.641413335	PD/SD
SAMae02629a97f7	100.49	0.3	1.5	12.88	2.74	24.28	-0.633730808	PD/SD
SAM7fb6987514a4	92.05	0.66	3.43	17.42	6.14	20.24	-0.616146593	PD/SD
SAM2624229effe8	63.53	0.63	11.59	7.75	1.7	36.36	-0.616028058	PD/SD
SAM18b9351e265a	102.7	0.03	1.75	7.16	11.69	15.29	-0.614158743	PD/SD
SAM34430ef08e5b	44.34	1.11	0.16	14.29	4.59	25.46	-0.606263922	PD/SD
SAM2dc3f04e45e9	95.27	0.03	4.27	3.52	0.5	29.98	-0.604194555	PD/SD
SAM2f228939632f	95.44	0	0.27	6.52	8.31	16.02	-0.569762453	PD/SD
SAM7114d99032ec	83.34	0.09	3.33	5.93	0.64	26.73	-0.556580763	PD/SD
SAMbcb07ba81cee	20.18	1.24	4.73	3.56	4.28	30.67	-0.545612979	PD/SD
SAM961d04c42bd9	91.94	0.06	8.61	7.93	4.86	23.06	-0.54144462	PD/SD
SAMb15ad09d6e24	109.07	0.72	0.61	11.79	0.72	18.33	-0.533329317	PD/SD
SAM80c6183220e6	57.56	0.07	2.04	6.96	0.27	27.02	-0.526433174	PD/SD
SAM468a9e1dc821	74.38	0.13	0.37	18	2.47	18.03	-0.521778338	PD/SD
SAM63405b04ab2d	100.15	1.04	0.18	3.48	0.92	19.89	-0.512978003	PD/SD
SAMd636e3461955	113.52	0.8	0.24	4.02	2.95	15.69	-0.505762589	PD/SD
SAMabc151b01ea3	79.13	0.49	13.42	5.38	2.32	27.33	-0.487839459	PD/SD
SAMe56c96c51190	82.22	10.56	3.8	11.62	1.46	15.27	-0.484517205	PD/SD
SAM1c0ecfb3eb63	49.12	0.13	0.47	6.27	1.21	23.22	-0.481465912	PD/SD
SAM0a0f2bac4b20	80.38	0.97	3.67	2.47	0.67	22.69	-0.47767322	PD/SD
SAM9daccafc18db	33.46	0.41	0.25	2.66	0.41	25.81	-0.467804259	PD/SD
SAMf3a9bce50099	91.65	1.15	0.74	13.87	0.5	15.38	-0.465440801	PD/SD
SAM181b638b8248	91.94	8.89	4.18	8.11	1.4	14.73	-0.462105299	PD/SD
SAMe7bf6c015192	132.03	2.43	6.18	7.04	4.92	10.63	-0.460534513	PD/SD
SAM025b45c27e05	67.05	1.14	1.29	2.12	1.14	20.44	-0.450055319	PD/SD
SAM4501e41e4751	33.76	10.14	6.1	8.59	2.18	20.43	-0.449573323	PD/SD
SAMc0da5d48686d	38.43	2.67	0.07	20.15	0.1	17.41	-0.44043224	PD/SD
SAM6780ed436b55	53.09	0.07	3.62	4.27	2.73	19.27	-0.413221005	PD/SD
SAM3cb94b0d5297	95.49	3.77	21.97	22.21	5.89	14.98	-0.40226391	PD/SD
SAM5c139c5c1c4f	47.79	0.04	0.59	3.05	1.53	17.96	-0.388461615	PD/SD
SAMd2492b2a31bb	112.6	0.77	0.12	2.85	0.65	10.57	-0.385905467	PD/SD
SAM19fec8f3b3bd	25.53	0.88	3.38	2.54	0.54	21.51	-0.363292754	PD/SD
SAMc6eff056c89a	82.11	0.03	0.48	7.69	0.83	10.3	-0.344310989	PD/SD
SAMe41b1e773582	52.25	0.07	0.1	3.28	0.23	15.47	-0.344028849	PD/SD
SAM39eb94fa504d	48.59	0.22	3.41	7.03	1.28	15.62	-0.342562209	PD/SD
SAM9cafb905b36a	72.13	3.79	1.36	5.28	0.82	10.18	-0.3300114	PD/SD
SAMd135d5867fe3	65.62	0.97	0.56	3.16	0.97	12.03	-0.328427408	PD/SD
SAM6dd7ad1d797d	69.71	0.88	0.12	5.03	7.63	3.03	-0.317748531	PD/SD
SAM9d2494119c05	85.22	0.28	11.36	6.17	3.62	12.42	-0.316143181	PD/SD
SAM0ce9c983b20f	52.3	0.1	1.06	6.81	1.89	11.01	-0.31006057	PD/SD
SAM6cbc10abddb0	68.64	0.14	8.43	3.52	0.17	15.79	-0.298183536	PD/SD
SAM3ee5dcd894f0	57.83	0.06	5.59	3.48	1.3	13.24	-0.285178709	PD/SD
SAMd1bd63734394	87.19	0.09	1.75	2.05	1.96	6.81	-0.281223653	PD/SD
SAM032c642382a7	61.45	0.49	0.03	13.1	3.09	3.88	-0.278560294	PD/SD
SAM943df5cf15df	35.06	0.23	1.24	1.63	0.23	13.79	-0.270862635	PD/SD
SAMe3210d3632b4	51.58	0.12	0.31	2.24	3.19	7.66	-0.265568332	PD/SD
SAM0d855cff64e6	66.54	0.18	2.95	8.83	2.93	5.79	-0.264395373	PD/SD
SAM7829a341b9f3	54.37	0.27	12.14	3.35	1.64	15.86	-0.261719137	PD/SD
SAM59fda9035d1d	38.96	0.08	0.04	1.26	1.37	10.03	-0.248007637	PD/SD
SAM7893196e0e89	62.35	0.16	0.69	1.47	0.43	8.54	-0.247137668	PD/SD
SAMdf3e42c8672a	32.62	0.09	0.43	3.24	0.06	11.25	-0.23964467	PD/SD
SAM563d6233dfa2	66.78	0.07	0.28	2.33	0.21	5.1	-0.20676763	PD/SD
SAMeff2ce356ccb	45.25	0.31	0	0.82	0.55	7.19	-0.203108429	PD/SD
SAM45c8e6412c66	29.95	0.12	2.24	2.46	1.01	4.06	-0.120674811	PD/SD
SAM0a7c2091dd56	23.5	0.1	0.14	2.16	0.61	3.78	-0.117422742	PD/SD
SAMe7e4f7c076a7	37.22	0.15	0	2.63	0.71	1.79	-0.117026532	PD/SD
SAMce39dd79b441	21.9	0.09	0.2	1.32	0.94	2.38	-0.094256632	PD/SD
SAM6f2a102a99df	107.87	3.21	15.7	5.31	5.01	111.97	-1.855312071	CR/PR
SAMd7d57ee3a863	52.92	0.15	1.61	7.4	2.32	92.65	-1.548666404	CR/PR
SAM203dcf14f927	219.77	0.07	5.23	13.73	17.75	54.57	-1.50724451	CR/PR
SAM560f23d6a3ad	304.76	0.96	1.21	15.62	6.9	45.27	-1.397687228	CR/PR
SAM771445e92421	99.11	0.95	2.52	11.78	1.39	71.87	-1.31802363	CR/PR
SAMe1eb5d988760	93.99	0.19	4.25	8.12	5.23	63.26	-1.201798102	CR/PR
SAM6ff654a20f98	156.12	0.78	6.29	12.83	4.6	52.75	-1.148447342	CR/PR
SAMbf1a3ae828e6	170.46	5.3	1.5	6.07	6.55	44.85	-1.130791229	CR/PR
SAM065890737112	154.13	0.06	2.79	7.3	4.1	52.02	-1.129949556	CR/PR
SAMd35318127278	172.45	0.04	10.59	37.22	5.05	43.96	-1.115683761	CR/PR
SAMd3601288319e	168.66	1.28	6.16	12.94	9.75	42.97	-1.109854249	CR/PR
SAM2e9ac0b1b250	51.96	0.19	0.16	4.57	21.79	41.56	-1.086439745	CR/PR
SAMeaa477a5384b	137.84	0.11	0.07	13.64	13.49	33.47	-1.025499442	CR/PR
SAMd3bd67996035	108.79	0	1.66	27.88	4.73	33.06	-1.876943109	CR/PR
SAMb470eb8f04be	61.65	1.03	0.54	7.47	10.76	27.55	-1.731550139	CR/PR
SAMc2a1820d4e6b	136.56	0.53	5.81	13.98	5.59	25.29	-0.723059126	CR/PR
SAM8a1b0e02ee42	78.77	0.3	48.57	1.01	19.25	46.14	-0.680851862	CR/PR
SAM73663ee4a96e	83.74	0.19	1.41	6.9	10.69	16.99	-1.593548208	CR/PR
SAM670649e105b5	46.94	0.14	0.57	5.24	2.82	23.63	-0.50385198	CR/PR
SAM25510f300d79	133.99	0.25	0	2.67	9.17	5.87	-1.48517135	CR/PR
SAM31d9176e11fb	62.56	0.09	7.44	9.27	0.28	19.04	-1.373461759	CR/PR
SAM3b15b4c6311d	28.93	0.44	1.35	2.91	6.56	6.43	-1.255632916	CR/PR
SAM30b5c6c54cf7	31.57	0.03	4.66	11.6	0.06	8.32	-0.990174068	CR/PR
SAM572f19794c96	43.7	0.2	0.12	7.04	0.2	3.61	-1.166968687	CR/PR
SAMd027124354ce	44.53	0.35	12.65	3.29	0.84	11.11	-1.155196728	CR/PR
SAMc1251c7bfee2	147.91	1.11	0	1.68	0.11	361.5	-5.737821615	CR/PR
SAM07a93a28f801	139.91	0.09	0.12	18.54	0.52	277.85	-4.535210228	CR/PR
SAMe712352fb82a	315.9	73.69	17.36	4.83	11.13	136.67	-3.138330541	CR/PR
SAMa535fcdf18a0	701.19	0.7	0.26	7.07	6.57	104.42	-2.955711329	CR/PR
SAM548551ef782c	146.67	0.08	3.48	16.03	1.13	165.16	-2.811173356	CR/PR
SAM6083aac8db99	164.59	0.08	26.08	9.25	5.66	173.29	-2.789301479	CR/PR
SAMb3c02294aba7	270.19	2.9	2.26	0.48	0.12	141.9	-2.622283207	CR/PR
SAMb15ac6e4c4ef	505.62	0.32	22.25	30.64	1.85	107.7	-2.476459954	CR/PR
SAM075e037d95bc	229.55	0.03	0.03	8.03	0.05	127.35	-2.366309695	CR/PR
SAM14938611a2d3	152.45	22.48	6.56	9.31	2.75	122.89	-2.295839265	CR/PR
SAMe50d15fde368	188.9	0.1	1.01	5.27	0.1	127.08	-2.26967373	CR/PR
SAM27299aed7681	213.06	0.22	1.08	8.2	0.07	108.59	-2.046037677	CR/PR
SAMf275eb859a39	186.24	0.46	0	5.73	0.91	96.78	-1.834416188	CR/PR
SAMd43f8933066b	165.88	0.61	2.94	12.82	6.85	83.09	-1.690817041	CR/PR
SAM14df63a65411	162.18	2.04	11.49	11.15	3.67	91.56	-1.68108913	CR/PR
SAM8533e5e261d6	176.97	0.07	2.38	17.59	0.18	79.44	-1.572646366	CR/PR
SAM2570ff4aae6e	220.85	0.03	12.09	19.18	0.31	69.17	-1.410590285	CR/PR
SAMfb7aec7cb0e2	51.91	0.22	4.34	4.01	0.33	82.13	-1.315189741	CR/PR
SAM727c0e92a2a7	361.33	0.03	0.2	21.82	0.49	36.98	-1.302251816	CR/PR
SAM97a00e0929fb	66.94	1.38	0.25	11.32	3.26	63.35	-1.184804811	CR/PR
SAM1abf01dd4544	138	0.25	1.81	8.18	12.17	44.14	-1.125412583	CR/PR
SAMc919aebc7fdd	104.76	0.1	0.55	12.56	8.03	46.65	-1.069644892	CR/PR
SAM681e4bf7cf85	129.38	0.06	7.42	12.45	1.11	49.75	-0.983012409	CR/PR
SAMb2f1d0e54ece	95.59	0.36	1	5.31	3.27	45.29	-0.921794183	CR/PR
SAM91c47b054ffb	70.03	0.11	1.58	23.04	4.49	42.05	-0.91996238	CR/PR
SAM0684af734db1	121.77	0.14	1.15	11.93	0.19	43.17	-0.914132172	CR/PR
SAMcc7a42d87e9c	107.4	0.06	0.18	14.64	9.16	33.2	-3.901857543	CR/PR
SAM3e04eb914f3d	101.71	0.03	0.51	11.76	1.62	42.34	-2.893533419	CR/PR
SAMaec7380f9ab0	34	0.21	0.41	23.9	17.86	29.15	-2.889845977	CR/PR
SAMc1b27bc16435	69.39	0.08	0	9.51	1.12	42.76	-1.829834355	CR/PR
SAM58e7832f4e7d	101.63	0.08	0.65	3.8	0.13	41.67	-0.822580138	CR/PR
SAM6157c8f38b72	75.9	4.39	5.93	7.87	0.66	43.44	-2.808063384	CR/PR
SAMffa5c7cad0e5	99.86	0.28	4.4	5	1.72	35.46	-0.721554671	CR/PR
SAM7d7c54623618	25.21	0.84	1.57	7.52	3.95	37.84	-1.703264251	CR/PR
SAMb419a8fcbfcd	45.69	0.04	12.87	18.67	6.1	31.61	-0.615857829	CR/PR
SAM5767dd75d142	111.98	0.33	3.93	8.13	0.37	26.12	-2.599468261	CR/PR
SAM7b40007f4aa4	40.86	0.33	9.43	4.9	0.03	37.83	-0.577535153	CR/PR
SAMaaf505c36f93	78.17	0.03	0.18	4.62	2.21	19.99	-1.494646368	CR/PR
SAM2eb07dedf07f	114.59	0.94	0.82	11.41	1.18	13.84	-0.480300935	CR/PR
SAM4caabd64e7fd	59.08	0	0.51	6.6	2.47	16.43	-2.416824726	CR/PR
SAM6cb230f208a8	122.81	0.47	20.72	9.59	1.01	21.13	-0.399190595	CR/PR
SAM1f66db567eb5	55.6	0.39	0.49	3.55	0.42	5.47	-0.201513962	CR/PR
SAM8884fe446d20	35.57	0.13	0.26	6.49	0.59	4.51	-3.168089189	CR/PR
