# Supplementary material for: Cuproptosis in ccRCC: key player in therapeutic and prognostic targets
Source: Front Oncol. 2023 Oct 27;13:1271864. doi: 10.3389/fonc.2023.1271864 (PMC10642186; doi:10.3389/fonc.2023.1271864)
Supplement: Supplementary file 8 [file DataSheet_8.zip › Step8/multiCox.xls]

id	coef	HR	HR.95L	HR.95H	pvalue
FUCA1	-0.00176866829433064	0.998232894877724	0.996116104468739	1.00035418355916	0.102467858962184
SLC16A12	-0.00656765977114976	0.993453860168631	0.988743876546858	0.998186280284064	0.00675542484113067
ACADL	0.00963468969373108	1.00968125273649	0.999904633522116	1.01955346335035	0.0522882409767588
CYFIP2	-0.00451984172066011	0.995490357392019	0.989185146884175	1.00183575823195	0.163252661736249
GIPC2	-0.0159024435766887	0.984223332679961	0.973384556598194	0.995182800081673	0.00488317768220484
LIMCH1	-0.0151025869511527	0.985010885156157	0.972901468222146	0.997271024422563	0.016713445196173
