# Supplementary material for: Cuproptosis in ccRCC: key player in therapeutic and prognostic targets
Source: Front Oncol. 2023 Oct 27;13:1271864. doi: 10.3389/fonc.2023.1271864 (PMC10642186; doi:10.3389/fonc.2023.1271864)
Supplement: Supplementary file 8 [file DataSheet_8.zip › Step8/TIDE/1.csv]

TMB	Risk
0.440751215	Responder
0.377515267	Responder
0.943954713	Responder
1.118773552	Responder
0.824034312	Responder
0.007585766	Responder
0.824724794	Responder
0.12470306	Responder
0.439263456	Responder
1.101219231	Responder
1.23747243	Responder
0.343556488	Responder
0.439970205	Responder
0.611076523	Responder
0.306598841	Responder
0.901913554	Responder
1.121716083	Responder
0.797316894	Responder
0.956285996	Responder
0.63304663	Responder
0.564728499	Responder
0.809591614	Responder
0.220541675	Responder
0.205725424	Responder
0.141505325	Responder
0.716759201	Responder
0.785111135	Responder
0.528269373	Responder
1.041205833	Responder
0.31912037	Responder
0.348408459	Responder
0.243086431	Responder
0.704973086	Responder
1.259750776	Responder
0.373520351	Responder
0.611173587	Responder
0.276924835	Responder
0.988799927	Responder
0.238216935	Responder
0.582278106	Responder
0.894247283	Responder
0.674582859	Responder
0.287520407	Responder
1.145873709	Responder
0.284969463	Responder
0.748752835	Responder
0.971035972	Responder
1.221295525	Responder
0.758142966	Responder
0.878067399	Responder
0.331241167	Responder
0.924821576	Responder
0.241978081	Responder
0.251332098	Responder
0.830561084	Responder
1.245723039	Responder
0.538731219	Responder
0.940043513	Responder
0.020821866	Responder
0.631762173	Responder
0.183259842	Responder
0.477658456	Responder
1.084571482	Responder
0.546973906	Responder
0.366350951	Responder
1.134778047	Responder
0.585207369	Responder
1.062853507	Responder
0.459637676	Responder
0.274356132	Responder
0.375051677	Responder
1.169683762	Responder
0.229375901	Responder
0.257554148	Responder
0.686165125	Responder
0.136678093	Responder
0.68848172	Responder
0.281404636	Responder
0.608967108	Responder
0.928750853	Responder
0.177827339	Responder
0.176508065	Responder
0.573320677	Responder
0.22857728	Responder
0.149014711	Responder
0.327607865	Responder
0.876493798	Responder
0.575197346	Responder
0.21047743	Responder
0.420741121	Responder
0.781985668	Responder
0.335991225	Responder
0.855232667	Responder
0.244035968	Responder
0.768700399	Responder
0.225290355	Responder
0.347166981	Responder
0.664719818	Responder
0.771475429	Responder
0.590144029	Responder
0.128361937	No_Responder
0.599888355	No_Responder
0.646756681	No_Responder
1.186067289	No_Responder
0.264466499	No_Responder
0.645125678	No_Responder
1.09805486	No_Responder
0.094274409	No_Responder
0.727438649	No_Responder
0.79106506	No_Responder
0.223077896	No_Responder
0.356482722	No_Responder
1.20040673	No_Responder
0.73724658	No_Responder
0.641017147	No_Responder
0.801204542	No_Responder
0.898383314	No_Responder
0.38362044	No_Responder
0.591748959	No_Responder
1.025874006	No_Responder
0.831468445	No_Responder
0.391650819	No_Responder
0.416083482	No_Responder
1.14256053	No_Responder
0.492213611	No_Responder
0.579039362	No_Responder
0.279299963	No_Responder
0.318184787	No_Responder
0.333217723	No_Responder
0.748394204	No_Responder
0.258484687	No_Responder
0.642444667	No_Responder
0.735032573	No_Responder
1.125748121	No_Responder
0.380553283	No_Responder
0.40899131	No_Responder
0.640470801	No_Responder
0.413962833	No_Responder
0.312743534	No_Responder
0.921541351	No_Responder
0.972121408	No_Responder
1.197146719	No_Responder
0.555157381	No_Responder
0.314994941	No_Responder
1.067908381	No_Responder
0.148694106	No_Responder
0.403736818	No_Responder
0.797504142	No_Responder
0.901289512	No_Responder
0.314710049	No_Responder
0.459244602	No_Responder
0.455148917	No_Responder
0.532720747	No_Responder
0.722668036	No_Responder
0.050338408	No_Responder
1.076039268	No_Responder
0.946596625	No_Responder
0.059563755	No_Responder
1.0144538	No_Responder
1.098674654	No_Responder
0.376119178	No_Responder
0.719941548	No_Responder
1.003155292	No_Responder
0.799947986	No_Responder
0.974519828	No_Responder
1.243326452	No_Responder
0.808227566	No_Responder
0.820820019	No_Responder
0.817243313	No_Responder
0.989370287	No_Responder
1.017262101	No_Responder
0.849269078	No_Responder
1.035966535	No_Responder
0.745567979	No_Responder
0.180626585	No_Responder
0.612304261	No_Responder
0.72130606	No_Responder
0.780824485	No_Responder
0.751879512	No_Responder
0.824934671	No_Responder
0.151157271	No_Responder
0.445467684	No_Responder
0.691395999	No_Responder
1.036199643	No_Responder
0.328543738	No_Responder
1.130457742	No_Responder
1.146696835	No_Responder
1.213673661	No_Responder
0.016298944	No_Responder
0.65507207	No_Responder
0.779140392	No_Responder
0.241700453	No_Responder
0.697899827	No_Responder
0.717183119	No_Responder
0.742615451	No_Responder
0.204505136	No_Responder
0.209452923	No_Responder
0.7388115	No_Responder
0.333803581	No_Responder
0.911114717	No_Responder
0.666882356	No_Responder
0.613186774	No_Responder
0.267202977	No_Responder
0.460031005	No_Responder
0.319255262	No_Responder
1.246380323	No_Responder
0.572923091	No_Responder
0.900480954	No_Responder
1.080397396	No_Responder
1.182167794	No_Responder
0.574414469	No_Responder
0.357622923	No_Responder
0.97929415	No_Responder
1.181128986	No_Responder
1.177293075	No_Responder
0.265038124	No_Responder
0.836867084	No_Responder
0.166214418	No_Responder
1.195958052	No_Responder
0.368375311	No_Responder
0.209754721	No_Responder
0.574467045	No_Responder
0.770734428	No_Responder
0.85484755	No_Responder
0.726293114	No_Responder
0.623278954	No_Responder
0.484344874	No_Responder
1.23016765	No_Responder
0.624905464	No_Responder
0.697860431	No_Responder
0.706725939	No_Responder
1.096740014	No_Responder
0.715206076	No_Responder
0.710495758	No_Responder
0.690847493	No_Responder
1.243618305	No_Responder
1.151841143	No_Responder
0.445484175	No_Responder
0.644129445	No_Responder
0.560435508	No_Responder
0.756169261	No_Responder
0.93558592	No_Responder
0.684019824	No_Responder
0.701145758	No_Responder
1.09543744	No_Responder
0.415842707	No_Responder
0.48393722	No_Responder
1.10941522	No_Responder
1.205607084	No_Responder
2.44019956	Responder
1.480048043	Responder
3.292184324	Responder
1.313699475	Responder
2.161882303	Responder
1.453343966	Responder
1.586853316	Responder
2.887916311	Responder
1.689100193	Responder
2.633361869	Responder
2.330215018	Responder
1.940285188	Responder
2.340169084	Responder
3.094855072	Responder
3.361944848	Responder
1.708615268	Responder
1.616422891	Responder
2.082142766	Responder
3.038632264	Responder
1.876016742	Responder
2.457204254	Responder
3.055131512	Responder
1.786395659	Responder
4.025053136	Responder
3.392409584	Responder
1.89643357	Responder
2.983817922	Responder
4.226297888	Responder
4.729342753	Responder
2.613516314	Responder
1.507344635	Responder
2.778322521	Responder
2.335907292	Responder
3.650516124	Responder
2.79368313	Responder
1.674807238	Responder
2.69979328	Responder
3.284409512	Responder
1.476124102	Responder
3.039707327	Responder
1.574161669	Responder
4.240835489	Responder
1.309886518	Responder
1.996102321	No_Responder
2.555872181	No_Responder
2.092248702	No_Responder
2.003899295	No_Responder
1.41488179	No_Responder
1.650789176	No_Responder
2.298458962	No_Responder
2.383391083	No_Responder
2.499007974	No_Responder
3.393413963	No_Responder
1.424410003	No_Responder
3.380206615	No_Responder
3.945658926	No_Responder
2.158791581	No_Responder
2.970442713	No_Responder
1.281737237	No_Responder
2.791318299	No_Responder
1.655582743	No_Responder
2.599388741	No_Responder
1.777471688	No_Responder
2.407865568	No_Responder
3.315650354	No_Responder
3.54413226	No_Responder
1.957433956	No_Responder
1.571569442	No_Responder
2.371829793	No_Responder
4.251845336	No_Responder
2.461263136	No_Responder
1.35425642	No_Responder
1.877313829	No_Responder
1.508480353	No_Responder
2.708521758	No_Responder
1.851847784	No_Responder
1.734706052	No_Responder
1.284941695	No_Responder
2.228791707	No_Responder
3.366169986	No_Responder
1.544830702	No_Responder
1.320813817	No_Responder
1.775488994	No_Responder
1.884177828	No_Responder
2.459552334	No_Responder
2.474791471	No_Responder
1.428906617	No_Responder
1.353331669	No_Responder
2.455849665	No_Responder
1.528952579	No_Responder
1.562407834	No_Responder
2.164600149	No_Responder
3.005984922	No_Responder
1.914386762	No_Responder
2.058375033	No_Responder
2.660662958	No_Responder
3.236559237	No_Responder
2.314514312	No_Responder
3.094412438	No_Responder
1.625837529	No_Responder
1.267249759	No_Responder
1.797051428	No_Responder
1.479352107	No_Responder
3.163355262	No_Responder
2.199182387	No_Responder
2.267849391	No_Responder
2.026355774	No_Responder
2.198809511	No_Responder
1.573672766	No_Responder
2.37250545	No_Responder
2.790341551	No_Responder
4.029429595	No_Responder
3.750982044	No_Responder
1.794291666	No_Responder
3.347982538	No_Responder
3.051555883	No_Responder
2.03621533	No_Responder
2.402823844	No_Responder
2.693222074	No_Responder
1.320717845	No_Responder
2.013631739	No_Responder
3.604689965	No_Responder
1.668236839	No_Responder
3.94488248	No_Responder
3.331057501	No_Responder
3.110822412	No_Responder
3.760005572	No_Responder
2.127024414	No_Responder
3.15978581	No_Responder
3.587904006	No_Responder
1.389911443	No_Responder
2.375790979	No_Responder
3.941453742	No_Responder
3.381949889	No_Responder
4.227514589	No_Responder
1.355386175	No_Responder
1.300352292	No_Responder
2.282575455	No_Responder
2.469785423	No_Responder
2.294603167	No_Responder
2.616845722	No_Responder
1.317462753	No_Responder
3.183061406	No_Responder
1.476562487	No_Responder
1.336942525	No_Responder
3.574984261	No_Responder
2.085315411	No_Responder
3.345598827	No_Responder
3.499448525	No_Responder
2.781428126	No_Responder
3.811057799	No_Responder
2.211035028	No_Responder
2.355900876	No_Responder
1.498216839	No_Responder
2.702780017	No_Responder
3.600620556	No_Responder
3.657108015	No_Responder
2.923710813	No_Responder
1.849372317	No_Responder
2.565805492	No_Responder
2.93817567	No_Responder
2.027071405	No_Responder
1.884381522	No_Responder
1.33567948	No_Responder
2.551616989	No_Responder
2.809790319	No_Responder
2.365364974	No_Responder
2.276470874	No_Responder
2.508586173	No_Responder
2.108456148	No_Responder
4.039092625	No_Responder
