# Supplementary material for: Cuproptosis in ccRCC: key player in therapeutic and prognostic targets
Source: Front Oncol. 2023 Oct 27;13:1271864. doi: 10.3389/fonc.2023.1271864 (PMC10642186; doi:10.3389/fonc.2023.1271864)
Supplement: Supplementary file 8 [file DataSheet_8.zip › Step8/TIDE/PDCD1.csv]

Patient	Variants	risk	riskScore
TCGA.BP.4756	0.62	low	1.259750776
TCGA.B8.A54H	0.51	low	1.259466828
TCGA.B8.A8YJ	0.1	low	1.246380323
TCGA.AK.3451	0.98	low	1.245723039
TCGA.CJ.4916	0.39	low	1.243618305
TCGA.CJ.4889	0.38	low	1.243326452
TCGA.BP.4347	0.39	low	1.242031893
TCGA.A3.A6NL	0.25	low	1.238221603
TCGA.B0.4838	0.48	low	1.23747243
TCGA.B0.5696	0.89	low	1.23016765
TCGA.BP.4977	0.43	low	1.221295525
TCGA.BP.4344	0.34	low	1.213673661
TCGA.A3.3335	0.9	low	1.210504731
TCGA.B0.4834	0.86	low	1.20646589
TCGA.AK.3431	0.56	low	1.205607084
TCGA.B0.4818	0.64	low	1.20040673
TCGA.CJ.5681	0.75	low	1.197146719
TCGA.AK.3436	0.72	low	1.195958052
TCGA.CW.5590	0.48	low	1.186067289
TCGA.BP.4803	0.55	low	1.182167794
TCGA.B0.5692	0.76	low	1.181128986
TCGA.CJ.4902	0.09	low	1.177293075
TCGA.BP.5190	0.7	low	1.169683762
TCGA.MW.A4EC	0.81	low	1.155225331
TCGA.BP.5170	0.58	low	1.151841143
TCGA.3Z.A93Z	0.64	low	1.146696835
TCGA.AK.3440	0.99	low	1.145873709
TCGA.CZ.5465	0.75	low	1.14256053
TCGA.AK.3429	0.92	low	1.13511403
TCGA.A3.3383	0.73	low	1.134778047
TCGA.B0.4699	0.86	low	1.130960144
TCGA.B8.A54F	0.52	low	1.130457742
TCGA.BP.4964	0.59	low	1.125748121
TCGA.CZ.5462	0.9	low	1.121716083
TCGA.B0.5075	0.78	low	1.118773552
TCGA.B0.5116	0.5	low	1.10941522
TCGA.A3.3351	0.22	low	1.101219231
TCGA.B0.5690	0.22	low	1.098674654
TCGA.BP.4158	0.53	low	1.09805486
TCGA.CJ.4920	0.22	low	1.096740014
TCGA.BP.4784	0.57	low	1.09543744
TCGA.BP.4343	0.69	low	1.084571482
TCGA.B8.5158	0.54	low	1.080753835
TCGA.B0.4694	0.8	low	1.080397396
TCGA.BP.4993	0.34	low	1.076039268
TCGA.CZ.5453	0.73	low	1.067908381
TCGA.A3.3323	0.23	low	1.062853507
TCGA.A3.3324	0.52	low	1.041205833
TCGA.BP.4777	0.75	low	1.036199643
TCGA.CJ.4892	0.6	low	1.035966535
TCGA.CZ.4865	0.56	low	1.029319951
TCGA.A3.3358	0.64	low	1.025874006
TCGA.DV.5574	0.26	low	1.017262101
TCGA.CJ.4870	0.72	low	1.0144538
TCGA.BP.5176	0.69	low	1.003155292
TCGA.BP.4160	0.9	low	0.995932524
TCGA.DV.5569	0.6	low	0.994382257
TCGA.B0.4848	0.55	low	0.989370287
TCGA.B0.4816	0.29	low	0.988799927
TCGA.B0.5709	0.62	low	0.97929415
TCGA.DV.5575	0.63	low	0.974519828
TCGA.BP.4967	0.32	low	0.972121408
TCGA.BP.4331	0.54	low	0.971035972
TCGA.B0.5700	0.82	low	0.969085851
TCGA.A3.3370	0.52	low	0.956285996
TCGA.CJ.4893	0.77	low	0.953064222
TCGA.CJ.5680	0.85	low	0.946596625
TCGA.CZ.4864	0.66	low	0.943954713
TCGA.A3.A8OV	0.88	low	0.940043513
TCGA.CJ.5682	0.45	low	0.939948106
TCGA.BP.4795	0.3	low	0.93558592
TCGA.CW.6090	0.59	low	0.928750853
TCGA.AK.3443	0.98	low	0.924821576
TCGA.A3.3325	0.34	low	0.921541351
TCGA.CJ.4640	0.63	low	0.920676718
TCGA.AK.3456	0.79	low	0.919172817
TCGA.A3.3373	0.56	low	0.918763909
TCGA.B0.4693	0.75	low	0.915810873
TCGA.CZ.5467	0.72	low	0.911114717
TCGA.CZ.4861	0.85	low	0.901913554
TCGA.BP.4782	0.6	low	0.901289512
TCGA.BP.4962	0.86	low	0.900480954
TCGA.CJ.6030	0.42	low	0.898383314
TCGA.6D.AA2E	0.86	low	0.895511936
TCGA.B2.3923	0.96	low	0.894247283
TCGA.T7.A92I	0.86	low	0.889946492
TCGA.CJ.4635	0.33	low	0.878067399
TCGA.A3.3311	0.55	low	0.876493798
TCGA.BP.4174	0.88	low	0.855232667
TCGA.BP.5187	0.62	low	0.85484755
TCGA.CZ.5987	0.76	low	0.85327339
TCGA.B8.A54J	0.41	low	0.849269078
TCGA.BP.4765	0.51	low	0.836867084
TCGA.CJ.6028	0.62	low	0.831468445
TCGA.B0.5701	0.61	low	0.830561084
TCGA.CJ.4908	0.15	low	0.824934671
TCGA.A3.3357	0.83	low	0.824724794
TCGA.CZ.5452	0.77	low	0.824034312
TCGA.A3.3387	0.36	low	0.820820019
TCGA.DV.5573	0.64	low	0.817243313
TCGA.BP.4768	0.44	low	0.816858394
TCGA.B2.5633	0	low	0.809591614
TCGA.B0.4814	0.61	low	0.808227566
TCGA.BP.4161	0.48	low	0.801204542
TCGA.A3.3362	0.59	low	0.799947986
TCGA.CJ.5684	0.67	low	0.797504142
TCGA.CJ.4641	0.62	low	0.797316894
TCGA.AK.3434	0.48	low	0.79106506
TCGA.B2.4099	0.93	low	0.785111135
TCGA.BP.4164	0.79	low	0.781985668
TCGA.BP.4999	0.3	low	0.780824485
TCGA.B8.4148	0.44	low	0.779140392
TCGA.A3.3363	0.93	low	0.777647335
TCGA.CZ.5984	0.55	low	0.771475429
TCGA.BP.5195	0.4	low	0.770734428
TCGA.B0.4945	0.35	low	0.768700399
TCGA.AK.3455	0.92	low	0.758142966
TCGA.BP.5008	0.44	low	0.757060578
TCGA.BP.4177	0.77	low	0.756169261
TCGA.B2.4101	0.3	low	0.751879512
TCGA.B8.4622	0.33	low	0.748752835
TCGA.B8.5546	0.84	low	0.748394204
TCGA.A3.3365	0.54	low	0.745567979
TCGA.DV.5566	0.71	low	0.742615451
TCGA.CJ.5683	0.64	low	0.7388115
TCGA.CW.6097	0.3	low	0.73724658
TCGA.GK.A6C7	0.44	low	0.735032573
TCGA.AK.3461	0.41	low	0.727438649
TCGA.B8.A54K	0.51	low	0.726293114
TCGA.B2.3924	0.91	low	0.722668036
TCGA.B2.5641	0.74	low	0.72130606
TCGA.CW.5580	0.63	low	0.719941548
TCGA.BP.4781	0.51	low	0.717183119
TCGA.A3.3329	0.8	low	0.716759201
TCGA.A3.3349	0.22	low	0.715206076
TCGA.B0.5120	0.57	low	0.710495758
TCGA.B0.5399	0.43	low	0.708936369
TCGA.DV.5576	0.44	low	0.706725939
TCGA.CJ.4903	0.4	low	0.704973086
TCGA.CJ.4871	0.69	low	0.701145758
TCGA.BP.5181	0.74	low	0.697899827
TCGA.CZ.5988	0.66	low	0.697860431
TCGA.CZ.5466	0.67	low	0.691395999
TCGA.EU.5905	0.32	low	0.690847493
TCGA.CJ.4643	0.36	low	0.68848172
TCGA.CJ.4904	0.64	low	0.686854276
TCGA.BP.5180	0.86	low	0.686165125
TCGA.CJ.4905	0.35	low	0.684019824
TCGA.BP.5189	0.45	low	0.68005892
TCGA.BP.4170	0.8	low	0.674582859
TCGA.BP.4986	0.18	low	0.666882356
TCGA.CJ.4644	0.88	low	0.664719818
TCGA.A3.3382	0.3	low	0.660433182
TCGA.B0.5695	0.77	low	0.65507207
TCGA.B0.5115	0.3	low	0.646756681
TCGA.B0.5698	0.65	low	0.645125678
TCGA.B8.5550	0.54	low	0.644129445
TCGA.B0.4824	0.61	low	0.642444667
TCGA.BP.5168	0.76	low	0.641017147
TCGA.CZ.5456	0.51	low	0.640470801
TCGA.BP.5200	0.41	low	0.633275912
TCGA.B2.5635	0.82	low	0.63304663
TCGA.CJ.6032	0.74	low	0.631762173
TCGA.B0.5693	0.66	low	0.624905464
TCGA.CW.5588	0.56	low	0.623278954
TCGA.B0.4823	0.82	low	0.613186774
TCGA.BP.4332	0.35	low	0.612304261
TCGA.CZ.4866	0.86	low	0.611173587
TCGA.A3.3352	0.66	low	0.611076523
TCGA.CJ.5686	0.74	low	0.608967108
TCGA.AK.3450	0.71	low	0.601077632
TCGA.DV.A4W0	0.65	low	0.599888355
TCGA.BP.4998	0.17	low	0.596175831
TCGA.CJ.4886	0.57	low	0.591748959
TCGA.BP.4797	0.74	low	0.590144029
TCGA.CZ.5457	0.8	low	0.585207369
TCGA.BP.4176	0.4	low	0.582278106
TCGA.A3.3376	0.11	low	0.579039362
TCGA.BP.5006	0.63	low	0.575197346
TCGA.A3.3322	0.54	low	0.574908811
TCGA.B8.5545	0.47	low	0.574467045
TCGA.A3.A6NJ	0.74	low	0.574414469
TCGA.B0.4846	0.73	low	0.573320677
TCGA.B4.5378	0.66	low	0.572923091
TCGA.A3.3331	0.54	low	0.564728499
TCGA.BP.4760	0.71	low	0.560435508
TCGA.BP.5192	0.81	low	0.555157381
TCGA.B2.A4SR	0.28	low	0.546973906
TCGA.BP.4766	0.41	low	0.538731219
TCGA.BP.5183	0.4	low	0.532720747
TCGA.AK.3458	0.94	low	0.528269373
TCGA.CZ.4863	0.8	low	0.517841946
TCGA.BP.4972	0.49	low	0.504770647
TCGA.BP.4162	0.68	low	0.492213611
TCGA.BP.4330	0.4	low	0.484344874
TCGA.CJ.4907	0.24	low	0.48393722
TCGA.AK.3460	0.63	low	0.482587445
TCGA.B0.5113	0.48	low	0.477658456
TCGA.CJ.4885	0.79	low	0.460031005
TCGA.BP.5007	0.37	low	0.459637676
TCGA.CZ.4862	0.54	low	0.459244602
TCGA.CW.5589	0.61	low	0.455148917
TCGA.BP.4762	0.73	low	0.445484175
TCGA.B0.5710	0.35	low	0.445467684
TCGA.B8.A54G	0.75	low	0.440751215
TCGA.BP.4963	0.35	low	0.439970205
TCGA.A3.3343	0.72	low	0.439263456
TCGA.A3.3380	0.49	low	0.423427954
TCGA.CJ.4874	0.91	low	0.420741121
TCGA.BP.4790	0.3	low	0.419673066
TCGA.BP.4970	0.38	low	0.416083482
TCGA.BP.4789	0.47	low	0.415842707
TCGA.CJ.5675	0.82	low	0.413962833
TCGA.B8.5552	0.43	low	0.40899131
TCGA.CW.6093	0.45	low	0.403736818
TCGA.A3.3317	0.25	low	0.391650819
TCGA.B0.5110	0.52	low	0.38362044
TCGA.B0.5712	0.93	low	0.380553283
TCGA.A3.3326	0.38	low	0.377515267
TCGA.BP.5004	0.55	low	0.376119178
TCGA.A3.3367	0.52	low	0.375051677
TCGA.B8.4154	0.97	low	0.373520351
TCGA.DV.5567	0.58	low	0.368375311
TCGA.A3.3328	0.99	low	0.366350951
TCGA.BP.5182	0.39	low	0.357622923
TCGA.A3.3359	0.57	low	0.356482722
TCGA.CZ.5463	0.89	low	0.348408459
TCGA.B8.5159	0.87	low	0.347599265
TCGA.CJ.4639	0.67	low	0.347166981
TCGA.BP.4325	0.78	low	0.343556488
TCGA.A3.3372	0.17	low	0.335991225
TCGA.CZ.5458	0.54	low	0.333876628
TCGA.AS.3778	0.5	low	0.333803581
TCGA.BP.4991	0.25	low	0.333362378
TCGA.BP.4965	0.45	low	0.333217723
TCGA.BP.4775	0.59	low	0.331241167
TCGA.B0.5691	0.58	low	0.328543738
TCGA.B8.5549	0.69	low	0.327607865
TCGA.BP.4987	0.54	low	0.322905099
TCGA.B2.5636	0.34	low	0.319255262
TCGA.B4.5836	0.79	low	0.31912037
TCGA.CW.5587	0.79	low	0.318184787
TCGA.CZ.5982	0.71	low	0.314994941
TCGA.CW.5584	0.66	low	0.314710049
TCGA.CJ.4899	0.23	low	0.312743534
TCGA.BP.4973	0.43	low	0.306598841
TCGA.CZ.4853	0.89	low	0.287520407
TCGA.BP.4994	0.84	low	0.284969463
TCGA.CZ.5454	0.79	low	0.281404636
TCGA.B0.5402	0.75	low	0.279299963
TCGA.B2.5639	0.77	low	0.276924835
TCGA.B0.5711	0.68	low	0.274356132
TCGA.BP.4961	0.33	low	0.267202977
TCGA.B4.5834	0.6	low	0.265038124
TCGA.EU.5904	0.61	low	0.264466499
TCGA.CW.5581	0.85	low	0.262413033
TCGA.BP.5194	0.63	low	0.258484687
TCGA.B0.5119	0.84	low	0.257554148
TCGA.BP.4801	0.64	low	0.253954711
TCGA.A3.A8OW	0.43	low	0.251332098
TCGA.CZ.4859	0.95	low	0.247338371
TCGA.BP.5186	0.69	low	0.244035968
TCGA.BP.4959	0.84	low	0.243086431
TCGA.A3.3307	0.74	low	0.241978081
TCGA.BP.4807	0.8	low	0.241700453
TCGA.BP.4995	0.8	low	0.238216935
TCGA.B0.5713	0.75	low	0.229375901
TCGA.BP.4353	0.44	low	0.22857728
TCGA.B8.4151	0.96	low	0.225290355
TCGA.AK.3428	0.91	low	0.223077896
TCGA.EU.5906	0.76	low	0.221547079
TCGA.A3.3320	0.61	low	0.220541675
TCGA.CZ.5986	0.74	low	0.21047743
TCGA.B0.5812	0.6	low	0.209754721
TCGA.CW.5583	0.7	low	0.209452923
TCGA.B0.5705	0.89	low	0.205725424
TCGA.CJ.4897	0.74	low	0.204505136
TCGA.B4.5377	0.88	low	0.183259842
TCGA.BP.4975	0.71	low	0.180626585
TCGA.CZ.5455	0.78	low	0.177827339
TCGA.B8.5553	0.7	low	0.177031512
TCGA.A3.3385	0.87	low	0.176508065
TCGA.CZ.5451	0.88	low	0.172548789
TCGA.CW.5591	0.59	low	0.166214418
TCGA.BP.5184	0.68	low	0.153037402
TCGA.CJ.4634	0.49	low	0.151157271
TCGA.A3.3306	0.96	low	0.149014711
TCGA.B8.5165	0.57	low	0.148694106
TCGA.B0.5699	0.68	low	0.141505325
TCGA.CZ.5985	0.78	low	0.136678093
TCGA.B4.5832	0.83	low	0.128361937
TCGA.B2.4102	0.46	low	0.12470306
TCGA.BP.4982	0.36	low	0.094274409
TCGA.CW.6088	0.49	low	0.059563755
TCGA.BP.4976	0.91	low	0.050338408
TCGA.CZ.5989	0.88	low	0.020821866
TCGA.CW.5585	0.86	low	0.016298944
TCGA.B8.4146	0.99	low	0.007585766
TCGA.B0.4811	0.07	high	5.675818888
TCGA.B0.5107	0.61	high	4.729342753
TCGA.G6.A8L7	0.28	high	4.251845336
TCGA.B0.4698	0.74	high	4.240835489
TCGA.BP.4992	0.03	high	4.227514589
TCGA.BP.5169	0.16	high	4.226297888
TCGA.BP.4770	0.21	high	4.039092625
TCGA.B0.4707	0.11	high	4.029429595
TCGA.AK.3447	1	high	4.025053136
TCGA.B8.4143	0.23	high	3.945658926
TCGA.AK.3453	0.17	high	3.94488248
TCGA.CJ.4873	0.13	high	3.941453742
TCGA.B0.4718	0.14	high	3.886082743
TCGA.B0.4841	0.05	high	3.819946432
TCGA.B0.4697	0.1	high	3.811057799
TCGA.B0.4847	0.24	high	3.760005572
TCGA.B0.5084	0.07	high	3.750982044
TCGA.B0.5098	0.15	high	3.657108015
TCGA.BP.4971	0.03	high	3.650516124
TCGA.B0.4842	0.42	high	3.604689965
TCGA.B0.4819	0.09	high	3.600620556
TCGA.BP.4352	0.13	high	3.587904006
TCGA.BP.5010	0.06	high	3.574984261
TCGA.B0.4821	0.09	high	3.54413226
TCGA.BP.5185	0.22	high	3.533961183
TCGA.CJ.5679	0.41	high	3.499448525
TCGA.AK.3427	1	high	3.484195512
TCGA.BP.4799	0.18	high	3.402721227
TCGA.BP.5175	0.08	high	3.393413963
TCGA.BP.4340	0.53	high	3.392409584
TCGA.BP.4989	0.13	high	3.381949889
TCGA.BP.4983	0.6	high	3.380206615
TCGA.B0.4691	0.58	high	3.366169986
TCGA.BP.4334	0.7	high	3.361944848
TCGA.BP.4960	0.07	high	3.350816276
TCGA.BP.4985	0.12	high	3.347982538
TCGA.CZ.5469	0.23	high	3.345598827
TCGA.CJ.4900	0.4	high	3.331057501
TCGA.G6.A5PC	0.65	high	3.315650354
TCGA.BP.5191	0.18	high	3.292184324
TCGA.CJ.4891	0.31	high	3.284409512
TCGA.CJ.4882	0.03	high	3.273002504
TCGA.AK.3454	0.02	high	3.270753288
TCGA.BP.5001	0.19	high	3.236559237
TCGA.B0.5092	0.2	high	3.183061406
TCGA.CZ.5468	0.37	high	3.163355262
TCGA.B0.4843	0.05	high	3.15978581
TCGA.B0.4822	0.04	high	3.110822412
TCGA.CJ.4638	0.38	high	3.104030554
TCGA.B8.A54I	0.26	high	3.094855072
TCGA.CZ.4860	0.7	high	3.094412438
TCGA.BP.4981	0.2	high	3.055131512
TCGA.MM.A564	0.23	high	3.051555883
TCGA.BP.4338	0.55	high	3.039707327
TCGA.B0.4817	0.58	high	3.038632264
TCGA.BP.4761	0.67	high	3.005984922
TCGA.DV.A4VX	0.62	high	2.983817922
TCGA.B0.4690	0.36	high	2.978458417
TCGA.CJ.4881	0.09	high	2.970442713
TCGA.B0.5081	0.15	high	2.93817567
TCGA.AK.3426	0.08	high	2.923710813
TCGA.B2.4098	0.54	high	2.887916311
TCGA.BP.4771	0.12	high	2.809790319
TCGA.AS.3777	0.96	high	2.79368313
TCGA.AK.3445	0.28	high	2.791318299
TCGA.B8.4620	0.39	high	2.790341551
TCGA.BP.4345	0.07	high	2.781428126
TCGA.B0.5117	0.78	high	2.778322521
TCGA.BP.5000	0.19	high	2.757480829
TCGA.BP.5196	0.23	high	2.708521758
TCGA.B0.4837	0.25	high	2.702780017
TCGA.BP.5009	0.14	high	2.69979328
TCGA.CJ.4888	0.39	high	2.693222074
TCGA.DV.5565	0.11	high	2.660662958
TCGA.B0.4712	0.42	high	2.654643297
TCGA.BP.4335	0.18	high	2.633361869
TCGA.CZ.4858	0.51	high	2.629662553
TCGA.CJ.4901	0.28	high	2.616845722
TCGA.BP.5178	0.41	high	2.613516314
TCGA.CJ.4912	0.15	high	2.611291339
TCGA.BP.4351	0.07	high	2.599388741
TCGA.G6.A8L6	0.4	high	2.592846924
TCGA.B0.4713	0.75	high	2.582732474
TCGA.B0.4703	0.13	high	2.565805492
TCGA.G6.A8L8	0.38	high	2.555872181
TCGA.B0.4688	0.22	high	2.551616989
TCGA.B0.5095	0.11	high	2.508586173
TCGA.B0.4710	0.35	high	2.499007974
TCGA.B0.4845	0.13	high	2.48644849
TCGA.CZ.4857	0.17	high	2.474791471
TCGA.B0.4714	0.24	high	2.469785423
TCGA.CJ.4875	0.26	high	2.461263136
TCGA.MM.A84U	0.22	high	2.459552334
TCGA.B0.5109	0.32	high	2.458787956
TCGA.B0.5121	0.16	high	2.457204254
TCGA.A3.3346	0.82	high	2.456453464
TCGA.B0.5400	0.71	high	2.455849665
TCGA.B8.A54D	0.44	high	2.44019956
TCGA.CW.6087	0.66	high	2.407865568
TCGA.B0.4815	0.18	high	2.402823844
TCGA.B0.5703	0.54	high	2.399958986
TCGA.CJ.5676	0.23	high	2.383391083
TCGA.BP.5199	0.18	high	2.375790979
TCGA.DV.A4VZ	0.29	high	2.37250545
TCGA.CJ.4895	0.54	high	2.371829793
TCGA.B0.4696	0.19	high	2.365364974
TCGA.BP.4758	0.29	high	2.355900876
TCGA.B0.5085	0.22	high	2.340169084
TCGA.CJ.4642	0	high	2.340084023
TCGA.B0.4828	0.37	high	2.335907292
TCGA.CJ.4636	0.22	high	2.330215018
TCGA.BP.4355	0.08	high	2.314514312
TCGA.B0.4844	0.5	high	2.298458962
TCGA.CJ.5677	0.28	high	2.294603167
TCGA.B0.4700	0.19	high	2.282575455
TCGA.B0.5100	0.14	high	2.276470874
TCGA.CJ.4637	0.45	high	2.267849391
TCGA.A3.3347	0.12	high	2.228791707
TCGA.BP.4167	0.28	high	2.211035028
TCGA.B0.4810	0.34	high	2.199182387
TCGA.B0.4833	0.29	high	2.198809511
TCGA.CJ.4876	0.47	high	2.174895163
TCGA.BP.4759	0.5	high	2.164600149
TCGA.A3.3374	0.82	high	2.161882303
TCGA.B0.4706	0.25	high	2.158791581
TCGA.B0.5102	0.74	high	2.146973947
TCGA.CJ.4918	0.14	high	2.127024414
TCGA.BP.5177	0.28	high	2.108456148
TCGA.B0.4839	0.43	high	2.102135294
TCGA.BP.4776	0.29	high	2.094107069
TCGA.CZ.5459	0.64	high	2.092248702
TCGA.CJ.4869	0.51	high	2.085315411
TCGA.B8.A54E	0.9	high	2.082142766
TCGA.B0.5080	0.19	high	2.058375033
TCGA.B0.5083	0.88	high	2.037695446
TCGA.BP.4159	0.41	high	2.03621533
TCGA.CJ.6033	0.44	high	2.027071405
TCGA.BP.4326	0.27	high	2.026355774
TCGA.B0.5097	0.19	high	2.013631739
TCGA.BP.4349	0.19	high	2.003899295
TCGA.B0.5702	0.2	high	1.996102321
TCGA.B0.4827	0.64	high	1.957433956
TCGA.B0.4849	0.27	high	1.940285188
TCGA.BP.4165	0.35	high	1.914386762
TCGA.B0.4701	0.52	high	1.89643357
TCGA.BP.4327	0.32	high	1.885526909
TCGA.BP.4804	0.24	high	1.884381522
TCGA.B0.5706	0.55	high	1.884177828
TCGA.DV.5568	0.36	high	1.877313829
TCGA.B8.4621	0.77	high	1.876016742
TCGA.BP.4329	0.71	high	1.851847784
TCGA.BP.4173	0.39	high	1.849372317
TCGA.CZ.5464	0.41	high	1.797051428
TCGA.A3.3316	0.18	high	1.794291666
TCGA.BP.5173	0.57	high	1.789707873
TCGA.AK.3433	0.95	high	1.786395659
TCGA.CJ.6027	0.81	high	1.784398474
TCGA.CJ.4872	0.16	high	1.777471688
TCGA.CZ.4854	0.18	high	1.775488994
TCGA.BP.5174	0.65	high	1.741647304
TCGA.B8.5163	0.33	high	1.734706052
TCGA.B8.4619	0.85	high	1.721738079
TCGA.B0.4852	0.5	high	1.71818856
TCGA.B0.5088	0.19	high	1.708615268
TCGA.CJ.4894	0.28	high	1.689100193
TCGA.B0.5108	0.25	high	1.688868156
TCGA.B8.4153	0.43	high	1.674807238
TCGA.BP.5201	0.43	high	1.668236839
TCGA.B0.5094	0.39	high	1.655582743
TCGA.CJ.5678	0.86	high	1.650789176
TCGA.CZ.5461	0.67	high	1.625837529
TCGA.B0.5106	0.14	high	1.616422891
TCGA.AK.3465	0.83	high	1.605115549
TCGA.CZ.5460	0.69	high	1.586853316
TCGA.BP.4774	0.3	high	1.574161669
TCGA.BP.4342	0.21	high	1.573672766
TCGA.A3.A6NI	0.62	high	1.571569442
TCGA.B0.5707	0.64	high	1.562407834
TCGA.BP.4968	0.54	high	1.544830702
TCGA.BP.4163	0.43	high	1.541699875
TCGA.CJ.4868	0.36	high	1.528952579
TCGA.B0.5077	0.38	high	1.518574146
TCGA.AK.3425	0.69	high	1.508480353
TCGA.A3.3319	0.46	high	1.507344635
TCGA.BP.4346	0.38	high	1.498216839
TCGA.A3.3378	0.42	high	1.480048043
TCGA.B0.5096	0.77	high	1.479352107
TCGA.CJ.5671	0.14	high	1.476562487
TCGA.BP.4354	0.25	high	1.476124102
TCGA.CJ.4884	0.56	high	1.453343966
TCGA.BP.4974	0.08	high	1.428906617
TCGA.B0.4836	0.5	high	1.424410003
TCGA.BP.4169	0.29	high	1.41488179
TCGA.BP.4341	0.2	high	1.39086701
TCGA.B8.5162	0.49	high	1.389911443
TCGA.CJ.4890	0.18	high	1.355386175
TCGA.EU.5907	0.92	high	1.35425642
TCGA.A3.3313	0.39	high	1.353561766
TCGA.B0.5697	0.58	high	1.353331669
TCGA.BP.5198	0.31	high	1.336942525
TCGA.BP.4769	0.57	high	1.33567948
TCGA.CZ.5470	0.77	high	1.321822161
TCGA.BP.4787	0.24	high	1.320813817
TCGA.CJ.6031	0.45	high	1.320717845
TCGA.BP.4763	0.8	high	1.317462753
TCGA.CJ.5672	0.44	high	1.313699475
TCGA.CJ.4878	0.32	high	1.310642387
TCGA.BP.4969	0.32	high	1.309886518
TCGA.CJ.4887	0.59	high	1.300352292
TCGA.B0.5099	0.7	high	1.284941695
TCGA.B0.5694	0.51	high	1.281737237
TCGA.B8.A7U6	0.58	high	1.267249759
