# Supplementary material for: Cuproptosis in ccRCC: key player in therapeutic and prognostic targets
Source: Front Oncol. 2023 Oct 27;13:1271864. doi: 10.3389/fonc.2023.1271864 (PMC10642186; doi:10.3389/fonc.2023.1271864)
Supplement: Supplementary file 8 [file DataSheet_8.zip › Step8/TIDE/TIDE_output.csv]

Patient	No benefits	Responder	TIDE	IFNG	MSI Expr Sig	Merck18	CD274	CD8	CTL.flag	Dysfunction	Exclusion	MDSC	CAF	TAM M2	riskScore	risk
TCGA.B8.A54G	FALSE	Responder	-2.92	1.76	0.75	1.55	-0.12	3.34	FALSE	0.72	-2.92	-0.14	-0.26	-0.05	0.440751215	low
TCGA.A3.3326	FALSE	Responder	-2.65	0.82	0.38	0.39	0.8	-0.44	FALSE	1.02	-2.65	-0.16	-0.24	-0.01	0.377515267	low
TCGA.CZ.4864	FALSE	Responder	-2.63	1.92	0.66	1.31	1.15	2.11	FALSE	0.46	-2.63	-0.14	-0.18	-0.08	0.943954713	low
TCGA.B0.5075	FALSE	Responder	-2.62	-0.26	0.78	0.24	-0.03	1.05	FALSE	0.19	-2.62	-0.18	-0.17	-0.05	1.118773552	low
TCGA.CZ.5452	FALSE	Responder	-2.38	1.9	0.77	1.69	0.14	3.12	FALSE	0.97	-2.38	-0.1	-0.24	-0.03	0.824034312	low
TCGA.B8.4146	FALSE	Responder	-2.16	2.55	0.99	0.72	2.56	0.86	TRUE	-2.16	-0.77	-0.02	-0.08	-0.03	0.007585766	low
TCGA.A3.3357	FALSE	Responder	-2.13	-0.12	0.83	0.34	-0.07	0.95	FALSE	-0.37	-2.13	-0.11	-0.2	-0.02	0.824724794	low
TCGA.B2.4102	FALSE	Responder	-2.04	0.37	0.46	-0.11	0.37	-1.03	FALSE	0.17	-2.04	-0.16	-0.16	0	0.12470306	low
TCGA.A3.3343	FALSE	Responder	-2.01	0.94	0.72	0.31	0.19	-0.68	FALSE	0.07	-2.01	-0.13	-0.17	-0.02	0.439263456	low
TCGA.A3.3351	FALSE	Responder	-2.01	0.82	0.22	0.74	0.31	1.96	FALSE	0.85	-2.01	-0.13	-0.1	-0.08	1.101219231	low
TCGA.B0.4838	FALSE	Responder	-1.95	1.28	0.48	1.17	1.21	3.39	FALSE	0.67	-1.95	-0.05	-0.18	-0.07	1.23747243	low
TCGA.BP.4325	FALSE	Responder	-1.75	0.4	0.78	0.33	0.71	1.64	FALSE	-0.44	-1.75	-0.06	-0.2	-0.01	0.343556488	low
TCGA.BP.4963	FALSE	Responder	-1.46	-0.01	0.35	-0.15	-0.89	-0.17	FALSE	0.75	-1.46	-0.11	-0.1	0	0.439970205	low
TCGA.A3.3352	FALSE	Responder	-1.45	0.25	0.66	-0.26	0.27	-1.24	FALSE	-0.26	-1.45	-0.07	-0.18	0.02	0.611076523	low
TCGA.BP.4973	FALSE	Responder	-1.44	0.28	0.43	0.05	0.31	0.62	FALSE	0.11	-1.44	-0.07	-0.13	-0.02	0.306598841	low
TCGA.CZ.4861	FALSE	Responder	-1.42	1.19	0.85	0.87	0.9	0.36	FALSE	-0.33	-1.42	-0.05	-0.06	-0.11	0.901913554	low
TCGA.CZ.5462	FALSE	Responder	-1.31	0.99	0.9	0.28	0.89	-0.98	FALSE	-0.6	-1.31	-0.07	-0.08	-0.06	1.121716083	low
TCGA.CJ.4641	FALSE	Responder	-1.27	1.51	0.62	1.36	0.71	2.22	FALSE	0.91	-1.27	-0.1	-0.05	-0.04	0.797316894	low
TCGA.A3.3370	FALSE	Responder	-1.27	0.88	0.52	0.85	0.82	1.8	FALSE	0.68	-1.27	-0.11	-0.06	-0.03	0.956285996	low
TCGA.B2.5635	FALSE	Responder	-1.23	0.4	0.82	-0.14	0.2	0.78	FALSE	-0.96	-1.23	-0.08	-0.13	0	0.63304663	low
TCGA.A3.3331	FALSE	Responder	-1.18	0.52	0.54	0.11	0.14	0	FALSE	0.02	-1.18	-0.1	-0.06	-0.02	0.564728499	low
TCGA.B2.5633	FALSE	Responder	-1.14	-1.96	0	-2.2	-1.36	-2.46	FALSE	-0.28	-1.14	-0.12	-0.06	0.02	0.809591614	low
TCGA.A3.3320	FALSE	Responder	-1.12	-0.06	0.61	-0.33	0.24	-0.45	FALSE	-0.69	-1.12	-0.08	-0.07	-0.02	0.220541675	low
TCGA.B0.5705	FALSE	Responder	-1.06	1	0.89	0.83	1.06	1.31	FALSE	-0.19	-1.06	-0.04	-0.14	0	0.205725424	low
TCGA.B0.5699	FALSE	Responder	-1.04	0.52	0.68	-0.06	-0.01	-0.95	FALSE	-0.42	-1.04	-0.03	-0.13	0	0.141505325	low
TCGA.A3.3329	FALSE	Responder	-1.01	1.11	0.8	0.26	0.16	0.16	FALSE	-0.35	-1.01	-0.06	-0.1	0	0.716759201	low
TCGA.B2.4099	FALSE	Responder	-1	1.01	0.93	0.2	0.13	-0.45	FALSE	-0.48	-1	-0.03	-0.14	0.01	0.785111135	low
TCGA.AK.3458	FALSE	Responder	-0.99	-0.59	0.94	-0.71	-1.05	0.17	TRUE	-0.99	0.21	0.06	-0.1	0.06	0.528269373	low
TCGA.A3.3324	FALSE	Responder	-0.99	0.13	0.52	0.11	0.67	0.77	FALSE	-0.06	-0.99	-0.07	-0.08	0	1.041205833	low
TCGA.B4.5836	FALSE	Responder	-0.95	0.73	0.79	0.51	0.71	0.21	TRUE	-0.95	0.99	0.04	0.1	0	0.31912037	low
TCGA.CZ.5463	FALSE	Responder	-0.94	1.27	0.89	0.59	0.82	0.48	FALSE	-1.33	-0.94	-0.01	-0.14	0	0.348408459	low
TCGA.BP.4959	FALSE	Responder	-0.92	-0.51	0.84	0.02	-0.32	0.14	FALSE	0.22	-0.92	-0.14	-0.05	0.04	0.243086431	low
TCGA.CJ.4903	FALSE	Responder	-0.92	0.28	0.4	0.34	0.22	0.83	FALSE	0.19	-0.92	-0.08	-0.04	-0.01	0.704973086	low
TCGA.BP.4756	FALSE	Responder	-0.92	-0.36	0.62	-0.53	1.38	-0.16	FALSE	-0.33	-0.92	-0.05	-0.11	0.03	1.259750776	low
TCGA.B8.4154	FALSE	Responder	-0.9	1.26	0.97	0.46	0.05	0.9	TRUE	-0.9	-0.46	0	-0.11	0.04	0.373520351	low
TCGA.CZ.4866	FALSE	Responder	-0.89	-0.73	0.86	-0.72	0.37	-1.19	FALSE	-1.13	-0.89	-0.07	-0.1	0.02	0.611173587	low
TCGA.B2.5639	FALSE	Responder	-0.88	0.42	0.77	0.17	0.17	-0.64	FALSE	-0.16	-0.88	-0.05	-0.09	0	0.276924835	low
TCGA.B0.4816	FALSE	Responder	-0.88	-0.3	0.29	-0.15	-0.8	-0.36	FALSE	0.62	-0.88	-0.1	-0.02	-0.01	0.988799927	low
TCGA.BP.4995	FALSE	Responder	-0.82	-0.34	0.8	-0.39	0.41	0.05	FALSE	-0.37	-0.82	-0.05	-0.08	0	0.238216935	low
TCGA.BP.4176	FALSE	Responder	-0.77	-0.16	0.4	0.09	0.14	-0.05	FALSE	-0.11	-0.77	-0.11	0.05	-0.05	0.582278106	low
TCGA.B2.3923	FALSE	Responder	-0.77	-1.14	0.96	-1.66	1.25	-2.37	FALSE	-0.59	-0.77	-0.03	-0.11	0.03	0.894247283	low
TCGA.BP.4170	FALSE	Responder	-0.75	1.45	0.8	0.84	0.48	1.04	FALSE	0.37	-0.75	-0.08	-0.01	-0.04	0.674582859	low
TCGA.CZ.4853	FALSE	Responder	-0.74	0.57	0.89	-0.26	0.72	-1.65	FALSE	-0.18	-0.74	0	-0.14	0.03	0.287520407	low
TCGA.AK.3440	FALSE	Responder	-0.74	-1.5	0.99	-1.63	1.65	-2.39	FALSE	-0.72	-0.74	0.01	-0.12	0	1.145873709	low
TCGA.BP.4994	FALSE	Responder	-0.73	-0.77	0.84	-0.8	0.26	-0.49	FALSE	-0.39	-0.73	-0.03	-0.08	0.01	0.284969463	low
TCGA.B8.4622	FALSE	Responder	-0.73	0.36	0.33	-0.08	-0.55	-0.71	FALSE	0.31	-0.73	-0.1	-0.02	0.01	0.748752835	low
TCGA.BP.4331	FALSE	Responder	-0.73	-0.08	0.54	-0.06	-0.15	-0.27	FALSE	0.43	-0.73	-0.07	-0.07	0.02	0.971035972	low
TCGA.BP.4977	FALSE	Responder	-0.73	-0.45	0.43	-0.6	-0.4	-0.96	FALSE	0.08	-0.73	-0.04	-0.05	-0.01	1.221295525	low
TCGA.AK.3455	FALSE	Responder	-0.69	1.76	0.92	1.26	-0.07	3.39	TRUE	-0.69	-1.36	-0.03	-0.17	-0.01	0.758142966	low
TCGA.CJ.4635	FALSE	Responder	-0.69	0.33	0.33	0.43	-0.58	1.76	FALSE	0.48	-0.69	-0.03	-0.04	-0.02	0.878067399	low
TCGA.BP.4775	FALSE	Responder	-0.68	-0.05	0.59	-0.23	0.47	-1	FALSE	-0.13	-0.68	0	-0.1	0	0.331241167	low
TCGA.AK.3443	FALSE	Responder	-0.66	-2.44	0.98	-2.01	1.59	-2.73	FALSE	-1.05	-0.66	0	-0.14	0.04	0.924821576	low
TCGA.A3.3307	FALSE	Responder	-0.65	0.76	0.74	0.37	0.55	0.98	TRUE	-0.65	-1.33	-0.08	-0.13	-0.01	0.241978081	low
TCGA.A3.A8OW	FALSE	Responder	-0.63	-0.41	0.43	0.07	0.32	0.59	FALSE	0.28	-0.63	-0.02	-0.12	0.04	0.251332098	low
TCGA.B0.5701	FALSE	Responder	-0.61	0.83	0.61	0.41	-0.38	0.32	TRUE	-0.61	-0.07	0.02	-0.05	0.01	0.830561084	low
TCGA.AK.3451	FALSE	Responder	-0.6	-0.62	0.98	-0.08	-0.88	1.53	TRUE	-0.6	-0.23	0	-0.1	0.06	1.245723039	low
TCGA.BP.4766	FALSE	Responder	-0.58	-1.92	0.41	-1.43	-0.8	-2.4	FALSE	-0.39	-0.58	-0.04	-0.08	0.03	0.538731219	low
TCGA.A3.A8OV	FALSE	Responder	-0.57	-0.3	0.88	-0.46	-0.03	-1.42	FALSE	-0.28	-0.57	-0.01	-0.13	0.04	0.940043513	low
TCGA.CZ.5989	FALSE	Responder	-0.56	1.55	0.88	0.12	1.83	1.4	FALSE	-1.75	-0.56	-0.05	-0.05	0.01	0.020821866	low
TCGA.CJ.6032	FALSE	Responder	-0.54	0.49	0.74	0.31	0.26	0.92	FALSE	-0.61	-0.54	-0.01	-0.05	-0.03	0.631762173	low
TCGA.B4.5377	FALSE	Responder	-0.51	0.49	0.88	0.44	0.86	1.15	FALSE	-0.4	-0.51	-0.04	-0.03	-0.03	0.183259842	low
TCGA.B0.5113	FALSE	Responder	-0.51	0.66	0.48	0.39	0.83	0.43	FALSE	0.08	-0.51	-0.05	0.01	-0.03	0.477658456	low
TCGA.BP.4343	FALSE	Responder	-0.5	1.6	0.69	0.89	0.55	0.81	TRUE	-0.5	0.74	-0.03	0.13	0.01	1.084571482	low
TCGA.B2.A4SR	FALSE	Responder	-0.48	0.47	0.28	0.01	0.79	0	FALSE	0.17	-0.48	-0.04	-0.06	0.03	0.546973906	low
TCGA.A3.3328	FALSE	Responder	-0.47	-2.49	0.99	-2.15	0.37	-2.95	FALSE	-0.98	-0.47	0.03	-0.14	0.04	0.366350951	low
TCGA.A3.3383	FALSE	Responder	-0.47	0.95	0.73	0.69	-0.49	0.18	FALSE	0.79	-0.47	0.02	-0.14	0.04	1.134778047	low
TCGA.CZ.5457	FALSE	Responder	-0.46	0.54	0.8	0.42	0.85	0.81	TRUE	-0.46	-0.08	-0.02	-0.04	0.04	0.585207369	low
TCGA.A3.3323	FALSE	Responder	-0.45	0.1	0.23	-0.09	-0.73	-0.46	FALSE	0.55	-0.45	-0.08	0.01	0.01	1.062853507	low
TCGA.BP.5007	FALSE	Responder	-0.44	0.11	0.37	-0.01	-0.1	0.41	FALSE	0.26	-0.44	-0.02	-0.05	0.01	0.459637676	low
TCGA.B0.5711	FALSE	Responder	-0.43	0.69	0.68	0.5	0.75	0.33	TRUE	-0.43	0.34	-0.02	0.04	0.03	0.274356132	low
TCGA.A3.3367	FALSE	Responder	-0.43	-0.06	0.52	-0.38	0.55	-1.09	FALSE	-0.58	-0.43	-0.04	-0.07	0.04	0.375051677	low
TCGA.BP.5190	FALSE	Responder	-0.43	-0.89	0.7	-0.67	-0.59	-0.99	FALSE	-0.06	-0.43	0	-0.1	0.05	1.169683762	low
TCGA.B0.5713	FALSE	Responder	-0.39	0.93	0.75	0.33	0.7	0.31	TRUE	-0.39	-0.41	0.01	-0.08	-0.01	0.229375901	low
TCGA.B0.5119	FALSE	Responder	-0.39	0.22	0.84	0.47	0.7	1.39	TRUE	-0.39	0.38	0.03	-0.02	0.04	0.257554148	low
TCGA.BP.5180	FALSE	Responder	-0.39	0.47	0.86	0.15	-0.58	0.43	FALSE	0.27	-0.39	0.02	-0.08	-0.01	0.686165125	low
TCGA.CZ.5985	FALSE	Responder	-0.37	1.29	0.78	0.86	0.53	0.59	TRUE	-0.37	-1.7	-0.13	-0.09	-0.05	0.136678093	low
TCGA.CJ.4643	FALSE	Responder	-0.37	0.34	0.36	-0.05	0.77	-0.4	FALSE	0.13	-0.37	-0.09	0.03	0.01	0.68848172	low
TCGA.CZ.5454	FALSE	Responder	-0.36	0.44	0.79	0.61	0.64	0.18	TRUE	-0.36	-1.2	-0.13	-0.03	-0.02	0.281404636	low
TCGA.CJ.5686	FALSE	Responder	-0.35	0.69	0.74	0.44	0.23	0.6	TRUE	-0.35	-0.55	-0.06	0	-0.03	0.608967108	low
TCGA.CW.6090	FALSE	Responder	-0.35	0.32	0.59	0.6	0.45	1.02	TRUE	-0.35	0.73	-0.01	0.12	-0.01	0.928750853	low
TCGA.CZ.5455	FALSE	Responder	-0.34	2.56	0.78	1.74	1.91	2.85	TRUE	-0.34	-1.56	-0.1	-0.08	-0.07	0.177827339	low
TCGA.A3.3385	FALSE	Responder	-0.33	-1.52	0.87	-1.39	0.14	-2.2	FALSE	-1.47	-0.33	0.02	-0.14	0.07	0.176508065	low
TCGA.B0.4846	FALSE	Responder	-0.32	1.86	0.73	0.97	1.59	1.2	TRUE	-0.32	-1.33	-0.08	-0.03	-0.1	0.573320677	low
TCGA.BP.4353	FALSE	Responder	-0.31	0.55	0.44	0.4	0.13	0.76	TRUE	-0.31	-0.11	-0.06	0.03	0.01	0.22857728	low
TCGA.A3.3306	FALSE	Responder	-0.3	0.01	0.96	-0.46	-0.04	-0.84	FALSE	-1.5	-0.3	0.04	-0.13	0.04	0.149014711	low
TCGA.B8.5549	FALSE	Responder	-0.3	0.4	0.69	0.65	0.39	1.73	FALSE	0.03	-0.3	-0.02	-0.01	-0.03	0.327607865	low
TCGA.A3.3311	FALSE	Responder	-0.3	0.45	0.55	0.25	0.07	0.48	FALSE	-0.51	-0.3	-0.06	0.01	-0.01	0.876493798	low
TCGA.BP.5006	FALSE	Responder	-0.29	-0.81	0.63	-0.82	-0.34	-1.64	FALSE	-0.14	-0.29	-0.03	-0.04	0.02	0.575197346	low
TCGA.CZ.5986	FALSE	Responder	-0.26	0.64	0.74	-0.02	1.6	-1.4	FALSE	-1.1	-0.26	0	-0.03	-0.02	0.21047743	low
TCGA.CJ.4874	FALSE	Responder	-0.26	1.56	0.91	1.25	0.54	2.47	TRUE	-0.26	-1.02	-0.05	-0.12	-0.01	0.420741121	low
TCGA.BP.4164	FALSE	Responder	-0.26	-0.13	0.79	-0.46	0.56	-0.5	FALSE	-1.38	-0.26	0.04	-0.08	0	0.781985668	low
TCGA.A3.3372	FALSE	Responder	-0.25	0.51	0.17	0	0.09	-0.08	FALSE	0.11	-0.25	-0.01	0	-0.02	0.335991225	low
TCGA.BP.4174	FALSE	Responder	-0.25	0.74	0.88	0.7	1.69	0.8	FALSE	-0.9	-0.25	0	-0.03	-0.02	0.855232667	low
TCGA.BP.5186	FALSE	Responder	-0.24	0	0.69	0.01	0.39	0.3	TRUE	-0.24	0.96	0.02	0.1	0.03	0.244035968	low
TCGA.B0.4945	FALSE	Responder	-0.23	-0.3	0.35	-0.48	0.25	-0.65	FALSE	-0.48	-0.23	0	-0.01	-0.03	0.768700399	low
TCGA.B8.4151	FALSE	Responder	-0.22	0.33	0.96	-0.21	0.3	-0.92	FALSE	-1.37	-0.22	0.02	-0.1	0.03	0.225290355	low
TCGA.CJ.4639	FALSE	Responder	-0.22	0.92	0.67	0.79	0.68	1.83	TRUE	-0.22	-0.88	-0.03	-0.12	0	0.347166981	low
TCGA.CJ.4644	FALSE	Responder	-0.22	1.19	0.88	1.13	0.85	2.01	TRUE	-0.22	-0.27	-0.04	-0.03	0.02	0.664719818	low
TCGA.CZ.5984	FALSE	Responder	-0.22	0.21	0.55	0.14	-0.42	-0.26	FALSE	0.11	-0.22	0.01	-0.06	0.01	0.771475429	low
TCGA.BP.4797	FALSE	Responder	-0.21	0.64	0.74	0.57	-0.02	1.04	FALSE	0.11	-0.21	-0.08	0.04	0	0.590144029	low
TCGA.B4.5832	FALSE	No_Responder	0.23	0.5	0.83	-0.67	0.12	-0.38	FALSE	-1.93	0.23	-0.01	0.05	0	0.128361937	low
TCGA.DV.A4W0	FALSE	No_Responder	0.23	-0.61	0.65	-0.72	-0.6	-1.3	FALSE	-0.79	0.23	0.05	0.02	-0.03	0.599888355	low
TCGA.B0.5115	FALSE	No_Responder	0.23	0.11	0.3	-0.21	0.58	-1.09	FALSE	-0.21	0.23	0	0.05	0	0.646756681	low
TCGA.CW.5590	FALSE	No_Responder	0.23	0.89	0.48	0.45	0.26	0.21	TRUE	0.23	0.8	0.04	0.06	0.01	1.186067289	low
TCGA.EU.5904	FALSE	No_Responder	0.24	0.22	0.61	0.09	0.76	-0.02	FALSE	-0.12	0.24	-0.01	0.07	-0.03	0.264466499	low
TCGA.B0.5698	FALSE	No_Responder	0.24	1.07	0.65	0.52	0.22	0.36	TRUE	0.24	-2.24	-0.12	-0.14	-0.09	0.645125678	low
TCGA.BP.4158	FALSE	No_Responder	0.24	-0.63	0.53	-0.75	-0.72	-0.93	FALSE	-0.52	0.24	0.04	-0.06	0.07	1.09805486	low
TCGA.BP.4982	FALSE	No_Responder	0.27	-0.03	0.36	-0.16	-0.31	-0.09	FALSE	0.13	0.27	-0.07	0.1	0.02	0.094274409	low
TCGA.AK.3461	FALSE	No_Responder	0.27	0.14	0.41	-0.38	0.25	-0.79	FALSE	-0.11	0.27	0.01	0.06	-0.04	0.727438649	low
TCGA.AK.3434	FALSE	No_Responder	0.28	0.36	0.48	0.16	0.07	0.18	TRUE	0.28	0.64	0.04	0.02	0.04	0.79106506	low
TCGA.AK.3428	FALSE	No_Responder	0.31	0.41	0.91	-0.08	1.02	-0.2	FALSE	-1.25	0.31	0.03	0.03	-0.04	0.223077896	low
TCGA.A3.3359	FALSE	No_Responder	0.31	0.94	0.57	0.6	0.34	1.3	TRUE	0.31	-1.79	-0.11	-0.15	-0.02	0.356482722	low
TCGA.B0.4818	FALSE	No_Responder	0.31	0.78	0.64	0.36	0.44	0.43	TRUE	0.31	-1.45	-0.05	-0.15	-0.03	1.20040673	low
TCGA.CW.6097	FALSE	No_Responder	0.32	1.2	0.3	1.26	0.54	1.61	TRUE	0.32	0.59	0	0.1	-0.02	0.73724658	low
TCGA.BP.5168	FALSE	No_Responder	0.33	0.29	0.76	0.13	-0.34	0.12	FALSE	-0.33	0.33	0.02	-0.01	0.04	0.641017147	low
TCGA.BP.4161	FALSE	No_Responder	0.33	1.34	0.48	0.77	0.68	1.36	TRUE	0.33	-2.36	-0.15	-0.16	-0.05	0.801204542	low
TCGA.CJ.6030	FALSE	No_Responder	0.33	0.89	0.42	0.95	-0.08	1.41	TRUE	0.33	-1.23	-0.12	-0.06	-0.03	0.898383314	low
TCGA.B0.5110	FALSE	No_Responder	0.35	0.02	0.52	-0.08	0.42	-0.43	FALSE	-0.34	0.35	-0.03	0.07	0.01	0.38362044	low
TCGA.CJ.4886	FALSE	No_Responder	0.35	0.95	0.57	0.82	0.36	1.07	TRUE	0.35	0.6	-0.03	0.1	0.02	0.591748959	low
TCGA.A3.3358	FALSE	No_Responder	0.35	0.6	0.64	0.41	0.07	1.3	TRUE	0.35	-1.86	-0.13	-0.13	-0.03	1.025874006	low
TCGA.CJ.6028	FALSE	No_Responder	0.39	2.09	0.62	1.55	1.62	2.54	TRUE	0.39	-1.18	-0.08	-0.03	-0.07	0.831468445	low
TCGA.A3.3317	FALSE	No_Responder	0.4	0.08	0.25	-0.07	-0.16	0.18	FALSE	0.13	0.4	-0.01	0.06	0.01	0.391650819	low
TCGA.BP.4970	FALSE	No_Responder	0.41	1.2	0.38	1.03	1.49	1.35	TRUE	0.41	0.32	-0.07	0.15	-0.03	0.416083482	low
TCGA.CZ.5465	FALSE	No_Responder	0.43	0.15	0.75	-0.53	1.62	-1.44	FALSE	-1.16	0.43	0.09	-0.02	-0.01	1.14256053	low
TCGA.BP.4162	FALSE	No_Responder	0.44	1.2	0.68	1.03	1.12	1.99	TRUE	0.44	-2.14	-0.12	-0.12	-0.1	0.492213611	low
TCGA.A3.3376	FALSE	No_Responder	0.44	-1.27	0.11	-0.49	-0.48	-0.93	FALSE	0.69	0.44	-0.05	0.08	0.05	0.579039362	low
TCGA.B0.5402	FALSE	No_Responder	0.45	0.78	0.75	0.12	0.64	-1.07	FALSE	-0.42	0.45	0	0.05	0.02	0.279299963	low
TCGA.CW.5587	FALSE	No_Responder	0.45	2.1	0.79	1.74	1.02	2.72	TRUE	0.45	-1.74	-0.15	-0.09	-0.05	0.318184787	low
TCGA.BP.4965	FALSE	No_Responder	0.45	-0.26	0.45	-0.22	0.53	-0.35	FALSE	-0.9	0.45	0.01	0.01	0.04	0.333217723	low
TCGA.B8.5546	FALSE	No_Responder	0.46	-2.29	0.84	-1.23	0.1	-0.86	FALSE	-0.93	0.46	0.02	-0.03	0.07	0.748394204	low
TCGA.BP.5194	FALSE	No_Responder	0.47	-0.12	0.63	-0.07	0.39	-0.3	FALSE	-0.43	0.47	-0.02	0.04	0.05	0.258484687	low
TCGA.B0.4824	FALSE	No_Responder	0.47	1.02	0.61	0.81	0.59	1.87	TRUE	0.47	-2.16	-0.1	-0.21	-0.02	0.642444667	low
TCGA.GK.A6C7	FALSE	No_Responder	0.47	-0.19	0.44	-0.17	-0.5	-0.23	FALSE	0.25	0.47	0.03	0.01	0.02	0.735032573	low
TCGA.BP.4964	FALSE	No_Responder	0.47	0.29	0.59	-0.08	0.22	0.24	FALSE	-0.27	0.47	0.01	0.05	0.02	1.125748121	low
TCGA.B0.5712	FALSE	No_Responder	0.49	-0.41	0.93	-0.24	0.45	0.43	FALSE	-0.94	0.49	0.09	-0.07	0.04	0.380553283	low
TCGA.B8.5552	FALSE	No_Responder	0.49	0.1	0.43	0.37	0.85	0.94	FALSE	0.7	0.49	-0.09	0.15	0.01	0.40899131	low
TCGA.CZ.5456	FALSE	No_Responder	0.49	-0.67	0.51	0.06	-0.59	0.25	FALSE	0.12	0.49	0.02	0.07	-0.02	0.640470801	low
TCGA.CJ.5675	FALSE	No_Responder	0.5	2.01	0.82	2.01	0.89	3.94	TRUE	0.5	-1.97	-0.08	-0.19	-0.04	0.413962833	low
TCGA.CJ.4899	FALSE	No_Responder	0.51	-0.84	0.23	-0.37	0.36	-0.39	FALSE	0.32	0.51	-0.06	0.11	0.02	0.312743534	low
TCGA.A3.3325	FALSE	No_Responder	0.51	-0.95	0.34	-0.62	-0.54	-1.49	FALSE	0.2	0.51	-0.01	0.01	0.08	0.921541351	low
TCGA.BP.4967	FALSE	No_Responder	0.52	-0.96	0.32	-0.75	-1	-0.85	FALSE	-0.41	0.52	0.05	0.02	0.01	0.972121408	low
TCGA.CJ.5681	FALSE	No_Responder	0.52	-1.77	0.75	-1.4	0	-2.27	FALSE	-0.84	0.52	0.02	-0.03	0.08	1.197146719	low
TCGA.BP.5192	FALSE	No_Responder	0.53	-0.8	0.81	-0.64	0	-0.9	FALSE	-0.62	0.53	0.06	-0.04	0.05	0.555157381	low
TCGA.CZ.5982	FALSE	No_Responder	0.56	-0.55	0.71	-0.57	0.4	-0.85	FALSE	-1.26	0.56	0.04	0.02	0.01	0.314994941	low
TCGA.CZ.5453	FALSE	No_Responder	0.57	-0.95	0.73	-1.07	0.48	-2.44	FALSE	-0.94	0.57	0.07	-0.03	0.05	1.067908381	low
TCGA.B8.5165	FALSE	No_Responder	0.58	-0.73	0.57	-0.3	0.41	-0.56	FALSE	-0.14	0.58	-0.04	0.08	0.04	0.148694106	low
TCGA.CW.6093	FALSE	No_Responder	0.58	-0.8	0.45	-0.61	-0.15	-1.7	FALSE	-0.87	0.58	0.03	0.02	0.02	0.403736818	low
TCGA.CJ.5684	FALSE	No_Responder	0.58	0.68	0.67	0.7	-0.22	1.45	TRUE	0.58	-0.42	-0.02	-0.09	0.03	0.797504142	low
TCGA.BP.4782	FALSE	No_Responder	0.58	0.85	0.6	0.77	-0.11	0.98	TRUE	0.58	0.11	-0.04	0.07	-0.01	0.901289512	low
TCGA.CW.5584	FALSE	No_Responder	0.59	0.44	0.66	-0.19	-0.34	-0.88	FALSE	-0.06	0.59	-0.01	0.06	0.03	0.314710049	low
TCGA.CZ.4862	FALSE	No_Responder	0.59	2.38	0.54	1.61	1.38	2.53	TRUE	0.59	-1.57	-0.1	-0.1	-0.05	0.459244602	low
TCGA.CW.5589	FALSE	No_Responder	0.6	-0.25	0.61	-0.17	-0.06	-1	FALSE	0.22	0.6	-0.04	0.05	0.06	0.455148917	low
TCGA.BP.5183	FALSE	No_Responder	0.6	0.49	0.4	0.48	-0.49	1.29	TRUE	0.6	-1.56	-0.03	-0.2	-0.01	0.532720747	low
TCGA.B2.3924	FALSE	No_Responder	0.61	2.84	0.91	2.17	1.58	3.04	TRUE	0.61	-2.88	-0.14	-0.25	-0.06	0.722668036	low
TCGA.BP.4976	FALSE	No_Responder	0.62	-0.64	0.91	-0.54	-0.43	-2.04	FALSE	-1.04	0.62	0.04	-0.02	0.07	0.050338408	low
TCGA.BP.4993	FALSE	No_Responder	0.62	-0.07	0.34	0.34	-0.21	1.01	TRUE	0.62	0.9	0.02	0.12	-0.01	1.076039268	low
TCGA.CJ.5680	FALSE	No_Responder	0.63	-0.55	0.85	-0.61	-0.29	-1.32	FALSE	-0.57	0.63	0.02	0.03	0.04	0.946596625	low
TCGA.CW.6088	FALSE	No_Responder	0.65	-0.58	0.49	-0.56	0.09	-1.31	FALSE	-0.83	0.65	0	0.05	0.05	0.059563755	low
TCGA.CJ.4870	FALSE	No_Responder	0.67	-0.97	0.72	-0.71	0.51	-2.05	FALSE	-0.33	0.67	0.05	-0.01	0.05	1.0144538	low
TCGA.B0.5690	FALSE	No_Responder	0.67	0.17	0.22	-0.08	-0.76	-0.94	FALSE	0.66	0.67	0.03	0.03	0.03	1.098674654	low
TCGA.BP.5004	FALSE	No_Responder	0.68	-0.15	0.55	-0.27	-0.59	-0.07	FALSE	-0.9	0.68	0.03	0.05	0.02	0.376119178	low
TCGA.CW.5580	FALSE	No_Responder	0.7	-0.29	0.63	-0.49	0.05	-1.76	FALSE	-1.17	0.7	0.02	0.08	0	0.719941548	low
TCGA.BP.5176	FALSE	No_Responder	0.7	-0.25	0.69	-0.11	-0.21	-0.53	FALSE	0.18	0.7	0.04	0.03	0.04	1.003155292	low
TCGA.A3.3362	FALSE	No_Responder	0.72	-0.54	0.59	-0.54	-0.18	-0.38	FALSE	-0.35	0.72	0.02	0.05	0.04	0.799947986	low
TCGA.DV.5575	FALSE	No_Responder	0.72	0.96	0.63	0.74	0.97	1.08	FALSE	0.16	0.72	0.06	0.09	-0.05	0.974519828	low
TCGA.CJ.4889	FALSE	No_Responder	0.72	0.2	0.38	0.61	0.22	1.01	FALSE	1.31	0.72	-0.07	0.19	-0.01	1.243326452	low
TCGA.B0.4814	FALSE	No_Responder	0.74	-0.5	0.61	-0.56	0.65	-0.77	FALSE	-0.52	0.74	0.08	0.02	0.03	0.808227566	low
TCGA.A3.3387	FALSE	No_Responder	0.74	-0.32	0.36	-0.14	-0.5	-0.91	FALSE	0.06	0.74	-0.01	0.12	0	0.820820019	low
TCGA.DV.5573	FALSE	No_Responder	0.77	0.85	0.64	1.27	0.14	3.33	TRUE	0.77	-1.03	-0.03	-0.11	-0.03	0.817243313	low
TCGA.B0.4848	FALSE	No_Responder	0.79	0.46	0.55	0.44	-0.4	1.14	FALSE	-0.23	0.79	0	0.11	0	0.989370287	low
TCGA.DV.5574	FALSE	No_Responder	0.82	0.39	0.26	0.71	0.32	1.52	TRUE	0.82	0.31	-0.06	0.13	-0.03	1.017262101	low
TCGA.B8.A54J	FALSE	No_Responder	0.83	0.24	0.41	0.35	0.6	1.02	TRUE	0.83	-0.19	0	-0.03	0.01	0.849269078	low
TCGA.CJ.4892	FALSE	No_Responder	0.84	0.27	0.6	0.6	-0.23	2.37	TRUE	0.84	-0.63	-0.02	-0.06	-0.01	1.035966535	low
TCGA.A3.3365	FALSE	No_Responder	0.85	-0.12	0.54	-0.18	-0.11	-0.35	FALSE	-0.52	0.85	0.01	0.09	0.03	0.745567979	low
TCGA.BP.4975	FALSE	No_Responder	0.87	-0.51	0.71	-0.63	-0.3	-1.38	FALSE	-0.87	0.87	-0.02	0.1	0.06	0.180626585	low
TCGA.BP.4332	FALSE	No_Responder	0.87	-0.95	0.35	-0.68	-0.71	-0.75	FALSE	-0.6	0.87	0.03	0.04	0.06	0.612304261	low
TCGA.B2.5641	FALSE	No_Responder	0.88	1.27	0.74	1.46	0.23	2.65	TRUE	0.88	-1.41	-0.1	-0.09	-0.03	0.72130606	low
TCGA.BP.4999	FALSE	No_Responder	0.9	-0.73	0.3	-0.83	0.18	-1.39	FALSE	-0.25	0.9	0	0.1	0.04	0.780824485	low
TCGA.B2.4101	FALSE	No_Responder	0.91	0.59	0.3	0.45	0.46	0.56	TRUE	0.91	-1.21	-0.11	-0.05	-0.01	0.751879512	low
TCGA.CJ.4908	FALSE	No_Responder	0.91	-0.37	0.15	-0.12	-0.02	0.19	FALSE	0.58	0.91	0	0.14	0.01	0.824934671	low
TCGA.CJ.4634	FALSE	No_Responder	0.92	-1.08	0.49	-0.91	-0.25	-1.03	FALSE	-0.57	0.92	-0.01	0.08	0.07	0.151157271	low
TCGA.B0.5710	FALSE	No_Responder	0.92	0.83	0.35	0.36	0.45	-0.01	FALSE	-0.11	0.92	0.04	0.09	0.01	0.445467684	low
TCGA.CZ.5466	FALSE	No_Responder	0.92	0.51	0.67	0.74	-0.09	1.26	TRUE	0.92	-0.5	-0.08	-0.02	0.03	0.691395999	low
TCGA.BP.4777	FALSE	No_Responder	0.93	0.99	0.75	1.09	0.48	2.44	TRUE	0.93	-2.53	-0.16	-0.19	-0.03	1.036199643	low
TCGA.B0.5691	FALSE	No_Responder	0.94	0.32	0.58	0.07	0.25	-0.13	FALSE	0.24	0.94	-0.02	0.14	0.01	0.328543738	low
TCGA.B8.A54F	FALSE	No_Responder	0.94	-1.36	0.52	-0.82	0.11	-1.26	FALSE	-0.13	0.94	0.02	0.11	0.01	1.130457742	low
TCGA.3Z.A93Z	FALSE	No_Responder	0.94	0.1	0.64	0.05	0.54	-0.47	FALSE	0.45	0.94	0.08	0.01	0.04	1.146696835	low
TCGA.BP.4344	FALSE	No_Responder	0.94	-0.58	0.34	-0.64	-0.22	-1.85	FALSE	0.06	0.94	-0.02	0.13	0.03	1.213673661	low
TCGA.CW.5585	FALSE	No_Responder	0.95	-0.63	0.86	-0.63	0.08	-1.99	FALSE	-0.6	0.95	0.06	0.01	0.07	0.016298944	low
TCGA.B0.5695	FALSE	No_Responder	0.96	-0.34	0.77	-0.11	0.35	0.01	FALSE	-0.47	0.96	0.07	0.03	0.03	0.65507207	low
TCGA.B8.4148	FALSE	No_Responder	0.96	1.66	0.44	1.01	0.81	2.43	TRUE	0.96	-2.44	-0.1	-0.21	-0.07	0.779140392	low
TCGA.BP.4807	FALSE	No_Responder	0.98	-0.17	0.8	-0.3	0.28	-1.3	FALSE	-0.67	0.98	-0.06	0.17	0.03	0.241700453	low
TCGA.BP.5181	FALSE	No_Responder	0.99	0.44	0.74	0.15	0.36	-0.16	FALSE	-0.17	0.99	0.05	0.06	0.03	0.697899827	low
TCGA.BP.4781	FALSE	No_Responder	0.99	-0.24	0.51	-0.31	-0.34	-1.07	FALSE	-0.76	0.99	0.02	0.12	0	0.717183119	low
TCGA.DV.5566	FALSE	No_Responder	0.99	0	0.71	-0.28	-0.17	-0.62	FALSE	-0.36	0.99	0.13	0.01	0	0.742615451	low
TCGA.CJ.4897	FALSE	No_Responder	1	0.08	0.74	-0.01	0.35	0.06	FALSE	-0.46	1	0.04	0.06	0.05	0.204505136	low
TCGA.CW.5583	FALSE	No_Responder	1	-0.4	0.7	-0.36	0.04	-0.47	FALSE	-0.54	1	0.04	0.07	0.04	0.209452923	low
TCGA.CJ.5683	FALSE	No_Responder	1.01	-0.63	0.64	-0.56	-0.78	-0.25	FALSE	-0.11	1.01	0.11	0	0.04	0.7388115	low
TCGA.AS.3778	FALSE	No_Responder	1.03	-0.4	0.5	-0.4	-0.1	-0.59	FALSE	0.1	1.03	0.03	0.08	0.04	0.333803581	low
TCGA.CZ.5467	FALSE	No_Responder	1.04	0.45	0.72	-0.08	-0.24	-0.73	FALSE	-0.6	1.04	0.06	0.1	-0.01	0.911114717	low
TCGA.BP.4986	FALSE	No_Responder	1.05	-0.34	0.18	-0.39	-0.38	-1.1	FALSE	0.34	1.05	0	0.17	-0.01	0.666882356	low
TCGA.B0.4823	FALSE	No_Responder	1.06	0.33	0.82	0.62	0.09	1.88	FALSE	0.27	1.06	-0.01	0.16	0	0.613186774	low
TCGA.BP.4961	TRUE	No_Responder	1.08	-1.53	0.33	-0.79	-0.23	-1.08	FALSE	-0.21	1.08	0	0.11	0.05	0.267202977	low
TCGA.CJ.4885	FALSE	No_Responder	1.08	-0.39	0.79	-0.4	0.21	-0.11	FALSE	-1.07	1.08	0.06	0.05	0.05	0.460031005	low
TCGA.B2.5636	TRUE	No_Responder	1.12	-1.36	0.34	-0.8	-0.51	-1.81	FALSE	0	1.12	0.03	0.1	0.04	0.319255262	low
TCGA.B8.A8YJ	TRUE	No_Responder	1.12	-1.05	0.1	-0.01	-0.37	-0.64	FALSE	1.28	1.12	-0.04	0.22	-0.01	1.246380323	low
TCGA.B4.5378	TRUE	No_Responder	1.15	-1.2	0.66	-0.79	-0.07	-1.05	FALSE	-0.56	1.15	0.08	0.07	0.01	0.572923091	low
TCGA.BP.4962	FALSE	No_Responder	1.16	0.74	0.86	0.89	-0.07	1.72	TRUE	1.16	0.17	-0.07	0.08	0.01	0.900480954	low
TCGA.B0.4694	FALSE	No_Responder	1.17	1.88	0.8	1.54	0.2	2.32	TRUE	1.17	-0.53	-0.12	0.06	-0.03	1.080397396	low
TCGA.BP.4803	FALSE	No_Responder	1.17	-0.35	0.55	-0.39	-1.06	-0.44	FALSE	-0.24	1.17	0.02	0.12	0.04	1.182167794	low
TCGA.A3.A6NJ	FALSE	No_Responder	1.19	1.17	0.74	1.25	1.34	2.43	TRUE	1.19	-2.12	-0.11	-0.16	-0.07	0.574414469	low
TCGA.BP.5182	FALSE	No_Responder	1.2	0.53	0.39	0.92	0.56	1.07	TRUE	1.2	0.07	-0.16	0.17	0	0.357622923	low
TCGA.B0.5709	FALSE	No_Responder	1.22	1.56	0.62	1.54	0.73	2.13	TRUE	1.22	0.2	-0.07	0.14	-0.05	0.97929415	low
TCGA.B0.5692	FALSE	No_Responder	1.22	1.53	0.76	1.68	0.34	3.54	TRUE	1.22	-1.8	-0.03	-0.21	-0.05	1.181128986	low
TCGA.CJ.4902	FALSE	No_Responder	1.24	0.06	0.09	0.14	-0.67	0.06	TRUE	1.24	0.47	-0.04	0.12	0	1.177293075	low
TCGA.B4.5834	FALSE	No_Responder	1.26	0.75	0.6	0.27	0.43	-0.67	FALSE	-0.39	1.26	0.06	0.09	0.03	0.265038124	low
TCGA.BP.4765	TRUE	No_Responder	1.27	-1.18	0.51	-1.1	-0.48	-2.55	FALSE	-0.98	1.27	0.05	0.12	0.02	0.836867084	low
TCGA.CW.5591	TRUE	No_Responder	1.34	-1.48	0.59	-1.2	-0.33	-1.55	FALSE	-0.74	1.34	0.02	0.12	0.05	0.166214418	low
TCGA.AK.3436	FALSE	No_Responder	1.34	-0.84	0.72	-0.53	-1.06	0.12	FALSE	-0.47	1.34	0.1	0.05	0.05	1.195958052	low
TCGA.DV.5567	TRUE	No_Responder	1.35	-1.29	0.58	-1.36	-0.68	-2.13	FALSE	-0.7	1.35	0.1	0.06	0.03	0.368375311	low
TCGA.B0.5812	FALSE	No_Responder	1.36	0.72	0.6	0.37	0.21	0.02	FALSE	-0.51	1.36	0.02	0.16	0.02	0.209754721	low
TCGA.B8.5545	FALSE	No_Responder	1.36	0.32	0.47	0.5	0.34	-0.21	FALSE	0.37	1.36	-0.01	0.2	0.01	0.574467045	low
TCGA.BP.5195	FALSE	No_Responder	1.36	-0.12	0.4	-0.04	-0.55	-0.37	FALSE	0.3	1.36	-0.01	0.2	0.01	0.770734428	low
TCGA.BP.5187	FALSE	No_Responder	1.37	0.2	0.62	-0.1	-0.2	0.71	FALSE	-0.45	1.37	0.07	0.16	-0.03	0.85484755	low
TCGA.B8.A54K	TRUE	No_Responder	1.38	-1.85	0.51	-1.63	-0.6	-2.36	FALSE	-0.67	1.38	0.13	0.02	0.06	0.726293114	low
TCGA.CW.5588	FALSE	No_Responder	1.41	-0.45	0.56	-0.17	-0.64	-0.17	FALSE	0.31	1.41	0	0.18	0.03	0.623278954	low
TCGA.BP.4330	FALSE	No_Responder	1.43	1.37	0.4	1.17	0.36	2.16	TRUE	1.43	-1.9	-0.14	-0.13	-0.03	0.484344874	low
TCGA.B0.5696	FALSE	No_Responder	1.44	0.16	0.89	0.21	1.7	0.09	FALSE	-0.4	1.44	0.11	0.06	0.05	1.23016765	low
TCGA.B0.5693	FALSE	No_Responder	1.45	-0.77	0.66	-0.86	0.38	-1.73	FALSE	-1.15	1.45	0.11	0.07	0.03	0.624905464	low
TCGA.CZ.5988	FALSE	No_Responder	1.46	0.47	0.66	0.43	0.15	0.6	FALSE	-0.66	1.46	0.11	0.12	-0.02	0.697860431	low
TCGA.DV.5576	TRUE	No_Responder	1.51	-1.71	0.44	-1.53	-0.77	-2.87	FALSE	-0.58	1.51	0.12	0.08	0.04	0.706725939	low
TCGA.CJ.4920	FALSE	No_Responder	1.52	-0.56	0.22	-0.57	-0.59	-1.41	FALSE	0.22	1.52	0.11	0.17	-0.03	1.096740014	low
TCGA.A3.3349	TRUE	No_Responder	1.55	-1.52	0.22	-0.69	-1	-0.1	FALSE	0.36	1.55	0.03	0.15	0.07	0.715206076	low
TCGA.B0.5120	FALSE	No_Responder	1.63	-0.73	0.57	-0.38	-0.02	-1.21	FALSE	0.2	1.63	0.03	0.19	0.02	0.710495758	low
TCGA.EU.5905	FALSE	No_Responder	1.67	-0.45	0.32	-0.14	-0.79	0.56	FALSE	0.05	1.67	0.06	0.14	0.04	0.690847493	low
TCGA.CJ.4916	FALSE	No_Responder	1.71	1.47	0.39	1.42	0.31	2.89	TRUE	1.71	-3.25	-0.16	-0.26	-0.07	1.243618305	low
TCGA.BP.5170	FALSE	No_Responder	1.72	-0.72	0.58	-0.12	-0.32	-0.52	FALSE	0.13	1.72	0.05	0.16	0.05	1.151841143	low
TCGA.BP.4762	FALSE	No_Responder	1.82	-0.18	0.73	0.25	-0.21	0.72	FALSE	0.01	1.82	-0.01	0.21	0.07	0.445484175	low
TCGA.B8.5550	FALSE	No_Responder	1.84	0.3	0.54	0.45	0.48	0.32	FALSE	0.09	1.84	0.04	0.22	0.03	0.644129445	low
TCGA.BP.4760	TRUE	No_Responder	1.87	-1.37	0.71	-0.99	0.72	-2.08	FALSE	-0.5	1.87	0.09	0.17	0.02	0.560435508	low
TCGA.BP.4177	TRUE	No_Responder	1.89	-1.22	0.77	-0.94	-0.52	-1.58	FALSE	-0.58	1.89	0.11	0.12	0.05	0.756169261	low
TCGA.BP.4795	FALSE	No_Responder	1.93	-0.82	0.3	-0.17	-0.5	-0.01	FALSE	0.54	1.93	0.05	0.2	0.05	0.93558592	low
TCGA.CJ.4905	FALSE	No_Responder	2.03	-0.28	0.35	0.04	0.27	-0.08	FALSE	-0.02	2.03	0.05	0.2	0.06	0.684019824	low
TCGA.CJ.4871	FALSE	No_Responder	2.03	0.39	0.69	0.12	-0.12	0.1	FALSE	-0.36	2.03	0.1	0.22	-0.01	0.701145758	low
TCGA.BP.4784	FALSE	No_Responder	2.03	-0.8	0.57	-0.6	-0.98	-1.57	FALSE	-0.42	2.03	0.12	0.13	0.05	1.09543744	low
TCGA.BP.4789	FALSE	No_Responder	2.05	-0.94	0.47	-0.69	-0.02	-0.86	FALSE	-0.46	2.05	0.06	0.17	0.07	0.415842707	low
TCGA.CJ.4907	FALSE	No_Responder	2.11	-0.21	0.24	-0.29	-0.23	-0.97	FALSE	0.28	2.11	0.03	0.25	0.04	0.48393722	low
TCGA.B0.5116	FALSE	No_Responder	2.41	-0.92	0.5	-0.72	-1.21	-0.78	FALSE	-0.88	2.41	0.2	0.13	0.05	1.10941522	low
TCGA.AK.3431	FALSE	No_Responder	2.54	-0.28	0.56	-0.16	-1.04	-0.32	FALSE	-0.5	2.54	0.09	0.25	0.04	1.205607084	low
TCGA.B8.A54D	FALSE	Responder	-2.48	0.82	0.44	0.69	-0.3	2.32	FALSE	0.57	-2.48	-0.12	-0.24	-0.02	2.44019956	high
TCGA.A3.3378	FALSE	Responder	-1.88	0.73	0.42	0.69	1.13	1	FALSE	0.41	-1.88	-0.15	-0.05	-0.08	1.480048043	high
TCGA.BP.5191	FALSE	Responder	-1.86	0.77	0.18	0.34	-0.53	-0.02	FALSE	1.69	-1.86	-0.08	-0.16	-0.02	3.292184324	high
TCGA.CJ.5672	FALSE	Responder	-1.83	1.39	0.44	1.42	0.28	2.76	FALSE	1.88	-1.83	-0.14	-0.13	-0.01	1.313699475	high
TCGA.A3.3374	FALSE	Responder	-1.64	-1.71	0.82	-0.82	2.14	-1.98	FALSE	0.7	-1.64	-0.15	-0.08	0	2.161882303	high
TCGA.CJ.4884	FALSE	Responder	-1.54	0.31	0.56	0.38	0.2	1.04	FALSE	0.32	-1.54	-0.08	-0.15	0.01	1.453343966	high
TCGA.CZ.5460	FALSE	Responder	-1.48	0.31	0.69	0.61	1.55	1.47	FALSE	0.75	-1.48	-0.03	-0.16	-0.03	1.586853316	high
TCGA.B2.4098	FALSE	Responder	-1.33	-1.15	0.54	-0.69	1.09	-1.55	FALSE	-0.15	-1.33	-0.08	-0.11	0	2.887916311	high
TCGA.CJ.4894	FALSE	Responder	-1.27	1.45	0.28	1.2	0.41	2.56	FALSE	0.75	-1.27	-0.03	-0.15	-0.01	1.689100193	high
TCGA.BP.4335	FALSE	Responder	-1.18	0.69	0.18	-0.01	0.04	0.61	FALSE	0.79	-1.18	-0.03	-0.09	-0.05	2.633361869	high
TCGA.CJ.4636	FALSE	Responder	-1.14	0.43	0.22	0.5	-0.11	1.51	FALSE	0.99	-1.14	-0.1	-0.03	-0.03	2.330215018	high
TCGA.B0.4849	FALSE	Responder	-1.12	-0.32	0.27	-0.5	-0.24	-0.67	FALSE	0.1	-1.12	-0.04	-0.1	-0.04	1.940285188	high
TCGA.B0.5085	FALSE	Responder	-1.06	-1.32	0.22	-1.12	-0.64	-1.15	FALSE	1.05	-1.06	-0.01	-0.14	0.01	2.340169084	high
TCGA.B8.A54I	FALSE	Responder	-1.04	-0.53	0.26	-0.02	0.15	-0.78	FALSE	1.51	-1.04	-0.04	-0.1	-0.01	3.094855072	high
TCGA.BP.4334	FALSE	Responder	-1.04	-2.63	0.7	-2.07	-0.31	-2.74	FALSE	0.41	-1.04	-0.01	-0.15	0.02	3.361944848	high
TCGA.B0.5088	FALSE	Responder	-0.91	-0.63	0.19	-0.23	-0.49	-0.3	FALSE	1.6	-0.91	-0.12	-0.01	0.01	1.708615268	high
TCGA.B0.5106	FALSE	Responder	-0.85	-0.24	0.14	-0.09	-0.7	0.89	FALSE	0.92	-0.85	-0.08	-0.02	-0.03	1.616422891	high
TCGA.B8.A54E	FALSE	Responder	-0.85	-1	0.9	-1.1	0.4	-1.48	FALSE	-0.91	-0.85	-0.06	-0.11	0.05	2.082142766	high
TCGA.B0.4817	FALSE	Responder	-0.85	-0.97	0.58	-0.96	-1.02	-1.26	FALSE	0.31	-0.85	0	-0.05	-0.06	3.038632264	high
TCGA.B8.4621	FALSE	Responder	-0.8	-0.93	0.77	-0.61	-0.56	-0.7	FALSE	-0.3	-0.8	-0.07	-0.07	0.02	1.876016742	high
TCGA.B0.5121	FALSE	Responder	-0.79	-0.95	0.16	-0.54	-0.4	-0.27	FALSE	1.13	-0.79	-0.03	-0.1	0.03	2.457204254	high
TCGA.BP.4981	FALSE	Responder	-0.79	-0.65	0.2	-0.47	-1.24	-0.58	FALSE	1.01	-0.79	0.01	-0.1	-0.01	3.055131512	high
TCGA.AK.3433	FALSE	Responder	-0.75	-1.5	0.95	-1.63	0.21	-2.38	FALSE	-0.59	-0.75	-0.01	-0.14	0.04	1.786395659	high
TCGA.AK.3447	FALSE	Responder	-0.74	-1.71	1	-1.85	-0.42	-1.97	FALSE	-0.63	-0.74	0	-0.15	0.05	4.025053136	high
TCGA.BP.4340	FALSE	Responder	-0.68	-0.23	0.53	-0.82	-0.45	-1.65	FALSE	-0.85	-0.68	0	-0.09	-0.01	3.392409584	high
TCGA.B0.4701	FALSE	Responder	-0.63	0.78	0.52	0.35	0.51	0.41	FALSE	0.11	-0.63	0.04	-0.06	-0.07	1.89643357	high
TCGA.DV.A4VX	FALSE	Responder	-0.55	-0.91	0.62	-0.59	-0.8	0.22	FALSE	-0.25	-0.55	0.05	-0.1	-0.03	2.983817922	high
TCGA.BP.5169	FALSE	Responder	-0.55	-1.07	0.16	-0.41	-1.2	0.04	FALSE	1.41	-0.55	-0.01	-0.05	0	4.226297888	high
TCGA.B0.5107	FALSE	Responder	-0.46	0.39	0.61	0.64	-0.75	1.87	FALSE	0.09	-0.46	0.08	-0.16	0	4.729342753	high
TCGA.BP.5178	FALSE	Responder	-0.42	-0.79	0.41	-0.2	-0.92	-0.51	FALSE	1.08	-0.42	-0.02	-0.02	-0.01	2.613516314	high
TCGA.A3.3319	FALSE	Responder	-0.4	-0.34	0.46	-0.6	-1.09	-0.3	FALSE	-0.09	-0.4	0.03	-0.06	-0.04	1.507344635	high
TCGA.B0.5117	FALSE	Responder	-0.4	-2.31	0.78	-2.11	0.1	-2.62	FALSE	0	-0.4	0.01	-0.09	0.04	2.778322521	high
TCGA.B0.4828	FALSE	Responder	-0.39	-0.86	0.37	-0.87	-0.66	-0.57	FALSE	0.12	-0.39	0.07	-0.12	0	2.335907292	high
TCGA.BP.4971	FALSE	Responder	-0.38	-0.26	0.03	-0.35	0.21	-1	FALSE	1.5	-0.38	-0.09	0.11	-0.04	3.650516124	high
TCGA.AS.3777	FALSE	Responder	-0.37	-1.47	0.96	-1.51	-0.66	-1.86	FALSE	-0.2	-0.37	0.01	-0.09	0.03	2.79368313	high
TCGA.B8.4153	FALSE	Responder	-0.33	-0.75	0.43	-0.72	-0.73	-0.7	FALSE	0.32	-0.33	0.02	-0.09	0.02	1.674807238	high
TCGA.BP.5009	FALSE	Responder	-0.33	-0.44	0.14	-0.19	-0.96	0.96	FALSE	1.09	-0.33	-0.02	-0.01	0	2.69979328	high
TCGA.CJ.4891	FALSE	Responder	-0.31	-0.7	0.31	-0.52	-0.42	-0.79	FALSE	0.6	-0.31	-0.04	0.09	-0.09	3.284409512	high
TCGA.BP.4354	FALSE	Responder	-0.29	0.73	0.25	0.7	0.81	-0.18	FALSE	0.13	-0.29	-0.04	0.09	-0.1	1.476124102	high
TCGA.BP.4338	FALSE	Responder	-0.28	-0.91	0.55	-0.35	0.39	-0.96	FALSE	-0.17	-0.28	0	-0.04	-0.01	3.039707327	high
TCGA.BP.4774	FALSE	Responder	-0.25	-0.74	0.3	-0.51	-0.44	-0.35	FALSE	0.52	-0.25	0.02	-0.04	-0.01	1.574161669	high
TCGA.B0.4698	FALSE	Responder	-0.23	2.52	0.74	2.02	3.66	2.83	TRUE	-0.23	0.75	0.18	-0.03	-0.04	4.240835489	high
TCGA.BP.4969	FALSE	Responder	-0.2	-1.53	0.32	-1.48	-0.77	-2.05	FALSE	-0.02	-0.2	0.04	-0.1	0.05	1.309886518	high
TCGA.B0.5702	FALSE	No_Responder	0.21	-1.85	0.2	-0.41	-0.91	-1.18	FALSE	1.15	0.21	0.01	-0.04	0.06	1.996102321	high
TCGA.G6.A8L8	FALSE	No_Responder	0.28	-1.05	0.38	-1.01	-0.04	-2.38	FALSE	-0.25	0.28	0.08	-0.1	0.05	2.555872181	high
TCGA.CZ.5459	FALSE	No_Responder	0.3	0.57	0.64	0.14	-0.31	0.75	FALSE	0.13	0.3	0.09	-0.05	-0.01	2.092248702	high
TCGA.BP.4349	FALSE	No_Responder	0.34	-0.61	0.19	-0.89	-0.72	-1.16	FALSE	0.38	0.34	0.02	0.01	0.03	2.003899295	high
TCGA.BP.4169	FALSE	No_Responder	0.35	0.63	0.29	0.23	0.36	0.25	FALSE	0.68	0.35	0	0.14	-0.08	1.41488179	high
TCGA.CJ.5678	FALSE	No_Responder	0.35	1.98	0.86	1.55	0.38	2.42	TRUE	0.35	-1.72	-0.06	-0.19	-0.01	1.650789176	high
TCGA.B0.4844	FALSE	No_Responder	0.36	-0.06	0.5	-0.24	-0.74	0.21	FALSE	0.45	0.36	0.07	0.03	-0.04	2.298458962	high
TCGA.CJ.5676	FALSE	No_Responder	0.36	-0.38	0.23	0.28	-0.83	0.76	FALSE	1.34	0.36	-0.01	0.06	0	2.383391083	high
TCGA.B0.4710	FALSE	No_Responder	0.36	-0.77	0.35	-0.55	-0.6	-0.03	FALSE	0.35	0.36	0.06	0	0	2.499007974	high
TCGA.BP.5175	FALSE	No_Responder	0.36	-1.48	0.08	-0.46	-0.52	-0.27	FALSE	0.92	0.36	0.06	0.01	0.01	3.393413963	high
TCGA.B0.4836	FALSE	No_Responder	0.39	0.52	0.5	0.48	-0.53	1.37	TRUE	0.39	1.51	0.08	0.15	-0.01	1.424410003	high
TCGA.BP.4983	FALSE	No_Responder	0.42	1.07	0.6	1.75	5.42	2.83	TRUE	0.42	-0.26	0.04	-0.02	-0.07	3.380206615	high
TCGA.B8.4143	FALSE	No_Responder	0.46	1.47	0.23	1.03	0.04	2.18	TRUE	0.46	-0.69	0.05	-0.07	-0.09	3.945658926	high
TCGA.B0.4706	FALSE	No_Responder	0.47	-0.6	0.25	-0.63	-0.53	0.42	TRUE	0.47	1.35	0.13	0.06	0.02	2.158791581	high
TCGA.CJ.4881	FALSE	No_Responder	0.47	-0.69	0.09	-0.38	-1.14	0.12	FALSE	0.46	0.47	0.03	0.08	-0.02	2.970442713	high
TCGA.B0.5694	FALSE	No_Responder	0.5	-0.5	0.51	-0.61	-1.23	-1.72	FALSE	0.24	0.5	0.01	0.03	0.04	1.281737237	high
TCGA.AK.3445	FALSE	No_Responder	0.5	-0.12	0.28	0.08	-0.81	0.26	FALSE	0.32	0.5	0.03	0.04	0.01	2.791318299	high
TCGA.B0.5094	FALSE	No_Responder	0.51	-1.13	0.39	-0.76	-1.15	-0.5	FALSE	-0.37	0.51	0.06	0	0.01	1.655582743	high
TCGA.BP.4351	FALSE	No_Responder	0.51	-1.48	0.07	-1.25	-1.28	-1.16	FALSE	0.36	0.51	0.05	0.01	0.03	2.599388741	high
TCGA.CJ.4872	FALSE	No_Responder	0.53	0.67	0.16	0.35	-0.18	0.19	TRUE	0.53	1.42	0.04	0.17	0.02	1.777471688	high
TCGA.CW.6087	FALSE	No_Responder	0.53	3.99	0.66	3.22	2.34	4.11	TRUE	0.53	-1.03	-0.03	-0.04	-0.1	2.407865568	high
TCGA.G6.A5PC	FALSE	No_Responder	0.53	-1.23	0.65	-0.09	-1.22	1.44	TRUE	0.53	-0.89	0.02	-0.16	0.01	3.315650354	high
TCGA.B0.4821	FALSE	No_Responder	0.54	-1.29	0.09	-0.55	-1.1	0.06	TRUE	0.54	0.87	0.14	0.02	-0.02	3.54413226	high
TCGA.B0.4827	FALSE	No_Responder	0.56	0.99	0.64	0.88	-0.19	1.32	TRUE	0.56	0.44	-0.02	0.11	-0.02	1.957433956	high
TCGA.A3.A6NI	FALSE	No_Responder	0.57	-0.84	0.62	-0.6	-0.02	-2.21	FALSE	0.21	0.57	0.04	0	0.03	1.571569442	high
TCGA.CJ.4895	FALSE	No_Responder	0.57	0.24	0.54	0.22	-0.88	0.46	FALSE	0.27	0.57	-0.02	0.15	-0.04	2.371829793	high
TCGA.G6.A8L7	FALSE	No_Responder	0.57	-2.05	0.28	-1.09	-0.93	-0.25	FALSE	0.25	0.57	0.12	-0.05	0.02	4.251845336	high
TCGA.CJ.4875	FALSE	No_Responder	0.59	-0.78	0.26	-0.03	-1.05	2.12	TRUE	0.59	-0.98	0.01	-0.18	0.04	2.461263136	high
TCGA.EU.5907	FALSE	No_Responder	0.6	0.03	0.92	-0.17	1.46	-1.48	FALSE	-0.99	0.6	0.05	0.04	-0.01	1.35425642	high
TCGA.DV.5568	FALSE	No_Responder	0.61	-0.13	0.36	0.36	0.62	1.59	TRUE	0.61	1.63	0.08	0.17	0	1.877313829	high
TCGA.AK.3425	FALSE	No_Responder	0.62	1.22	0.69	1.03	-0.32	2.04	TRUE	0.62	0.39	-0.04	0.11	-0.01	1.508480353	high
TCGA.BP.5196	FALSE	No_Responder	0.62	0.81	0.23	0.89	-0.45	2.14	TRUE	0.62	1.64	0.11	0.17	-0.03	2.708521758	high
TCGA.BP.4329	FALSE	No_Responder	0.64	0.32	0.71	-0.13	-0.1	-0.57	FALSE	-0.25	0.64	-0.02	0.1	0.03	1.851847784	high
TCGA.B8.5163	FALSE	No_Responder	0.66	1.91	0.33	1.68	0.95	1.9	TRUE	0.66	0.75	0	0.17	-0.06	1.734706052	high
TCGA.B0.5099	FALSE	No_Responder	0.67	-1.44	0.7	-1.36	-0.39	-2.18	FALSE	-0.78	0.67	0.11	-0.03	0.03	1.284941695	high
TCGA.A3.3347	FALSE	No_Responder	0.67	0.08	0.12	0.09	-0.17	0.07	FALSE	0.71	0.67	-0.01	0.15	-0.03	2.228791707	high
TCGA.B0.4691	FALSE	No_Responder	0.68	-0.09	0.58	0.21	-0.8	1.37	TRUE	0.68	0.6	0.08	0.05	-0.03	3.366169986	high
TCGA.BP.4968	FALSE	No_Responder	0.7	0.76	0.54	0.62	0.29	1.65	TRUE	0.7	-0.15	0.02	-0.05	0	1.544830702	high
TCGA.BP.4787	FALSE	No_Responder	0.71	-0.43	0.24	-0.06	-0.36	-0.03	FALSE	0.42	0.71	-0.02	0.18	-0.04	1.320813817	high
TCGA.CZ.4854	FALSE	No_Responder	0.71	-0.58	0.18	-0.52	-0.66	-0.48	FALSE	-0.01	0.71	0.07	0.03	0.01	1.775488994	high
TCGA.B0.5706	FALSE	No_Responder	0.71	1.93	0.55	1.31	0.86	2.44	TRUE	0.71	-0.74	-0.01	-0.01	-0.09	1.884177828	high
TCGA.MM.A84U	FALSE	No_Responder	0.71	-0.9	0.22	-0.46	-1.11	-0.86	FALSE	1.17	0.71	0.02	0.07	0.03	2.459552334	high
TCGA.CZ.4857	FALSE	No_Responder	0.72	-0.12	0.17	-0.28	-0.78	-0.46	FALSE	-0.08	0.72	0.07	0.07	-0.02	2.474791471	high
TCGA.BP.4974	FALSE	No_Responder	0.76	-1.26	0.08	-0.94	-0.61	-1.05	FALSE	0.36	0.76	0.05	0.06	0.02	1.428906617	high
TCGA.B0.5697	FALSE	No_Responder	0.78	0.72	0.58	0.96	0.18	2.07	TRUE	0.78	-0.68	-0.04	-0.04	-0.03	1.353331669	high
TCGA.B0.5400	FALSE	No_Responder	0.79	-0.65	0.71	0.27	0.54	0.58	TRUE	0.79	0.69	-0.01	0.17	-0.05	2.455849665	high
TCGA.CJ.4868	FALSE	No_Responder	0.81	0.57	0.36	0.89	0.38	1.55	TRUE	0.81	1.38	0.06	0.21	-0.06	1.528952579	high
TCGA.B0.5707	FALSE	No_Responder	0.81	-1.94	0.64	-1.08	-0.3	-1.28	FALSE	-0.18	0.81	0.06	0.03	0.04	1.562407834	high
TCGA.BP.4759	FALSE	No_Responder	0.81	-0.59	0.5	-0.56	-0.75	0.12	FALSE	0.57	0.81	0.09	0	0.06	2.164600149	high
TCGA.BP.4761	FALSE	No_Responder	0.82	-0.58	0.67	0.3	-0.15	1.03	TRUE	0.82	0.39	0.08	-0.01	-0.01	3.005984922	high
TCGA.BP.4165	FALSE	No_Responder	0.83	-0.01	0.35	0.1	-0.37	0.35	TRUE	0.83	-0.2	0.03	-0.07	0.03	1.914386762	high
TCGA.B0.5080	FALSE	No_Responder	0.84	-0.05	0.19	0.5	-0.72	1.37	TRUE	0.84	2.13	0.08	0.24	0.01	2.058375033	high
TCGA.DV.5565	FALSE	No_Responder	0.84	-0.75	0.11	-0.41	-0.37	-0.69	FALSE	0.46	0.84	0.03	0.09	0.01	2.660662958	high
TCGA.BP.5001	FALSE	No_Responder	0.84	-0.83	0.19	-0.55	-1.03	0.38	TRUE	0.84	-1.03	-0.02	-0.15	0.03	3.236559237	high
TCGA.BP.4355	FALSE	No_Responder	0.86	-1.55	0.08	-1.22	-0.42	-2.12	FALSE	0.37	0.86	0.04	0.08	0.03	2.314514312	high
TCGA.CZ.4860	FALSE	No_Responder	0.86	-0.31	0.7	0.12	-0.51	-0.56	FALSE	-0.95	0.86	0.09	0.07	-0.03	3.094412438	high
TCGA.CZ.5461	FALSE	No_Responder	0.92	1.11	0.67	0.48	0.08	-0.15	FALSE	-0.36	0.92	0	0.11	0.01	1.625837529	high
TCGA.B8.A7U6	FALSE	No_Responder	0.93	-0.52	0.58	-0.58	-0.56	-1.1	FALSE	-0.03	0.93	0.1	0.06	-0.02	1.267249759	high
TCGA.CZ.5464	FALSE	No_Responder	0.93	1.26	0.41	0.92	-0.04	1.15	TRUE	0.93	-0.47	-0.03	-0.02	-0.03	1.797051428	high
TCGA.B0.5096	FALSE	No_Responder	0.94	-0.06	0.77	0.01	-0.98	-0.27	FALSE	-0.61	0.94	0.06	0.11	-0.04	1.479352107	high
TCGA.CZ.5468	FALSE	No_Responder	0.96	-0.88	0.37	-0.02	0.93	-0.12	FALSE	-0.25	0.96	0.1	0.08	-0.03	3.163355262	high
TCGA.B0.4810	FALSE	No_Responder	0.98	1.03	0.34	0.93	0.26	1.6	TRUE	0.98	0.84	0.08	0.1	-0.04	2.199182387	high
TCGA.CJ.4637	FALSE	No_Responder	0.98	2.53	0.45	2.03	1.01	3.32	TRUE	0.98	-1.73	-0.05	-0.11	-0.1	2.267849391	high
TCGA.BP.4326	FALSE	No_Responder	0.99	-0.41	0.27	-0.72	-0.3	-1.52	FALSE	-0.14	0.99	0.09	0.12	-0.06	2.026355774	high
TCGA.B0.4833	FALSE	No_Responder	0.99	-0.18	0.29	0.12	-0.16	1.38	TRUE	0.99	-1.46	-0.03	-0.17	0	2.198809511	high
TCGA.BP.4342	FALSE	No_Responder	1	-0.7	0.21	-0.59	-1.1	-1.27	FALSE	0.27	1	0.06	0.09	0.02	1.573672766	high
TCGA.DV.A4VZ	TRUE	No_Responder	1.01	-2.77	0.29	-1.99	0.58	-2.63	FALSE	-0.29	1.01	0.11	0.02	0.02	2.37250545	high
TCGA.B8.4620	FALSE	No_Responder	1.01	-0.27	0.39	-0.46	-0.4	-1.62	FALSE	0.04	1.01	0.07	0.17	-0.08	2.790341551	high
TCGA.B0.4707	TRUE	No_Responder	1.01	-1.7	0.11	-0.9	-1.75	0.63	FALSE	0.57	1.01	0.11	0.04	0.02	4.029429595	high
TCGA.B0.5084	TRUE	No_Responder	1.02	-1.28	0.07	-1.1	-1.44	-0.79	FALSE	-0.36	1.02	0.15	-0.02	0.03	3.750982044	high
TCGA.A3.3316	FALSE	No_Responder	1.03	-0.89	0.18	-0.87	-1.16	-1.35	FALSE	-0.48	1.03	-0.02	0.18	0.01	1.794291666	high
TCGA.BP.4985	FALSE	No_Responder	1.03	-0.39	0.12	-0.65	-0.51	-1.65	FALSE	0.03	1.03	0.09	0.12	-0.04	3.347982538	high
TCGA.MM.A564	TRUE	No_Responder	1.1	-1.35	0.23	-1.12	-1.16	-1.65	FALSE	-0.04	1.1	0.1	0.01	0.07	3.051555883	high
TCGA.BP.4159	FALSE	No_Responder	1.18	-0.28	0.41	-0.55	-1.09	-1.25	FALSE	-0.04	1.18	0.06	0.08	0.05	2.03621533	high
TCGA.B0.4815	FALSE	No_Responder	1.22	1.46	0.18	1.21	0.62	2.38	TRUE	1.22	-1.3	-0.03	-0.11	-0.06	2.402823844	high
TCGA.CJ.4888	FALSE	No_Responder	1.23	1.88	0.39	1.63	1.9	2.53	TRUE	1.23	-1.43	-0.09	-0.02	-0.11	2.693222074	high
TCGA.CJ.6031	FALSE	No_Responder	1.24	0.64	0.45	0.85	-0.46	1.62	TRUE	1.24	0.85	-0.05	0.17	0.02	1.320717845	high
TCGA.B0.5097	FALSE	No_Responder	1.25	0.28	0.19	0.22	0.07	-0.12	FALSE	-0.03	1.25	0.04	0.2	-0.06	2.013631739	high
TCGA.B0.4842	FALSE	No_Responder	1.3	-0.32	0.42	0.53	-0.56	0.62	TRUE	1.3	-0.41	-0.05	0.02	-0.02	3.604689965	high
TCGA.BP.5201	FALSE	No_Responder	1.34	0.91	0.43	0.7	-0.16	1.97	TRUE	1.34	-1.37	0	-0.18	-0.03	1.668236839	high
TCGA.AK.3453	FALSE	No_Responder	1.35	0.66	0.17	0.47	-0.05	1.72	TRUE	1.35	-2.07	-0.05	-0.22	-0.04	3.94488248	high
TCGA.CJ.4900	FALSE	No_Responder	1.36	0.84	0.4	0.76	-0.55	1.88	TRUE	1.36	-1.4	-0.04	-0.1	-0.07	3.331057501	high
TCGA.B0.4822	TRUE	No_Responder	1.38	-1.44	0.04	-0.53	-1.36	0.26	TRUE	1.38	0.1	0.03	-0.01	0.01	3.110822412	high
TCGA.B0.4847	FALSE	No_Responder	1.38	0.74	0.24	0.55	-0.01	1.71	TRUE	1.38	-2.53	-0.07	-0.27	-0.04	3.760005572	high
TCGA.CJ.4918	FALSE	No_Responder	1.4	-0.09	0.14	-0.05	-0.71	0.34	FALSE	0.67	1.4	0	0.19	0.03	2.127024414	high
TCGA.B0.4843	TRUE	No_Responder	1.4	-1.5	0.05	-1.17	-1.44	-2.05	FALSE	0.64	1.4	0.07	0.11	0.04	3.15978581	high
TCGA.BP.4352	TRUE	No_Responder	1.4	-2.33	0.13	-1.77	0.32	-2.73	FALSE	-0.41	1.4	0.17	0.06	-0.01	3.587904006	high
TCGA.B8.5162	FALSE	No_Responder	1.42	1.64	0.49	1.74	0.98	2.48	TRUE	1.42	-0.77	-0.13	0.06	-0.05	1.389911443	high
TCGA.BP.5199	FALSE	No_Responder	1.43	1.45	0.18	1.28	-0.51	2.9	TRUE	1.43	0.56	0.02	0.11	-0.04	2.375790979	high
TCGA.CJ.4873	FALSE	No_Responder	1.44	-0.3	0.13	0.24	-0.45	0.49	TRUE	1.44	-1.11	-0.07	-0.07	-0.01	3.941453742	high
TCGA.BP.4989	FALSE	No_Responder	1.45	0.57	0.13	0.82	0.13	2.6	TRUE	1.45	-1.73	-0.1	-0.09	-0.05	3.381949889	high
TCGA.BP.4992	FALSE	No_Responder	1.47	-0.5	0.03	-0.37	-0.79	0.67	TRUE	1.47	-1.79	-0.05	-0.19	-0.03	4.227514589	high
TCGA.CJ.4890	FALSE	No_Responder	1.49	1.35	0.18	1.39	0.49	2.53	TRUE	1.49	-0.46	-0.15	0.14	-0.05	1.355386175	high
TCGA.CJ.4887	FALSE	No_Responder	1.5	1.08	0.59	1.1	-0.24	2.22	TRUE	1.5	-2.05	-0.1	-0.18	-0.03	1.300352292	high
TCGA.B0.4700	FALSE	No_Responder	1.5	1.71	0.19	1.66	0.6	2.51	TRUE	1.5	0.6	0.02	0.14	-0.07	2.282575455	high
TCGA.B0.4714	FALSE	No_Responder	1.51	1.36	0.24	0.75	0.44	1.85	TRUE	1.51	-2.23	-0.1	-0.19	-0.04	2.469785423	high
TCGA.CJ.5677	FALSE	No_Responder	1.53	-0.42	0.28	-0.22	-0.96	-0.95	FALSE	0.08	1.53	0.04	0.18	0.01	2.294603167	high
TCGA.CJ.4901	FALSE	No_Responder	1.54	2.21	0.28	1.41	0.68	1.89	TRUE	1.54	-1.09	-0.03	-0.05	-0.08	2.616845722	high
TCGA.BP.4763	FALSE	No_Responder	1.55	0.25	0.8	-0.16	0.02	-0.47	FALSE	-1.22	1.55	0.07	0.13	0.02	1.317462753	high
TCGA.B0.5092	FALSE	No_Responder	1.56	1.31	0.2	1.39	0.02	3.06	TRUE	1.56	-1.15	0.01	-0.12	-0.05	3.183061406	high
TCGA.CJ.5671	FALSE	No_Responder	1.59	0.46	0.14	0.71	0	0.75	TRUE	1.59	0.73	-0.06	0.2	-0.03	1.476562487	high
TCGA.BP.5198	FALSE	No_Responder	1.6	-0.36	0.31	0.11	-0.78	0.3	FALSE	0.41	1.6	0.03	0.26	-0.05	1.336942525	high
TCGA.BP.5010	TRUE	No_Responder	1.61	-1.34	0.06	-0.72	-1.28	-0.2	FALSE	1.12	1.61	0.06	0.19	0.02	3.574984261	high
TCGA.CJ.4869	FALSE	No_Responder	1.63	1.26	0.51	1.71	0.32	3.57	TRUE	1.63	-1.21	-0.06	-0.1	-0.03	2.085315411	high
TCGA.CZ.5469	TRUE	No_Responder	1.63	-1.5	0.23	-0.79	-1.35	-0.78	FALSE	-0.34	1.63	0.17	0.04	0.04	3.345598827	high
TCGA.CJ.5679	TRUE	No_Responder	1.63	-2.03	0.41	-1.17	-1.49	-1.11	FALSE	-0.1	1.63	0.12	0.12	0.02	3.499448525	high
TCGA.BP.4345	FALSE	No_Responder	1.66	0.01	0.07	0.32	0.89	-0.46	FALSE	0.84	1.66	0.02	0.27	-0.03	2.781428126	high
TCGA.B0.4697	FALSE	No_Responder	1.73	1.17	0.1	1.13	0.79	2.33	TRUE	1.73	-0.97	-0.02	-0.06	-0.05	3.811057799	high
TCGA.BP.4167	FALSE	No_Responder	1.74	0.86	0.28	1.21	-0.37	1.92	TRUE	1.74	0.24	-0.06	0.12	-0.01	2.211035028	high
TCGA.BP.4758	FALSE	No_Responder	1.76	0.63	0.29	0.89	-0.14	2.39	TRUE	1.76	-1.29	-0.02	-0.15	-0.01	2.355900876	high
TCGA.BP.4346	FALSE	No_Responder	1.79	2.13	0.38	1.58	0.58	3.13	TRUE	1.79	-2.74	-0.14	-0.2	-0.08	1.498216839	high
TCGA.B0.4837	TRUE	No_Responder	1.83	-1.07	0.25	-0.75	-1.16	-1.05	FALSE	0.06	1.83	0.09	0.16	0.04	2.702780017	high
TCGA.B0.4819	FALSE	No_Responder	1.86	0.69	0.09	1.02	0.57	2.32	TRUE	1.86	-1.45	-0.08	-0.05	-0.08	3.600620556	high
TCGA.B0.5098	TRUE	No_Responder	1.86	-2.24	0.15	-1.84	-1.81	-2	FALSE	-1.15	1.86	0.24	0	0.04	3.657108015	high
TCGA.AK.3426	FALSE	No_Responder	1.89	1.09	0.08	1.29	-0.33	2.85	TRUE	1.89	-1.17	-0.06	-0.05	-0.05	2.923710813	high
TCGA.BP.4173	FALSE	No_Responder	1.96	3.07	0.39	2.32	1.07	3.58	TRUE	1.96	-1.96	-0.14	-0.03	-0.14	1.849372317	high
TCGA.B0.4703	FALSE	No_Responder	2.1	0.67	0.13	0.56	0.08	1.17	FALSE	0.45	2.1	0.11	0.25	-0.03	2.565805492	high
TCGA.B0.5081	FALSE	No_Responder	2.1	1	0.15	0.93	0.04	1.41	TRUE	2.1	-0.96	-0.05	-0.03	-0.05	2.93817567	high
TCGA.CJ.6033	FALSE	No_Responder	2.11	-0.11	0.44	-0.01	-0.73	-0.02	FALSE	-0.33	2.11	0.15	0.17	0	2.027071405	high
TCGA.BP.4804	FALSE	No_Responder	2.14	1.14	0.24	1.14	-0.04	1.95	TRUE	2.14	0	-0.06	0.09	-0.03	1.884381522	high
TCGA.BP.4769	TRUE	No_Responder	2.15	-1.06	0.57	-1.16	-0.4	-2.58	FALSE	-0.31	2.15	0.09	0.22	0.01	1.33567948	high
TCGA.B0.4688	TRUE	No_Responder	2.23	-1.67	0.22	-0.84	2.46	-1.86	FALSE	-0.72	2.23	0.19	0.13	0.01	2.551616989	high
TCGA.BP.4771	FALSE	No_Responder	2.33	1.61	0.12	1.58	-0.13	3.24	TRUE	2.33	-2.21	-0.11	-0.15	-0.06	2.809790319	high
TCGA.B0.4696	TRUE	No_Responder	2.47	-2.84	0.19	-2.16	-2.22	-3.16	FALSE	-1	2.47	0.17	0.16	0.04	2.365364974	high
TCGA.B0.5100	TRUE	No_Responder	2.52	-1.86	0.14	-1.21	-1.47	-1.8	FALSE	0.22	2.52	0.13	0.21	0.04	2.276470874	high
TCGA.B0.5095	FALSE	No_Responder	2.57	-0.31	0.11	-0.13	-1.19	0.37	FALSE	0.33	2.57	0.1	0.29	0.01	2.508586173	high
TCGA.BP.5177	FALSE	No_Responder	2.86	0.01	0.28	-0.06	-0.73	-0.27	FALSE	0.3	2.86	0.14	0.24	0.06	2.108456148	high
TCGA.BP.4770	FALSE	No_Responder	3.33	-0.69	0.21	0.01	-0.29	0.64	FALSE	-0.28	3.33	0.18	0.31	0.01	4.039092625	high
