# Supplementary material for: Cuproptosis in ccRCC: key player in therapeutic and prognostic targets
Source: Front Oncol. 2023 Oct 27;13:1271864. doi: 10.3389/fonc.2023.1271864 (PMC10642186; doi:10.3389/fonc.2023.1271864)
Supplement: Supplementary file 8 [file DataSheet_8.zip › Step8/TIDE/╖╓╫Θ▒╚╜╧═╝.xlsx]

## Sheet: Sheet 1
Responder	riskScore
Responder	0.440751
Responder	0.377515
Responder	0.943955
Responder	1.11877
Responder	2.4402
Responder	0.824034
Responder	0.00758577
Responder	0.824725
Responder	0.124703
Responder	0.439263
Responder	1.10122
Responder	1.23747
Responder	1.48005
Responder	3.29218
Responder	1.3137
Responder	0.343556
Responder	2.16188
Responder	1.45334
Responder	1.58685
Responder	0.43997
Responder	0.611077
Responder	0.306599
Responder	0.901914
Responder	2.88792
Responder	1.12172
Responder	0.797317
Responder	0.956286
Responder	1.6891
Responder	0.633047
Responder	0.564728
Responder	2.63336
Responder	0.809592
Responder	2.33022
Responder	0.220542
Responder	1.94029
Responder	0.205725
Responder	2.34017
Responder	0.141505
Responder	3.09486
Responder	3.36194
Responder	0.716759
Responder	0.785111
Responder	0.528269
Responder	1.04121
Responder	0.31912
Responder	0.348408
Responder	0.243086
Responder	0.704973
Responder	1.25975
Responder	1.70862
Responder	0.37352
Responder	0.611174
Responder	0.276925
Responder	0.9888
Responder	1.61642
Responder	2.08214
Responder	3.03863
Responder	0.238217
Responder	1.87602
Responder	2.4572
Responder	3.05513
Responder	0.582278
Responder	0.894247
Responder	0.674583
Responder	1.7864
Responder	0.28752
Responder	1.14587
Responder	4.02505
Responder	0.284969
Responder	0.748753
Responder	0.971036
Responder	1.2213
Responder	0.758143
Responder	0.878067
Responder	0.331241
Responder	3.39241
Responder	0.924822
Responder	0.241978
Responder	0.251332
Responder	1.89643
Responder	0.830561
Responder	1.24572
Responder	0.538731
Responder	0.940044
Responder	0.0208219
Responder	2.98382
Responder	4.2263
Responder	0.631762
Responder	0.18326
Responder	0.477658
Responder	1.08457
Responder	0.546974
Responder	0.366351
Responder	1.13478
Responder	0.585207
Responder	4.72934
Responder	1.06285
Responder	0.459638
Responder	0.274356
Responder	0.375052
Responder	1.16968
Responder	2.61352
Responder	1.50734
Responder	2.77832
Responder	0.229376
Responder	0.257554
Responder	0.686165
Responder	2.33591
Responder	3.65052
Responder	0.136678
Responder	0.688482
Responder	2.79368
Responder	0.281405
Responder	0.608967
Responder	0.928751
Responder	0.177827
Responder	0.176508
Responder	1.67481
Responder	2.69979
Responder	0.573321
Responder	0.228577
Responder	3.28441
Responder	0.149015
Responder	0.327608
Responder	0.876494
Responder	0.575197
Responder	1.47612
Responder	3.03971
Responder	0.210477
Responder	0.420741
Responder	0.781986
Responder	0.335991
Responder	0.855233
Responder	1.57416
Responder	0.244036
Responder	0.7687
Responder	4.24084
Responder	0.22529
Responder	0.347167
Responder	0.66472
Responder	0.771475
Responder	0.590144
Responder	1.30989
No_Responder	1.9961
No_Responder	0.128362
No_Responder	0.599888
No_Responder	0.646757
No_Responder	1.18607
No_Responder	0.264466
No_Responder	0.645126
No_Responder	1.09805
No_Responder	0.0942744
No_Responder	0.727439
No_Responder	0.791065
No_Responder	2.55587
No_Responder	2.09225
No_Responder	0.223078
No_Responder	0.356483
No_Responder	1.20041
No_Responder	0.737247
No_Responder	0.641017
No_Responder	0.801205
No_Responder	0.898383
No_Responder	2.0039
No_Responder	0.38362
No_Responder	0.591749
No_Responder	1.02587
No_Responder	1.41488
No_Responder	1.65079
No_Responder	2.29846
No_Responder	2.38339
No_Responder	2.49901
No_Responder	3.39341
No_Responder	0.831468
No_Responder	1.42441
No_Responder	0.391651
No_Responder	0.416083
No_Responder	3.38021
No_Responder	1.14256
No_Responder	0.492214
No_Responder	0.579039
No_Responder	0.2793
No_Responder	0.318185
No_Responder	0.333218
No_Responder	0.748394
No_Responder	3.94566
No_Responder	0.258485
No_Responder	0.642445
No_Responder	0.735033
No_Responder	1.12575
No_Responder	2.15879
No_Responder	2.97044
No_Responder	0.380553
No_Responder	0.408991
No_Responder	0.640471
No_Responder	0.413963
No_Responder	1.28174
No_Responder	2.79132
No_Responder	0.312744
No_Responder	0.921541
No_Responder	1.65558
No_Responder	2.59939
No_Responder	0.972121
No_Responder	1.19715
No_Responder	0.555157
No_Responder	1.77747
No_Responder	2.40787
No_Responder	3.31565
No_Responder	3.54413
No_Responder	0.314995
No_Responder	1.95743
No_Responder	1.06791
No_Responder	1.57157
No_Responder	2.37183
No_Responder	4.25185
No_Responder	0.148694
No_Responder	0.403737
No_Responder	0.797504
No_Responder	0.90129
No_Responder	0.31471
No_Responder	0.459245
No_Responder	2.46126
No_Responder	0.455149
No_Responder	0.532721
No_Responder	1.35426
No_Responder	0.722668
No_Responder	1.87731
No_Responder	0.0503384
No_Responder	1.07604
No_Responder	1.50848
No_Responder	2.70852
No_Responder	0.946597
No_Responder	1.85185
No_Responder	0.0595638
No_Responder	1.73471
No_Responder	1.01445
No_Responder	1.09867
No_Responder	1.28494
No_Responder	2.22879
No_Responder	0.376119
No_Responder	3.36617
No_Responder	0.719942
No_Responder	1.00316
No_Responder	1.54483
No_Responder	1.32081
No_Responder	1.77549
No_Responder	1.88418
No_Responder	2.45955
No_Responder	0.799948
No_Responder	0.97452
No_Responder	1.24333
No_Responder	2.47479
No_Responder	0.808228
No_Responder	0.82082
No_Responder	1.42891
No_Responder	0.817243
No_Responder	1.35333
No_Responder	0.98937
No_Responder	2.45585
No_Responder	1.52895
No_Responder	1.56241
No_Responder	2.1646
No_Responder	1.01726
No_Responder	3.00598
No_Responder	0.849269
No_Responder	1.91439
No_Responder	1.03597
No_Responder	2.05838
No_Responder	2.66066
No_Responder	3.23656
No_Responder	0.745568
No_Responder	2.31451
No_Responder	3.09441
No_Responder	0.180627
No_Responder	0.612304
No_Responder	0.721306
No_Responder	0.780824
No_Responder	0.75188
No_Responder	0.824935
No_Responder	0.151157
No_Responder	0.445468
No_Responder	0.691396
No_Responder	1.62584
No_Responder	1.0362
No_Responder	1.26725
No_Responder	1.79705
No_Responder	0.328544
No_Responder	1.13046
No_Responder	1.1467
No_Responder	1.21367
No_Responder	1.47935
No_Responder	0.0162989
No_Responder	0.655072
No_Responder	0.77914
No_Responder	3.16336
No_Responder	0.2417
No_Responder	2.19918
No_Responder	2.26785
No_Responder	0.6979
No_Responder	0.717183
No_Responder	0.742615
No_Responder	2.02636
No_Responder	2.19881
No_Responder	0.204505
No_Responder	0.209453
No_Responder	1.57367
No_Responder	0.738812
No_Responder	2.37251
No_Responder	2.79034
No_Responder	4.02943
No_Responder	3.75098
No_Responder	0.333804
No_Responder	1.79429
No_Responder	3.34798
No_Responder	0.911115
No_Responder	0.666882
No_Responder	0.613187
No_Responder	0.267203
No_Responder	0.460031
No_Responder	3.05156
No_Responder	0.319255
No_Responder	1.24638
No_Responder	0.572923
No_Responder	0.900481
No_Responder	1.0804
No_Responder	1.18217
No_Responder	2.03622
No_Responder	0.574414
No_Responder	0.357623
No_Responder	0.979294
No_Responder	1.18113
No_Responder	2.40282
No_Responder	2.69322
No_Responder	1.17729
No_Responder	1.32072
No_Responder	2.01363
No_Responder	0.265038
No_Responder	0.836867
No_Responder	3.60469
No_Responder	0.166214
No_Responder	1.19596
No_Responder	1.66824
No_Responder	0.368375
No_Responder	3.94488
No_Responder	0.209755
No_Responder	0.574467
No_Responder	0.770734
No_Responder	3.33106
No_Responder	0.854848
No_Responder	0.726293
No_Responder	3.11082
No_Responder	3.76001
No_Responder	2.12702
No_Responder	3.15979
No_Responder	3.5879
No_Responder	0.623279
No_Responder	1.38991
No_Responder	0.484345
No_Responder	2.37579
No_Responder	1.23017
No_Responder	3.94145
No_Responder	0.624905
No_Responder	3.38195
No_Responder	0.69786
No_Responder	4.22751
No_Responder	1.35539
No_Responder	1.30035
No_Responder	2.28258
No_Responder	0.706726
No_Responder	2.46979
No_Responder	1.09674
No_Responder	2.2946
No_Responder	2.61685
No_Responder	0.715206
No_Responder	1.31746
No_Responder	3.18306
No_Responder	1.47656
No_Responder	1.33694
No_Responder	3.57498
No_Responder	0.710496
No_Responder	2.08532
No_Responder	3.3456
No_Responder	3.49945
No_Responder	2.78143
No_Responder	0.690847
No_Responder	1.24362
No_Responder	1.15184
No_Responder	3.81106
No_Responder	2.21104
No_Responder	2.3559
No_Responder	1.49822
No_Responder	0.445484
No_Responder	2.70278
No_Responder	0.644129
No_Responder	3.60062
No_Responder	3.65711
No_Responder	0.560436
No_Responder	0.756169
No_Responder	2.92371
No_Responder	0.935586
No_Responder	1.84937
No_Responder	0.68402
No_Responder	0.701146
No_Responder	1.09544
No_Responder	0.415843
No_Responder	2.56581
No_Responder	2.93818
No_Responder	0.483937
No_Responder	2.02707
No_Responder	1.88438
No_Responder	1.33568
No_Responder	2.55162
No_Responder	2.80979
No_Responder	1.10942
No_Responder	2.36536
No_Responder	2.27647
No_Responder	1.20561
No_Responder	2.50859
No_Responder	2.10846
No_Responder	4.03909
