# Supplementary material for: Cuproptosis in ccRCC: key player in therapeutic and prognostic targets
Source: Front Oncol. 2023 Oct 27;13:1271864. doi: 10.3389/fonc.2023.1271864 (PMC10642186; doi:10.3389/fonc.2023.1271864)
Supplement: Supplementary file 8 [file DataSheet_8.zip › Step8/TIDE/╨┬╜¿╬─▒╛╬─╡╡.R]

library(data.table)
library(tidyverse)
library(readxl)
library(stringr)
library(forcats)
library(ggplot2)
library(ggpubr)
library(cowplot)
Sys.setenv(LANGUAGE = "en") #显示英文报错信息
options(stringsAsFactors = FALSE) #禁止chr转成factor
setwd("E:\\肾癌-Cuproptosis\\Step8\\TIDE")      #设置工作目录


dd=read.csv("PDCD1.csv")
row.names(dd)=dd[,1]
# 左图 - 所有突变all mutation counts
# 相关性散点图
p1 <- ggscatter(dd, 
                x = "riskScore", y = "Variants",
                color = "risk",
                palette = c(low = "#2166AC",high = "#B2182B"),
                add = "reg.line",  
                add.params = list(color = "black", fill = "grey70"), 
                conf.int = TRUE) + 
  stat_cor(method = "pearson", label.x = min(na.omit(dd$riskScore)), label.y = max(na.omit(dd$Variants))) +
  theme_bw() + 
  ylab("MSI Score") +
  xlab("riskScore") + 
  theme(axis.text.x = element_text(hjust = 0.5, size = 10, color = "black"),
        axis.text.y = element_text(size = 10, color = "black"),
        axis.ticks = element_line(size=0.2, color="black"),
        axis.ticks.length = unit(0.2, "cm"),
        legend.position = "none",
        panel.background = element_blank(),
        axis.title = element_text(size = 10),
        axis.text = element_text(size = 10))

# 箱型图
p2 <- ggplot(na.omit(dd), aes(x = risk, y = Variants, fill = risk)) + 
  geom_boxplot(aes(col = risk)) + 
  scale_fill_manual(values = alpha(c("#2166AC","#B2182B"),0.8)) + 
  scale_color_manual(values = c("#2166AC","#B2182B")) + 
  xlab("") + ylab("") + 
  theme_bw() +
  theme(legend.position = "none",
        legend.title = element_blank(),
        axis.text.x = element_blank(),
        axis.text.y = element_blank(),
        axis.ticks = element_blank(),
        panel.border = element_blank(),
        panel.grid = element_blank(),
        panel.background = element_blank(),
        axis.title = element_text(size = 10),
        axis.text = element_text(size = 10)) + 
  stat_compare_means(method = "wilcox.test", 
                     label = "p.signif", 
                     label.y = max(na.omit(dd$Variants)) * 0.95, label.x = 1, size = 6)

# 合并图像
plot_grid(p1, p2,
          labels = c("","",""), # 无图例
          rel_widths = c(0.8,0.2), # 左边散点图大一些，右边小一些
          axis = "tblr", # 四周对齐
          align = 'h', # 水平摆放
          ncol = 2, # 两列
          scale = c(1,1), greedy = T)

ggsave(filename = "dd.pdf", width = 5,height = 4)
